# Supplementary material for: Cell-to-cell expression dispersion of B-cell surface proteins is linked to genetic variants in humans
Source: Commun Biol. 2020 Jul 3;3:346. doi: 10.1038/s42003-020-1075-1 (PMC7335051; doi:10.1038/s42003-020-1075-1)
Supplement: Supplementary file 3 — Supplementary Data 1 [file 42003_2020_1075_MOESM3_ESM.zip]

Archive with 10 entries (7 files):
- Supplementary_Data_S1/
- Supplementary_Data_S1/.DS_Store
- __MACOSX/
- __MACOSX/Supplementary_Data_S1/
- __MACOSX/Supplementary_Data_S1/._.DS_Store
- Supplementary_Data_S1/GMM_parameters.txt
- Supplementary_Data_S1/Set1_summary_data.txt
- __MACOSX/Supplementary_Data_S1/._Set1_summary_data.txt
- Supplementary_Data_S1/Set2_summary_data.txt
- Supplementary_Data_S1/Set3_summary_data.txt
