# Supplementary material for: Cell-to-cell expression dispersion of B-cell surface proteins is linked to genetic variants in humans
Source: Commun Biol. 2020 Jul 3;3:346. doi: 10.1038/s42003-020-1075-1 (PMC7335051; doi:10.1038/s42003-020-1075-1)
Supplement: Supplementary file 3 — Supplementary Data 1 [file 42003_2020_1075_MOESM3_ESM.zip › Supplementary_Data_S1/GMM_parameters.txt]

# mean1, var1: mean and variance of component 1
# mean2, var2: mean and variance of component 2
# pro1: proportion of cells in component 1
# BIC1 : Bayesian Information Criterion of the best-fit Gaussian model with only one component (no mixture)
# BIC2E: Bayesian Information Criterion of the best-fit Gaussian model with two components of equal variance.
# BIC2V: Bayesian Information Criterion of the best-fit Gaussian model with two components of distinct variances.
LCL.ID	var1	var2	mean1	mean2	pro1	BIC1	BIC2E	BIC2V
GM19098B	0.559778111271224	0.478641797773882	7.20631575730025	9.31761917924199	0.351543669275252	35507.5472020351	33839.0919760266	33848.3176157615
GM18486A	0.859430844257222	0.450153533376134	7.72842336367371	9.3438902429363	0.388675291503693	31571.4246076677	30446.111467206	30398.2339091923
GM18487	0.21882757984454	0.777105762538825	6.6153964255904	8.86651573400421	0.461638451902677	38922.9478593547	35968.4143024886	35465.6302640832
GM18488B	0.729752406654005	0.369722413687839	7.68964502241414	9.36472787651399	0.301518526384095	34056.221892197	32102.6253107291	32093.8688383288
GM18489A	0.808165114472848	0.342947282321472	7.98305347423335	9.53898852774567	0.247413672935946	30868.3560164923	28962.6179362314	28940.8287291437
GM18498B	0.162688006342033	0.913264406935969	6.86834159840743	8.56038112081877	0.470435407493549	38887.5429615556	35959.6869613435	35137.8727209042
GM18499B	0.935898436164957	0.349227060861697	7.72755360445615	9.33492694930302	0.329872750871348	34311.4475993425	32329.3196029234	32304.0322317295
GM18501C	1.03191276104883	0.337689500591951	7.99082748466977	9.41624178023441	0.382606459342419	33567.1803156916	31871.4608712312	31805.9300004671
GM19099B	0.571976098451377	0.433774400983688	7.14289944305864	9.10011132821384	0.322529058910706	32267.3957931229	30770.375497066	30783.1673148035
GM18502B	0.830822972903787	0.280628570768833	7.74708347518366	9.3640260254103	0.225821522750274	32262.876826013	29310.6053243103	29151.4880891903
GM18504B	0.839838600892019	0.308393208261162	8.06841361282046	9.36960874216976	0.291445918212333	30707.0821848224	28939.2304992208	28860.3462513819
GM18505D	0.573423930371906	0.456827090245325	7.29369783925946	9.11707833970704	0.297388743572026	32557.901257934	31419.7096480118	31431.614810375
GM18507E	0.322695483685363	0.581086556091187	6.69217413801425	8.74028212789096	0.384724815497488	33980.4802326017	32564.6085992677	32487.5585786915
GM18508E	0.614986253978649	0.443199332219993	7.10206071508905	8.96490691278567	0.331714931248733	35198.6763563098	33699.7795025724	33715.6305191534
GM18516B	0.164528587570147	1.27441166290838	6.4584024168073	7.99177827051431	0.663013421609437	33431.2060068046	29136.9098994422	28017.7180844005
GM18517D	0.193163336454856	1.07694530038477	6.58182639375295	8.1620325776932	0.49479674361923	35228.5730294861	32846.3117187754	32329.7064695533
GM18519B	0.704526510910746	0.25910824737348	7.84330384982348	9.13635073722087	0.236259817415132	23818.4580245223	21993.0143000234	21993.4657949531
GM18520B	0.0838447699937669	1.35429358233741	6.24338511079001	7.45241743115301	0.904817050276842	20632.9024917602	19017.3446632357	11684.4583041792
GM18522C	1.04465325714726	0.309708370666537	7.78132574179327	9.48555270215252	0.288991968173156	34751.4322475136	31774.1579990448	31676.8949046202
GM19107B	0.888403186709072	0.358334020580273	7.64309415065344	9.34490831010219	0.303202521811959	30582.9332838355	28691.4109929438	28674.9609192287
GM18523C	0.0786054792739526	0.959869622291471	6.14556704116584	6.84494420276926	0.931882009007352	12160.3299551379	11163.5913953175	7971.96482963911
GM18852C	0.194289963959083	0.823401281955784	6.34445128776172	8.45183947032512	0.496673033596508	38607.1820516312	35431.7001506142	34852.8897226507
GM18853B	0.348630141241329	0.657701700363065	6.72934431493345	8.9095951176731	0.414725883111026	39988.8186326015	38142.2246554693	38030.5848426868
GM18855C	0.970172404068808	0.338126966324441	7.52861130581256	9.57681293550145	0.313526961600313	38959.7166480616	35436.3992617275	35306.3376369388
GM18856D	0.349439066042486	0.816508152581706	6.94940617826769	9.12998921510612	0.420083193551191	28750.2615907573	27651.4474519982	27530.797195965
GM18858C	0.599961382746336	0.6051914801953	7.68358835480841	9.49520999256449	0.397174084773521	28891.1128108481	28451.2499772013	28455.5966601751
GM18859C	0.483195916350282	0.707779877820322	7.01653267699085	9.35751351569154	0.385781967837507	30502.2737905004	29308.06246036	29240.4419627153
GM18861C	0.907834377679963	0.397823011080221	8.43927385530448	9.6646060325685	0.485762318371576	24154.6835208574	23638.3353325631	23637.1144714667
GM18862C	0.325595101221595	0.870907937754236	6.92374710197526	8.92737198794885	0.446438704141799	34694.6493714143	33408.1499821911	33230.9611151845
GM18867B	0.254208265050656	0.583954920513854	6.77637676456506	8.53699498024876	0.432590521193159	37719.2818624472	36255.8434843423	36106.109603745
GM19108B	0.174527631716875	0.882737989191554	6.62245847030696	8.69453706041206	0.527804574089243	34615.367804215	30986.3972025398	30270.0847184375
GM18868B	0.735722909495198	0.308352435911754	8.25150435882002	9.83815114059842	0.166684065128274	21101.2762597474	19402.2492976237	19346.889477785
GM18870B	0.708884793717649	0.505708985299006	7.55254530855649	9.34056890163018	0.324931635026947	28495.4344433541	27576.5019963729	27584.0029732775
GM18871B	0.352462955144699	0.564159259554126	6.97593522439704	9.07476020682381	0.361173005548447	42047.7477288271	40131.9740651432	40040.2153338677
GM18873B	0.751186796779887	0.561134964550685	7.48747260416478	9.06989919495353	0.443182598146304	25070.8628459739	24686.2392910265	24689.9497219431
GM18874B	0.737578299967977	0.489252707303002	7.78572073321575	9.57286427177812	0.399652747212555	32825.4795058656	31968.2970725559	31988.2001395205
GM18912C	0.275973384674338	0.748238921043367	6.95278621123984	9.01877708202052	0.414732421886811	35233.130144047	33616.8801286001	33419.4601681818
GM18913B	0.840366024087776	0.499226826861543	7.92379179007044	9.57032321629177	0.383031818500638	29577.0033901666	28818.1242130345	28842.2390803757
GM18916C	0.878965991090572	0.288488663832204	8.61567095428798	9.81004815594337	0.307955820597668	26002.2359964713	24567.6132226	24497.1418754169
GM18917B	0.864574836656863	0.479797691991565	7.95827512779649	9.66888382059692	0.415278015669118	25376.045492709	24680.3829226254	24682.0298166972
GM18933B	0.971744448804288	0.317276925749475	7.75041159326485	9.57810117063446	0.300589778844209	32451.5608416068	29619.5730429133	29493.4885736324
GM19140B	0.35535423807421	0.53424228689501	6.87107217545081	8.91615764434702	0.346063361839295	30963.4475128286	29574.2230070846	29545.3339914272
GM18934B	0.179106352939875	0.772780444088192	6.41166917072581	8.51626044209908	0.490913331700091	33554.735503434	30665.9264760206	30128.9794667511
GM19141C	1.08869282172884	0.305700160472947	7.95061649254282	9.78556844001595	0.255267936192423	30918.1971894853	27706.6742820209	27553.137149144
GM19192B	0.897568480151522	0.361509949623695	7.78109939980046	9.37785174939834	0.351529125241681	28769.2814671537	27158.7506414224	27158.2613188165
GM19193C	0.9634668821967	0.28818300591411	8.06719092295487	9.52851820421427	0.234523042939281	29252.5825090385	26707.2483744435	26562.9468233245
GM19203C	0.800106936290498	0.276511506706309	7.7981515464656	9.34550106274794	0.205341685887174	27717.2155024767	25154.8015502695	25091.5725471056
GM19204B	0.339898202378965	0.605566268647218	6.78176379255311	9.04933751208359	0.390918149253357	34663.6325835745	32750.8878103428	32662.1427008498
GM19238E	0.212907332608294	1.08643522339765	6.47363023906478	8.59555952749692	0.492349862257928	35382.1139093821	32602.6824216881	31937.7487808086
GM19239C	0.141017065814462	0.855902817779731	6.45766860802206	8.11800543565461	0.496421696351376	29640.1996269303	27256.0459212112	26580.5101805582
