# Supplementary material for: Cell-to-cell expression dispersion of B-cell surface proteins is linked to genetic variants in humans
Source: Commun Biol. 2020 Jul 3;3:346. doi: 10.1038/s42003-020-1075-1 (PMC7335051; doi:10.1038/s42003-020-1075-1)
Supplement: Supplementary file 3 — Supplementary Data 1 [file 42003_2020_1075_MOESM3_ESM.zip › Supplementary_Data_S1/Set1_summary_data.txt]

sampleID	day	protein	LCL.ID	NbCells.init	NbCells.gated.G1	cv	mean
1	20141022	CD46	GM18519B	18724	4782	0.02224	5.7635
10	20141022	CD53	GM19238E	20057	6582	0.04686	5.6273
100	20141028	CD59	GM18519B	26102	9362	0.02097	5.9403
101	20141028	CD59	GM18489A	22320	6418	0.02474	6.0548
102	20141028	CD59	GM18486A	26164	7699	0.01967	6.0442
103	20141028	CD59	GM18505D	24366	7439	0.02228	6.0153
104	20141028	ROR1	GM19238E	22382	7845	0.08232	5.4257
105	20141028	ROR1	GM19239C	27342	12597	0.09462	5.3451
106	20141028	ROR1	GM18519B	26939	8340	0.06539	5.5068
107	20141028	ROR1	GM18489A	22847	6056	0.06369	5.5036
108	20141028	ROR1	GM18486A	28892	8567	0.07165	5.4303
109	20141028	ROR1	GM18505D	25358	7530	0.06044	5.5737
11	20141022	CD53	GM19239C	21390	6613	0.04494	5.6917
110	20141028	CD53	GM19238E	21390	7743	0.05096	5.5999
111	20141028	CD53	GM19239C	27652	13734	0.04044	5.6729
112	20141028	CD53	GM18519B	27497	9890	0.03584	5.6803
113	20141028	CD53	GM18489A	23126	6088	0.03936	5.6638
114	20141028	CD53	GM18486A	28055	8491	0.04399	5.5158
115	20141028	CD53	GM18505D	25854	7129	0.03534	5.6357
116	20141028	IgKappa	GM19238E	25017	7333	0.04184	5.7797
117	20141028	IgKappa	GM19239C	29574	14969	0.04239	5.6259
118	20141028	IgKappa	GM18519B	29481	9381	0.02392	5.5556
119	20141028	IgKappa	GM18489A	24893	6806	0.03444	5.9479
12	20141022	ROR1	GM18519B	18972	5424	0.06423	5.5274
120	20141028	IgKappa	GM18486A	29977	8648	0.04137	5.9165
121	20141028	IgKappa	GM18505D	27807	7257	0.02592	5.7427
122	20141028	CD63	GM19238E	24707	7498	0.02836	6.3232
123	20141028	CD63	GM19239C	29977	14496	0.02279	6.3759
124	20141028	CD63	GM18519B	30256	9417	0.02857	6.2388
125	20141028	CD63	GM18489A	24552	6379	0.0268	6.3309
126	20141028	CD63	GM18486A	30752	8724	0.03194	6.2252
127	20141028	CD63	GM18505D	27807	7576	0.02747	6.2478
128	20141029	CD46	GM19239C	16430	5176	0.0173	5.7194
129	20141029	CD46	GM18489A	16058	4418	0.01758	5.7497
13	20141022	ROR1	GM18489A	17794	4741	0.06278	5.5239
130	20141029	CD46	GM18519B	20522	6019	0.01799	5.7713
131	20141029	CD46	GM18486A	21917	6369	0.01714	5.7317
132	20141029	CD46	GM19238E	17298	5102	0.01729	5.7544
133	20141029	CD46	GM18505D	19623	5420	0.02114	5.6833
135	20141029	CD22	GM18489A	15035	4230	0.04403	5.7004
136	20141029	CD22	GM19238E	15500	4556	0.04594	5.6523
137	20141029	CD22	GM18486A	18972	5513	0.04548	5.6596
138	20141029	CD22	GM18505D	18538	5009	0.03732	5.8137
139	20141029	CD22	GM18519B	21235	5969	0.03288	5.9351
14	20141022	ROR1	GM18486A	16213	4282	0.0756	5.4298
140	20141029	ROR1	GM19239C	16399	4962	0.07442	5.4151
141	20141029	ROR1	GM18489A	16368	4753	0.06615	5.5164
142	20141029	ROR1	GM18519B	21111	5424	0.05875	5.5341
143	20141029	ROR1	GM18486A	22072	5925	0.08618	5.3984
144	20141029	ROR1	GM19238E	17546	4958	0.06534	5.4949
145	20141029	ROR1	GM18505D	21731	5621	0.06398	5.5342
146	20141029	CD59	GM19239C	17701	5752	0.01795	6.0474
147	20141029	CD59	GM18489A	17298	5102	0.02394	6.0585
148	20141029	CD59	GM18519B	20863	6044	0.02078	5.9213
149	20141029	CD59	GM18486A	22506	6819	0.01947	6.0316
15	20141022	ROR1	GM18505D	14167	3701	0.06389	5.5364
150	20141029	CD59	GM19238E	17019	4867	0.01886	6.0542
151	20141029	CD59	GM18505D	23095	6896	0.02138	6.0106
152	20141029	CD53	GM19239C	15500	4975	0.03397	5.6511
153	20141029	CD53	GM18489A	15965	4623	0.03565	5.6453
154	20141029	CD53	GM19238E	13826	3940	0.04077	5.6158
155	20141029	CD53	GM18486A	19809	5965	0.04201	5.5561
156	20141029	CD53	GM18505D	20367	5650	0.03313	5.6276
157	20141029	CD53	GM18519B	17422	5054	0.03051	5.6788
158	20141029	IgKappa	GM19239C	18569	6079	0.03933	5.6788
159	20141029	IgKappa	GM18489A	17546	5063	0.03385	5.9454
16	20141022	ROR1	GM19238E	19747	5801	0.07138	5.4687
160	20141029	IgKappa	GM18519B	22630	6927	0.02564	5.535
161	20141029	IgKappa	GM18486A	23188	6858	0.04473	5.8631
162	20141029	IgKappa	GM19238E	16988	5101	0.0447	5.8341
163	20141029	IgKappa	GM18505D	20553	5630	0.02598	5.7454
164	20141029	CD63	GM19239C	17391	5566	0.02067	6.3819
165	20141029	CD63	GM18489A	15066	4310	0.0246	6.2764
166	20141029	CD63	GM19238E	13454	4280	0.0266	6.3223
167	20141029	CD63	GM18486A	20243	5993	0.02887	6.269
168	20141029	CD63	GM18505D	19747	6214	0.02488	6.2743
169	20141029	CD63	GM18519B	19220	5427	0.02224	6.2508
17	20141022	ROR1	GM19239C	18972	6565	0.07291	5.4227
170	20141029	CD40	GM19239C	18879	5833	0.02661	6.2037
171	20141029	CD40	GM18489A	17453	4923	0.02327	6.2963
172	20141029	CD40	GM18519B	22754	6778	0.02676	6.2996
173	20141029	CD40	GM18486A	23870	6352	0.02253	6.2893
174	20141029	CD40	GM19238E	17143	4902	0.02212	6.309
175	20141029	CD40	GM18505D	21979	6640	0.0225	6.2222
176	20141029	CD80	GM19239C	14973	4567	0.0193	5.8061
177	20141029	CD80	GM18489A	15221	4398	0.01898	5.8567
178	20141029	CD80	GM19238E	13578	3979	0.02082	5.8468
179	20141029	CD80	GM18486A	19344	5372	0.01931	5.8508
18	20141022	CD63	GM18489A	19220	5048	0.03706	6.28
180	20141029	CD80	GM18505D	19065	5863	0.0148	5.8871
181	20141029	CD80	GM18519B	19189	5518	0.01704	5.8063
182	20141029	CD86	GM19239C	17763	5949	0.03924	5.8638
183	20141029	CD86	GM18489A	17949	5210	0.03894	5.841
184	20141029	CD86	GM18519B	22568	6596	0.04009	5.7779
185	20141029	CD86	GM18486A	25265	6681	0.05335	5.6297
186	20141029	CD86	GM19238E	18011	4869	0.04566	5.7735
187	20141029	CD86	GM18505D	20801	5683	0.04209	5.7456
188	20141029	CD23	GM19239C	16554	5276	0.0571	5.6061
189	20141029	CD23	GM18489A	13671	3672	0.03665	6.0553
19	20141022	CD63	GM18486A	18042	5424	0.03784	6.1863
190	20141029	CD23	GM19238E	13361	3975	0.05742	5.6616
191	20141029	CD23	GM18486A	20057	5443	0.0432	5.87
192	20141029	CD23	GM18505D	21483	5310	0.03822	5.9725
193	20141029	CD23	GM18519B	16337	4359	0.02578	6.0112
194	20141030	CD5	GM19238E	12369	3703	0.07466	5.4163
195	20141030	CD5	GM19239C	23529	7446	0.07856	5.4385
196	20141030	CD5	GM18519B	19344	5989	0.06621	5.5139
197	20141030	CD5	GM18489A	16368	4569	0.06754	5.4939
198	20141030	CD5	GM18486A	25792	7300	0.07529	5.4145
199	20141030	CD5	GM18505D	19809	5639	0.06468	5.5475
2	20141022	CD46	GM18489A	17763	4184	0.02036	5.7644
20	20141022	CD63	GM18505D	16058	4115	0.03359	6.2473
200	20141030	CD79b	GM19238E	15965	4715	0.05861	5.4302
201	20141030	CD79b	GM19239C	28892	8393	0.05699	5.2544
202	20141030	CD79b	GM18519B	18941	6251	0.04337	5.3472
203	20141030	CD79b	GM18489A	15996	4792	0.04728	5.3097
204	20141030	CD79b	GM18486A	24304	7077	0.05683	5.3389
205	20141030	CD79b	GM18505D	20181	5686	0.04214	5.3941
206	20141030	CD63	GM19238E	13950	4358	0.02715	6.3232
207	20141030	CD63	GM19239C	25451	7556	0.02007	6.3945
208	20141030	CD63	GM18519B	20801	6708	0.02182	6.2731
209	20141030	CD63	GM18489A	16151	4956	0.02422	6.286
21	20141022	CD63	GM19238E	20739	7048	0.03378	6.3064
210	20141030	CD63	GM18486A	24242	6975	0.03023	6.2267
211	20141030	CD63	GM18505D	20305	6111	0.02299	6.2637
212	20141030	CD22	GM19238E	13485	4179	0.03444	5.7317
213	20141030	CD22	GM19239C	30659	9208	0.04043	5.7383
214	20141030	CD22	GM18519B	19344	6708	0.02948	5.9488
215	20141030	CD22	GM18489A	15903	4734	0.03303	5.6999
216	20141030	CD22	GM18486A	25482	7164	0.03774	5.7079
217	20141030	CD22	GM18505D	21328	5926	0.03114	5.8707
218	20141030	CD9	GM19238E	14167	4167	0.06089	5.3945
219	20141030	CD9	GM19239C	25203	7958	0.05625	5.3662
22	20141022	CD63	GM19239C	21824	6899	0.03684	6.3416
220	20141030	CD9	GM18519B	19716	6573	0.04308	5.3488
221	20141030	CD9	GM18489A	16492	4841	0.04498	5.5694
222	20141030	CD9	GM18486A	26288	8220	0.05969	5.2713
223	20141030	CD9	GM18505D	21235	6619	0.04629	5.3451
224	20141030	CD80	GM19238E	13702	3966	0.02225	5.8809
225	20141030	CD80	GM19239C	24831	7628	0.02231	5.785
226	20141030	CD80	GM18519B	19871	6300	0.02062	5.7954
227	20141030	CD80	GM18489A	16740	4854	0.02182	5.8544
228	20141030	CD80	GM18486A	23715	6931	0.02174	5.8374
229	20141030	CD80	GM18505D	19778	5743	0.0179	5.8978
23	20141022	IgKappa	GM18519B	18507	4696	0.03964	5.5667
230	20141030	CD20	GM19238E	12307	3704	0.04305	5.616
231	20141030	CD20	GM19239C	27094	8666	0.039	5.7465
232	20141030	CD20	GM18519B	21793	7133	0.03739	5.6453
233	20141030	CD20	GM18489A	16275	5036	0.04492	5.5963
234	20141030	CD20	GM18486A	26722	7950	0.04222	5.6283
235	20141030	CD20	GM18505D	24428	7642	0.03922	5.5413
236	20141030	CD37	GM19238E	14694	5422	0.06357	5.2548
237	20141030	CD37	GM19239C	29171	8592	0.04225	5.3203
238	20141030	CD37	GM18519B	22010	8945	0.06754	5.3005
239	20141030	CD37	GM18489A	17081	4903	0.03873	5.365
240	20141030	CD37	GM18486A	26133	7638	0.04594	5.3001
241	20141030	CD37	GM18505D	21731	5803	0.04182	5.3607
242	20141030	CD23	GM19238E	13950	3985	0.06145	5.6974
243	20141030	CD23	GM19239C	26660	8489	0.06068	5.6423
244	20141030	CD23	GM18519B	20708	5948	0.02404	6.0104
245	20141030	CD23	GM18489A	17825	5127	0.03423	6.0497
246	20141030	CD23	GM18486A	28675	8946	0.04589	5.8255
247	20141030	CD23	GM18505D	23684	6822	0.03792	5.9952
248	20141030	CD59	GM19238E	18290	5180	0.01917	6.0684
249	20141030	CD59	GM19239C	32581	9844	0.01974	6.0433
250	20141030	CD59	GM18519B	20770	6823	0.02006	5.9226
251	20141030	CD59	GM18489A	18631	5843	0.02452	6.064
252	20141030	CD59	GM18486A	28303	8250	0.02003	6.0488
253	20141030	CD59	GM18505D	22661	6127	0.02326	5.9932
254	20141030	CD2	GM19238E	14353	3994	0.02212	5.4401
255	20141030	CD2	GM19239C	26598	7850	0.02329	5.4501
256	20141030	CD2	GM18519B	20460	5908	0.01651	5.5772
257	20141030	CD2	GM18489A	17980	5350	0.01765	5.5483
258	20141030	CD2	GM18486A	28458	7970	0.02298	5.4409
259	20141030	CD2	GM18505D	24831	7811	0.01719	5.612
26	20141022	IgKappa	GM18505D	14694	4342	0.03569	5.7519
261	20141104	CD2	GM18486A	18910	5571	0.0688	5.3165
262	20141104	CD2	GM18505D	8897	2138	0.04488	5.551
263	20141104	CD2	GM19239C	17639	4881	0.05715	5.366
264	20141104	CD2	GM19238E	22723	6962	0.05713	5.3619
265	20141104	CD2	GM18489A	7750	1690	0.04341	5.4931
266	20141104	CD79b	GM18519B	12927	3793	0.04228	5.3528
267	20141104	CD79b	GM18486A	11873	3574	0.05186	5.3951
268	20141104	CD79b	GM18505D	8835	2359	0.04365	5.4224
269	20141104	CD79b	GM19239C	14570	4464	0.0505	5.2373
270	20141104	CD79b	GM19238E	16771	5488	0.0613	5.4102
271	20141104	CD79b	GM18489A	5983	1484	0.05027	5.312
272	20141104	CD19	GM18519B	12245	3321	0.02058	5.9419
273	20141104	CD19	GM18486A	10788	3217	0.02544	5.9732
274	20141104	CD19	GM18505D	9300	2291	0.01832	6.1104
275	20141104	CD19	GM19239C	8246	2164	0.02779	6.0152
276	20141104	CD19	GM19238E	25792	7384	0.0342	5.9356
277	20141104	CD19	GM18489A	7905	1782	0.02522	6.0056
278	20141104	CD37	GM18519B	12586	3662	0.04026	5.3545
279	20141104	CD37	GM18486A	13206	3894	0.04337	5.3324
28	20141022	IgKappa	GM19239C	19251	5902	0.04231	5.6874
280	20141104	CD37	GM18505D	9765	2187	0.04227	5.4237
281	20141104	CD37	GM19239C	15097	4391	0.04497	5.3232
282	20141104	CD37	GM19238E	16616	5382	0.05182	5.2522
283	20141104	CD37	GM18489A	5952	1385	0.0383	5.4005
284	20141104	CD5	GM18519B	13888	3957	0.06055	5.5218
285	20141104	CD5	GM18486A	11904	3484	0.08098	5.4136
286	20141104	CD5	GM18505D	8897	2071	0.06305	5.5418
287	20141104	CD5	GM19239C	16275	4547	0.0692	5.4331
288	20141104	CD5	GM19238E	16895	5141	0.0828	5.3724
289	20141104	CD5	GM18489A	5952	1496	0.07186	5.4941
29	20141022	CD23	GM18489A	19468	5512	0.042	6.0173
290	20141104	CD9	GM18519B	14508	3949	0.04741	5.2909
291	20141104	CD9	GM18486A	11346	3444	0.06222	5.2386
292	20141104	CD9	GM18505D	9982	2178	0.05122	5.3715
293	20141104	CD9	GM19239C	16585	4770	0.06075	5.3643
294	20141104	CD9	GM19238E	26877	7965	0.07155	5.3472
295	20141104	CD9	GM18489A	6448	1427	0.05376	5.613
296	20141104	CD20	GM18519B	13640	3805	0.0364	5.6379
297	20141104	CD20	GM18486A	9734	2915	0.04126	5.6382
298	20141104	CD20	GM18505D	8711	2098	0.04333	5.5234
299	20141104	CD20	GM19239C	15376	4477	0.03826	5.7196
3	20141022	CD46	GM18486A	16430	5579	0.01949	5.753
30	20141022	CD23	GM18486A	18538	5856	0.05421	5.7936
300	20141104	CD20	GM19238E	16368	5238	0.04773	5.6182
301	20141104	CD20	GM18489A	5828	1184	0.04389	5.6425
302	20141104	CD55	GM18519B	14973	4263	0.02145	6.104
303	20141104	CD55	GM18486A	12090	3723	0.02665	6.0047
304	20141104	CD55	GM18505D	8711	2026	0.02676	5.8104
305	20141104	CD55	GM19239C	15717	4520	0.02542	5.9437
306	20141104	CD55	GM19238E	16957	5380	0.04034	5.8212
307	20141104	CD55	GM18489A	7533	1537	0.02649	5.934
308	20141106	CD19	GM19239C	17608	6787	0.03567	5.996
309	20141106	CD19	GM18505D	23591	7328	0.02937	6.1093
31	20141022	CD23	GM18505D	15934	4420	0.05233	5.8693
310	20141106	CD19	GM18489A	22413	6882	0.03391	5.9523
311	20141106	CD19	GM19238E	23839	7898	0.03937	5.9366
312	20141106	CD19	GM18486A	19127	5692	0.03208	5.9199
313	20141106	CD19	GM18519B	19096	6554	0.03061	5.8944
314	20141106	CD20	GM19239C	16771	6753	0.03935	5.7418
315	20141106	CD20	GM18505D	19778	7501	0.04025	5.5001
316	20141106	CD20	GM18489A	18414	5926	0.04176	5.5901
317	20141106	CD20	GM19238E	21731	7478	0.04149	5.6823
318	20141106	CD20	GM18486A	19747	6924	0.03882	5.6073
319	20141106	CD20	GM18519B	18941	7536	0.03727	5.6205
320	20141106	CD37	GM19239C	21142	8763	0.04142	5.317
321	20141106	CD37	GM18505D	25792	8423	0.0397	5.3705
322	20141106	CD37	GM18489A	22754	7554	0.03953	5.3526
323	20141106	CD37	GM19238E	29388	9457	0.04781	5.3269
324	20141106	CD37	GM18486A	24118	7989	0.04283	5.3031
325	20141106	CD37	GM18519B	24087	8656	0.04069	5.338
326	20141106	CD9	GM19239C	19406	8081	0.05324	5.3171
327	20141106	CD9	GM18505D	22134	6828	0.04541	5.3671
328	20141106	CD9	GM18489A	20677	6016	0.0487	5.5802
329	20141106	CD9	GM19238E	23715	9743	0.09131	5.2844
33	20141022	CD23	GM19239C	22289	6843	0.06267	5.6221
330	20141106	CD9	GM18486A	22940	7647	0.05677	5.264
331	20141106	CD9	GM18519B	23808	9719	0.04435	5.2875
332	20141106	CD5	GM19239C	20522	7507	0.07623	5.4215
333	20141106	CD5	GM18505D	27745	9615	0.05845	5.578
334	20141106	CD5	GM18489A	22599	6518	0.06698	5.4956
335	20141106	CD5	GM19238E	29667	8941	0.07945	5.3805
336	20141106	CD5	GM18486A	24521	7458	0.07513	5.4122
337	20141106	CD5	GM18519B	24335	8652	0.05885	5.5562
338	20141106	CD55	GM19239C	23002	9008	0.02969	5.9502
339	20141106	CD55	GM18505D	25079	7902	0.03355	5.8365
34	20141022	CD40	GM18519B	17980	5267	0.02551	6.2461
340	20141106	CD55	GM18489A	21390	6255	0.0316	6.0046
341	20141106	CD55	GM19238E	25141	8833	0.05152	5.7718
342	20141106	CD55	GM18486A	20739	6914	0.03377	5.9458
343	20141106	CD55	GM18519B	19840	7439	0.02855	6.0668
344	20141106	CD79b	GM19239C	21762	9498	0.06178	5.2291
345	20141106	CD79b	GM18505D	26691	8425	0.04095	5.4087
346	20141106	CD79b	GM18489A	23994	6924	0.04739	5.317
347	20141106	CD79b	GM19238E	29264	11685	0.07273	5.3768
348	20141106	CD79b	GM18486A	29388	8924	0.05675	5.3474
349	20141106	CD79b	GM18519B	27776	9581	0.04361	5.3106
35	20141022	CD40	GM18489A	19282	4869	0.02633	6.2776
350	20141106	CD2	GM19239C	21607	8428	0.03841	5.4047
351	20141106	CD2	GM18505D	24366	7376	0.02569	5.5842
352	20141106	CD2	GM18489A	23994	8189	0.02784	5.5338
353	20141106	CD2	GM19238E	24459	9651	0.04498	5.3893
354	20141106	CD2	GM18486A	20832	6733	0.03745	5.411
355	20141106	CD2	GM18519B	23405	7873	0.02531	5.5589
356	20141126	CD53	GM18486A	14229	3591	0.06357	5.4664
357	20141126	CD53	GM19238E	17236	3790	0.05644	5.5547
358	20141126	CD53	GM19239C	20677	7002	0.06269	5.7136
359	20141126	CD53	GM18505D	21266	7221	0.0438	5.6094
36	20141022	CD40	GM18486A	16306	4423	0.0214	6.2748
360	20141126	CD53	GM18519B	17205	5255	0.03937	5.6706
361	20141126	CD53	GM18489A	20429	6247	0.05255	5.6023
362	20141126	CD55	GM18486A	13919	3532	0.04094	5.9208
364	20141126	CD55	GM19239C	21886	7036	0.03162	5.9113
365	20141126	CD55	GM18505D	21390	7071	0.0513	5.7355
366	20141126	CD55	GM18519B	17794	5318	0.03377	6.0474
367	20141126	CD55	GM18489A	23002	7071	0.04167	5.9217
368	20141126	CD19	GM18486A	12648	3032	0.03121	5.9474
369	20141126	CD19	GM19238E	17577	4275	0.03288	5.9973
37	20141022	CD40	GM18505D	14384	3836	0.02531	6.2557
370	20141126	CD19	GM19239C	21607	7003	0.03146	6.0318
371	20141126	CD19	GM18505D	18352	6025	0.02781	6.1048
372	20141126	CD19	GM18519B	16058	4699	0.02926	5.9072
373	20141126	CD19	GM18489A	20243	5796	0.03281	5.9458
38	20141022	CD40	GM19238E	19871	5797	0.02065	6.3226
387	20140702	CD22	GM18486A	13929	2072	0.04204	5.6294
388	20140702	CD38	GM18486A	13160	1689	0.03161	6.2374
39	20141022	CD40	GM19239C	20398	7142	0.02028	6.1792
391	20140703	CD55	GM18519B	12596	1080	0.05661	6.0136
395	20140703	CD55	GM19239C	12214	1934	0.06093	5.8176
397	20140703	CD55	GM18486A	11653	2990	0.03825	5.9376
398	20140703	CD59	GM18486A	11514	1950	0.03082	5.989
399	20140723	CD19	GM18505D	14948	2267	0.03479	6.0417
4	20141022	CD46	GM18505D	14322	3712	0.01976	5.7018
40	20141022	CD80	GM18489A	19530	4439	0.02325	5.8929
400	20140723	CD22	GM18505D	13717	3084	0.02903	5.848
401	20140723	CD38	GM18505D	14193	2118	0.07869	5.4931
402	20140723	CD19	GM18519B	13427	4095	0.03125	5.9048
403	20140723	CD22	GM18519B	12219	3658	0.0194	5.991
404	20140723	CD38	GM18519B	12317	3839	0.07089	5.6694
405	20140723	CD19	GM19238E	14227	2367	0.04057	5.9624
406	20140723	CD22	GM19238E	13564	2770	0.05195	5.6019
407	20140723	CD38	GM19238E	13715	2168	0.01884	6.3088
408	20140723	CD19	GM19239C	15308	3162	0.04173	5.9644
409	20140723	CD22	GM19239C	13711	3007	0.0294	5.789
41	20141022	CD80	GM18486A	18910	5272	0.02478	5.8007
410	20140723	CD38	GM19239C	14421	2512	0.02974	6.238
411	20140723	CD19	GM18486A	13855	4401	0.03324	5.9536
412	20140723	CD22	GM18486A	13557	4253	0.0456	5.6726
413	20140723	CD38	GM18486A	13891	4448	0.03315	6.2506
415	20140724	CD59	GM18505D	12810	2711	0.03504	5.9328
416	20140724	CD55	GM18519B	11458	3002	0.04534	5.979
417	20140724	CD59	GM18519B	11420	3137	0.04157	5.9008
418	20140724	CD55	GM19238E	11936	2995	0.07007	5.8906
42	20141022	CD80	GM18505D	16027	3758	0.02195	5.9182
420	20140724	CD55	GM19239C	11939	1966	0.03602	5.8518
421	20140724	CD59	GM19239C	12323	2174	0.03339	6.0172
422	20140724	CD55	GM18486A	12906	2496	0.03551	5.8937
423	20140724	CD59	GM18486A	13122	2104	0.03334	5.974
424	20140807	CD19	GM18505D	13227	4056	0.03019	6.1089
425	20140807	CD22	GM18505D	11761	3368	0.02622	5.8608
426	20140807	CD38	GM18505D	11808	3108	0.10096	5.6669
427	20140807	CD19	GM18519B	12922	2709	0.04045	5.8538
428	20140807	CD22	GM18519B	12980	3017	0.02452	5.9681
429	20140807	CD38	GM18519B	13204	2276	0.07991	5.6285
43	20141022	CD80	GM19238E	21638	6259	0.0225	5.8652
430	20140807	CD19	GM19238E	13609	3243	0.06015	5.8784
431	20140807	CD22	GM19238E	13447	4084	0.05902	5.5947
432	20140807	CD38	GM19238E	13507	3578	0.03023	6.2496
433	20140807	CD19	GM19239C	14115	4943	0.04252	5.963
434	20140807	CD22	GM19239C	14235	4845	0.0313	5.7924
435	20140807	CD38	GM19239C	13804	4934	0.02608	6.2225
436	20140807	CD19	GM18486A	13009	4981	0.04057	5.9057
437	20140807	CD22	GM18486A	12496	5245	0.05283	5.6397
438	20140807	CD38	GM18486A	12498	5359	0.02998	6.2818
439	20140807	CD19	GM18489A	12638	3818	0.04336	5.9017
44	20141022	CD80	GM19239C	22692	6998	0.02471	5.7768
440	20140807	CD22	GM18489A	12153	3425	0.05241	5.5734
441	20140807	CD38	GM18489A	12000	3685	0.03694	6.2561
45	20141022	CD86	GM18519B	18910	5342	0.04178	5.7451
46	20141022	CD86	GM18489A	19251	5138	0.04527	5.8022
47	20141022	CD86	GM18486A	16213	5008	0.05862	5.6962
48	20141022	CD86	GM18505D	15159	3677	0.05137	5.6333
49	20141022	CD86	GM19238E	21700	6943	0.05182	5.7728
5	20141022	CD46	GM19238E	20057	5590	0.01801	5.7776
50	20141022	CD86	GM19239C	20429	6645	0.03362	5.9033
51	20141022	CD22	GM18489A	19933	4539	0.02704	5.6554
52	20141022	CD22	GM18486A	19623	6080	0.02822	5.7058
54	20141022	CD22	GM19238E	22847	6183	0.02883	5.715
55	20141022	CD22	GM19239C	25141	6873	0.02377	5.8435
56	20141022	CD59	GM18519B	21235	5738	0.02112	5.9284
57	20141022	CD59	GM18489A	20057	5191	0.02627	6.0012
58	20141022	CD59	GM18486A	19623	5088	0.02102	6.0332
59	20141022	CD59	GM18505D	16678	4286	0.02642	5.9655
6	20141022	CD46	GM19239C	18972	6112	0.01685	5.7307
60	20141022	CD59	GM19238E	20801	5860	0.02509	6.0342
61	20141022	CD59	GM19239C	23126	6672	0.02183	6.0477
62	20141028	CD40	GM19238E	21855	6166	0.02733	6.2942
63	20141028	CD40	GM19239C	25575	9684	0.02491	6.226
64	20141028	CD40	GM18519B	25420	8295	0.02603	6.2569
65	20141028	CD40	GM18489A	22816	5733	0.02479	6.3257
66	20141028	CD40	GM18486A	27187	8021	0.02325	6.2707
67	20141028	CD40	GM18505D	24335	6210	0.02345	6.2475
68	20141028	CD23	GM19238E	22072	6138	0.06035	5.6328
69	20141028	CD23	GM19239C	26474	9830	0.05963	5.6372
7	20141022	CD53	GM18489A	19499	4747	0.04067	5.6285
70	20141028	CD23	GM18519B	25792	8348	0.02772	5.9926
71	20141028	CD23	GM18489A	20615	4742	0.03592	6.0416
72	20141028	CD23	GM18486A	26536	7746	0.04468	5.8334
73	20141028	CD23	GM18505D	24986	5879	0.03794	5.9783
74	20141028	CD86	GM19238E	23095	6793	0.04354	5.756
75	20141028	CD86	GM19239C	26722	9561	0.03381	5.906
76	20141028	CD86	GM18519B	25079	8793	0.03752	5.7897
77	20141028	CD86	GM18489A	23374	6432	0.03845	5.8404
78	20141028	CD86	GM18486A	29047	9164	0.05007	5.6767
79	20141028	CD86	GM18505D	24862	6337	0.04223	5.6717
8	20141022	CD53	GM18486A	18259	5295	0.0457	5.5108
80	20141028	CD80	GM19238E	20894	6346	0.02822	5.8558
81	20141028	CD80	GM19239C	26195	9595	0.0222	5.793
82	20141028	CD80	GM18519B	27125	8552	0.02458	5.7828
83	20141028	CD80	GM18489A	23064	5704	0.02566	5.8467
84	20141028	CD80	GM18486A	20460	5767	0.02496	5.836
85	20141028	CD80	GM18505D	24397	5692	0.02033	5.8919
86	20141028	CD46	GM19238E	23498	6998	0.01756	5.7809
87	20141028	CD46	GM19239C	26040	9964	0.01696	5.703
88	20141028	CD46	GM18519B	26691	8208	0.01847	5.76
89	20141028	CD46	GM18489A	22785	5759	0.01917	5.7565
9	20141022	CD53	GM18505D	16182	4595	0.04155	5.6423
90	20141028	CD46	GM18486A	27280	8369	0.01932	5.747
91	20141028	CD46	GM18505D	25575	6638	0.02268	5.6815
92	20141028	CD22	GM19238E	19933	6020	0.03482	5.7171
93	20141028	CD22	GM19239C	26939	9854	0.04173	5.7626
94	20141028	CD22	GM18519B	26691	9172	0.02748	5.9621
95	20141028	CD22	GM18489A	20243	4832	0.03353	5.7012
96	20141028	CD22	GM18486A	28303	8230	0.03338	5.704
97	20141028	CD22	GM18505D	26443	6756	0.03049	5.8583
98	20141028	CD59	GM19238E	22413	6749	0.01903	6.0702
99	20141028	CD59	GM19239C	25172	11801	0.01666	6.0564
