# Supplementary material for: Cell-to-cell expression dispersion of B-cell surface proteins is linked to genetic variants in humans
Source: Commun Biol. 2020 Jul 3;3:346. doi: 10.1038/s42003-020-1075-1 (PMC7335051; doi:10.1038/s42003-020-1075-1)
Supplement: Supplementary file 3 — Supplementary Data 1 [file 42003_2020_1075_MOESM3_ESM.zip › Supplementary_Data_S1/Set2_summary_data.txt]

sampleID	day	protein	LCL.ID	NbCells.init	NbCells.gated.G1	cv	mean
1	20160630	CD23	GM19098B	26285	9694	0.16591	8.3636
10	20160728	CD23	GM19098B	29079	12482	0.11643	8.758
100	20160708	CD23	GM18486A	27357	9584	0.12854	8.7914
1000	20160630	CD86	GM18519B	27616	9212	0.09324	7.0519
1001	20160630	CD86	GM18519B	27509	9403	0.09335	7.1367
1002	20160708	CD86	GM18519B	24918	9482	0.09888	7.0513
1003	20160708	CD86	GM18519B	24975	9595	0.09692	7.0534
1004	20160713	CD86	GM18519B	27520	11837	0.08662	7.0099
1005	20160713	CD86	GM18519B	27544	11434	0.08817	7.0078
1008	20160728	CD86	GM18520B	20000	8794	0.12767	7.3115
1009	20160728	CD86	GM18520B	20000	8763	0.1308	7.1326
101	20160708	CD23	GM18486A	27582	9371	0.12936	8.7546
1010	20160803	CD86	GM18520B	30005	12550	0.10511	7.8152
1011	20160803	CD86	GM18520B	30361	12750	0.1075	7.7963
1012	20160914	CD86	GM18520B	28876	11180	0.10309	7.4587
1013	20160914	CD86	GM18520B	28996	12404	0.09697	7.8445
1014	20160722	CD86	GM18522C	26317	10992	0.10624	6.8833
1015	20160722	CD86	GM18522C	26409	11140	0.1044	7.008
1016	20160728	CD86	GM18522C	27554	12028	0.11397	7.09
1017	20160728	CD86	GM18522C	27278	11949	0.11745	6.9301
1018	20160803	CD86	GM18522C	32322	12937	0.10862	6.9602
1019	20160803	CD86	GM18522C	32888	12787	0.11048	6.8438
102	20160713	CD23	GM18486A	27957	11473	0.13438	8.7418
1020	20160914	CD86	GM18522C	29213	11843	0.07814	6.9192
1021	20160914	CD86	GM18522C	28738	12158	0.07877	6.9485
1024	20160728	CD86	GM18523C	26951	12299	0.11529	8.2021
1025	20160728	CD86	GM18523C	26836	11818	0.11367	8.2295
1026	20160803	CD86	GM18523C	28819	12726	0.10341	8.421
1027	20160803	CD86	GM18523C	28774	12714	0.1024	8.431
1028	20160914	CD86	GM18523C	30509	11595	0.10866	8.3479
1029	20160914	CD86	GM18523C	30411	11703	0.10464	8.3451
103	20160713	CD23	GM18486A	27975	10777	0.13754	8.5519
1030	20160722	CD86	GM18852C	25467	10971	0.10049	7.2879
1031	20160722	CD86	GM18852C	25657	10953	0.09802	7.4238
1032	20160728	CD86	GM18852C	27534	11796	0.11677	7.2183
1033	20160728	CD86	GM18852C	27688	11820	0.1167	7.2341
1034	20160803	CD86	GM18852C	26591	11826	0.09919	7.318
1035	20160803	CD86	GM18852C	26472	11819	0.0997	7.2455
1036	20160914	CD86	GM18852C	27927	11902	0.09421	7.6075
1037	20160914	CD86	GM18852C	27994	12306	0.09499	7.4207
1038	20160722	CD86	GM18853B	23906	10985	0.08856	7.4326
1039	20160722	CD86	GM18853B	23955	10608	0.08726	7.4617
104	20160908	CD23	GM18486A	29772	12424	0.11681	8.6791
1040	20160728	CD86	GM18853B	27369	11718	0.11098	7.5063
1041	20160728	CD86	GM18853B	27378	11454	0.11043	7.5381
1042	20160803	CD86	GM18853B	26368	12987	0.10637	7.3138
1043	20160803	CD86	GM18853B	26406	12959	0.10489	7.3785
1046	20160722	CD86	GM18855C	23487	11401	0.09576	6.9048
1047	20160722	CD86	GM18855C	23698	11772	0.09595	6.9129
1048	20160728	CD86	GM18855C	31460	12180	0.10852	7.1219
1049	20160728	CD86	GM18855C	31359	11988	0.11025	7.1183
105	20160908	CD23	GM18486A	28596	11772	0.10228	8.8463
1050	20160803	CD86	GM18855C	28784	12837	0.09161	7.0444
1051	20160803	CD86	GM18855C	29013	12672	0.09274	7.0017
1054	20161104	CD86	GM18856D	25189	8154	0.09615	8.0704
1055	20161104	CD86	GM18856D	24830	8037	0.09803	7.9076
1056	20161114	CD86	GM18856D	27341	10334	0.1073	8.1713
1057	20161114	CD86	GM18856D	26851	10356	0.10943	7.8918
1058	20161116	CD86	GM18856D	31000	8603	0.11511	8.1058
1059	20161116	CD86	GM18856D	31430	8925	0.11478	8.0534
106	20160722	CD23	GM18487	25478	9966	0.17056	7.8682
1060	20161124	CD86	GM18856D	26564	9546	0.094	8.142
1061	20161124	CD86	GM18856D	26311	10344	0.09446	8.0618
1062	20161104	CD86	GM18858C	22487	8650	0.10697	7.5671
1063	20161104	CD86	GM18858C	22387	8705	0.10695	7.6046
1064	20161114	CD86	GM18858C	24677	9849	0.11884	7.4703
1065	20161114	CD86	GM18858C	24425	9724	0.1122	7.7796
1068	20161124	CD86	GM18858C	25267	10028	0.10715	7.7534
1069	20161124	CD86	GM18858C	25541	10151	0.10624	7.7802
107	20160722	CD23	GM18487	25348	10152	0.16591	7.8578
1070	20161104	CD86	GM18859C	25654	7662	0.09982	8.0177
1071	20161104	CD86	GM18859C	25437	8259	0.10075	7.9779
1072	20161114	CD86	GM18859C	21114	8306	0.10684	7.9298
1073	20161114	CD86	GM18859C	26142	10299	0.10464	8.0388
1074	20161116	CD86	GM18859C	29571	8775	0.12201	8.0213
1075	20161116	CD86	GM18859C	29550	8979	0.12018	8.0959
1076	20161124	CD86	GM18859C	25229	9327	0.10748	8.2129
1077	20161124	CD86	GM18859C	25365	9876	0.10904	8.2181
1078	20161104	CD86	GM18861C	23675	9117	0.08537	8.0164
1079	20161104	CD86	GM18861C	23705	9049	0.08402	8.1013
108	20160728	CD23	GM18487	29502	11903	0.16487	7.6837
1080	20161114	CD86	GM18861C	24188	9217	0.0924	7.9956
1081	20161114	CD86	GM18861C	24153	9028	0.08989	7.9571
1082	20161116	CD86	GM18861C	29751	8891	0.10216	8.1635
1083	20161116	CD86	GM18861C	29609	8550	0.10323	7.9885
1084	20161124	CD86	GM18861C	23445	10243	0.08464	7.983
1085	20161124	CD86	GM18861C	23456	9849	0.08534	8.0028
1086	20161104	CD86	GM18862C	26149	10904	0.11036	8.4143
1087	20161104	CD86	GM18862C	26252	10802	0.11014	8.5455
1088	20161114	CD86	GM18862C	26577	11647	0.10936	8.4547
1089	20161114	CD86	GM18862C	26545	11727	0.11167	8.371
109	20160728	CD23	GM18487	29306	11874	0.16639	7.7251
1090	20161116	CD86	GM18862C	46999	10868	0.12338	8.4692
1091	20161116	CD86	GM18862C	46265	11009	0.1237	8.524
1092	20161124	CD86	GM18862C	34432	11617	0.09598	8.5348
1093	20161124	CD86	GM18862C	34331	11552	0.09647	8.6401
1094	20160630	CD86	GM18867B	28536	11308	0.10945	9.5049
1095	20160630	CD86	GM18867B	28735	11199	0.10952	9.625
1098	20160713	CD86	GM18867B	37591	11944	0.16035	7.9063
1099	20160713	CD86	GM18867B	37817	12283	0.16071	7.9746
11	20160803	CD23	GM19098B	24260	12461	0.13259	8.6416
110	20160803	CD23	GM18487	28345	12258	0.17472	7.9283
1100	20160722	CD86	GM18867B	28444	12498	0.12644	8.3252
1101	20160722	CD86	GM18867B	28122	11609	0.12728	8.2356
1102	20160728	CD86	GM18867B	29354	13147	0.13255	8.3275
1103	20160728	CD86	GM18867B	29460	13624	0.12893	8.5515
1104	20160803	CD86	GM18867B	36498	12548	0.12987	8.1994
1105	20160803	CD86	GM18867B	35220	13658	0.12514	8.4102
1106	20160914	CD86	GM18867B	33364	14140	0.12573	8.3184
1107	20160914	CD86	GM18867B	33486	14321	0.12212	8.5249
1108	20161104	CD86	GM18868B	23857	8498	0.1194	8.1088
1109	20161104	CD86	GM18868B	23803	8592	0.11803	8.2368
111	20160803	CD23	GM18487	28336	12127	0.17156	7.8673
1110	20161114	CD86	GM18868B	22849	9904	0.11452	8.2481
1111	20161114	CD86	GM18868B	22889	10109	0.11692	8.0276
1112	20161116	CD86	GM18868B	27420	10710	0.12136	8.2445
1113	20161116	CD86	GM18868B	27461	11191	0.12034	8.4305
1114	20161124	CD86	GM18868B	23895	10028	0.10463	8.3515
1115	20161124	CD86	GM18868B	24127	9921	0.10377	8.3889
1116	20161104	CD86	GM18870B	24087	9614	0.10799	7.7645
1117	20161104	CD86	GM18870B	24061	9470	0.10888	7.6835
1118	20161114	CD86	GM18870B	24555	10218	0.1127	7.6161
1119	20161114	CD86	GM18870B	24691	10176	0.11524	7.4626
112	20160908	CD23	GM18487	30432	11684	0.17728	7.8833
1120	20161116	CD86	GM18870B	33794	10102	0.12715	7.5694
1121	20161116	CD86	GM18870B	34181	10338	0.12431	7.7945
1122	20161124	CD86	GM18870B	24865	10481	0.0962	7.6311
1123	20161124	CD86	GM18870B	25154	10158	0.09446	7.6708
1126	20160728	CD86	GM18871B	34910	13073	0.10095	7.0135
1127	20160728	CD86	GM18871B	34771	13242	0.1025	7.0416
1128	20160803	CD86	GM18871B	33373	13141	0.11436	7.2384
1129	20160803	CD86	GM18871B	32720	13291	0.11382	7.1904
113	20160908	CD23	GM18487	30286	11232	0.17112	7.8101
1130	20160914	CD86	GM18871B	37287	14080	0.09653	7.3882
1131	20160914	CD86	GM18871B	37464	12803	0.09678	7.3327
1132	20161104	CD86	GM18873B	24299	8108	0.09573	7.7423
1133	20161104	CD86	GM18873B	24293	8191	0.09879	7.6103
1134	20161114	CD86	GM18873B	25611	8731	0.10392	7.7903
1135	20161114	CD86	GM18873B	25940	8938	0.10463	7.7632
1136	20161116	CD86	GM18873B	34981	9041	0.11458	7.9115
1137	20161116	CD86	GM18873B	34962	8985	0.11482	7.9168
1138	20161124	CD86	GM18873B	25410	8804	0.10278	7.6418
1139	20161124	CD86	GM18873B	25335	8714	0.10031	7.7299
114	20160722	CD23	GM18488B	24068	11280	0.1088	8.9139
1140	20161104	CD86	GM18874B	24378	10091	0.10241	7.634
1141	20161104	CD86	GM18874B	24414	10007	0.10557	7.5515
1142	20161114	CD86	GM18874B	27349	15319	0.12506	7.5284
1143	20161114	CD86	GM18874B	27356	14126	0.1214	7.4564
1144	20161116	CD86	GM18874B	39068	12901	0.14726	7.8809
1145	20161116	CD86	GM18874B	39350	13396	0.14629	7.9686
1146	20161124	CD86	GM18874B	30380	12511	0.14487	7.5345
1147	20161124	CD86	GM18874B	30581	11595	0.14241	7.6516
1148	20161104	CD86	GM18912C	27247	10955	0.11681	8.1177
1149	20161104	CD86	GM18912C	27320	11396	0.11373	8.2805
115	20160722	CD23	GM18488B	24109	11169	0.10956	9.072
1150	20161114	CD86	GM18912C	26619	12510	0.12076	8.2853
1151	20161114	CD86	GM18912C	26532	12627	0.1234	8.1379
1152	20161116	CD86	GM18912C	41463	11160	0.12796	7.9685
1153	20161116	CD86	GM18912C	40408	11768	0.12822	8.0332
1154	20161124	CD86	GM18912C	29538	12726	0.09665	7.9407
1155	20161124	CD86	GM18912C	29820	12446	0.09703	8.2173
1156	20161104	CD86	GM18913B	26174	9864	0.11811	7.5898
1157	20161104	CD86	GM18913B	26362	9740	0.11395	7.6527
1158	20161114	CD86	GM18913B	24760	11238	0.13163	7.5517
1159	20161114	CD86	GM18913B	24849	11353	0.1318	7.5849
116	20160728	CD23	GM18488B	32545	11834	0.1241	8.804
1160	20161116	CD86	GM18913B	36388	9929	0.15974	7.4341
1161	20161116	CD86	GM18913B	36653	9929	0.15756	7.4504
1162	20161124	CD86	GM18913B	28024	10699	0.14172	7.2762
1163	20161124	CD86	GM18913B	27592	10596	0.13938	7.3448
1164	20161104	CD86	GM18916C	24592	10278	0.11436	7.9191
1165	20161104	CD86	GM18916C	24512	9980	0.10951	8.1645
1166	20161114	CD86	GM18916C	26230	11953	0.12122	7.9826
1167	20161114	CD86	GM18916C	26079	12237	0.11966	8.0808
1168	20161116	CD86	GM18916C	31827	10345	0.13105	8.0483
1169	20161116	CD86	GM18916C	31778	10454	0.13249	8.0323
117	20160728	CD23	GM18488B	32350	12105	0.1208	8.8486
1170	20161124	CD86	GM18916C	28327	11671	0.11275	8.1836
1171	20161124	CD86	GM18916C	28361	11326	0.1135	8.0921
1172	20161104	CD86	GM18917B	23775	7843	0.11228	8.1945
1173	20161104	CD86	GM18917B	23773	7804	0.1105	8.2411
1174	20161114	CD86	GM18917B	24965	9616	0.11846	8.071
1175	20161114	CD86	GM18917B	24953	9283	0.11769	8.1044
1176	20161116	CD86	GM18917B	31271	7880	0.12227	8.2523
1177	20161116	CD86	GM18917B	31352	8032	0.12358	8.5055
1178	20161124	CD86	GM18917B	25782	10014	0.11272	8.2873
1179	20161124	CD86	GM18917B	25903	9840	0.11276	8.3227
118	20160803	CD23	GM18488B	30076	12675	0.1193	8.8581
1180	20160630	CD86	GM18933B	27995	11048	0.13796	6.925
1181	20160630	CD86	GM18933B	28233	10841	0.13948	6.9176
1182	20160708	CD86	GM18933B	28090	10257	0.13365	6.8416
1183	20160708	CD86	GM18933B	28178	10075	0.13156	6.8491
1184	20160713	CD86	GM18933B	27830	11583	0.11713	6.7732
1185	20160713	CD86	GM18933B	27673	11736	0.11895	6.7858
1188	20160630	CD86	GM18934B	26295	10450	0.11128	7.4961
1189	20160630	CD86	GM18934B	25836	10100	0.1118	7.4289
119	20160803	CD23	GM18488B	29871	13325	0.11627	8.7968
1190	20160708	CD86	GM18934B	26301	8936	0.1061	7.9568
1191	20160708	CD86	GM18934B	26676	9754	0.10738	7.8681
1192	20160713	CD86	GM18934B	27640	10905	0.10713	7.887
1193	20160713	CD86	GM18934B	27499	10665	0.10809	7.8491
1194	20160629	CD55	GM19098B	26354	9827	0.08876	8.5479
1195	20160629	CD55	GM19098B	26406	9918	0.08941	8.6319
1196	20160712	CD55	GM19098B	24774	10813	0.08235	8.6203
1197	20160712	CD55	GM19098B	24651	10464	0.08113	8.7251
1198	20160706	CD55	GM19098B	29392	9285	0.08299	8.6153
1199	20160706	CD55	GM19098B	28869	9471	0.08383	8.5315
12	20160803	CD23	GM19098B	24312	12329	0.13243	8.593
120	20160908	CD23	GM18488B	32073	11118	0.11065	8.955
1200	20160721	CD55	GM19098B	24611	10194	0.0788	8.6742
1201	20160721	CD55	GM19098B	24630	10275	0.07909	8.5886
1202	20160726	CD55	GM19098B	29408	11928	0.09864	8.5444
1203	20160726	CD55	GM19098B	28934	12142	0.09783	8.4421
1204	20160802	CD55	GM19098B	23775	11935	0.0906	8.5804
1205	20160802	CD55	GM19098B	23818	12005	0.09109	8.6599
1206	20160914	CD55	GM19098B	27060	12084	0.0782	8.825
1207	20160914	CD55	GM19098B	27144	11857	0.07787	8.8385
1208	20160629	CD55	GM19099B	25237	9875	0.09626	8.6966
1209	20160629	CD55	GM19099B	25204	10462	0.09674	8.7452
121	20160908	CD23	GM18488B	32271	11040	0.10872	8.9194
1210	20160712	CD55	GM19099B	25343	11287	0.09368	8.7523
1211	20160712	CD55	GM19099B	25336	10969	0.09277	8.7779
1212	20160706	CD55	GM19099B	25202	8837	0.09598	8.8003
1213	20160706	CD55	GM19099B	25261	8959	0.09491	8.7263
1214	20160914	CD55	GM19099B	27140	11513	0.07926	8.824
1215	20160914	CD55	GM19099B	27196	11716	0.07968	8.8163
1216	20160629	CD55	GM19107B	34479	10714	0.10068	7.8956
1217	20160629	CD55	GM19107B	34502	10736	0.10063	7.9275
1218	20160712	CD55	GM19107B	27010	10977	0.10636	8.1242
1219	20160712	CD55	GM19107B	27249	10833	0.10972	7.8039
122	20160630	CD23	GM18489A	28642	10830	0.09227	9.1999
1220	20160706	CD55	GM19107B	27094	10018	0.10289	7.9901
1221	20160706	CD55	GM19107B	27317	10014	0.10522	7.8144
1222	20160706	CD55	GM19108B	31727	8584	0.08768	8.5336
1223	20160706	CD55	GM19108B	31834	8916	0.08796	8.5694
1224	20160712	CD55	GM19108B	29080	10799	0.08648	8.519
1225	20160712	CD55	GM19108B	29068	10949	0.08575	8.5303
1226	20160706	CD55	GM19108B	32382	11425	0.09636	8.6052
1227	20160706	CD55	GM19108B	32612	10866	0.09657	8.5975
1229	20160629	CD55	GM19108B	27600	10200	0.09499	8.5931
123	20160630	CD23	GM18489A	28637	10309	0.08921	9.3363
1230	20160914	CD55	GM19108B	29626	11292	0.08	8.5706
1231	20160914	CD55	GM19108B	29475	11440	0.0794	8.6568
1232	20160629	CD55	GM19140B	25630	9319	0.10811	8.7649
1233	20160629	CD55	GM19140B	25729	9297	0.1086	8.7798
1234	20160712	CD55	GM19140B	24582	10470	0.08687	8.9892
1235	20160712	CD55	GM19140B	24598	10746	0.08579	9.0837
1236	20160706	CD55	GM19140B	25359	7641	0.08371	9.058
1237	20160706	CD55	GM19140B	25919	8069	0.08389	9.1278
1238	20160914	CD55	GM19140B	24139	11851	0.0738	9.0362
1239	20160914	CD55	GM19140B	23927	11951	0.07308	9.2199
124	20160708	CD23	GM18489A	25217	10823	0.09421	9.2441
1240	20160629	CD55	GM19141C	26660	9757	0.08603	8.4068
1241	20160629	CD55	GM19141C	26763	9831	0.08515	8.468
1242	20160712	CD55	GM19141C	25258	11554	0.08355	8.4806
1243	20160712	CD55	GM19141C	25181	11430	0.08308	8.4037
1244	20160706	CD55	GM19141C	25758	10839	0.08622	8.5332
1245	20160706	CD55	GM19141C	25819	10738	0.08736	8.4556
1246	20160629	CD55	GM19192B	28806	9814	0.09438	8.4179
1247	20160629	CD55	GM19192B	28843	9199	0.09582	8.3212
1248	20160712	CD55	GM19192B	26836	10936	0.0999	8.2215
1249	20160712	CD55	GM19192B	27064	11017	0.09874	8.3229
125	20160708	CD23	GM18489A	25177	11224	0.09489	9.222
1250	20160706	CD55	GM19192B	29924	9128	0.09437	8.3219
1251	20160706	CD55	GM19192B	29861	9349	0.09465	8.1662
1252	20160629	CD55	GM19193C	26350	9870	0.0902	8.3586
1253	20160629	CD55	GM19193C	26231	10079	0.09012	8.3235
1254	20160712	CD55	GM19193C	24200	11930	0.09427	8.342
1255	20160712	CD55	GM19193C	24093	11603	0.09562	8.3314
1256	20160706	CD55	GM19193C	23611	8670	0.08585	8.4688
1257	20160706	CD55	GM19193C	23504	8680	0.08774	8.4216
1258	20160721	CD55	GM19193C	25879	9780	0.08423	8.6352
1259	20160721	CD55	GM19193C	25709	9631	0.08854	8.3458
126	20160713	CD23	GM18489A	32302	11948	0.12164	9.013
1260	20160726	CD55	GM19193C	28517	11843	0.09802	8.5138
1261	20160726	CD55	GM19193C	28619	11794	0.09987	8.2672
1262	20160802	CD55	GM19193C	24747	12785	0.08704	8.5353
1263	20160802	CD55	GM19193C	24822	12895	0.08817	8.5169
1264	20160914	CD55	GM19193C	26540	12374	0.07766	8.5004
1265	20160914	CD55	GM19193C	26427	12914	0.07782	8.4133
1266	20160629	CD55	GM19203C	27724	10157	0.08568	8.181
1267	20160629	CD55	GM19203C	27351	10017	0.08577	8.2111
1268	20160712	CD55	GM19203C	24129	12332	0.09403	8.189
1269	20160712	CD55	GM19203C	23952	11861	0.09303	8.1927
127	20160713	CD23	GM18489A	32312	11695	0.12013	8.9509
1270	20160706	CD55	GM19203C	24261	10330	0.08398	8.264
1271	20160706	CD55	GM19203C	24246	10274	0.08609	8.2023
1272	20160629	CD55	GM19204B	34501	10410	0.10254	8.2755
1273	20160629	CD55	GM19204B	34349	10542	0.10112	8.2958
1274	20160706	CD55	GM19204B	26326	9317	0.10269	8.3598
1275	20160706	CD55	GM19204B	26144	9639	0.10405	8.3147
1276	20160712	CD55	GM19204B	29460	10775	0.10666	8.3585
1277	20160712	CD55	GM19204B	29091	10350	0.10727	8.2739
1278	20160629	CD55	GM19238E	28038	10001	0.13724	7.4183
1279	20160629	CD55	GM19238E	27921	10104	0.14078	7.3043
128	20160728	CD23	GM18489A	29605	11519	0.11396	9.0988
1282	20160712	CD55	GM19238E	26144	10957	0.13264	7.7631
1283	20160712	CD55	GM19238E	26112	10701	0.12995	7.7939
1284	20160629	CD55	GM19239C	27410	8647	0.09668	8.4456
1285	20160629	CD55	GM19239C	27327	8392	0.09853	8.3459
1286	20160706	CD55	GM19239C	27852	9167	0.096	8.4205
1287	20160706	CD55	GM19239C	27882	9077	0.09673	8.4752
1288	20160712	CD55	GM19239C	27709	11062	0.10225	8.3997
1289	20160712	CD55	GM19239C	27409	11686	0.10102	8.4661
129	20160728	CD23	GM18489A	29490	11529	0.11126	9.1154
1290	20160629	CD55	GM18486A	29378	9278	0.09396	8.6417
1291	20160629	CD55	GM18486A	29119	9498	0.0965	8.522
1293	20160706	CD55	GM18486A	35333	7269	0.09936	8.3022
1294	20160712	CD55	GM18486A	27258	11347	0.09886	8.3634
1295	20160712	CD55	GM18486A	27114	11583	0.09865	8.2609
1296	20160726	CD55	GM18486A	33080	10400	0.07918	8.4325
1297	20160726	CD55	GM18486A	32988	10377	0.07575	8.4899
1298	20160914	CD55	GM18486A	28614	12393	0.09025	8.4117
1299	20160914	CD55	GM18486A	28441	12209	0.09016	8.4527
13	20160908	CD23	GM19098B	27302	11533	0.15671	8.4422
1300	20160726	CD55	GM18487	29577	11453	0.11096	8.1009
1301	20160726	CD55	GM18487	29620	11449	0.10798	8.1451
1302	20160721	CD55	GM18487	25890	9746	0.08607	8.1651
1303	20160721	CD55	GM18487	25831	9732	0.08581	8.2149
1304	20160802	CD55	GM18487	27601	11701	0.10814	7.9547
1305	20160802	CD55	GM18487	27353	11682	0.10418	8.1898
1306	20160914	CD55	GM18487	30066	11130	0.09174	8.1893
1307	20160914	CD55	GM18487	29980	11221	0.0897	8.2695
1308	20160726	CD55	GM18488B	33538	10770	0.09573	8.1311
1309	20160726	CD55	GM18488B	33493	11421	0.09481	8.093
1310	20160721	CD55	GM18488B	24326	10655	0.08778	8.178
1311	20160721	CD55	GM18488B	24219	10501	0.08785	8.2501
1312	20160802	CD55	GM18488B	29403	13031	0.09477	8.1218
1313	20160802	CD55	GM18488B	29377	12316	0.09566	8.1229
1314	20160914	CD55	GM18488B	31782	11513	0.07254	8.4126
1315	20160914	CD55	GM18488B	31755	11516	0.07369	8.2913
1316	20160629	CD55	GM18489A	28556	11331	0.09461	8.2398
1317	20160629	CD55	GM18489A	28821	11598	0.09629	8.125
1318	20160706	CD55	GM18489A	27815	11423	0.09953	8.2019
1319	20160706	CD55	GM18489A	27629	11320	0.09715	8.3512
132	20160728	CD23	GM18498B	33369	14019	0.14397	8.0612
1320	20160712	CD55	GM18489A	31432	11638	0.11324	7.9657
1321	20160712	CD55	GM18489A	31326	12256	0.11036	8.2843
1322	20160726	CD55	GM18498B	33917	12695	0.09671	7.4022
1323	20160726	CD55	GM18498B	33913	12608	0.09197	7.5473
1324	20160721	CD55	GM18498B	45013	13135	0.09355	7.4713
1325	20160721	CD55	GM18498B	45598	13558	0.09318	7.3754
1326	20160802	CD55	GM18498B	34848	11920	0.10064	7.3647
1327	20160802	CD55	GM18498B	34403	11563	0.10048	7.3511
1328	20160914	CD55	GM18498B	36388	12372	0.08271	7.3933
1329	20160914	CD55	GM18498B	36586	13333	0.08351	7.5666
133	20160728	CD23	GM18498B	33424	12735	0.14958	8.1217
1330	20160721	CD55	GM18499B	23646	10078	0.09727	7.8474
1331	20160721	CD55	GM18499B	23795	9885	0.0964	7.8762
1332	20160726	CD55	GM18499B	25200	12317	0.10711	7.8778
1333	20160726	CD55	GM18499B	25084	11797	0.10588	7.8474
1334	20160802	CD55	GM18499B	24851	12046	0.0979	7.9088
1335	20160802	CD55	GM18499B	24998	12339	0.09898	7.7848
1336	20160914	CD55	GM18499B	25077	11482	0.08168	8.049
1337	20160914	CD55	GM18499B	25135	11256	0.08129	8.0626
1338	20160721	CD55	GM18501C	24339	10622	0.07394	8.5752
1339	20160721	CD55	GM18501C	24353	10573	0.07202	8.6543
134	20160803	CD23	GM18498B	35732	12930	0.15371	7.795
1340	20160726	CD55	GM18501C	26125	11510	0.08668	8.5614
1341	20160726	CD55	GM18501C	26295	11752	0.08438	8.469
1342	20160802	CD55	GM18501C	25919	11959	0.07513	8.5807
1343	20160802	CD55	GM18501C	26278	11858	0.07541	8.6856
1344	20160914	CD55	GM18501C	27137	11909	0.06773	8.7456
1345	20160914	CD55	GM18501C	27050	11760	0.06918	8.7696
1346	20160721	CD55	GM18502B	23379	10534	0.09548	7.9062
1347	20160721	CD55	GM18502B	23212	10661	0.09509	7.836
1348	20160726	CD55	GM18502B	26124	12515	0.10864	7.8269
1349	20160726	CD55	GM18502B	26162	12648	0.10582	7.8858
135	20160803	CD23	GM18498B	35829	12056	0.15365	7.795
1350	20160802	CD55	GM18502B	26006	13065	0.10342	7.9204
1351	20160802	CD55	GM18502B	25973	12445	0.1035	7.8929
1352	20160914	CD55	GM18502B	24902	12348	0.08328	7.9804
1353	20160914	CD55	GM18502B	25212	12657	0.08026	8.1436
1354	20160721	CD55	GM18504B	25944	11490	0.1027	7.8176
1355	20160721	CD55	GM18504B	25865	11713	0.10318	7.7654
1356	20160726	CD55	GM18504B	35020	11783	0.11757	7.7276
1357	20160726	CD55	GM18504B	35132	10849	0.10849	8.235
1358	20160802	CD55	GM18504B	27365	11984	0.10988	7.6776
1359	20160802	CD55	GM18504B	27565	12711	0.11189	7.6906
136	20160908	CD23	GM18498B	37371	12404	0.13953	7.4445
1362	20160629	CD55	GM18505D	27470	10544	0.09551	7.0472
1363	20160629	CD55	GM18505D	27705	10326	0.0964	6.9712
1364	20160706	CD55	GM18505D	27373	10239	0.0957	7.1046
1365	20160706	CD55	GM18505D	27272	10351	0.09586	7.0231
1366	20160712	CD55	GM18505D	27656	11710	0.10233	7.1852
1367	20160712	CD55	GM18505D	27604	11298	0.10172	7.1856
1368	20160721	CD55	GM18507E	24768	10445	0.08091	8.2019
1369	20160721	CD55	GM18507E	24847	10519	0.08015	8.1956
137	20160908	CD23	GM18498B	37056	11563	0.1307	7.414
1370	20160726	CD55	GM18507E	29581	10445	0.10439	8.0035
1371	20160726	CD55	GM18507E	29495	10349	0.09904	8.1122
1372	20160802	CD55	GM18507E	27702	10464	0.08804	8.143
1373	20160802	CD55	GM18507E	27460	10615	0.08956	7.99
1374	20160914	CD55	GM18507E	27077	10422	0.07757	8.1577
1375	20160914	CD55	GM18507E	27322	10175	0.07666	8.1933
1376	20160721	CD55	GM18508E	23205	9698	0.07614	8.053
1377	20160721	CD55	GM18508E	23213	10066	0.07676	8.0656
1378	20160726	CD55	GM18508E	26100	10396	0.09867	7.9018
1379	20160726	CD55	GM18508E	25902	10469	0.09426	7.9393
138	20160722	CD23	GM18499B	23325	10849	0.13868	8.811
1380	20160802	CD55	GM18508E	24798	12653	0.08442	7.948
1381	20160802	CD55	GM18508E	24829	12618	0.08403	7.9342
1382	20160914	CD55	GM18508E	24582	11477	0.06695	8.1219
1383	20160914	CD55	GM18508E	24692	11327	0.0676	8.1163
1384	20160721	CD55	GM18516B	24884	11641	0.08416	7.9101
1385	20160721	CD55	GM18516B	25202	11027	0.08424	7.8477
1388	20160802	CD55	GM18516B	24853	11781	0.08717	7.7178
1389	20160802	CD55	GM18516B	25002	11694	0.08599	7.7068
139	20160722	CD23	GM18499B	23516	10870	0.13636	8.6892
1390	20160914	CD55	GM18516B	28433	11193	0.0789	8.0117
1391	20160914	CD55	GM18516B	28371	11056	0.08049	7.8794
1392	20160721	CD55	GM18517D	25703	10753	0.07765	8.4289
1393	20160721	CD55	GM18517D	25570	10676	0.07831	8.4449
1394	20160726	CD55	GM18517D	30131	11991	0.10002	8.3107
1395	20160726	CD55	GM18517D	30087	12210	0.09696	8.4172
1396	20160802	CD55	GM18517D	23631	11804	0.08811	8.3809
1397	20160802	CD55	GM18517D	23687	11525	0.08592	8.513
1398	20160914	CD55	GM18517D	29032	11138	0.07221	8.5768
1399	20160914	CD55	GM18517D	29169	10776	0.07233	8.5098
14	20160908	CD23	GM19098B	27490	11591	0.14199	8.5282
140	20160728	CD23	GM18499B	25280	12553	0.11982	8.7322
1401	20160706	CD55	GM18519B	24157	8563	0.08262	8.2948
1402	20160712	CD55	GM18519B	26274	11134	0.0858	8.3775
1403	20160712	CD55	GM18519B	26331	11370	0.08413	8.3086
1404	20160721	CD55	GM18519B	25032	11841	0.0808	8.3558
1405	20160721	CD55	GM18519B	25080	11159	0.08083	8.2823
1406	20160629	CD55	GM18519B	28512	9645	0.0818	8.3106
1407	20160629	CD55	GM18519B	27943	9528	0.07999	8.3528
1408	20160721	CD55	GM18520B	27985	10641	0.09247	7.6559
1409	20160721	CD55	GM18520B	28278	10571	0.0931	7.6292
141	20160728	CD23	GM18499B	25392	12570	0.11895	8.8008
1410	20160726	CD55	GM18520B	28780	13438	0.11772	7.4899
1411	20160726	CD55	GM18520B	28721	12671	0.1175	7.5017
1412	20160802	CD55	GM18520B	28591	11809	0.10513	7.637
1413	20160802	CD55	GM18520B	28846	11221	0.1056	7.6121
1414	20160914	CD55	GM18520B	28843	12084	0.094	7.722
1415	20160914	CD55	GM18520B	29139	11893	0.09294	7.7598
1416	20160721	CD55	GM18522C	26231	10685	0.0924	7.367
1417	20160721	CD55	GM18522C	26398	10495	0.09074	7.449
1418	20160726	CD55	GM18522C	29107	12439	0.11238	7.5085
1419	20160726	CD55	GM18522C	29036	12485	0.11179	7.522
142	20160803	CD23	GM18499B	25479	12036	0.1109	8.893
1420	20160802	CD55	GM18522C	31400	12853	0.10888	7.4821
1421	20160802	CD55	GM18522C	31508	12145	0.10532	7.6327
1422	20160914	CD55	GM18522C	28889	11558	0.07779	7.4633
1423	20160914	CD55	GM18522C	28871	12077	0.0779	7.4621
1424	20160721	CD55	GM18523C	26567	10682	0.09245	7.2207
1425	20160721	CD55	GM18523C	26596	10823	0.09489	7.1317
1426	20160726	CD55	GM18523C	28029	12173	0.1036	7.069
1427	20160726	CD55	GM18523C	28021	12186	0.10042	7.2092
1428	20160802	CD55	GM18523C	27487	12190	0.11373	7.1799
1429	20160802	CD55	GM18523C	27604	12288	0.11526	7.0993
143	20160803	CD23	GM18499B	25387	12060	0.10914	8.9384
1430	20160914	CD55	GM18523C	30132	11859	0.08898	7.3282
1431	20160914	CD55	GM18523C	30232	11987	0.09135	7.1718
1432	20160721	CD55	GM18852C	25208	10749	0.08639	8.187
1433	20160721	CD55	GM18852C	25210	10445	0.0862	8.2412
1434	20160726	CD55	GM18852C	28223	11928	0.10378	8.1475
1435	20160726	CD55	GM18852C	28612	12023	0.10025	8.3022
1436	20160802	CD55	GM18852C	25500	11287	0.09341	8.1897
1437	20160802	CD55	GM18852C	25463	11089	0.09402	8.104
1438	20160914	CD55	GM18852C	27623	12078	0.08548	8.2358
1439	20160914	CD55	GM18852C	27944	11725	0.08466	8.3218
144	20160908	CD23	GM18499B	25234	11786	0.10722	8.875
1440	20160721	CD55	GM18853B	24172	11533	0.09069	8.0141
1441	20160721	CD55	GM18853B	24075	11621	0.09037	7.885
1444	20160802	CD55	GM18853B	25585	11994	0.09972	7.8772
1445	20160802	CD55	GM18853B	25372	12356	0.0975	7.9661
1446	20160914	CD55	GM18853B	26102	11749	0.08228	8.0708
1447	20160914	CD55	GM18853B	26004	11810	0.08112	8.2146
1448	20160721	CD55	GM18855C	23507	11319	0.0847	8.1782
1449	20160721	CD55	GM18855C	23235	11462	0.08595	8.048
145	20160908	CD23	GM18499B	25459	11613	0.10584	8.8241
1450	20160726	CD55	GM18855C	33855	12760	0.11446	7.9166
1451	20160726	CD55	GM18855C	33868	13045	0.10884	8.1627
1452	20160802	CD55	GM18855C	27737	11858	0.0976	7.8803
1453	20160802	CD55	GM18855C	27882	12838	0.09778	7.9188
1454	20160914	CD55	GM18855C	29636	11847	0.07876	8.0122
1455	20160914	CD55	GM18855C	29931	11576	0.07942	7.9653
1456	20161104	CD55	GM18856D	24993	7744	0.0699	9.1656
1457	20161104	CD55	GM18856D	25078	7944	0.06944	9.1721
1458	20161114	CD55	GM18856D	24953	7737	0.08033	9.0878
1459	20161114	CD55	GM18856D	24925	7740	0.07768	9.1193
146	20160722	CD23	GM18501C	24174	10404	0.12244	8.7871
1460	20161116	CD55	GM18856D	31603	8393	0.08832	9.0186
1461	20161116	CD55	GM18856D	31421	8219	0.08662	9.2286
1462	20161124	CD55	GM18856D	26560	9315	0.0656	9.1831
1463	20161124	CD55	GM18856D	26462	9505	0.06695	9.1207
1464	20161104	CD55	GM18858C	22431	8988	0.07406	8.6682
1465	20161104	CD55	GM18858C	22423	8787	0.07341	8.5686
1466	20161114	CD55	GM18858C	23981	8113	0.08428	8.6021
1467	20161114	CD55	GM18858C	24077	8222	0.08298	8.4807
1468	20161116	CD55	GM18858C	31988	9957	0.09061	8.7605
1469	20161116	CD55	GM18858C	32111	9744	0.09137	8.7063
147	20160722	CD23	GM18501C	24151	10274	0.12275	8.8375
1470	20161124	CD55	GM18858C	25031	9738	0.07437	8.7251
1471	20161124	CD55	GM18858C	25391	10070	0.07678	8.6584
1472	20161104	CD55	GM18859C	25511	8000	0.08974	8.3839
1473	20161104	CD55	GM18859C	25309	7759	0.0906	8.3572
1474	20161114	CD55	GM18859C	25630	8354	0.09579	8.3469
1475	20161114	CD55	GM18859C	25560	8287	0.09377	8.463
1476	20161116	CD55	GM18859C	28965	9048	0.10738	8.4365
1477	20161116	CD55	GM18859C	28753	8693	0.1049	8.4712
1478	20161124	CD55	GM18859C	24897	9568	0.08727	8.5221
1479	20161124	CD55	GM18859C	24897	9338	0.08673	8.6865
148	20160728	CD23	GM18501C	26169	11873	0.12714	8.6943
1480	20161104	CD55	GM18861C	23544	8992	0.06438	9.1264
1481	20161104	CD55	GM18861C	23768	9008	0.06581	9.1155
1482	20161114	CD55	GM18861C	23494	7193	0.07125	9.1246
1483	20161114	CD55	GM18861C	23323	7363	0.0672	9.1742
1484	20161116	CD55	GM18861C	29184	8446	0.0853	9.0278
1485	20161116	CD55	GM18861C	29229	7906	0.08519	9.1495
1486	20161124	CD55	GM18861C	23285	9576	0.06287	9.2117
1487	20161124	CD55	GM18861C	23274	9631	0.06446	9.1199
1488	20161104	CD55	GM18862C	26338	10810	0.09005	8.7094
1489	20161104	CD55	GM18862C	26242	10789	0.09201	8.577
149	20160728	CD23	GM18501C	26089	11736	0.12265	8.9422
1490	20161114	CD55	GM18862C	26159	10349	0.09597	8.667
1491	20161114	CD55	GM18862C	26096	10387	0.09485	8.5935
1492	20161116	CD55	GM18862C	47917	11077	0.09641	8.8217
1493	20161116	CD55	GM18862C	47952	9961	0.09753	8.714
1494	20161124	CD55	GM18862C	34253	11077	0.08256	8.81
1495	20161124	CD55	GM18862C	33724	11493	0.0849	8.6105
1496	20160802	CD55	GM18867B	33240	12231	0.09968	7.4467
1497	20160802	CD55	GM18867B	33244	12439	0.09691	7.6617
1498	20160629	CD55	GM18867B	28163	11537	0.09716	7.6179
1499	20160629	CD55	GM18867B	28427	11985	0.09841	7.6162
15	20160630	CD23	GM19099B	25144	9649	0.13732	8.3938
150	20160803	CD23	GM18501C	27163	12160	0.11566	8.9606
1500	20160706	CD55	GM18867B	27982	11879	0.10957	7.6911
1501	20160706	CD55	GM18867B	28167	11305	0.10786	7.8085
1502	20160712	CD55	GM18867B	36785	13453	0.13358	7.4764
1503	20160712	CD55	GM18867B	36842	12481	0.13155	7.5425
1504	20160721	CD55	GM18867B	28106	12610	0.10255	7.3565
1505	20160721	CD55	GM18867B	28477	12280	0.10143	7.4246
1506	20160726	CD55	GM18867B	31141	13959	0.10496	7.7267
1507	20160726	CD55	GM18867B	30275	12877	0.10627	7.5699
1508	20160914	CD55	GM18867B	32751	13015	0.07322	7.4989
1509	20160914	CD55	GM18867B	32157	12599	0.07196	7.5427
151	20160803	CD23	GM18501C	27240	12889	0.11824	8.8042
1510	20161104	CD55	GM18868B	23617	8251	0.07659	8.4603
1511	20161104	CD55	GM18868B	23589	8335	0.07681	8.5141
1512	20161114	CD55	GM18868B	22420	6702	0.07776	8.4712
1513	20161114	CD55	GM18868B	22416	6758	0.07728	8.4565
1514	20161116	CD55	GM18868B	27498	10097	0.0799	8.5878
1515	20161116	CD55	GM18868B	27312	9542	0.07925	8.5581
1516	20161124	CD55	GM18868B	23603	9635	0.07019	8.4527
1517	20161124	CD55	GM18868B	23757	9465	0.0723	8.4313
1518	20161104	CD55	GM18870B	23956	9384	0.0835	7.9461
1519	20161104	CD55	GM18870B	24090	9544	0.08311	8.0034
152	20160908	CD23	GM18501C	27510	11309	0.10361	8.9259
1520	20161114	CD55	GM18870B	23686	8221	0.09266	7.9171
1521	20161114	CD55	GM18870B	23774	8076	0.0899	7.9811
1524	20161124	CD55	GM18870B	24629	10657	0.07386	8.0795
1525	20161124	CD55	GM18870B	24780	10263	0.0733	8.03
1526	20160721	CD55	GM18871B	37447	13300	0.08495	7.9377
1527	20160721	CD55	GM18871B	37554	12504	0.08369	7.9916
1528	20160726	CD55	GM18871B	36027	12093	0.10241	7.9137
1529	20160726	CD55	GM18871B	36109	13393	0.10002	7.9896
153	20160908	CD23	GM18501C	27576	11765	0.10324	8.9995
1530	20160802	CD55	GM18871B	31337	12076	0.11331	8.0083
1531	20160802	CD55	GM18871B	31274	12731	0.11355	7.9801
1532	20160914	CD55	GM18871B	37503	14530	0.10323	8.156
1533	20160914	CD55	GM18871B	37633	13269	0.10277	8.213
1534	20161104	CD55	GM18873B	24141	8270	0.07197	8.913
1535	20161104	CD55	GM18873B	24288	8135	0.07238	8.8497
1536	20161114	CD55	GM18873B	25264	7599	0.07662	8.8361
1537	20161114	CD55	GM18873B	25176	7756	0.07367	8.7407
1538	20161116	CD55	GM18873B	35023	9094	0.08344	8.9703
1539	20161116	CD55	GM18873B	34933	9041	0.08194	8.9807
154	20160722	CD23	GM18502B	22657	10378	0.11046	8.9243
1540	20161124	CD55	GM18873B	25168	8475	0.06381	8.8188
1541	20161124	CD55	GM18873B	25254	8536	0.06364	8.7727
1542	20161104	CD55	GM18874B	24441	10328	0.08312	8.0237
1543	20161104	CD55	GM18874B	24536	10138	0.0831	7.8762
1544	20161114	CD55	GM18874B	26424	9340	0.0974	7.9004
1545	20161114	CD55	GM18874B	26337	10048	0.09922	7.8853
1546	20161116	CD55	GM18874B	38103	11445	0.10409	7.8809
1547	20161116	CD55	GM18874B	37871	11644	0.10177	8.1148
1548	20161124	CD55	GM18874B	31109	10979	0.08956	7.6906
1549	20161124	CD55	GM18874B	30509	10927	0.09	7.6694
155	20160722	CD23	GM18502B	22839	11006	0.10217	9.1208
1550	20161104	CD55	GM18912C	27111	11287	0.0771	7.3914
1551	20161104	CD55	GM18912C	27068	11082	0.07769	7.3651
1552	20161114	CD55	GM18912C	25914	10657	0.09996	7.6382
1553	20161114	CD55	GM18912C	25830	10779	0.09879	7.6725
1554	20161116	CD55	GM18912C	40102	11445	0.10601	7.464
1555	20161116	CD55	GM18912C	40153	10978	0.1019	7.6535
1558	20161104	CD55	GM18913B	26070	9695	0.08469	8.3044
1559	20161104	CD55	GM18913B	26339	9887	0.08526	8.3208
156	20160728	CD23	GM18502B	26450	13132	0.10365	8.9999
1560	20161114	CD55	GM18913B	24295	8754	0.10574	8.1379
1561	20161114	CD55	GM18913B	24189	8660	0.10273	8.2293
1562	20161116	CD55	GM18913B	36042	10016	0.11511	8.2225
1563	20161116	CD55	GM18913B	35704	9906	0.1153	8.1428
1564	20161124	CD55	GM18913B	27326	10040	0.09377	8.1247
1565	20161124	CD55	GM18913B	27345	10407	0.09195	8.2764
1566	20161104	CD55	GM18916C	24581	10001	0.08198	8.2854
1567	20161104	CD55	GM18916C	24583	9854	0.08039	8.3525
1568	20161114	CD55	GM18916C	25146	9251	0.09222	8.3051
1569	20161114	CD55	GM18916C	25534	9527	0.08936	8.2616
157	20160728	CD23	GM18502B	26423	12827	0.0961	9.0428
1570	20161116	CD55	GM18916C	31038	10508	0.09727	8.2992
1571	20161116	CD55	GM18916C	31346	10099	0.09751	8.2668
1572	20161124	CD55	GM18916C	28139	11476	0.08329	8.2159
1573	20161124	CD55	GM18916C	27911	11044	0.08403	8.2027
1574	20161104	CD55	GM18917B	23565	8053	0.08	9.0884
1575	20161104	CD55	GM18917B	23854	7857	0.08137	8.9881
1576	20161114	CD55	GM18917B	24448	7177	0.08739	9.0899
1577	20161114	CD55	GM18917B	24444	7404	0.08431	9.0383
1578	20161116	CD55	GM18917B	30614	7597	0.0932	9.1379
1579	20161116	CD55	GM18917B	30471	8337	0.09377	9.0594
158	20160803	CD23	GM18502B	27030	12963	0.09626	9.1381
1580	20161124	CD55	GM18917B	25669	10120	0.07597	9.0419
1581	20161124	CD55	GM18917B	26117	10035	0.07798	9.0767
1582	20160629	CD55	GM18933B	28406	10614	0.12018	7.7352
1583	20160629	CD55	GM18933B	28495	10694	0.12009	7.7801
1584	20160706	CD55	GM18933B	30133	9917	0.1233	7.5881
1585	20160706	CD55	GM18933B	30108	10120	0.11884	7.8622
1586	20160712	CD55	GM18933B	26936	11310	0.12433	7.6487
1587	20160712	CD55	GM18933B	26747	11621	0.12549	7.7301
1588	20160629	CD55	GM18934B	26437	11063	0.09521	7.9474
1589	20160629	CD55	GM18934B	26441	10818	0.09298	7.9501
159	20160803	CD23	GM18502B	26707	12422	0.0978	9.0412
1590	20160706	CD55	GM18934B	27883	9356	0.11058	7.7993
1591	20160706	CD55	GM18934B	27580	9119	0.10788	7.8235
1592	20160712	CD55	GM18934B	26564	10987	0.12058	7.6029
1593	20160712	CD55	GM18934B	26300	10503	0.11883	7.6817
1594	20160721	CD55	GM18934B	25710	11586	0.10605	7.8303
1595	20160721	CD55	GM18934B	25831	11220	0.10324	7.9675
16	20160630	CD23	GM19099B	25204	9604	0.13416	8.4468
160	20160908	CD23	GM18502B	26315	12593	0.10481	8.9162
1600	20151223-86	CD86	GM18505D	30302	3319	0.09968	7.0752
1601	20151223-86	CD86	GM18505D	14856	1567	0.09944	7.0197
161	20160908	CD23	GM18502B	26341	12627	0.09212	9.0341
1614	20160203-5	CD86	GM18505D	25351	10389	0.06816	6.9524
1615	20160203-5	CD86	GM18505D	25307	12356	0.07139	6.9297
1616	20160203-5	CD86	GM18489A	25527	10405	0.09519	7.5731
1617	20160203-5	CD86	GM18489A	25623	11067	0.09751	7.5012
1618	20160203-5	CD86	GM18519B	24508	11378	0.07489	7.0402
1619	20160203-5	CD86	GM18519B	24256	12338	0.07982	7.0031
162	20160722	CD23	GM18504B	25024	11362	0.09451	8.9946
1620	20160203-5	CD86	GM19238E	26740	9132	0.10937	6.6982
1621	20160203-5	CD86	GM19238E	26675	9796	0.1119	6.7114
163	20160722	CD23	GM18504B	25013	10796	0.09222	9.1547
1634	20160205-2	CD55	GM18505D	24695	11799	0.08662	7.0792
1635	20160205-2	CD55	GM18505D	24623	12440	0.08757	7.0156
1636	20160205-2	CD55	GM19238E	25897	9580	0.12297	7.714
1637	20160205-2	CD55	GM19238E	25945	9783	0.12053	7.5771
1638	20160205-2	CD55	GM18489A	24884	11323	0.09638	7.9778
1639	20160205-2	CD55	GM18489A	24749	11108	0.09734	7.8591
164	20160728	CD23	GM18504B	35768	11346	0.13389	8.6949
1640	20160205-2	CD55	GM18519B	24023	12532	0.07538	8.3489
1641	20160205-2	CD55	GM18519B	24171	11938	0.07199	8.3742
165	20160728	CD23	GM18504B	35473	11736	0.13287	8.8185
1654	20160205-3	CD63	GM18505D	24741	11692	0.08163	7.6486
1655	20160205-3	CD63	GM18505D	24700	11032	0.08173	7.6889
1656	20160205-3	CD63	GM19238E	25974	10125	0.0811	8.0931
1657	20160205-3	CD63	GM19238E	26162	9912	0.07971	8.2954
1658	20160205-3	CD63	GM18489A	24796	10997	0.08117	7.6095
1659	20160205-3	CD63	GM18489A	24834	9805	0.08252	7.5841
166	20160803	CD23	GM18504B	28610	12477	0.0967	9.0069
1660	20160205-3	CD63	GM18519B	24073	12383	0.07386	7.7315
1661	20160205-3	CD63	GM18519B	24193	11064	0.07571	7.6041
167	20160803	CD23	GM18504B	28018	13488	0.09031	9.0327
1674	20160217-1	CD63	GM18489A	26972	11221	0.08608	7.6566
1675	20160217-1	CD63	GM18489A	26989	11515	0.08789	7.4556
1676	20160217-1	CD63	GM19238E	25010	10606	0.08505	8.038
1677	20160217-1	CD63	GM19238E	25155	10905	0.08226	8.0317
1678	20160217-1	CD63	GM18519B	24659	10912	0.07995	7.572
1679	20160217-1	CD63	GM18519B	24766	10587	0.07993	7.57
168	20160908	CD23	GM18504B	26473	11813	0.08193	9.125
1686	20160217-2	CD86	GM18489A	27563	7004	0.09589	7.646
1687	20160217-2	CD86	GM18489A	27344	7172	0.09658	7.766
1688	20160217-2	CD86	GM19238E	25379	8452	0.1202	6.6682
1689	20160217-2	CD86	GM19238E	25472	8775	0.11999	6.6606
169	20160908	CD23	GM18504B	26887	11228	0.08459	9.0691
1690	20160217-2	CD86	GM18519B	25439	7550	0.08357	7.1023
1691	20160217-2	CD86	GM18519B	24974	7757	0.08217	7.0597
1698	20160224-3	CD55	GM18505D	22688	9087	0.08415	7.0394
1699	20160224-3	CD55	GM18505D	22595	9164	0.08681	6.8499
17	20160708	CD23	GM19099B	24430	9184	0.12948	8.5531
170	20160630	CD23	GM18505D	27275	10283	0.12595	8.611
1700	20160224-3	CD55	GM19238E	22228	10010	0.0928	7.3605
1701	20160224-3	CD55	GM19238E	22304	10004	0.09049	7.4338
1702	20160224-3	CD55	GM18489A	23386	10289	0.08373	7.9038
1703	20160224-3	CD55	GM18489A	23374	10091	0.08214	7.8892
1704	20160224-3	CD55	GM18519B	22400	9225	0.06732	8.3485
1705	20160224-3	CD55	GM18519B	22376	8932	0.065	8.4714
171	20160630	CD23	GM18505D	27462	9583	0.12959	8.5185
172	20160708	CD23	GM18505D	25556	10491	0.1265	8.613
173	20160708	CD23	GM18505D	25816	10223	0.12601	8.5554
174	20160713	CD23	GM18505D	28348	11691	0.12774	8.5658
175	20160713	CD23	GM18505D	28675	12682	0.12534	8.6015
176	20160722	CD23	GM18507E	24970	10202	0.15672	7.9939
177	20160722	CD23	GM18507E	24845	10590	0.15381	7.9379
178	20160728	CD23	GM18507E	29335	10511	0.13944	8.035
179	20160728	CD23	GM18507E	29411	10570	0.14632	8.0971
18	20160708	CD23	GM19099B	24175	9017	0.13003	8.5181
180	20160803	CD23	GM18507E	28608	11241	0.16458	7.8186
181	20160803	CD23	GM18507E	28657	11035	0.16721	7.7989
182	20160908	CD23	GM18507E	27176	10313	0.14718	7.9849
183	20160908	CD23	GM18507E	27152	9870	0.1443	7.9545
184	20160722	CD23	GM18508E	23071	10720	0.13018	8.3796
185	20160722	CD23	GM18508E	23031	10358	0.13636	8.4209
186	20160728	CD23	GM18508E	26799	10736	0.13293	8.5458
187	20160728	CD23	GM18508E	26139	11047	0.12716	8.3001
188	20160803	CD23	GM18508E	25501	13088	0.13204	8.3183
189	20160803	CD23	GM18508E	25849	12876	0.13406	8.3678
19	20160713	CD23	GM19099B	26829	11105	0.14984	8.4005
190	20160908	CD23	GM18508E	24990	11582	0.13965	8.3513
191	20160908	CD23	GM18508E	25105	11324	0.14248	8.1884
192	20160722	CD23	GM18516B	25466	11180	0.14993	6.9249
193	20160722	CD23	GM18516B	24969	11129	0.1404	6.8211
194	20160728	CD23	GM18516B	32407	11965	0.17445	7.1773
195	20160728	CD23	GM18516B	32381	12022	0.16968	7.1725
196	20160803	CD23	GM18516B	25617	12168	0.13947	6.9488
197	20160803	CD23	GM18516B	25784	11887	0.13898	6.9574
198	20160908	CD23	GM18516B	29047	11302	0.12961	6.9212
199	20160908	CD23	GM18516B	28975	11239	0.13046	6.9292
2	20160630	CD23	GM19098B	26612	9674	0.16988	8.4072
20	20160713	CD23	GM19099B	26514	11586	0.15304	8.4484
200	20160722	CD23	GM18517D	24974	10726	0.14204	7.3729
201	20160722	CD23	GM18517D	25137	10700	0.14227	7.3519
202	20160728	CD23	GM18517D	30129	12575	0.16818	7.4763
203	20160728	CD23	GM18517D	30580	12338	0.17029	7.4946
204	20160803	CD23	GM18517D	23972	11439	0.15893	7.4413
205	20160803	CD23	GM18517D	24070	11665	0.15662	7.4832
206	20160908	CD23	GM18517D	29889	10916	0.13951	7.2206
207	20160908	CD23	GM18517D	29948	11373	0.13852	7.1975
208	20160630	CD23	GM18519B	27680	8631	0.08558	8.873
209	20160630	CD23	GM18519B	27671	8971	0.08133	8.9102
21	20160908	CD23	GM19099B	27069	11717	0.12339	8.5145
210	20160708	CD23	GM18519B	24847	9449	0.09806	8.8267
211	20160708	CD23	GM18519B	24934	9299	0.09756	8.8347
212	20160713	CD23	GM18519B	27601	11434	0.09347	8.7623
213	20160713	CD23	GM18519B	27563	12017	0.08622	8.9179
214	20160722	CD23	GM18520B	28066	10576	0.08611	6.3493
215	20160722	CD23	GM18520B	28103	10832	0.08479	6.3306
216	20160728	CD23	GM18520B	28555	13118	0.10132	6.387
217	20160728	CD23	GM18520B	28541	12260	0.09855	6.3852
218	20160803	CD23	GM18520B	29929	11976	0.09597	6.3695
219	20160803	CD23	GM18520B	30169	12478	0.09406	6.3829
22	20160908	CD23	GM19099B	27319	11206	0.12366	8.5238
220	20160908	CD23	GM18520B	29642	12619	0.07865	6.3138
221	20160908	CD23	GM18520B	29663	11927	0.08157	6.3505
222	20160722	CD23	GM18522C	25971	10835	0.11546	9.1105
223	20160722	CD23	GM18522C	25711	10875	0.11547	9.1479
224	20160728	CD23	GM18522C	27921	11757	0.12057	8.8952
225	20160728	CD23	GM18522C	27414	12354	0.12406	8.8377
226	20160803	CD23	GM18522C	32898	12653	0.11257	8.9757
227	20160803	CD23	GM18522C	33189	12957	0.11391	9.0374
228	20160908	CD23	GM18522C	28895	11461	0.11605	8.9609
229	20160908	CD23	GM18522C	29030	11748	0.11643	9.0286
23	20160630	CD23	GM19107B	33226	10131	0.11516	8.8548
230	20160722	CD23	GM18523C	26586	10778	0.06317	6.1389
231	20160722	CD23	GM18523C	26391	10696	0.0561	6.1442
232	20160728	CD23	GM18523C	27997	12471	0.07989	6.2017
233	20160728	CD23	GM18523C	27956	12764	0.06917	6.1833
234	20160803	CD23	GM18523C	28186	13159	0.07404	6.2229
235	20160803	CD23	GM18523C	28020	12687	0.07088	6.2494
236	20160908	CD23	GM18523C	30900	11126	0.05283	6.1894
237	20160908	CD23	GM18523C	31166	10995	0.0561	6.2048
238	20160722	CD23	GM18852C	25088	10836	0.17352	7.374
239	20160722	CD23	GM18852C	25105	10856	0.16778	7.3563
24	20160630	CD23	GM19107B	32644	9861	0.1184	8.7975
240	20160728	CD23	GM18852C	28357	12163	0.18159	7.3809
241	20160728	CD23	GM18852C	28395	12199	0.16868	7.2502
242	20160803	CD23	GM18852C	26814	11784	0.16636	7.5302
243	20160803	CD23	GM18852C	26824	11839	0.16038	7.5025
244	20160908	CD23	GM18852C	28223	11648	0.18269	7.4626
245	20160908	CD23	GM18852C	27882	11774	0.17236	7.3762
246	20160722	CD23	GM18853B	23988	11544	0.15343	7.9799
247	20160722	CD23	GM18853B	23673	11103	0.15862	8.0684
248	20160728	CD23	GM18853B	28047	12173	0.15182	8.1512
249	20160728	CD23	GM18853B	28367	12147	0.15246	8.1197
25	20160708	CD23	GM19107B	25991	9960	0.11635	8.8934
250	20160803	CD23	GM18853B	26518	12855	0.16332	7.9033
251	20160803	CD23	GM18853B	26454	12810	0.16223	7.9449
252	20160908	CD23	GM18853B	26316	11415	0.18112	8.0028
253	20160908	CD23	GM18853B	26264	11350	0.17302	7.8608
254	20160722	CD23	GM18855C	23220	11608	0.12573	9.0452
255	20160722	CD23	GM18855C	23279	11874	0.11404	9.1268
256	20160728	CD23	GM18855C	33762	12761	0.15689	8.7463
257	20160728	CD23	GM18855C	33807	12939	0.15939	8.6803
258	20160803	CD23	GM18855C	29212	12713	0.13207	8.9547
259	20160803	CD23	GM18855C	29412	12961	0.11836	9.0359
26	20160708	CD23	GM19107B	25842	9961	0.113	8.8634
260	20160908	CD23	GM18855C	30160	11405	0.13111	8.9787
261	20160908	CD23	GM18855C	30270	11355	0.13615	8.9036
262	20161104	CD23	GM18856D	25014	8172	0.14759	8.3983
263	20161104	CD23	GM18856D	25041	7806	0.14651	8.3023
264	20161114	CD23	GM18856D	25001	7798	0.14261	8.3795
265	20161114	CD23	GM18856D	24985	7569	0.14597	8.284
266	20161116	CD23	GM18856D	32737	8905	0.19653	7.8988
267	20161116	CD23	GM18856D	32696	7959	0.18856	7.8915
268	20161124	CD23	GM18856D	26513	9855	0.1628	8.2337
269	20161124	CD23	GM18856D	26360	9447	0.16671	8.2941
27	20160713	CD23	GM19107B	29291	11176	0.12322	8.917
270	20161104	CD23	GM18858C	22483	8594	0.13322	8.6673
271	20161104	CD23	GM18858C	22458	8253	0.13063	8.8175
272	20161114	CD23	GM18858C	24083	8167	0.13768	8.7207
273	20161114	CD23	GM18858C	24079	8114	0.13304	8.8945
274	20161116	CD23	GM18858C	32335	10065	0.129	9.0656
275	20161116	CD23	GM18858C	32575	9995	0.13584	8.671
276	20161124	CD23	GM18858C	25288	9920	0.13529	8.7087
277	20161124	CD23	GM18858C	25238	10047	0.13433	8.7234
278	20161104	CD23	GM18859C	25149	8425	0.15063	8.6663
279	20161104	CD23	GM18859C	25466	7867	0.15347	8.5449
28	20160713	CD23	GM19107B	28856	11409	0.12373	8.8286
280	20161114	CD23	GM18859C	25535	8136	0.15004	8.4332
281	20161114	CD23	GM18859C	25478	8601	0.14607	8.4206
282	20161116	CD23	GM18859C	29148	8989	0.17656	8.4913
283	20161116	CD23	GM18859C	28961	8769	0.17437	8.471
284	20161124	CD23	GM18859C	25157	9631	0.17358	8.2053
285	20161124	CD23	GM18859C	24902	9579	0.18317	8.3575
286	20161104	CD23	GM18861C	23621	9011	0.10452	9.1644
287	20161104	CD23	GM18861C	23788	8789	0.10573	9.0327
288	20161114	CD23	GM18861C	23500	7409	0.11706	8.9968
289	20161114	CD23	GM18861C	23460	7441	0.11041	9.0766
290	20161116	CD23	GM18861C	29443	8032	0.11429	9.0773
291	20161116	CD23	GM18861C	29165	7993	0.11746	9.1276
292	20161124	CD23	GM18861C	23234	9484	0.11417	9.0042
293	20161124	CD23	GM18861C	23344	9542	0.10753	9.0746
294	20161104	CD23	GM18862C	26141	10989	0.14115	8.1149
295	20161104	CD23	GM18862C	26347	10756	0.13659	8.1501
296	20161114	CD23	GM18862C	25925	10167	0.17907	8.1452
297	20161114	CD23	GM18862C	26365	10101	0.14887	7.9419
298	20161116	CD23	GM18862C	45206	10349	0.17168	7.8347
299	20161116	CD23	GM18862C	44776	9976	0.17338	7.8788
3	20160708	CD23	GM19098B	27994	9307	0.15239	8.4259
300	20161124	CD23	GM18862C	34462	11029	0.15114	8.0572
301	20161124	CD23	GM18862C	34028	10812	0.15805	8.15
302	20160630	CD23	GM18867B	29242	11224	0.14061	7.5993
303	20160630	CD23	GM18867B	28909	11563	0.14641	7.6125
304	20160708	CD23	GM18867B	26360	10878	0.13735	7.5582
305	20160708	CD23	GM18867B	26595	12237	0.14096	7.6785
306	20160713	CD23	GM18867B	37018	13892	0.14621	7.7397
307	20160713	CD23	GM18867B	36816	13201	0.14123	7.7088
308	20160722	CD23	GM18867B	27582	11982	0.16404	7.7674
309	20160722	CD23	GM18867B	27926	10528	0.15823	7.7735
31	20160708	CD23	GM19108B	29250	8478	0.17281	7.6492
310	20160728	CD23	GM18867B	29712	13763	0.12549	7.8883
311	20160728	CD23	GM18867B	29584	13486	0.12412	7.8754
312	20160803	CD23	GM18867B	35131	13542	0.12621	7.9701
313	20160803	CD23	GM18867B	35100	14321	0.11994	7.9465
314	20160908	CD23	GM18867B	33309	12828	0.1509	7.8489
315	20160908	CD23	GM18867B	34261	12630	0.14512	7.8581
316	20161104	CD23	GM18868B	23560	8334	0.08031	9.6143
317	20161104	CD23	GM18868B	23713	8277	0.08572	9.6839
318	20161114	CD23	GM18868B	22382	6928	0.08339	9.5674
319	20161114	CD23	GM18868B	22338	6756	0.07704	9.7073
32	20160708	CD23	GM19108B	29216	8507	0.17718	7.6987
320	20161116	CD23	GM18868B	27172	9146	0.09968	9.5414
321	20161116	CD23	GM18868B	27302	9339	0.09703	9.5492
322	20161124	CD23	GM18868B	23640	9497	0.09258	9.5395
323	20161124	CD23	GM18868B	23791	9458	0.08268	9.585
324	20161104	CD23	GM18870B	24089	9260	0.12659	8.7156
325	20161104	CD23	GM18870B	23937	9465	0.1258	8.7633
326	20161114	CD23	GM18870B	23722	8141	0.14328	8.7577
327	20161114	CD23	GM18870B	23785	8352	0.14185	8.695
33	20160713	CD23	GM19108B	30991	11249	0.1546	7.3217
330	20161124	CD23	GM18870B	24776	10095	0.11918	8.8785
331	20161124	CD23	GM18870B	24779	10535	0.1139	8.9356
332	20160722	CD23	GM18871B	37032	13212	0.15452	8.0318
333	20160722	CD23	GM18871B	37179	13885	0.15776	8.0195
334	20160728	CD23	GM18871B	34955	12165	0.14291	8.3617
335	20160728	CD23	GM18871B	34225	11903	0.14027	8.3362
336	20160803	CD23	GM18871B	32294	13505	0.13788	8.496
337	20160803	CD23	GM18871B	32626	13870	0.13493	8.4867
338	20160908	CD23	GM18871B	38721	12680	0.14772	8.3489
339	20160908	CD23	GM18871B	38605	12848	0.15647	8.4784
34	20160713	CD23	GM19108B	31395	11383	0.1558	7.3402
340	20161104	CD23	GM18873B	24235	8172	0.14146	8.369
341	20161104	CD23	GM18873B	24274	8094	0.14361	8.1605
342	20161114	CD23	GM18873B	25078	7683	0.15062	8.1988
343	20161114	CD23	GM18873B	25342	7769	0.1436	8.5076
346	20161124	CD23	GM18873B	24976	8540	0.11599	8.5105
347	20161124	CD23	GM18873B	25082	8690	0.11697	8.527
348	20161104	CD23	GM18874B	24504	10460	0.12503	8.8716
349	20161104	CD23	GM18874B	24252	10237	0.12261	8.8525
35	20160728	CD23	GM19108B	25770	11965	0.16382	7.3856
350	20161114	CD23	GM18874B	26601	9391	0.13519	8.8682
351	20161114	CD23	GM18874B	26508	9147	0.13244	8.8875
352	20161116	CD23	GM18874B	39851	12557	0.13628	8.7735
353	20161116	CD23	GM18874B	39690	11109	0.13199	8.9162
356	20161104	CD23	GM18912C	27011	11375	0.15451	7.9651
357	20161104	CD23	GM18912C	26838	11269	0.15626	7.9846
358	20161114	CD23	GM18912C	26060	10476	0.15408	8.3021
359	20161114	CD23	GM18912C	26281	10849	0.14808	8.3141
36	20160728	CD23	GM19108B	26147	11339	0.16005	7.3472
360	20161116	CD23	GM18912C	40316	10351	0.15366	8.2099
361	20161116	CD23	GM18912C	38135	10043	0.15191	8.2147
364	20161104	CD23	GM18913B	26247	9628	0.11725	9.0089
365	20161104	CD23	GM18913B	26170	9771	0.11475	9.1126
366	20161114	CD23	GM18913B	24391	8769	0.1269	8.8663
367	20161114	CD23	GM18913B	24304	8850	0.12598	8.8969
368	20161116	CD23	GM18913B	34659	9836	0.13753	8.9141
369	20161116	CD23	GM18913B	34598	9208	0.13928	8.9073
37	20160908	CD23	GM19108B	29838	11279	0.16183	8.1021
370	20161124	CD23	GM18913B	27510	10176	0.11789	8.9879
371	20161124	CD23	GM18913B	27344	10694	0.12897	8.9146
372	20161104	CD23	GM18916C	24528	10083	0.07296	9.5877
373	20161104	CD23	GM18916C	24682	9783	0.07218	9.5545
374	20161114	CD23	GM18916C	25453	9336	0.09514	9.3856
375	20161114	CD23	GM18916C	25453	8957	0.08623	9.4542
376	20161116	CD23	GM18916C	30376	9647	0.10536	9.3904
377	20161116	CD23	GM18916C	30386	10138	0.10586	9.4119
378	20161124	CD23	GM18916C	28265	11307	0.09869	9.4039
379	20161124	CD23	GM18916C	28083	11415	0.1135	9.2766
38	20160908	CD23	GM19108B	30017	11084	0.15299	8.0274
380	20161104	CD23	GM18917B	23847	8146	0.13101	9.0936
381	20161104	CD23	GM18917B	23858	7964	0.13234	8.9091
382	20161114	CD23	GM18917B	24288	7442	0.13974	8.8443
383	20161114	CD23	GM18917B	20401	5877	0.14415	8.7051
384	20161116	CD23	GM18917B	30571	7863	0.12731	9.0958
385	20161116	CD23	GM18917B	31040	7866	0.1317	8.9077
386	20161124	CD23	GM18917B	25647	10010	0.11156	9.1761
387	20161124	CD23	GM18917B	25658	9736	0.12395	8.9862
388	20160630	CD23	GM18933B	28333	10425	0.12713	8.9968
389	20160630	CD23	GM18933B	28127	10276	0.1283	8.9129
39	20160630	CD23	GM19140B	25327	8709	0.14508	8.2233
390	20160708	CD23	GM18933B	28065	9944	0.1196	9.0036
391	20160708	CD23	GM18933B	28220	9893	0.12378	9.0846
392	20160713	CD23	GM18933B	28047	11667	0.1097	9.0998
393	20160713	CD23	GM18933B	28079	12357	0.11963	9.0909
394	20160630	CD23	GM18934B	26511	10510	0.16378	7.4492
395	20160630	CD23	GM18934B	26158	10299	0.16236	7.4271
396	20160708	CD23	GM18934B	26329	9300	0.16888	7.4896
397	20160708	CD23	GM18934B	26564	8871	0.17453	7.5138
398	20160713	CD23	GM18934B	27547	11127	0.1709	7.5208
399	20160713	CD23	GM18934B	27571	10900	0.17006	7.496
4	20160708	CD23	GM19098B	27788	9486	0.15786	8.524
40	20160630	CD23	GM19140B	25396	8906	0.15481	8.2207
400	20160629	CD63	GM19098B	26636	9353	0.09832	7.5307
401	20160629	CD63	GM19098B	26526	9450	0.09816	7.4995
402	20160706	CD63	GM19098B	29359	9443	0.09459	7.6117
403	20160706	CD63	GM19098B	29444	9324	0.09382	7.657
404	20160712	CD63	GM19098B	24740	10938	0.09558	7.5891
405	20160712	CD63	GM19098B	24738	11062	0.09578	7.6113
406	20160721	CD63	GM19098B	24449	10299	0.08607	7.7269
407	20160721	CD63	GM19098B	24454	10450	0.08409	7.7687
408	20160726	CD63	GM19098B	29393	12465	0.10325	7.7032
409	20160726	CD63	GM19098B	29308	12349	0.10688	7.5572
41	20160708	CD23	GM19140B	24175	7698	0.16759	8.0759
410	20160802	CD63	GM19098B	23873	12143	0.08665	7.794
411	20160802	CD63	GM19098B	23869	12085	0.08602	7.8776
412	20160908	CD63	GM19098B	27781	11589	0.0836	7.7658
413	20160908	CD63	GM19098B	27634	11817	0.08374	7.6351
414	20160629	CD63	GM19099B	31943	12611	0.07706	7.7976
415	20160629	CD63	GM19099B	27429	12611	0.07614	7.7977
416	20160706	CD63	GM19099B	24898	8810	0.07655	7.8024
417	20160706	CD63	GM19099B	25025	9044	0.07601	7.9245
418	20160712	CD63	GM19099B	25362	11146	0.08131	7.7543
419	20160712	CD63	GM19099B	25252	11197	0.07927	7.6891
42	20160708	CD23	GM19140B	23860	8106	0.16777	8.0798
420	20160908	CD63	GM19099B	27376	11336	0.07755	7.7973
421	20160908	CD63	GM19099B	27513	11396	0.07826	7.7649
422	20160629	CD63	GM19107B	32838	10217	0.08386	7.797
423	20160629	CD63	GM19107B	33583	10697	0.08374	7.7867
424	20160706	CD63	GM19107B	27142	10325	0.07874	7.9031
425	20160706	CD63	GM19107B	27081	9985	0.07998	7.8669
426	20160712	CD63	GM19107B	27258	10658	0.09005	7.7435
427	20160712	CD63	GM19107B	27399	10899	0.08497	7.829
428	20160629	CD63	GM19108B	27601	9518	0.08199	7.8417
429	20160629	CD63	GM19108B	27624	9390	0.08211	7.8514
43	20160713	CD23	GM19140B	25686	10802	0.13535	8.1925
430	20160706	CD63	GM19108B	31627	8975	0.08392	7.9684
431	20160706	CD63	GM19108B	15764	4505	0.0821	7.9442
432	20160712	CD63	GM19108B	28828	10995	0.09016	7.8786
433	20160712	CD63	GM19108B	14496	5449	0.08557	7.9516
434	20160908	CD63	GM19108B	29495	10886	0.07855	7.9438
435	20160908	CD63	GM19108B	29717	11154	0.0785	7.9549
436	20160629	CD63	GM19140B	25500	9162	0.08688	7.5323
437	20160629	CD63	GM19140B	25392	8896	0.08874	7.4997
438	20160706	CD63	GM19140B	25527	8198	0.08373	7.6396
439	20160706	CD63	GM19140B	25504	8299	0.08369	7.5333
44	20160713	CD23	GM19140B	25815	11061	0.13416	8.2047
440	20160712	CD63	GM19140B	24308	10825	0.0815	7.6222
441	20160712	CD63	GM19140B	24581	10700	0.08134	7.5915
442	20160908	CD63	GM19140B	24270	11532	0.08451	7.6617
443	20160908	CD63	GM19140B	24267	11621	0.08414	7.6349
444	20160629	CD63	GM19141C	26503	9930	0.07161	8.2571
445	20160629	CD63	GM19141C	26440	9580	0.07134	8.2206
446	20160706	CD63	GM19141C	25795	9994	0.07502	8.2348
447	20160706	CD63	GM19141C	25799	10637	0.07554	8.2881
448	20160712	CD63	GM19141C	25195	11281	0.07809	8.1787
449	20160712	CD63	GM19141C	25333	11674	0.07599	8.2957
45	20160908	CD23	GM19140B	24370	11756	0.13119	8.2991
450	20160629	CD63	GM19192B	28780	9191	0.08478	7.6124
451	20160629	CD63	GM19192B	28813	9308	0.08498	7.5511
452	20160706	CD63	GM19192B	29582	9047	0.08051	7.5714
453	20160706	CD63	GM19192B	29666	9199	0.08035	7.7054
454	20160712	CD63	GM19192B	26726	10834	0.09319	7.5453
455	20160712	CD63	GM19192B	26746	10911	0.09125	7.488
456	20160629	CD63	GM19193C	26274	9324	0.0714	8.4354
457	20160629	CD63	GM19193C	26175	9655	0.07236	8.4254
458	20160706	CD63	GM19193C	23296	9025	0.0668	8.6229
459	20160706	CD63	GM19193C	23410	9273	0.06658	8.4763
46	20160908	CD23	GM19140B	24442	11736	0.1237	8.3294
460	20160712	CD63	GM19193C	24325	11996	0.06703	8.5419
461	20160712	CD63	GM19193C	24261	11879	0.06927	8.5282
462	20160721	CD63	GM19193C	25762	10135	0.06712	8.5365
463	20160721	CD63	GM19193C	26034	10009	0.06725	8.514
464	20160726	CD63	GM19193C	29185	11252	0.08109	8.3815
465	20160726	CD63	GM19193C	29186	11379	0.07744	8.2995
466	20160802	CD63	GM19193C	24657	12203	0.06451	8.4633
467	20160802	CD63	GM19193C	24771	12310	0.06376	8.4696
468	20160908	CD63	GM19193C	26904	11769	0.06901	8.462
469	20160908	CD63	GM19193C	26637	12051	0.06766	8.5369
47	20160630	CD23	GM19141C	26649	9668	0.11771	9.3293
470	20160629	CD63	GM19203C	27057	9845	0.07696	7.8691
471	20160629	CD63	GM19203C	27536	10316	0.0802	7.6921
472	20160706	CD63	GM19203C	24227	10856	0.07683	7.8904
473	20160706	CD63	GM19203C	24013	11051	0.07511	7.8421
474	20160712	CD63	GM19203C	24035	11881	0.08008	7.7675
475	20160712	CD63	GM19203C	24181	11818	0.07959	7.8264
476	20160629	CD63	GM19204B	34368	10266	0.08708	7.8918
477	20160629	CD63	GM19204B	35901	10298	0.08874	7.9538
478	20160706	CD63	GM19204B	25794	9445	0.07794	7.9141
479	20160706	CD63	GM19204B	26160	9526	0.07834	7.8751
48	20160630	CD23	GM19141C	26595	9851	0.10788	9.3339
480	20160712	CD63	GM19204B	28972	10822	0.08492	7.9655
481	20160712	CD63	GM19204B	29151	10531	0.08605	7.9186
482	20160629	CD63	GM19238E	28101	9708	0.07659	8.1138
483	20160629	CD63	GM19238E	27996	9473	0.07647	8.1362
484	20160706	CD63	GM19238E	26871	10595	0.0776	8.1792
485	20160706	CD63	GM19238E	26850	10591	0.07578	8.2024
486	20160712	CD63	GM19238E	26225	11244	0.07654	8.1187
487	20160712	CD63	GM19238E	26222	10746	0.07467	8.1931
488	20160629	CD63	GM19239C	27596	7985	0.07988	7.9827
489	20160629	CD63	GM19239C	27467	8266	0.07948	8.0764
49	20160708	CD23	GM19141C	25131	10107	0.12255	9.3001
490	20160706	CD63	GM19239C	14024	4615	0.08995	7.9192
491	20160706	CD63	GM19239C	13921	4658	0.08587	8.0896
492	20160712	CD63	GM19239C	13438	5787	0.09771	7.8458
493	20160712	CD63	GM19239C	13491	5708	0.09797	7.8808
494	20160629	CD63	GM18486A	28049	9313	0.07637	7.6962
495	20160629	CD63	GM18486A	28249	9372	0.07706	7.6771
496	20160706	CD63	GM18486A	30103	10103	0.08873	7.6003
497	20160706	CD63	GM18486A	29984	10337	0.08615	7.726
498	20160712	CD63	GM18486A	26766	11107	0.08757	7.6153
499	20160712	CD63	GM18486A	26597	11302	0.08596	7.7063
5	20160713	CD23	GM19098B	26220	10917	0.13087	8.6274
50	20160708	CD23	GM19141C	25069	10508	0.12149	9.4174
500	20160726	CD63	GM18486A	33100	10368	0.08829	7.7152
501	20160726	CD63	GM18486A	32841	10493	0.08338	7.701
502	20160908	CD63	GM18486A	28870	12428	0.08697	7.7443
503	20160908	CD63	GM18486A	28908	12068	0.08845	7.7302
504	20160721	CD63	GM18487	25880	9898	0.06967	7.6777
505	20160721	CD63	GM18487	26198	10177	0.0711	7.596
506	20160726	CD63	GM18487	29545	11394	0.09959	7.4037
507	20160726	CD63	GM18487	29511	11623	0.09637	7.4257
508	20160802	CD63	GM18487	27098	11759	0.09091	7.4145
509	20160802	CD63	GM18487	27217	11449	0.08999	7.4447
51	20160713	CD23	GM19141C	26198	11744	0.09919	9.2945
510	20160908	CD63	GM18487	30276	11192	0.08833	7.3906
511	20160908	CD63	GM18487	30445	11337	0.08373	7.5458
512	20160721	CD63	GM18488B	24169	11511	0.06806	7.7028
513	20160721	CD63	GM18488B	24130	11390	0.06809	7.5568
514	20160726	CD63	GM18488B	33113	11847	0.09172	7.4855
515	20160726	CD63	GM18488B	33182	11967	0.08873	7.4895
516	20160802	CD63	GM18488B	28968	12769	0.08896	7.4544
517	20160802	CD63	GM18488B	28917	12246	0.08893	7.4081
518	20160908	CD63	GM18488B	31750	11068	0.07977	7.5984
519	20160908	CD63	GM18488B	31626	10844	0.07684	7.6868
52	20160713	CD23	GM19141C	26132	11079	0.11378	9.2909
520	20160629	CD63	GM18489A	28397	10635	0.07471	7.6758
521	20160629	CD63	GM18489A	28331	9918	0.07477	7.6985
522	20160706	CD63	GM18489A	27551	11618	0.07622	7.6558
523	20160706	CD63	GM18489A	27594	11465	0.07632	7.6958
524	20160712	CD63	GM18489A	31277	12171	0.08451	7.6544
525	20160712	CD63	GM18489A	30993	12912	0.08441	7.6634
526	20160721	CD63	GM18498B	44596	12466	0.07205	7.894
527	20160721	CD63	GM18498B	44818	13112	0.0729	7.8776
528	20160726	CD63	GM18498B	33380	12805	0.08471	7.8514
529	20160726	CD63	GM18498B	33555	13506	0.07972	7.8711
53	20160630	CD23	GM19192B	28845	9175	0.11748	8.8892
530	20160802	CD63	GM18498B	35491	11841	0.09232	7.7207
531	20160802	CD63	GM18498B	35263	11895	0.0887	8.0196
532	20160908	CD63	GM18498B	36828	12051	0.09273	7.8482
533	20160908	CD63	GM18498B	36604	11995	0.09067	8.0536
534	20160721	CD63	GM18499B	23607	11065	0.07674	7.9365
535	20160721	CD63	GM18499B	23486	10951	0.07766	7.7494
536	20160726	CD63	GM18499B	25012	11779	0.09776	7.4989
537	20160726	CD63	GM18499B	25040	12250	0.0898	7.5828
538	20160802	CD63	GM18499B	24789	11745	0.08711	7.6353
539	20160802	CD63	GM18499B	25021	11953	0.08654	7.6837
54	20160630	CD23	GM19192B	28651	9020	0.11777	8.8771
540	20160908	CD63	GM18499B	25214	10982	0.08166	7.8694
541	20160908	CD63	GM18499B	25248	10795	0.08137	7.8563
542	20160721	CD63	GM18501C	24601	10294	0.07002	8.0087
543	20160721	CD63	GM18501C	24501	10365	0.07064	8.0088
544	20160726	CD63	GM18501C	26120	11690	0.09297	7.9093
545	20160726	CD63	GM18501C	26283	11396	0.09189	7.8073
546	20160802	CD63	GM18501C	26342	11948	0.08709	7.8798
547	20160802	CD63	GM18501C	26316	11408	0.08488	7.9555
548	20160908	CD63	GM18501C	27455	11320	0.08134	8.0564
549	20160908	CD63	GM18501C	27342	11255	0.07888	7.9888
55	20160708	CD23	GM19192B	28352	8980	0.12255	8.8197
550	20160721	CD63	GM18502B	23050	10337	0.06446	7.909
551	20160721	CD63	GM18502B	23002	10791	0.06549	7.8973
552	20160726	CD63	GM18502B	26076	12121	0.08426	7.8037
553	20160726	CD63	GM18502B	26189	12282	0.08305	7.7259
554	20160802	CD63	GM18502B	25880	11945	0.08163	7.7724
555	20160802	CD63	GM18502B	26242	12790	0.08031	7.9
556	20160908	CD63	GM18502B	25123	12699	0.07402	7.8627
557	20160908	CD63	GM18502B	25283	12579	0.07296	7.862
558	20160721	CD63	GM18504B	25471	10697	0.07666	7.464
559	20160721	CD63	GM18504B	25396	11402	0.07636	7.518
56	20160708	CD23	GM19192B	28421	8993	0.12131	8.8177
560	20160726	CD63	GM18504B	35615	11679	0.1032	7.394
561	20160726	CD63	GM18504B	35970	11434	0.10157	7.3212
562	20160802	CD63	GM18504B	27430	13001	0.09034	7.4602
563	20160802	CD63	GM18504B	27630	12553	0.0901	7.5198
564	20160908	CD63	GM18504B	26772	11512	0.08137	7.5122
565	20160908	CD63	GM18504B	26934	11724	0.08235	7.3976
566	20160629	CD63	GM18505D	27512	9618	0.08119	7.706
567	20160629	CD63	GM18505D	27335	9700	0.07975	7.6987
568	20160706	CD63	GM18505D	27533	10214	0.07894	7.7839
569	20160706	CD63	GM18505D	27573	10019	0.08127	7.614
57	20160713	CD23	GM19192B	28221	11437	0.11879	8.7679
570	20160712	CD63	GM18505D	27424	11750	0.08379	7.5735
571	20160712	CD63	GM18505D	27744	11621	0.08045	7.7415
572	20160721	CD63	GM18507E	24980	10849	0.07298	7.837
573	20160721	CD63	GM18507E	25005	10345	0.07211	7.8701
574	20160726	CD63	GM18507E	30090	10415	0.09741	7.6348
575	20160726	CD63	GM18507E	29901	10129	0.09285	7.7044
576	20160802	CD63	GM18507E	27416	10691	0.08658	7.7236
577	20160802	CD63	GM18507E	27505	10982	0.08597	7.773
578	20160908	CD63	GM18507E	27127	9713	0.08003	7.7697
579	20160908	CD63	GM18507E	27024	9995	0.07897	7.8614
58	20160713	CD23	GM19192B	28339	11077	0.11727	8.8584
580	20160721	CD63	GM18508E	23356	10349	0.06926	7.8939
581	20160721	CD63	GM18508E	23381	10265	0.0711	7.809
582	20160726	CD63	GM18508E	26451	10215	0.09249	7.6345
583	20160726	CD63	GM18508E	26318	10285	0.08432	7.8055
584	20160802	CD63	GM18508E	24909	12888	0.0779	7.7769
585	20160802	CD63	GM18508E	24943	12558	0.07672	7.8905
586	20160908	CD63	GM18508E	25035	11162	0.07474	7.84
587	20160908	CD63	GM18508E	24911	11207	0.07319	7.8819
588	20160721	CD63	GM18516B	25200	11569	0.06495	7.9263
589	20160721	CD63	GM18516B	25259	11555	0.06493	7.9759
59	20160630	CD23	GM19193C	25955	9645	0.10001	9.2204
590	20160726	CD63	GM18516B	32082	11436	0.09808	7.8913
591	20160726	CD63	GM18516B	32119	11611	0.09232	7.8274
592	20160802	CD63	GM18516B	24966	11600	0.07267	7.9059
593	20160802	CD63	GM18516B	24868	11671	0.07281	7.924
594	20160908	CD63	GM18516B	28535	10830	0.07656	7.9437
595	20160908	CD63	GM18516B	28885	10988	0.07638	7.9754
596	20160721	CD63	GM18517D	25384	10982	0.07094	7.8122
597	20160721	CD63	GM18517D	25134	10624	0.06982	7.8798
598	20160726	CD63	GM18517D	30280	12050	0.09406	7.4689
599	20160726	CD63	GM18517D	30208	12310	0.09013	7.4954
6	20160713	CD23	GM19098B	26233	11184	0.1351	8.5579
60	20160630	CD23	GM19193C	25962	9508	0.10455	9.129
600	20160802	CD63	GM18517D	23729	11146	0.08137	7.6819
601	20160802	CD63	GM18517D	23745	11316	0.08298	7.5831
602	20160908	CD63	GM18517D	29303	10994	0.07475	7.7494
603	20160908	CD63	GM18517D	29032	10872	0.07603	7.7093
604	20160629	CD63	GM18519B	27829	8844	0.0705	7.747
605	20160629	CD63	GM18519B	27921	8892	0.06992	7.6707
606	20160706	CD63	GM18519B	25823	9321	0.07552	7.6253
607	20160706	CD63	GM18519B	25932	9621	0.07376	7.6579
608	20160712	CD63	GM18519B	26352	11456	0.08544	7.4864
609	20160712	CD63	GM18519B	26342	11556	0.08129	7.5997
61	20160708	CD23	GM19193C	23283	9003	0.09808	9.2905
610	20160721	CD63	GM18520B	28741	10628	0.06594	8.2139
611	20160721	CD63	GM18520B	28743	10414	0.0665	8.2271
612	20160726	CD63	GM18520B	28594	12533	0.07941	8.1329
613	20160726	CD63	GM18520B	29033	12222	0.07141	8.1779
614	20160802	CD63	GM18520B	28393	11398	0.07233	8.1793
615	20160802	CD63	GM18520B	28542	12205	0.07318	8.1217
616	20160908	CD63	GM18520B	29581	11601	0.06936	8.1075
617	20160908	CD63	GM18520B	29454	11678	0.07012	8.1614
618	20160721	CD63	GM18522C	13189	5668	0.07498	7.3212
619	20160721	CD63	GM18522C	13144	5731	0.07568	7.3859
62	20160708	CD23	GM19193C	23454	8867	0.09203	9.2086
620	20160726	CD63	GM18522C	28933	12919	0.10591	7.1491
621	20160726	CD63	GM18522C	29291	12709	0.09911	7.2183
622	20160802	CD63	GM18522C	31310	12226	0.09607	7.2516
623	20160802	CD63	GM18522C	31802	12339	0.09578	7.2141
624	20160908	CD63	GM18522C	28989	11537	0.08407	7.3268
625	20160908	CD63	GM18522C	29131	11547	0.08256	7.2716
626	20160721	CD63	GM18523C	26796	10879	0.07073	7.8894
627	20160721	CD63	GM18523C	26942	10838	0.0702	7.9173
628	20160726	CD63	GM18523C	27728	12630	0.09699	7.8747
629	20160726	CD63	GM18523C	28185	12634	0.0916	7.8075
63	20160713	CD23	GM19193C	25742	12014	0.08784	9.3602
630	20160802	CD63	GM18523C	27657	11372	0.10394	7.8069
631	20160802	CD63	GM18523C	27697	12058	0.10322	7.8055
632	20160908	CD63	GM18523C	30719	11423	0.08998	7.804
633	20160908	CD63	GM18523C	30632	11043	0.08779	7.8597
634	20160721	CD63	GM18852C	25314	10939	0.07041	7.6443
635	20160721	CD63	GM18852C	25238	10974	0.06782	7.6219
636	20160726	CD63	GM18852C	28898	11762	0.10005	7.4878
637	20160726	CD63	GM18852C	28764	11665	0.09445	7.5665
638	20160802	CD63	GM18852C	25552	11360	0.07886	7.6187
639	20160802	CD63	GM18852C	25768	11481	0.07948	7.5685
64	20160713	CD23	GM19193C	25483	11877	0.09117	9.2838
640	20160908	CD63	GM18852C	28046	11394	0.08033	7.7215
641	20160908	CD63	GM18852C	28086	11410	0.07993	7.6443
642	20160721	CD63	GM18853B	24103	11226	0.06852	7.8496
643	20160721	CD63	GM18853B	24071	11436	0.06993	7.8446
644	20160726	CD63	GM18853B	28432	11479	0.10117	7.6463
645	20160726	CD63	GM18853B	28137	11282	0.09991	7.6687
646	20160802	CD63	GM18853B	25650	11948	0.10461	7.7222
647	20160802	CD63	GM18853B	25650	12419	0.10639	7.6101
648	20160908	CD63	GM18853B	26205	11224	0.08863	7.6977
649	20160908	CD63	GM18853B	26169	11415	0.08945	7.768
65	20160722	CD23	GM19193C	25467	10307	0.10068	9.1524
652	20160726	CD63	GM18855C	33616	12355	0.10494	7.5222
653	20160726	CD63	GM18855C	33061	12722	0.0988	7.5802
654	20160802	CD63	GM18855C	28185	12808	0.08408	7.6247
655	20160802	CD63	GM18855C	28097	12575	0.08351	7.6426
656	20160908	CD63	GM18855C	30142	11128	0.07885	7.6637
657	20160908	CD63	GM18855C	30123	11225	0.07857	7.6433
658	20161104	CD63	GM18856D	24924	7988	0.07152	8.2442
659	20161104	CD63	GM18856D	25022	8158	0.07082	8.317
66	20160722	CD23	GM19193C	25716	10038	0.10068	9.1811
660	20161114	CD63	GM18856D	25453	9939	0.0794	8.243
661	20161114	CD63	GM18856D	25612	10007	0.07703	8.2277
662	20161116	CD63	GM18856D	31118	7630	0.08934	8.0966
663	20161116	CD63	GM18856D	31209	8239	0.09076	8.1695
664	20161124	CD63	GM18856D	26455	9525	0.06938	8.2832
665	20161124	CD63	GM18856D	26318	9746	0.07212	8.2404
666	20161104	CD63	GM18858C	22417	8657	0.0772	7.9596
667	20161104	CD63	GM18858C	22475	8712	0.07809	7.9528
668	20161114	CD63	GM18858C	24604	9825	0.08464	7.9375
669	20161114	CD63	GM18858C	24450	9992	0.079	7.9428
67	20160728	CD23	GM19193C	27685	12455	0.10408	9.2327
670	20161116	CD63	GM18858C	31919	10061	0.11446	7.9087
671	20161116	CD63	GM18858C	31754	9762	0.11758	7.7923
672	20161124	CD63	GM18858C	25420	10295	0.08228	7.964
673	20161124	CD63	GM18858C	25214	10150	0.08204	7.8751
674	20161104	CD63	GM18859C	25413	7929	0.07871	8.0664
675	20161104	CD63	GM18859C	25520	8010	0.07966	7.9837
676	20161114	CD63	GM18859C	26400	10428	0.07815	8.0919
677	20161114	CD63	GM18859C	26282	10345	0.0785	8.0265
678	20161116	CD63	GM18859C	29401	8751	0.10249	7.7931
679	20161116	CD63	GM18859C	29234	9425	0.10086	7.8552
68	20160728	CD23	GM19193C	28339	12063	0.09999	9.1553
680	20161124	CD63	GM18859C	25043	9874	0.08136	8.0497
681	20161124	CD63	GM18859C	25249	9464	0.08272	7.8931
682	20161104	CD63	GM18861C	23847	9160	0.0761	7.9579
683	20161104	CD63	GM18861C	23800	9087	0.0771	7.8319
684	20161114	CD63	GM18861C	24232	9076	0.07556	7.9368
685	20161114	CD63	GM18861C	24256	8879	0.07355	8.0475
686	20161116	CD63	GM18861C	29439	8257	0.10967	7.8414
687	20161116	CD63	GM18861C	29397	8685	0.11123	7.7752
688	20161124	CD63	GM18861C	23320	10028	0.07024	8.0117
689	20161124	CD63	GM18861C	23400	9857	0.06987	7.9822
69	20160803	CD23	GM19193C	25309	13000	0.09945	9.1067
690	20161104	CD63	GM18862C	26235	10987	0.08034	7.5559
691	20161104	CD63	GM18862C	26348	10985	0.08157	7.4248
692	20161114	CD63	GM18862C	26559	11501	0.08025	7.4373
693	20161114	CD63	GM18862C	26745	11462	0.07979	7.5448
694	20161116	CD63	GM18862C	47084	10236	0.093	7.4555
695	20161116	CD63	GM18862C	46696	11187	0.08846	7.6212
696	20161124	CD63	GM18862C	34183	11622	0.0777	7.4413
697	20161124	CD63	GM18862C	34503	11564	0.07618	7.6026
698	20160629	CD63	GM18867B	28538	11222	0.07319	7.8308
699	20160629	CD63	GM18867B	28482	11770	0.07192	7.8671
7	20160722	CD23	GM19098B	24460	10497	0.15284	8.6616
70	20160803	CD23	GM19193C	25265	13316	0.09465	9.2279
700	20160706	CD63	GM18867B	28228	12601	0.07509	7.8552
701	20160706	CD63	GM18867B	28310	11093	0.07378	7.8925
702	20160712	CD63	GM18867B	36615	12523	0.09817	7.8223
703	20160712	CD63	GM18867B	36721	13043	0.09754	7.7763
704	20160721	CD63	GM18867B	28610	12925	0.07183	7.9224
705	20160721	CD63	GM18867B	28714	12696	0.07242	7.9554
706	20160726	CD63	GM18867B	30922	14188	0.08587	7.7721
707	20160726	CD63	GM18867B	30613	13597	0.08327	7.7345
708	20160802	CD63	GM18867B	34038	13889	0.08721	7.7496
709	20160802	CD63	GM18867B	34297	13147	0.08874	7.7552
71	20160908	CD23	GM19193C	26850	13069	0.09013	9.1683
710	20160908	CD63	GM18867B	33993	13959	0.07079	7.9522
711	20160908	CD63	GM18867B	34101	13367	0.07067	7.9279
712	20161104	CD63	GM18868B	23711	8380	0.11751	7.6193
713	20161104	CD63	GM18868B	23675	8409	0.11414	7.6177
714	20161114	CD63	GM18868B	22806	10185	0.10493	7.6661
715	20161114	CD63	GM18868B	22946	10160	0.10602	7.6742
716	20161116	CD63	GM18868B	27260	11294	0.12545	7.5569
717	20161116	CD63	GM18868B	27251	9662	0.11949	7.6167
718	20161124	CD63	GM18868B	23830	9735	0.11204	7.5182
719	20161124	CD63	GM18868B	23954	9706	0.11121	7.5117
72	20160908	CD23	GM19193C	26792	12524	0.08897	9.234
720	20161104	CD63	GM18870B	24025	9725	0.09486	7.4515
721	20161104	CD63	GM18870B	23995	9752	0.09556	7.492
722	20161114	CD63	GM18870B	24575	10295	0.08895	7.6577
723	20161114	CD63	GM18870B	24608	10319	0.08991	7.5714
724	20161116	CD63	GM18870B	34247	9695	0.11902	7.468
725	20161116	CD63	GM18870B	34023	10525	0.12018	7.4119
726	20161124	CD63	GM18870B	25173	10127	0.09473	7.5561
727	20161124	CD63	GM18870B	24893	10320	0.09257	7.5687
728	20160721	CD63	GM18871B	37616	13534	0.08051	8.1617
729	20160721	CD63	GM18871B	37136	12579	0.0804	8.1497
73	20160630	CD23	GM19203C	27243	9581	0.0968	8.9799
730	20160726	CD63	GM18871B	37208	13749	0.09077	8.0442
731	20160726	CD63	GM18871B	37000	13118	0.0891	8.084
732	20160802	CD63	GM18871B	30953	12884	0.08363	8.0085
733	20160802	CD63	GM18871B	31013	13536	0.08348	7.8692
734	20160908	CD63	GM18871B	38213	11149	0.07915	8.0541
735	20160908	CD63	GM18871B	38461	12949	0.07922	8.0645
736	20161104	CD63	GM18873B	24383	8314	0.08055	7.9263
737	20161104	CD63	GM18873B	24242	8233	0.07824	7.9734
738	20161114	CD63	GM18873B	25671	8875	0.08059	7.9691
739	20161114	CD63	GM18873B	25760	8999	0.08099	7.9566
74	20160630	CD23	GM19203C	27354	9792	0.0986	9.056
740	20161116	CD63	GM18873B	34664	8939	0.09791	7.8907
741	20161116	CD63	GM18873B	34482	9609	0.0991	7.8612
742	20161124	CD63	GM18873B	25140	8663	0.07883	7.963
743	20161124	CD63	GM18873B	25186	8579	0.0785	8.0124
744	20161104	CD63	GM18874B	24399	10445	0.09638	8.061
745	20161104	CD63	GM18874B	24481	10240	0.09513	8.0138
746	20161114	CD63	GM18874B	28080	15509	0.09122	8.0707
747	20161114	CD63	GM18874B	26587	13566	0.088	8.108
748	20161116	CD63	GM18874B	38312	12909	0.09635	8.0955
749	20161116	CD63	GM18874B	38823	13747	0.09568	8.0629
75	20160708	CD23	GM19203C	23719	10628	0.09803	9.1191
750	20161124	CD63	GM18874B	30172	11585	0.09146	7.994
751	20161124	CD63	GM18874B	30366	11484	0.09078	8.0728
752	20161104	CD63	GM18912C	27018	11302	0.06536	8.3397
753	20161104	CD63	GM18912C	26919	11002	0.066	8.3035
754	20161114	CD63	GM18912C	26157	12837	0.06871	8.4017
755	20161114	CD63	GM18912C	26299	12772	0.06778	8.4158
756	20161116	CD63	GM18912C	40111	10945	0.08571	8.3301
757	20161116	CD63	GM18912C	40389	11645	0.0856	8.2534
758	20161124	CD63	GM18912C	29802	12481	0.07789	8.295
759	20161124	CD63	GM18912C	29703	11887	0.07707	8.3387
76	20160708	CD23	GM19203C	23814	10522	0.09115	9.095
760	20161104	CD63	GM18913B	26205	9581	0.08145	8.0065
761	20161104	CD63	GM18913B	26189	9882	0.08269	7.8846
762	20161114	CD63	GM18913B	25011	11370	0.08228	7.9896
763	20161114	CD63	GM18913B	21367	9656	0.08243	7.9045
764	20161116	CD63	GM18913B	36082	10259	0.09574	7.9533
765	20161116	CD63	GM18913B	36019	9951	0.09752	7.9192
766	20161124	CD63	GM18913B	27590	10489	0.08812	7.957
767	20161124	CD63	GM18913B	27518	10504	0.08703	7.9206
768	20161104	CD63	GM18916C	24700	10118	0.07842	7.9195
769	20161104	CD63	GM18916C	24566	10415	0.07686	7.9211
77	20160713	CD23	GM19203C	25000	12147	0.10511	9.0011
770	20161114	CD63	GM18916C	26456	11878	0.08223	7.9195
771	20161114	CD63	GM18916C	26966	12196	0.08117	7.9906
772	20161116	CD63	GM18916C	31406	9989	0.08323	7.9265
773	20161116	CD63	GM18916C	31626	10044	0.08489	7.9479
774	20161124	CD63	GM18916C	28520	11767	0.08016	7.891
775	20161124	CD63	GM18916C	28523	11504	0.08096	7.865
776	20161104	CD63	GM18917B	23863	8057	0.08201	8.0336
777	20161104	CD63	GM18917B	23768	7970	0.0812	7.9913
778	20161114	CD63	GM18917B	24992	9812	0.08428	7.9661
779	20161114	CD63	GM18917B	25092	9489	0.08144	7.9684
78	20160713	CD23	GM19203C	24900	12000	0.09142	8.9745
780	20161116	CD63	GM18917B	30707	7588	0.09487	7.9213
781	20161116	CD63	GM18917B	31095	7883	0.09645	7.8193
782	20161124	CD63	GM18917B	25946	9826	0.08005	7.8803
783	20161124	CD63	GM18917B	25834	9933	0.07905	7.9235
784	20160629	CD63	GM18933B	28178	10761	0.07895	8.0336
785	20160629	CD63	GM18933B	27819	10783	0.0788	8.0811
786	20160706	CD63	GM18933B	30111	9959	0.08329	7.9912
787	20160706	CD63	GM18933B	29983	10181	0.083	8.106
788	20160712	CD63	GM18933B	26852	12581	0.08825	8.0185
789	20160712	CD63	GM18933B	26684	11852	0.08396	8.1389
79	20160630	CD23	GM19204B	33375	9827	0.16808	8.342
790	20160629	CD63	GM18934B	26214	10502	0.08188	7.8434
791	20160629	CD63	GM18934B	26247	9985	0.08099	7.8991
792	20160706	CD63	GM18934B	27845	9905	0.09357	7.7917
793	20160706	CD63	GM18934B	27680	9659	0.0946	7.8255
794	20160712	CD63	GM18934B	26511	10882	0.10327	7.6517
795	20160712	CD63	GM18934B	26406	10435	0.10398	7.5979
796	20160630	CD86	GM19098B	26137	9645	0.08878	7.3413
797	20160630	CD86	GM19098B	26368	9629	0.08944	7.2311
798	20160708	CD86	GM19098B	27902	9480	0.09319	7.3788
799	20160708	CD86	GM19098B	27790	9034	0.09013	7.4547
8	20160722	CD23	GM19098B	24363	10053	0.15062	8.705
80	20160630	CD23	GM19204B	33578	9959	0.15174	8.0684
800	20160713	CD86	GM19098B	26449	10711	0.08955	7.2827
801	20160713	CD86	GM19098B	26296	10919	0.09037	7.2268
802	20160722	CD86	GM19098B	24439	10147	0.10193	7.4015
803	20160722	CD86	GM19098B	24778	10501	0.10739	7.1397
804	20160728	CD86	GM19098B	28732	11976	0.10922	7.3671
805	20160728	CD86	GM19098B	28450	12302	0.11092	7.2436
806	20160803	CD86	GM19098B	24333	12513	0.09663	7.3572
807	20160803	CD86	GM19098B	24348	12741	0.09801	7.3693
81	20160708	CD23	GM19204B	25491	9572	0.15634	8.1283
810	20160630	CD86	GM19099B	25040	9777	0.10904	6.8006
811	20160630	CD86	GM19099B	24966	9713	0.11097	6.7465
812	20160708	CD86	GM19099B	24342	9206	0.12026	7.1508
813	20160708	CD86	GM19099B	24200	9264	0.11916	7.2122
814	20160713	CD86	GM19099B	26596	11499	0.11737	6.92
815	20160713	CD86	GM19099B	26610	11370	0.1216	6.7736
816	20160914	CD86	GM19099B	27092	11784	0.09488	7.0069
817	20160914	CD86	GM19099B	27133	11768	0.09255	6.9527
818	20160630	CD86	GM19107B	33504	9811	0.11671	6.9252
819	20160630	CD86	GM19107B	33642	10256	0.11547	6.9198
82	20160708	CD23	GM19204B	25572	9596	0.16163	8.2
822	20160713	CD86	GM19107B	29111	11236	0.10163	7.2043
823	20160713	CD86	GM19107B	29204	11037	0.1024	7.0999
824	20160630	CD86	GM19108B	27336	9928	0.11122	7.539
825	20160630	CD86	GM19108B	27434	9549	0.11451	7.3612
826	20160708	CD86	GM19108B	29181	8667	0.11466	7.6799
827	20160708	CD86	GM19108B	29481	8542	0.11754	7.4606
828	20160713	CD86	GM19108B	30661	11409	0.10398	7.5672
829	20160713	CD86	GM19108B	30264	11358	0.1054	7.5909
83	20160713	CD23	GM19204B	30502	11015	0.16373	8.1198
830	20160914	CD86	GM19108B	29530	11302	0.09087	7.8392
831	20160914	CD86	GM19108B	29459	11038	0.09006	7.8773
832	20160630	CD86	GM19140B	25495	9225	0.1104	7.3026
833	20160630	CD86	GM19140B	25558	8974	0.1148	7.076
834	20160708	CD86	GM19140B	24229	8008	0.11796	6.7755
835	20160708	CD86	GM19140B	24405	8449	0.1197	6.7745
838	20160914	CD86	GM19140B	24169	12095	0.09137	7.14
839	20160914	CD86	GM19140B	24143	11950	0.08931	7.0546
84	20160713	CD23	GM19204B	30553	11473	0.16424	8.1078
840	20160630	CD86	GM19141C	26400	9650	0.10322	7.3606
841	20160630	CD86	GM19141C	26485	9730	0.10221	7.3347
842	20160708	CD86	GM19141C	25063	11422	0.09496	7.3665
843	20160708	CD86	GM19141C	25257	10536	0.09526	7.229
844	20160713	CD86	GM19141C	26357	11976	0.10095	7.4207
845	20160713	CD86	GM19141C	26237	11533	0.1033	7.3348
846	20160630	CD86	GM19192B	28277	9304	0.14817	6.9001
847	20160630	CD86	GM19192B	28636	9635	0.14723	6.8098
848	20160708	CD86	GM19192B	28647	9239	0.13161	6.7728
849	20160708	CD86	GM19192B	28264	9418	0.13	6.7355
85	20160630	CD23	GM19238E	27862	9758	0.18309	7.835
850	20160713	CD86	GM19192B	28030	11058	0.12295	6.7278
851	20160713	CD86	GM19192B	28104	11050	0.1212	6.7261
854	20160630	CD86	GM19193C	26063	9547	0.09612	7.4478
855	20160630	CD86	GM19193C	26216	9755	0.09458	7.4851
856	20160708	CD86	GM19193C	23400	9243	0.09148	7.6541
857	20160708	CD86	GM19193C	23139	9255	0.09274	7.5216
858	20160713	CD86	GM19193C	25459	11974	0.09759	7.4785
859	20160713	CD86	GM19193C	25573	11811	0.0973	7.5357
86	20160630	CD23	GM19238E	27915	9582	0.1778	7.7611
860	20160722	CD86	GM19193C	26049	10040	0.09296	7.7765
861	20160722	CD86	GM19193C	26043	9772	0.09325	7.7254
862	20160728	CD86	GM19193C	28068	12339	0.10316	7.6093
863	20160728	CD86	GM19193C	28116	12034	0.10108	7.5616
864	20160803	CD86	GM19193C	25299	12469	0.09093	7.5848
865	20160803	CD86	GM19193C	25495	12800	0.09034	7.6297
866	20160914	CD86	GM19193C	26692	13133	0.08563	7.6666
867	20160914	CD86	GM19193C	26684	12998	0.08228	7.8061
868	20160630	CD86	GM19203C	27331	9615	0.09806	7.5344
869	20160630	CD86	GM19203C	27457	9720	0.09618	7.6623
87	20160708	CD23	GM19238E	25837	10707	0.18028	7.549
870	20160708	CD86	GM19203C	23763	10884	0.09221	7.7676
871	20160708	CD86	GM19203C	23664	10769	0.09116	7.7473
872	20160713	CD86	GM19203C	25120	12330	0.08992	7.6985
873	20160713	CD86	GM19203C	24877	12008	0.09044	7.7202
874	20160630	CD86	GM19204B	34375	10212	0.11079	7.1314
875	20160630	CD86	GM19204B	33641	9961	0.10868	7.216
876	20160708	CD86	GM19204B	25532	9994	0.10968	7.3099
877	20160708	CD86	GM19204B	25590	9532	0.10749	7.372
878	20160713	CD86	GM19204B	30483	10579	0.10415	7.2813
879	20160713	CD86	GM19204B	30391	10857	0.1027	7.3602
88	20160708	CD23	GM19238E	26022	10567	0.18335	7.6366
880	20160630	CD86	GM19238E	27836	9742	0.11464	6.9464
881	20160630	CD86	GM19238E	27703	9606	0.11546	6.9524
882	20160708	CD86	GM19238E	25896	10621	0.11416	6.993
883	20160708	CD86	GM19238E	25810	10472	0.11386	6.7889
884	20160713	CD86	GM19238E	28635	11018	0.11592	6.5888
885	20160713	CD86	GM19238E	29000	11110	0.11842	6.4409
886	20160630	CD86	GM19239C	27134	8348	0.10414	7.2348
887	20160630	CD86	GM19239C	27219	8238	0.10307	7.3175
888	20160708	CD86	GM19239C	27227	9423	0.09415	7.1768
889	20160708	CD86	GM19239C	27376	9472	0.09081	7.4891
89	20160713	CD23	GM19238E	29037	10988	0.16455	7.2951
890	20160713	CD86	GM19239C	28267	11607	0.09411	7.393
891	20160713	CD86	GM19239C	28231	11425	0.09392	7.4728
892	20160630	CD86	GM18486A	28604	9282	0.11107	6.918
893	20160630	CD86	GM18486A	28470	9375	0.11014	6.9763
894	20160708	CD86	GM18486A	28522	9647	0.11133	7.1207
895	20160708	CD86	GM18486A	28232	9734	0.1123	7.1816
896	20160713	CD86	GM18486A	28036	10441	0.12201	6.8285
897	20160713	CD86	GM18486A	27788	10794	0.11777	7.0333
898	20160914	CD86	GM18486A	28913	12028	0.09603	7.1353
899	20160914	CD86	GM18486A	28532	11965	0.10173	6.9472
9	20160728	CD23	GM19098B	29416	12870	0.11864	8.7226
90	20160713	CD23	GM19238E	28767	10841	0.16558	7.2768
900	20160722	CD86	GM18487	26023	10022	0.11932	7.4601
901	20160722	CD86	GM18487	26150	10067	0.12304	7.1427
902	20160728	CD86	GM18487	28594	11378	0.12353	7.2526
903	20160728	CD86	GM18487	28490	11761	0.1195	7.4008
906	20160914	CD86	GM18487	29882	11449	0.108	7.2778
907	20160914	CD86	GM18487	30117	12137	0.10862	7.2096
908	20160722	CD86	GM18488B	24193	10699	0.10096	7.2119
909	20160722	CD86	GM18488B	24227	11028	0.10058	7.1911
91	20160630	CD23	GM19239C	27234	8494	0.15925	7.34
910	20160728	CD86	GM18488B	30778	11658	0.11094	7.1609
911	20160728	CD86	GM18488B	30825	12028	0.11133	7.2189
912	20160803	CD86	GM18488B	29824	12907	0.0965	7.1322
913	20160803	CD86	GM18488B	30108	12806	0.09647	7.1607
916	20160630	CD86	GM18489A	28271	11229	0.11693	7.4402
917	20160630	CD86	GM18489A	27952	11145	0.11722	7.3975
918	20160708	CD86	GM18489A	25424	11519	0.10979	7.5815
919	20160708	CD86	GM18489A	25295	11026	0.10945	7.6491
92	20160630	CD23	GM19239C	27224	8224	0.15843	7.3676
920	20160713	CD86	GM18489A	31946	11783	0.11294	7.4291
921	20160713	CD86	GM18489A	32134	12244	0.11086	7.5832
922	20160722	CD86	GM18498B	42098	12366	0.10522	7.5662
923	20160722	CD86	GM18498B	41770	12690	0.10452	7.6819
924	20160728	CD86	GM18498B	32330	12464	0.11451	7.3758
925	20160728	CD86	GM18498B	32954	12387	0.11294	7.4379
926	20160803	CD86	GM18498B	36736	12140	0.11293	7.3347
927	20160803	CD86	GM18498B	35495	12431	0.11024	7.3928
928	20160914	CD86	GM18498B	37003	12491	0.08712	7.6956
929	20160914	CD86	GM18498B	37182	12862	0.09031	7.6031
93	20160708	CD23	GM19239C	27193	9041	0.13575	7.1706
930	20160722	CD86	GM18499B	23508	10651	0.08623	6.8324
931	20160722	CD86	GM18499B	23457	10810	0.085	6.9259
932	20160728	CD86	GM18499B	24710	12140	0.10673	6.7557
933	20160728	CD86	GM18499B	24632	12060	0.10592	6.8107
934	20160803	CD86	GM18499B	25632	12873	0.09724	6.7274
935	20160803	CD86	GM18499B	25580	12419	0.09531	6.7592
938	20160722	CD86	GM18501C	24659	10832	0.09716	7.401
939	20160722	CD86	GM18501C	24493	10348	0.09724	7.4615
94	20160708	CD23	GM19239C	27287	9583	0.13596	7.1516
940	20160728	CD86	GM18501C	25617	12104	0.11337	7.4215
941	20160728	CD86	GM18501C	25602	11666	0.11272	7.4984
942	20160803	CD86	GM18501C	27086	12361	0.09716	7.4481
943	20160803	CD86	GM18501C	27276	12586	0.09805	7.3514
944	20160914	CD86	GM18501C	27130	11691	0.08267	7.5885
945	20160914	CD86	GM18501C	26890	11703	0.08291	7.6335
946	20160722	CD86	GM18502B	23228	10932	0.09519	7.2728
947	20160722	CD86	GM18502B	23579	10746	0.09378	7.403
948	20160728	CD86	GM18502B	25414	12300	0.10101	7.3218
949	20160728	CD86	GM18502B	25447	12889	0.10119	7.3165
95	20160713	CD23	GM19239C	28233	11439	0.15441	7.3932
950	20160803	CD86	GM18502B	26402	12963	0.09136	7.3079
951	20160803	CD86	GM18502B	26552	13686	0.09172	7.3486
952	20160914	CD86	GM18502B	25151	12762	0.07208	7.4126
953	20160914	CD86	GM18502B	25105	12919	0.07181	7.4493
954	20160722	CD86	GM18504B	25738	10932	0.09724	7.1723
955	20160722	CD86	GM18504B	26072	11580	0.09482	7.1635
956	20160728	CD86	GM18504B	34212	12704	0.11397	7.2742
957	20160728	CD86	GM18504B	34455	11400	0.11449	7.2373
958	20160803	CD86	GM18504B	28420	12934	0.0877	7.0124
959	20160803	CD86	GM18504B	28306	12782	0.08612	7.1045
96	20160728	CD23	GM19239C	66433	10167	0.15006	7.32
960	20160914	CD86	GM18504B	26861	11825	0.07093	7.2692
961	20160914	CD86	GM18504B	26714	12494	0.07146	7.2739
962	20160630	CD86	GM18505D	27033	9791	0.09552	7.1354
963	20160630	CD86	GM18505D	27079	9715	0.09385	7.1542
964	20160708	CD86	GM18505D	25637	10704	0.09059	6.9593
965	20160708	CD86	GM18505D	25741	10680	0.09056	6.8853
966	20160713	CD86	GM18505D	28230	11428	0.089	6.9289
967	20160713	CD86	GM18505D	28757	11640	0.08928	7.0007
968	20160722	CD86	GM18507E	25133	10143	0.09254	7.3368
969	20160722	CD86	GM18507E	24981	10546	0.0905	7.3667
97	20160728	CD23	GM19239C	25608	12005	0.15207	7.319
972	20160803	CD86	GM18507E	28832	11183	0.09309	7.1601
973	20160803	CD86	GM18507E	28414	11381	0.09465	7.0876
974	20160914	CD86	GM18507E	27145	10607	0.08063	7.2826
975	20160914	CD86	GM18507E	26937	10211	0.08151	7.2987
976	20160722	CD86	GM18508E	23276	10805	0.09147	7.706
977	20160722	CD86	GM18508E	23331	11041	0.09317	7.5741
978	20160728	CD86	GM18508E	26160	10568	0.09827	7.7684
979	20160728	CD86	GM18508E	26005	10566	0.09742	7.7297
98	20160630	CD23	GM18486A	29167	9151	0.13343	8.6325
980	20160803	CD86	GM18508E	25407	13011	0.09532	7.8049
981	20160803	CD86	GM18508E	25325	13115	0.09784	7.5982
982	20160914	CD86	GM18508E	25006	11602	0.08017	8.0369
983	20160914	CD86	GM18508E	24790	11436	0.0807	7.9519
984	20160722	CD86	GM18516B	25337	11205	0.10399	7.3598
985	20160722	CD86	GM18516B	25289	11368	0.10551	7.2806
986	20160728	CD86	GM18516B	30930	11367	0.12831	7.284
987	20160728	CD86	GM18516B	31043	11489	0.12766	7.2949
988	20160803	CD86	GM18516B	25737	11928	0.09464	7.5715
989	20160803	CD86	GM18516B	25666	12294	0.09666	7.4185
99	20160630	CD23	GM18486A	28729	9023	0.13208	8.8492
992	20160722	CD86	GM18517D	25723	11088	0.07798	7.1589
993	20160722	CD86	GM18517D	25710	10953	0.07965	7.0655
994	20160728	CD86	GM18517D	29066	12118	0.09002	7.255
995	20160728	CD86	GM18517D	28660	11984	0.09116	7.2326
996	20160803	CD86	GM18517D	24236	11866	0.08739	7.1549
997	20160803	CD86	GM18517D	24089	11683	0.08589	7.2032
998	20160914	CD86	GM18517D	29245	10755	0.06222	7.2872
999	20160914	CD86	GM18517D	29256	10934	0.06182	7.3033
1718	20170330	CD23	ENSHG1	35688	8249	0.12237	8.6671
1719	20170330	CD23	ENSHG1	34639	10060	0.12365	8.6076
1720	20170330	CD23	ENSHG2	42275	8232	0.13734	8.6175
1721	20170330	CD23	ENSHG2	40529	8850	0.13836	8.725
1722	20170330	CD23	ENSHG3	37354	7960	0.12304	8.7867
1723	20170330	CD23	ENSHG3	39349	8890	0.12134	8.8915
1724	20170330	CD23	ENSHG4	42389	9542	0.13237	8.667
1725	20170330	CD23	ENSHG4	38413	8816	0.12555	8.6143
1726	20170330	CD23	ENSHG5	43936	8197	0.14006	8.3717
1727	20170330	CD23	ENSHG5	39961	8566	0.12392	8.6828
1728	20170330	CD23	ENSHG16	43134	8945	0.1368	8.5219
1729	20170330	CD23	ENSHG16	38108	8241	0.12507	8.6983
1730	20170330	CD23	ENSHG17	36689	7625	0.13151	8.6888
1731	20170330	CD23	ENSHG17	37126	7866	0.13178	8.6857
1732	20170330	CD23	ENSHG18	37300	9111	0.14587	8.523
1733	20170330	CD23	ENSHG18	36473	8915	0.15056	8.1342
1734	20170330	CD23	ENSHG19	33205	9500	0.13769	8.2713
1735	20170330	CD23	ENSHG19	32072	8855	0.13052	8.4494
1736	20170330	CD23	ENSHG20	37392	7464	0.12933	8.6451
1737	20170330	CD23	ENSHG20	40366	9184	0.12303	8.7976
1738	20170330	CD23	ENSHG21	35606	7592	0.1364	8.6991
1739	20170330	CD23	ENSHG21	37941	9214	0.1266	8.9474
1740	20170330	CD23	ENSHG22	35231	8976	0.13071	8.7383
1741	20170330	CD23	ENSHG22	33197	9326	0.12872	8.6763
1742	20170330	CD55	ENSHG1	33198	9229	0.09043	8.3984
1743	20170330	CD55	ENSHG1	34149	8992	0.09035	8.3627
1744	20170330	CD55	ENSHG2	40128	9448	0.08446	8.551
1745	20170330	CD55	ENSHG2	39691	8365	0.08624	8.3941
1746	20170330	CD55	ENSHG3	41553	9294	0.08688	8.3358
1747	20170330	CD55	ENSHG3	40850	8153	0.08486	8.4761
1748	20170330	CD55	ENSHG4	39165	8177	0.0881	8.3488
1749	20170330	CD55	ENSHG4	38739	8556	0.08595	8.476
1750	20170330	CD55	ENSHG5	39681	8110	0.08898	8.8009
1751	20170330	CD55	ENSHG5	41673	8554	0.08899	8.6616
1752	20170330	CD55	ENSHG16	37999	8362	0.09334	8.4109
1753	20170330	CD55	ENSHG16	8740	2019	0.09243	8.4404
1754	20170330	CD55	ENSHG17	39976	8321	0.08898	8.4017
1755	20170330	CD55	ENSHG17	38646	7433	0.08659	8.4311
1756	20170330	CD55	ENSHG18	37149	9089	0.09362	8.4105
1757	20170330	CD55	ENSHG18	36988	8895	0.09187	8.4297
1758	20170330	CD55	ENSHG19	32361	8868	0.08781	8.3828
1759	20170330	CD55	ENSHG19	32529	9776	0.08592	8.5665
1760	20170330	CD55	ENSHG20	39178	8991	0.09115	8.4601
1761	20170330	CD55	ENSHG20	38418	7429	0.09226	8.3671
1762	20170330	CD55	ENSHG21	30533	6688	0.09987	8.1004
1763	20170330	CD55	ENSHG21	39634	8371	0.10088	8.133
1764	20170330	CD55	ENSHG22	34651	10398	0.08499	8.158
1765	20170330	CD55	ENSHG22	33740	10149	0.08496	8.1511
1766	20170330	CD63	ENSHG1	32615	9936	0.08635	7.2894
1767	20170330	CD63	ENSHG1	34057	7940	0.08588	7.2993
1768	20170330	CD63	ENSHG2	41653	8220	0.08047	7.4259
1769	20170330	CD63	ENSHG2	42503	8892	0.08019	7.4688
1770	20170330	CD63	ENSHG3	34941	6904	0.08041	7.4149
1771	20170330	CD63	ENSHG3	38513	7571	0.07921	7.4244
1772	20170330	CD63	ENSHG4	39515	8606	0.08165	7.4399
1773	20170330	CD63	ENSHG4	40299	8581	0.0828	7.413
1774	20170330	CD63	ENSHG5	41707	8274	0.08602	7.6284
1775	20170330	CD63	ENSHG5	44287	7783	0.08856	7.5064
1776	20170330	CD63	ENSHG16	39302	8383	0.08705	7.3778
1777	20170330	CD63	ENSHG16	39510	8796	0.08488	7.492
1778	20170330	CD63	ENSHG17	35568	7459	0.08378	7.4202
1779	20170330	CD63	ENSHG17	39254	7980	0.08398	7.499
1780	20170330	CD63	ENSHG18	38342	8463	0.08166	7.2968
1781	20170330	CD63	ENSHG18	37959	8141	0.08383	7.3161
1782	20170330	CD63	ENSHG19	33112	8676	0.08829	7.5331
1783	20170330	CD63	ENSHG19	33249	9244	0.08743	7.526
1784	20170330	CD63	ENSHG20	41705	8732	0.0864	7.4835
1785	20170330	CD63	ENSHG20	42613	7928	0.08804	7.5197
1786	20170330	CD63	ENSHG21	39197	7620	0.0882	7.3552
1787	20170330	CD63	ENSHG21	39501	8574	0.08901	7.4405
1788	20170330	CD63	ENSHG22	34212	9170	0.08671	7.5171
1789	20170330	CD63	ENSHG22	34177	9450	0.08414	7.6173
1790	20170330	CD86	ENSHG1	33777	8328	0.13169	7.4807
1791	20170330	CD86	ENSHG1	34318	8625	0.13112	7.5417
1792	20170330	CD86	ENSHG2	42788	8818	0.13247	7.5457
1793	20170330	CD86	ENSHG2	42577	8548	0.13723	7.3557
1794	20170330	CD86	ENSHG3	39140	6515	0.12771	7.8454
1795	20170330	CD86	ENSHG3	41762	7436	0.14258	7.0424
1796	20170330	CD86	ENSHG4	40236	7688	0.13358	7.7115
1797	20170330	CD86	ENSHG4	41982	8466	0.14446	7.3472
1798	20170330	CD86	ENSHG5	42056	8495	0.14498	7.8843
1799	20170330	CD86	ENSHG5	41191	8109	0.15242	7.458
1800	20170330	CD86	ENSHG16	41379	8120	0.13805	7.6522
1801	20170330	CD86	ENSHG16	40002	7440	0.14177	7.3875
1802	20170330	CD86	ENSHG17	43403	7962	0.14216	7.3328
1803	20170330	CD86	ENSHG17	43244	7653	0.13366	7.9163
1804	20170330	CD86	ENSHG18	38610	8643	0.13656	7.5686
1805	20170330	CD86	ENSHG18	38207	8005	0.14132	7.2698
1806	20170330	CD86	ENSHG19	33216	8624	0.13839	7.4254
1807	20170330	CD86	ENSHG19	33039	8651	0.13297	7.7866
1808	20170330	CD86	ENSHG20	43380	8745	0.1295	7.7262
1809	20170330	CD86	ENSHG20	42966	7564	0.13257	7.661
1810	20170330	CD86	ENSHG21	40700	9185	0.12998	7.6977
1811	20170330	CD86	ENSHG21	40013	8739	0.12881	7.7698
1812	20170330	CD86	ENSHG22	34771	9543	0.12677	7.6372
1813	20170330	CD86	ENSHG22	34349	9840	0.12455	7.7874
1814	20170517	CD55	ENSHG10-2	42223	12481	0.08398	7.9299
1815	20170517	CD55	ENSHG10-2	43599	12999	0.08178	8.0648
1816	20170517	CD55	ENSHG1-2	79605	13401	0.08217	7.3835
1817	20170517	CD55	ENSHG1-2	78699	12749	0.08182	7.2535
1818	20170517	CD55	ENSHG11-2	57836	4104	0.07483	7.3472
1819	20170517	CD55	ENSHG11-2	53960	3507	0.07594	7.4054
1820	20170517	CD55	ENSHG12-2	87327	11727	0.07866	7.654
1821	20170517	CD55	ENSHG12-2	84775	10698	0.0773	7.5779
1822	20170517	CD55	ENSHG13-2	35644	1236	0.08045	7.5996
1823	20170517	CD55	ENSHG13-2	34846	1004	0.07414	7.678
1824	20170517	CD55	ENSHG15-2	97812	5450	0.0804	7.4144
1825	20170517	CD55	ENSHG15-2	87761	4623	0.07806	7.5652
1826	20170517	CD55	ENSHG17-2	83980	3972	0.07572	7.5162
1827	20170517	CD55	ENSHG17-2	78850	3789	0.07576	7.6288
1828	20170517	CD55	ENSHG20-2	103968	6918	0.08031	7.5397
1829	20170517	CD55	ENSHG20-2	101935	7043	0.07997	7.5205
1830	20170517	CD55	ENSHG2-2	56765	15720	0.08189	7.5783
1831	20170517	CD55	ENSHG2-2	59312	12058	0.08164	7.5207
1832	20170517	CD55	ENSHG3-2	100073	2976	0.07731	7.4553
1833	20170517	CD55	ENSHG3-2	101745	7793	0.07628	7.6108
1834	20170517	CD55	ENSHG6-2	56240	5164	0.07527	7.4831
1835	20170517	CD55	ENSHG6-2	59299	4998	0.07754	7.3486
1836	20170517	CD55	ENSHG8-2	70134	10094	0.07608	7.3045
1837	20170517	CD55	ENSHG8-2	68022	11076	0.0769	7.3399
1838	20170517	CD23	ENSHG10-2	43226	14986	0.12392	8.1087
1839	20170517	CD23	ENSHG10-2	43375	13440	0.11671	8.3353
1840	20170517	CD23	ENSHG1-2	84515	15771	0.13618	7.9194
1841	20170517	CD23	ENSHG1-2	81864	13578	0.12434	8.3038
1843	20170517	CD23	ENSHG11-2	52136	3723	0.12487	7.9384
1844	20170517	CD23	ENSHG12-2	87409	13716	0.12131	8.4161
1845	20170517	CD23	ENSHG12-2	86399	11570	0.11884	8.315
1847	20170517	CD23	ENSHG13-2	32433	1100	0.12094	7.9822
1849	20170517	CD23	ENSHG15-2	90174	5166	0.12766	8.0575
1851	20170517	CD23	ENSHG17-2	77368	3445	0.12738	8.2335
1852	20170517	CD23	ENSHG20-2	94240	7176	0.12975	8.2772
1853	20170517	CD23	ENSHG20-2	105431	7162	0.12319	8.3618
1854	20170517	CD23	ENSHG2-2	60385	13339	0.11837	8.6064
1855	20170517	CD23	ENSHG2-2	59809	15140	0.11568	8.5492
1856	20170517	CD23	ENSHG3-2	86412	7022	0.1152	8.5395
1857	20170517	CD23	ENSHG3-2	89300	8104	0.12397	7.9778
1858	20170517	CD23	ENSHG6-2	48108	4160	0.1215	8.2867
1859	20170517	CD23	ENSHG6-2	52193	4649	0.1215	8.2094
1860	20170517	CD23	ENSHG8-2	70017	12007	0.11598	8.4359
1861	20170517	CD23	ENSHG8-2	68481	11606	0.11612	8.3757
1862	20170517	CD63	ENSHG10-2	41645	13118	0.09095	7.3259
1863	20170517	CD63	ENSHG10-2	42773	13615	0.09067	7.3377
1864	20170517	CD63	ENSHG1-2	81155	13418	0.09607	7.166
1865	20170517	CD63	ENSHG1-2	80476	12956	0.09379	7.2444
1866	20170517	CD63	ENSHG11-2	62681	4714	0.096	7.1095
1867	20170517	CD63	ENSHG11-2	57456	3958	0.09572	7.1118
1868	20170517	CD63	ENSHG12-2	82940	12040	0.08583	7.08
1869	20170517	CD63	ENSHG12-2	86634	11306	0.08736	7.072
1870	20170517	CD63	ENSHG13-2	41154	1250	0.09308	7.1416
1872	20170517	CD63	ENSHG15-2	94240	4571	0.09904	6.7861
1873	20170517	CD63	ENSHG15-2	96919	5247	0.09763	6.9698
1875	20170517	CD63	ENSHG17-2	82441	3815	0.09887	6.9486
1876	20170517	CD63	ENSHG20-2	99351	5854	0.09418	6.8982
1877	20170517	CD63	ENSHG20-2	100092	6780	0.0985	6.8854
1878	20170517	CD63	ENSHG2-2	58201	11382	0.08985	7.212
1879	20170517	CD63	ENSHG2-2	59802	11192	0.08972	7.2156
1880	20170517	CD63	ENSHG3-2	88198	7784	0.09287	7.1108
1881	20170517	CD63	ENSHG3-2	99503	8899	0.09438	7.0561
1882	20170517	CD63	ENSHG6-2	52478	4630	0.09194	7.2113
1883	20170517	CD63	ENSHG6-2	59679	4837	0.09198	7.1415
1884	20170517	CD63	ENSHG8-2	66598	12047	0.08964	7.2213
1885	20170517	CD63	ENSHG8-2	66747	11705	0.08805	7.401
1886	20170517	CD86	ENSHG10-2	41481	13437	0.10436	6.954
1887	20170517	CD86	ENSHG10-2	41806	13159	0.10469	6.9387
1888	20170517	CD86	ENSHG1-2	78012	13903	0.10213	7.0288
1889	20170517	CD86	ENSHG1-2	79107	13201	0.09983	7.1615
1890	20170517	CD86	ENSHG11-2	56107	4158	0.09665	6.9706
1891	20170517	CD86	ENSHG11-2	59337	4501	0.09743	6.9255
1892	20170517	CD86	ENSHG12-2	81228	11339	0.107	7.0821
1893	20170517	CD86	ENSHG12-2	83418	12051	0.10641	7.0794
1894	20170517	CD86	ENSHG13-2	38095	1294	0.09878	7.0637
1895	20170517	CD86	ENSHG13-2	42180	1571	0.09814	7.067
1896	20170517	CD86	ENSHG15-2	82916	4743	0.09619	6.9017
1897	20170517	CD86	ENSHG15-2	92967	5129	0.09799	6.9021
1898	20170517	CD86	ENSHG17-2	80598	4116	0.09754	7.0641
1899	20170517	CD86	ENSHG17-2	82327	3734	0.09747	7.0423
1900	20170517	CD86	ENSHG20-2	100415	6414	0.10895	7.1879
1901	20170517	CD86	ENSHG20-2	98515	6577	0.10936	7.1161
1902	20170517	CD86	ENSHG2-2	57969	10926	0.10663	7.0333
1903	20170517	CD86	ENSHG2-2	58380	11885	0.10639	7.1442
1904	20170517	CD86	ENSHG3-2	102581	8992	0.10311	6.9901
1905	20170517	CD86	ENSHG3-2	101460	8821	0.10291	6.9442
1906	20170517	CD86	ENSHG6-2	55708	5008	0.10148	7.0309
1907	20170517	CD86	ENSHG6-2	58748	4813	0.10111	6.8943
1908	20170517	CD86	ENSHG8-2	66859	10850	0.1058	7.1837
1909	20170517	CD86	ENSHG8-2	67088	10873	0.10746	7.0922
1602	20151223-86	CD86	9B-2F4	45045	4318	0.08176	9.5958
1603	20151223-86	CD86	9B-2F4	22435	2406	0.08061	9.5963
1604	20151223-86	CD86	9B-5D4	62545	4867	0.0757	10.0134
1605	20151223-86	CD86	9B-5D4	28087	2303	0.07374	9.9764
1606	20151223-86	CD86	9B-5E5	48631	4974	0.07941	9.52
1607	20151223-86	CD86	9B-5E5	43953	4823	0.08282	9.4969
1608	20151223-86	CD86	9A-3H10	38967	3721	0.10023	9.5276
1609	20151223-86	CD86	9A-3H10	19188	1921	0.09928	9.7678
1612	20151223-86	CD86	5D-5D10	37688	4553	0.06839	9.4511
1613	20151223-86	CD86	5D-5D10	17985	2065	0.06849	9.634
1622	20160203-5	CD86	5D-5D10	44240	9813	0.06575	9.6805
1623	20160203-5	CD86	5D-5D10	44288	9774	0.06892	9.6183
1624	20160203-5	CD86	5D-4F9	45562	2266	0.06645	10.0191
1625	20160203-5	CD86	5D-4F9	45185	2374	0.06722	9.9527
1626	20160203-5	CD86	8E-8E4	39933	11292	0.07038	9.5422
1627	20160203-5	CD86	8E-8E4	40052	12258	0.07004	9.7039
1630	20160203-5	CD86	9A-3H10	27850	10862	0.07576	9.5548
1631	20160203-5	CD86	9A-3H10	27541	10728	0.07712	9.6277
1632	20160203-5	CD86	9B-5D4	25739	10533	0.06205	9.9375
1633	20160203-5	CD86	9B-5D4	25502	9461	0.06209	9.9682
1642	20160205-2	CD55	5D-5D10	40483	10970	0.08721	6.9714
1643	20160205-2	CD55	5D-5D10	40612	9648	0.08783	6.98
1644	20160205-2	CD55	5D-4F9	37016	3762	0.07697	7.0311
1645	20160205-2	CD55	5D-4F9	40279	2828	0.07566	6.9535
1646	20160205-2	CD55	8E-8E4	39311	12766	0.08738	7.7361
1647	20160205-2	CD55	8E-8E4	38813	12896	0.08483	7.6989
1648	20160205-2	CD55	8E-3F7	23338	10501	0.09916	6.9023
1649	20160205-2	CD55	8E-3F7	23379	9830	0.09786	6.9488
1650	20160205-2	CD55	9A-3H10	27173	11775	0.11686	7.7196
1651	20160205-2	CD55	9A-3H10	27021	11541	0.11805	7.4576
1652	20160205-2	CD55	9B-5D4	24996	9193	0.09379	7.4208
1653	20160205-2	CD55	9B-5D4	24972	11063	0.08881	7.5647
1662	20160205-3	CD63	5D-5D10	40871	10555	0.08199	8.7349
1663	20160205-3	CD63	5D-5D10	39986	10248	0.08772	8.5402
1664	20160205-3	CD63	5D-4F9	40018	2875	0.06563	9.2713
1665	20160205-3	CD63	5D-4F9	39735	3051	0.0646	9.2761
1666	20160205-3	CD63	8E-8E4	39212	12773	0.07227	9.3771
1667	20160205-3	CD63	8E-8E4	38934	12225	0.07283	9.3674
1668	20160205-3	CD63	8E-3F7	23336	11531	0.08264	8.8912
1669	20160205-3	CD63	8E-3F7	23394	10975	0.08011	8.831
1670	20160205-3	CD63	9A-3H10	26995	12656	0.07792	8.6841
1671	20160205-3	CD63	9A-3H10	26921	11502	0.07837	8.6459
1672	20160205-3	CD63	9B-5D4	25032	11028	0.06886	8.1604
1673	20160205-3	CD63	9B-5D4	25001	11234	0.07169	8.1465
1680	20160217-1	CD63	8E-3F7	28203	10861	0.0847	8.7934
1681	20160217-1	CD63	8E-3F7	28432	11562	0.08475	8.8169
1682	20160217-1	CD63	9A-3H10	28399	12705	0.08738	8.6958
1683	20160217-1	CD63	9A-3H10	28114	12873	0.08338	8.7411
1684	20160217-1	CD63	9B-5D4	31396	10124	0.08371	8.0806
1685	20160217-1	CD63	9B-5D4	31483	10165	0.08585	8.0377
1692	20160217-2	CD86	8E-3F7	28708	11255	0.09963	8.562
1693	20160217-2	CD86	8E-3F7	28283	11627	0.09969	8.5996
1694	20160217-2	CD86	9A-3H10	27973	8672	0.09068	9.6697
1695	20160217-2	CD86	9A-3H10	28018	8108	0.08906	9.6418
1696	20160217-2	CD86	9B-5D4	31967	7778	0.06681	10.062
1697	20160217-2	CD86	9B-5D4	31783	8310	0.06336	10.101
1706	20160224-3	CD55	5D-5D10	26008	8461	0.09147	6.9389
1707	20160224-3	CD55	5D-5D10	26216	8882	0.09358	6.9509
1708	20160224-3	CD55	8E-3F7	28144	11222	0.08214	7.016
1709	20160224-3	CD55	8E-3F7	28179	10919	0.08374	7.0194
1710	20160224-3	CD55	9A-3H10	28680	12474	0.11055	7.5908
1711	20160224-3	CD55	9A-3H10	28725	12248	0.11118	7.5454
1712	20160224-3	CD55	9B-5D4	32713	10049	0.07951	7.7418
1713	20160224-3	CD55	9B-5D4	32592	9966	0.07991	7.7235
1714	20160224-3	CD55	9B-5B4	26271	10671	0.08069	7.8921
1715	20160224-3	CD55	9B-5B4	26530	10781	0.07864	7.9683
1716	20160224-3	CD55	9B-3G7	27807	8910	0.08471	8.0354
1717	20160224-3	CD55	9B-3G7	28669	9252	0.08385	7.9828
