# Supplementary material for: Cell-to-cell expression dispersion of B-cell surface proteins is linked to genetic variants in humans
Source: Commun Biol. 2020 Jul 3;3:346. doi: 10.1038/s42003-020-1075-1 (PMC7335051; doi:10.1038/s42003-020-1075-1)
Supplement: Supplementary file 3 — Supplementary Data 1 [file 42003_2020_1075_MOESM3_ESM.zip › Supplementary_Data_S1/Set3_summary_data.txt]

sampleID	day	protein	LCL.ID	NbCells.init	NbCells.gated.G1	cv	mean
1	20160203-1	CD23	GM18505D	25530	11112	0.05193	9.08
10	20160203-1	CD23	5D-5D10	43349	12140	0.04442	9.2797
11	20160203-1	CD23	5D-4F9	45541	7744	0.04252	9.5458
12	20160203-1	CD23	5D-4F9	44571	8789	0.04843	9.4664
13	20160203-1	CD23	8E-8E4	40085	11319	0.0652	8.8855
14	20160203-1	CD23	8E-8E4	39613	11345	0.07125	9.1167
15	20160203-1	CD23	8E-3F7	23939	11383	0.05849	8.2564
16	20160203-1	CD23	8E-3F7	23896	11085	0.0668	8.3438
17	20160203-1	CD23	9A-3H10	27607	10949	0.05699	8.9269
18	20160203-1	CD23	9A-3H10	27816	11420	0.06168	9.0161
19	20160203-1	CD23	9B-5D4	25645	11140	0.03761	9.012
2	20160203-1	CD23	GM18505D	25291	11387	0.05692	9.0651
20	20160203-1	CD23	9B-5D4	25796	10683	0.04132	8.9915
3	20160203-1	CD23	GM18489A	25328	10721	0.05722	9.2346
4	20160203-1	CD23	GM18489A	25580	11523	0.06465	9.1502
5	20160203-1	CD23	GM18519B	24646	12037	0.03236	8.9756
6	20160203-1	CD23	GM18519B	24468	12210	0.03605	8.9385
7	20160203-1	CD23	GM19238E	26921	10207	0.05728	8.4684
8	20160203-1	CD23	GM19238E	26676	9669	0.06636	8.5386
9	20160203-1	CD23	5D-5D10	43638	13229	0.04053	9.2503
