# Supplementary material for: Cell-to-cell expression dispersion of B-cell surface proteins is linked to genetic variants in humans
Source: Commun Biol. 2020 Jul 3;3:346. doi: 10.1038/s42003-020-1075-1 (PMC7335051; doi:10.1038/s42003-020-1075-1)
Supplement: Supplementary file 4 — Supplementary Data 2 [file 42003_2020_1075_MOESM4_ESM.zip]

Archive with 263 entries (220 files):
- Supplementary_Data_S2/
- Supplementary_Data_S2/.DS_Store
- __MACOSX/
- __MACOSX/Supplementary_Data_S2/
- __MACOSX/Supplementary_Data_S2/._.DS_Store
- Supplementary_Data_S2/plink-results-40LCLs/
- Supplementary_Data_S2/plink-results-40LCLs/CD23_chr19_cv/
- Supplementary_Data_S2/plink-results-40LCLs/CD23_chr19_cv/CD23_cv_40_LCLs.log
- Supplementary_Data_S2/plink-results-40LCLs/CD23_chr19_cv/CD23_cv_40_LCLs.qassoc
- Supplementary_Data_S2/plink-results-40LCLs/CD23_chr19_cv/CD23_cv_40_LCLs.qassoc.adjusted
- Supplementary_Data_S2/plink-results-40LCLs/CD23_chr19_cv/CD23_cv_40_LCLs.qassoc.means
- Supplementary_Data_S2/plink-results-40LCLs/CD23_chr19_cv/CD23_cv_40_LCLs.qassoc.mperm
- Supplementary_Data_S2/plink-results-40LCLs/CD23_chr19_cv/CD23_cv_40_LCLs.txt
- Supplementary_Data_S2/plink-results-40LCLs/CD23_chr19_cv.loess/
- Supplementary_Data_S2/plink-results-40LCLs/CD23_chr19_cv.loess/CD23_cv.loess_40_LCLs.log
- Supplementary_Data_S2/plink-results-40LCLs/CD23_chr19_cv.loess/CD23_cv.loess_40_LCLs.qassoc
- Supplementary_Data_S2/plink-results-40LCLs/CD23_chr19_cv.loess/CD23_cv.loess_40_LCLs.qassoc.adjusted
- Supplementary_Data_S2/plink-results-40LCLs/CD23_chr19_cv.loess/CD23_cv.loess_40_LCLs.qassoc.means
- Supplementary_Data_S2/plink-results-40LCLs/CD23_chr19_cv.loess/CD23_cv.loess_40_LCLs.qassoc.mperm
- Supplementary_Data_S2/plink-results-40LCLs/CD23_chr19_cv.loess/CD23_cv.loess_40_LCLs.txt
- Supplementary_Data_S2/plink-results-40LCLs/CD23_chr19_mean/
- Supplementary_Data_S2/plink-results-40LCLs/CD23_chr19_mean/CD23_mean_40_LCLs.log
- Supplementary_Data_S2/plink-results-40LCLs/CD23_chr19_mean/CD23_mean_40_LCLs.qassoc
- Supplementary_Data_S2/plink-results-40LCLs/CD23_chr19_mean/CD23_mean_40_LCLs.qassoc.adjusted
- Supplementary_Data_S2/plink-results-40LCLs/CD23_chr19_mean/CD23_mean_40_LCLs.qassoc.means
- Supplementary_Data_S2/plink-results-40LCLs/CD23_chr19_mean/CD23_mean_40_LCLs.qassoc.mperm
- Supplementary_Data_S2/plink-results-40LCLs/CD23_chr19_mean/CD23_mean_40_LCLs.txt
- Supplementary_Data_S2/plink-results-40LCLs/CD23_chr19_mean1/
- Supplementary_Data_S2/plink-results-40LCLs/CD23_chr19_mean1/CD23_mean1_40_LCLs.log
- Supplementary_Data_S2/plink-results-40LCLs/CD23_chr19_mean1/CD23_mean1_40_LCLs.qassoc
- Supplementary_Data_S2/plink-results-40LCLs/CD23_chr19_mean1/CD23_mean1_40_LCLs.qassoc.adjusted
- Supplementary_Data_S2/plink-results-40LCLs/CD23_chr19_mean1/CD23_mean1_40_LCLs.qassoc.means
- Supplementary_Data_S2/plink-results-40LCLs/CD23_chr19_mean1/CD23_mean1_40_LCLs.qassoc.mperm
- Supplementary_Data_S2/plink-results-40LCLs/CD23_chr19_mean1/CD23_mean1_40_LCLs.txt
- Supplementary_Data_S2/plink-results-40LCLs/CD23_chr19_mean2/
- Supplementary_Data_S2/plink-results-40LCLs/CD23_chr19_mean2/CD23_mean2_40_LCLs.log
- Supplementary_Data_S2/plink-results-40LCLs/CD23_chr19_mean2/CD23_mean2_40_LCLs.qassoc
- Supplementary_Data_S2/plink-results-40LCLs/CD23_chr19_mean2/CD23_mean2_40_LCLs.qassoc.adjusted
- Supplementary_Data_S2/plink-results-40LCLs/CD23_chr19_mean2/CD23_mean2_40_LCLs.qassoc.means
- Supplementary_Data_S2/plink-results-40LCLs/CD23_chr19_mean2/CD23_mean2_40_LCLs.qassoc.mperm
- Supplementary_Data_S2/plink-results-40LCLs/CD23_chr19_mean2/CD23_mean2_40_LCLs.txt
- Supplementary_Data_S2/plink-results-40LCLs/CD23_chr19_pooled.var/
- Supplementary_Data_S2/plink-results-40LCLs/CD23_chr19_pooled.var/CD23_pooled.var_40_LCLs.log
- Supplementary_Data_S2/plink-results-40LCLs/CD23_chr19_pooled.var/CD23_pooled.var_40_LCLs.qassoc
- Supplementary_Data_S2/plink-results-40LCLs/CD23_chr19_pooled.var/CD23_pooled.var_40_LCLs.qassoc.adjusted
- Supplementary_Data_S2/plink-results-40LCLs/CD23_chr19_pooled.var/CD23_pooled.var_40_LCLs.qassoc.means
- Supplementary_Data_S2/plink-results-40LCLs/CD23_chr19_pooled.var/CD23_pooled.var_40_LCLs.qassoc.mperm
- Supplementary_Data_S2/plink-results-40LCLs/CD23_chr19_pooled.var/CD23_pooled.var_40_LCLs.txt
- Supplementary_Data_S2/plink-results-40LCLs/CD23_chr19_pro1/
- Supplementary_Data_S2/plink-results-40LCLs/CD23_chr19_pro1/CD23_pro1_40_LCLs.log
- Supplementary_Data_S2/plink-results-40LCLs/CD23_chr19_pro1/CD23_pro1_40_LCLs.qassoc
- Supplementary_Data_S2/plink-results-40LCLs/CD23_chr19_pro1/CD23_pro1_40_LCLs.qassoc.adjusted
- Supplementary_Data_S2/plink-results-40LCLs/CD23_chr19_pro1/CD23_pro1_40_LCLs.qassoc.means
- Supplementary_Data_S2/plink-results-40LCLs/CD23_chr19_pro1/CD23_pro1_40_LCLs.qassoc.mperm
- Supplementary_Data_S2/plink-results-40LCLs/CD23_chr19_pro1/CD23_pro1_40_LCLs.txt
- Supplementary_Data_S2/plink-results-40LCLs/CD23_chr19_var1/
- Supplementary_Data_S2/plink-results-40LCLs/CD23_chr19_var1/CD23_var1_40_LCLs.log
- Supplementary_Data_S2/plink-results-40LCLs/CD23_chr19_var1/CD23_var1_40_LCLs.qassoc
- Supplementary_Data_S2/plink-results-40LCLs/CD23_chr19_var1/CD23_var1_40_LCLs.qassoc.adjusted
- Supplementary_Data_S2/plink-results-40LCLs/CD23_chr19_var1/CD23_var1_40_LCLs.qassoc.means
- Supplementary_Data_S2/plink-results-40LCLs/CD23_chr19_var1/CD23_var1_40_LCLs.qassoc.mperm
- Supplementary_Data_S2/plink-results-40LCLs/CD23_chr19_var1/CD23_var1_40_LCLs.txt
- Supplementary_Data_S2/plink-results-40LCLs/CD23_chr19_var2/
- Supplementary_Data_S2/plink-results-40LCLs/CD23_chr19_var2/CD23_var2_40_LCLs.log
- Supplementary_Data_S2/plink-results-40LCLs/CD23_chr19_var2/CD23_var2_40_LCLs.qassoc
- Supplementary_Data_S2/plink-results-40LCLs/CD23_chr19_var2/CD23_var2_40_LCLs.qassoc.adjusted
- Supplementary_Data_S2/plink-results-40LCLs/CD23_chr19_var2/CD23_var2_40_LCLs.qassoc.means
- Supplementary_Data_S2/plink-results-40LCLs/CD23_chr19_var2/CD23_var2_40_LCLs.qassoc.mperm
- Supplementary_Data_S2/plink-results-40LCLs/CD23_chr19_var2/CD23_var2_40_LCLs.txt
- Supplementary_Data_S2/plink-results-40LCLs/CD55_chr1_cv/
- Supplementary_Data_S2/plink-results-40LCLs/CD55_chr1_cv/CD55_cv_40_LCLs.log
- Supplementary_Data_S2/plink-results-40LCLs/CD55_chr1_cv/CD55_cv_40_LCLs.qassoc
- Supplementary_Data_S2/plink-results-40LCLs/CD55_chr1_cv/CD55_cv_40_LCLs.qassoc.adjusted
- Supplementary_Data_S2/plink-results-40LCLs/CD55_chr1_cv/CD55_cv_40_LCLs.qassoc.means
- Supplementary_Data_S2/plink-results-40LCLs/CD55_chr1_cv/CD55_cv_40_LCLs.qassoc.mperm
- Supplementary_Data_S2/plink-results-40LCLs/CD55_chr1_cv/CD55_cv_40_LCLs.txt
- Supplementary_Data_S2/plink-results-40LCLs/CD55_chr1_cv.loess/
- Supplementary_Data_S2/plink-results-40LCLs/CD55_chr1_cv.loess/CD55_cv.loess_40_LCLs.log
- Supplementary_Data_S2/plink-results-40LCLs/CD55_chr1_cv.loess/CD55_cv.loess_40_LCLs.qassoc
- Supplementary_Data_S2/plink-results-40LCLs/CD55_chr1_cv.loess/CD55_cv.loess_40_LCLs.qassoc.adjusted
- Supplementary_Data_S2/plink-results-40LCLs/CD55_chr1_cv.loess/CD55_cv.loess_40_LCLs.qassoc.means
- Supplementary_Data_S2/plink-results-40LCLs/CD55_chr1_cv.loess/CD55_cv.loess_40_LCLs.qassoc.mperm
- Supplementary_Data_S2/plink-results-40LCLs/CD55_chr1_cv.loess/CD55_cv.loess_40_LCLs.txt
- Supplementary_Data_S2/plink-results-40LCLs/CD55_chr1_mean/
- Supplementary_Data_S2/plink-results-40LCLs/CD55_chr1_mean/CD55_mean_40_LCLs.log
- __MACOSX/Supplementary_Data_S2/plink-results-40LCLs/
- __MACOSX/Supplementary_Data_S2/plink-results-40LCLs/CD55_chr1_mean/
- __MACOSX/Supplementary_Data_S2/plink-results-40LCLs/CD55_chr1_mean/._CD55_mean_40_LCLs.log
- Supplementary_Data_S2/plink-results-40LCLs/CD55_chr1_mean/CD55_mean_40_LCLs.qassoc
- Supplementary_Data_S2/plink-results-40LCLs/CD55_chr1_mean/CD55_mean_40_LCLs.qassoc.adjusted
- Supplementary_Data_S2/plink-results-40LCLs/CD55_chr1_mean/CD55_mean_40_LCLs.qassoc.means
- Supplementary_Data_S2/plink-results-40LCLs/CD55_chr1_mean/CD55_mean_40_LCLs.qassoc.mperm
- Supplementary_Data_S2/plink-results-40LCLs/CD55_chr1_mean/CD55_mean_40_LCLs.txt
- Supplementary_Data_S2/plink-results-40LCLs/CD63_chr12_cv/
- Supplementary_Data_S2/plink-results-40LCLs/CD63_chr12_cv/CD63_cv_40_LCLs.log
- Supplementary_Data_S2/plink-results-40LCLs/CD63_chr12_cv/CD63_cv_40_LCLs.qassoc
- Supplementary_Data_S2/plink-results-40LCLs/CD63_chr12_cv/CD63_cv_40_LCLs.qassoc.adjusted
- Supplementary_Data_S2/plink-results-40LCLs/CD63_chr12_cv/CD63_cv_40_LCLs.qassoc.means
- Supplementary_Data_S2/plink-results-40LCLs/CD63_chr12_cv/CD63_cv_40_LCLs.qassoc.mperm
- Supplementary_Data_S2/plink-results-40LCLs/CD63_chr12_cv/CD63_cv_40_LCLs.txt
- Supplementary_Data_S2/plink-results-40LCLs/CD63_chr12_cv.loess/
- Supplementary_Data_S2/plink-results-40LCLs/CD63_chr12_cv.loess/CD63_cv.loess_40_LCLs.log
- Supplementary_Data_S2/plink-results-40LCLs/CD63_chr12_cv.loess/CD63_cv.loess_40_LCLs.qassoc
- Supplementary_Data_S2/plink-results-40LCLs/CD63_chr12_cv.loess/CD63_cv.loess_40_LCLs.qassoc.adjusted
- Supplementary_Data_S2/plink-results-40LCLs/CD63_chr12_cv.loess/CD63_cv.loess_40_LCLs.qassoc.means
- Supplementary_Data_S2/plink-results-40LCLs/CD63_chr12_cv.loess/CD63_cv.loess_40_LCLs.qassoc.mperm
- Supplementary_Data_S2/plink-results-40LCLs/CD63_chr12_cv.loess/CD63_cv.loess_40_LCLs.txt
- Supplementary_Data_S2/plink-results-40LCLs/CD63_chr12_mean/
- Supplementary_Data_S2/plink-results-40LCLs/CD63_chr12_mean/CD63_mean_40_LCLs.log
- Supplementary_Data_S2/plink-results-40LCLs/CD63_chr12_mean/CD63_mean_40_LCLs.qassoc
- Supplementary_Data_S2/plink-results-40LCLs/CD63_chr12_mean/CD63_mean_40_LCLs.qassoc.adjusted
- Supplementary_Data_S2/plink-results-40LCLs/CD63_chr12_mean/CD63_mean_40_LCLs.qassoc.means
- Supplementary_Data_S2/plink-results-40LCLs/CD63_chr12_mean/CD63_mean_40_LCLs.qassoc.mperm
- Supplementary_Data_S2/plink-results-40LCLs/CD63_chr12_mean/CD63_mean_40_LCLs.txt
- Supplementary_Data_S2/plink-results-40LCLs/CD86_chr3_cv/
- Supplementary_Data_S2/plink-results-40LCLs/CD86_chr3_cv/CD86_cv_40_LCLs.log
- Supplementary_Data_S2/plink-results-40LCLs/CD86_chr3_cv/CD86_cv_40_LCLs.qassoc
- Supplementary_Data_S2/plink-results-40LCLs/CD86_chr3_cv/CD86_cv_40_LCLs.qassoc.adjusted
- Supplementary_Data_S2/plink-results-40LCLs/CD86_chr3_cv/CD86_cv_40_LCLs.qassoc.means
- Supplementary_Data_S2/plink-results-40LCLs/CD86_chr3_cv/CD86_cv_40_LCLs.qassoc.mperm
- Supplementary_Data_S2/plink-results-40LCLs/CD86_chr3_cv/CD86_cv_40_LCLs.txt
- Supplementary_Data_S2/plink-results-40LCLs/CD86_chr3_cv.loess/
- Supplementary_Data_S2/plink-results-40LCLs/CD86_chr3_cv.loess/CD86_cv.loess_40_LCLs.log
- Supplementary_Data_S2/plink-results-40LCLs/CD86_chr3_cv.loess/CD86_cv.loess_40_LCLs.qassoc
- Supplementary_Data_S2/plink-results-40LCLs/CD86_chr3_cv.loess/CD86_cv.loess_40_LCLs.qassoc.adjusted
- Supplementary_Data_S2/plink-results-40LCLs/CD86_chr3_cv.loess/CD86_cv.loess_40_LCLs.qassoc.means
- Supplementary_Data_S2/plink-results-40LCLs/CD86_chr3_cv.loess/CD86_cv.loess_40_LCLs.qassoc.mperm
- Supplementary_Data_S2/plink-results-40LCLs/CD86_chr3_cv.loess/CD86_cv.loess_40_LCLs.txt
- Supplementary_Data_S2/plink-results-40LCLs/CD86_chr3_mean/
- Supplementary_Data_S2/plink-results-40LCLs/CD86_chr3_mean/CD86_mean_40_LCLs.log
- Supplementary_Data_S2/plink-results-40LCLs/CD86_chr3_mean/CD86_mean_40_LCLs.qassoc
- Supplementary_Data_S2/plink-results-40LCLs/CD86_chr3_mean/CD86_mean_40_LCLs.qassoc.adjusted
- Supplementary_Data_S2/plink-results-40LCLs/CD86_chr3_mean/CD86_mean_40_LCLs.qassoc.means
- Supplementary_Data_S2/plink-results-40LCLs/CD86_chr3_mean/CD86_mean_40_LCLs.qassoc.mperm
- Supplementary_Data_S2/plink-results-40LCLs/CD86_chr3_mean/CD86_mean_40_LCLs.txt
- Supplementary_Data_S2/plink-results-48LCLs/
- Supplementary_Data_S2/plink-results-48LCLs/CD23_chr19_cv/
- Supplementary_Data_S2/plink-results-48LCLs/CD23_chr19_cv/CD23_cv_48_LCLs.log
- Supplementary_Data_S2/plink-results-48LCLs/CD23_chr19_cv/CD23_cv_48_LCLs.qassoc
- Supplementary_Data_S2/plink-results-48LCLs/CD23_chr19_cv/CD23_cv_48_LCLs.qassoc.adjusted
- Supplementary_Data_S2/plink-results-48LCLs/CD23_chr19_cv/CD23_cv_48_LCLs.qassoc.means
- Supplementary_Data_S2/plink-results-48LCLs/CD23_chr19_cv/CD23_cv_48_LCLs.qassoc.mperm
- Supplementary_Data_S2/plink-results-48LCLs/CD23_chr19_cv/CD23_cv_48_LCLs.txt
- Supplementary_Data_S2/plink-results-48LCLs/CD23_chr19_cv.loess/
- Supplementary_Data_S2/plink-results-48LCLs/CD23_chr19_cv.loess/CD23_cv.loess_48_LCLs.log
- Supplementary_Data_S2/plink-results-48LCLs/CD23_chr19_cv.loess/CD23_cv.loess_48_LCLs.qassoc
- Supplementary_Data_S2/plink-results-48LCLs/CD23_chr19_cv.loess/CD23_cv.loess_48_LCLs.qassoc.adjusted
- Supplementary_Data_S2/plink-results-48LCLs/CD23_chr19_cv.loess/CD23_cv.loess_48_LCLs.qassoc.means
- Supplementary_Data_S2/plink-results-48LCLs/CD23_chr19_cv.loess/CD23_cv.loess_48_LCLs.qassoc.mperm
- Supplementary_Data_S2/plink-results-48LCLs/CD23_chr19_cv.loess/CD23_cv.loess_48_LCLs.txt
- Supplementary_Data_S2/plink-results-48LCLs/CD23_chr19_mean/
- Supplementary_Data_S2/plink-results-48LCLs/CD23_chr19_mean/CD23_mean_48_LCLs.log
- Supplementary_Data_S2/plink-results-48LCLs/CD23_chr19_mean/CD23_mean_48_LCLs.qassoc
- Supplementary_Data_S2/plink-results-48LCLs/CD23_chr19_mean/CD23_mean_48_LCLs.qassoc.adjusted
- Supplementary_Data_S2/plink-results-48LCLs/CD23_chr19_mean/CD23_mean_48_LCLs.qassoc.means
- Supplementary_Data_S2/plink-results-48LCLs/CD23_chr19_mean/CD23_mean_48_LCLs.qassoc.mperm
- Supplementary_Data_S2/plink-results-48LCLs/CD23_chr19_mean/CD23_mean_48_LCLs.txt
- Supplementary_Data_S2/plink-results-48LCLs/CD23_chr19_mean1/
- Supplementary_Data_S2/plink-results-48LCLs/CD23_chr19_mean1/CD23_mean1_48_LCLs.log
- Supplementary_Data_S2/plink-results-48LCLs/CD23_chr19_mean1/CD23_mean1_48_LCLs.qassoc
- Supplementary_Data_S2/plink-results-48LCLs/CD23_chr19_mean1/CD23_mean1_48_LCLs.qassoc.adjusted
- Supplementary_Data_S2/plink-results-48LCLs/CD23_chr19_mean1/CD23_mean1_48_LCLs.qassoc.means
- Supplementary_Data_S2/plink-results-48LCLs/CD23_chr19_mean1/CD23_mean1_48_LCLs.qassoc.mperm
- Supplementary_Data_S2/plink-results-48LCLs/CD23_chr19_mean1/CD23_mean1_48_LCLs.txt
- Supplementary_Data_S2/plink-results-48LCLs/CD23_chr19_mean2/
- Supplementary_Data_S2/plink-results-48LCLs/CD23_chr19_mean2/CD23_mean2_48_LCLs.log
- Supplementary_Data_S2/plink-results-48LCLs/CD23_chr19_mean2/CD23_mean2_48_LCLs.qassoc
- Supplementary_Data_S2/plink-results-48LCLs/CD23_chr19_mean2/CD23_mean2_48_LCLs.qassoc.adjusted
- Supplementary_Data_S2/plink-results-48LCLs/CD23_chr19_mean2/CD23_mean2_48_LCLs.qassoc.means
- Supplementary_Data_S2/plink-results-48LCLs/CD23_chr19_mean2/CD23_mean2_48_LCLs.qassoc.mperm
- Supplementary_Data_S2/plink-results-48LCLs/CD23_chr19_mean2/CD23_mean2_48_LCLs.txt
- Supplementary_Data_S2/plink-results-48LCLs/CD23_chr19_pooled.var/
- Supplementary_Data_S2/plink-results-48LCLs/CD23_chr19_pooled.var/CD23_pooled.var_48_LCLs.log
- Supplementary_Data_S2/plink-results-48LCLs/CD23_chr19_pooled.var/CD23_pooled.var_48_LCLs.qassoc
- Supplementary_Data_S2/plink-results-48LCLs/CD23_chr19_pooled.var/CD23_pooled.var_48_LCLs.qassoc.adjusted
- Supplementary_Data_S2/plink-results-48LCLs/CD23_chr19_pooled.var/CD23_pooled.var_48_LCLs.qassoc.means
- Supplementary_Data_S2/plink-results-48LCLs/CD23_chr19_pooled.var/CD23_pooled.var_48_LCLs.qassoc.mperm
- Supplementary_Data_S2/plink-results-48LCLs/CD23_chr19_pooled.var/CD23_pooled.var_48_LCLs.txt
- Supplementary_Data_S2/plink-results-48LCLs/CD23_chr19_pro1/
- Supplementary_Data_S2/plink-results-48LCLs/CD23_chr19_pro1/CD23_pro1_48_LCLs.log
- Supplementary_Data_S2/plink-results-48LCLs/CD23_chr19_pro1/CD23_pro1_48_LCLs.qassoc
- Supplementary_Data_S2/plink-results-48LCLs/CD23_chr19_pro1/CD23_pro1_48_LCLs.qassoc.adjusted
- Supplementary_Data_S2/plink-results-48LCLs/CD23_chr19_pro1/CD23_pro1_48_LCLs.qassoc.means
- Supplementary_Data_S2/plink-results-48LCLs/CD23_chr19_pro1/CD23_pro1_48_LCLs.qassoc.mperm
- Supplementary_Data_S2/plink-results-48LCLs/CD23_chr19_pro1/CD23_pro1_48_LCLs.txt
- Supplementary_Data_S2/plink-results-48LCLs/CD23_chr19_var1/
- Supplementary_Data_S2/plink-results-48LCLs/CD23_chr19_var1/CD23_var1_48_LCLs.log
- Supplementary_Data_S2/plink-results-48LCLs/CD23_chr19_var1/CD23_var1_48_LCLs.qassoc
- Supplementary_Data_S2/plink-results-48LCLs/CD23_chr19_var1/CD23_var1_48_LCLs.qassoc.adjusted
- Supplementary_Data_S2/plink-results-48LCLs/CD23_chr19_var1/CD23_var1_48_LCLs.qassoc.means
- Supplementary_Data_S2/plink-results-48LCLs/CD23_chr19_var1/CD23_var1_48_LCLs.qassoc.mperm
- Supplementary_Data_S2/plink-results-48LCLs/CD23_chr19_var1/CD23_var1_48_LCLs.txt
- Supplementary_Data_S2/plink-results-48LCLs/CD23_chr19_var2/
- Supplementary_Data_S2/plink-results-48LCLs/CD23_chr19_var2/CD23_var2_48_LCLs.log
- Supplementary_Data_S2/plink-results-48LCLs/CD23_chr19_var2/CD23_var2_48_LCLs.qassoc
- Supplementary_Data_S2/plink-results-48LCLs/CD23_chr19_var2/CD23_var2_48_LCLs.qassoc.adjusted
- Supplementary_Data_S2/plink-results-48LCLs/CD23_chr19_var2/CD23_var2_48_LCLs.qassoc.means
- Supplementary_Data_S2/plink-results-48LCLs/CD23_chr19_var2/CD23_var2_48_LCLs.qassoc.mperm
- Supplementary_Data_S2/plink-results-48LCLs/CD23_chr19_var2/CD23_var2_48_LCLs.txt
- Supplementary_Data_S2/plink-results-48LCLs/CD55_chr1_cv/
- Supplementary_Data_S2/plink-results-48LCLs/CD55_chr1_cv/CD55_cv_48_LCLs.log
- Supplementary_Data_S2/plink-results-48LCLs/CD55_chr1_cv/CD55_cv_48_LCLs.qassoc
- Supplementary_Data_S2/plink-results-48LCLs/CD55_chr1_cv/CD55_cv_48_LCLs.qassoc.adjusted
- Supplementary_Data_S2/plink-results-48LCLs/CD55_chr1_cv/CD55_cv_48_LCLs.qassoc.means
- Supplementary_Data_S2/plink-results-48LCLs/CD55_chr1_cv/CD55_cv_48_LCLs.qassoc.mperm
- Supplementary_Data_S2/plink-results-48LCLs/CD55_chr1_cv/CD55_cv_48_LCLs.txt
- Supplementary_Data_S2/plink-results-48LCLs/CD55_chr1_cv.loess/
- Supplementary_Data_S2/plink-results-48LCLs/CD55_chr1_cv.loess/CD55_cv.loess_48_LCLs.log
- Supplementary_Data_S2/plink-results-48LCLs/CD55_chr1_cv.loess/CD55_cv.loess_48_LCLs.qassoc
- Supplementary_Data_S2/plink-results-48LCLs/CD55_chr1_cv.loess/CD55_cv.loess_48_LCLs.qassoc.adjusted
- Supplementary_Data_S2/plink-results-48LCLs/CD55_chr1_cv.loess/CD55_cv.loess_48_LCLs.qassoc.means
- Supplementary_Data_S2/plink-results-48LCLs/CD55_chr1_cv.loess/CD55_cv.loess_48_LCLs.qassoc.mperm
- Supplementary_Data_S2/plink-results-48LCLs/CD55_chr1_cv.loess/CD55_cv.loess_48_LCLs.txt
- Supplementary_Data_S2/plink-results-48LCLs/CD55_chr1_mean/
- Supplementary_Data_S2/plink-results-48LCLs/CD55_chr1_mean/CD55_mean_48_LCLs.log
- Supplementary_Data_S2/plink-results-48LCLs/CD55_chr1_mean/CD55_mean_48_LCLs.qassoc
- Supplementary_Data_S2/plink-results-48LCLs/CD55_chr1_mean/CD55_mean_48_LCLs.qassoc.adjusted
- Supplementary_Data_S2/plink-results-48LCLs/CD55_chr1_mean/CD55_mean_48_LCLs.qassoc.means
- Supplementary_Data_S2/plink-results-48LCLs/CD55_chr1_mean/CD55_mean_48_LCLs.qassoc.mperm
- Supplementary_Data_S2/plink-results-48LCLs/CD55_chr1_mean/CD55_mean_48_LCLs.txt
- Supplementary_Data_S2/plink-results-48LCLs/CD63_chr12_cv/
- Supplementary_Data_S2/plink-results-48LCLs/CD63_chr12_cv/CD63_cv_48_LCLs.log
- Supplementary_Data_S2/plink-results-48LCLs/CD63_chr12_cv/CD63_cv_48_LCLs.qassoc
- Supplementary_Data_S2/plink-results-48LCLs/CD63_chr12_cv/CD63_cv_48_LCLs.qassoc.adjusted
- Supplementary_Data_S2/plink-results-48LCLs/CD63_chr12_cv/CD63_cv_48_LCLs.qassoc.means
- Supplementary_Data_S2/plink-results-48LCLs/CD63_chr12_cv/CD63_cv_48_LCLs.qassoc.mperm
- Supplementary_Data_S2/plink-results-48LCLs/CD63_chr12_cv/CD63_cv_48_LCLs.txt
- Supplementary_Data_S2/plink-results-48LCLs/CD63_chr12_cv.loess/
- Supplementary_Data_S2/plink-results-48LCLs/CD63_chr12_cv.loess/CD63_cv.loess_48_LCLs.log
- Supplementary_Data_S2/plink-results-48LCLs/CD63_chr12_cv.loess/CD63_cv.loess_48_LCLs.qassoc
- Supplementary_Data_S2/plink-results-48LCLs/CD63_chr12_cv.loess/CD63_cv.loess_48_LCLs.qassoc.adjusted
- Supplementary_Data_S2/plink-results-48LCLs/CD63_chr12_cv.loess/CD63_cv.loess_48_LCLs.qassoc.means
- Supplementary_Data_S2/plink-results-48LCLs/CD63_chr12_cv.loess/CD63_cv.loess_48_LCLs.qassoc.mperm
- Supplementary_Data_S2/plink-results-48LCLs/CD63_chr12_cv.loess/CD63_cv.loess_48_LCLs.txt
- Supplementary_Data_S2/plink-results-48LCLs/CD63_chr12_mean/
- Supplementary_Data_S2/plink-results-48LCLs/CD63_chr12_mean/CD63_mean_48_LCLs.log
- Supplementary_Data_S2/plink-results-48LCLs/CD63_chr12_mean/CD63_mean_48_LCLs.qassoc
- Supplementary_Data_S2/plink-results-48LCLs/CD63_chr12_mean/CD63_mean_48_LCLs.qassoc.adjusted
- Supplementary_Data_S2/plink-results-48LCLs/CD63_chr12_mean/CD63_mean_48_LCLs.qassoc.means
- Supplementary_Data_S2/plink-results-48LCLs/CD63_chr12_mean/CD63_mean_48_LCLs.qassoc.mperm
- Supplementary_Data_S2/plink-results-48LCLs/CD63_chr12_mean/CD63_mean_48_LCLs.txt
- Supplementary_Data_S2/plink-results-48LCLs/CD86_chr3_cv/
- Supplementary_Data_S2/plink-results-48LCLs/CD86_chr3_cv/CD86_cv_48_LCLs.log
- Supplementary_Data_S2/plink-results-48LCLs/CD86_chr3_cv/CD86_cv_48_LCLs.qassoc
- Supplementary_Data_S2/plink-results-48LCLs/CD86_chr3_cv/CD86_cv_48_LCLs.qassoc.adjusted
- Supplementary_Data_S2/plink-results-48LCLs/CD86_chr3_cv/CD86_cv_48_LCLs.qassoc.means
- Supplementary_Data_S2/plink-results-48LCLs/CD86_chr3_cv/CD86_cv_48_LCLs.qassoc.mperm
- Supplementary_Data_S2/plink-results-48LCLs/CD86_chr3_cv/CD86_cv_48_LCLs.txt
- Supplementary_Data_S2/plink-results-48LCLs/CD86_chr3_cv.loess/
- Supplementary_Data_S2/plink-results-48LCLs/CD86_chr3_cv.loess/CD86_cv.loess_48_LCLs.log
- Supplementary_Data_S2/plink-results-48LCLs/CD86_chr3_cv.loess/CD86_cv.loess_48_LCLs.qassoc
- Supplementary_Data_S2/plink-results-48LCLs/CD86_chr3_cv.loess/CD86_cv.loess_48_LCLs.qassoc.adjusted
- Supplementary_Data_S2/plink-results-48LCLs/CD86_chr3_cv.loess/CD86_cv.loess_48_LCLs.qassoc.means
- Supplementary_Data_S2/plink-results-48LCLs/CD86_chr3_cv.loess/CD86_cv.loess_48_LCLs.qassoc.mperm
- Supplementary_Data_S2/plink-results-48LCLs/CD86_chr3_cv.loess/CD86_cv.loess_48_LCLs.txt
- Supplementary_Data_S2/plink-results-48LCLs/CD86_chr3_mean/
- Supplementary_Data_S2/plink-results-48LCLs/CD86_chr3_mean/CD86_mean_48_LCLs.log
- Supplementary_Data_S2/plink-results-48LCLs/CD86_chr3_mean/CD86_mean_48_LCLs.qassoc
- Supplementary_Data_S2/plink-results-48LCLs/CD86_chr3_mean/CD86_mean_48_LCLs.qassoc.adjusted
- Supplementary_Data_S2/plink-results-48LCLs/CD86_chr3_mean/CD86_mean_48_LCLs.qassoc.means
- Supplementary_Data_S2/plink-results-48LCLs/CD86_chr3_mean/CD86_mean_48_LCLs.qassoc.mperm
- Supplementary_Data_S2/plink-results-48LCLs/CD86_chr3_mean/CD86_mean_48_LCLs.txt
- Supplementary_Data_S2/README.md
