# Supplementary material for: Cell-to-cell expression dispersion of B-cell surface proteins is linked to genetic variants in humans
Source: Commun Biol. 2020 Jul 3;3:346. doi: 10.1038/s42003-020-1075-1 (PMC7335051; doi:10.1038/s42003-020-1075-1)
Supplement: Supplementary file 4 — Supplementary Data 2 [file 42003_2020_1075_MOESM4_ESM.zip › Supplementary_Data_S2/plink-results-40LCLs/CD23_chr19_cv/CD23_cv_40_LCLs.qassoc.adjusted]

 CHR           SNP      UNADJ         GC       BONF       HOLM   SIDAK_SS   SIDAK_SD     FDR_BH     FDR_BY
  19    rs10424133  0.0007345  0.0007345          1          1          1          1     0.9988          1 
  19   rs113674740  0.0007612  0.0007612          1          1          1          1     0.9988          1 
  19   rs527241246  0.0007612  0.0007612          1          1          1          1     0.9988          1 
  19   rs116428072   0.001063   0.001063          1          1          1          1     0.9988          1 
  19   rs114905928   0.001063   0.001063          1          1          1          1     0.9988          1 
  19   rs114912939   0.001063   0.001063          1          1          1          1     0.9988          1 
  19    rs60357057   0.001201   0.001201          1          1          1          1     0.9988          1 
  19    rs28447127   0.001236   0.001236          1          1          1          1     0.9988          1 
  19    rs79701808   0.001484   0.001484          1          1          1          1     0.9988          1 
  19    rs10408682   0.001492   0.001492          1          1          1          1     0.9988          1 
  19   rs113123404   0.001803   0.001803          1          1          1          1     0.9988          1 
  19     rs3810456   0.001803   0.001803          1          1          1          1     0.9988          1 
  19   rs114394502   0.001803   0.001803          1          1          1          1     0.9988          1 
  19    rs11569479   0.001813   0.001813          1          1          1          1     0.9988          1 
  19    rs11569470   0.001813   0.001813          1          1          1          1     0.9988          1 
  19    rs11465406   0.002331   0.002331          1          1          1          1     0.9988          1 
  19    rs73000309   0.002411   0.002411          1          1          1          1     0.9988          1 
  19    rs71179880   0.002428   0.002428          1          1          1          1     0.9988          1 
  19     rs2287868   0.002622   0.002622          1          1          1          1     0.9988          1 
  19    rs78473740   0.002672   0.002672          1          1          1          1     0.9988          1 
  19     rs2287867   0.002775   0.002775          1          1          1          1     0.9988          1 
  19   rs202221910   0.002971   0.002971          1          1          1          1     0.9988          1 
  19      rs889182    0.00312    0.00312          1          1          1          1     0.9988          1 
  19      rs372804    0.00339    0.00339          1          1          1          1     0.9988          1 
  19     rs4804091   0.003417   0.003417          1          1          1          1     0.9988          1 
  19     rs3745368   0.003448   0.003448          1          1          1          1     0.9988          1 
  19     rs1638538   0.003651   0.003651          1          1          1          1     0.9988          1 
  19     rs4804228   0.003754   0.003754          1          1          1          1     0.9988          1 
  19     rs4804808   0.003754   0.003754          1          1          1          1     0.9988          1 
  19     rs8101193   0.003754   0.003754          1          1          1          1     0.9988          1 
  19   rs112067179   0.003754   0.003754          1          1          1          1     0.9988          1 
  19    rs34025085   0.003754   0.003754          1          1          1          1     0.9988          1 
  19     rs7249045    0.00386    0.00386          1          1          1          1     0.9988          1 
  19   rs114331510   0.003866   0.003866          1          1          1          1     0.9988          1 
  19    rs12973648   0.003925   0.003925          1          1          1          1     0.9988          1 
  19    rs34744486    0.00397    0.00397          1          1          1          1     0.9988          1 
  19    rs12610475   0.004399   0.004399          1          1          1          1     0.9988          1 
  19     rs4807064   0.004434   0.004434          1          1          1          1     0.9988          1 
  19     rs4807065   0.004434   0.004434          1          1          1          1     0.9988          1 
  19    rs11667671   0.004434   0.004434          1          1          1          1     0.9988          1 
  19    rs12978261   0.004434   0.004434          1          1          1          1     0.9988          1 
  19     rs3787059   0.004434   0.004434          1          1          1          1     0.9988          1 
  19   rs529330529   0.004474   0.004474          1          1          1          1     0.9988          1 
  19    rs16978945   0.004493   0.004493          1          1          1          1     0.9988          1 
  19    rs10404606   0.004537   0.004537          1          1          1          1     0.9988          1 
  19   rs534114100   0.004551   0.004551          1          1          1          1     0.9988          1 
  19   rs145831973   0.004551   0.004551          1          1          1          1     0.9988          1 
  19   rs112302095   0.004551   0.004551          1          1          1          1     0.9988          1 
  19   rs114184135   0.004551   0.004551          1          1          1          1     0.9988          1 
  19   rs147912027   0.004733   0.004733          1          1          1          1     0.9988          1 
  19    rs12976226    0.00476    0.00476          1          1          1          1     0.9988          1 
  19   rs112972206   0.004883   0.004883          1          1          1          1     0.9988          1 
  19   rs546156218   0.005043   0.005043          1          1          1          1     0.9988          1 
  19      rs571791   0.005221   0.005221          1          1          1          1     0.9988          1 
  19   rs375719073   0.006169   0.006169          1          1          1          1     0.9988          1 
  19   rs144130351   0.006169   0.006169          1          1          1          1     0.9988          1 
  19    rs12972954   0.006377   0.006377          1          1          1          1     0.9988          1 
  19    rs11673355   0.006377   0.006377          1          1          1          1     0.9988          1 
  19   rs150945192   0.006502   0.006502          1          1          1          1     0.9988          1 
  19      rs440993    0.00662    0.00662          1          1          1          1     0.9988          1 
  19     rs7248049   0.006783   0.006783          1          1          1          1     0.9988          1 
  19   rs111544022   0.006783   0.006783          1          1          1          1     0.9988          1 
  19   rs113167711   0.006863   0.006863          1          1          1          1     0.9988          1 
  19     rs8112257   0.006974   0.006974          1          1          1          1     0.9988          1 
  19    rs11671264   0.006982   0.006982          1          1          1          1     0.9988          1 
  19   rs544294852   0.007114   0.007114          1          1          1          1     0.9988          1 
  19   rs150847134   0.007183   0.007183          1          1          1          1     0.9988          1 
  19    rs76190936   0.007183   0.007183          1          1          1          1     0.9988          1 
  19    rs75703388   0.007253   0.007253          1          1          1          1     0.9988          1 
  19   rs146001786   0.007253   0.007253          1          1          1          1     0.9988          1 
  19    rs78878777   0.007253   0.007253          1          1          1          1     0.9988          1 
  19    rs77535622   0.007253   0.007253          1          1          1          1     0.9988          1 
  19    rs76261530   0.007253   0.007253          1          1          1          1     0.9988          1 
  19   rs115526744   0.007253   0.007253          1          1          1          1     0.9988          1 
  19   rs114555853   0.007253   0.007253          1          1          1          1     0.9988          1 
  19   rs201120328   0.007253   0.007253          1          1          1          1     0.9988          1 
  19   rs140469583   0.007253   0.007253          1          1          1          1     0.9988          1 
  19    rs61744943    0.00726    0.00726          1          1          1          1     0.9988          1 
  19    rs10404615   0.007426   0.007426          1          1          1          1     0.9988          1 
  19    rs61512436   0.007426   0.007426          1          1          1          1     0.9988          1 
  19    rs10415237   0.007426   0.007426          1          1          1          1     0.9988          1 
  19     rs4804221   0.007471   0.007471          1          1          1          1     0.9988          1 
  19    rs12976386   0.007506   0.007506          1          1          1          1     0.9988          1 
  19   rs114574805   0.007516   0.007516          1          1          1          1     0.9988          1 
  19    rs28497247   0.007516   0.007516          1          1          1          1     0.9988          1 
  19     rs2081075   0.007685   0.007685          1          1          1          1     0.9988          1 
  19   rs115440228   0.007739   0.007739          1          1          1          1     0.9988          1 
  19     rs3955174    0.00776    0.00776          1          1          1          1     0.9988          1 
  19     rs8107762    0.00776    0.00776          1          1          1          1     0.9988          1 
  19     rs2161522    0.00776    0.00776          1          1          1          1     0.9988          1 
  19     rs2161524    0.00776    0.00776          1          1          1          1     0.9988          1 
  19   rs144271825   0.007799   0.007799          1          1          1          1     0.9988          1 
  19     rs7247830   0.007979   0.007979          1          1          1          1     0.9988          1 
  19   rs113272565   0.007979   0.007979          1          1          1          1     0.9988          1 
  19    rs11668210   0.008017   0.008017          1          1          1          1     0.9988          1 
  19    rs57546416   0.008052   0.008052          1          1          1          1     0.9988          1 
  19   rs137933691   0.008184   0.008184          1          1          1          1     0.9988          1 
  19   rs113893384   0.008481   0.008481          1          1          1          1     0.9988          1 
  19     rs1990975   0.008481   0.008481          1          1          1          1     0.9988          1 
  19   rs148099286   0.008511   0.008511          1          1          1          1     0.9988          1 
  19   rs140064453   0.008511   0.008511          1          1          1          1     0.9988          1 
  19    rs13344548   0.008701   0.008701          1          1          1          1     0.9988          1 
  19    rs13346874   0.008701   0.008701          1          1          1          1     0.9988          1 
  19    rs10424354   0.008701   0.008701          1          1          1          1     0.9988          1 
  19   rs200102051   0.008804   0.008804          1          1          1          1     0.9988          1 
  19    rs12611038   0.008907   0.008907          1          1          1          1     0.9988          1 
  19   rs188517992    0.00902    0.00902          1          1          1          1     0.9988          1 
  19    rs79496066   0.009326   0.009326          1          1          1          1     0.9988          1 
  19    rs57432701   0.009365   0.009365          1          1          1          1     0.9988          1 
  19      rs371164   0.009385   0.009385          1          1          1          1     0.9988          1 
  19   rs139188821   0.009475   0.009475          1          1          1          1     0.9988          1 
  19    rs71174992   0.009557   0.009557          1          1          1          1     0.9988          1 
  19    rs57499049   0.009682   0.009682          1          1          1          1     0.9988          1 
  19    rs10221473   0.009753   0.009753          1          1          1          1     0.9988          1 
  19   rs145959411   0.009761   0.009761          1          1          1          1     0.9988          1 
  19    rs28495703   0.009761   0.009761          1          1          1          1     0.9988          1 
  19   rs113162183    0.01015    0.01015          1          1          1          1     0.9988          1 
  19   rs555158069    0.01016    0.01016          1          1          1          1     0.9988          1 
  19   rs565915982    0.01016    0.01016          1          1          1          1     0.9988          1 
  19   rs140627173    0.01021    0.01021          1          1          1          1     0.9988          1 
  19    rs12981234    0.01021    0.01021          1          1          1          1     0.9988          1 
  19   rs550336615     0.0103     0.0103          1          1          1          1     0.9988          1 
  19     rs8108471    0.01044    0.01044          1          1          1          1     0.9988          1 
  19    rs73920098    0.01044    0.01044          1          1          1          1     0.9988          1 
  19    rs73920099    0.01044    0.01044          1          1          1          1     0.9988          1 
  19   rs145134461    0.01044    0.01044          1          1          1          1     0.9988          1 
  19    rs67416888    0.01044    0.01044          1          1          1          1     0.9988          1 
  19   rs568728229    0.01044    0.01044          1          1          1          1     0.9988          1 
  19    rs73920100    0.01044    0.01044          1          1          1          1     0.9988          1 
  19     rs8102722    0.01044    0.01044          1          1          1          1     0.9988          1 
  19    rs73920102    0.01044    0.01044          1          1          1          1     0.9988          1 
  19    rs73923404    0.01044    0.01044          1          1          1          1     0.9988          1 
  19   rs574549195    0.01046    0.01046          1          1          1          1     0.9988          1 
  19    rs74509083    0.01046    0.01046          1          1          1          1     0.9988          1 
  19    rs74554583    0.01046    0.01046          1          1          1          1     0.9988          1 
  19    rs75153965    0.01046    0.01046          1          1          1          1     0.9988          1 
  19   rs115113676    0.01046    0.01046          1          1          1          1     0.9988          1 
  19    rs62120171    0.01046    0.01046          1          1          1          1     0.9988          1 
  19    rs73923405    0.01098    0.01098          1          1          1          1     0.9988          1 
  19   rs200027879    0.01102    0.01102          1          1          1          1     0.9988          1 
  19   rs534429132    0.01102    0.01102          1          1          1          1     0.9988          1 
  19    rs10469479    0.01116    0.01116          1          1          1          1     0.9988          1 
  19    rs13344097    0.01116    0.01116          1          1          1          1     0.9988          1 
  19   rs547190931    0.01124    0.01124          1          1          1          1     0.9988          1 
  19    rs12980031    0.01127    0.01127          1          1          1          1     0.9988          1 
  19    rs62120167    0.01144    0.01144          1          1          1          1     0.9988          1 
  19    rs34656051    0.01144    0.01144          1          1          1          1     0.9988          1 
  19    rs10422845    0.01149    0.01149          1          1          1          1     0.9988          1 
  19    rs12984870    0.01152    0.01152          1          1          1          1     0.9988          1 
  19     rs3834829    0.01153    0.01153          1          1          1          1     0.9988          1 
  19     rs9304938    0.01196    0.01196          1          1          1          1     0.9988          1 
  19    rs11667628    0.01204    0.01204          1          1          1          1     0.9988          1 
  19   rs148705082     0.0121     0.0121          1          1          1          1     0.9988          1 
  19   rs200688039    0.01234    0.01234          1          1          1          1     0.9988          1 
  19    rs12979709    0.01235    0.01235          1          1          1          1     0.9988          1 
  19     rs7252542    0.01235    0.01235          1          1          1          1     0.9988          1 
  19   rs532372618     0.0124     0.0124          1          1          1          1     0.9988          1 
  19    rs11878528    0.01243    0.01243          1          1          1          1     0.9988          1 
  19    rs62120170    0.01245    0.01245          1          1          1          1     0.9988          1 
  19    rs62120172    0.01245    0.01245          1          1          1          1     0.9988          1 
  19    rs73923403    0.01251    0.01251          1          1          1          1     0.9988          1 
  19   rs146597344    0.01251    0.01251          1          1          1          1     0.9988          1 
  19     rs7257022    0.01259    0.01259          1          1          1          1     0.9988          1 
  19    rs10425695    0.01259    0.01259          1          1          1          1     0.9988          1 
  19    rs12986095    0.01277    0.01277          1          1          1          1     0.9988          1 
  19     rs4807857    0.01283    0.01283          1          1          1          1     0.9988          1 
  19    rs60970422     0.0129     0.0129          1          1          1          1     0.9988          1 
  19    rs77226791    0.01298    0.01298          1          1          1          1     0.9988          1 
  19     rs3214456    0.01317    0.01317          1          1          1          1     0.9988          1 
  19     rs3943875    0.01339    0.01339          1          1          1          1     0.9988          1 
  19     rs7252764    0.01345    0.01345          1          1          1          1     0.9988          1 
  19     rs4527135     0.0135     0.0135          1          1          1          1     0.9988          1 
  19    rs78540339    0.01368    0.01368          1          1          1          1     0.9988          1 
  19   rs151155178    0.01385    0.01385          1          1          1          1     0.9988          1 
  19   rs138639985    0.01385    0.01385          1          1          1          1     0.9988          1 
  19    rs10424083    0.01415    0.01415          1          1          1          1     0.9988          1 
  19    rs55827805    0.01416    0.01416          1          1          1          1     0.9988          1 
  19   rs142777583    0.01429    0.01429          1          1          1          1     0.9988          1 
  19    rs73920723    0.01467    0.01467          1          1          1          1     0.9988          1 
  19     rs8100375    0.01467    0.01467          1          1          1          1     0.9988          1 
  19    rs73920726    0.01467    0.01467          1          1          1          1     0.9988          1 
  19    rs73920727    0.01467    0.01467          1          1          1          1     0.9988          1 
  19    rs17264395    0.01467    0.01467          1          1          1          1     0.9988          1 
  19     rs7253197    0.01467    0.01467          1          1          1          1     0.9988          1 
  19   rs147905407    0.01467    0.01467          1          1          1          1     0.9988          1 
  19    rs56253013    0.01467    0.01467          1          1          1          1     0.9988          1 
  19    rs76144183    0.01467    0.01467          1          1          1          1     0.9988          1 
  19    rs77363050    0.01467    0.01467          1          1          1          1     0.9988          1 
  19    rs73920753    0.01467    0.01467          1          1          1          1     0.9988          1 
  19    rs73920755    0.01467    0.01467          1          1          1          1     0.9988          1 
  19    rs73920756    0.01467    0.01467          1          1          1          1     0.9988          1 
  19   rs114860328    0.01467    0.01467          1          1          1          1     0.9988          1 
  19    rs73920762    0.01467    0.01467          1          1          1          1     0.9988          1 
  19    rs59385074    0.01467    0.01467          1          1          1          1     0.9988          1 
  19    rs73920764    0.01467    0.01467          1          1          1          1     0.9988          1 
  19    rs73920765    0.01467    0.01467          1          1          1          1     0.9988          1 
  19    rs58703238    0.01467    0.01467          1          1          1          1     0.9988          1 
  19    rs73920770    0.01467    0.01467          1          1          1          1     0.9988          1 
  19    rs60202069    0.01467    0.01467          1          1          1          1     0.9988          1 
  19    rs73920784    0.01467    0.01467          1          1          1          1     0.9988          1 
  19   rs199713383    0.01469    0.01469          1          1          1          1     0.9988          1 
  19   rs557814102    0.01469    0.01469          1          1          1          1     0.9988          1 
  19   rs114700309    0.01471    0.01471          1          1          1          1     0.9988          1 
  19    rs74885005    0.01489    0.01489          1          1          1          1     0.9988          1 
  19    rs12978472    0.01507    0.01507          1          1          1          1     0.9988          1 
  19    esv3643580    0.01507    0.01507          1          1          1          1     0.9988          1 
  19      rs594793     0.0153     0.0153          1          1          1          1     0.9988          1 
  19    rs72996468    0.01532    0.01532          1          1          1          1     0.9988          1 
  19    rs59881559    0.01534    0.01534          1          1          1          1     0.9988          1 
  19    rs35571542    0.01534    0.01534          1          1          1          1     0.9988          1 
  19   rs113205228    0.01534    0.01534          1          1          1          1     0.9988          1 
  19   rs112388943    0.01534    0.01534          1          1          1          1     0.9988          1 
  19   rs148761814    0.01534    0.01534          1          1          1          1     0.9988          1 
  19    rs10422817    0.01534    0.01534          1          1          1          1     0.9988          1 
  19    rs61245082    0.01534    0.01534          1          1          1          1     0.9988          1 
  19    rs28895667    0.01534    0.01534          1          1          1          1     0.9988          1 
  19   rs146887152     0.0154     0.0154          1          1          1          1     0.9988          1 
  19    rs10424879    0.01555    0.01555          1          1          1          1     0.9988          1 
  19    rs10418566    0.01555    0.01555          1          1          1          1     0.9988          1 
  19    rs73493671     0.0156     0.0156          1          1          1          1     0.9988          1 
  19   rs534801466    0.01591    0.01591          1          1          1          1     0.9988          1 
  19   rs557753625    0.01607    0.01607          1          1          1          1     0.9988          1 
  19    rs10418055    0.01612    0.01612          1          1          1          1     0.9988          1 
  19    rs59188389    0.01626    0.01626          1          1          1          1     0.9988          1 
  19     rs3813771    0.01651    0.01651          1          1          1          1     0.9988          1 
  19    rs62123284    0.01651    0.01651          1          1          1          1     0.9988          1 
  19   rs534407911    0.01668    0.01668          1          1          1          1     0.9988          1 
  19    rs34833485    0.01694    0.01694          1          1          1          1     0.9988          1 
  19   rs112379748    0.01696    0.01696          1          1          1          1     0.9988          1 
  19    rs10403939    0.01698    0.01698          1          1          1          1     0.9988          1 
  19     rs7254322    0.01717    0.01717          1          1          1          1     0.9988          1 
  19   rs113475297    0.01747    0.01747          1          1          1          1     0.9988          1 
  19      rs191548    0.01752    0.01752          1          1          1          1     0.9988          1 
  19     rs4044435    0.01754    0.01754          1          1          1          1     0.9988          1 
  19   rs151110263    0.01754    0.01754          1          1          1          1     0.9988          1 
  19    rs11292307    0.01764    0.01764          1          1          1          1     0.9988          1 
  19    rs34545467    0.01772    0.01772          1          1          1          1     0.9988          1 
  19    rs62123333    0.01772    0.01772          1          1          1          1     0.9988          1 
  19    rs73922905    0.01777    0.01777          1          1          1          1     0.9988          1 
  19    rs57013074    0.01792    0.01792          1          1          1          1     0.9988          1 
  19      rs872664    0.01835    0.01835          1          1          1          1     0.9988          1 
  19     rs7408594    0.01857    0.01857          1          1          1          1     0.9988          1 
  19    rs10424428    0.01871    0.01871          1          1          1          1     0.9988          1 
  19    rs10415589    0.01871    0.01871          1          1          1          1     0.9988          1 
  19   rs139737734    0.01876    0.01876          1          1          1          1     0.9988          1 
  19    rs80287125    0.01876    0.01876          1          1          1          1     0.9988          1 
  19   rs114997618    0.01876    0.01876          1          1          1          1     0.9988          1 
  19   rs145102385    0.01876    0.01876          1          1          1          1     0.9988          1 
  19    rs75245930    0.01876    0.01876          1          1          1          1     0.9988          1 
  19   rs192310097    0.01876    0.01876          1          1          1          1     0.9988          1 
  19   rs146026864    0.01876    0.01876          1          1          1          1     0.9988          1 
  19   rs182789774    0.01876    0.01876          1          1          1          1     0.9988          1 
  19   rs116183588    0.01876    0.01876          1          1          1          1     0.9988          1 
  19   rs143844744    0.01876    0.01876          1          1          1          1     0.9988          1 
  19   rs148787416    0.01876    0.01876          1          1          1          1     0.9988          1 
  19   rs545715901    0.01876    0.01876          1          1          1          1     0.9988          1 
  19   rs139838981    0.01876    0.01876          1          1          1          1     0.9988          1 
  19    rs77168108    0.01876    0.01876          1          1          1          1     0.9988          1 
  19   rs114783175    0.01876    0.01876          1          1          1          1     0.9988          1 
  19   rs139669632    0.01876    0.01876          1          1          1          1     0.9988          1 
  19    rs11881673    0.01892    0.01892          1          1          1          1     0.9988          1 
  19   rs148495040    0.01892    0.01892          1          1          1          1     0.9988          1 
  19   rs115078925    0.01892    0.01892          1          1          1          1     0.9988          1 
  19   rs375049008    0.01897    0.01897          1          1          1          1     0.9988          1 
  19    rs12980100    0.01913    0.01913          1          1          1          1     0.9988          1 
  19    rs55637481    0.01932    0.01932          1          1          1          1     0.9988          1 
  19      rs344548    0.01936    0.01936          1          1          1          1     0.9988          1 
  19    rs56952880    0.01945    0.01945          1          1          1          1     0.9988          1 
  19   rs112347600    0.01949    0.01949          1          1          1          1     0.9988          1 
  19     rs2287848     0.0195     0.0195          1          1          1          1     0.9988          1 
  19      rs445954     0.0195     0.0195          1          1          1          1     0.9988          1 
  19     rs2446181    0.01954    0.01954          1          1          1          1     0.9988          1 
  19    rs59149515    0.01959    0.01959          1          1          1          1     0.9988          1 
  19    rs10422991    0.01959    0.01959          1          1          1          1     0.9988          1 
  19     rs6511894    0.01959    0.01959          1          1          1          1     0.9988          1 
  19    rs73494602    0.01959    0.01959          1          1          1          1     0.9988          1 
  19    esv3643629    0.01959    0.01959          1          1          1          1     0.9988          1 
  19   rs544661795    0.01959    0.01959          1          1          1          1     0.9988          1 
  19   rs560005040    0.01959    0.01959          1          1          1          1     0.9988          1 
  19    rs36065294    0.01999    0.01999          1          1          1          1     0.9988          1 
  19   rs200162898       0.02       0.02          1          1          1          1     0.9988          1 
  19     rs7249662       0.02       0.02          1          1          1          1     0.9988          1 
  19    rs34788323    0.02013    0.02013          1          1          1          1     0.9988          1 
  19     rs3852881    0.02021    0.02021          1          1          1          1     0.9988          1 
  19    rs10412438    0.02041    0.02041          1          1          1          1     0.9988          1 
  19     rs2335860    0.02051    0.02051          1          1          1          1     0.9988          1 
  19     rs4408640    0.02051    0.02051          1          1          1          1     0.9988          1 
  19   rs138271118    0.02051    0.02051          1          1          1          1     0.9988          1 
  19    rs76705530    0.02051    0.02051          1          1          1          1     0.9988          1 
  19   rs113656550    0.02064    0.02064          1          1          1          1     0.9988          1 
  19    rs78391770    0.02071    0.02071          1          1          1          1     0.9988          1 
  19    rs73922428    0.02071    0.02071          1          1          1          1     0.9988          1 
  19   rs149782563    0.02071    0.02071          1          1          1          1     0.9988          1 
  19   rs114656516    0.02071    0.02071          1          1          1          1     0.9988          1 
  19    rs58146129    0.02071    0.02071          1          1          1          1     0.9988          1 
  19   rs149828234    0.02071    0.02071          1          1          1          1     0.9988          1 
  19    rs58402628    0.02071    0.02071          1          1          1          1     0.9988          1 
  19    rs59913454    0.02071    0.02071          1          1          1          1     0.9988          1 
  19   rs373163214    0.02071    0.02071          1          1          1          1     0.9988          1 
  19    rs79145370    0.02071    0.02071          1          1          1          1     0.9988          1 
  19    rs61113271    0.02071    0.02071          1          1          1          1     0.9988          1 
  19    rs73922454    0.02071    0.02071          1          1          1          1     0.9988          1 
  19    rs80322087    0.02071    0.02071          1          1          1          1     0.9988          1 
  19    rs73922457    0.02071    0.02071          1          1          1          1     0.9988          1 
  19    rs59667403    0.02072    0.02072          1          1          1          1     0.9988          1 
  19    rs73492792    0.02072    0.02072          1          1          1          1     0.9988          1 
  19    rs73492796    0.02072    0.02072          1          1          1          1     0.9988          1 
  19    rs73924353    0.02083    0.02083          1          1          1          1     0.9988          1 
  19   rs111914883    0.02083    0.02083          1          1          1          1     0.9988          1 
  19    rs62103606    0.02091    0.02091          1          1          1          1     0.9988          1 
  19    rs76041685    0.02091    0.02091          1          1          1          1     0.9988          1 
  19    rs56126509    0.02091    0.02091          1          1          1          1     0.9988          1 
  19    rs56247719    0.02091    0.02091          1          1          1          1     0.9988          1 
  19    rs62103610    0.02091    0.02091          1          1          1          1     0.9988          1 
  19    rs62103611    0.02091    0.02091          1          1          1          1     0.9988          1 
  19    rs76429244    0.02091    0.02091          1          1          1          1     0.9988          1 
  19     rs8105514    0.02091    0.02091          1          1          1          1     0.9988          1 
  19     rs8103016    0.02091    0.02091          1          1          1          1     0.9988          1 
  19    rs17002013    0.02091    0.02091          1          1          1          1     0.9988          1 
  19    rs62103612    0.02091    0.02091          1          1          1          1     0.9988          1 
  19     rs6511889    0.02091    0.02091          1          1          1          1     0.9988          1 
  19   rs112304863    0.02091    0.02091          1          1          1          1     0.9988          1 
  19    rs62118265    0.02096    0.02096          1          1          1          1     0.9988          1 
  19    rs62117527    0.02099    0.02099          1          1          1          1     0.9988          1 
  19     rs7250651    0.02102    0.02102          1          1          1          1     0.9988          1 
  19     rs4527136    0.02102    0.02102          1          1          1          1     0.9988          1 
  19   rs370526873     0.0211     0.0211          1          1          1          1     0.9988          1 
  19   rs569389578     0.0211     0.0211          1          1          1          1     0.9988          1 
  19    rs62110713     0.0212     0.0212          1          1          1          1     0.9988          1 
  19    rs78521116    0.02121    0.02121          1          1          1          1     0.9988          1 
  19    rs77540905    0.02121    0.02121          1          1          1          1     0.9988          1 
  19     rs8107420    0.02121    0.02121          1          1          1          1     0.9988          1 
  19    rs77604270    0.02121    0.02121          1          1          1          1     0.9988          1 
  19   rs561760978    0.02121    0.02121          1          1          1          1     0.9988          1 
  19    rs76428391    0.02121    0.02121          1          1          1          1     0.9988          1 
  19    rs76505415    0.02121    0.02121          1          1          1          1     0.9988          1 
  19    rs75234676    0.02121    0.02121          1          1          1          1     0.9988          1 
  19   rs114829599    0.02121    0.02121          1          1          1          1     0.9988          1 
  19   rs116188150    0.02121    0.02121          1          1          1          1     0.9988          1 
  19     rs8105367    0.02121    0.02121          1          1          1          1     0.9988          1 
  19    rs77801611    0.02121    0.02121          1          1          1          1     0.9988          1 
  19    rs73920096    0.02121    0.02121          1          1          1          1     0.9988          1 
  19    rs77638824    0.02121    0.02121          1          1          1          1     0.9988          1 
  19    rs10407881    0.02124    0.02124          1          1          1          1     0.9988          1 
  19     rs2230208    0.02125    0.02125          1          1          1          1     0.9988          1 
  19   rs542351266    0.02125    0.02125          1          1          1          1     0.9988          1 
  19   rs562044198    0.02125    0.02125          1          1          1          1     0.9988          1 
  19     rs2230207    0.02125    0.02125          1          1          1          1     0.9988          1 
  19    rs11569448    0.02125    0.02125          1          1          1          1     0.9988          1 
  19    rs11569446    0.02125    0.02125          1          1          1          1     0.9988          1 
  19    rs60747136    0.02125    0.02125          1          1          1          1     0.9988          1 
  19    rs11569393    0.02181    0.02181          1          1          1          1     0.9988          1 
  19   rs150721232    0.02185    0.02185          1          1          1          1     0.9988          1 
  19      rs375564    0.02187    0.02187          1          1          1          1     0.9988          1 
  19    rs12983397    0.02188    0.02188          1          1          1          1     0.9988          1 
  19    rs13344760    0.02195    0.02195          1          1          1          1     0.9988          1 
  19   rs115636385      0.022      0.022          1          1          1          1     0.9988          1 
  19   rs149303481    0.02216    0.02216          1          1          1          1     0.9988          1 
  19      rs348363    0.02216    0.02216          1          1          1          1     0.9988          1 
  19   rs113730497    0.02229    0.02229          1          1          1          1     0.9988          1 
  19   rs546207896    0.02229    0.02229          1          1          1          1     0.9988          1 
  19   rs116415749    0.02238    0.02238          1          1          1          1     0.9988          1 
  19    rs76432230    0.02238    0.02238          1          1          1          1     0.9988          1 
  19     rs2043837    0.02249    0.02249          1          1          1          1     0.9988          1 
  19     rs8110771    0.02258    0.02258          1          1          1          1     0.9988          1 
  19     rs2352955    0.02267    0.02267          1          1          1          1     0.9988          1 
  19    rs11569538    0.02277    0.02277          1          1          1          1     0.9988          1 
  19    rs12150986    0.02281    0.02281          1          1          1          1     0.9988          1 
  19   rs139724965    0.02311    0.02311          1          1          1          1     0.9988          1 
  19     rs4804775    0.02333    0.02333          1          1          1          1     0.9988          1 
  19     rs4804777    0.02333    0.02333          1          1          1          1     0.9988          1 
  19    rs62126590    0.02333    0.02333          1          1          1          1     0.9988          1 
  19    rs35899614     0.0236     0.0236          1          1          1          1     0.9988          1 
  19    rs11671296    0.02366    0.02366          1          1          1          1     0.9988          1 
  19     rs3752139    0.02387    0.02387          1          1          1          1     0.9988          1 
  19   rs113464993    0.02389    0.02389          1          1          1          1     0.9988          1 
  19    rs59630361    0.02391    0.02391          1          1          1          1     0.9988          1 
  19    rs60774578    0.02391    0.02391          1          1          1          1     0.9988          1 
  19    rs73498880    0.02391    0.02391          1          1          1          1     0.9988          1 
  19    rs10421711    0.02391    0.02391          1          1          1          1     0.9988          1 
  19    rs12971419     0.0241     0.0241          1          1          1          1     0.9988          1 
  19   rs112501568    0.02427    0.02427          1          1          1          1     0.9988          1 
  19     rs4804269    0.02448    0.02448          1          1          1          1     0.9988          1 
  19   rs554733441    0.02448    0.02448          1          1          1          1     0.9988          1 
  19     rs8111366    0.02453    0.02453          1          1          1          1     0.9988          1 
  19    rs58335327    0.02454    0.02454          1          1          1          1     0.9988          1 
  19   rs147627964    0.02494    0.02494          1          1          1          1     0.9988          1 
  19   rs113099227    0.02494    0.02494          1          1          1          1     0.9988          1 
  19   rs113502007    0.02494    0.02494          1          1          1          1     0.9988          1 
  19    rs72993349    0.02494    0.02494          1          1          1          1     0.9988          1 
  19   rs116690265    0.02494    0.02494          1          1          1          1     0.9988          1 
  19    rs72993352    0.02494    0.02494          1          1          1          1     0.9988          1 
  19    rs80322265    0.02497    0.02497          1          1          1          1     0.9988          1 
  19    rs78438037    0.02497    0.02497          1          1          1          1     0.9988          1 
  19    rs34764437    0.02497    0.02497          1          1          1          1     0.9988          1 
  19     rs8113276    0.02497    0.02497          1          1          1          1     0.9988          1 
  19    rs11259991    0.02498    0.02498          1          1          1          1     0.9988          1 
  19    rs34244802    0.02499    0.02499          1          1          1          1     0.9988          1 
  19    rs34750539    0.02499    0.02499          1          1          1          1     0.9988          1 
  19     rs4804077    0.02516    0.02516          1          1          1          1     0.9988          1 
  19    rs58970531    0.02516    0.02516          1          1          1          1     0.9988          1 
  19    rs58345519    0.02516    0.02516          1          1          1          1     0.9988          1 
  19    rs59535255    0.02516    0.02516          1          1          1          1     0.9988          1 
  19     rs4804078    0.02516    0.02516          1          1          1          1     0.9988          1 
  19   rs113595556    0.02516    0.02516          1          1          1          1     0.9988          1 
  19   rs141374359    0.02516    0.02516          1          1          1          1     0.9988          1 
  19    rs11085873    0.02516    0.02516          1          1          1          1     0.9988          1 
  19    rs61732227    0.02532    0.02532          1          1          1          1     0.9988          1 
  19   rs115936275    0.02532    0.02532          1          1          1          1     0.9988          1 
  19   rs114533871    0.02548    0.02548          1          1          1          1     0.9988          1 
  19     rs2004237    0.02555    0.02555          1          1          1          1     0.9988          1 
  19   rs114297686    0.02563    0.02563          1          1          1          1     0.9988          1 
  19    rs62126087    0.02563    0.02563          1          1          1          1     0.9988          1 
  19     rs2115070    0.02565    0.02565          1          1          1          1     0.9988          1 
  19    rs10412145    0.02571    0.02571          1          1          1          1     0.9988          1 
  19    rs10407491    0.02571    0.02571          1          1          1          1     0.9988          1 
  19   rs141369225     0.0261     0.0261          1          1          1          1     0.9988          1 
  19    rs34344658     0.0261     0.0261          1          1          1          1     0.9988          1 
  19    rs34350946     0.0261     0.0261          1          1          1          1     0.9988          1 
  19     rs8112997    0.02664    0.02664          1          1          1          1     0.9988          1 
  19    rs10414889    0.02664    0.02664          1          1          1          1     0.9988          1 
  19    rs11881831    0.02675    0.02675          1          1          1          1     0.9988          1 
  19     rs4630674    0.02676    0.02676          1          1          1          1     0.9988          1 
  19     rs6510969    0.02676    0.02676          1          1          1          1     0.9988          1 
  19     rs6510970    0.02676    0.02676          1          1          1          1     0.9988          1 
  19    rs17254521    0.02676    0.02676          1          1          1          1     0.9988          1 
  19    rs17254556    0.02676    0.02676          1          1          1          1     0.9988          1 
  19    rs10221462    0.02676    0.02676          1          1          1          1     0.9988          1 
  19    rs78378291    0.02684    0.02684          1          1          1          1     0.9988          1 
  19     rs4028681    0.02688    0.02688          1          1          1          1     0.9988          1 
  19     rs8108050    0.02708    0.02708          1          1          1          1     0.9988          1 
  19    rs62123175    0.02708    0.02708          1          1          1          1     0.9988          1 
  19    rs13382158    0.02716    0.02716          1          1          1          1     0.9988          1 
  19     rs7253795    0.02741    0.02741          1          1          1          1     0.9988          1 
  19     rs7249317    0.02741    0.02741          1          1          1          1     0.9988          1 
  19     rs7254172    0.02741    0.02741          1          1          1          1     0.9988          1 
  19      rs934099    0.02751    0.02751          1          1          1          1     0.9988          1 
  19     rs4807871    0.02759    0.02759          1          1          1          1     0.9988          1 
  19     rs1651879    0.02765    0.02765          1          1          1          1     0.9988          1 
  19     rs3219175    0.02775    0.02775          1          1          1          1     0.9988          1 
  19   rs202046252    0.02775    0.02775          1          1          1          1     0.9988          1 
  19   rs369809328    0.02775    0.02775          1          1          1          1     0.9988          1 
  19     rs3833294    0.02815    0.02815          1          1          1          1     0.9988          1 
  19   rs531841561    0.02818    0.02818          1          1          1          1     0.9988          1 
  19    rs75639010    0.02871    0.02871          1          1          1          1     0.9988          1 
  19   rs113085075    0.02871    0.02871          1          1          1          1     0.9988          1 
  19   rs111502687    0.02871    0.02871          1          1          1          1     0.9988          1 
  19    rs72558013    0.02873    0.02873          1          1          1          1     0.9988          1 
  19    rs11569397    0.02884    0.02884          1          1          1          1     0.9988          1 
  19   rs144965607    0.02885    0.02885          1          1          1          1     0.9988          1 
  19   rs144976216    0.02885    0.02885          1          1          1          1     0.9988          1 
  19      rs732457    0.02887    0.02887          1          1          1          1     0.9988          1 
  19     rs2967679    0.02888    0.02888          1          1          1          1     0.9988          1 
  19     rs4804793    0.02889    0.02889          1          1          1          1     0.9988          1 
  19     rs4804794    0.02889    0.02889          1          1          1          1     0.9988          1 
  19    rs34289482    0.02889    0.02889          1          1          1          1     0.9988          1 
  19    rs28395773    0.02897    0.02897          1          1          1          1     0.9988          1 
  19      rs168259    0.02907    0.02907          1          1          1          1     0.9988          1 
  19      rs446280    0.02921    0.02921          1          1          1          1     0.9988          1 
  19    rs61375545     0.0293     0.0293          1          1          1          1     0.9988          1 
  19    rs10406499    0.02967    0.02967          1          1          1          1     0.9988          1 
  19     rs2396141    0.02967    0.02967          1          1          1          1     0.9988          1 
  19   rs150599717    0.02972    0.02972          1          1          1          1     0.9988          1 
  19   rs149933701    0.02994    0.02994          1          1          1          1     0.9988          1 
  19     rs2112927    0.02999    0.02999          1          1          1          1     0.9988          1 
  19    rs10426087    0.03005    0.03005          1          1          1          1     0.9988          1 
  19      rs344575    0.03005    0.03005          1          1          1          1     0.9988          1 
  19      rs339407    0.03036    0.03036          1          1          1          1     0.9988          1 
  19    rs12978137    0.03041    0.03041          1          1          1          1     0.9988          1 
  19      rs348338    0.03044    0.03044          1          1          1          1     0.9988          1 
  19   rs150586109    0.03045    0.03045          1          1          1          1     0.9988          1 
  19   rs116262097    0.03045    0.03045          1          1          1          1     0.9988          1 
  19   rs148315148    0.03045    0.03045          1          1          1          1     0.9988          1 
  19   rs115536810    0.03045    0.03045          1          1          1          1     0.9988          1 
  19   rs112260149    0.03045    0.03045          1          1          1          1     0.9988          1 
  19   rs116575426    0.03045    0.03045          1          1          1          1     0.9988          1 
  19   rs148758501    0.03046    0.03046          1          1          1          1     0.9988          1 
  19    rs75975359    0.03052    0.03052          1          1          1          1     0.9988          1 
  19    rs12608923    0.03063    0.03063          1          1          1          1     0.9988          1 
  19    rs55831999    0.03069    0.03069          1          1          1          1     0.9988          1 
  19    rs58761764    0.03069    0.03069          1          1          1          1     0.9988          1 
  19    rs73923406    0.03069    0.03069          1          1          1          1     0.9988          1 
  19    rs73923408    0.03069    0.03069          1          1          1          1     0.9988          1 
  19    rs73923409    0.03069    0.03069          1          1          1          1     0.9988          1 
  19    rs73923410    0.03069    0.03069          1          1          1          1     0.9988          1 
  19   rs116302592    0.03069    0.03069          1          1          1          1     0.9988          1 
  19    rs75844401    0.03069    0.03069          1          1          1          1     0.9988          1 
  19     rs7259058    0.03069    0.03069          1          1          1          1     0.9988          1 
  19   rs140982422    0.03069    0.03069          1          1          1          1     0.9988          1 
  19    rs58052845    0.03069    0.03069          1          1          1          1     0.9988          1 
  19    rs73923411    0.03069    0.03069          1          1          1          1     0.9988          1 
  19    rs73923412    0.03069    0.03069          1          1          1          1     0.9988          1 
  19     rs3787056    0.03099    0.03099          1          1          1          1     0.9988          1 
  19    rs71172798    0.03099    0.03099          1          1          1          1     0.9988          1 
  19     rs9676474    0.03099    0.03099          1          1          1          1     0.9988          1 
  19    rs71172799    0.03099    0.03099          1          1          1          1     0.9988          1 
  19    rs11085166    0.03099    0.03099          1          1          1          1     0.9988          1 
  19     rs1609453    0.03105    0.03105          1          1          1          1     0.9988          1 
  19   rs147167265    0.03105    0.03105          1          1          1          1     0.9988          1 
  19   rs138829171    0.03131    0.03131          1          1          1          1     0.9988          1 
  19     rs4807901    0.03136    0.03136          1          1          1          1     0.9988          1 
  19    rs28449643    0.03138    0.03138          1          1          1          1     0.9988          1 
  19   rs114601404    0.03145    0.03145          1          1          1          1     0.9988          1 
  19     rs7249689    0.03145    0.03145          1          1          1          1     0.9988          1 
  19   rs200511640    0.03184    0.03184          1          1          1          1     0.9988          1 
  19     rs7251883    0.03214    0.03214          1          1          1          1     0.9988          1 
  19    rs11260009    0.03223    0.03223          1          1          1          1     0.9988          1 
  19    rs28971378    0.03228    0.03228          1          1          1          1     0.9988          1 
  19     rs8189702    0.03228    0.03228          1          1          1          1     0.9988          1 
  19     rs8100372    0.03228    0.03228          1          1          1          1     0.9988          1 
  19    rs73498779    0.03237    0.03237          1          1          1          1     0.9988          1 
  19    rs73498780    0.03237    0.03237          1          1          1          1     0.9988          1 
  19   rs112122628    0.03237    0.03237          1          1          1          1     0.9988          1 
  19    rs11400403    0.03237    0.03237          1          1          1          1     0.9988          1 
  19    rs11314337    0.03237    0.03237          1          1          1          1     0.9988          1 
  19    rs73503005    0.03237    0.03237          1          1          1          1     0.9988          1 
  19    rs73503011    0.03275    0.03275          1          1          1          1     0.9988          1 
  19    rs62103641    0.03297    0.03297          1          1          1          1     0.9988          1 
  19    rs73498885    0.03297    0.03297          1          1          1          1     0.9988          1 
  19    rs11673505    0.03305    0.03305          1          1          1          1     0.9988          1 
  19   rs147161305     0.0331     0.0331          1          1          1          1     0.9988          1 
  19    rs10409294    0.03346    0.03346          1          1          1          1     0.9988          1 
  19    rs62118027    0.03359    0.03359          1          1          1          1     0.9988          1 
  19   rs566996968     0.0336     0.0336          1          1          1          1     0.9988          1 
  19     rs1975154    0.03384    0.03384          1          1          1          1     0.9988          1 
  19     rs4807070    0.03408    0.03408          1          1          1          1     0.9988          1 
  19    rs10414764     0.0343     0.0343          1          1          1          1     0.9988          1 
  19    rs77869671    0.03453    0.03453          1          1          1          1     0.9988          1 
  19    rs76176043    0.03453    0.03453          1          1          1          1     0.9988          1 
  19    rs11569517    0.03456    0.03456          1          1          1          1     0.9988          1 
  19     rs8111177    0.03461    0.03461          1          1          1          1     0.9988          1 
  19   rs112986420    0.03509    0.03509          1          1          1          1     0.9988          1 
  19    rs10405340    0.03513    0.03513          1          1          1          1     0.9988          1 
  19   rs575318230    0.03515    0.03515          1          1          1          1     0.9988          1 
  19     rs9636181     0.0355     0.0355          1          1          1          1     0.9988          1 
  19   rs528952368    0.03564    0.03564          1          1          1          1     0.9988          1 
  19    rs11880568    0.03572    0.03572          1          1          1          1     0.9988          1 
  19     rs7408159    0.03572    0.03572          1          1          1          1     0.9988          1 
  19     rs7408584    0.03572    0.03572          1          1          1          1     0.9988          1 
  19    rs10404616    0.03578    0.03578          1          1          1          1     0.9988          1 
  19   rs112928000     0.0358     0.0358          1          1          1          1     0.9988          1 
  19      rs331682    0.03585    0.03585          1          1          1          1     0.9988          1 
  19    rs62110669    0.03595    0.03595          1          1          1          1     0.9988          1 
  19    rs76529106    0.03596    0.03596          1          1          1          1     0.9988          1 
  19    rs56201147    0.03638    0.03638          1          1          1          1     0.9988          1 
  19      rs369203    0.03642    0.03642          1          1          1          1     0.9988          1 
  19   rs148306869    0.03642    0.03642          1          1          1          1     0.9988          1 
  19     rs7258626    0.03642    0.03642          1          1          1          1     0.9988          1 
  19      rs250314    0.03642    0.03642          1          1          1          1     0.9988          1 
  19     rs4536568    0.03653    0.03653          1          1          1          1     0.9988          1 
  19     rs4637025    0.03653    0.03653          1          1          1          1     0.9988          1 
  19    rs12327845    0.03653    0.03653          1          1          1          1     0.9988          1 
  19    rs11260058    0.03653    0.03653          1          1          1          1     0.9988          1 
  19     rs8112970    0.03653    0.03653          1          1          1          1     0.9988          1 
  19    rs12974280    0.03653    0.03653          1          1          1          1     0.9988          1 
  19    rs11671061    0.03653    0.03653          1          1          1          1     0.9988          1 
  19    rs11666450    0.03653    0.03653          1          1          1          1     0.9988          1 
  19    rs80029479    0.03653    0.03653          1          1          1          1     0.9988          1 
  19   rs145540059    0.03668    0.03668          1          1          1          1     0.9988          1 
  19    rs61741511     0.0368     0.0368          1          1          1          1     0.9988          1 
  19    rs35723914    0.03684    0.03684          1          1          1          1     0.9988          1 
  19     rs7409459    0.03685    0.03685          1          1          1          1     0.9988          1 
  19    rs11666971    0.03686    0.03686          1          1          1          1     0.9988          1 
  19     rs4134819    0.03721    0.03721          1          1          1          1     0.9988          1 
  19     rs3760675    0.03721    0.03721          1          1          1          1     0.9988          1 
  19   rs148973637    0.03742    0.03742          1          1          1          1     0.9988          1 
  19   rs114854496    0.03742    0.03742          1          1          1          1     0.9988          1 
  19   rs111345878    0.03742    0.03742          1          1          1          1     0.9988          1 
  19   rs115386585    0.03742    0.03742          1          1          1          1     0.9988          1 
  19    rs78598969    0.03742    0.03742          1          1          1          1     0.9988          1 
  19   rs149360309    0.03742    0.03742          1          1          1          1     0.9988          1 
  19   rs115144574    0.03742    0.03742          1          1          1          1     0.9988          1 
  19    rs79321491    0.03742    0.03742          1          1          1          1     0.9988          1 
  19   rs115578073    0.03742    0.03742          1          1          1          1     0.9988          1 
  19   rs114579139    0.03742    0.03742          1          1          1          1     0.9988          1 
  19   rs114895735    0.03742    0.03742          1          1          1          1     0.9988          1 
  19   rs114767652    0.03742    0.03742          1          1          1          1     0.9988          1 
  19   rs114726199    0.03742    0.03742          1          1          1          1     0.9988          1 
  19     rs2972576    0.03744    0.03744          1          1          1          1     0.9988          1 
  19   rs115426992    0.03748    0.03748          1          1          1          1     0.9988          1 
  19    rs10407216    0.03752    0.03752          1          1          1          1     0.9988          1 
  19      rs340136    0.03755    0.03755          1          1          1          1     0.9988          1 
  19      rs340140    0.03755    0.03755          1          1          1          1     0.9988          1 
  19   rs138455881    0.03759    0.03759          1          1          1          1     0.9988          1 
  19   rs191692547    0.03759    0.03759          1          1          1          1     0.9988          1 
  19     rs1423050    0.03768    0.03768          1          1          1          1     0.9988          1 
  19      rs492092    0.03774    0.03774          1          1          1          1     0.9988          1 
  19      rs620744    0.03774    0.03774          1          1          1          1     0.9988          1 
  19     rs7246284    0.03786    0.03786          1          1          1          1     0.9988          1 
  19    rs35770606    0.03786    0.03786          1          1          1          1     0.9988          1 
  19     rs7507174    0.03786    0.03786          1          1          1          1     0.9988          1 
  19     rs4580307    0.03786    0.03786          1          1          1          1     0.9988          1 
  19    rs75880055     0.0379     0.0379          1          1          1          1     0.9988          1 
  19    rs12973494    0.03795    0.03795          1          1          1          1     0.9988          1 
  19     rs2967605    0.03797    0.03797          1          1          1          1     0.9988          1 
  19      rs890849    0.03797    0.03797          1          1          1          1     0.9988          1 
  19   rs561140642    0.03806    0.03806          1          1          1          1     0.9988          1 
  19   rs551478060     0.0382     0.0382          1          1          1          1     0.9988          1 
  19   rs562273920    0.03829    0.03829          1          1          1          1     0.9988          1 
  19   rs200670717    0.03834    0.03834          1          1          1          1     0.9988          1 
  19    rs78235251    0.03857    0.03857          1          1          1          1     0.9988          1 
  19   rs115466690    0.03857    0.03857          1          1          1          1     0.9988          1 
  19   rs545404295    0.03866    0.03866          1          1          1          1     0.9988          1 
  19    rs11569520    0.03903    0.03903          1          1          1          1     0.9988          1 
  19    rs11569519    0.03903    0.03903          1          1          1          1     0.9988          1 
  19    rs11569515    0.03903    0.03903          1          1          1          1     0.9988          1 
  19    rs11569514    0.03903    0.03903          1          1          1          1     0.9988          1 
  19    rs11569513    0.03903    0.03903          1          1          1          1     0.9988          1 
  19    rs11569511    0.03903    0.03903          1          1          1          1     0.9988          1 
  19    rs11569510    0.03903    0.03903          1          1          1          1     0.9988          1 
  19    rs11569509    0.03903    0.03903          1          1          1          1     0.9988          1 
  19    rs11569508    0.03903    0.03903          1          1          1          1     0.9988          1 
  19     rs3745567    0.03903    0.03903          1          1          1          1     0.9988          1 
  19    rs11569507    0.03903    0.03903          1          1          1          1     0.9988          1 
  19     rs3745566    0.03903    0.03903          1          1          1          1     0.9988          1 
  19     rs3745565    0.03903    0.03903          1          1          1          1     0.9988          1 
  19    rs11569505    0.03903    0.03903          1          1          1          1     0.9988          1 
  19    rs11569502    0.03903    0.03903          1          1          1          1     0.9988          1 
  19    rs11569501    0.03903    0.03903          1          1          1          1     0.9988          1 
  19    rs11569500    0.03903    0.03903          1          1          1          1     0.9988          1 
  19    rs11569499    0.03903    0.03903          1          1          1          1     0.9988          1 
  19   rs113707960    0.03903    0.03903          1          1          1          1     0.9988          1 
  19    rs77344981    0.03903    0.03903          1          1          1          1     0.9988          1 
  19    rs11569496    0.03903    0.03903          1          1          1          1     0.9988          1 
  19    rs11569495    0.03903    0.03903          1          1          1          1     0.9988          1 
  19    rs11569494    0.03903    0.03903          1          1          1          1     0.9988          1 
  19     rs2241390    0.03903    0.03903          1          1          1          1     0.9988          1 
  19    rs11569492    0.03903    0.03903          1          1          1          1     0.9988          1 
  19     rs2241389    0.03903    0.03903          1          1          1          1     0.9988          1 
  19      rs274791    0.03917    0.03917          1          1          1          1     0.9988          1 
  19       rs81570    0.03917    0.03917          1          1          1          1     0.9988          1 
  19     rs2642209    0.03918    0.03918          1          1          1          1     0.9988          1 
  19     rs4134872    0.03924    0.03924          1          1          1          1     0.9988          1 
  19    rs28464386    0.03924    0.03924          1          1          1          1     0.9988          1 
  19      rs411605    0.03965    0.03965          1          1          1          1     0.9988          1 
  19    rs74763054    0.03965    0.03965          1          1          1          1     0.9988          1 
  19      rs370747    0.03965    0.03965          1          1          1          1     0.9988          1 
  19   rs571204891    0.03965    0.03965          1          1          1          1     0.9988          1 
  19      rs419614    0.03965    0.03965          1          1          1          1     0.9988          1 
  19   rs147424327    0.03965    0.03965          1          1          1          1     0.9988          1 
  19    rs62107586    0.04031    0.04031          1          1          1          1     0.9988          1 
  19     rs4804064    0.04038    0.04038          1          1          1          1     0.9988          1 
  19    rs10422575    0.04038    0.04038          1          1          1          1     0.9988          1 
  19     rs2161491    0.04046    0.04046          1          1          1          1     0.9988          1 
  19   rs112169950     0.0405     0.0405          1          1          1          1     0.9988          1 
  19   rs116589925     0.0405     0.0405          1          1          1          1     0.9988          1 
  19   rs117962420     0.0405     0.0405          1          1          1          1     0.9988          1 
  19   rs115818977     0.0405     0.0405          1          1          1          1     0.9988          1 
  19    rs77646034     0.0405     0.0405          1          1          1          1     0.9988          1 
  19   rs116835305    0.04058    0.04058          1          1          1          1     0.9988          1 
  19      rs331686    0.04073    0.04073          1          1          1          1     0.9988          1 
  19    rs34659937    0.04103    0.04103          1          1          1          1     0.9988          1 
  19   rs369267815    0.04108    0.04108          1          1          1          1     0.9988          1 
  19     rs8113073    0.04108    0.04108          1          1          1          1     0.9988          1 
  19    rs11879038    0.04122    0.04122          1          1          1          1     0.9988          1 
  19    rs73503788    0.04123    0.04123          1          1          1          1     0.9988          1 
  19    rs10415092    0.04138    0.04138          1          1          1          1     0.9988          1 
  19   rs149928962    0.04138    0.04138          1          1          1          1     0.9988          1 
  19     rs7245429    0.04138    0.04138          1          1          1          1     0.9988          1 
  19   rs114034910    0.04154    0.04154          1          1          1          1     0.9988          1 
  19    rs73923361    0.04154    0.04154          1          1          1          1     0.9988          1 
  19      rs449297     0.0417     0.0417          1          1          1          1     0.9988          1 
  19    rs12978597    0.04172    0.04172          1          1          1          1     0.9988          1 
  19   rs151222474    0.04184    0.04184          1          1          1          1     0.9988          1 
  19   rs146817701    0.04184    0.04184          1          1          1          1     0.9988          1 
  19   rs116417219    0.04184    0.04184          1          1          1          1     0.9988          1 
  19      rs344565    0.04193    0.04193          1          1          1          1     0.9988          1 
  19    rs13344821    0.04208    0.04208          1          1          1          1     0.9988          1 
  19      rs494642    0.04209    0.04209          1          1          1          1     0.9988          1 
  19    rs12985575     0.0421     0.0421          1          1          1          1     0.9988          1 
  19     rs8104182    0.04222    0.04222          1          1          1          1     0.9988          1 
  19     rs4132070    0.04258    0.04258          1          1          1          1     0.9988          1 
  19   rs537566761     0.0426     0.0426          1          1          1          1     0.9988          1 
  19    rs60362047    0.04267    0.04267          1          1          1          1     0.9988          1 
  19    rs60331551    0.04267    0.04267          1          1          1          1     0.9988          1 
  19      rs452767    0.04277    0.04277          1          1          1          1     0.9988          1 
  19     rs1531548    0.04282    0.04282          1          1          1          1     0.9988          1 
  19     rs7246376    0.04282    0.04282          1          1          1          1     0.9988          1 
  19    rs34959018    0.04299    0.04299          1          1          1          1     0.9988          1 
  19    rs34556045    0.04299    0.04299          1          1          1          1     0.9988          1 
  19     rs7250078    0.04332    0.04332          1          1          1          1     0.9988          1 
  19   rs150167531    0.04332    0.04332          1          1          1          1     0.9988          1 
  19     rs8101873    0.04332    0.04332          1          1          1          1     0.9988          1 
  19     rs8112905    0.04332    0.04332          1          1          1          1     0.9988          1 
  19     rs9749149    0.04332    0.04332          1          1          1          1     0.9988          1 
  19   rs543907000    0.04348    0.04348          1          1          1          1     0.9988          1 
  19    rs12609348    0.04363    0.04363          1          1          1          1     0.9988          1 
  19    rs12608963    0.04363    0.04363          1          1          1          1     0.9988          1 
  19   rs200108422    0.04382    0.04382          1          1          1          1     0.9988          1 
  19   rs148004179    0.04382    0.04382          1          1          1          1     0.9988          1 
  19   rs114230172    0.04382    0.04382          1          1          1          1     0.9988          1 
  19   rs114643752    0.04382    0.04382          1          1          1          1     0.9988          1 
  19   rs150291998    0.04382    0.04382          1          1          1          1     0.9988          1 
  19   rs116074506    0.04382    0.04382          1          1          1          1     0.9988          1 
  19     rs1975155    0.04393    0.04393          1          1          1          1     0.9988          1 
  19     rs9749508     0.0442     0.0442          1          1          1          1     0.9988          1 
  19    rs10427101    0.04421    0.04421          1          1          1          1     0.9988          1 
  19     rs6512250    0.04431    0.04431          1          1          1          1     0.9988          1 
  19     rs6512253    0.04431    0.04431          1          1          1          1     0.9988          1 
  19     rs7248921    0.04441    0.04441          1          1          1          1     0.9988          1 
  19    rs58173840    0.04446    0.04446          1          1          1          1     0.9988          1 
  19    rs55745818    0.04454    0.04454          1          1          1          1     0.9988          1 
  19    rs72486374    0.04502    0.04502          1          1          1          1     0.9988          1 
  19    rs10406687    0.04519    0.04519          1          1          1          1     0.9988          1 
  19    rs79877761    0.04532    0.04532          1          1          1          1     0.9988          1 
  19    rs61755866    0.04532    0.04532          1          1          1          1     0.9988          1 
  19     rs7254400    0.04545    0.04545          1          1          1          1     0.9988          1 
  19   rs201028522    0.04548    0.04548          1          1          1          1     0.9988          1 
  19    rs72990326    0.04566    0.04566          1          1          1          1     0.9988          1 
  19    rs11569585    0.04566    0.04566          1          1          1          1     0.9988          1 
  19        rs7951    0.04566    0.04566          1          1          1          1     0.9988          1 
  19    rs11085165    0.04569    0.04569          1          1          1          1     0.9988          1 
  19    rs10407033     0.0458     0.0458          1          1          1          1     0.9988          1 
  19   rs111427194    0.04583    0.04583          1          1          1          1     0.9988          1 
  19    rs56233329    0.04617    0.04617          1          1          1          1     0.9988          1 
  19    rs11085205    0.04623    0.04623          1          1          1          1     0.9988          1 
  19    rs11667753    0.04623    0.04623          1          1          1          1     0.9988          1 
  19    rs12984529    0.04627    0.04627          1          1          1          1     0.9988          1 
  19     rs1141221    0.04629    0.04629          1          1          1          1     0.9988          1 
  19     rs1141220    0.04629    0.04629          1          1          1          1     0.9988          1 
  19     rs2860185    0.04629    0.04629          1          1          1          1     0.9988          1 
  19     rs2860182    0.04629    0.04629          1          1          1          1     0.9988          1 
  19    rs74726110    0.04632    0.04632          1          1          1          1     0.9988          1 
  19   rs141340977    0.04639    0.04639          1          1          1          1     0.9988          1 
  19    rs58510880    0.04655    0.04655          1          1          1          1     0.9988          1 
  19    rs73922198     0.0466     0.0466          1          1          1          1     0.9988          1 
  19   rs539252230     0.0466     0.0466          1          1          1          1     0.9988          1 
  19     rs7508271     0.0466     0.0466          1          1          1          1     0.9988          1 
  19   rs570834299    0.04662    0.04662          1          1          1          1     0.9988          1 
  19     rs7252993    0.04688    0.04688          1          1          1          1     0.9988          1 
  19   rs146307479      0.047      0.047          1          1          1          1     0.9988          1 
  19    rs75182570    0.04702    0.04702          1          1          1          1     0.9988          1 
  19   rs112135491    0.04703    0.04703          1          1          1          1     0.9988          1 
  19   rs113422189    0.04703    0.04703          1          1          1          1     0.9988          1 
  19   rs112722319    0.04703    0.04703          1          1          1          1     0.9988          1 
  19      rs163912    0.04707    0.04707          1          1          1          1     0.9988          1 
  19    rs59799745    0.04707    0.04707          1          1          1          1     0.9988          1 
  19    rs60636658    0.04707    0.04707          1          1          1          1     0.9988          1 
  19    rs10401812    0.04707    0.04707          1          1          1          1     0.9988          1 
  19    rs62123353    0.04717    0.04717          1          1          1          1     0.9988          1 
  19    rs60711382    0.04717    0.04717          1          1          1          1     0.9988          1 
  19    rs59514891    0.04717    0.04717          1          1          1          1     0.9988          1 
  19    rs10417336    0.04742    0.04742          1          1          1          1     0.9988          1 
  19    rs35255991    0.04752    0.04752          1          1          1          1     0.9988          1 
  19    rs10404423     0.0479     0.0479          1          1          1          1     0.9988          1 
  19      rs406974     0.0479     0.0479          1          1          1          1     0.9988          1 
  19      rs393375     0.0479     0.0479          1          1          1          1     0.9988          1 
  19    rs10416763    0.04802    0.04802          1          1          1          1     0.9988          1 
  19    rs12611077    0.04815    0.04815          1          1          1          1     0.9988          1 
  19     rs4392173    0.04815    0.04815          1          1          1          1     0.9988          1 
  19    rs35530634    0.04815    0.04815          1          1          1          1     0.9988          1 
  19    rs76824413    0.04818    0.04818          1          1          1          1     0.9988          1 
  19    rs56357015    0.04818    0.04818          1          1          1          1     0.9988          1 
  19    rs58600725    0.04818    0.04818          1          1          1          1     0.9988          1 
  19    rs34882599    0.04818    0.04818          1          1          1          1     0.9988          1 
  19    rs35805499    0.04818    0.04818          1          1          1          1     0.9988          1 
  19    rs61324102    0.04818    0.04818          1          1          1          1     0.9988          1 
  19   rs200063392    0.04818    0.04818          1          1          1          1     0.9988          1 
  19    rs35954420    0.04818    0.04818          1          1          1          1     0.9988          1 
  19    rs34951221    0.04818    0.04818          1          1          1          1     0.9988          1 
  19    rs35921610    0.04818    0.04818          1          1          1          1     0.9988          1 
  19    rs34737362    0.04818    0.04818          1          1          1          1     0.9988          1 
  19    rs36042114    0.04818    0.04818          1          1          1          1     0.9988          1 
  19    rs73506515    0.04818    0.04818          1          1          1          1     0.9988          1 
  19   rs112729727    0.04818    0.04818          1          1          1          1     0.9988          1 
  19   rs113765639    0.04818    0.04818          1          1          1          1     0.9988          1 
  19   rs113161408    0.04818    0.04818          1          1          1          1     0.9988          1 
  19    rs73921517    0.04818    0.04818          1          1          1          1     0.9988          1 
  19    rs73921519    0.04818    0.04818          1          1          1          1     0.9988          1 
  19    rs66683559    0.04818    0.04818          1          1          1          1     0.9988          1 
  19    rs73921520    0.04818    0.04818          1          1          1          1     0.9988          1 
  19    rs55933885    0.04818    0.04818          1          1          1          1     0.9988          1 
  19    rs55823831    0.04818    0.04818          1          1          1          1     0.9988          1 
  19    rs55662346    0.04818    0.04818          1          1          1          1     0.9988          1 
  19    rs56994937    0.04818    0.04818          1          1          1          1     0.9988          1 
  19   rs113921198    0.04818    0.04818          1          1          1          1     0.9988          1 
  19   rs112823730    0.04818    0.04818          1          1          1          1     0.9988          1 
  19    rs35381137    0.04818    0.04818          1          1          1          1     0.9988          1 
  19    rs79024319    0.04818    0.04818          1          1          1          1     0.9988          1 
  19    rs76971274    0.04818    0.04818          1          1          1          1     0.9988          1 
  19   rs377487829    0.04818    0.04818          1          1          1          1     0.9988          1 
  19    rs35371613    0.04818    0.04818          1          1          1          1     0.9988          1 
  19    rs35387182    0.04818    0.04818          1          1          1          1     0.9988          1 
  19    rs34590744    0.04818    0.04818          1          1          1          1     0.9988          1 
  19    rs73489921    0.04818    0.04818          1          1          1          1     0.9988          1 
  19    rs35055364    0.04818    0.04818          1          1          1          1     0.9988          1 
  19    rs35522535    0.04818    0.04818          1          1          1          1     0.9988          1 
  19    rs56705009    0.04818    0.04818          1          1          1          1     0.9988          1 
  19    rs58342410    0.04818    0.04818          1          1          1          1     0.9988          1 
  19    rs57720845    0.04818    0.04818          1          1          1          1     0.9988          1 
  19    rs57638176    0.04818    0.04818          1          1          1          1     0.9988          1 
  19   rs138110662    0.04823    0.04823          1          1          1          1     0.9988          1 
  19      rs348360    0.04831    0.04831          1          1          1          1     0.9988          1 
  19    rs10413844    0.04844    0.04844          1          1          1          1     0.9988          1 
  19      rs163915    0.04846    0.04846          1          1          1          1     0.9988          1 
  19    rs11883233    0.04863    0.04863          1          1          1          1     0.9988          1 
  19    rs10421762     0.0487     0.0487          1          1          1          1     0.9988          1 
  19     rs2967732    0.04876    0.04876          1          1          1          1     0.9988          1 
  19   rs146475997    0.04876    0.04876          1          1          1          1     0.9988          1 
  19    rs10425394    0.04882    0.04882          1          1          1          1     0.9988          1 
  19   rs111855803    0.04882    0.04882          1          1          1          1     0.9988          1 
  19     rs2081879    0.04887    0.04887          1          1          1          1     0.9988          1 
  19   rs537115789    0.04898    0.04898          1          1          1          1     0.9988          1 
  19    rs12974192    0.04908    0.04908          1          1          1          1     0.9988          1 
  19     rs2288846    0.04908    0.04908          1          1          1          1     0.9988          1 
  19    rs11666695    0.04908    0.04908          1          1          1          1     0.9988          1 
  19    rs12979180    0.04908    0.04908          1          1          1          1     0.9988          1 
  19    rs11880033    0.04908    0.04908          1          1          1          1     0.9988          1 
  19    rs11665960    0.04908    0.04908          1          1          1          1     0.9988          1 
  19    rs11666200    0.04908    0.04908          1          1          1          1     0.9988          1 
  19     rs2163802    0.04908    0.04908          1          1          1          1     0.9988          1 
  19    rs12975650    0.04908    0.04908          1          1          1          1     0.9988          1 
  19    rs11670606    0.04908    0.04908          1          1          1          1     0.9988          1 
  19    rs11085156    0.04908    0.04908          1          1          1          1     0.9988          1 
  19      rs685034     0.0493     0.0493          1          1          1          1     0.9988          1 
  19     rs4807870    0.04945    0.04945          1          1          1          1     0.9988          1 
  19     rs2306199    0.04947    0.04947          1          1          1          1     0.9988          1 
  19   rs200038113    0.04948    0.04948          1          1          1          1     0.9988          1 
  19     rs8104770    0.04954    0.04954          1          1          1          1     0.9988          1 
  19   rs145236508    0.04954    0.04954          1          1          1          1     0.9988          1 
  19      rs952235    0.04959    0.04959          1          1          1          1     0.9988          1 
  19    rs35365775     0.0497     0.0497          1          1          1          1     0.9988          1 
  19    rs13343609    0.04973    0.04973          1          1          1          1     0.9988          1 
  19    rs57112103    0.04973    0.04973          1          1          1          1     0.9988          1 
  19     rs7246236    0.05006    0.05006          1          1          1          1     0.9988          1 
  19    rs10445639    0.05006    0.05006          1          1          1          1     0.9988          1 
  19     rs8101853    0.05006    0.05006          1          1          1          1     0.9988          1 
  19     rs9329376    0.05006    0.05006          1          1          1          1     0.9988          1 
  19     rs8111231    0.05016    0.05016          1          1          1          1     0.9988          1 
  19    rs12982773    0.05016    0.05016          1          1          1          1     0.9988          1 
  19    rs36012268    0.05016    0.05016          1          1          1          1     0.9988          1 
  19     rs6510913    0.05016    0.05016          1          1          1          1     0.9988          1 
  19     rs8112931    0.05016    0.05016          1          1          1          1     0.9988          1 
  19    rs12610184    0.05016    0.05016          1          1          1          1     0.9988          1 
  19    rs12971915    0.05016    0.05016          1          1          1          1     0.9988          1 
  19    rs12979964    0.05016    0.05016          1          1          1          1     0.9988          1 
  19    rs12976718    0.05016    0.05016          1          1          1          1     0.9988          1 
  19     rs3859488    0.05016    0.05016          1          1          1          1     0.9988          1 
  19   rs145346891    0.05032    0.05032          1          1          1          1     0.9988          1 
  19    rs12462882    0.05046    0.05046          1          1          1          1     0.9988          1 
  19      rs173171    0.05075    0.05075          1          1          1          1     0.9988          1 
  19    rs59201833    0.05091    0.05091          1          1          1          1     0.9988          1 
  19    rs62123277    0.05091    0.05091          1          1          1          1     0.9988          1 
  19    rs75776756    0.05091    0.05091          1          1          1          1     0.9988          1 
  19    rs78539876    0.05091    0.05091          1          1          1          1     0.9988          1 
  19    rs10422773    0.05104    0.05104          1          1          1          1     0.9988          1 
  19     rs6512213    0.05158    0.05158          1          1          1          1     0.9988          1 
  19    rs10418885    0.05164    0.05164          1          1          1          1     0.9988          1 
  19    rs78220710     0.0518     0.0518          1          1          1          1     0.9988          1 
  19   rs116308310    0.05184    0.05184          1          1          1          1     0.9988          1 
  19   rs114702673    0.05184    0.05184          1          1          1          1     0.9988          1 
  19   rs114655301    0.05184    0.05184          1          1          1          1     0.9988          1 
  19   rs114700950    0.05184    0.05184          1          1          1          1     0.9988          1 
  19   rs149725077    0.05184    0.05184          1          1          1          1     0.9988          1 
  19   rs148926095    0.05188    0.05188          1          1          1          1     0.9988          1 
  19     rs8110150    0.05197    0.05197          1          1          1          1     0.9988          1 
  19     rs7259402    0.05231    0.05231          1          1          1          1     0.9988          1 
  19   rs150442126    0.05231    0.05231          1          1          1          1     0.9988          1 
  19   rs115630322    0.05231    0.05231          1          1          1          1     0.9988          1 
  19   rs141909129    0.05231    0.05231          1          1          1          1     0.9988          1 
  19    rs75161094    0.05231    0.05231          1          1          1          1     0.9988          1 
  19   rs147855143    0.05231    0.05231          1          1          1          1     0.9988          1 
  19   rs190829820    0.05231    0.05231          1          1          1          1     0.9988          1 
  19   rs544570093    0.05237    0.05237          1          1          1          1     0.9988          1 
  19   rs114775620     0.0525     0.0525          1          1          1          1     0.9988          1 
  19    rs34399032    0.05269    0.05269          1          1          1          1     0.9988          1 
  19   rs113078272    0.05269    0.05269          1          1          1          1     0.9988          1 
  19   rs112818016    0.05294    0.05294          1          1          1          1     0.9988          1 
  19    rs73498852    0.05297    0.05297          1          1          1          1     0.9988          1 
  19    rs57442285    0.05297    0.05297          1          1          1          1     0.9988          1 
  19    rs11879502    0.05297    0.05297          1          1          1          1     0.9988          1 
  19    rs11878807    0.05297    0.05297          1          1          1          1     0.9988          1 
  19     rs7258927    0.05322    0.05322          1          1          1          1     0.9988          1 
  19   rs111563044    0.05324    0.05324          1          1          1          1     0.9988          1 
  19   rs112313778    0.05329    0.05329          1          1          1          1     0.9988          1 
  19     rs3929160    0.05337    0.05337          1          1          1          1     0.9988          1 
  19    rs10401606    0.05352    0.05352          1          1          1          1     0.9988          1 
  19    rs10413734    0.05359    0.05359          1          1          1          1     0.9988          1 
  19   rs143154479    0.05359    0.05359          1          1          1          1     0.9988          1 
  19    rs12971628    0.05359    0.05359          1          1          1          1     0.9988          1 
  19   rs547514922    0.05378    0.05378          1          1          1          1     0.9988          1 
  19   rs111511429    0.05381    0.05381          1          1          1          1     0.9988          1 
  19   rs116102400    0.05381    0.05381          1          1          1          1     0.9988          1 
  19    rs74803260    0.05383    0.05383          1          1          1          1     0.9988          1 
  19    rs73499687    0.05403    0.05403          1          1          1          1     0.9988          1 
  19    rs62106611    0.05409    0.05409          1          1          1          1     0.9988          1 
  19    rs62106612    0.05409    0.05409          1          1          1          1     0.9988          1 
  19    rs62106614    0.05409    0.05409          1          1          1          1     0.9988          1 
  19   rs111657770    0.05409    0.05409          1          1          1          1     0.9988          1 
  19    rs11883030    0.05409    0.05409          1          1          1          1     0.9988          1 
  19     rs8100878    0.05409    0.05409          1          1          1          1     0.9988          1 
  19    rs55914652    0.05409    0.05409          1          1          1          1     0.9988          1 
  19   rs112637153    0.05409    0.05409          1          1          1          1     0.9988          1 
  19     rs8101709    0.05409    0.05409          1          1          1          1     0.9988          1 
  19     rs7251448    0.05409    0.05409          1          1          1          1     0.9988          1 
  19     rs6510881    0.05409    0.05409          1          1          1          1     0.9988          1 
  19     rs6417193    0.05409    0.05409          1          1          1          1     0.9988          1 
  19     rs6510884    0.05409    0.05409          1          1          1          1     0.9988          1 
  19     rs6510885    0.05409    0.05409          1          1          1          1     0.9988          1 
  19     rs6510886    0.05409    0.05409          1          1          1          1     0.9988          1 
  19     rs6510887    0.05409    0.05409          1          1          1          1     0.9988          1 
  19     rs8100080    0.05409    0.05409          1          1          1          1     0.9988          1 
  19     rs4807859    0.05409    0.05409          1          1          1          1     0.9988          1 
  19     rs8111413    0.05409    0.05409          1          1          1          1     0.9988          1 
  19    rs10426598    0.05415    0.05415          1          1          1          1     0.9988          1 
  19    rs61233962    0.05415    0.05415          1          1          1          1     0.9988          1 
  19     rs9304957    0.05415    0.05415          1          1          1          1     0.9988          1 
  19     rs7343078    0.05415    0.05415          1          1          1          1     0.9988          1 
  19    rs10410342    0.05418    0.05418          1          1          1          1     0.9988          1 
  19   rs201241898     0.0545     0.0545          1          1          1          1     0.9988          1 
  19    rs73922420    0.05483    0.05483          1          1          1          1     0.9988          1 
  19    rs78951755    0.05483    0.05483          1          1          1          1     0.9988          1 
  19     rs2279623    0.05489    0.05489          1          1          1          1     0.9988          1 
  19    rs35107941     0.0551     0.0551          1          1          1          1     0.9988          1 
  19   rs144397154    0.05525    0.05525          1          1          1          1     0.9988          1 
  19   rs147110014    0.05525    0.05525          1          1          1          1     0.9988          1 
  19      rs551244    0.05542    0.05542          1          1          1          1     0.9988          1 
  19    rs57836279    0.05576    0.05576          1          1          1          1     0.9988          1 
  19     rs7249943    0.05609    0.05609          1          1          1          1     0.9988          1 
  19   rs151173567    0.05625    0.05625          1          1          1          1     0.9988          1 
  19   rs111481125    0.05653    0.05653          1          1          1          1     0.9988          1 
  19    rs77005568    0.05655    0.05655          1          1          1          1     0.9988          1 
  19   rs116714918     0.0566     0.0566          1          1          1          1     0.9988          1 
  19   rs200129825     0.0569     0.0569          1          1          1          1     0.9988          1 
  19      rs370209      0.057      0.057          1          1          1          1     0.9988          1 
  19    rs75734496    0.05701    0.05701          1          1          1          1     0.9988          1 
  19   rs369615195    0.05712    0.05712          1          1          1          1     0.9988          1 
  19   rs112047027    0.05718    0.05718          1          1          1          1     0.9988          1 
  19      rs382818    0.05753    0.05753          1          1          1          1     0.9988          1 
  19    rs71165283     0.0577     0.0577          1          1          1          1     0.9988          1 
  19    rs10419322    0.05791    0.05791          1          1          1          1     0.9988          1 
  19   rs150429696    0.05791    0.05791          1          1          1          1     0.9988          1 
  19   rs112911412    0.05792    0.05792          1          1          1          1     0.9988          1 
  19    rs62117487    0.05808    0.05808          1          1          1          1     0.9988          1 
  19   rs111500536    0.05808    0.05808          1          1          1          1     0.9988          1 
  19     rs9304932    0.05818    0.05818          1          1          1          1     0.9988          1 
  19     rs7251425    0.05818    0.05818          1          1          1          1     0.9988          1 
  19    rs57766479    0.05824    0.05824          1          1          1          1     0.9988          1 
  19   rs141295836    0.05824    0.05824          1          1          1          1     0.9988          1 
  19   rs184075301    0.05826    0.05826          1          1          1          1     0.9988          1 
  19     rs7250380    0.05836    0.05836          1          1          1          1     0.9988          1 
  19    rs11307954    0.05836    0.05836          1          1          1          1     0.9988          1 
  19    rs12710085    0.05836    0.05836          1          1          1          1     0.9988          1 
  19    rs13382119    0.05836    0.05836          1          1          1          1     0.9988          1 
  19    rs35763390    0.05836    0.05836          1          1          1          1     0.9988          1 
  19    rs11666266    0.05836    0.05836          1          1          1          1     0.9988          1 
  19    rs35564420    0.05836    0.05836          1          1          1          1     0.9988          1 
  19    rs35691704    0.05836    0.05836          1          1          1          1     0.9988          1 
  19     rs8104540    0.05836    0.05836          1          1          1          1     0.9988          1 
  19     rs8103614    0.05836    0.05836          1          1          1          1     0.9988          1 
  19    rs11673545    0.05836    0.05836          1          1          1          1     0.9988          1 
  19      rs390530     0.0585     0.0585          1          1          1          1     0.9988          1 
  19     rs4453622    0.05865    0.05865          1          1          1          1     0.9988          1 
  19    rs11882992    0.05888    0.05888          1          1          1          1     0.9988          1 
  19   rs141928483    0.05889    0.05889          1          1          1          1     0.9988          1 
  19     rs2967721    0.05895    0.05895          1          1          1          1     0.9988          1 
  19     rs3111574    0.05895    0.05895          1          1          1          1     0.9988          1 
  19     rs3111573    0.05895    0.05895          1          1          1          1     0.9988          1 
  19     rs2918316    0.05895    0.05895          1          1          1          1     0.9988          1 
  19     rs2967714    0.05895    0.05895          1          1          1          1     0.9988          1 
  19    rs57730736    0.05895    0.05895          1          1          1          1     0.9988          1 
  19   rs114639709     0.0593     0.0593          1          1          1          1     0.9988          1 
  19   rs115293707     0.0593     0.0593          1          1          1          1     0.9988          1 
  19   rs115325811     0.0593     0.0593          1          1          1          1     0.9988          1 
  19     rs7249542     0.0593     0.0593          1          1          1          1     0.9988          1 
  19   rs116106834     0.0593     0.0593          1          1          1          1     0.9988          1 
  19    rs59948067    0.05939    0.05939          1          1          1          1     0.9988          1 
  19    rs76321590    0.05953    0.05953          1          1          1          1     0.9988          1 
  19   rs561689576    0.05963    0.05963          1          1          1          1     0.9988          1 
  19      rs454919    0.05984    0.05984          1          1          1          1     0.9988          1 
  19     rs9749324    0.05994    0.05994          1          1          1          1     0.9988          1 
  19     rs7259379    0.06004    0.06004          1          1          1          1     0.9988          1 
  19     rs1862516    0.06052    0.06052          1          1          1          1     0.9988          1 
  19    rs35645195    0.06054    0.06054          1          1          1          1     0.9988          1 
  19    rs10409055    0.06082    0.06082          1          1          1          1     0.9988          1 
  19    rs10409558    0.06082    0.06082          1          1          1          1     0.9988          1 
  19     rs2910360    0.06087    0.06087          1          1          1          1     0.9988          1 
  19   rs199544150    0.06104    0.06104          1          1          1          1     0.9988          1 
  19   rs115238312    0.06142    0.06142          1          1          1          1     0.9988          1 
  19    rs61199015    0.06149    0.06149          1          1          1          1     0.9988          1 
  19     rs2967726    0.06156    0.06156          1          1          1          1     0.9988          1 
  19   rs572582124    0.06159    0.06159          1          1          1          1     0.9988          1 
  19    rs74174397    0.06172    0.06172          1          1          1          1     0.9988          1 
  19   rs532990376    0.06184    0.06184          1          1          1          1     0.9988          1 
  19   rs143179431    0.06186    0.06186          1          1          1          1     0.9988          1 
  19    rs10420660    0.06221    0.06221          1          1          1          1     0.9988          1 
  19    rs10419358    0.06221    0.06221          1          1          1          1     0.9988          1 
  19   rs111345691    0.06221    0.06221          1          1          1          1     0.9988          1 
  19   rs187399160    0.06221    0.06221          1          1          1          1     0.9988          1 
  19   rs191790320    0.06221    0.06221          1          1          1          1     0.9988          1 
  19     rs7252187    0.06238    0.06238          1          1          1          1     0.9988          1 
  19    rs10419121    0.06238    0.06238          1          1          1          1     0.9988          1 
  19    rs10418366    0.06238    0.06238          1          1          1          1     0.9988          1 
  19    rs10424393    0.06238    0.06238          1          1          1          1     0.9988          1 
  19      rs778974    0.06246    0.06246          1          1          1          1     0.9988          1 
  19    rs34460450    0.06252    0.06252          1          1          1          1     0.9988          1 
  19   rs113527862    0.06255    0.06255          1          1          1          1     0.9988          1 
  19    rs79365677    0.06255    0.06255          1          1          1          1     0.9988          1 
  19   rs112434004    0.06255    0.06255          1          1          1          1     0.9988          1 
  19   rs111948571    0.06255    0.06255          1          1          1          1     0.9988          1 
  19    rs73922423    0.06262    0.06262          1          1          1          1     0.9988          1 
  19   rs200135820    0.06276    0.06276          1          1          1          1     0.9988          1 
  19   rs112232890    0.06282    0.06282          1          1          1          1     0.9988          1 
  19   rs189304471    0.06286    0.06286          1          1          1          1     0.9988          1 
  19     rs7250572    0.06291    0.06291          1          1          1          1     0.9988          1 
  19    rs10402060    0.06296    0.06296          1          1          1          1     0.9988          1 
  19    rs11666392    0.06297    0.06297          1          1          1          1     0.9988          1 
  19    rs11669700    0.06297    0.06297          1          1          1          1     0.9988          1 
  19   rs114410444    0.06336    0.06336          1          1          1          1     0.9988          1 
  19    rs10407901    0.06336    0.06336          1          1          1          1     0.9988          1 
  19    rs10405170    0.06336    0.06336          1          1          1          1     0.9988          1 
  19     rs4804279    0.06341    0.06341          1          1          1          1     0.9988          1 
  19     rs2245651    0.06344    0.06344          1          1          1          1     0.9988          1 
  19    rs17001956    0.06369    0.06369          1          1          1          1     0.9988          1 
  19    rs12461667    0.06382    0.06382          1          1          1          1     0.9988          1 
  19    rs12972736    0.06385    0.06385          1          1          1          1     0.9988          1 
  19    rs34013452    0.06398    0.06398          1          1          1          1     0.9988          1 
  19   rs115381213    0.06417    0.06417          1          1          1          1     0.9988          1 
  19     rs4807825    0.06441    0.06441          1          1          1          1     0.9988          1 
  19      rs639251    0.06441    0.06441          1          1          1          1     0.9988          1 
  19    rs57452891    0.06446    0.06446          1          1          1          1     0.9988          1 
  19   rs112735585    0.06453    0.06453          1          1          1          1     0.9988          1 
  19    rs16979286    0.06455    0.06455          1          1          1          1     0.9988          1 
  19     rs8099855    0.06462    0.06462          1          1          1          1     0.9988          1 
  19     rs2967722    0.06469    0.06469          1          1          1          1     0.9988          1 
  19    rs11465396     0.0647     0.0647          1          1          1          1     0.9988          1 
  19     rs8101507    0.06482    0.06482          1          1          1          1     0.9988          1 
  19    rs10417371    0.06482    0.06482          1          1          1          1     0.9988          1 
  19    rs16978679    0.06482    0.06482          1          1          1          1     0.9988          1 
  19    rs73008031    0.06482    0.06482          1          1          1          1     0.9988          1 
  19   rs112821286    0.06482    0.06482          1          1          1          1     0.9988          1 
  19    rs74312582    0.06493    0.06493          1          1          1          1     0.9988          1 
  19     rs7249421    0.06493    0.06493          1          1          1          1     0.9988          1 
  19    rs28504237    0.06493    0.06493          1          1          1          1     0.9988          1 
  19    rs35592775    0.06493    0.06493          1          1          1          1     0.9988          1 
  19    rs28445940    0.06493    0.06493          1          1          1          1     0.9988          1 
  19    rs10416231    0.06493    0.06493          1          1          1          1     0.9988          1 
  19     rs7507334    0.06502    0.06502          1          1          1          1     0.9988          1 
  19    rs11882316    0.06502    0.06502          1          1          1          1     0.9988          1 
  19    rs12609659    0.06502    0.06502          1          1          1          1     0.9988          1 
  19    rs11085765    0.06509    0.06509          1          1          1          1     0.9988          1 
  19    rs11085766    0.06509    0.06509          1          1          1          1     0.9988          1 
  19    rs35743385    0.06509    0.06509          1          1          1          1     0.9988          1 
  19    rs12985749    0.06509    0.06509          1          1          1          1     0.9988          1 
  19    rs12985992    0.06509    0.06509          1          1          1          1     0.9988          1 
  19    rs12982954    0.06509    0.06509          1          1          1          1     0.9988          1 
  19   rs145890840    0.06509    0.06509          1          1          1          1     0.9988          1 
  19    rs11881469    0.06509    0.06509          1          1          1          1     0.9988          1 
  19    rs35744349    0.06509    0.06509          1          1          1          1     0.9988          1 
  19    rs12976111    0.06509    0.06509          1          1          1          1     0.9988          1 
  19    rs12976122    0.06509    0.06509          1          1          1          1     0.9988          1 
  19    rs12985778    0.06509    0.06509          1          1          1          1     0.9988          1 
  19     rs2303112    0.06511    0.06511          1          1          1          1     0.9988          1 
  19    rs75397041    0.06527    0.06527          1          1          1          1     0.9988          1 
  19   rs148208689    0.06527    0.06527          1          1          1          1     0.9988          1 
  19   rs149439896    0.06527    0.06527          1          1          1          1     0.9988          1 
  19    rs56022401    0.06527    0.06527          1          1          1          1     0.9988          1 
  19    rs56296218    0.06527    0.06527          1          1          1          1     0.9988          1 
  19    rs56037171    0.06527    0.06527          1          1          1          1     0.9988          1 
  19    rs56230911    0.06527    0.06527          1          1          1          1     0.9988          1 
  19    rs62119398    0.06559    0.06559          1          1          1          1     0.9988          1 
  19   rs113239052     0.0656     0.0656          1          1          1          1     0.9988          1 
  19    rs35624673    0.06597    0.06597          1          1          1          1     0.9988          1 
  19   rs117172424    0.06601    0.06601          1          1          1          1     0.9988          1 
  19     rs6603113    0.06601    0.06601          1          1          1          1     0.9988          1 
  19     rs8100530    0.06601    0.06601          1          1          1          1     0.9988          1 
  19   rs556131545    0.06621    0.06621          1          1          1          1     0.9988          1 
  19    rs11672259    0.06659    0.06659          1          1          1          1     0.9988          1 
  19    rs12985146     0.0667     0.0667          1          1          1          1     0.9988          1 
  19    rs28882379    0.06699    0.06699          1          1          1          1     0.9988          1 
  19    rs78070574    0.06713    0.06713          1          1          1          1     0.9988          1 
  19    rs71183658    0.06716    0.06716          1          1          1          1     0.9988          1 
  19     rs1968254    0.06717    0.06717          1          1          1          1     0.9988          1 
  19   rs150679157    0.06728    0.06728          1          1          1          1     0.9988          1 
  19     rs3813776    0.06729    0.06729          1          1          1          1     0.9988          1 
  19     rs3813775    0.06729    0.06729          1          1          1          1     0.9988          1 
  19     rs3813774    0.06729    0.06729          1          1          1          1     0.9988          1 
  19   rs112112241    0.06731    0.06731          1          1          1          1     0.9988          1 
  19     rs6510889    0.06734    0.06734          1          1          1          1     0.9988          1 
  19     rs4804375    0.06762    0.06762          1          1          1          1     0.9988          1 
  19    rs10445640    0.06762    0.06762          1          1          1          1     0.9988          1 
  19      rs348357    0.06773    0.06773          1          1          1          1     0.9988          1 
  19      rs348358    0.06773    0.06773          1          1          1          1     0.9988          1 
  19     rs2436494    0.06785    0.06785          1          1          1          1     0.9988          1 
  19   rs113663058      0.068      0.068          1          1          1          1     0.9988          1 
  19      rs714965    0.06802    0.06802          1          1          1          1     0.9988          1 
  19    rs62123298    0.06825    0.06825          1          1          1          1     0.9988          1 
  19    rs79325462    0.06853    0.06853          1          1          1          1     0.9988          1 
  19    rs56727053    0.06856    0.06856          1          1          1          1     0.9988          1 
  19     rs8112031    0.06861    0.06861          1          1          1          1     0.9988          1 
  19    rs12980338    0.06864    0.06864          1          1          1          1     0.9988          1 
  19    rs12973445    0.06864    0.06864          1          1          1          1     0.9988          1 
  19    rs12461871    0.06864    0.06864          1          1          1          1     0.9988          1 
  19    rs59100405    0.06886    0.06886          1          1          1          1     0.9988          1 
  19   rs112341270    0.06894    0.06894          1          1          1          1     0.9988          1 
  19   rs527723289    0.06896    0.06896          1          1          1          1     0.9988          1 
  19    rs10408924    0.06898    0.06898          1          1          1          1     0.9988          1 
  19   rs111971216    0.06898    0.06898          1          1          1          1     0.9988          1 
  19     rs4804406    0.06898    0.06898          1          1          1          1     0.9988          1 
  19   rs111732325    0.06898    0.06898          1          1          1          1     0.9988          1 
  19     rs3834986    0.06898    0.06898          1          1          1          1     0.9988          1 
  19       rs10129    0.06898    0.06898          1          1          1          1     0.9988          1 
  19   rs113402674    0.06899    0.06899          1          1          1          1     0.9988          1 
  19     rs6511918    0.06902    0.06902          1          1          1          1     0.9988          1 
  19      rs881877    0.06913    0.06913          1          1          1          1     0.9988          1 
  19     rs4804774     0.0692     0.0692          1          1          1          1     0.9988          1 
  19    rs71941306    0.06922    0.06922          1          1          1          1     0.9988          1 
  19     rs3813778    0.06923    0.06923          1          1          1          1     0.9988          1 
  19    rs34124816    0.06949    0.06949          1          1          1          1     0.9988          1 
  19     rs7260578     0.0695     0.0695          1          1          1          1     0.9988          1 
  19   rs150302273    0.06951    0.06951          1          1          1          1     0.9988          1 
  19    rs28742595     0.0696     0.0696          1          1          1          1     0.9988          1 
  19    rs78545474    0.06983    0.06983          1          1          1          1     0.9988          1 
  19    rs75912367    0.06983    0.06983          1          1          1          1     0.9988          1 
  19    rs60558810    0.06992    0.06992          1          1          1          1     0.9988          1 
  19    rs62123177    0.07019    0.07019          1          1          1          1     0.9988          1 
  19   rs113555330    0.07037    0.07037          1          1          1          1     0.9988          1 
  19   rs112341991    0.07045    0.07045          1          1          1          1     0.9988          1 
  19    rs12982889    0.07056    0.07056          1          1          1          1     0.9988          1 
  19     rs3219177    0.07069    0.07069          1          1          1          1     0.9988          1 
  19    rs73923907    0.07073    0.07073          1          1          1          1     0.9988          1 
  19    rs59997181    0.07073    0.07073          1          1          1          1     0.9988          1 
  19    rs34941490    0.07073    0.07073          1          1          1          1     0.9988          1 
  19    rs61678563    0.07091    0.07091          1          1          1          1     0.9988          1 
  19    rs73548352    0.07098    0.07098          1          1          1          1     0.9988          1 
  19    rs60628887    0.07098    0.07098          1          1          1          1     0.9988          1 
  19   rs145391175    0.07098    0.07098          1          1          1          1     0.9988          1 
  19   rs144977392    0.07103    0.07103          1          1          1          1     0.9988          1 
  19   rs115884237    0.07103    0.07103          1          1          1          1     0.9988          1 
  19   rs114461382    0.07103    0.07103          1          1          1          1     0.9988          1 
  19      rs754671    0.07108    0.07108          1          1          1          1     0.9988          1 
  19      rs890858    0.07108    0.07108          1          1          1          1     0.9988          1 
  19     rs2913973    0.07108    0.07108          1          1          1          1     0.9988          1 
  19     rs2913969    0.07108    0.07108          1          1          1          1     0.9988          1 
  19    rs28527176    0.07119    0.07119          1          1          1          1     0.9988          1 
  19   rs569466179    0.07121    0.07121          1          1          1          1     0.9988          1 
  19   rs114641290    0.07165    0.07165          1          1          1          1     0.9988          1 
  19    rs76840277    0.07165    0.07165          1          1          1          1     0.9988          1 
  19    rs10424513    0.07165    0.07165          1          1          1          1     0.9988          1 
  19    rs10424075    0.07165    0.07165          1          1          1          1     0.9988          1 
  19    rs10420096    0.07165    0.07165          1          1          1          1     0.9988          1 
  19    rs28633719    0.07165    0.07165          1          1          1          1     0.9988          1 
  19    rs28435419    0.07165    0.07165          1          1          1          1     0.9988          1 
  19    rs28457686    0.07165    0.07165          1          1          1          1     0.9988          1 
  19   rs150039749    0.07165    0.07165          1          1          1          1     0.9988          1 
  19    rs77653921    0.07165    0.07165          1          1          1          1     0.9988          1 
  19    rs74801182    0.07165    0.07165          1          1          1          1     0.9988          1 
  19    rs10407623    0.07165    0.07165          1          1          1          1     0.9988          1 
  19    rs10402538    0.07165    0.07165          1          1          1          1     0.9988          1 
  19    rs10402994    0.07165    0.07165          1          1          1          1     0.9988          1 
  19    rs28595701    0.07165    0.07165          1          1          1          1     0.9988          1 
  19    rs28703580    0.07165    0.07165          1          1          1          1     0.9988          1 
  19    rs28641623    0.07165    0.07165          1          1          1          1     0.9988          1 
  19    rs10416013    0.07165    0.07165          1          1          1          1     0.9988          1 
  19    rs10401312    0.07165    0.07165          1          1          1          1     0.9988          1 
  19    rs10410933    0.07165    0.07165          1          1          1          1     0.9988          1 
  19   rs116412832    0.07165    0.07165          1          1          1          1     0.9988          1 
  19   rs115916681    0.07165    0.07165          1          1          1          1     0.9988          1 
  19    rs77846926    0.07165    0.07165          1          1          1          1     0.9988          1 
  19    rs77183352    0.07165    0.07165          1          1          1          1     0.9988          1 
  19    rs78027661    0.07165    0.07165          1          1          1          1     0.9988          1 
  19    rs10406202    0.07165    0.07165          1          1          1          1     0.9988          1 
  19    rs10411228    0.07165    0.07165          1          1          1          1     0.9988          1 
  19   rs145226180    0.07165    0.07165          1          1          1          1     0.9988          1 
  19    rs10415709    0.07165    0.07165          1          1          1          1     0.9988          1 
  19    rs74340378    0.07165    0.07165          1          1          1          1     0.9988          1 
  19   rs185874014    0.07165    0.07165          1          1          1          1     0.9988          1 
  19    rs78519537    0.07165    0.07165          1          1          1          1     0.9988          1 
  19   rs145352951    0.07165    0.07165          1          1          1          1     0.9988          1 
  19   rs200781036    0.07165    0.07165          1          1          1          1     0.9988          1 
  19   rs140830752    0.07165    0.07165          1          1          1          1     0.9988          1 
  19    rs10421523    0.07165    0.07165          1          1          1          1     0.9988          1 
  19   rs139304823    0.07165    0.07165          1          1          1          1     0.9988          1 
  19    rs76267805    0.07165    0.07165          1          1          1          1     0.9988          1 
  19    rs10423913    0.07165    0.07165          1          1          1          1     0.9988          1 
  19   rs144604816    0.07165    0.07165          1          1          1          1     0.9988          1 
  19   rs140156279    0.07165    0.07165          1          1          1          1     0.9988          1 
  19   rs150353545    0.07165    0.07165          1          1          1          1     0.9988          1 
  19   rs138918981    0.07165    0.07165          1          1          1          1     0.9988          1 
  19   rs143050191    0.07165    0.07165          1          1          1          1     0.9988          1 
  19    rs79760901    0.07165    0.07165          1          1          1          1     0.9988          1 
  19     rs7252754    0.07165    0.07165          1          1          1          1     0.9988          1 
  19    rs10411597    0.07165    0.07165          1          1          1          1     0.9988          1 
  19   rs113550925    0.07185    0.07185          1          1          1          1     0.9988          1 
  19   rs112363339    0.07185    0.07185          1          1          1          1     0.9988          1 
  19     rs7245737    0.07185    0.07185          1          1          1          1     0.9988          1 
  19    rs78136847    0.07185    0.07185          1          1          1          1     0.9988          1 
  19     rs7253907    0.07185    0.07185          1          1          1          1     0.9988          1 
  19    rs76325274    0.07185    0.07185          1          1          1          1     0.9988          1 
  19    rs11878480    0.07185    0.07185          1          1          1          1     0.9988          1 
  19   rs113957806    0.07185    0.07185          1          1          1          1     0.9988          1 
  19    rs77540833    0.07185    0.07185          1          1          1          1     0.9988          1 
  19   rs111959738    0.07185    0.07185          1          1          1          1     0.9988          1 
  19    rs61097680    0.07205    0.07205          1          1          1          1     0.9988          1 
  19     rs8113777    0.07233    0.07233          1          1          1          1     0.9988          1 
  19    rs73493454    0.07233    0.07233          1          1          1          1     0.9988          1 
  19    rs12460673    0.07235    0.07235          1          1          1          1     0.9988          1 
  19    rs12609892    0.07235    0.07235          1          1          1          1     0.9988          1 
  19   rs147265320    0.07241    0.07241          1          1          1          1     0.9988          1 
  19   rs113707871    0.07245    0.07245          1          1          1          1     0.9988          1 
  19   rs567754538    0.07248    0.07248          1          1          1          1     0.9988          1 
  19    rs74809330    0.07257    0.07257          1          1          1          1     0.9988          1 
  19    rs73539613    0.07257    0.07257          1          1          1          1     0.9988          1 
  19    rs61064939    0.07257    0.07257          1          1          1          1     0.9988          1 
  19     rs8108758    0.07257    0.07257          1          1          1          1     0.9988          1 
  19    rs11879908    0.07257    0.07257          1          1          1          1     0.9988          1 
  19   rs142845256    0.07257    0.07257          1          1          1          1     0.9988          1 
  19    rs12979435    0.07257    0.07257          1          1          1          1     0.9988          1 
  19    rs11301602    0.07257    0.07257          1          1          1          1     0.9988          1 
  19     rs8106128    0.07257    0.07257          1          1          1          1     0.9988          1 
  19    rs74174401    0.07257    0.07257          1          1          1          1     0.9988          1 
  19    rs12461987    0.07257    0.07257          1          1          1          1     0.9988          1 
  19     rs8103463    0.07257    0.07257          1          1          1          1     0.9988          1 
  19    rs12462627    0.07257    0.07257          1          1          1          1     0.9988          1 
  19     rs1494124    0.07257    0.07257          1          1          1          1     0.9988          1 
  19     rs2172661    0.07257    0.07257          1          1          1          1     0.9988          1 
  19      rs778988    0.07259    0.07259          1          1          1          1     0.9988          1 
  19    rs11085149    0.07259    0.07259          1          1          1          1     0.9988          1 
  19      rs778979    0.07259    0.07259          1          1          1          1     0.9988          1 
  19      rs778980    0.07259    0.07259          1          1          1          1     0.9988          1 
  19      rs778983    0.07259    0.07259          1          1          1          1     0.9988          1 
  19      rs702065    0.07259    0.07259          1          1          1          1     0.9988          1 
  19    rs11883223    0.07261    0.07261          1          1          1          1     0.9988          1 
  19    rs11880688    0.07273    0.07273          1          1          1          1     0.9988          1 
  19     rs2017307    0.07299    0.07299          1          1          1          1     0.9988          1 
  19   rs556066876    0.07305    0.07305          1          1          1          1     0.9988          1 
  19     rs7254769    0.07306    0.07306          1          1          1          1     0.9988          1 
  19   rs151019346     0.0731     0.0731          1          1          1          1     0.9988          1 
  19     rs9749164     0.0731     0.0731          1          1          1          1     0.9988          1 
  19     rs4044528    0.07319    0.07319          1          1          1          1     0.9988          1 
  19    rs73488635    0.07337    0.07337          1          1          1          1     0.9988          1 
  19    rs73488639    0.07337    0.07337          1          1          1          1     0.9988          1 
  19   rs114054909    0.07351    0.07351          1          1          1          1     0.9988          1 
  19     rs4566305    0.07353    0.07353          1          1          1          1     0.9988          1 
  19    rs73492767    0.07356    0.07356          1          1          1          1     0.9988          1 
  19     rs1984480    0.07366    0.07366          1          1          1          1     0.9988          1 
  19     rs4804427    0.07386    0.07386          1          1          1          1     0.9988          1 
  19    rs11666443    0.07386    0.07386          1          1          1          1     0.9988          1 
  19    rs12975581    0.07396    0.07396          1          1          1          1     0.9988          1 
  19    rs56293019    0.07396    0.07396          1          1          1          1     0.9988          1 
  19     rs6512214    0.07396    0.07396          1          1          1          1     0.9988          1 
  19      rs171093    0.07408    0.07408          1          1          1          1     0.9988          1 
  19      rs344589    0.07408    0.07408          1          1          1          1     0.9988          1 
  19   rs112722258    0.07411    0.07411          1          1          1          1     0.9988          1 
  19   rs114901840    0.07422    0.07422          1          1          1          1     0.9988          1 
  19      rs452430    0.07436    0.07436          1          1          1          1     0.9988          1 
  19    rs56077168    0.07439    0.07439          1          1          1          1     0.9988          1 
  19      rs538442    0.07455    0.07455          1          1          1          1     0.9988          1 
  19     rs7249482    0.07477    0.07477          1          1          1          1     0.9988          1 
  19    rs10414082    0.07483    0.07483          1          1          1          1     0.9988          1 
  19    rs58074314    0.07518    0.07518          1          1          1          1     0.9988          1 
  19    rs62126598    0.07565    0.07565          1          1          1          1     0.9988          1 
  19    rs58034536    0.07568    0.07568          1          1          1          1     0.9988          1 
  19    rs12982394    0.07568    0.07568          1          1          1          1     0.9988          1 
  19   rs113046735    0.07568    0.07568          1          1          1          1     0.9988          1 
  19    rs58674936    0.07568    0.07568          1          1          1          1     0.9988          1 
  19   rs113797077     0.0758     0.0758          1          1          1          1     0.9988          1 
  19    rs34411333     0.0758     0.0758          1          1          1          1     0.9988          1 
  19   rs114406449     0.0758     0.0758          1          1          1          1     0.9988          1 
  19    rs79828401    0.07603    0.07603          1          1          1          1     0.9988          1 
  19      rs466876    0.07621    0.07621          1          1          1          1     0.9988          1 
  19    rs58637222    0.07629    0.07629          1          1          1          1     0.9988          1 
  19    rs56787791    0.07629    0.07629          1          1          1          1     0.9988          1 
  19    rs77353826     0.0765     0.0765          1          1          1          1     0.9988          1 
  19     rs2287845    0.07663    0.07663          1          1          1          1     0.9988          1 
  19     rs2355315    0.07663    0.07663          1          1          1          1     0.9988          1 
  19     rs2253756    0.07663    0.07663          1          1          1          1     0.9988          1 
  19     rs2355316    0.07663    0.07663          1          1          1          1     0.9988          1 
  19      rs408004    0.07663    0.07663          1          1          1          1     0.9988          1 
  19      rs385421    0.07663    0.07663          1          1          1          1     0.9988          1 
  19     rs2355317    0.07663    0.07663          1          1          1          1     0.9988          1 
  19      rs448260    0.07663    0.07663          1          1          1          1     0.9988          1 
  19     rs5826946    0.07663    0.07663          1          1          1          1     0.9988          1 
  19      rs366510    0.07663    0.07663          1          1          1          1     0.9988          1 
  19     rs1833792    0.07663    0.07663          1          1          1          1     0.9988          1 
  19    rs10596077    0.07663    0.07663          1          1          1          1     0.9988          1 
  19    rs62125104    0.07663    0.07663          1          1          1          1     0.9988          1 
  19    rs62125105    0.07663    0.07663          1          1          1          1     0.9988          1 
  19    rs62125106    0.07663    0.07663          1          1          1          1     0.9988          1 
  19    rs35162257    0.07663    0.07663          1          1          1          1     0.9988          1 
  19   rs200190294    0.07663    0.07663          1          1          1          1     0.9988          1 
  19      rs445750    0.07663    0.07663          1          1          1          1     0.9988          1 
  19      rs392690    0.07663    0.07663          1          1          1          1     0.9988          1 
  19     rs2642208    0.07663    0.07663          1          1          1          1     0.9988          1 
  19    rs11569459    0.07663    0.07663          1          1          1          1     0.9988          1 
  19    rs11569458    0.07663    0.07663          1          1          1          1     0.9988          1 
  19    rs11569457    0.07663    0.07663          1          1          1          1     0.9988          1 
  19     rs2642207    0.07663    0.07663          1          1          1          1     0.9988          1 
  19      rs408290    0.07663    0.07663          1          1          1          1     0.9988          1 
  19      rs433594    0.07663    0.07663          1          1          1          1     0.9988          1 
  19      rs428453    0.07663    0.07663          1          1          1          1     0.9988          1 
  19      rs432823    0.07663    0.07663          1          1          1          1     0.9988          1 
  19    rs55698874    0.07664    0.07664          1          1          1          1     0.9988          1 
  19     rs1047598    0.07664    0.07664          1          1          1          1     0.9988          1 
  19    rs79723797      0.077      0.077          1          1          1          1     0.9988          1 
  19    rs75444444      0.077      0.077          1          1          1          1     0.9988          1 
  19    rs28733121    0.07711    0.07711          1          1          1          1     0.9988          1 
  19   rs113988031    0.07731    0.07731          1          1          1          1     0.9988          1 
  19   rs111913810    0.07731    0.07731          1          1          1          1     0.9988          1 
  19   rs112175191    0.07731    0.07731          1          1          1          1     0.9988          1 
  19   rs111311875    0.07731    0.07731          1          1          1          1     0.9988          1 
  19     rs7409232     0.0775     0.0775          1          1          1          1     0.9988          1 
  19   rs112975317    0.07773    0.07773          1          1          1          1     0.9988          1 
  19    rs10411191    0.07791    0.07791          1          1          1          1     0.9988          1 
  19    rs11671206    0.07833    0.07833          1          1          1          1     0.9988          1 
  19    rs28706247     0.0784     0.0784          1          1          1          1     0.9988          1 
  19    rs79545787    0.07847    0.07847          1          1          1          1     0.9988          1 
  19    rs12610004    0.07847    0.07847          1          1          1          1     0.9988          1 
  19    rs41509747    0.07847    0.07847          1          1          1          1     0.9988          1 
  19     rs8105772    0.07848    0.07848          1          1          1          1     0.9988          1 
  19    rs75228027    0.07853    0.07853          1          1          1          1     0.9988          1 
  19   rs191354398    0.07853    0.07853          1          1          1          1     0.9988          1 
  19   rs116785610    0.07853    0.07853          1          1          1          1     0.9988          1 
  19   rs115321934    0.07853    0.07853          1          1          1          1     0.9988          1 
  19   rs116565827    0.07853    0.07853          1          1          1          1     0.9988          1 
  19   rs201284176    0.07853    0.07853          1          1          1          1     0.9988          1 
  19   rs114426250    0.07853    0.07853          1          1          1          1     0.9988          1 
  19   rs115581057    0.07853    0.07853          1          1          1          1     0.9988          1 
  19    rs62123073    0.07867    0.07867          1          1          1          1     0.9988          1 
  19   rs146091125     0.0788     0.0788          1          1          1          1     0.9988          1 
  19     rs4807915    0.07881    0.07881          1          1          1          1     0.9988          1 
  19   rs139753277    0.07881    0.07881          1          1          1          1     0.9988          1 
  19    rs73492797    0.07894    0.07894          1          1          1          1     0.9988          1 
  19    rs73492801    0.07894    0.07894          1          1          1          1     0.9988          1 
  19     rs7247908    0.07894    0.07894          1          1          1          1     0.9988          1 
  19     rs7247588    0.07894    0.07894          1          1          1          1     0.9988          1 
  19     rs7248247    0.07894    0.07894          1          1          1          1     0.9988          1 
  19     rs7251470    0.07894    0.07894          1          1          1          1     0.9988          1 
  19     rs7251595    0.07894    0.07894          1          1          1          1     0.9988          1 
  19     rs9636184    0.07894    0.07894          1          1          1          1     0.9988          1 
  19   rs147679712    0.07897    0.07897          1          1          1          1     0.9988          1 
  19    rs10537124    0.07902    0.07902          1          1          1          1     0.9988          1 
  19    rs57178252    0.07904    0.07904          1          1          1          1     0.9988          1 
  19    rs60941879    0.07907    0.07907          1          1          1          1     0.9988          1 
  19   rs199870394    0.07909    0.07909          1          1          1          1     0.9988          1 
  19   rs199989311    0.07914    0.07914          1          1          1          1     0.9988          1 
  19   rs112962179    0.07928    0.07928          1          1          1          1     0.9988          1 
  19    rs17159300    0.07928    0.07928          1          1          1          1     0.9988          1 
  19   rs113774422    0.07954    0.07954          1          1          1          1     0.9988          1 
  19    rs28436149    0.07954    0.07954          1          1          1          1     0.9988          1 
  19    rs12983000    0.07956    0.07956          1          1          1          1     0.9988          1 
  19   rs114831278     0.0796     0.0796          1          1          1          1     0.9988          1 
  19   rs115389919     0.0796     0.0796          1          1          1          1     0.9988          1 
  19   rs116638689    0.07968    0.07968          1          1          1          1     0.9988          1 
  19   rs143019412    0.07985    0.07985          1          1          1          1     0.9988          1 
  19   rs118160965    0.07992    0.07992          1          1          1          1     0.9988          1 
  19    rs75550442    0.07992    0.07992          1          1          1          1     0.9988          1 
  19    rs10419577    0.08018    0.08018          1          1          1          1     0.9988          1 
  19    rs62124519    0.08018    0.08018          1          1          1          1     0.9988          1 
  19     rs2234182    0.08022    0.08022          1          1          1          1     0.9988          1 
  19   rs147736951    0.08029    0.08029          1          1          1          1     0.9988          1 
  19     rs8108323    0.08029    0.08029          1          1          1          1     0.9988          1 
  19   rs551042250    0.08029    0.08029          1          1          1          1     0.9988          1 
  19     rs4807863     0.0803     0.0803          1          1          1          1     0.9988          1 
  19      rs778982    0.08039    0.08039          1          1          1          1     0.9988          1 
  19    rs28758202    0.08039    0.08039          1          1          1          1     0.9988          1 
  19    rs56361584    0.08042    0.08042          1          1          1          1     0.9988          1 
  19    rs60270097    0.08046    0.08046          1          1          1          1     0.9988          1 
  19     rs8108169    0.08068    0.08068          1          1          1          1     0.9988          1 
  19   rs530047941    0.08078    0.08078          1          1          1          1     0.9988          1 
  19   rs530847883     0.0809     0.0809          1          1          1          1     0.9988          1 
  19    rs73920711    0.08098    0.08098          1          1          1          1     0.9988          1 
  19      rs348370    0.08111    0.08111          1          1          1          1     0.9988          1 
  19    rs73488786    0.08132    0.08132          1          1          1          1     0.9988          1 
  19      rs778987    0.08152    0.08152          1          1          1          1     0.9988          1 
  19   rs538854889    0.08171    0.08171          1          1          1          1     0.9988          1 
  19      rs348398    0.08175    0.08175          1          1          1          1     0.9988          1 
  19      rs348399    0.08175    0.08175          1          1          1          1     0.9988          1 
  19   rs575097421    0.08184    0.08184          1          1          1          1     0.9988          1 
  19    rs59360812    0.08201    0.08201          1          1          1          1     0.9988          1 
  19    rs34853923    0.08219    0.08219          1          1          1          1     0.9988          1 
  19     rs8101778    0.08219    0.08219          1          1          1          1     0.9988          1 
  19   rs141487691    0.08228    0.08228          1          1          1          1     0.9988          1 
  19   rs150019323    0.08233    0.08233          1          1          1          1     0.9988          1 
  19     rs1493877    0.08244    0.08244          1          1          1          1     0.9988          1 
  19   rs149059523    0.08268    0.08268          1          1          1          1     0.9988          1 
  19   rs116394605    0.08268    0.08268          1          1          1          1     0.9988          1 
  19     rs2228539    0.08278    0.08278          1          1          1          1     0.9988          1 
  19   rs370554352    0.08293    0.08293          1          1          1          1     0.9988          1 
  19    rs10416069    0.08299    0.08299          1          1          1          1     0.9988          1 
  19   rs111931215    0.08299    0.08299          1          1          1          1     0.9988          1 
  19   rs111590725    0.08333    0.08333          1          1          1          1     0.9988          1 
  19    rs57338458    0.08335    0.08335          1          1          1          1     0.9988          1 
  19    rs10422281    0.08336    0.08336          1          1          1          1     0.9988          1 
  19      rs331683    0.08391    0.08391          1          1          1          1     0.9988          1 
  19    rs35259595    0.08397    0.08397          1          1          1          1     0.9988          1 
  19    rs12611391    0.08399    0.08399          1          1          1          1     0.9988          1 
  19      rs574930    0.08409    0.08409          1          1          1          1     0.9988          1 
  19   rs547007282     0.0841     0.0841          1          1          1          1     0.9988          1 
  19    rs10401466    0.08418    0.08418          1          1          1          1     0.9988          1 
  19   rs536812550     0.0842     0.0842          1          1          1          1     0.9988          1 
  19    rs12977353    0.08425    0.08425          1          1          1          1     0.9988          1 
  19   rs574045409    0.08449    0.08449          1          1          1          1     0.9988          1 
  19    rs73493685     0.0845     0.0845          1          1          1          1     0.9988          1 
  19    rs10406181    0.08451    0.08451          1          1          1          1     0.9988          1 
  19    rs73501539    0.08451    0.08451          1          1          1          1     0.9988          1 
  19   rs115502682    0.08528    0.08528          1          1          1          1     0.9988          1 
  19    rs61738474    0.08528    0.08528          1          1          1          1     0.9988          1 
  19   rs115192981    0.08528    0.08528          1          1          1          1     0.9988          1 
  19   rs142281488    0.08528    0.08528          1          1          1          1     0.9988          1 
  19    rs74549644    0.08532    0.08532          1          1          1          1     0.9988          1 
  19    rs78045374    0.08532    0.08532          1          1          1          1     0.9988          1 
  19   rs111345834    0.08532    0.08532          1          1          1          1     0.9988          1 
  19     rs8104339     0.0855     0.0855          1          1          1          1     0.9988          1 
  19     rs5826993    0.08569    0.08569          1          1          1          1     0.9988          1 
  19    rs59337126    0.08575    0.08575          1          1          1          1     0.9988          1 
  19      rs308197    0.08576    0.08576          1          1          1          1     0.9988          1 
  19      rs308194    0.08576    0.08576          1          1          1          1     0.9988          1 
  19      rs432249    0.08576    0.08576          1          1          1          1     0.9988          1 
  19    rs10414882     0.0858     0.0858          1          1          1          1     0.9988          1 
  19   rs114038042    0.08599    0.08599          1          1          1          1     0.9988          1 
  19   rs114414737    0.08599    0.08599          1          1          1          1     0.9988          1 
  19   rs150231717    0.08599    0.08599          1          1          1          1     0.9988          1 
  19    rs10408476    0.08627    0.08627          1          1          1          1     0.9988          1 
  19    rs73006091    0.08644    0.08644          1          1          1          1     0.9988          1 
  19     rs3852880    0.08646    0.08646          1          1          1          1     0.9988          1 
  19     rs4807086    0.08646    0.08646          1          1          1          1     0.9988          1 
  19    rs77658524     0.0865     0.0865          1          1          1          1     0.9988          1 
  19    rs12979847    0.08668    0.08668          1          1          1          1     0.9988          1 
  19    rs35641641    0.08668    0.08668          1          1          1          1     0.9988          1 
  19    rs34254806    0.08668    0.08668          1          1          1          1     0.9988          1 
  19     rs8102108    0.08668    0.08668          1          1          1          1     0.9988          1 
  19     rs4804391    0.08669    0.08669          1          1          1          1     0.9988          1 
  19     rs7260208    0.08681    0.08681          1          1          1          1     0.9988          1 
  19   rs146300071    0.08735    0.08735          1          1          1          1     0.9988          1 
  19   rs537291756    0.08751    0.08751          1          1          1          1     0.9988          1 
  19    rs62120169    0.08777    0.08777          1          1          1          1     0.9988          1 
  19    rs57702653    0.08777    0.08777          1          1          1          1     0.9988          1 
  19    rs60781488    0.08777    0.08777          1          1          1          1     0.9988          1 
  19    rs57167556    0.08777    0.08777          1          1          1          1     0.9988          1 
  19    rs11670052    0.08777    0.08777          1          1          1          1     0.9988          1 
  19      rs752410    0.08777    0.08777          1          1          1          1     0.9988          1 
  19    rs62120176    0.08777    0.08777          1          1          1          1     0.9988          1 
  19     rs4807054    0.08789    0.08789          1          1          1          1     0.9988          1 
  19    rs28971635    0.08809    0.08809          1          1          1          1     0.9988          1 
  19   rs111220024    0.08809    0.08809          1          1          1          1     0.9988          1 
  19    rs61720671    0.08809    0.08809          1          1          1          1     0.9988          1 
  19   rs532373257    0.08809    0.08809          1          1          1          1     0.9988          1 
  19    rs77461030    0.08817    0.08817          1          1          1          1     0.9988          1 
  19    rs74677503    0.08817    0.08817          1          1          1          1     0.9988          1 
  19    rs78066839    0.08817    0.08817          1          1          1          1     0.9988          1 
  19   rs111274712    0.08817    0.08817          1          1          1          1     0.9988          1 
  19      rs918589    0.08825    0.08825          1          1          1          1     0.9988          1 
  19     rs8108927    0.08825    0.08825          1          1          1          1     0.9988          1 
  19     rs7249298    0.08825    0.08825          1          1          1          1     0.9988          1 
  19    rs58936509    0.08834    0.08834          1          1          1          1     0.9988          1 
  19    rs60859565    0.08834    0.08834          1          1          1          1     0.9988          1 
  19    rs62103607    0.08851    0.08851          1          1          1          1     0.9988          1 
  19    rs62103608    0.08851    0.08851          1          1          1          1     0.9988          1 
  19     rs8110757    0.08851    0.08851          1          1          1          1     0.9988          1 
  19     rs8102319    0.08851    0.08851          1          1          1          1     0.9988          1 
  19    rs78882681    0.08854    0.08854          1          1          1          1     0.9988          1 
  19    rs79203755    0.08854    0.08854          1          1          1          1     0.9988          1 
  19   rs112717094    0.08854    0.08854          1          1          1          1     0.9988          1 
  19    rs57587967    0.08854    0.08854          1          1          1          1     0.9988          1 
  19    rs56276160    0.08854    0.08854          1          1          1          1     0.9988          1 
  19    rs55904221    0.08854    0.08854          1          1          1          1     0.9988          1 
  19    rs57037252    0.08854    0.08854          1          1          1          1     0.9988          1 
  19    rs59204736    0.08854    0.08854          1          1          1          1     0.9988          1 
  19    rs58580615    0.08854    0.08854          1          1          1          1     0.9988          1 
  19    rs73920737    0.08854    0.08854          1          1          1          1     0.9988          1 
  19    rs73920738    0.08854    0.08854          1          1          1          1     0.9988          1 
  19    rs73920739    0.08854    0.08854          1          1          1          1     0.9988          1 
  19    rs55887608    0.08854    0.08854          1          1          1          1     0.9988          1 
  19    rs59542104    0.08866    0.08866          1          1          1          1     0.9988          1 
  19    rs58761784    0.08881    0.08881          1          1          1          1     0.9988          1 
  19      rs344596    0.08888    0.08888          1          1          1          1     0.9988          1 
  19   rs575254068    0.08889    0.08889          1          1          1          1     0.9988          1 
  19     rs1975045    0.08893    0.08893          1          1          1          1     0.9988          1 
  19   rs561634716    0.08919    0.08919          1          1          1          1     0.9988          1 
  19    rs34077937    0.08938    0.08938          1          1          1          1     0.9988          1 
  19     rs2047139    0.08951    0.08951          1          1          1          1     0.9988          1 
  19   rs113649135    0.08959    0.08959          1          1          1          1     0.9988          1 
  19     rs4804097    0.08972    0.08972          1          1          1          1     0.9988          1 
  19   rs113486640       0.09       0.09          1          1          1          1     0.9988          1 
  19   rs138703213    0.09005    0.09005          1          1          1          1     0.9988          1 
  19   rs116664360    0.09005    0.09005          1          1          1          1     0.9988          1 
  19   rs116569816    0.09008    0.09008          1          1          1          1     0.9988          1 
  19    rs78930521    0.09008    0.09008          1          1          1          1     0.9988          1 
  19   rs113974628    0.09021    0.09021          1          1          1          1     0.9988          1 
  19    rs73502001    0.09021    0.09021          1          1          1          1     0.9988          1 
  19    rs12710098     0.0904     0.0904          1          1          1          1     0.9988          1 
  19    rs12610223     0.0904     0.0904          1          1          1          1     0.9988          1 
  19    rs28439327    0.09046    0.09046          1          1          1          1     0.9988          1 
  19      rs422981    0.09051    0.09051          1          1          1          1     0.9988          1 
  19     rs2354114    0.09054    0.09054          1          1          1          1     0.9988          1 
  19    rs77143250    0.09054    0.09054          1          1          1          1     0.9988          1 
  19    rs10414229    0.09077    0.09077          1          1          1          1     0.9988          1 
  19    rs35702923    0.09107    0.09107          1          1          1          1     0.9988          1 
  19   rs114222421    0.09112    0.09112          1          1          1          1     0.9988          1 
  19   rs141848534    0.09117    0.09117          1          1          1          1     0.9988          1 
  19    rs80079626    0.09117    0.09117          1          1          1          1     0.9988          1 
  19   rs116246092    0.09135    0.09135          1          1          1          1     0.9988          1 
  19     rs7250584    0.09165    0.09165          1          1          1          1     0.9988          1 
  19     rs7253931    0.09165    0.09165          1          1          1          1     0.9988          1 
  19   rs138174609    0.09165    0.09165          1          1          1          1     0.9988          1 
  19   rs141491311    0.09165    0.09165          1          1          1          1     0.9988          1 
  19   rs115849647     0.0919     0.0919          1          1          1          1     0.9988          1 
  19    rs11881002    0.09211    0.09211          1          1          1          1     0.9988          1 
  19    rs58043469    0.09211    0.09211          1          1          1          1     0.9988          1 
  19   rs111364559    0.09211    0.09211          1          1          1          1     0.9988          1 
  19    rs35271158    0.09216    0.09216          1          1          1          1     0.9988          1 
  19    rs12979798    0.09217    0.09217          1          1          1          1     0.9988          1 
  19    rs56040361    0.09227    0.09227          1          1          1          1     0.9988          1 
  19   rs200143462    0.09248    0.09248          1          1          1          1     0.9988          1 
  19     rs7254610    0.09249    0.09249          1          1          1          1     0.9988          1 
  19    rs10409323    0.09249    0.09249          1          1          1          1     0.9988          1 
  19    rs73008122    0.09249    0.09249          1          1          1          1     0.9988          1 
  19     rs4416136    0.09249    0.09249          1          1          1          1     0.9988          1 
  19    rs12460391    0.09249    0.09249          1          1          1          1     0.9988          1 
  19     rs7249924    0.09249    0.09249          1          1          1          1     0.9988          1 
  19     rs8106830    0.09253    0.09253          1          1          1          1     0.9988          1 
  19   rs530500429    0.09286    0.09286          1          1          1          1     0.9988          1 
  19     rs8101090    0.09297    0.09297          1          1          1          1     0.9988          1 
  19   rs112950269    0.09325    0.09325          1          1          1          1     0.9988          1 
  19     rs1968595    0.09325    0.09325          1          1          1          1     0.9988          1 
  19     rs1609456    0.09325    0.09325          1          1          1          1     0.9988          1 
  19   rs113556337    0.09325    0.09325          1          1          1          1     0.9988          1 
  19    rs73499573    0.09325    0.09325          1          1          1          1     0.9988          1 
  19    rs66549838    0.09328    0.09328          1          1          1          1     0.9988          1 
  19     rs5020278    0.09328    0.09328          1          1          1          1     0.9988          1 
  19    rs61729907    0.09328    0.09328          1          1          1          1     0.9988          1 
  19    rs56139543    0.09328    0.09328          1          1          1          1     0.9988          1 
  19   rs111976578    0.09351    0.09351          1          1          1          1     0.9988          1 
  19     rs1722212    0.09354    0.09354          1          1          1          1     0.9988          1 
  19    rs10403167    0.09364    0.09364          1          1          1          1     0.9988          1 
  19    rs59496745    0.09373    0.09373          1          1          1          1     0.9988          1 
  19   rs111067254    0.09387    0.09387          1          1          1          1     0.9988          1 
  19     rs4408643    0.09389    0.09389          1          1          1          1     0.9988          1 
  19   rs540074087      0.094      0.094          1          1          1          1     0.9988          1 
  19   rs538176489    0.09406    0.09406          1          1          1          1     0.9988          1 
  19   rs184027276    0.09409    0.09409          1          1          1          1     0.9988          1 
  19   rs183635678     0.0941     0.0941          1          1          1          1     0.9988          1 
  19     rs8108362    0.09417    0.09417          1          1          1          1     0.9988          1 
  19    rs11881470    0.09417    0.09417          1          1          1          1     0.9988          1 
  19      rs344597    0.09423    0.09423          1          1          1          1     0.9988          1 
  19    rs76606052    0.09428    0.09428          1          1          1          1     0.9988          1 
  19    rs57569670    0.09431    0.09431          1          1          1          1     0.9988          1 
  19    rs58996428    0.09432    0.09432          1          1          1          1     0.9988          1 
  19   rs111326801    0.09432    0.09432          1          1          1          1     0.9988          1 
  19   rs111777983    0.09432    0.09432          1          1          1          1     0.9988          1 
  19    esv3643551    0.09441    0.09441          1          1          1          1     0.9988          1 
  19    rs61222524    0.09441    0.09441          1          1          1          1     0.9988          1 
  19   rs140618015    0.09441    0.09441          1          1          1          1     0.9988          1 
  19   rs113539443    0.09441    0.09441          1          1          1          1     0.9988          1 
  19   rs546761869    0.09485    0.09485          1          1          1          1     0.9988          1 
  19    rs79264470    0.09518    0.09518          1          1          1          1     0.9988          1 
  19    rs77452913    0.09518    0.09518          1          1          1          1     0.9988          1 
  19     rs7257835    0.09518    0.09518          1          1          1          1     0.9988          1 
  19   rs111850522    0.09523    0.09523          1          1          1          1     0.9988          1 
  19   rs142551446    0.09523    0.09523          1          1          1          1     0.9988          1 
  19    rs34494166    0.09547    0.09547          1          1          1          1     0.9988          1 
  19     rs4804240    0.09547    0.09547          1          1          1          1     0.9988          1 
  19     rs7252283    0.09553    0.09553          1          1          1          1     0.9988          1 
  19   rs193249313    0.09553    0.09553          1          1          1          1     0.9988          1 
  19    rs66503447    0.09573    0.09573          1          1          1          1     0.9988          1 
  19   rs571174580    0.09574    0.09574          1          1          1          1     0.9988          1 
  19    rs10420323    0.09576    0.09576          1          1          1          1     0.9988          1 
  19    rs73922472    0.09593    0.09593          1          1          1          1     0.9988          1 
  19    rs73922474    0.09593    0.09593          1          1          1          1     0.9988          1 
  19    rs73922476    0.09593    0.09593          1          1          1          1     0.9988          1 
  19    rs73922477    0.09593    0.09593          1          1          1          1     0.9988          1 
  19    rs59685845    0.09593    0.09593          1          1          1          1     0.9988          1 
  19    rs60463209    0.09593    0.09593          1          1          1          1     0.9988          1 
  19    rs57717779    0.09593    0.09593          1          1          1          1     0.9988          1 
  19    rs73922480    0.09593    0.09593          1          1          1          1     0.9988          1 
  19    rs77285514    0.09593    0.09593          1          1          1          1     0.9988          1 
  19   rs112655078    0.09594    0.09594          1          1          1          1     0.9988          1 
  19   rs139496441    0.09602    0.09602          1          1          1          1     0.9988          1 
  19   rs148833947    0.09605    0.09605          1          1          1          1     0.9988          1 
  19    rs10414137    0.09605    0.09605          1          1          1          1     0.9988          1 
  19    rs78590644    0.09634    0.09634          1          1          1          1     0.9988          1 
  19    rs10402045     0.0964     0.0964          1          1          1          1     0.9988          1 
  19    rs79046309    0.09646    0.09646          1          1          1          1     0.9988          1 
  19   rs114381378    0.09659    0.09659          1          1          1          1     0.9988          1 
  19   rs116322461    0.09659    0.09659          1          1          1          1     0.9988          1 
  19    rs56925921    0.09659    0.09659          1          1          1          1     0.9988          1 
  19    rs13345582    0.09683    0.09683          1          1          1          1     0.9988          1 
  19   rs369182737    0.09688    0.09688          1          1          1          1     0.9988          1 
  19    rs61741223    0.09688    0.09688          1          1          1          1     0.9988          1 
  19    rs61738391    0.09688    0.09688          1          1          1          1     0.9988          1 
  19   rs139495105    0.09688    0.09688          1          1          1          1     0.9988          1 
  19    rs77939958    0.09688    0.09688          1          1          1          1     0.9988          1 
  19    rs76296486    0.09688    0.09688          1          1          1          1     0.9988          1 
  19    rs79893793    0.09688    0.09688          1          1          1          1     0.9988          1 
  19   rs114448739    0.09688    0.09688          1          1          1          1     0.9988          1 
  19   rs114148988    0.09688    0.09688          1          1          1          1     0.9988          1 
  19   rs115311327    0.09688    0.09688          1          1          1          1     0.9988          1 
  19   rs115789979    0.09688    0.09688          1          1          1          1     0.9988          1 
  19   rs115909981    0.09688    0.09688          1          1          1          1     0.9988          1 
  19   rs114452591    0.09688    0.09688          1          1          1          1     0.9988          1 
  19   rs115112318    0.09688    0.09688          1          1          1          1     0.9988          1 
  19   rs116485406    0.09688    0.09688          1          1          1          1     0.9988          1 
  19   rs116477649    0.09688    0.09688          1          1          1          1     0.9988          1 
  19   rs201624135    0.09688    0.09688          1          1          1          1     0.9988          1 
  19   rs148221546    0.09688    0.09688          1          1          1          1     0.9988          1 
  19   rs115207934    0.09688    0.09688          1          1          1          1     0.9988          1 
  19   rs572836973    0.09688    0.09688          1          1          1          1     0.9988          1 
  19   rs141864970    0.09688    0.09688          1          1          1          1     0.9988          1 
  19    rs12462351    0.09702    0.09702          1          1          1          1     0.9988          1 
  19    rs62118357    0.09702    0.09702          1          1          1          1     0.9988          1 
  19   rs199804580    0.09702    0.09702          1          1          1          1     0.9988          1 
  19    rs73503624    0.09725    0.09725          1          1          1          1     0.9988          1 
  19    rs73503635    0.09725    0.09725          1          1          1          1     0.9988          1 
  19    rs73503636    0.09725    0.09725          1          1          1          1     0.9988          1 
  19   rs113643247    0.09725    0.09725          1          1          1          1     0.9988          1 
  19    rs73503658    0.09725    0.09725          1          1          1          1     0.9988          1 
  19   rs141526005    0.09725    0.09725          1          1          1          1     0.9988          1 
  19   rs113351298    0.09725    0.09725          1          1          1          1     0.9988          1 
  19   rs112412140    0.09725    0.09725          1          1          1          1     0.9988          1 
  19      rs184628    0.09725    0.09725          1          1          1          1     0.9988          1 
  19   rs112302279    0.09727    0.09727          1          1          1          1     0.9988          1 
  19   rs113535021    0.09733    0.09733          1          1          1          1     0.9988          1 
  19   rs112975869    0.09753    0.09753          1          1          1          1     0.9988          1 
  19   rs113883431    0.09753    0.09753          1          1          1          1     0.9988          1 
  19    rs76094892    0.09753    0.09753          1          1          1          1     0.9988          1 
  19    rs76605180    0.09753    0.09753          1          1          1          1     0.9988          1 
  19   rs111560960    0.09753    0.09753          1          1          1          1     0.9988          1 
  19    rs35382994    0.09753    0.09753          1          1          1          1     0.9988          1 
  19    rs73491614    0.09758    0.09758          1          1          1          1     0.9988          1 
  19   rs113197061    0.09766    0.09766          1          1          1          1     0.9988          1 
  19   rs142372412    0.09772    0.09772          1          1          1          1     0.9988          1 
  19     rs8104283    0.09774    0.09774          1          1          1          1     0.9988          1 
  19   rs141109022    0.09781    0.09781          1          1          1          1     0.9988          1 
  19    rs61119765    0.09781    0.09781          1          1          1          1     0.9988          1 
  19    rs57284656    0.09781    0.09781          1          1          1          1     0.9988          1 
  19    rs56845209    0.09781    0.09781          1          1          1          1     0.9988          1 
  19      rs529991    0.09804    0.09804          1          1          1          1     0.9988          1 
  19   rs114907000     0.0981     0.0981          1          1          1          1     0.9988          1 
  19   rs369374865    0.09811    0.09811          1          1          1          1     0.9988          1 
  19   rs141399079    0.09819    0.09819          1          1          1          1     0.9988          1 
  19    rs35231202    0.09825    0.09825          1          1          1          1     0.9988          1 
  19    rs35825797    0.09829    0.09829          1          1          1          1     0.9988          1 
  19    rs12985234    0.09829    0.09829          1          1          1          1     0.9988          1 
  19     rs4804244    0.09829    0.09829          1          1          1          1     0.9988          1 
  19       rs14394    0.09829    0.09829          1          1          1          1     0.9988          1 
  19      rs731604    0.09829    0.09829          1          1          1          1     0.9988          1 
  19    rs17261137    0.09829    0.09829          1          1          1          1     0.9988          1 
  19     rs2336091    0.09829    0.09829          1          1          1          1     0.9988          1 
  19    rs11880220    0.09829    0.09829          1          1          1          1     0.9988          1 
  19     rs4804057    0.09829    0.09829          1          1          1          1     0.9988          1 
  19    rs62123129    0.09829    0.09829          1          1          1          1     0.9988          1 
  19    rs17261158    0.09829    0.09829          1          1          1          1     0.9988          1 
  19    rs11878283    0.09829    0.09829          1          1          1          1     0.9988          1 
  19    rs12978737    0.09829    0.09829          1          1          1          1     0.9988          1 
  19    rs11881277    0.09829    0.09829          1          1          1          1     0.9988          1 
  19    rs73550770    0.09833    0.09833          1          1          1          1     0.9988          1 
  19   rs116640499    0.09838    0.09838          1          1          1          1     0.9988          1 
  19    rs11878461    0.09849    0.09849          1          1          1          1     0.9988          1 
  19    rs17703837    0.09849    0.09849          1          1          1          1     0.9988          1 
  19   rs201882962    0.09851    0.09851          1          1          1          1     0.9988          1 
  19   rs111662308    0.09852    0.09852          1          1          1          1     0.9988          1 
  19      rs344588    0.09853    0.09853          1          1          1          1     0.9988          1 
  19     rs8104528    0.09867    0.09867          1          1          1          1     0.9988          1 
  19    rs10409606    0.09868    0.09868          1          1          1          1     0.9988          1 
  19     rs6603069    0.09869    0.09869          1          1          1          1     0.9988          1 
  19     rs8105770    0.09869    0.09869          1          1          1          1     0.9988          1 
  19   rs143674061    0.09873    0.09873          1          1          1          1     0.9988          1 
  19   rs183936056     0.0988     0.0988          1          1          1          1     0.9988          1 
  19    rs61127285    0.09883    0.09883          1          1          1          1     0.9988          1 
  19      rs348348    0.09885    0.09885          1          1          1          1     0.9988          1 
  19    rs73922406    0.09895    0.09895          1          1          1          1     0.9988          1 
  19   rs114491356      0.099      0.099          1          1          1          1     0.9988          1 
  19    rs11085776    0.09936    0.09936          1          1          1          1     0.9988          1 
  19   rs542305773     0.0995     0.0995          1          1          1          1     0.9988          1 
  19   rs144761261    0.09953    0.09953          1          1          1          1     0.9988          1 
  19    rs62110670    0.09955    0.09955          1          1          1          1     0.9988          1 
  19   rs534044461    0.09962    0.09962          1          1          1          1     0.9988          1 
  19    rs73490639    0.09962    0.09962          1          1          1          1     0.9988          1 
  19    rs73490644    0.09962    0.09962          1          1          1          1     0.9988          1 
  19   rs201731879    0.09986    0.09986          1          1          1          1     0.9988          1 
  19   rs116388336    0.09989    0.09989          1          1          1          1     0.9988          1 
  19    rs12980612     0.1004     0.1004          1          1          1          1     0.9988          1 
  19    rs78024263     0.1004     0.1004          1          1          1          1     0.9988          1 
  19   rs112937549     0.1004     0.1004          1          1          1          1     0.9988          1 
  19     rs7258475     0.1004     0.1004          1          1          1          1     0.9988          1 
  19     rs7259761     0.1004     0.1004          1          1          1          1     0.9988          1 
  19    rs34831649     0.1004     0.1004          1          1          1          1     0.9988          1 
  19    rs12985605     0.1004     0.1004          1          1          1          1     0.9988          1 
  19      rs626000     0.1004     0.1004          1          1          1          1     0.9988          1 
  19    rs36071073     0.1004     0.1004          1          1          1          1     0.9988          1 
  19      rs481912     0.1004     0.1004          1          1          1          1     0.9988          1 
  19    rs10425737     0.1004     0.1004          1          1          1          1     0.9988          1 
  19    rs10406420     0.1004     0.1004          1          1          1          1     0.9988          1 
  19    rs11666589     0.1005     0.1005          1          1          1          1     0.9988          1 
  19      rs344598     0.1005     0.1005          1          1          1          1     0.9988          1 
  19   rs116678339     0.1008     0.1008          1          1          1          1     0.9988          1 
  19    rs78176157     0.1008     0.1008          1          1          1          1     0.9988          1 
  19     rs7246654     0.1008     0.1008          1          1          1          1     0.9988          1 
  19    rs56780324     0.1008     0.1008          1          1          1          1     0.9988          1 
  19       rs36246     0.1009     0.1009          1          1          1          1     0.9988          1 
  19    rs58830419      0.101      0.101          1          1          1          1     0.9988          1 
  19      rs889316      0.101      0.101          1          1          1          1     0.9988          1 
  19   rs115968481     0.1011     0.1011          1          1          1          1     0.9988          1 
  19   rs115680553     0.1011     0.1011          1          1          1          1     0.9988          1 
  19     rs2135788     0.1014     0.1014          1          1          1          1     0.9988          1 
  19     rs4132068     0.1015     0.1015          1          1          1          1     0.9988          1 
  19     rs7507547     0.1015     0.1015          1          1          1          1     0.9988          1 
  19      rs918535     0.1015     0.1015          1          1          1          1     0.9988          1 
  19   rs114560719     0.1016     0.1016          1          1          1          1     0.9988          1 
  19    rs61322464     0.1016     0.1016          1          1          1          1     0.9988          1 
  19    rs10421224     0.1016     0.1016          1          1          1          1     0.9988          1 
  19   rs112324861     0.1016     0.1016          1          1          1          1     0.9988          1 
  19    rs73488435     0.1016     0.1016          1          1          1          1     0.9988          1 
  19     rs3105704     0.1019     0.1019          1          1          1          1     0.9988          1 
  19     rs2918300      0.102      0.102          1          1          1          1     0.9988          1 
  19      rs173172     0.1021     0.1021          1          1          1          1     0.9988          1 
  19    rs10421549     0.1021     0.1021          1          1          1          1     0.9988          1 
  19   rs200015447     0.1022     0.1022          1          1          1          1     0.9988          1 
  19   rs563769808     0.1024     0.1024          1          1          1          1     0.9988          1 
  19   rs527256993     0.1024     0.1024          1          1          1          1     0.9988          1 
  19   rs112208060     0.1025     0.1025          1          1          1          1     0.9988          1 
  19   rs137939834     0.1028     0.1028          1          1          1          1     0.9988          1 
  19    rs12973740     0.1028     0.1028          1          1          1          1     0.9988          1 
  19   rs141234661     0.1029     0.1029          1          1          1          1     0.9988          1 
  19     rs2880017     0.1031     0.1031          1          1          1          1     0.9988          1 
  19   rs114108998     0.1035     0.1035          1          1          1          1     0.9988          1 
  19   rs140815113     0.1035     0.1035          1          1          1          1     0.9988          1 
  19   rs141249318     0.1035     0.1035          1          1          1          1     0.9988          1 
  19   rs114752990     0.1035     0.1035          1          1          1          1     0.9988          1 
  19   rs114449437     0.1035     0.1035          1          1          1          1     0.9988          1 
  19    rs57206831     0.1035     0.1035          1          1          1          1     0.9988          1 
  19    rs17160011     0.1035     0.1035          1          1          1          1     0.9988          1 
  19   rs587707327     0.1036     0.1036          1          1          1          1     0.9988          1 
  19    rs34410808     0.1036     0.1036          1          1          1          1     0.9988          1 
  19   rs560965481     0.1038     0.1038          1          1          1          1     0.9988          1 
  19    rs55904843     0.1038     0.1038          1          1          1          1     0.9988          1 
  19    rs28763275     0.1038     0.1038          1          1          1          1     0.9988          1 
  19    rs10417520     0.1042     0.1042          1          1          1          1     0.9988          1 
  19      rs374470     0.1043     0.1043          1          1          1          1     0.9988          1 
  19      rs565443     0.1043     0.1043          1          1          1          1     0.9988          1 
  19      rs637184     0.1043     0.1043          1          1          1          1     0.9988          1 
  19      rs173655     0.1043     0.1043          1          1          1          1     0.9988          1 
  19      rs250319     0.1043     0.1043          1          1          1          1     0.9988          1 
  19      rs596241     0.1043     0.1043          1          1          1          1     0.9988          1 
  19      rs596715     0.1043     0.1043          1          1          1          1     0.9988          1 
  19      rs191779     0.1043     0.1043          1          1          1          1     0.9988          1 
  19      rs173653     0.1043     0.1043          1          1          1          1     0.9988          1 
  19     rs2967762     0.1043     0.1043          1          1          1          1     0.9988          1 
  19     rs2967742     0.1043     0.1043          1          1          1          1     0.9988          1 
  19    rs34884678     0.1045     0.1045          1          1          1          1     0.9988          1 
  19    rs12150995     0.1045     0.1045          1          1          1          1     0.9988          1 
  19    rs60657995     0.1045     0.1045          1          1          1          1     0.9988          1 
  19    rs76919732     0.1048     0.1048          1          1          1          1     0.9988          1 
  19    rs58774523     0.1049     0.1049          1          1          1          1     0.9988          1 
  19    rs10420008     0.1049     0.1049          1          1          1          1     0.9988          1 
  19    rs10425868     0.1049     0.1049          1          1          1          1     0.9988          1 
  19    rs10416358     0.1049     0.1049          1          1          1          1     0.9988          1 
  19    rs10424085     0.1049     0.1049          1          1          1          1     0.9988          1 
  19    rs12609789     0.1049     0.1049          1          1          1          1     0.9988          1 
  19   rs114336217     0.1049     0.1049          1          1          1          1     0.9988          1 
  19     rs4807831      0.105      0.105          1          1          1          1     0.9988          1 
  19   rs535556928      0.105      0.105          1          1          1          1     0.9988          1 
  19     rs2642217     0.1051     0.1051          1          1          1          1     0.9988          1 
  19      rs344569     0.1051     0.1051          1          1          1          1     0.9988          1 
  19      rs344568     0.1051     0.1051          1          1          1          1     0.9988          1 
  19    rs10418534     0.1052     0.1052          1          1          1          1     0.9988          1 
  19     rs7257902     0.1052     0.1052          1          1          1          1     0.9988          1 
  19     rs7247304     0.1052     0.1052          1          1          1          1     0.9988          1 
  19   rs140640245     0.1052     0.1052          1          1          1          1     0.9988          1 
  19   rs150234576     0.1056     0.1056          1          1          1          1     0.9988          1 
  19   rs143085211     0.1058     0.1058          1          1          1          1     0.9988          1 
  19    rs12608774     0.1062     0.1062          1          1          1          1     0.9988          1 
  19   rs116192392     0.1063     0.1063          1          1          1          1     0.9988          1 
  19   rs115856169     0.1063     0.1063          1          1          1          1     0.9988          1 
  19   rs143560481     0.1063     0.1063          1          1          1          1     0.9988          1 
  19     rs1908212     0.1063     0.1063          1          1          1          1     0.9988          1 
  19    rs10427071     0.1063     0.1063          1          1          1          1     0.9988          1 
  19      rs778975     0.1063     0.1063          1          1          1          1     0.9988          1 
  19      rs954761     0.1064     0.1064          1          1          1          1     0.9988          1 
  19    rs11673142     0.1066     0.1066          1          1          1          1     0.9988          1 
  19    rs62105677     0.1066     0.1066          1          1          1          1     0.9988          1 
  19     rs7351074     0.1066     0.1066          1          1          1          1     0.9988          1 
  19    rs12982396     0.1066     0.1066          1          1          1          1     0.9988          1 
  19     rs2547428     0.1066     0.1066          1          1          1          1     0.9988          1 
  19    rs58730467     0.1066     0.1066          1          1          1          1     0.9988          1 
  19   rs147918159     0.1066     0.1066          1          1          1          1     0.9988          1 
  19    rs34317089     0.1066     0.1066          1          1          1          1     0.9988          1 
  19    rs10417481     0.1066     0.1066          1          1          1          1     0.9988          1 
  19     rs7253981     0.1066     0.1066          1          1          1          1     0.9988          1 
  19   rs140222174     0.1068     0.1068          1          1          1          1     0.9988          1 
  19     rs2910357     0.1068     0.1068          1          1          1          1     0.9988          1 
  19     rs2967757     0.1068     0.1068          1          1          1          1     0.9988          1 
  19    rs56837513     0.1069     0.1069          1          1          1          1     0.9988          1 
  19    rs35103676     0.1069     0.1069          1          1          1          1     0.9988          1 
  19     rs7251066     0.1069     0.1069          1          1          1          1     0.9988          1 
  19   rs115675332     0.1069     0.1069          1          1          1          1     0.9988          1 
  19    rs28714392     0.1069     0.1069          1          1          1          1     0.9988          1 
  19     rs2972575      0.107      0.107          1          1          1          1     0.9988          1 
  19     rs2913950      0.107      0.107          1          1          1          1     0.9988          1 
  19     rs4332847      0.107      0.107          1          1          1          1     0.9988          1 
  19     rs2972577      0.107      0.107          1          1          1          1     0.9988          1 
  19   rs148009606      0.107      0.107          1          1          1          1     0.9988          1 
  19     rs2972578      0.107      0.107          1          1          1          1     0.9988          1 
  19     rs2913952      0.107      0.107          1          1          1          1     0.9988          1 
  19     rs2913953      0.107      0.107          1          1          1          1     0.9988          1 
  19     rs3097183      0.107      0.107          1          1          1          1     0.9988          1 
  19     rs3111568      0.107      0.107          1          1          1          1     0.9988          1 
  19    rs35210193      0.107      0.107          1          1          1          1     0.9988          1 
  19     rs2913954      0.107      0.107          1          1          1          1     0.9988          1 
  19     rs2913955      0.107      0.107          1          1          1          1     0.9988          1 
  19      rs890852      0.107      0.107          1          1          1          1     0.9988          1 
  19      rs890851      0.107      0.107          1          1          1          1     0.9988          1 
  19      rs890850      0.107      0.107          1          1          1          1     0.9988          1 
  19   rs139471407      0.107      0.107          1          1          1          1     0.9988          1 
  19     rs4999701      0.107      0.107          1          1          1          1     0.9988          1 
  19     rs4999702      0.107      0.107          1          1          1          1     0.9988          1 
  19    rs62117475      0.107      0.107          1          1          1          1     0.9988          1 
  19     rs3097186      0.107      0.107          1          1          1          1     0.9988          1 
  19     rs3097187      0.107      0.107          1          1          1          1     0.9988          1 
  19     rs2913965      0.107      0.107          1          1          1          1     0.9988          1 
  19      rs508740     0.1073     0.1073          1          1          1          1     0.9988          1 
  19   rs111968068     0.1078     0.1078          1          1          1          1     0.9988          1 
  19    rs10410204     0.1078     0.1078          1          1          1          1     0.9988          1 
  19     rs7248104     0.1078     0.1078          1          1          1          1     0.9988          1 
  19    rs76452762     0.1079     0.1079          1          1          1          1     0.9988          1 
  19   rs114137841     0.1079     0.1079          1          1          1          1     0.9988          1 
  19    rs12611080     0.1081     0.1081          1          1          1          1     0.9988          1 
  19    rs12611379     0.1081     0.1081          1          1          1          1     0.9988          1 
  19    rs56037804     0.1081     0.1081          1          1          1          1     0.9988          1 
  19     rs7507786     0.1081     0.1081          1          1          1          1     0.9988          1 
  19     rs4293503     0.1081     0.1081          1          1          1          1     0.9988          1 
  19      rs384239     0.1083     0.1083          1          1          1          1     0.9988          1 
  19     rs2641599     0.1083     0.1083          1          1          1          1     0.9988          1 
  19     rs7257030     0.1083     0.1083          1          1          1          1     0.9988          1 
  19   rs113379743     0.1085     0.1085          1          1          1          1     0.9988          1 
  19    rs11878898     0.1087     0.1087          1          1          1          1     0.9988          1 
  19     rs2569401     0.1088     0.1088          1          1          1          1     0.9988          1 
  19    rs56022001     0.1092     0.1092          1          1          1          1     0.9988          1 
  19    rs60894734     0.1092     0.1092          1          1          1          1     0.9988          1 
  19    rs11880371     0.1092     0.1092          1          1          1          1     0.9988          1 
  19   rs112191232     0.1092     0.1092          1          1          1          1     0.9988          1 
  19     rs8112428     0.1092     0.1092          1          1          1          1     0.9988          1 
  19      rs162727     0.1092     0.1092          1          1          1          1     0.9988          1 
  19    rs10424005     0.1093     0.1093          1          1          1          1     0.9988          1 
  19    rs35031207     0.1093     0.1093          1          1          1          1     0.9988          1 
  19   rs568248095     0.1095     0.1095          1          1          1          1     0.9988          1 
  19     rs6511838     0.1096     0.1096          1          1          1          1     0.9988          1 
  19   rs187250298     0.1098     0.1098          1          1          1          1     0.9988          1 
  19   rs113304593     0.1098     0.1098          1          1          1          1     0.9988          1 
  19    rs73006096     0.1098     0.1098          1          1          1          1     0.9988          1 
  19     rs8110193     0.1098     0.1098          1          1          1          1     0.9988          1 
  19     rs8112815     0.1098     0.1098          1          1          1          1     0.9988          1 
  19    rs10417350     0.1099     0.1099          1          1          1          1     0.9988          1 
  19     rs2335095     0.1099     0.1099          1          1          1          1     0.9988          1 
  19    rs76808725     0.1101     0.1101          1          1          1          1     0.9988          1 
  19   rs112093166     0.1101     0.1101          1          1          1          1     0.9988          1 
  19   rs559335968     0.1103     0.1103          1          1          1          1     0.9988          1 
  19    rs28485310     0.1104     0.1104          1          1          1          1     0.9988          1 
  19   rs113899542     0.1105     0.1105          1          1          1          1     0.9988          1 
  19   rs111557897     0.1105     0.1105          1          1          1          1     0.9988          1 
  19   rs587628982     0.1107     0.1107          1          1          1          1     0.9988          1 
  19    rs79354303     0.1107     0.1107          1          1          1          1     0.9988          1 
  19   rs114347551     0.1107     0.1107          1          1          1          1     0.9988          1 
  19   rs147729585     0.1107     0.1107          1          1          1          1     0.9988          1 
  19   rs145851374     0.1107     0.1107          1          1          1          1     0.9988          1 
  19     rs7259547     0.1107     0.1107          1          1          1          1     0.9988          1 
  19     rs7254379     0.1107     0.1107          1          1          1          1     0.9988          1 
  19    rs76341584     0.1107     0.1107          1          1          1          1     0.9988          1 
  19     rs4804074     0.1107     0.1107          1          1          1          1     0.9988          1 
  19     rs2245650     0.1107     0.1107          1          1          1          1     0.9988          1 
  19    rs11286301     0.1108     0.1108          1          1          1          1     0.9988          1 
  19     rs4804268     0.1111     0.1111          1          1          1          1     0.9988          1 
  19    rs57355800     0.1113     0.1113          1          1          1          1     0.9988          1 
  19   rs113719826     0.1113     0.1113          1          1          1          1     0.9988          1 
  19     rs2562717     0.1116     0.1116          1          1          1          1     0.9988          1 
  19     rs7250951     0.1117     0.1117          1          1          1          1     0.9988          1 
  19    rs34491552     0.1117     0.1117          1          1          1          1     0.9988          1 
  19    rs10418380     0.1118     0.1118          1          1          1          1     0.9988          1 
  19     rs3786680     0.1118     0.1118          1          1          1          1     0.9988          1 
  19   rs568484848      0.112      0.112          1          1          1          1     0.9988          1 
  19    rs10417625     0.1121     0.1121          1          1          1          1     0.9988          1 
  19   rs115715155     0.1121     0.1121          1          1          1          1     0.9988          1 
  19    rs12610639     0.1121     0.1121          1          1          1          1     0.9988          1 
  19    rs12610637     0.1121     0.1121          1          1          1          1     0.9988          1 
  19   rs144183745     0.1121     0.1121          1          1          1          1     0.9988          1 
  19    rs17703895     0.1122     0.1122          1          1          1          1     0.9988          1 
  19    rs56185913     0.1127     0.1127          1          1          1          1     0.9988          1 
  19    rs72993354     0.1127     0.1127          1          1          1          1     0.9988          1 
  19   rs113896598     0.1127     0.1127          1          1          1          1     0.9988          1 
  19   rs532696338     0.1127     0.1127          1          1          1          1     0.9988          1 
  19      rs577554     0.1128     0.1128          1          1          1          1     0.9988          1 
  19   rs112239511     0.1129     0.1129          1          1          1          1     0.9988          1 
  19     rs8104101     0.1129     0.1129          1          1          1          1     0.9988          1 
  19      rs348368     0.1132     0.1132          1          1          1          1     0.9988          1 
  19      rs348369     0.1132     0.1132          1          1          1          1     0.9988          1 
  19      rs173230     0.1132     0.1132          1          1          1          1     0.9988          1 
  19   rs201804228     0.1133     0.1133          1          1          1          1     0.9988          1 
  19    rs10412845     0.1133     0.1133          1          1          1          1     0.9988          1 
  19    rs10418327     0.1133     0.1133          1          1          1          1     0.9988          1 
  19    rs11669819     0.1133     0.1133          1          1          1          1     0.9988          1 
  19   rs116335269     0.1134     0.1134          1          1          1          1     0.9988          1 
  19   rs115735420     0.1136     0.1136          1          1          1          1     0.9988          1 
  19   rs115014050     0.1136     0.1136          1          1          1          1     0.9988          1 
  19   rs112210799     0.1136     0.1136          1          1          1          1     0.9988          1 
  19   rs149118980     0.1136     0.1136          1          1          1          1     0.9988          1 
  19   rs113566841     0.1136     0.1136          1          1          1          1     0.9988          1 
  19     rs8113119     0.1139     0.1139          1          1          1          1     0.9988          1 
  19    rs28438683      0.114      0.114          1          1          1          1     0.9988          1 
  19   rs146242402     0.1141     0.1141          1          1          1          1     0.9988          1 
  19    rs35235097     0.1141     0.1141          1          1          1          1     0.9988          1 
  19    rs73004565     0.1141     0.1141          1          1          1          1     0.9988          1 
  19   rs145093870     0.1144     0.1144          1          1          1          1     0.9988          1 
  19    rs12986054     0.1147     0.1147          1          1          1          1     0.9988          1 
  19      rs373916      0.115      0.115          1          1          1          1     0.9988          1 
  19    rs12977437      0.115      0.115          1          1          1          1     0.9988          1 
  19    rs35968715     0.1151     0.1151          1          1          1          1     0.9988          1 
  19   rs111599207     0.1153     0.1153          1          1          1          1     0.9988          1 
  19     rs1663802     0.1155     0.1155          1          1          1          1     0.9988          1 
  19    rs75552259     0.1157     0.1157          1          1          1          1     0.9988          1 
  19     rs2914571     0.1158     0.1158          1          1          1          1     0.9988          1 
  19   rs375609046     0.1159     0.1159          1          1          1          1     0.9988          1 
  19   rs112254571     0.1159     0.1159          1          1          1          1     0.9988          1 
  19   rs538283084      0.116      0.116          1          1          1          1     0.9988          1 
  19    rs57015940     0.1163     0.1163          1          1          1          1     0.9988          1 
  19    rs10906990     0.1166     0.1166          1          1          1          1     0.9988          1 
  19    rs12462074     0.1168     0.1168          1          1          1          1     0.9988          1 
  19    rs34419369      0.117      0.117          1          1          1          1     0.9988          1 
  19    rs10422296     0.1171     0.1171          1          1          1          1     0.9988          1 
  19      rs501580     0.1173     0.1173          1          1          1          1     0.9988          1 
  19   rs375970041     0.1174     0.1174          1          1          1          1     0.9988          1 
  19     rs2352954     0.1177     0.1177          1          1          1          1     0.9988          1 
  19     rs8102202     0.1179     0.1179          1          1          1          1     0.9988          1 
  19   rs111623945     0.1181     0.1181          1          1          1          1     0.9988          1 
  19   rs112128532     0.1182     0.1182          1          1          1          1     0.9988          1 
  19    rs73493927     0.1182     0.1182          1          1          1          1     0.9988          1 
  19    rs73493928     0.1182     0.1182          1          1          1          1     0.9988          1 
  19   rs535968848     0.1182     0.1182          1          1          1          1     0.9988          1 
  19   rs113840550     0.1182     0.1182          1          1          1          1     0.9988          1 
  19    rs60989679     0.1182     0.1182          1          1          1          1     0.9988          1 
  19   rs376988332     0.1182     0.1182          1          1          1          1     0.9988          1 
  19    rs28541500     0.1183     0.1183          1          1          1          1     0.9988          1 
  19   rs552173582     0.1184     0.1184          1          1          1          1     0.9988          1 
  19    rs34786523     0.1185     0.1185          1          1          1          1     0.9988          1 
  19    rs60022769     0.1185     0.1185          1          1          1          1     0.9988          1 
  19    rs55633684     0.1185     0.1185          1          1          1          1     0.9988          1 
  19   rs116632842     0.1186     0.1186          1          1          1          1     0.9988          1 
  19     rs8100501     0.1189     0.1189          1          1          1          1     0.9988          1 
  19    rs10417142     0.1189     0.1189          1          1          1          1     0.9988          1 
  19      rs562607     0.1189     0.1189          1          1          1          1     0.9988          1 
  19     rs2279627     0.1189     0.1189          1          1          1          1     0.9988          1 
  19     rs1565827     0.1189     0.1189          1          1          1          1     0.9988          1 
  19      rs795850      0.119      0.119          1          1          1          1     0.9988          1 
  19    rs28721898     0.1192     0.1192          1          1          1          1     0.9988          1 
  19    rs28542390     0.1192     0.1192          1          1          1          1     0.9988          1 
  19     rs7245921     0.1193     0.1193          1          1          1          1     0.9988          1 
  19    rs66529260     0.1193     0.1193          1          1          1          1     0.9988          1 
  19      rs661825     0.1193     0.1193          1          1          1          1     0.9988          1 
  19      rs496380     0.1193     0.1193          1          1          1          1     0.9988          1 
  19      rs557596     0.1193     0.1193          1          1          1          1     0.9988          1 
  19   rs138265982     0.1193     0.1193          1          1          1          1     0.9988          1 
  19     rs3760746     0.1193     0.1193          1          1          1          1     0.9988          1 
  19    rs11878563     0.1193     0.1193          1          1          1          1     0.9988          1 
  19     rs8103562     0.1193     0.1193          1          1          1          1     0.9988          1 
  19    rs11881860     0.1193     0.1193          1          1          1          1     0.9988          1 
  19    rs11881912     0.1193     0.1193          1          1          1          1     0.9988          1 
  19    rs62123257     0.1193     0.1193          1          1          1          1     0.9988          1 
  19   rs115469221     0.1194     0.1194          1          1          1          1     0.9988          1 
  19   rs562349380     0.1197     0.1197          1          1          1          1     0.9988          1 
  19   rs527631791     0.1199     0.1199          1          1          1          1     0.9988          1 
  19     rs7256646       0.12       0.12          1          1          1          1     0.9988          1 
  19     rs8113797     0.1201     0.1201          1          1          1          1     0.9988          1 
  19    rs67473129     0.1201     0.1201          1          1          1          1     0.9988          1 
  19     rs7252974     0.1201     0.1201          1          1          1          1     0.9988          1 
  19     rs7253120     0.1201     0.1201          1          1          1          1     0.9988          1 
  19     rs7249563     0.1201     0.1201          1          1          1          1     0.9988          1 
  19     rs8107289     0.1201     0.1201          1          1          1          1     0.9988          1 
  19     rs1982082     0.1201     0.1201          1          1          1          1     0.9988          1 
  19    rs34542675     0.1202     0.1202          1          1          1          1     0.9988          1 
  19   rs530127619     0.1203     0.1203          1          1          1          1     0.9988          1 
  19     rs7259616     0.1204     0.1204          1          1          1          1     0.9988          1 
  19     rs7249856     0.1204     0.1204          1          1          1          1     0.9988          1 
  19     rs7253497     0.1204     0.1204          1          1          1          1     0.9988          1 
  19     rs2967602     0.1204     0.1204          1          1          1          1     0.9988          1 
  19     rs2967571     0.1204     0.1204          1          1          1          1     0.9988          1 
  19    rs11260050     0.1205     0.1205          1          1          1          1     0.9988          1 
  19    rs57845540     0.1205     0.1205          1          1          1          1     0.9988          1 
  19    rs61051007     0.1205     0.1205          1          1          1          1     0.9988          1 
  19    rs76868501     0.1205     0.1205          1          1          1          1     0.9988          1 
  19    rs59039881     0.1205     0.1205          1          1          1          1     0.9988          1 
  19    rs79088301     0.1205     0.1205          1          1          1          1     0.9988          1 
  19   rs539328957     0.1205     0.1205          1          1          1          1     0.9988          1 
  19   rs138585416     0.1207     0.1207          1          1          1          1     0.9988          1 
  19    rs10404406     0.1207     0.1207          1          1          1          1     0.9988          1 
  19    rs73493613     0.1209     0.1209          1          1          1          1     0.9988          1 
  19    rs75860938      0.121      0.121          1          1          1          1     0.9988          1 
  19    rs73493653     0.1211     0.1211          1          1          1          1     0.9988          1 
  19    rs10422014     0.1211     0.1211          1          1          1          1     0.9988          1 
  19    rs77107572     0.1212     0.1212          1          1          1          1     0.9988          1 
  19   rs115030461     0.1213     0.1213          1          1          1          1     0.9988          1 
  19   rs115434756     0.1215     0.1215          1          1          1          1     0.9988          1 
  19   rs114251933     0.1215     0.1215          1          1          1          1     0.9988          1 
  19   rs148119920     0.1215     0.1215          1          1          1          1     0.9988          1 
  19   rs147731758     0.1215     0.1215          1          1          1          1     0.9988          1 
  19   rs115383992     0.1215     0.1215          1          1          1          1     0.9988          1 
  19   rs116288099     0.1215     0.1215          1          1          1          1     0.9988          1 
  19    rs17205976     0.1216     0.1216          1          1          1          1     0.9988          1 
  19    rs12977994     0.1216     0.1216          1          1          1          1     0.9988          1 
  19    rs28895917     0.1217     0.1217          1          1          1          1     0.9988          1 
  19     rs8102486     0.1217     0.1217          1          1          1          1     0.9988          1 
  19     rs8113806     0.1217     0.1217          1          1          1          1     0.9988          1 
  19     rs8111637     0.1217     0.1217          1          1          1          1     0.9988          1 
  19     rs6603116     0.1217     0.1217          1          1          1          1     0.9988          1 
  19     rs7260248     0.1217     0.1217          1          1          1          1     0.9988          1 
  19     rs6603118     0.1217     0.1217          1          1          1          1     0.9988          1 
  19     rs8110699     0.1217     0.1217          1          1          1          1     0.9988          1 
  19     rs8101072     0.1217     0.1217          1          1          1          1     0.9988          1 
  19     rs8110807     0.1217     0.1217          1          1          1          1     0.9988          1 
  19     rs8108566     0.1217     0.1217          1          1          1          1     0.9988          1 
  19    rs10410488     0.1217     0.1217          1          1          1          1     0.9988          1 
  19    rs10420212     0.1217     0.1217          1          1          1          1     0.9988          1 
  19    rs10420226     0.1217     0.1217          1          1          1          1     0.9988          1 
  19    rs10420383     0.1217     0.1217          1          1          1          1     0.9988          1 
  19     rs7507709     0.1217     0.1217          1          1          1          1     0.9988          1 
  19    rs10419148     0.1217     0.1217          1          1          1          1     0.9988          1 
  19    rs59225358     0.1217     0.1217          1          1          1          1     0.9988          1 
  19     rs9329370     0.1217     0.1217          1          1          1          1     0.9988          1 
  19     rs9329372     0.1217     0.1217          1          1          1          1     0.9988          1 
  19     rs9329373     0.1217     0.1217          1          1          1          1     0.9988          1 
  19    rs10404592     0.1217     0.1217          1          1          1          1     0.9988          1 
  19    rs10425555      0.122      0.122          1          1          1          1     0.9988          1 
  19    rs10425567      0.122      0.122          1          1          1          1     0.9988          1 
  19     rs7247609     0.1221     0.1221          1          1          1          1     0.9988          1 
  19    rs12610738     0.1221     0.1221          1          1          1          1     0.9988          1 
  19     rs7257528     0.1221     0.1221          1          1          1          1     0.9988          1 
  19    rs12610135     0.1221     0.1221          1          1          1          1     0.9988          1 
  19    rs10407907     0.1221     0.1221          1          1          1          1     0.9988          1 
  19   rs181477054     0.1222     0.1222          1          1          1          1     0.9988          1 
  19     rs6417195     0.1223     0.1223          1          1          1          1     0.9988          1 
  19    rs11085194     0.1223     0.1223          1          1          1          1     0.9988          1 
  19   rs146698172     0.1223     0.1223          1          1          1          1     0.9988          1 
  19     rs8101232     0.1225     0.1225          1          1          1          1     0.9988          1 
  19     rs8104876     0.1225     0.1225          1          1          1          1     0.9988          1 
  19     rs6603099     0.1225     0.1225          1          1          1          1     0.9988          1 
  19     rs8105834     0.1225     0.1225          1          1          1          1     0.9988          1 
  19    rs34022693     0.1225     0.1225          1          1          1          1     0.9988          1 
  19    rs35367623     0.1225     0.1225          1          1          1          1     0.9988          1 
  19     rs9676718     0.1225     0.1225          1          1          1          1     0.9988          1 
  19   rs140224333     0.1225     0.1225          1          1          1          1     0.9988          1 
  19     rs7246290     0.1226     0.1226          1          1          1          1     0.9988          1 
  19     rs7258229     0.1226     0.1226          1          1          1          1     0.9988          1 
  19     rs7256990     0.1226     0.1226          1          1          1          1     0.9988          1 
  19     rs7245909     0.1226     0.1226          1          1          1          1     0.9988          1 
  19   rs150197522     0.1226     0.1226          1          1          1          1     0.9988          1 
  19    rs10423277     0.1227     0.1227          1          1          1          1     0.9988          1 
  19     rs2918315     0.1228     0.1228          1          1          1          1     0.9988          1 
  19    rs10427111     0.1229     0.1229          1          1          1          1     0.9988          1 
  19    rs10419427     0.1229     0.1229          1          1          1          1     0.9988          1 
  19     rs2081882     0.1232     0.1232          1          1          1          1     0.9988          1 
  19     rs8104517     0.1232     0.1232          1          1          1          1     0.9988          1 
  19    rs11666861     0.1232     0.1232          1          1          1          1     0.9988          1 
  19   rs113771276     0.1232     0.1232          1          1          1          1     0.9988          1 
  19   rs112948997     0.1232     0.1232          1          1          1          1     0.9988          1 
  19    rs57019401     0.1234     0.1234          1          1          1          1     0.9988          1 
  19   rs148854990     0.1234     0.1234          1          1          1          1     0.9988          1 
  19     rs4539726     0.1235     0.1235          1          1          1          1     0.9988          1 
  19    rs80096805     0.1236     0.1236          1          1          1          1     0.9988          1 
  19    rs35434645     0.1238     0.1238          1          1          1          1     0.9988          1 
  19    rs59053029     0.1239     0.1239          1          1          1          1     0.9988          1 
  19    rs36095559      0.124      0.124          1          1          1          1     0.9988          1 
  19   rs116794036     0.1242     0.1242          1          1          1          1     0.9988          1 
  19     rs3916080     0.1242     0.1242          1          1          1          1     0.9988          1 
  19    rs11668191     0.1242     0.1242          1          1          1          1     0.9988          1 
  19   rs542505358     0.1243     0.1243          1          1          1          1     0.9988          1 
  19    rs79538296     0.1244     0.1244          1          1          1          1     0.9988          1 
  19     rs9630895     0.1245     0.1245          1          1          1          1     0.9988          1 
  19    rs11669654     0.1246     0.1246          1          1          1          1     0.9988          1 
  19   rs141891210     0.1247     0.1247          1          1          1          1     0.9988          1 
  19    rs12978732     0.1247     0.1247          1          1          1          1     0.9988          1 
  19     rs8103955     0.1248     0.1248          1          1          1          1     0.9988          1 
  19    rs11879297     0.1248     0.1248          1          1          1          1     0.9988          1 
  19   rs140475272     0.1248     0.1248          1          1          1          1     0.9988          1 
  19    rs11085220     0.1248     0.1248          1          1          1          1     0.9988          1 
  19     rs7256657     0.1248     0.1248          1          1          1          1     0.9988          1 
  19     rs6510859     0.1248     0.1248          1          1          1          1     0.9988          1 
  19    rs11465387     0.1249     0.1249          1          1          1          1     0.9988          1 
  19   rs150250049      0.125      0.125          1          1          1          1     0.9988          1 
  19   rs148250548     0.1251     0.1251          1          1          1          1     0.9988          1 
  19    rs10412608     0.1252     0.1252          1          1          1          1     0.9988          1 
  19    rs59685037     0.1252     0.1252          1          1          1          1     0.9988          1 
  19    rs10714939     0.1253     0.1253          1          1          1          1     0.9988          1 
  19   rs113190347     0.1255     0.1255          1          1          1          1     0.9988          1 
  19    rs28555154     0.1255     0.1255          1          1          1          1     0.9988          1 
  19    rs57177807     0.1255     0.1255          1          1          1          1     0.9988          1 
  19     rs2436495     0.1255     0.1255          1          1          1          1     0.9988          1 
  19     rs4377262     0.1255     0.1255          1          1          1          1     0.9988          1 
  19    rs12982357     0.1255     0.1255          1          1          1          1     0.9988          1 
  19    rs34154204     0.1255     0.1255          1          1          1          1     0.9988          1 
  19     rs3852883     0.1256     0.1256          1          1          1          1     0.9988          1 
  19     rs4804422     0.1256     0.1256          1          1          1          1     0.9988          1 
  19    rs10404551     0.1256     0.1256          1          1          1          1     0.9988          1 
  19   rs200702132     0.1257     0.1257          1          1          1          1     0.9988          1 
  19    rs74662412      0.126      0.126          1          1          1          1     0.9988          1 
  19   rs112261547     0.1263     0.1263          1          1          1          1     0.9988          1 
  19    rs73488471     0.1264     0.1264          1          1          1          1     0.9988          1 
  19     rs6603117     0.1264     0.1264          1          1          1          1     0.9988          1 
  19    rs11668092     0.1264     0.1264          1          1          1          1     0.9988          1 
  19    rs28784715     0.1265     0.1265          1          1          1          1     0.9988          1 
  19    rs28807756     0.1265     0.1265          1          1          1          1     0.9988          1 
  19     rs8100493     0.1265     0.1265          1          1          1          1     0.9988          1 
  19    rs12986123     0.1265     0.1265          1          1          1          1     0.9988          1 
  19   rs199603897     0.1265     0.1265          1          1          1          1     0.9988          1 
  19    rs66518971     0.1265     0.1265          1          1          1          1     0.9988          1 
  19    rs60386129     0.1265     0.1265          1          1          1          1     0.9988          1 
  19   rs369025612     0.1267     0.1267          1          1          1          1     0.9988          1 
  19   rs569019695     0.1269     0.1269          1          1          1          1     0.9988          1 
  19   rs376282672     0.1269     0.1269          1          1          1          1     0.9988          1 
  19    rs10406559     0.1269     0.1269          1          1          1          1     0.9988          1 
  19    rs17160134      0.127      0.127          1          1          1          1     0.9988          1 
  19   rs113460662     0.1272     0.1272          1          1          1          1     0.9988          1 
  19     rs8100778     0.1273     0.1273          1          1          1          1     0.9988          1 
  19   rs112328367     0.1276     0.1276          1          1          1          1     0.9988          1 
  19    rs73499564     0.1276     0.1276          1          1          1          1     0.9988          1 
  19    rs73499576     0.1276     0.1276          1          1          1          1     0.9988          1 
  19   rs113618913     0.1276     0.1276          1          1          1          1     0.9988          1 
  19    rs58955878     0.1276     0.1276          1          1          1          1     0.9988          1 
  19   rs146118848     0.1276     0.1276          1          1          1          1     0.9988          1 
  19    rs73499585     0.1276     0.1276          1          1          1          1     0.9988          1 
  19   rs113150023     0.1276     0.1276          1          1          1          1     0.9988          1 
  19   rs112157821     0.1276     0.1276          1          1          1          1     0.9988          1 
  19   rs114907713     0.1276     0.1276          1          1          1          1     0.9988          1 
  19   rs114019354     0.1276     0.1276          1          1          1          1     0.9988          1 
  19    rs59421185     0.1277     0.1277          1          1          1          1     0.9988          1 
  19   rs111309937     0.1277     0.1277          1          1          1          1     0.9988          1 
  19    rs62106564     0.1278     0.1278          1          1          1          1     0.9988          1 
  19    rs59277920     0.1278     0.1278          1          1          1          1     0.9988          1 
  19   rs551756105     0.1279     0.1279          1          1          1          1     0.9988          1 
  19    rs36016119     0.1281     0.1281          1          1          1          1     0.9988          1 
  19    rs73550763     0.1281     0.1281          1          1          1          1     0.9988          1 
  19    rs36079308     0.1282     0.1282          1          1          1          1     0.9988          1 
  19     rs4807078     0.1284     0.1284          1          1          1          1     0.9988          1 
  19     rs1975348     0.1284     0.1284          1          1          1          1     0.9988          1 
  19     rs2910355     0.1284     0.1284          1          1          1          1     0.9988          1 
  19     rs2918295     0.1284     0.1284          1          1          1          1     0.9988          1 
  19     rs2918294     0.1284     0.1284          1          1          1          1     0.9988          1 
  19    rs10401495     0.1284     0.1284          1          1          1          1     0.9988          1 
  19   rs192425076     0.1284     0.1284          1          1          1          1     0.9988          1 
  19   rs144039245     0.1284     0.1284          1          1          1          1     0.9988          1 
  19    rs34732930     0.1284     0.1284          1          1          1          1     0.9988          1 
  19    rs58003878     0.1284     0.1284          1          1          1          1     0.9988          1 
  19    rs10405323     0.1285     0.1285          1          1          1          1     0.9988          1 
  19   rs201406898     0.1285     0.1285          1          1          1          1     0.9988          1 
  19   rs112183821     0.1285     0.1285          1          1          1          1     0.9988          1 
  19    rs17000948     0.1288     0.1288          1          1          1          1     0.9988          1 
  19    rs35531711     0.1288     0.1288          1          1          1          1     0.9988          1 
  19    rs57148968     0.1288     0.1288          1          1          1          1     0.9988          1 
  19   rs113941064     0.1289     0.1289          1          1          1          1     0.9988          1 
  19     rs4807848     0.1289     0.1289          1          1          1          1     0.9988          1 
  19    rs59822531      0.129      0.129          1          1          1          1     0.9988          1 
  19     rs8102009     0.1291     0.1291          1          1          1          1     0.9988          1 
  19    rs11085204     0.1291     0.1291          1          1          1          1     0.9988          1 
  19    rs10853998     0.1291     0.1291          1          1          1          1     0.9988          1 
  19   rs542815659     0.1293     0.1293          1          1          1          1     0.9988          1 
  19    rs79632459     0.1293     0.1293          1          1          1          1     0.9988          1 
  19    rs10405225     0.1294     0.1294          1          1          1          1     0.9988          1 
  19   rs144010883     0.1297     0.1297          1          1          1          1     0.9988          1 
  19     rs4804425     0.1297     0.1297          1          1          1          1     0.9988          1 
  19    rs11672739       0.13       0.13          1          1          1          1     0.9988          1 
  19    rs11669671       0.13       0.13          1          1          1          1     0.9988          1 
  19     rs4807069       0.13       0.13          1          1          1          1     0.9988          1 
  19   rs543549029       0.13       0.13          1          1          1          1     0.9988          1 
  19     rs1973115       0.13       0.13          1          1          1          1     0.9988          1 
  19     rs1820687     0.1301     0.1301          1          1          1          1     0.9988          1 
  19   rs564110140     0.1302     0.1302          1          1          1          1     0.9988          1 
  19   rs528254785     0.1302     0.1302          1          1          1          1     0.9988          1 
  19   rs111304977     0.1302     0.1302          1          1          1          1     0.9988          1 
  19   rs111648067     0.1302     0.1302          1          1          1          1     0.9988          1 
  19   rs183892920     0.1302     0.1302          1          1          1          1     0.9988          1 
  19   rs112803570     0.1302     0.1302          1          1          1          1     0.9988          1 
  19   rs188659157     0.1302     0.1302          1          1          1          1     0.9988          1 
  19   rs113389319     0.1302     0.1302          1          1          1          1     0.9988          1 
  19   rs113266179     0.1302     0.1302          1          1          1          1     0.9988          1 
  19     rs7256464     0.1302     0.1302          1          1          1          1     0.9988          1 
  19    rs72528597     0.1303     0.1303          1          1          1          1     0.9988          1 
  19    rs55790431     0.1303     0.1303          1          1          1          1     0.9988          1 
  19    rs10406255     0.1303     0.1303          1          1          1          1     0.9988          1 
  19   rs111898075     0.1304     0.1304          1          1          1          1     0.9988          1 
  19    rs77356994     0.1304     0.1304          1          1          1          1     0.9988          1 
  19    rs11880856     0.1304     0.1304          1          1          1          1     0.9988          1 
  19    rs77780666     0.1304     0.1304          1          1          1          1     0.9988          1 
  19     rs8100817     0.1304     0.1304          1          1          1          1     0.9988          1 
  19     rs4804386     0.1304     0.1304          1          1          1          1     0.9988          1 
  19    rs10415859     0.1304     0.1304          1          1          1          1     0.9988          1 
  19    rs10416504     0.1304     0.1304          1          1          1          1     0.9988          1 
  19     rs1862423     0.1304     0.1304          1          1          1          1     0.9988          1 
  19    rs10423366     0.1304     0.1304          1          1          1          1     0.9988          1 
  19    rs12979786     0.1304     0.1304          1          1          1          1     0.9988          1 
  19     rs6511777     0.1304     0.1304          1          1          1          1     0.9988          1 
  19   rs190984728     0.1305     0.1305          1          1          1          1     0.9988          1 
  19      rs675179     0.1306     0.1306          1          1          1          1     0.9988          1 
  19   rs541010570     0.1306     0.1306          1          1          1          1     0.9988          1 
  19   rs192731907     0.1306     0.1306          1          1          1          1     0.9988          1 
  19   rs146721848     0.1306     0.1306          1          1          1          1     0.9988          1 
  19   rs115857223     0.1306     0.1306          1          1          1          1     0.9988          1 
  19    rs73920757     0.1307     0.1307          1          1          1          1     0.9988          1 
  19     rs7254016     0.1307     0.1307          1          1          1          1     0.9988          1 
  19     rs8105634     0.1307     0.1307          1          1          1          1     0.9988          1 
  19    rs58140213     0.1307     0.1307          1          1          1          1     0.9988          1 
  19    rs59277258     0.1307     0.1307          1          1          1          1     0.9988          1 
  19      rs339406     0.1308     0.1308          1          1          1          1     0.9988          1 
  19      rs331681      0.131      0.131          1          1          1          1     0.9988          1 
  19      rs625910      0.131      0.131          1          1          1          1     0.9988          1 
  19      rs308199     0.1312     0.1312          1          1          1          1     0.9988          1 
  19    rs72992618     0.1314     0.1314          1          1          1          1     0.9988          1 
  19   rs113965282     0.1314     0.1314          1          1          1          1     0.9988          1 
  19    rs10420518     0.1315     0.1315          1          1          1          1     0.9988          1 
  19   rs187745880     0.1316     0.1316          1          1          1          1     0.9988          1 
  19    rs10422720     0.1317     0.1317          1          1          1          1     0.9988          1 
  19     rs7507292     0.1317     0.1317          1          1          1          1     0.9988          1 
  19   rs112620818     0.1317     0.1317          1          1          1          1     0.9988          1 
  19   rs146003754     0.1318     0.1318          1          1          1          1     0.9988          1 
  19    rs62126597     0.1318     0.1318          1          1          1          1     0.9988          1 
  19    rs12460643     0.1321     0.1321          1          1          1          1     0.9988          1 
  19   rs557722707     0.1323     0.1323          1          1          1          1     0.9988          1 
  19    rs11883325     0.1325     0.1325          1          1          1          1     0.9988          1 
  19     rs2061776     0.1327     0.1327          1          1          1          1     0.9988          1 
  19   rs202193430     0.1327     0.1327          1          1          1          1     0.9988          1 
  19    rs59104999     0.1328     0.1328          1          1          1          1     0.9988          1 
  19     rs2303115     0.1328     0.1328          1          1          1          1     0.9988          1 
  19      rs403897     0.1329     0.1329          1          1          1          1     0.9988          1 
  19    rs12979396      0.133      0.133          1          1          1          1     0.9988          1 
  19    rs58425158      0.134      0.134          1          1          1          1     0.9988          1 
  19    rs78798589     0.1342     0.1342          1          1          1          1     0.9988          1 
  19   rs115430514     0.1342     0.1342          1          1          1          1     0.9988          1 
  19   rs114372157     0.1342     0.1342          1          1          1          1     0.9988          1 
  19   rs116059166     0.1342     0.1342          1          1          1          1     0.9988          1 
  19   rs115664376     0.1342     0.1342          1          1          1          1     0.9988          1 
  19    rs17238795     0.1342     0.1342          1          1          1          1     0.9988          1 
  19    rs17304520     0.1342     0.1342          1          1          1          1     0.9988          1 
  19    rs79099584     0.1342     0.1342          1          1          1          1     0.9988          1 
  19    rs12608531     0.1342     0.1342          1          1          1          1     0.9988          1 
  19     rs8106716     0.1342     0.1342          1          1          1          1     0.9988          1 
  19   rs145952701     0.1342     0.1342          1          1          1          1     0.9988          1 
  19    rs17304527     0.1342     0.1342          1          1          1          1     0.9988          1 
  19    rs78005669     0.1342     0.1342          1          1          1          1     0.9988          1 
  19    rs79914735     0.1342     0.1342          1          1          1          1     0.9988          1 
  19   rs141813612     0.1342     0.1342          1          1          1          1     0.9988          1 
  19    rs10445619     0.1342     0.1342          1          1          1          1     0.9988          1 
  19    rs78029020     0.1342     0.1342          1          1          1          1     0.9988          1 
  19    rs73922258     0.1343     0.1343          1          1          1          1     0.9988          1 
  19    rs73920733     0.1344     0.1344          1          1          1          1     0.9988          1 
  19   rs144982866     0.1345     0.1345          1          1          1          1     0.9988          1 
  19     rs7256965     0.1348     0.1348          1          1          1          1     0.9988          1 
  19   rs112753238     0.1352     0.1352          1          1          1          1     0.9988          1 
  19    rs59711330     0.1352     0.1352          1          1          1          1     0.9988          1 
  19   rs371331802     0.1353     0.1353          1          1          1          1     0.9988          1 
  19    rs12461757     0.1353     0.1353          1          1          1          1     0.9988          1 
  19    rs12462672     0.1353     0.1353          1          1          1          1     0.9988          1 
  19    rs12971802     0.1353     0.1353          1          1          1          1     0.9988          1 
  19    rs11085778     0.1353     0.1353          1          1          1          1     0.9988          1 
  19    rs11085779     0.1353     0.1353          1          1          1          1     0.9988          1 
  19    rs12979866     0.1353     0.1353          1          1          1          1     0.9988          1 
  19    rs56109411     0.1353     0.1353          1          1          1          1     0.9988          1 
  19    rs55650349     0.1353     0.1353          1          1          1          1     0.9988          1 
  19    rs62118260     0.1353     0.1353          1          1          1          1     0.9988          1 
  19     rs8112982     0.1357     0.1357          1          1          1          1     0.9988          1 
  19   rs150460081     0.1357     0.1357          1          1          1          1     0.9988          1 
  19    rs73488778     0.1357     0.1357          1          1          1          1     0.9988          1 
  19     rs7257529     0.1361     0.1361          1          1          1          1     0.9988          1 
  19   rs113983503     0.1361     0.1361          1          1          1          1     0.9988          1 
  19   rs111431118     0.1361     0.1361          1          1          1          1     0.9988          1 
  19    rs59812602     0.1362     0.1362          1          1          1          1     0.9988          1 
  19      rs522750     0.1364     0.1364          1          1          1          1     0.9988          1 
  19    rs79304508     0.1365     0.1365          1          1          1          1     0.9988          1 
  19   rs145149050     0.1365     0.1365          1          1          1          1     0.9988          1 
  19   rs150066165     0.1366     0.1366          1          1          1          1     0.9988          1 
  19   rs540725168     0.1367     0.1367          1          1          1          1     0.9988          1 
  19   rs149293367     0.1367     0.1367          1          1          1          1     0.9988          1 
  19    rs11671543     0.1368     0.1368          1          1          1          1     0.9988          1 
  19   rs113466717     0.1368     0.1368          1          1          1          1     0.9988          1 
  19   rs111611035     0.1368     0.1368          1          1          1          1     0.9988          1 
  19    rs56002800      0.137      0.137          1          1          1          1     0.9988          1 
  19      rs121742      0.137      0.137          1          1          1          1     0.9988          1 
  19   rs112503413     0.1372     0.1372          1          1          1          1     0.9988          1 
  19     rs4804254     0.1373     0.1373          1          1          1          1     0.9988          1 
  19    rs12462321     0.1373     0.1373          1          1          1          1     0.9988          1 
  19    rs35313549     0.1373     0.1373          1          1          1          1     0.9988          1 
  19    rs12461454     0.1373     0.1373          1          1          1          1     0.9988          1 
  19    rs12459736     0.1373     0.1373          1          1          1          1     0.9988          1 
  19    rs12462856     0.1373     0.1373          1          1          1          1     0.9988          1 
  19   rs188389805     0.1374     0.1374          1          1          1          1     0.9988          1 
  19   rs144970486     0.1374     0.1374          1          1          1          1     0.9988          1 
  19   rs149138148     0.1374     0.1374          1          1          1          1     0.9988          1 
  19     rs8109554     0.1374     0.1374          1          1          1          1     0.9988          1 
  19    rs10405511     0.1374     0.1374          1          1          1          1     0.9988          1 
  19     rs6603067     0.1375     0.1375          1          1          1          1     0.9988          1 
  19    rs80255471     0.1375     0.1375          1          1          1          1     0.9988          1 
  19    rs78985335     0.1375     0.1375          1          1          1          1     0.9988          1 
  19    rs78378620     0.1375     0.1375          1          1          1          1     0.9988          1 
  19   rs116518628     0.1375     0.1375          1          1          1          1     0.9988          1 
  19    rs16993334     0.1375     0.1375          1          1          1          1     0.9988          1 
  19   rs115045092     0.1375     0.1375          1          1          1          1     0.9988          1 
  19    rs16993340     0.1375     0.1375          1          1          1          1     0.9988          1 
  19   rs116583711     0.1375     0.1375          1          1          1          1     0.9988          1 
  19   rs114734355     0.1375     0.1375          1          1          1          1     0.9988          1 
  19   rs145242562     0.1375     0.1375          1          1          1          1     0.9988          1 
  19   rs137890686     0.1375     0.1375          1          1          1          1     0.9988          1 
  19   rs114302463     0.1375     0.1375          1          1          1          1     0.9988          1 
  19   rs115578373     0.1375     0.1375          1          1          1          1     0.9988          1 
  19   rs115117074     0.1375     0.1375          1          1          1          1     0.9988          1 
  19   rs114678243     0.1375     0.1375          1          1          1          1     0.9988          1 
  19   rs138190849     0.1375     0.1375          1          1          1          1     0.9988          1 
  19   rs148125491     0.1375     0.1375          1          1          1          1     0.9988          1 
  19   rs182727077     0.1375     0.1375          1          1          1          1     0.9988          1 
  19    rs79564426     0.1375     0.1375          1          1          1          1     0.9988          1 
  19   rs115936678     0.1375     0.1375          1          1          1          1     0.9988          1 
  19   rs539285206     0.1377     0.1377          1          1          1          1     0.9988          1 
  19     rs7252712     0.1379     0.1379          1          1          1          1     0.9988          1 
  19     rs8110698     0.1379     0.1379          1          1          1          1     0.9988          1 
  19    rs11085207     0.1381     0.1381          1          1          1          1     0.9988          1 
  19    rs11669329     0.1381     0.1381          1          1          1          1     0.9988          1 
  19     rs8110391     0.1381     0.1381          1          1          1          1     0.9988          1 
  19    rs75255422     0.1384     0.1384          1          1          1          1     0.9988          1 
  19     rs6603123     0.1385     0.1385          1          1          1          1     0.9988          1 
  19     rs2918291     0.1386     0.1386          1          1          1          1     0.9988          1 
  19   rs115933306     0.1387     0.1387          1          1          1          1     0.9988          1 
  19   rs114651601     0.1387     0.1387          1          1          1          1     0.9988          1 
  19      rs339400     0.1387     0.1387          1          1          1          1     0.9988          1 
  19    rs58671859     0.1389     0.1389          1          1          1          1     0.9988          1 
  19    rs28679745     0.1392     0.1392          1          1          1          1     0.9988          1 
  19    rs62109606     0.1393     0.1393          1          1          1          1     0.9988          1 
  19   rs575350791     0.1395     0.1395          1          1          1          1     0.9988          1 
  19   rs188224545     0.1396     0.1396          1          1          1          1     0.9988          1 
  19   rs558683694     0.1396     0.1396          1          1          1          1     0.9988          1 
  19    rs10402176     0.1398     0.1398          1          1          1          1     0.9988          1 
  19    rs56179167     0.1399     0.1399          1          1          1          1     0.9988          1 
  19   rs587691262     0.1401     0.1401          1          1          1          1     0.9988          1 
  19   rs587597730     0.1401     0.1401          1          1          1          1     0.9988          1 
  19   rs112957606     0.1402     0.1402          1          1          1          1     0.9988          1 
  19     rs8110151     0.1402     0.1402          1          1          1          1     0.9988          1 
  19   rs113192827     0.1403     0.1403          1          1          1          1     0.9988          1 
  19    rs12608674     0.1403     0.1403          1          1          1          1     0.9988          1 
  19    rs78199136     0.1405     0.1405          1          1          1          1     0.9988          1 
  19     rs7251281     0.1405     0.1405          1          1          1          1     0.9988          1 
  19    rs75120693     0.1405     0.1405          1          1          1          1     0.9988          1 
  19   rs191306508     0.1405     0.1405          1          1          1          1     0.9988          1 
  19   rs116029154     0.1406     0.1406          1          1          1          1     0.9988          1 
  19     rs7408872     0.1406     0.1406          1          1          1          1     0.9988          1 
  19     rs6603076     0.1406     0.1406          1          1          1          1     0.9988          1 
  19     rs7247181     0.1406     0.1406          1          1          1          1     0.9988          1 
  19     rs7507410     0.1406     0.1406          1          1          1          1     0.9988          1 
  19     rs7508502     0.1406     0.1406          1          1          1          1     0.9988          1 
  19     rs7409052     0.1406     0.1406          1          1          1          1     0.9988          1 
  19   rs112678902     0.1408     0.1408          1          1          1          1     0.9988          1 
  19    rs80238423     0.1409     0.1409          1          1          1          1     0.9988          1 
  19    rs76623041     0.1409     0.1409          1          1          1          1     0.9988          1 
  19    rs74810618     0.1409     0.1409          1          1          1          1     0.9988          1 
  19   rs117282984     0.1409     0.1409          1          1          1          1     0.9988          1 
  19   rs118126232     0.1409     0.1409          1          1          1          1     0.9988          1 
  19     rs8109800     0.1411     0.1411          1          1          1          1     0.9988          1 
  19    rs73494578     0.1411     0.1411          1          1          1          1     0.9988          1 
  19    rs10906992     0.1412     0.1412          1          1          1          1     0.9988          1 
  19    rs74796085     0.1413     0.1413          1          1          1          1     0.9988          1 
  19      rs586551     0.1414     0.1414          1          1          1          1     0.9988          1 
  19      rs491748     0.1414     0.1414          1          1          1          1     0.9988          1 
  19    rs34651329     0.1414     0.1414          1          1          1          1     0.9988          1 
  19    rs34670051     0.1414     0.1414          1          1          1          1     0.9988          1 
  19    rs12459908     0.1414     0.1414          1          1          1          1     0.9988          1 
  19    rs67390230     0.1414     0.1414          1          1          1          1     0.9988          1 
  19    rs35896812     0.1414     0.1414          1          1          1          1     0.9988          1 
  19    rs12460386     0.1414     0.1414          1          1          1          1     0.9988          1 
  19    rs12460390     0.1414     0.1414          1          1          1          1     0.9988          1 
  19    rs12460411     0.1414     0.1414          1          1          1          1     0.9988          1 
  19    rs12459016     0.1414     0.1414          1          1          1          1     0.9988          1 
  19      rs574663     0.1414     0.1414          1          1          1          1     0.9988          1 
  19      rs577219     0.1414     0.1414          1          1          1          1     0.9988          1 
  19   rs113596170     0.1415     0.1415          1          1          1          1     0.9988          1 
  19    rs71844093     0.1416     0.1416          1          1          1          1     0.9988          1 
  19    rs62111284     0.1416     0.1416          1          1          1          1     0.9988          1 
  19    rs78948874     0.1417     0.1417          1          1          1          1     0.9988          1 
  19   rs113166455     0.1417     0.1417          1          1          1          1     0.9988          1 
  19    rs58801959     0.1418     0.1418          1          1          1          1     0.9988          1 
  19    rs73505703     0.1419     0.1419          1          1          1          1     0.9988          1 
  19    rs11086000     0.1419     0.1419          1          1          1          1     0.9988          1 
  19     rs4275954      0.142      0.142          1          1          1          1     0.9988          1 
  19    rs11673432      0.142      0.142          1          1          1          1     0.9988          1 
  19   rs368201774     0.1421     0.1421          1          1          1          1     0.9988          1 
  19     rs1494123     0.1422     0.1422          1          1          1          1     0.9988          1 
  19     rs7507622     0.1422     0.1422          1          1          1          1     0.9988          1 
  19    rs12462446     0.1422     0.1422          1          1          1          1     0.9988          1 
  19    rs12981659     0.1422     0.1422          1          1          1          1     0.9988          1 
  19    rs10411682     0.1423     0.1423          1          1          1          1     0.9988          1 
  19    rs73922237     0.1424     0.1424          1          1          1          1     0.9988          1 
  19   rs569969146     0.1424     0.1424          1          1          1          1     0.9988          1 
  19    rs11085224     0.1425     0.1425          1          1          1          1     0.9988          1 
  19   rs566641594     0.1425     0.1425          1          1          1          1     0.9988          1 
  19     rs1690428     0.1425     0.1425          1          1          1          1     0.9988          1 
  19     rs7250459     0.1426     0.1426          1          1          1          1     0.9988          1 
  19     rs7256595     0.1426     0.1426          1          1          1          1     0.9988          1 
  19    rs28790283     0.1426     0.1426          1          1          1          1     0.9988          1 
  19    rs10419436     0.1426     0.1426          1          1          1          1     0.9988          1 
  19    rs73923432     0.1426     0.1426          1          1          1          1     0.9988          1 
  19    rs73923433     0.1426     0.1426          1          1          1          1     0.9988          1 
  19     rs1110625     0.1426     0.1426          1          1          1          1     0.9988          1 
  19     rs1110624     0.1426     0.1426          1          1          1          1     0.9988          1 
  19    rs73923435     0.1426     0.1426          1          1          1          1     0.9988          1 
  19    rs73923436     0.1426     0.1426          1          1          1          1     0.9988          1 
  19    rs60827844     0.1426     0.1426          1          1          1          1     0.9988          1 
  19     rs2336537     0.1427     0.1427          1          1          1          1     0.9988          1 
  19     rs2003934     0.1427     0.1427          1          1          1          1     0.9988          1 
  19    rs79373067     0.1427     0.1427          1          1          1          1     0.9988          1 
  19    rs56062602     0.1427     0.1427          1          1          1          1     0.9988          1 
  19    rs28491041     0.1427     0.1427          1          1          1          1     0.9988          1 
  19    rs28507801     0.1427     0.1427          1          1          1          1     0.9988          1 
  19      rs367443     0.1428     0.1428          1          1          1          1     0.9988          1 
  19   rs112590827     0.1428     0.1428          1          1          1          1     0.9988          1 
  19      rs890830     0.1429     0.1429          1          1          1          1     0.9988          1 
  19        rs2962     0.1429     0.1429          1          1          1          1     0.9988          1 
  19   rs149690333     0.1429     0.1429          1          1          1          1     0.9988          1 
  19      rs497445     0.1429     0.1429          1          1          1          1     0.9988          1 
  19   rs539057269     0.1432     0.1432          1          1          1          1     0.9988          1 
  19    rs10422490     0.1433     0.1433          1          1          1          1     0.9988          1 
  19     rs8109916     0.1438     0.1438          1          1          1          1     0.9988          1 
  19    rs56188511     0.1438     0.1438          1          1          1          1     0.9988          1 
  19    rs56010841     0.1438     0.1438          1          1          1          1     0.9988          1 
  19    rs56246934     0.1438     0.1438          1          1          1          1     0.9988          1 
  19   rs150569100     0.1438     0.1438          1          1          1          1     0.9988          1 
  19    rs73920238      0.144      0.144          1          1          1          1     0.9988          1 
  19   rs113588948      0.144      0.144          1          1          1          1     0.9988          1 
  19     rs8101620      0.144      0.144          1          1          1          1     0.9988          1 
  19    rs11330759     0.1443     0.1443          1          1          1          1     0.9988          1 
  19   rs200891036     0.1443     0.1443          1          1          1          1     0.9988          1 
  19     rs8104875     0.1443     0.1443          1          1          1          1     0.9988          1 
  19     rs7246201     0.1443     0.1443          1          1          1          1     0.9988          1 
  19    rs12975127     0.1445     0.1445          1          1          1          1     0.9988          1 
  19    rs74173087     0.1446     0.1446          1          1          1          1     0.9988          1 
  19     rs3829661     0.1447     0.1447          1          1          1          1     0.9988          1 
  19   rs114274889     0.1447     0.1447          1          1          1          1     0.9988          1 
  19   rs143918466     0.1447     0.1447          1          1          1          1     0.9988          1 
  19    rs66586989     0.1448     0.1448          1          1          1          1     0.9988          1 
  19     rs2277986     0.1449     0.1449          1          1          1          1     0.9988          1 
  19     rs4804821      0.145      0.145          1          1          1          1     0.9988          1 
  19    rs35474783     0.1451     0.1451          1          1          1          1     0.9988          1 
  19      rs571497     0.1451     0.1451          1          1          1          1     0.9988          1 
  19     rs7250254     0.1453     0.1453          1          1          1          1     0.9988          1 
  19     rs7253794     0.1453     0.1453          1          1          1          1     0.9988          1 
  19     rs4807877     0.1453     0.1453          1          1          1          1     0.9988          1 
  19    rs60507991     0.1453     0.1453          1          1          1          1     0.9988          1 
  19    rs57928945     0.1453     0.1453          1          1          1          1     0.9988          1 
  19     rs8113328     0.1453     0.1453          1          1          1          1     0.9988          1 
  19    rs34105946     0.1454     0.1454          1          1          1          1     0.9988          1 
  19   rs201186120     0.1455     0.1455          1          1          1          1     0.9988          1 
  19   rs114607237     0.1455     0.1455          1          1          1          1     0.9988          1 
  19     rs1026466     0.1455     0.1455          1          1          1          1     0.9988          1 
  19     rs7250134     0.1455     0.1455          1          1          1          1     0.9988          1 
  19    rs10417703     0.1455     0.1455          1          1          1          1     0.9988          1 
  19    rs10405670     0.1456     0.1456          1          1          1          1     0.9988          1 
  19    rs78080594     0.1457     0.1457          1          1          1          1     0.9988          1 
  19     rs1053363     0.1457     0.1457          1          1          1          1     0.9988          1 
  19    rs62110711     0.1457     0.1457          1          1          1          1     0.9988          1 
  19     rs3055535     0.1459     0.1459          1          1          1          1     0.9988          1 
  19      rs637269     0.1459     0.1459          1          1          1          1     0.9988          1 
  19    rs73539627      0.146      0.146          1          1          1          1     0.9988          1 
  19    rs61461754      0.146      0.146          1          1          1          1     0.9988          1 
  19      rs331678      0.146      0.146          1          1          1          1     0.9988          1 
  19    rs58013530     0.1461     0.1461          1          1          1          1     0.9988          1 
  19    rs12973145     0.1462     0.1462          1          1          1          1     0.9988          1 
  19    rs12973148     0.1462     0.1462          1          1          1          1     0.9988          1 
  19    rs73001538     0.1462     0.1462          1          1          1          1     0.9988          1 
  19    rs12986280     0.1465     0.1465          1          1          1          1     0.9988          1 
  19   rs148024921     0.1467     0.1467          1          1          1          1     0.9988          1 
  19     rs7251218     0.1468     0.1468          1          1          1          1     0.9988          1 
  19    rs28590395     0.1468     0.1468          1          1          1          1     0.9988          1 
  19      rs548323     0.1468     0.1468          1          1          1          1     0.9988          1 
  19     rs7250363     0.1469     0.1469          1          1          1          1     0.9988          1 
  19    rs55652837     0.1469     0.1469          1          1          1          1     0.9988          1 
  19    rs62126091      0.147      0.147          1          1          1          1     0.9988          1 
  19      rs163916      0.147      0.147          1          1          1          1     0.9988          1 
  19      rs339399      0.147      0.147          1          1          1          1     0.9988          1 
  19    rs10426805     0.1471     0.1471          1          1          1          1     0.9988          1 
  19     rs8107661     0.1472     0.1472          1          1          1          1     0.9988          1 
  19    rs59844457     0.1476     0.1476          1          1          1          1     0.9988          1 
  19    rs80100254     0.1476     0.1476          1          1          1          1     0.9988          1 
  19    rs75589928     0.1476     0.1476          1          1          1          1     0.9988          1 
  19    rs56944804     0.1476     0.1476          1          1          1          1     0.9988          1 
  19    rs12610356     0.1478     0.1478          1          1          1          1     0.9988          1 
  19   rs545310981     0.1478     0.1478          1          1          1          1     0.9988          1 
  19   rs200992936     0.1478     0.1478          1          1          1          1     0.9988          1 
  19   rs145168470     0.1484     0.1484          1          1          1          1     0.9988          1 
  19    rs10420789     0.1484     0.1484          1          1          1          1     0.9988          1 
  19    rs10411474     0.1485     0.1485          1          1          1          1     0.9988          1 
  19    rs59521718     0.1486     0.1486          1          1          1          1     0.9988          1 
  19     rs8100785     0.1488     0.1488          1          1          1          1     0.9988          1 
  19     rs7250843     0.1488     0.1488          1          1          1          1     0.9988          1 
  19    rs59856224     0.1488     0.1488          1          1          1          1     0.9988          1 
  19    rs11085218     0.1491     0.1491          1          1          1          1     0.9988          1 
  19    rs10407672     0.1492     0.1492          1          1          1          1     0.9988          1 
  19    rs67978409     0.1493     0.1493          1          1          1          1     0.9988          1 
  19     rs7257973     0.1494     0.1494          1          1          1          1     0.9988          1 
  19   rs565850857     0.1497     0.1497          1          1          1          1     0.9988          1 
  19    rs34815835     0.1497     0.1497          1          1          1          1     0.9988          1 
  19    rs35814151     0.1497     0.1497          1          1          1          1     0.9988          1 
  19   rs115318794     0.1497     0.1497          1          1          1          1     0.9988          1 
  19   rs149109269     0.1497     0.1497          1          1          1          1     0.9988          1 
  19     rs2112863     0.1497     0.1497          1          1          1          1     0.9988          1 
  19     rs8111367     0.1497     0.1497          1          1          1          1     0.9988          1 
  19   rs140399517     0.1498     0.1498          1          1          1          1     0.9988          1 
  19    rs12104281       0.15       0.15          1          1          1          1     0.9988          1 
  19   rs151250449     0.1501     0.1501          1          1          1          1     0.9988          1 
  19    rs79346966     0.1501     0.1501          1          1          1          1     0.9988          1 
  19   rs115433780     0.1501     0.1501          1          1          1          1     0.9988          1 
  19    rs16995681     0.1501     0.1501          1          1          1          1     0.9988          1 
  19   rs147343112     0.1501     0.1501          1          1          1          1     0.9988          1 
  19   rs114599968     0.1501     0.1501          1          1          1          1     0.9988          1 
  19   rs566147797     0.1501     0.1501          1          1          1          1     0.9988          1 
  19   rs545929543     0.1501     0.1501          1          1          1          1     0.9988          1 
  19    rs28591978     0.1501     0.1501          1          1          1          1     0.9988          1 
  19    rs28595309     0.1501     0.1501          1          1          1          1     0.9988          1 
  19   rs540516648     0.1501     0.1501          1          1          1          1     0.9988          1 
  19   rs554346271     0.1501     0.1501          1          1          1          1     0.9988          1 
  19   rs114102907     0.1501     0.1501          1          1          1          1     0.9988          1 
  19    rs11085877     0.1501     0.1501          1          1          1          1     0.9988          1 
  19    rs77800478     0.1501     0.1501          1          1          1          1     0.9988          1 
  19    rs80253878     0.1501     0.1501          1          1          1          1     0.9988          1 
  19     rs3787066     0.1504     0.1504          1          1          1          1     0.9988          1 
  19    rs12980282     0.1504     0.1504          1          1          1          1     0.9988          1 
  19     rs3787061     0.1504     0.1504          1          1          1          1     0.9988          1 
  19     rs2233185     0.1504     0.1504          1          1          1          1     0.9988          1 
  19    rs16993498     0.1504     0.1504          1          1          1          1     0.9988          1 
  19     rs4807852     0.1504     0.1504          1          1          1          1     0.9988          1 
  19    rs11448298     0.1504     0.1504          1          1          1          1     0.9988          1 
  19    rs11448299     0.1504     0.1504          1          1          1          1     0.9988          1 
  19     rs7255444     0.1504     0.1504          1          1          1          1     0.9988          1 
  19   rs144067150     0.1506     0.1506          1          1          1          1     0.9988          1 
  19   rs113604778     0.1506     0.1506          1          1          1          1     0.9988          1 
  19   rs114250044     0.1507     0.1507          1          1          1          1     0.9988          1 
  19   rs372259996     0.1507     0.1507          1          1          1          1     0.9988          1 
  19   rs151218321     0.1507     0.1507          1          1          1          1     0.9988          1 
  19    rs10415206     0.1507     0.1507          1          1          1          1     0.9988          1 
  19   rs191066445     0.1508     0.1508          1          1          1          1     0.9988          1 
  19   rs111535315     0.1509     0.1509          1          1          1          1     0.9988          1 
  19   rs145182380      0.151      0.151          1          1          1          1     0.9988          1 
  19     rs7260547      0.151      0.151          1          1          1          1     0.9988          1 
  19    rs60329214      0.151      0.151          1          1          1          1     0.9988          1 
  19    rs10413418     0.1511     0.1511          1          1          1          1     0.9988          1 
  19    rs79899501     0.1511     0.1511          1          1          1          1     0.9988          1 
  19   rs115943792     0.1511     0.1511          1          1          1          1     0.9988          1 
  19    rs72981983     0.1511     0.1511          1          1          1          1     0.9988          1 
  19    rs11361927     0.1512     0.1512          1          1          1          1     0.9988          1 
  19   rs569659502     0.1512     0.1512          1          1          1          1     0.9988          1 
  19     rs1966645     0.1513     0.1513          1          1          1          1     0.9988          1 
  19   rs182883768     0.1514     0.1514          1          1          1          1     0.9988          1 
  19    rs10419875     0.1515     0.1515          1          1          1          1     0.9988          1 
  19    rs76481676     0.1516     0.1516          1          1          1          1     0.9988          1 
  19     rs3764551     0.1518     0.1518          1          1          1          1     0.9988          1 
  19    rs73488463     0.1518     0.1518          1          1          1          1     0.9988          1 
  19    rs35020672      0.152      0.152          1          1          1          1     0.9988          1 
  19    rs79114230     0.1524     0.1524          1          1          1          1     0.9988          1 
  19   rs539492415     0.1525     0.1525          1          1          1          1     0.9988          1 
  19   rs112382677     0.1525     0.1525          1          1          1          1     0.9988          1 
  19    rs35025963     0.1526     0.1526          1          1          1          1     0.9988          1 
  19     rs4134809     0.1528     0.1528          1          1          1          1     0.9988          1 
  19   rs114839866     0.1528     0.1528          1          1          1          1     0.9988          1 
  19    rs10854118      0.153      0.153          1          1          1          1     0.9988          1 
  19   rs112019658     0.1531     0.1531          1          1          1          1     0.9988          1 
  19     rs4608435     0.1533     0.1533          1          1          1          1     0.9988          1 
  19     rs4804428     0.1533     0.1533          1          1          1          1     0.9988          1 
  19     rs4804103     0.1533     0.1533          1          1          1          1     0.9988          1 
  19    rs28786231     0.1533     0.1533          1          1          1          1     0.9988          1 
  19    rs10422199     0.1533     0.1533          1          1          1          1     0.9988          1 
  19   rs145412013     0.1534     0.1534          1          1          1          1     0.9988          1 
  19    rs74742224     0.1536     0.1536          1          1          1          1     0.9988          1 
  19    rs73922200     0.1537     0.1537          1          1          1          1     0.9988          1 
  19     rs1007545     0.1538     0.1538          1          1          1          1     0.9988          1 
  19   rs140546406     0.1538     0.1538          1          1          1          1     0.9988          1 
  19   rs115391472     0.1538     0.1538          1          1          1          1     0.9988          1 
  19    rs77586740     0.1538     0.1538          1          1          1          1     0.9988          1 
  19   rs146323900     0.1538     0.1538          1          1          1          1     0.9988          1 
  19     rs6603135     0.1539     0.1539          1          1          1          1     0.9988          1 
  19     rs8112262      0.154      0.154          1          1          1          1     0.9988          1 
  19    rs10409985      0.154      0.154          1          1          1          1     0.9988          1 
  19      rs480208     0.1543     0.1543          1          1          1          1     0.9988          1 
  19    rs73486574     0.1543     0.1543          1          1          1          1     0.9988          1 
  19    rs59632637     0.1543     0.1543          1          1          1          1     0.9988          1 
  19   rs143394995     0.1547     0.1547          1          1          1          1     0.9988          1 
  19   rs114385434     0.1547     0.1547          1          1          1          1     0.9988          1 
  19    rs28473717     0.1547     0.1547          1          1          1          1     0.9988          1 
  19   rs115530541     0.1547     0.1547          1          1          1          1     0.9988          1 
  19    rs10407369     0.1547     0.1547          1          1          1          1     0.9988          1 
  19    rs10421873     0.1547     0.1547          1          1          1          1     0.9988          1 
  19   rs115164822     0.1547     0.1547          1          1          1          1     0.9988          1 
  19    rs10417885     0.1547     0.1547          1          1          1          1     0.9988          1 
  19    rs10405707     0.1547     0.1547          1          1          1          1     0.9988          1 
  19    rs10422021     0.1547     0.1547          1          1          1          1     0.9988          1 
  19   rs114900219     0.1547     0.1547          1          1          1          1     0.9988          1 
  19   rs115243272     0.1547     0.1547          1          1          1          1     0.9988          1 
  19   rs115002923     0.1547     0.1547          1          1          1          1     0.9988          1 
  19    rs28453379     0.1547     0.1547          1          1          1          1     0.9988          1 
  19   rs114171699     0.1547     0.1547          1          1          1          1     0.9988          1 
  19    rs10407747     0.1547     0.1547          1          1          1          1     0.9988          1 
  19    rs74821533     0.1547     0.1547          1          1          1          1     0.9988          1 
  19      rs778970     0.1549     0.1549          1          1          1          1     0.9988          1 
  19      rs340137     0.1549     0.1549          1          1          1          1     0.9988          1 
  19   rs138566245      0.155      0.155          1          1          1          1     0.9988          1 
  19   rs141677105      0.155      0.155          1          1          1          1     0.9988          1 
  19   rs143434922      0.155      0.155          1          1          1          1     0.9988          1 
  19    rs35906954      0.155      0.155          1          1          1          1     0.9988          1 
  19    rs12460997      0.155      0.155          1          1          1          1     0.9988          1 
  19    rs12973706      0.155      0.155          1          1          1          1     0.9988          1 
  19     rs7408960      0.155      0.155          1          1          1          1     0.9988          1 
  19    rs62118307     0.1551     0.1551          1          1          1          1     0.9988          1 
  19    rs17000836     0.1551     0.1551          1          1          1          1     0.9988          1 
  19     rs7254941     0.1551     0.1551          1          1          1          1     0.9988          1 
  19   rs116642666     0.1553     0.1553          1          1          1          1     0.9988          1 
  19   rs140850492     0.1553     0.1553          1          1          1          1     0.9988          1 
  19     rs8099932     0.1554     0.1554          1          1          1          1     0.9988          1 
  19    rs79555217     0.1554     0.1554          1          1          1          1     0.9988          1 
  19     rs8111161     0.1555     0.1555          1          1          1          1     0.9988          1 
  19   rs560510154     0.1557     0.1557          1          1          1          1     0.9988          1 
  19    rs16993965     0.1558     0.1558          1          1          1          1     0.9988          1 
  19     rs7254921      0.156      0.156          1          1          1          1     0.9988          1 
  19   rs113925771     0.1561     0.1561          1          1          1          1     0.9988          1 
  19    rs76708294     0.1562     0.1562          1          1          1          1     0.9988          1 
  19    rs56075808     0.1563     0.1563          1          1          1          1     0.9988          1 
  19    rs62123354     0.1563     0.1563          1          1          1          1     0.9988          1 
  19    rs62123355     0.1563     0.1563          1          1          1          1     0.9988          1 
  19    rs62123356     0.1563     0.1563          1          1          1          1     0.9988          1 
  19    rs62123357     0.1563     0.1563          1          1          1          1     0.9988          1 
  19    rs62123358     0.1563     0.1563          1          1          1          1     0.9988          1 
  19    rs62123359     0.1563     0.1563          1          1          1          1     0.9988          1 
  19    rs56158821     0.1563     0.1563          1          1          1          1     0.9988          1 
  19    rs11667319     0.1563     0.1563          1          1          1          1     0.9988          1 
  19    rs11673107     0.1563     0.1563          1          1          1          1     0.9988          1 
  19   rs113364251     0.1563     0.1563          1          1          1          1     0.9988          1 
  19   rs112552841     0.1563     0.1563          1          1          1          1     0.9988          1 
  19    rs62124460     0.1563     0.1563          1          1          1          1     0.9988          1 
  19    rs75668894     0.1563     0.1563          1          1          1          1     0.9988          1 
  19    rs10423989     0.1563     0.1563          1          1          1          1     0.9988          1 
  19    rs12460591     0.1563     0.1563          1          1          1          1     0.9988          1 
  19    rs12460597     0.1563     0.1563          1          1          1          1     0.9988          1 
  19    rs12463194     0.1563     0.1563          1          1          1          1     0.9988          1 
  19    rs12463212     0.1563     0.1563          1          1          1          1     0.9988          1 
  19    rs55858841     0.1563     0.1563          1          1          1          1     0.9988          1 
  19    rs62124520     0.1563     0.1563          1          1          1          1     0.9988          1 
  19    rs10420779     0.1563     0.1563          1          1          1          1     0.9988          1 
  19    rs10426282     0.1563     0.1563          1          1          1          1     0.9988          1 
  19    rs10405419     0.1563     0.1563          1          1          1          1     0.9988          1 
  19     rs9329377     0.1563     0.1563          1          1          1          1     0.9988          1 
  19      rs778977     0.1563     0.1563          1          1          1          1     0.9988          1 
  19    rs77011397     0.1563     0.1563          1          1          1          1     0.9988          1 
  19     rs4608434     0.1564     0.1564          1          1          1          1     0.9988          1 
  19   rs113863570     0.1564     0.1564          1          1          1          1     0.9988          1 
  19     rs2967648     0.1565     0.1565          1          1          1          1     0.9988          1 
  19     rs8101237     0.1567     0.1567          1          1          1          1     0.9988          1 
  19   rs115707087     0.1567     0.1567          1          1          1          1     0.9988          1 
  19    rs62109622     0.1567     0.1567          1          1          1          1     0.9988          1 
  19    rs34547251     0.1567     0.1567          1          1          1          1     0.9988          1 
  19   rs587716722     0.1567     0.1567          1          1          1          1     0.9988          1 
  19   rs371817903     0.1567     0.1567          1          1          1          1     0.9988          1 
  19    rs60849443     0.1568     0.1568          1          1          1          1     0.9988          1 
  19    rs10561857     0.1568     0.1568          1          1          1          1     0.9988          1 
  19    rs10422905     0.1568     0.1568          1          1          1          1     0.9988          1 
  19    rs73544824     0.1569     0.1569          1          1          1          1     0.9988          1 
  19     rs8105046     0.1569     0.1569          1          1          1          1     0.9988          1 
  19   rs114900627     0.1571     0.1571          1          1          1          1     0.9988          1 
  19     rs7252234     0.1572     0.1572          1          1          1          1     0.9988          1 
  19    rs12978088     0.1572     0.1572          1          1          1          1     0.9988          1 
  19   rs115753294     0.1572     0.1572          1          1          1          1     0.9988          1 
  19   rs140590749     0.1572     0.1572          1          1          1          1     0.9988          1 
  19    rs79889323     0.1572     0.1572          1          1          1          1     0.9988          1 
  19    rs17160522     0.1577     0.1577          1          1          1          1     0.9988          1 
  19     rs3786614     0.1579     0.1579          1          1          1          1     0.9988          1 
  19   rs574273528     0.1582     0.1582          1          1          1          1     0.9988          1 
  19   rs200792103     0.1582     0.1582          1          1          1          1     0.9988          1 
  19   rs115457696     0.1582     0.1582          1          1          1          1     0.9988          1 
  19     rs2967614     0.1583     0.1583          1          1          1          1     0.9988          1 
  19    rs58121503     0.1586     0.1586          1          1          1          1     0.9988          1 
  19    rs75461488     0.1586     0.1586          1          1          1          1     0.9988          1 
  19    rs12976584     0.1588     0.1588          1          1          1          1     0.9988          1 
  19    rs12976585     0.1588     0.1588          1          1          1          1     0.9988          1 
  19     rs2288890     0.1589     0.1589          1          1          1          1     0.9988          1 
  19     rs2335626     0.1589     0.1589          1          1          1          1     0.9988          1 
  19   rs569052279     0.1592     0.1592          1          1          1          1     0.9988          1 
  19     rs9676877     0.1593     0.1593          1          1          1          1     0.9988          1 
  19    rs79402500     0.1595     0.1595          1          1          1          1     0.9988          1 
  19   rs537404670     0.1596     0.1596          1          1          1          1     0.9988          1 
  19    rs79545054     0.1599     0.1599          1          1          1          1     0.9988          1 
  19   rs113717850     0.1602     0.1602          1          1          1          1     0.9988          1 
  19   rs113517203     0.1602     0.1602          1          1          1          1     0.9988          1 
  19    rs28873729     0.1602     0.1602          1          1          1          1     0.9988          1 
  19   rs150147242     0.1603     0.1603          1          1          1          1     0.9988          1 
  19     rs2860181     0.1604     0.1604          1          1          1          1     0.9988          1 
  19      rs499028     0.1606     0.1606          1          1          1          1     0.9988          1 
  19     rs1644755     0.1606     0.1606          1          1          1          1     0.9988          1 
  19     rs2161523     0.1607     0.1607          1          1          1          1     0.9988          1 
  19    rs73922246     0.1609     0.1609          1          1          1          1     0.9988          1 
  19    rs57738743     0.1609     0.1609          1          1          1          1     0.9988          1 
  19    rs57188466     0.1609     0.1609          1          1          1          1     0.9988          1 
  19    rs59574605     0.1609     0.1609          1          1          1          1     0.9988          1 
  19    rs10407381     0.1609     0.1609          1          1          1          1     0.9988          1 
  19    rs10408896     0.1609     0.1609          1          1          1          1     0.9988          1 
  19   rs111415430     0.1611     0.1611          1          1          1          1     0.9988          1 
  19      rs405566     0.1612     0.1612          1          1          1          1     0.9988          1 
  19      rs421147     0.1612     0.1612          1          1          1          1     0.9988          1 
  19      rs438703     0.1612     0.1612          1          1          1          1     0.9988          1 
  19      rs436041     0.1612     0.1612          1          1          1          1     0.9988          1 
  19      rs389404     0.1612     0.1612          1          1          1          1     0.9988          1 
  19      rs400443     0.1612     0.1612          1          1          1          1     0.9988          1 
  19      rs432001     0.1612     0.1612          1          1          1          1     0.9988          1 
  19    rs60964277     0.1613     0.1613          1          1          1          1     0.9988          1 
  19    rs62118336     0.1613     0.1613          1          1          1          1     0.9988          1 
  19        rs6952     0.1614     0.1614          1          1          1          1     0.9988          1 
  19    rs57943022     0.1614     0.1614          1          1          1          1     0.9988          1 
  19    rs78208235     0.1614     0.1614          1          1          1          1     0.9988          1 
  19    rs59560210     0.1617     0.1617          1          1          1          1     0.9988          1 
  19    rs11670318     0.1618     0.1618          1          1          1          1     0.9988          1 
  19      rs348351     0.1622     0.1622          1          1          1          1     0.9988          1 
  19      rs348352     0.1622     0.1622          1          1          1          1     0.9988          1 
  19     rs4395187     0.1622     0.1622          1          1          1          1     0.9988          1 
  19    rs12462305     0.1623     0.1623          1          1          1          1     0.9988          1 
  19    rs76878716     0.1623     0.1623          1          1          1          1     0.9988          1 
  19    rs58901714     0.1624     0.1624          1          1          1          1     0.9988          1 
  19   rs373183784     0.1625     0.1625          1          1          1          1     0.9988          1 
  19   rs201495932     0.1627     0.1627          1          1          1          1     0.9988          1 
  19     rs6603072     0.1628     0.1628          1          1          1          1     0.9988          1 
  19     rs6603073     0.1628     0.1628          1          1          1          1     0.9988          1 
  19     rs7252695     0.1628     0.1628          1          1          1          1     0.9988          1 
  19    rs75070179     0.1628     0.1628          1          1          1          1     0.9988          1 
  19   rs148542080     0.1628     0.1628          1          1          1          1     0.9988          1 
  19   rs146093045     0.1628     0.1628          1          1          1          1     0.9988          1 
  19   rs184242383     0.1628     0.1628          1          1          1          1     0.9988          1 
  19     rs4804662     0.1628     0.1628          1          1          1          1     0.9988          1 
  19   rs139289266     0.1628     0.1628          1          1          1          1     0.9988          1 
  19     rs2927710      0.163      0.163          1          1          1          1     0.9988          1 
  19   rs560498870      0.163      0.163          1          1          1          1     0.9988          1 
  19      rs461970     0.1635     0.1635          1          1          1          1     0.9988          1 
  19    rs61562494     0.1635     0.1635          1          1          1          1     0.9988          1 
  19   rs370369841     0.1636     0.1636          1          1          1          1     0.9988          1 
  19     rs8107517      0.164      0.164          1          1          1          1     0.9988          1 
  19   rs116287023     0.1643     0.1643          1          1          1          1     0.9988          1 
  19    rs78695519     0.1647     0.1647          1          1          1          1     0.9988          1 
  19   rs115828292     0.1647     0.1647          1          1          1          1     0.9988          1 
  19     rs4134813     0.1647     0.1647          1          1          1          1     0.9988          1 
  19     rs3760676     0.1647     0.1647          1          1          1          1     0.9988          1 
  19    rs11260004     0.1647     0.1647          1          1          1          1     0.9988          1 
  19     rs3760677     0.1647     0.1647          1          1          1          1     0.9988          1 
  19    rs11882197     0.1647     0.1647          1          1          1          1     0.9988          1 
  19     rs4804056     0.1648     0.1648          1          1          1          1     0.9988          1 
  19    rs12611310     0.1648     0.1648          1          1          1          1     0.9988          1 
  19    rs73505693     0.1648     0.1648          1          1          1          1     0.9988          1 
  19      rs563959      0.165      0.165          1          1          1          1     0.9988          1 
  19    rs73922455     0.1651     0.1651          1          1          1          1     0.9988          1 
  19    rs73922458     0.1651     0.1651          1          1          1          1     0.9988          1 
  19    rs10414553     0.1652     0.1652          1          1          1          1     0.9988          1 
  19    rs74670857     0.1653     0.1653          1          1          1          1     0.9988          1 
  19   rs111551285     0.1653     0.1653          1          1          1          1     0.9988          1 
  19   rs113195355     0.1653     0.1653          1          1          1          1     0.9988          1 
  19   rs113745336     0.1653     0.1653          1          1          1          1     0.9988          1 
  19    rs61732668     0.1653     0.1653          1          1          1          1     0.9988          1 
  19     rs8100853     0.1653     0.1653          1          1          1          1     0.9988          1 
  19    rs75144440     0.1653     0.1653          1          1          1          1     0.9988          1 
  19   rs115135994     0.1653     0.1653          1          1          1          1     0.9988          1 
  19    rs77933818     0.1654     0.1654          1          1          1          1     0.9988          1 
  19    rs55785038     0.1655     0.1655          1          1          1          1     0.9988          1 
  19   rs139349296     0.1658     0.1658          1          1          1          1     0.9988          1 
  19    rs35569886     0.1661     0.1661          1          1          1          1     0.9988          1 
  19     rs2161526     0.1662     0.1662          1          1          1          1     0.9988          1 
  19     rs6603080     0.1662     0.1662          1          1          1          1     0.9988          1 
  19   rs111932134     0.1664     0.1664          1          1          1          1     0.9988          1 
  19   rs148633264     0.1665     0.1665          1          1          1          1     0.9988          1 
  19    rs77828133     0.1665     0.1665          1          1          1          1     0.9988          1 
  19   rs115759563     0.1665     0.1665          1          1          1          1     0.9988          1 
  19   rs114820135     0.1665     0.1665          1          1          1          1     0.9988          1 
  19   rs549060946     0.1667     0.1667          1          1          1          1     0.9988          1 
  19    rs11260026     0.1667     0.1667          1          1          1          1     0.9988          1 
  19    rs12971677     0.1667     0.1667          1          1          1          1     0.9988          1 
  19     rs7250738     0.1667     0.1667          1          1          1          1     0.9988          1 
  19    rs56873413     0.1667     0.1667          1          1          1          1     0.9988          1 
  19    rs56912254     0.1667     0.1667          1          1          1          1     0.9988          1 
  19    rs10401654     0.1668     0.1668          1          1          1          1     0.9988          1 
  19   rs112630876     0.1668     0.1668          1          1          1          1     0.9988          1 
  19    rs11879422     0.1668     0.1668          1          1          1          1     0.9988          1 
  19    rs12973997     0.1669     0.1669          1          1          1          1     0.9988          1 
  19     rs7253943     0.1669     0.1669          1          1          1          1     0.9988          1 
  19     rs7252545     0.1669     0.1669          1          1          1          1     0.9988          1 
  19    rs12460359     0.1672     0.1672          1          1          1          1     0.9988          1 
  19    rs12459127     0.1672     0.1672          1          1          1          1     0.9988          1 
  19    rs12462963     0.1672     0.1672          1          1          1          1     0.9988          1 
  19     rs7258848     0.1672     0.1672          1          1          1          1     0.9988          1 
  19   rs111283373     0.1673     0.1673          1          1          1          1     0.9988          1 
  19     rs4119144     0.1674     0.1674          1          1          1          1     0.9988          1 
  19     rs9749441     0.1676     0.1676          1          1          1          1     0.9988          1 
  19   rs568892129     0.1676     0.1676          1          1          1          1     0.9988          1 
  19   rs142286182     0.1676     0.1676          1          1          1          1     0.9988          1 
  19    rs73922846     0.1676     0.1676          1          1          1          1     0.9988          1 
  19     rs7250617     0.1676     0.1676          1          1          1          1     0.9988          1 
  19     rs7256781     0.1676     0.1676          1          1          1          1     0.9988          1 
  19   rs146501903     0.1676     0.1676          1          1          1          1     0.9988          1 
  19    rs57138557     0.1676     0.1676          1          1          1          1     0.9988          1 
  19     rs2341324     0.1676     0.1676          1          1          1          1     0.9988          1 
  19     rs8113754     0.1676     0.1676          1          1          1          1     0.9988          1 
  19    rs76791995     0.1676     0.1676          1          1          1          1     0.9988          1 
  19    rs28639860     0.1677     0.1677          1          1          1          1     0.9988          1 
  19    rs75562406      0.168      0.168          1          1          1          1     0.9988          1 
  19   rs199569144      0.168      0.168          1          1          1          1     0.9988          1 
  19    rs10420869     0.1681     0.1681          1          1          1          1     0.9988          1 
  19    rs58075492     0.1681     0.1681          1          1          1          1     0.9988          1 
  19   rs188572403     0.1682     0.1682          1          1          1          1     0.9988          1 
  19   rs116185674     0.1682     0.1682          1          1          1          1     0.9988          1 
  19   rs114047385     0.1682     0.1682          1          1          1          1     0.9988          1 
  19    rs10426498     0.1682     0.1682          1          1          1          1     0.9988          1 
  19   rs113160147     0.1687     0.1687          1          1          1          1     0.9988          1 
  19     rs3760689     0.1689     0.1689          1          1          1          1     0.9988          1 
  19   rs199882010      0.169      0.169          1          1          1          1     0.9988          1 
  19   rs114990419      0.169      0.169          1          1          1          1     0.9988          1 
  19    rs12459957      0.169      0.169          1          1          1          1     0.9988          1 
  19    rs59704988     0.1691     0.1691          1          1          1          1     0.9988          1 
  19    rs56282613     0.1691     0.1691          1          1          1          1     0.9988          1 
  19    rs56144306     0.1691     0.1691          1          1          1          1     0.9988          1 
  19    rs56169947     0.1691     0.1691          1          1          1          1     0.9988          1 
  19    rs57867330     0.1692     0.1692          1          1          1          1     0.9988          1 
  19    rs68119574     0.1692     0.1692          1          1          1          1     0.9988          1 
  19   rs143445429     0.1695     0.1695          1          1          1          1     0.9988          1 
  19     rs2055095     0.1695     0.1695          1          1          1          1     0.9988          1 
  19     rs7247388     0.1697     0.1697          1          1          1          1     0.9988          1 
  19      rs398650     0.1697     0.1697          1          1          1          1     0.9988          1 
  19   rs141289854     0.1697     0.1697          1          1          1          1     0.9988          1 
  19     rs3865466     0.1698     0.1698          1          1          1          1     0.9988          1 
  19    rs10413883     0.1699     0.1699          1          1          1          1     0.9988          1 
  19   rs116237429     0.1699     0.1699          1          1          1          1     0.9988          1 
  19   rs146178677     0.1699     0.1699          1          1          1          1     0.9988          1 
  19   rs113055199       0.17       0.17          1          1          1          1     0.9988          1 
  19   rs190151545     0.1701     0.1701          1          1          1          1     0.9988          1 
  19   rs587774965     0.1701     0.1701          1          1          1          1     0.9988          1 
  19   rs116662144     0.1702     0.1702          1          1          1          1     0.9988          1 
  19      rs389898     0.1702     0.1702          1          1          1          1     0.9988          1 
  19   rs199847196     0.1702     0.1702          1          1          1          1     0.9988          1 
  19   rs142253269     0.1703     0.1703          1          1          1          1     0.9988          1 
  19      rs454532     0.1703     0.1703          1          1          1          1     0.9988          1 
  19   rs116523997     0.1706     0.1706          1          1          1          1     0.9988          1 
  19   rs542269003     0.1709     0.1709          1          1          1          1     0.9988          1 
  19    rs62119635      0.171      0.171          1          1          1          1     0.9988          1 
  19     rs7245700     0.1712     0.1712          1          1          1          1     0.9988          1 
  19     rs6603146     0.1713     0.1713          1          1          1          1     0.9988          1 
  19    rs12104255     0.1713     0.1713          1          1          1          1     0.9988          1 
  19   rs540607409     0.1717     0.1717          1          1          1          1     0.9988          1 
  19   rs112732413     0.1717     0.1717          1          1          1          1     0.9988          1 
  19   rs532250756     0.1719     0.1719          1          1          1          1     0.9988          1 
  19   rs552249819     0.1719     0.1719          1          1          1          1     0.9988          1 
  19    rs71174905     0.1719     0.1719          1          1          1          1     0.9988          1 
  19     rs8100070      0.172      0.172          1          1          1          1     0.9988          1 
  19    rs62103562     0.1721     0.1721          1          1          1          1     0.9988          1 
  19   rs147745918     0.1723     0.1723          1          1          1          1     0.9988          1 
  19     rs8106226     0.1724     0.1724          1          1          1          1     0.9988          1 
  19     rs2446193     0.1724     0.1724          1          1          1          1     0.9988          1 
  19     rs2436488     0.1724     0.1724          1          1          1          1     0.9988          1 
  19    rs10401652     0.1726     0.1726          1          1          1          1     0.9988          1 
  19     rs8106574     0.1728     0.1728          1          1          1          1     0.9988          1 
  19    rs57927387     0.1728     0.1728          1          1          1          1     0.9988          1 
  19    rs17160331     0.1729     0.1729          1          1          1          1     0.9988          1 
  19   rs375508439      0.173      0.173          1          1          1          1     0.9988          1 
  19    rs10419582     0.1733     0.1733          1          1          1          1     0.9988          1 
  19     rs8112382     0.1733     0.1733          1          1          1          1     0.9988          1 
  19     rs6603141     0.1735     0.1735          1          1          1          1     0.9988          1 
  19    rs28875582     0.1739     0.1739          1          1          1          1     0.9988          1 
  19    rs56805025     0.1739     0.1739          1          1          1          1     0.9988          1 
  19    rs57431556     0.1739     0.1739          1          1          1          1     0.9988          1 
  19    rs11879056     0.1739     0.1739          1          1          1          1     0.9988          1 
  19   rs139893581     0.1739     0.1739          1          1          1          1     0.9988          1 
  19    rs60104364      0.174      0.174          1          1          1          1     0.9988          1 
  19    rs71978052      0.174      0.174          1          1          1          1     0.9988          1 
  19     rs8111202     0.1741     0.1741          1          1          1          1     0.9988          1 
  19     rs7260351     0.1742     0.1742          1          1          1          1     0.9988          1 
  19      rs687960     0.1742     0.1742          1          1          1          1     0.9988          1 
  19    rs35269308     0.1743     0.1743          1          1          1          1     0.9988          1 
  19     rs8108266     0.1746     0.1746          1          1          1          1     0.9988          1 
  19   rs148778427     0.1746     0.1746          1          1          1          1     0.9988          1 
  19    rs11085154     0.1748     0.1748          1          1          1          1     0.9988          1 
  19    rs75807193      0.175      0.175          1          1          1          1     0.9988          1 
  19     rs3029890     0.1754     0.1754          1          1          1          1     0.9988          1 
  19     rs9304933     0.1754     0.1754          1          1          1          1     0.9988          1 
  19      rs530942     0.1755     0.1755          1          1          1          1     0.9988          1 
  19     rs2303113     0.1757     0.1757          1          1          1          1     0.9988          1 
  19   rs553672834     0.1757     0.1757          1          1          1          1     0.9988          1 
  19   rs200865688     0.1758     0.1758          1          1          1          1     0.9988          1 
  19     rs3136657     0.1761     0.1761          1          1          1          1     0.9988          1 
  19    rs79835743     0.1761     0.1761          1          1          1          1     0.9988          1 
  19      rs535408     0.1762     0.1762          1          1          1          1     0.9988          1 
  19     rs3997565     0.1763     0.1763          1          1          1          1     0.9988          1 
  19   rs113507209     0.1763     0.1763          1          1          1          1     0.9988          1 
  19    rs73488627     0.1763     0.1763          1          1          1          1     0.9988          1 
  19    rs55702428     0.1763     0.1763          1          1          1          1     0.9988          1 
  19    rs28575337     0.1763     0.1763          1          1          1          1     0.9988          1 
  19    rs74178109     0.1765     0.1765          1          1          1          1     0.9988          1 
  19    rs74178110     0.1765     0.1765          1          1          1          1     0.9988          1 
  19    rs10221527     0.1766     0.1766          1          1          1          1     0.9988          1 
  19   rs147336992     0.1766     0.1766          1          1          1          1     0.9988          1 
  19   rs371090788     0.1769     0.1769          1          1          1          1     0.9988          1 
  19   rs528260537      0.177      0.177          1          1          1          1     0.9988          1 
  19    rs16993501     0.1772     0.1772          1          1          1          1     0.9988          1 
  19    rs11881309     0.1773     0.1773          1          1          1          1     0.9988          1 
  19    rs10427003     0.1773     0.1773          1          1          1          1     0.9988          1 
  19   rs142880112     0.1773     0.1773          1          1          1          1     0.9988          1 
  19   rs113202071     0.1773     0.1773          1          1          1          1     0.9988          1 
  19    rs61433643     0.1773     0.1773          1          1          1          1     0.9988          1 
  19    rs59674226     0.1773     0.1773          1          1          1          1     0.9988          1 
  19    rs75906229     0.1773     0.1773          1          1          1          1     0.9988          1 
  19    rs76937622     0.1773     0.1773          1          1          1          1     0.9988          1 
  19    rs77896245     0.1773     0.1773          1          1          1          1     0.9988          1 
  19    rs58389022     0.1773     0.1773          1          1          1          1     0.9988          1 
  19    rs60740603     0.1773     0.1773          1          1          1          1     0.9988          1 
  19    rs57673269     0.1773     0.1773          1          1          1          1     0.9988          1 
  19    rs60510180     0.1773     0.1773          1          1          1          1     0.9988          1 
  19    rs57051856     0.1773     0.1773          1          1          1          1     0.9988          1 
  19    rs60672655     0.1773     0.1773          1          1          1          1     0.9988          1 
  19    rs78306771     0.1773     0.1773          1          1          1          1     0.9988          1 
  19    rs74480537     0.1773     0.1773          1          1          1          1     0.9988          1 
  19   rs145958414     0.1773     0.1773          1          1          1          1     0.9988          1 
  19   rs149284797     0.1773     0.1773          1          1          1          1     0.9988          1 
  19   rs148465822     0.1773     0.1773          1          1          1          1     0.9988          1 
  19    rs61315207     0.1773     0.1773          1          1          1          1     0.9988          1 
  19    rs58791570     0.1773     0.1773          1          1          1          1     0.9988          1 
  19    rs57554985     0.1773     0.1773          1          1          1          1     0.9988          1 
  19    rs78285147     0.1773     0.1773          1          1          1          1     0.9988          1 
  19    rs75623738     0.1773     0.1773          1          1          1          1     0.9988          1 
  19    rs80199148     0.1773     0.1773          1          1          1          1     0.9988          1 
  19    rs76574478     0.1773     0.1773          1          1          1          1     0.9988          1 
  19    rs75365495     0.1773     0.1773          1          1          1          1     0.9988          1 
  19    rs79876197     0.1773     0.1773          1          1          1          1     0.9988          1 
  19     rs8107391     0.1773     0.1773          1          1          1          1     0.9988          1 
  19     rs8107518     0.1773     0.1773          1          1          1          1     0.9988          1 
  19     rs8107615     0.1773     0.1773          1          1          1          1     0.9988          1 
  19    rs76793200     0.1773     0.1773          1          1          1          1     0.9988          1 
  19     rs8182602     0.1773     0.1773          1          1          1          1     0.9988          1 
  19     rs8182605     0.1773     0.1773          1          1          1          1     0.9988          1 
  19     rs8182603     0.1773     0.1773          1          1          1          1     0.9988          1 
  19     rs8182458     0.1773     0.1773          1          1          1          1     0.9988          1 
  19   rs144182425     0.1773     0.1773          1          1          1          1     0.9988          1 
  19     rs8182608     0.1773     0.1773          1          1          1          1     0.9988          1 
  19     rs8100859     0.1773     0.1773          1          1          1          1     0.9988          1 
  19     rs8182466     0.1773     0.1773          1          1          1          1     0.9988          1 
  19    rs77378202     0.1773     0.1773          1          1          1          1     0.9988          1 
  19    rs78923521     0.1773     0.1773          1          1          1          1     0.9988          1 
  19    rs79117896     0.1773     0.1773          1          1          1          1     0.9988          1 
  19    rs79809146     0.1773     0.1773          1          1          1          1     0.9988          1 
  19    rs77048734     0.1773     0.1773          1          1          1          1     0.9988          1 
  19    rs75873778     0.1773     0.1773          1          1          1          1     0.9988          1 
  19    rs75518248     0.1773     0.1773          1          1          1          1     0.9988          1 
  19    rs76369673     0.1773     0.1773          1          1          1          1     0.9988          1 
  19    rs74761806     0.1773     0.1773          1          1          1          1     0.9988          1 
  19     rs8108233     0.1773     0.1773          1          1          1          1     0.9988          1 
  19     rs8109041     0.1773     0.1773          1          1          1          1     0.9988          1 
  19     rs8109289     0.1773     0.1773          1          1          1          1     0.9988          1 
  19     rs8109671     0.1773     0.1773          1          1          1          1     0.9988          1 
  19     rs8113160     0.1773     0.1773          1          1          1          1     0.9988          1 
  19     rs8113097     0.1773     0.1773          1          1          1          1     0.9988          1 
  19     rs8112505     0.1773     0.1773          1          1          1          1     0.9988          1 
  19    rs78420735     0.1773     0.1773          1          1          1          1     0.9988          1 
  19    rs61350505     0.1773     0.1773          1          1          1          1     0.9988          1 
  19    rs60693247     0.1773     0.1773          1          1          1          1     0.9988          1 
  19    rs75522212     0.1773     0.1773          1          1          1          1     0.9988          1 
  19   rs140043517     0.1773     0.1773          1          1          1          1     0.9988          1 
  19   rs143677015     0.1773     0.1773          1          1          1          1     0.9988          1 
  19     rs8100560     0.1773     0.1773          1          1          1          1     0.9988          1 
  19     rs8113335     0.1773     0.1773          1          1          1          1     0.9988          1 
  19   rs147257271     0.1773     0.1773          1          1          1          1     0.9988          1 
  19     rs8102464     0.1773     0.1773          1          1          1          1     0.9988          1 
  19    rs74770610     0.1773     0.1773          1          1          1          1     0.9988          1 
  19     rs7249515     0.1773     0.1773          1          1          1          1     0.9988          1 
  19      rs401325     0.1776     0.1776          1          1          1          1     0.9988          1 
  19     rs7260296     0.1778     0.1778          1          1          1          1     0.9988          1 
  19    rs56023496     0.1779     0.1779          1          1          1          1     0.9988          1 
  19    rs34446835     0.1779     0.1779          1          1          1          1     0.9988          1 
  19     rs7255200     0.1782     0.1782          1          1          1          1     0.9988          1 
  19   rs147667359     0.1782     0.1782          1          1          1          1     0.9988          1 
  19    rs75406218     0.1782     0.1782          1          1          1          1     0.9988          1 
  19   rs140869807     0.1782     0.1782          1          1          1          1     0.9988          1 
  19   rs114907006     0.1782     0.1782          1          1          1          1     0.9988          1 
  19     rs2927713     0.1783     0.1783          1          1          1          1     0.9988          1 
  19     rs2967629     0.1783     0.1783          1          1          1          1     0.9988          1 
  19    rs74369569     0.1783     0.1783          1          1          1          1     0.9988          1 
  19    rs61045882     0.1783     0.1783          1          1          1          1     0.9988          1 
  19      rs747569     0.1784     0.1784          1          1          1          1     0.9988          1 
  19     rs4541176     0.1786     0.1786          1          1          1          1     0.9988          1 
  19    rs55657489     0.1786     0.1786          1          1          1          1     0.9988          1 
  19    rs11673122     0.1788     0.1788          1          1          1          1     0.9988          1 
  19    rs62126591     0.1788     0.1788          1          1          1          1     0.9988          1 
  19    rs11668398     0.1788     0.1788          1          1          1          1     0.9988          1 
  19   rs373917639     0.1789     0.1789          1          1          1          1     0.9988          1 
  19      rs376557     0.1792     0.1792          1          1          1          1     0.9988          1 
  19   rs553309405     0.1794     0.1794          1          1          1          1     0.9988          1 
  19    rs34406997     0.1794     0.1794          1          1          1          1     0.9988          1 
  19    rs56941911     0.1794     0.1794          1          1          1          1     0.9988          1 
  19   rs374645448     0.1798     0.1798          1          1          1          1     0.9988          1 
  19    rs12610157     0.1799     0.1799          1          1          1          1     0.9988          1 
  19    rs79909948     0.1799     0.1799          1          1          1          1     0.9988          1 
  19   rs149843938     0.1799     0.1799          1          1          1          1     0.9988          1 
  19    rs59345531     0.1799     0.1799          1          1          1          1     0.9988          1 
  19     rs8105951     0.1799     0.1799          1          1          1          1     0.9988          1 
  19    rs73501219     0.1799     0.1799          1          1          1          1     0.9988          1 
  19    rs58930981     0.1799     0.1799          1          1          1          1     0.9988          1 
  19    rs78613384     0.1799     0.1799          1          1          1          1     0.9988          1 
  19    rs79596450     0.1799     0.1799          1          1          1          1     0.9988          1 
  19     rs7250247     0.1799     0.1799          1          1          1          1     0.9988          1 
  19   rs201186501     0.1799     0.1799          1          1          1          1     0.9988          1 
  19   rs111359393     0.1801     0.1801          1          1          1          1     0.9988          1 
  19     rs3787069     0.1802     0.1802          1          1          1          1     0.9988          1 
  19   rs114099198     0.1804     0.1804          1          1          1          1     0.9988          1 
  19    rs76410220     0.1804     0.1804          1          1          1          1     0.9988          1 
  19    rs12979751     0.1804     0.1804          1          1          1          1     0.9988          1 
  19     rs3786689     0.1806     0.1806          1          1          1          1     0.9988          1 
  19   rs141592634     0.1806     0.1806          1          1          1          1     0.9988          1 
  19    rs74662365     0.1807     0.1807          1          1          1          1     0.9988          1 
  19   rs115470116     0.1807     0.1807          1          1          1          1     0.9988          1 
  19   rs114365026     0.1807     0.1807          1          1          1          1     0.9988          1 
  19   rs115694358     0.1807     0.1807          1          1          1          1     0.9988          1 
  19   rs116171544     0.1807     0.1807          1          1          1          1     0.9988          1 
  19   rs141491702     0.1807     0.1807          1          1          1          1     0.9988          1 
  19   rs534173349     0.1808     0.1808          1          1          1          1     0.9988          1 
  19    rs10417722     0.1808     0.1808          1          1          1          1     0.9988          1 
  19    rs11085812     0.1808     0.1808          1          1          1          1     0.9988          1 
  19     rs2116860     0.1809     0.1809          1          1          1          1     0.9988          1 
  19     rs8112030     0.1809     0.1809          1          1          1          1     0.9988          1 
  19     rs1865056     0.1809     0.1809          1          1          1          1     0.9988          1 
  19   rs111274367     0.1809     0.1809          1          1          1          1     0.9988          1 
  19   rs117851749     0.1809     0.1809          1          1          1          1     0.9988          1 
  19   rs117960237     0.1809     0.1809          1          1          1          1     0.9988          1 
  19     rs7245787     0.1809     0.1809          1          1          1          1     0.9988          1 
  19     rs7246795     0.1809     0.1809          1          1          1          1     0.9988          1 
  19   rs370399984     0.1809     0.1809          1          1          1          1     0.9988          1 
  19     rs6511881     0.1809     0.1809          1          1          1          1     0.9988          1 
  19     rs4263051     0.1809     0.1809          1          1          1          1     0.9988          1 
  19     rs4386239     0.1809     0.1809          1          1          1          1     0.9988          1 
  19      rs794077     0.1812     0.1812          1          1          1          1     0.9988          1 
  19    rs10407834     0.1815     0.1815          1          1          1          1     0.9988          1 
  19   rs145489562     0.1815     0.1815          1          1          1          1     0.9988          1 
  19     rs7251857     0.1815     0.1815          1          1          1          1     0.9988          1 
  19    rs62113427     0.1816     0.1816          1          1          1          1     0.9988          1 
  19    rs72992552     0.1816     0.1816          1          1          1          1     0.9988          1 
  19   rs111605618     0.1818     0.1818          1          1          1          1     0.9988          1 
  19    rs35851323     0.1818     0.1818          1          1          1          1     0.9988          1 
  19    rs12983272     0.1818     0.1818          1          1          1          1     0.9988          1 
  19     rs3810222     0.1818     0.1818          1          1          1          1     0.9988          1 
  19     rs3810223     0.1818     0.1818          1          1          1          1     0.9988          1 
  19    rs80131456     0.1818     0.1818          1          1          1          1     0.9988          1 
  19   rs138679485     0.1819     0.1819          1          1          1          1     0.9988          1 
  19   rs111757811     0.1819     0.1819          1          1          1          1     0.9988          1 
  19    rs79443873     0.1819     0.1819          1          1          1          1     0.9988          1 
  19   rs113104679     0.1819     0.1819          1          1          1          1     0.9988          1 
  19   rs138934340     0.1819     0.1819          1          1          1          1     0.9988          1 
  19   rs149410289     0.1819     0.1819          1          1          1          1     0.9988          1 
  19   rs143779706     0.1819     0.1819          1          1          1          1     0.9988          1 
  19    rs12972697      0.182      0.182          1          1          1          1     0.9988          1 
  19   rs114265483     0.1821     0.1821          1          1          1          1     0.9988          1 
  19    rs10413115     0.1821     0.1821          1          1          1          1     0.9988          1 
  19     rs2228137     0.1822     0.1822          1          1          1          1     0.9988          1 
  19    rs10421453     0.1824     0.1824          1          1          1          1     0.9988          1 
  19    rs28599881     0.1824     0.1824          1          1          1          1     0.9988          1 
  19   rs151211604     0.1824     0.1824          1          1          1          1     0.9988          1 
  19     rs2967626     0.1825     0.1825          1          1          1          1     0.9988          1 
  19   rs150926741     0.1826     0.1826          1          1          1          1     0.9988          1 
  19   rs144112766     0.1827     0.1827          1          1          1          1     0.9988          1 
  19     rs7254499     0.1828     0.1828          1          1          1          1     0.9988          1 
  19      rs344574     0.1828     0.1828          1          1          1          1     0.9988          1 
  19      rs163494     0.1828     0.1828          1          1          1          1     0.9988          1 
  19    rs75309717     0.1828     0.1828          1          1          1          1     0.9988          1 
  19   rs148751507     0.1829     0.1829          1          1          1          1     0.9988          1 
  19   rs145879403     0.1829     0.1829          1          1          1          1     0.9988          1 
  19   rs376138754     0.1829     0.1829          1          1          1          1     0.9988          1 
  19     rs2860178      0.183      0.183          1          1          1          1     0.9988          1 
  19   rs549551792     0.1832     0.1832          1          1          1          1     0.9988          1 
  19    rs28473535     0.1833     0.1833          1          1          1          1     0.9988          1 
  19    rs62103561     0.1833     0.1833          1          1          1          1     0.9988          1 
  19    rs62126588     0.1834     0.1834          1          1          1          1     0.9988          1 
  19    rs28820904     0.1834     0.1834          1          1          1          1     0.9988          1 
  19   rs532895413     0.1836     0.1836          1          1          1          1     0.9988          1 
  19   rs568872467     0.1836     0.1836          1          1          1          1     0.9988          1 
  19   rs531180466     0.1836     0.1836          1          1          1          1     0.9988          1 
  19   rs568099402     0.1836     0.1836          1          1          1          1     0.9988          1 
  19   rs533864308     0.1836     0.1836          1          1          1          1     0.9988          1 
  19   rs547324381     0.1836     0.1836          1          1          1          1     0.9988          1 
  19    rs73920729     0.1837     0.1837          1          1          1          1     0.9988          1 
  19      rs340139     0.1838     0.1838          1          1          1          1     0.9988          1 
  19   rs113758470     0.1838     0.1838          1          1          1          1     0.9988          1 
  19    rs10424224     0.1839     0.1839          1          1          1          1     0.9988          1 
  19      rs331688     0.1839     0.1839          1          1          1          1     0.9988          1 
  19    rs12611036     0.1841     0.1841          1          1          1          1     0.9988          1 
  19   rs146774986     0.1841     0.1841          1          1          1          1     0.9988          1 
  19     rs9304947     0.1842     0.1842          1          1          1          1     0.9988          1 
  19   rs111798745     0.1843     0.1843          1          1          1          1     0.9988          1 
  19    rs57819446     0.1843     0.1843          1          1          1          1     0.9988          1 
  19     rs4804314     0.1843     0.1843          1          1          1          1     0.9988          1 
  19      rs472709     0.1846     0.1846          1          1          1          1     0.9988          1 
  19     rs5827026     0.1847     0.1847          1          1          1          1     0.9988          1 
  19      rs794070     0.1848     0.1848          1          1          1          1     0.9988          1 
  19     rs7251963      0.185      0.185          1          1          1          1     0.9988          1 
  19   rs113798795     0.1851     0.1851          1          1          1          1     0.9988          1 
  19    rs77166896     0.1851     0.1851          1          1          1          1     0.9988          1 
  19   rs145811873     0.1851     0.1851          1          1          1          1     0.9988          1 
  19     rs8102199     0.1851     0.1851          1          1          1          1     0.9988          1 
  19    rs57372719     0.1851     0.1851          1          1          1          1     0.9988          1 
  19   rs202176139     0.1853     0.1853          1          1          1          1     0.9988          1 
  19   rs111998644     0.1854     0.1854          1          1          1          1     0.9988          1 
  19    rs73548665     0.1854     0.1854          1          1          1          1     0.9988          1 
  19   rs111505087     0.1854     0.1854          1          1          1          1     0.9988          1 
  19   rs112876997     0.1854     0.1854          1          1          1          1     0.9988          1 
  19   rs140322474     0.1857     0.1857          1          1          1          1     0.9988          1 
  19   rs113380725     0.1857     0.1857          1          1          1          1     0.9988          1 
  19      rs391020     0.1859     0.1859          1          1          1          1     0.9988          1 
  19    rs35896437     0.1859     0.1859          1          1          1          1     0.9988          1 
  19    rs12978840     0.1859     0.1859          1          1          1          1     0.9988          1 
  19     rs1702375      0.186      0.186          1          1          1          1     0.9988          1 
  19   rs543617635     0.1863     0.1863          1          1          1          1     0.9988          1 
  19   rs113900022     0.1864     0.1864          1          1          1          1     0.9988          1 
  19    rs11882213     0.1864     0.1864          1          1          1          1     0.9988          1 
  19      rs344577     0.1864     0.1864          1          1          1          1     0.9988          1 
  19     rs3105701     0.1865     0.1865          1          1          1          1     0.9988          1 
  19   rs369290368     0.1866     0.1866          1          1          1          1     0.9988          1 
  19     rs7253528     0.1867     0.1867          1          1          1          1     0.9988          1 
  19   rs398040859     0.1869     0.1869          1          1          1          1     0.9988          1 
  19    rs11879028     0.1869     0.1869          1          1          1          1     0.9988          1 
  19    rs11878573     0.1869     0.1869          1          1          1          1     0.9988          1 
  19    rs12972975     0.1869     0.1869          1          1          1          1     0.9988          1 
  19    rs12980552     0.1869     0.1869          1          1          1          1     0.9988          1 
  19    rs11882242     0.1869     0.1869          1          1          1          1     0.9988          1 
  19    rs11879018     0.1869     0.1869          1          1          1          1     0.9988          1 
  19    rs11880048     0.1869     0.1869          1          1          1          1     0.9988          1 
  19    rs34424600     0.1869     0.1869          1          1          1          1     0.9988          1 
  19    rs12972953     0.1869     0.1869          1          1          1          1     0.9988          1 
  19     rs8109763     0.1869     0.1869          1          1          1          1     0.9988          1 
  19      rs882951     0.1869     0.1869          1          1          1          1     0.9988          1 
  19    rs60214351      0.187      0.187          1          1          1          1     0.9988          1 
  19    rs60158934     0.1871     0.1871          1          1          1          1     0.9988          1 
  19   rs535825767     0.1872     0.1872          1          1          1          1     0.9988          1 
  19    rs35633710     0.1872     0.1872          1          1          1          1     0.9988          1 
  19    rs10406716     0.1873     0.1873          1          1          1          1     0.9988          1 
  19    rs72996955     0.1874     0.1874          1          1          1          1     0.9988          1 
  19    rs11667962     0.1874     0.1874          1          1          1          1     0.9988          1 
  19    rs59514853     0.1874     0.1874          1          1          1          1     0.9988          1 
  19    rs28504210     0.1875     0.1875          1          1          1          1     0.9988          1 
  19    rs10422184     0.1875     0.1875          1          1          1          1     0.9988          1 
  19    rs78787734     0.1876     0.1876          1          1          1          1     0.9988          1 
  19   rs112335245     0.1878     0.1878          1          1          1          1     0.9988          1 
  19   rs151207079     0.1879     0.1879          1          1          1          1     0.9988          1 
  19   rs530639230     0.1879     0.1879          1          1          1          1     0.9988          1 
  19   rs142953032     0.1879     0.1879          1          1          1          1     0.9988          1 
  19   rs148805483     0.1879     0.1879          1          1          1          1     0.9988          1 
  19   rs527893206     0.1879     0.1879          1          1          1          1     0.9988          1 
  19   rs180694832     0.1879     0.1879          1          1          1          1     0.9988          1 
  19    rs10407764     0.1879     0.1879          1          1          1          1     0.9988          1 
  19   rs111748063     0.1879     0.1879          1          1          1          1     0.9988          1 
  19     rs8107442     0.1879     0.1879          1          1          1          1     0.9988          1 
  19    rs10422049     0.1879     0.1879          1          1          1          1     0.9988          1 
  19    rs66558701     0.1879     0.1879          1          1          1          1     0.9988          1 
  19   rs368263157      0.188      0.188          1          1          1          1     0.9988          1 
  19   rs569318963     0.1881     0.1881          1          1          1          1     0.9988          1 
  19   rs542774059     0.1882     0.1882          1          1          1          1     0.9988          1 
  19   rs113425852     0.1883     0.1883          1          1          1          1     0.9988          1 
  19   rs143814920     0.1883     0.1883          1          1          1          1     0.9988          1 
  19   rs147119816     0.1884     0.1884          1          1          1          1     0.9988          1 
  19    rs79035540     0.1884     0.1884          1          1          1          1     0.9988          1 
  19   rs113469069     0.1884     0.1884          1          1          1          1     0.9988          1 
  19   rs139866210     0.1884     0.1884          1          1          1          1     0.9988          1 
  19   rs529902047     0.1885     0.1885          1          1          1          1     0.9988          1 
  19    rs77004471     0.1886     0.1886          1          1          1          1     0.9988          1 
  19   rs561189703     0.1886     0.1886          1          1          1          1     0.9988          1 
  19   rs111316196     0.1888     0.1888          1          1          1          1     0.9988          1 
  19   rs112451388     0.1888     0.1888          1          1          1          1     0.9988          1 
  19    rs73559841     0.1888     0.1888          1          1          1          1     0.9988          1 
  19    rs28633905     0.1888     0.1888          1          1          1          1     0.9988          1 
  19   rs111372085     0.1888     0.1888          1          1          1          1     0.9988          1 
  19   rs111740770     0.1888     0.1888          1          1          1          1     0.9988          1 
  19    rs73559852     0.1888     0.1888          1          1          1          1     0.9988          1 
  19   rs112465619     0.1888     0.1888          1          1          1          1     0.9988          1 
  19    rs28635352     0.1888     0.1888          1          1          1          1     0.9988          1 
  19    rs80297296      0.189      0.189          1          1          1          1     0.9988          1 
  19     rs8110029     0.1893     0.1893          1          1          1          1     0.9988          1 
  19    rs62109766     0.1893     0.1893          1          1          1          1     0.9988          1 
  19      rs163365     0.1893     0.1893          1          1          1          1     0.9988          1 
  19    rs11465388     0.1893     0.1893          1          1          1          1     0.9988          1 
  19    rs62106609     0.1893     0.1893          1          1          1          1     0.9988          1 
  19    rs11883051     0.1893     0.1893          1          1          1          1     0.9988          1 
  19    rs12979430     0.1893     0.1893          1          1          1          1     0.9988          1 
  19    rs12609261     0.1893     0.1893          1          1          1          1     0.9988          1 
  19    rs12609263     0.1893     0.1893          1          1          1          1     0.9988          1 
  19     rs1010046     0.1894     0.1894          1          1          1          1     0.9988          1 
  19      rs484870     0.1897     0.1897          1          1          1          1     0.9988          1 
  19      rs653751     0.1897     0.1897          1          1          1          1     0.9988          1 
  19   rs111712708     0.1897     0.1897          1          1          1          1     0.9988          1 
  19    rs12150871     0.1898     0.1898          1          1          1          1     0.9988          1 
  19    rs10412417     0.1898     0.1898          1          1          1          1     0.9988          1 
  19    rs10403521     0.1898     0.1898          1          1          1          1     0.9988          1 
  19    rs58663455     0.1898     0.1898          1          1          1          1     0.9988          1 
  19     rs2230209     0.1899     0.1899          1          1          1          1     0.9988          1 
  19    rs11569425     0.1899     0.1899          1          1          1          1     0.9988          1 
  19    rs28835675       0.19       0.19          1          1          1          1     0.9988          1 
  19   rs552499372     0.1901     0.1901          1          1          1          1     0.9988          1 
  19   rs542828466     0.1901     0.1901          1          1          1          1     0.9988          1 
  19   rs138633372     0.1902     0.1902          1          1          1          1     0.9988          1 
  19    rs12052116     0.1902     0.1902          1          1          1          1     0.9988          1 
  19   rs149957579     0.1903     0.1903          1          1          1          1     0.9988          1 
  19   rs201695231     0.1903     0.1903          1          1          1          1     0.9988          1 
  19    rs62118273     0.1904     0.1904          1          1          1          1     0.9988          1 
  19    rs62118274     0.1904     0.1904          1          1          1          1     0.9988          1 
  19    rs62118275     0.1904     0.1904          1          1          1          1     0.9988          1 
  19   rs142834025     0.1904     0.1904          1          1          1          1     0.9988          1 
  19   rs115573426     0.1904     0.1904          1          1          1          1     0.9988          1 
  19    rs60433440     0.1904     0.1904          1          1          1          1     0.9988          1 
  19    rs12973559     0.1905     0.1905          1          1          1          1     0.9988          1 
  19     rs1968136     0.1907     0.1907          1          1          1          1     0.9988          1 
  19   rs201584029     0.1908     0.1908          1          1          1          1     0.9988          1 
  19     rs2642216      0.191      0.191          1          1          1          1     0.9988          1 
  19     rs7247223     0.1911     0.1911          1          1          1          1     0.9988          1 
  19    rs73920795     0.1911     0.1911          1          1          1          1     0.9988          1 
  19    rs78872810     0.1911     0.1911          1          1          1          1     0.9988          1 
  19   rs113930164     0.1911     0.1911          1          1          1          1     0.9988          1 
  19   rs554887233     0.1911     0.1911          1          1          1          1     0.9988          1 
  19    rs56194101     0.1911     0.1911          1          1          1          1     0.9988          1 
  19    rs75857062     0.1911     0.1911          1          1          1          1     0.9988          1 
  19     rs8112547     0.1913     0.1913          1          1          1          1     0.9988          1 
  19     rs7247211     0.1913     0.1913          1          1          1          1     0.9988          1 
  19    rs10418864     0.1914     0.1914          1          1          1          1     0.9988          1 
  19    rs10402170     0.1914     0.1914          1          1          1          1     0.9988          1 
  19    rs10407948     0.1914     0.1914          1          1          1          1     0.9988          1 
  19    rs34840054     0.1918     0.1918          1          1          1          1     0.9988          1 
  19    rs56005136     0.1918     0.1918          1          1          1          1     0.9988          1 
  19    rs12974291     0.1919     0.1919          1          1          1          1     0.9988          1 
  19    rs10408468     0.1919     0.1919          1          1          1          1     0.9988          1 
  19     rs7260399     0.1921     0.1921          1          1          1          1     0.9988          1 
  19     rs9304937     0.1922     0.1922          1          1          1          1     0.9988          1 
  19    rs55651605     0.1924     0.1924          1          1          1          1     0.9988          1 
  19     rs4419161     0.1925     0.1925          1          1          1          1     0.9988          1 
  19    rs11085191     0.1925     0.1925          1          1          1          1     0.9988          1 
  19     rs4410197     0.1925     0.1925          1          1          1          1     0.9988          1 
  19   rs192011105     0.1926     0.1926          1          1          1          1     0.9988          1 
  19   rs367727421     0.1926     0.1926          1          1          1          1     0.9988          1 
  19   rs112415550     0.1926     0.1926          1          1          1          1     0.9988          1 
  19    rs10536413     0.1927     0.1927          1          1          1          1     0.9988          1 
  19   rs587713205     0.1927     0.1927          1          1          1          1     0.9988          1 
  19   rs373712947     0.1929     0.1929          1          1          1          1     0.9988          1 
  19    rs11569536     0.1931     0.1931          1          1          1          1     0.9988          1 
  19      rs308200     0.1931     0.1931          1          1          1          1     0.9988          1 
  19   rs554033713     0.1932     0.1932          1          1          1          1     0.9988          1 
  19     rs2053074     0.1934     0.1934          1          1          1          1     0.9988          1 
  19      rs638966     0.1935     0.1935          1          1          1          1     0.9988          1 
  19   rs138385379     0.1937     0.1937          1          1          1          1     0.9988          1 
  19    rs78307859     0.1937     0.1937          1          1          1          1     0.9988          1 
  19     rs7257740     0.1937     0.1937          1          1          1          1     0.9988          1 
  19   rs142977186     0.1938     0.1938          1          1          1          1     0.9988          1 
  19     rs6510955     0.1939     0.1939          1          1          1          1     0.9988          1 
  19   rs560293612     0.1939     0.1939          1          1          1          1     0.9988          1 
  19    rs59470657      0.194      0.194          1          1          1          1     0.9988          1 
  19   rs111662569      0.194      0.194          1          1          1          1     0.9988          1 
  19    rs73548308      0.194      0.194          1          1          1          1     0.9988          1 
  19   rs372718130     0.1941     0.1941          1          1          1          1     0.9988          1 
  19      rs339397     0.1941     0.1941          1          1          1          1     0.9988          1 
  19    rs58677367     0.1943     0.1943          1          1          1          1     0.9988          1 
  19   rs150913958     0.1944     0.1944          1          1          1          1     0.9988          1 
  19      rs582611     0.1945     0.1945          1          1          1          1     0.9988          1 
  19      rs583984     0.1945     0.1945          1          1          1          1     0.9988          1 
  19      rs563266     0.1945     0.1945          1          1          1          1     0.9988          1 
  19    rs35002391     0.1945     0.1945          1          1          1          1     0.9988          1 
  19    rs73920257     0.1946     0.1946          1          1          1          1     0.9988          1 
  19    rs60092414     0.1946     0.1946          1          1          1          1     0.9988          1 
  19    rs74407532     0.1946     0.1946          1          1          1          1     0.9988          1 
  19     rs4804059     0.1948     0.1948          1          1          1          1     0.9988          1 
  19     rs2216662     0.1948     0.1948          1          1          1          1     0.9988          1 
  19   rs142282913     0.1949     0.1949          1          1          1          1     0.9988          1 
  19    rs76033454      0.195      0.195          1          1          1          1     0.9988          1 
  19   rs111956974      0.195      0.195          1          1          1          1     0.9988          1 
  19    rs34953878     0.1951     0.1951          1          1          1          1     0.9988          1 
  19   rs111442782     0.1952     0.1952          1          1          1          1     0.9988          1 
  19    rs62106618     0.1952     0.1952          1          1          1          1     0.9988          1 
  19    rs11878432     0.1953     0.1953          1          1          1          1     0.9988          1 
  19   rs200840526     0.1953     0.1953          1          1          1          1     0.9988          1 
  19     rs9676896     0.1955     0.1955          1          1          1          1     0.9988          1 
  19     rs2914564     0.1956     0.1956          1          1          1          1     0.9988          1 
  19   rs112826244     0.1959     0.1959          1          1          1          1     0.9988          1 
  19    rs10411100      0.196      0.196          1          1          1          1     0.9988          1 
  19     rs8113253      0.196      0.196          1          1          1          1     0.9988          1 
  19     rs8100553      0.196      0.196          1          1          1          1     0.9988          1 
  19     rs7247403     0.1963     0.1963          1          1          1          1     0.9988          1 
  19     rs8107538     0.1963     0.1963          1          1          1          1     0.9988          1 
  19     rs2303110     0.1963     0.1963          1          1          1          1     0.9988          1 
  19    rs10628444     0.1964     0.1964          1          1          1          1     0.9988          1 
  19    rs62118358     0.1966     0.1966          1          1          1          1     0.9988          1 
  19    rs13344306     0.1968     0.1968          1          1          1          1     0.9988          1 
  19    rs75683289     0.1968     0.1968          1          1          1          1     0.9988          1 
  19    rs62106962     0.1969     0.1969          1          1          1          1     0.9988          1 
  19    rs62123171     0.1969     0.1969          1          1          1          1     0.9988          1 
  19     rs9329371      0.197      0.197          1          1          1          1     0.9988          1 
  19      rs274796     0.1971     0.1971          1          1          1          1     0.9988          1 
  19    rs73924340     0.1973     0.1973          1          1          1          1     0.9988          1 
  19     rs7248478     0.1975     0.1975          1          1          1          1     0.9988          1 
  19     rs2485273     0.1975     0.1975          1          1          1          1     0.9988          1 
  19     rs2436497     0.1975     0.1975          1          1          1          1     0.9988          1 
  19     rs2446202     0.1975     0.1975          1          1          1          1     0.9988          1 
  19   rs563757725     0.1978     0.1978          1          1          1          1     0.9988          1 
  19    rs76548500     0.1978     0.1978          1          1          1          1     0.9988          1 
  19     rs2561794     0.1978     0.1978          1          1          1          1     0.9988          1 
  19   rs571568126     0.1979     0.1979          1          1          1          1     0.9988          1 
  19    rs59075305     0.1979     0.1979          1          1          1          1     0.9988          1 
  19     rs4804767     0.1979     0.1979          1          1          1          1     0.9988          1 
  19     rs8108317     0.1985     0.1985          1          1          1          1     0.9988          1 
  19    rs73920233     0.1985     0.1985          1          1          1          1     0.9988          1 
  19    rs10417941     0.1985     0.1985          1          1          1          1     0.9988          1 
  19    rs10418817     0.1987     0.1987          1          1          1          1     0.9988          1 
  19    rs77764230     0.1987     0.1987          1          1          1          1     0.9988          1 
  19    rs79894237     0.1987     0.1987          1          1          1          1     0.9988          1 
  19    rs35114390     0.1987     0.1987          1          1          1          1     0.9988          1 
  19    rs10409375     0.1987     0.1987          1          1          1          1     0.9988          1 
  19    rs35856746     0.1987     0.1987          1          1          1          1     0.9988          1 
  19    rs10415182     0.1987     0.1987          1          1          1          1     0.9988          1 
  19   rs138289202     0.1988     0.1988          1          1          1          1     0.9988          1 
  19   rs201976102      0.199      0.199          1          1          1          1     0.9988          1 
  19    rs10406289     0.1993     0.1993          1          1          1          1     0.9988          1 
  19     rs4804256     0.1993     0.1993          1          1          1          1     0.9988          1 
  19    rs73503015     0.1993     0.1993          1          1          1          1     0.9988          1 
  19    rs73503016     0.1993     0.1993          1          1          1          1     0.9988          1 
  19   rs563009639     0.1995     0.1995          1          1          1          1     0.9988          1 
  19     rs7253993     0.1996     0.1996          1          1          1          1     0.9988          1 
  19    rs12610150        0.2        0.2          1          1          1          1     0.9988          1 
  19     rs8109666        0.2        0.2          1          1          1          1     0.9988          1 
  19    rs35822846        0.2        0.2          1          1          1          1     0.9988          1 
  19    rs11672092     0.2001     0.2001          1          1          1          1     0.9988          1 
  19     rs9304931     0.2001     0.2001          1          1          1          1     0.9988          1 
  19    rs16993789     0.2002     0.2002          1          1          1          1     0.9988          1 
  19    rs59211979     0.2003     0.2003          1          1          1          1     0.9988          1 
  19    rs61538929     0.2003     0.2003          1          1          1          1     0.9988          1 
  19   rs201574447     0.2004     0.2004          1          1          1          1     0.9988          1 
  19     rs6511827     0.2004     0.2004          1          1          1          1     0.9988          1 
  19    rs12977534     0.2004     0.2004          1          1          1          1     0.9988          1 
  19    rs10414250     0.2007     0.2007          1          1          1          1     0.9988          1 
  19   rs145322928     0.2009     0.2009          1          1          1          1     0.9988          1 
  19    rs55702327      0.201      0.201          1          1          1          1     0.9988          1 
  19   rs112910547     0.2011     0.2011          1          1          1          1     0.9988          1 
  19    rs10423791     0.2012     0.2012          1          1          1          1     0.9988          1 
  19    rs73922957     0.2012     0.2012          1          1          1          1     0.9988          1 
  19    rs10424391     0.2012     0.2012          1          1          1          1     0.9988          1 
  19    rs12460548     0.2012     0.2012          1          1          1          1     0.9988          1 
  19    rs11465427     0.2013     0.2013          1          1          1          1     0.9988          1 
  19    rs11260027     0.2013     0.2013          1          1          1          1     0.9988          1 
  19     rs7249219     0.2015     0.2015          1          1          1          1     0.9988          1 
  19     rs7259885     0.2015     0.2015          1          1          1          1     0.9988          1 
  19   rs146786396     0.2015     0.2015          1          1          1          1     0.9988          1 
  19   rs199921063     0.2016     0.2016          1          1          1          1     0.9988          1 
  19    rs56011348     0.2016     0.2016          1          1          1          1     0.9988          1 
  19    rs77737996     0.2018     0.2018          1          1          1          1     0.9988          1 
  19    rs12982374     0.2018     0.2018          1          1          1          1     0.9988          1 
  19    rs77901925      0.202      0.202          1          1          1          1     0.9988          1 
  19     rs8103593      0.202      0.202          1          1          1          1     0.9988          1 
  19     rs8112702      0.202      0.202          1          1          1          1     0.9988          1 
  19   rs113354211      0.202      0.202          1          1          1          1     0.9988          1 
  19      rs238766      0.202      0.202          1          1          1          1     0.9988          1 
  19   rs142359045     0.2021     0.2021          1          1          1          1     0.9988          1 
  19    rs35876924     0.2023     0.2023          1          1          1          1     0.9988          1 
  19   rs116463709     0.2023     0.2023          1          1          1          1     0.9988          1 
  19   rs201380125     0.2023     0.2023          1          1          1          1     0.9988          1 
  19   rs367560960     0.2023     0.2023          1          1          1          1     0.9988          1 
  19    rs77475646     0.2025     0.2025          1          1          1          1     0.9988          1 
  19    rs72620538     0.2025     0.2025          1          1          1          1     0.9988          1 
  19    rs59439536     0.2027     0.2027          1          1          1          1     0.9988          1 
  19    rs59554542     0.2028     0.2028          1          1          1          1     0.9988          1 
  19   rs572642593     0.2029     0.2029          1          1          1          1     0.9988          1 
  19    rs56840821      0.203      0.203          1          1          1          1     0.9988          1 
  19   rs200400196     0.2033     0.2033          1          1          1          1     0.9988          1 
  19   rs568333106     0.2034     0.2034          1          1          1          1     0.9988          1 
  19    rs11260063     0.2036     0.2036          1          1          1          1     0.9988          1 
  19    rs34746239     0.2036     0.2036          1          1          1          1     0.9988          1 
  19    rs12975468     0.2037     0.2037          1          1          1          1     0.9988          1 
  19   rs531599382     0.2037     0.2037          1          1          1          1     0.9988          1 
  19     rs8108676     0.2038     0.2038          1          1          1          1     0.9988          1 
  19    rs56009977     0.2038     0.2038          1          1          1          1     0.9988          1 
  19    rs79736446     0.2039     0.2039          1          1          1          1     0.9988          1 
  19      rs593952      0.204      0.204          1          1          1          1     0.9988          1 
  19     rs7253583     0.2041     0.2041          1          1          1          1     0.9988          1 
  19     rs4476282     0.2041     0.2041          1          1          1          1     0.9988          1 
  19    rs73498222     0.2043     0.2043          1          1          1          1     0.9988          1 
  19    rs55922947     0.2043     0.2043          1          1          1          1     0.9988          1 
  19   rs113534817     0.2046     0.2046          1          1          1          1     0.9988          1 
  19    rs13382067     0.2046     0.2046          1          1          1          1     0.9988          1 
  19   rs111370559     0.2046     0.2046          1          1          1          1     0.9988          1 
  19   rs113065686     0.2046     0.2046          1          1          1          1     0.9988          1 
  19     rs6510877     0.2047     0.2047          1          1          1          1     0.9988          1 
  19     rs7246441     0.2051     0.2051          1          1          1          1     0.9988          1 
  19    rs79896953     0.2051     0.2051          1          1          1          1     0.9988          1 
  19    rs12150912     0.2051     0.2051          1          1          1          1     0.9988          1 
  19   rs144064811     0.2051     0.2051          1          1          1          1     0.9988          1 
  19    rs10410040     0.2053     0.2053          1          1          1          1     0.9988          1 
  19   rs372195364     0.2053     0.2053          1          1          1          1     0.9988          1 
  19    rs28599733     0.2053     0.2053          1          1          1          1     0.9988          1 
  19    rs73921448     0.2053     0.2053          1          1          1          1     0.9988          1 
  19   rs202058918     0.2056     0.2056          1          1          1          1     0.9988          1 
  19    rs73920266     0.2057     0.2057          1          1          1          1     0.9988          1 
  19   rs542512468     0.2057     0.2057          1          1          1          1     0.9988          1 
  19   rs189422266     0.2058     0.2058          1          1          1          1     0.9988          1 
  19    rs73923947     0.2062     0.2062          1          1          1          1     0.9988          1 
  19    rs73923952     0.2062     0.2062          1          1          1          1     0.9988          1 
  19    rs11880122     0.2062     0.2062          1          1          1          1     0.9988          1 
  19     rs1645799     0.2067     0.2067          1          1          1          1     0.9988          1 
  19   rs114424868     0.2067     0.2067          1          1          1          1     0.9988          1 
  19   rs115476330     0.2067     0.2067          1          1          1          1     0.9988          1 
  19   rs116049537     0.2067     0.2067          1          1          1          1     0.9988          1 
  19      rs688348     0.2067     0.2067          1          1          1          1     0.9988          1 
  19      rs581698     0.2067     0.2067          1          1          1          1     0.9988          1 
  19    rs59683794     0.2067     0.2067          1          1          1          1     0.9988          1 
  19     rs1030925     0.2067     0.2067          1          1          1          1     0.9988          1 
  19     rs2910375     0.2067     0.2067          1          1          1          1     0.9988          1 
  19     rs2967753     0.2067     0.2067          1          1          1          1     0.9988          1 
  19     rs2918292     0.2067     0.2067          1          1          1          1     0.9988          1 
  19     rs2967748     0.2067     0.2067          1          1          1          1     0.9988          1 
  19     rs2967747     0.2067     0.2067          1          1          1          1     0.9988          1 
  19     rs2967745     0.2067     0.2067          1          1          1          1     0.9988          1 
  19     rs2910344     0.2067     0.2067          1          1          1          1     0.9988          1 
  19     rs2910345     0.2067     0.2067          1          1          1          1     0.9988          1 
  19   rs587750428     0.2068     0.2068          1          1          1          1     0.9988          1 
  19     rs8104707      0.207      0.207          1          1          1          1     0.9988          1 
  19     rs7508557     0.2071     0.2071          1          1          1          1     0.9988          1 
  19   rs567477327     0.2072     0.2072          1          1          1          1     0.9988          1 
  19   rs559525193     0.2072     0.2072          1          1          1          1     0.9988          1 
  19    rs10408279     0.2072     0.2072          1          1          1          1     0.9988          1 
  19   rs150489582     0.2072     0.2072          1          1          1          1     0.9988          1 
  19   rs113474251     0.2072     0.2072          1          1          1          1     0.9988          1 
  19    rs10416847     0.2072     0.2072          1          1          1          1     0.9988          1 
  19     rs2880020     0.2072     0.2072          1          1          1          1     0.9988          1 
  19    rs77453866     0.2072     0.2072          1          1          1          1     0.9988          1 
  19    rs75367033     0.2072     0.2072          1          1          1          1     0.9988          1 
  19   rs148394273     0.2072     0.2072          1          1          1          1     0.9988          1 
  19    rs61028670     0.2072     0.2072          1          1          1          1     0.9988          1 
  19   rs115155056     0.2072     0.2072          1          1          1          1     0.9988          1 
  19   rs116821880     0.2072     0.2072          1          1          1          1     0.9988          1 
  19    rs78794494     0.2072     0.2072          1          1          1          1     0.9988          1 
  19   rs116264657     0.2074     0.2074          1          1          1          1     0.9988          1 
  19   rs144343857     0.2074     0.2074          1          1          1          1     0.9988          1 
  19   rs141867010     0.2075     0.2075          1          1          1          1     0.9988          1 
  19   rs116423877     0.2075     0.2075          1          1          1          1     0.9988          1 
  19     rs7258955     0.2075     0.2075          1          1          1          1     0.9988          1 
  19   rs114982195     0.2075     0.2075          1          1          1          1     0.9988          1 
  19    rs10412363     0.2075     0.2075          1          1          1          1     0.9988          1 
  19   rs575984507     0.2075     0.2075          1          1          1          1     0.9988          1 
  19     rs8112549     0.2077     0.2077          1          1          1          1     0.9988          1 
  19   rs149219271     0.2077     0.2077          1          1          1          1     0.9988          1 
  19     rs1049364      0.208      0.208          1          1          1          1     0.9988          1 
  19   rs185856045     0.2081     0.2081          1          1          1          1     0.9988          1 
  19    rs58092963     0.2081     0.2081          1          1          1          1     0.9988          1 
  19    rs75207409     0.2083     0.2083          1          1          1          1     0.9988          1 
  19    rs76913348     0.2083     0.2083          1          1          1          1     0.9988          1 
  19   rs115753335     0.2083     0.2083          1          1          1          1     0.9988          1 
  19    rs75613600     0.2083     0.2083          1          1          1          1     0.9988          1 
  19   rs536973519     0.2083     0.2083          1          1          1          1     0.9988          1 
  19    rs59926460     0.2085     0.2085          1          1          1          1     0.9988          1 
  19   rs114030067     0.2085     0.2085          1          1          1          1     0.9988          1 
  19   rs115303557     0.2085     0.2085          1          1          1          1     0.9988          1 
  19    rs61210088     0.2087     0.2087          1          1          1          1     0.9988          1 
  19    rs11667444     0.2087     0.2087          1          1          1          1     0.9988          1 
  19   rs374318672     0.2087     0.2087          1          1          1          1     0.9988          1 
  19   rs368742223     0.2087     0.2087          1          1          1          1     0.9988          1 
  19    rs57038126     0.2087     0.2087          1          1          1          1     0.9988          1 
  19    rs62118272     0.2087     0.2087          1          1          1          1     0.9988          1 
  19    rs62118279     0.2087     0.2087          1          1          1          1     0.9988          1 
  19    rs62118280     0.2087     0.2087          1          1          1          1     0.9988          1 
  19   rs199663776     0.2087     0.2087          1          1          1          1     0.9988          1 
  19   rs202121517     0.2087     0.2087          1          1          1          1     0.9988          1 
  19    rs11881682     0.2089     0.2089          1          1          1          1     0.9988          1 
  19    rs11882221     0.2093     0.2093          1          1          1          1     0.9988          1 
  19    rs11878742     0.2095     0.2095          1          1          1          1     0.9988          1 
  19    rs10422498     0.2099     0.2099          1          1          1          1     0.9988          1 
  19     rs8112416     0.2099     0.2099          1          1          1          1     0.9988          1 
  19   rs138875341     0.2099     0.2099          1          1          1          1     0.9988          1 
  19    rs10404694     0.2099     0.2099          1          1          1          1     0.9988          1 
  19     rs8107772     0.2099     0.2099          1          1          1          1     0.9988          1 
  19    rs10410183     0.2099     0.2099          1          1          1          1     0.9988          1 
  19    rs10405502     0.2099     0.2099          1          1          1          1     0.9988          1 
  19    rs12610559     0.2099     0.2099          1          1          1          1     0.9988          1 
  19    rs10407839     0.2099     0.2099          1          1          1          1     0.9988          1 
  19    rs10413410     0.2099     0.2099          1          1          1          1     0.9988          1 
  19    rs10424656     0.2099     0.2099          1          1          1          1     0.9988          1 
  19     rs8110023     0.2099     0.2099          1          1          1          1     0.9988          1 
  19    rs16978584     0.2099     0.2099          1          1          1          1     0.9988          1 
  19   rs112329499     0.2099     0.2099          1          1          1          1     0.9988          1 
  19     rs9305035     0.2099     0.2099          1          1          1          1     0.9988          1 
  19    rs11543150     0.2099     0.2099          1          1          1          1     0.9988          1 
  19    rs77605489     0.2099     0.2099          1          1          1          1     0.9988          1 
  19     rs1045354     0.2099     0.2099          1          1          1          1     0.9988          1 
  19     rs6510875       0.21       0.21          1          1          1          1     0.9988          1 
  19    rs74994916     0.2106     0.2106          1          1          1          1     0.9988          1 
  19    rs75596749     0.2106     0.2106          1          1          1          1     0.9988          1 
  19    rs73920643     0.2106     0.2106          1          1          1          1     0.9988          1 
  19   rs141242662     0.2106     0.2106          1          1          1          1     0.9988          1 
  19    rs74804969     0.2106     0.2106          1          1          1          1     0.9988          1 
  19   rs142782981     0.2106     0.2106          1          1          1          1     0.9988          1 
  19   rs138860610     0.2106     0.2106          1          1          1          1     0.9988          1 
  19   rs192282058     0.2106     0.2106          1          1          1          1     0.9988          1 
  19    rs58510684     0.2106     0.2106          1          1          1          1     0.9988          1 
  19     rs8111068     0.2106     0.2106          1          1          1          1     0.9988          1 
  19     rs8113383     0.2106     0.2106          1          1          1          1     0.9988          1 
  19     rs8113151     0.2106     0.2106          1          1          1          1     0.9988          1 
  19   rs146982485     0.2106     0.2106          1          1          1          1     0.9988          1 
  19   rs116790311     0.2106     0.2106          1          1          1          1     0.9988          1 
  19   rs140679204     0.2106     0.2106          1          1          1          1     0.9988          1 
  19   rs144745918     0.2106     0.2106          1          1          1          1     0.9988          1 
  19    rs73920665     0.2106     0.2106          1          1          1          1     0.9988          1 
  19    rs73920666     0.2106     0.2106          1          1          1          1     0.9988          1 
  19    rs55782715     0.2106     0.2106          1          1          1          1     0.9988          1 
  19    rs73920669     0.2106     0.2106          1          1          1          1     0.9988          1 
  19    rs73920670     0.2106     0.2106          1          1          1          1     0.9988          1 
  19    rs73920674     0.2106     0.2106          1          1          1          1     0.9988          1 
  19    rs73920676     0.2106     0.2106          1          1          1          1     0.9988          1 
  19    rs35290240     0.2106     0.2106          1          1          1          1     0.9988          1 
  19    rs61368453     0.2106     0.2106          1          1          1          1     0.9988          1 
  19    rs73920677     0.2106     0.2106          1          1          1          1     0.9988          1 
  19    rs58151161     0.2107     0.2107          1          1          1          1     0.9988          1 
  19     rs2913967     0.2108     0.2108          1          1          1          1     0.9988          1 
  19     rs2230876     0.2108     0.2108          1          1          1          1     0.9988          1 
  19     rs8109274     0.2109     0.2109          1          1          1          1     0.9988          1 
  19   rs140293585     0.2109     0.2109          1          1          1          1     0.9988          1 
  19   rs115598253     0.2109     0.2109          1          1          1          1     0.9988          1 
  19    rs78044657     0.2109     0.2109          1          1          1          1     0.9988          1 
  19   rs554981461     0.2109     0.2109          1          1          1          1     0.9988          1 
  19   rs142948913     0.2109     0.2109          1          1          1          1     0.9988          1 
  19   rs149077915     0.2109     0.2109          1          1          1          1     0.9988          1 
  19     rs7251619     0.2109     0.2109          1          1          1          1     0.9988          1 
  19     rs7256172     0.2109     0.2109          1          1          1          1     0.9988          1 
  19   rs141235719     0.2109     0.2109          1          1          1          1     0.9988          1 
  19    rs77960487     0.2109     0.2109          1          1          1          1     0.9988          1 
  19    rs77001210     0.2109     0.2109          1          1          1          1     0.9988          1 
  19     rs8109131     0.2109     0.2109          1          1          1          1     0.9988          1 
  19    rs79260636     0.2111     0.2111          1          1          1          1     0.9988          1 
  19    rs13346588     0.2112     0.2112          1          1          1          1     0.9988          1 
  19    rs76624499     0.2113     0.2113          1          1          1          1     0.9988          1 
  19     rs2918303     0.2114     0.2114          1          1          1          1     0.9988          1 
  19     rs2967674     0.2114     0.2114          1          1          1          1     0.9988          1 
  19     rs2967680     0.2114     0.2114          1          1          1          1     0.9988          1 
  19      rs768896     0.2114     0.2114          1          1          1          1     0.9988          1 
  19    rs75476118     0.2115     0.2115          1          1          1          1     0.9988          1 
  19    rs76190228     0.2115     0.2115          1          1          1          1     0.9988          1 
  19    rs60073607     0.2117     0.2117          1          1          1          1     0.9988          1 
  19    rs76889336     0.2117     0.2117          1          1          1          1     0.9988          1 
  19   rs113040471     0.2117     0.2117          1          1          1          1     0.9988          1 
  19      rs486497     0.2121     0.2121          1          1          1          1     0.9988          1 
  19    rs79281408     0.2122     0.2122          1          1          1          1     0.9988          1 
  19    rs73490702     0.2122     0.2122          1          1          1          1     0.9988          1 
  19     rs9710400     0.2122     0.2122          1          1          1          1     0.9988          1 
  19   rs149700437     0.2122     0.2122          1          1          1          1     0.9988          1 
  19   rs111813063     0.2122     0.2122          1          1          1          1     0.9988          1 
  19   rs112404309     0.2122     0.2122          1          1          1          1     0.9988          1 
  19    rs12327609     0.2122     0.2122          1          1          1          1     0.9988          1 
  19    rs12327762     0.2122     0.2122          1          1          1          1     0.9988          1 
  19     rs1609457     0.2122     0.2122          1          1          1          1     0.9988          1 
  19    rs60522586     0.2122     0.2122          1          1          1          1     0.9988          1 
  19    rs58770922     0.2122     0.2122          1          1          1          1     0.9988          1 
  19    rs60887686     0.2123     0.2123          1          1          1          1     0.9988          1 
  19   rs117069620     0.2123     0.2123          1          1          1          1     0.9988          1 
  19   rs147990600     0.2123     0.2123          1          1          1          1     0.9988          1 
  19     rs2287846     0.2124     0.2124          1          1          1          1     0.9988          1 
  19     rs8103398     0.2127     0.2127          1          1          1          1     0.9988          1 
  19   rs186450569     0.2128     0.2128          1          1          1          1     0.9988          1 
  19    rs59106054     0.2128     0.2128          1          1          1          1     0.9988          1 
  19     rs8103311      0.213      0.213          1          1          1          1     0.9988          1 
  19     rs2305059      0.213      0.213          1          1          1          1     0.9988          1 
  19   rs369943658      0.213      0.213          1          1          1          1     0.9988          1 
  19     rs2967763     0.2131     0.2131          1          1          1          1     0.9988          1 
  19   rs201544434     0.2135     0.2135          1          1          1          1     0.9988          1 
  19      rs794072     0.2136     0.2136          1          1          1          1     0.9988          1 
  19   rs111722557     0.2137     0.2137          1          1          1          1     0.9988          1 
  19    rs79848410     0.2137     0.2137          1          1          1          1     0.9988          1 
  19    rs55809417     0.2137     0.2137          1          1          1          1     0.9988          1 
  19   rs112832923     0.2137     0.2137          1          1          1          1     0.9988          1 
  19   rs111788870     0.2137     0.2137          1          1          1          1     0.9988          1 
  19     rs8110318     0.2137     0.2137          1          1          1          1     0.9988          1 
  19     rs8102301     0.2137     0.2137          1          1          1          1     0.9988          1 
  19     rs8110647     0.2137     0.2137          1          1          1          1     0.9988          1 
  19    rs73008016     0.2137     0.2137          1          1          1          1     0.9988          1 
  19    rs11880140     0.2139     0.2139          1          1          1          1     0.9988          1 
  19    rs12984331     0.2139     0.2139          1          1          1          1     0.9988          1 
  19   rs113834067     0.2139     0.2139          1          1          1          1     0.9988          1 
  19   rs112507167     0.2139     0.2139          1          1          1          1     0.9988          1 
  19    rs34557377     0.2139     0.2139          1          1          1          1     0.9988          1 
  19     rs4804255     0.2139     0.2139          1          1          1          1     0.9988          1 
  19     rs4804257     0.2139     0.2139          1          1          1          1     0.9988          1 
  19   rs202035660     0.2139     0.2139          1          1          1          1     0.9988          1 
  19    rs62654157      0.214      0.214          1          1          1          1     0.9988          1 
  19     rs2115108      0.214      0.214          1          1          1          1     0.9988          1 
  19   rs564806685      0.214      0.214          1          1          1          1     0.9988          1 
  19    rs77882112      0.214      0.214          1          1          1          1     0.9988          1 
  19    rs80224299      0.214      0.214          1          1          1          1     0.9988          1 
  19    rs80305730      0.214      0.214          1          1          1          1     0.9988          1 
  19   rs149685013      0.214      0.214          1          1          1          1     0.9988          1 
  19     rs7260652      0.214      0.214          1          1          1          1     0.9988          1 
  19     rs7252040      0.214      0.214          1          1          1          1     0.9988          1 
  19   rs533812638      0.214      0.214          1          1          1          1     0.9988          1 
  19    rs79694188      0.214      0.214          1          1          1          1     0.9988          1 
  19   rs116031568      0.214      0.214          1          1          1          1     0.9988          1 
  19    rs61730396      0.214      0.214          1          1          1          1     0.9988          1 
  19    rs61751875      0.214      0.214          1          1          1          1     0.9988          1 
  19    rs61745558      0.214      0.214          1          1          1          1     0.9988          1 
  19   rs114119470      0.214      0.214          1          1          1          1     0.9988          1 
  19   rs115923170      0.214      0.214          1          1          1          1     0.9988          1 
  19    rs80169744      0.214      0.214          1          1          1          1     0.9988          1 
  19    rs33950503      0.214      0.214          1          1          1          1     0.9988          1 
  19     rs8107410      0.214      0.214          1          1          1          1     0.9988          1 
  19    rs10412487     0.2141     0.2141          1          1          1          1     0.9988          1 
  19    rs10403879     0.2141     0.2141          1          1          1          1     0.9988          1 
  19     rs6510959     0.2142     0.2142          1          1          1          1     0.9988          1 
  19     rs1808562     0.2142     0.2142          1          1          1          1     0.9988          1 
  19   rs114259307     0.2143     0.2143          1          1          1          1     0.9988          1 
  19   rs142263961     0.2143     0.2143          1          1          1          1     0.9988          1 
  19   rs115645677     0.2143     0.2143          1          1          1          1     0.9988          1 
  19   rs116776434     0.2143     0.2143          1          1          1          1     0.9988          1 
  19    rs77569008     0.2143     0.2143          1          1          1          1     0.9988          1 
  19    rs75914753     0.2143     0.2143          1          1          1          1     0.9988          1 
  19   rs149238509     0.2143     0.2143          1          1          1          1     0.9988          1 
  19   rs111641372     0.2145     0.2145          1          1          1          1     0.9988          1 
  19   rs187402799     0.2145     0.2145          1          1          1          1     0.9988          1 
  19   rs144154025     0.2145     0.2145          1          1          1          1     0.9988          1 
  19   rs138633904     0.2145     0.2145          1          1          1          1     0.9988          1 
  19   rs112048689     0.2146     0.2146          1          1          1          1     0.9988          1 
  19    rs10688950     0.2147     0.2147          1          1          1          1     0.9988          1 
  19    rs28509272     0.2148     0.2148          1          1          1          1     0.9988          1 
  19    rs79190062     0.2148     0.2148          1          1          1          1     0.9988          1 
  19    rs76782992     0.2148     0.2148          1          1          1          1     0.9988          1 
  19    rs10420944      0.215      0.215          1          1          1          1     0.9988          1 
  19    rs78406953     0.2151     0.2151          1          1          1          1     0.9988          1 
  19      rs495181     0.2152     0.2152          1          1          1          1     0.9988          1 
  19     rs4581824     0.2154     0.2154          1          1          1          1     0.9988          1 
  19    rs10420883     0.2154     0.2154          1          1          1          1     0.9988          1 
  19    rs10415620     0.2156     0.2156          1          1          1          1     0.9988          1 
  19     rs8110308     0.2156     0.2156          1          1          1          1     0.9988          1 
  19     rs8105335     0.2156     0.2156          1          1          1          1     0.9988          1 
  19   rs143102707     0.2156     0.2156          1          1          1          1     0.9988          1 
  19   rs200746275     0.2156     0.2156          1          1          1          1     0.9988          1 
  19    rs79917989     0.2156     0.2156          1          1          1          1     0.9988          1 
  19    rs73920287     0.2156     0.2156          1          1          1          1     0.9988          1 
  19    rs58500806     0.2156     0.2156          1          1          1          1     0.9988          1 
  19     rs7247693     0.2157     0.2157          1          1          1          1     0.9988          1 
  19     rs7259417     0.2157     0.2157          1          1          1          1     0.9988          1 
  19     rs7249320     0.2158     0.2158          1          1          1          1     0.9988          1 
  19      rs274789     0.2158     0.2158          1          1          1          1     0.9988          1 
  19     rs2241393     0.2159     0.2159          1          1          1          1     0.9988          1 
  19   rs535790218     0.2161     0.2161          1          1          1          1     0.9988          1 
  19    rs60881924     0.2161     0.2161          1          1          1          1     0.9988          1 
  19    rs10415151     0.2164     0.2164          1          1          1          1     0.9988          1 
  19   rs577697068     0.2165     0.2165          1          1          1          1     0.9988          1 
  19   rs115776729     0.2165     0.2165          1          1          1          1     0.9988          1 
  19     rs2232788     0.2165     0.2165          1          1          1          1     0.9988          1 
  19   rs115039587     0.2165     0.2165          1          1          1          1     0.9988          1 
  19   rs145763902     0.2165     0.2165          1          1          1          1     0.9988          1 
  19   rs114311035     0.2165     0.2165          1          1          1          1     0.9988          1 
  19    rs79602478     0.2165     0.2165          1          1          1          1     0.9988          1 
  19   rs115415049     0.2165     0.2165          1          1          1          1     0.9988          1 
  19   rs144484195     0.2165     0.2165          1          1          1          1     0.9988          1 
  19   rs551003583     0.2165     0.2165          1          1          1          1     0.9988          1 
  19   rs147928845     0.2165     0.2165          1          1          1          1     0.9988          1 
  19   rs137914824     0.2165     0.2165          1          1          1          1     0.9988          1 
  19   rs114689706     0.2165     0.2165          1          1          1          1     0.9988          1 
  19    rs77790559     0.2165     0.2165          1          1          1          1     0.9988          1 
  19   rs186143592     0.2165     0.2165          1          1          1          1     0.9988          1 
  19   rs200339985     0.2165     0.2165          1          1          1          1     0.9988          1 
  19   rs115590938     0.2165     0.2165          1          1          1          1     0.9988          1 
  19    rs80301579     0.2165     0.2165          1          1          1          1     0.9988          1 
  19    rs79019255     0.2165     0.2165          1          1          1          1     0.9988          1 
  19     rs7508675     0.2165     0.2165          1          1          1          1     0.9988          1 
  19   rs146433885     0.2165     0.2165          1          1          1          1     0.9988          1 
  19   rs146685720     0.2165     0.2165          1          1          1          1     0.9988          1 
  19   rs148030915     0.2165     0.2165          1          1          1          1     0.9988          1 
  19   rs115023062     0.2165     0.2165          1          1          1          1     0.9988          1 
  19   rs114158839     0.2165     0.2165          1          1          1          1     0.9988          1 
  19   rs143930430     0.2165     0.2165          1          1          1          1     0.9988          1 
  19    rs79959110     0.2165     0.2165          1          1          1          1     0.9988          1 
  19   rs146696823     0.2165     0.2165          1          1          1          1     0.9988          1 
  19   rs140234820     0.2165     0.2165          1          1          1          1     0.9988          1 
  19   rs115779779     0.2165     0.2165          1          1          1          1     0.9988          1 
  19   rs115498508     0.2165     0.2165          1          1          1          1     0.9988          1 
  19    rs80148015     0.2165     0.2165          1          1          1          1     0.9988          1 
  19    rs74490379     0.2165     0.2165          1          1          1          1     0.9988          1 
  19   rs139046924     0.2165     0.2165          1          1          1          1     0.9988          1 
  19   rs148703863     0.2165     0.2165          1          1          1          1     0.9988          1 
  19    rs78884291     0.2165     0.2165          1          1          1          1     0.9988          1 
  19   rs565500566     0.2165     0.2165          1          1          1          1     0.9988          1 
  19   rs547059079     0.2165     0.2165          1          1          1          1     0.9988          1 
  19    rs28535924     0.2165     0.2165          1          1          1          1     0.9988          1 
  19    rs28380158     0.2165     0.2165          1          1          1          1     0.9988          1 
  19    rs28676824     0.2166     0.2166          1          1          1          1     0.9988          1 
  19   rs116465967     0.2166     0.2166          1          1          1          1     0.9988          1 
  19   rs113442048     0.2166     0.2166          1          1          1          1     0.9988          1 
  19    rs62113428     0.2166     0.2166          1          1          1          1     0.9988          1 
  19    rs62113431     0.2166     0.2166          1          1          1          1     0.9988          1 
  19     rs4134863     0.2166     0.2166          1          1          1          1     0.9988          1 
  19     rs4134861     0.2166     0.2166          1          1          1          1     0.9988          1 
  19     rs4134859     0.2166     0.2166          1          1          1          1     0.9988          1 
  19     rs4134851     0.2166     0.2166          1          1          1          1     0.9988          1 
  19     rs4134849     0.2166     0.2166          1          1          1          1     0.9988          1 
  19     rs2335521     0.2166     0.2166          1          1          1          1     0.9988          1 
  19    rs17468222     0.2166     0.2166          1          1          1          1     0.9988          1 
  19   rs141767300     0.2166     0.2166          1          1          1          1     0.9988          1 
  19   rs531481287     0.2166     0.2166          1          1          1          1     0.9988          1 
  19   rs541901217     0.2166     0.2166          1          1          1          1     0.9988          1 
  19   rs561677070     0.2166     0.2166          1          1          1          1     0.9988          1 
  19   rs527245501     0.2166     0.2166          1          1          1          1     0.9988          1 
  19   rs397859278     0.2168     0.2168          1          1          1          1     0.9988          1 
  19    rs58437379     0.2169     0.2169          1          1          1          1     0.9988          1 
  19    rs60926725     0.2171     0.2171          1          1          1          1     0.9988          1 
  19     rs7246943     0.2171     0.2171          1          1          1          1     0.9988          1 
  19    rs61021252     0.2172     0.2172          1          1          1          1     0.9988          1 
  19     rs3895917     0.2173     0.2173          1          1          1          1     0.9988          1 
  19    rs16993984     0.2173     0.2173          1          1          1          1     0.9988          1 
  19     rs1650916     0.2173     0.2173          1          1          1          1     0.9988          1 
  19     rs2967710     0.2173     0.2173          1          1          1          1     0.9988          1 
  19     rs2967687     0.2173     0.2173          1          1          1          1     0.9988          1 
  19     rs2918314     0.2173     0.2173          1          1          1          1     0.9988          1 
  19   rs112216137     0.2174     0.2174          1          1          1          1     0.9988          1 
  19   rs114259780     0.2174     0.2174          1          1          1          1     0.9988          1
[truncated: 1,674,109 more chars]
