# Supplementary material for: Cell-to-cell expression dispersion of B-cell surface proteins is linked to genetic variants in humans
Source: Commun Biol. 2020 Jul 3;3:346. doi: 10.1038/s42003-020-1075-1 (PMC7335051; doi:10.1038/s42003-020-1075-1)
Supplement: Supplementary file 4 — Supplementary Data 2 [file 42003_2020_1075_MOESM4_ESM.zip › Supplementary_Data_S2/plink-results-40LCLs/CD23_chr19_cv/CD23_cv_40_LCLs.qassoc.means]

 CHR           SNP  VALUE      G11      G12      G22
  19   rs182840630   GENO      G/G      G/C      C/C
  19   rs182840630 COUNTS        0        5       35
  19   rs182840630   FREQ        0    0.125    0.875
  19   rs182840630   MEAN       NA   0.1405   0.1276
  19   rs182840630     SD       NA  0.02301  0.02557
  19   rs544445641   GENO    CA/CA     CA/C      C/C
  19   rs544445641 COUNTS        5       19       16
  19   rs544445641   FREQ    0.125    0.475      0.4
  19   rs544445641   MEAN   0.1093   0.1393   0.1234
  19   rs544445641     SD   0.0138  0.02535  0.02353
  19   rs192156884   GENO      T/T      T/C      C/C
  19   rs192156884 COUNTS        0        4       36
  19   rs192156884   FREQ        0      0.1      0.9
  19   rs192156884   MEAN       NA   0.1264   0.1295
  19   rs192156884     SD       NA  0.01304  0.02648
  19   rs200619331   GENO      C/C  C/CTTTT CTTTT/CTTTT
  19   rs200619331 COUNTS        0        4       36
  19   rs200619331   FREQ        0      0.1      0.9
  19   rs200619331   MEAN       NA   0.1318   0.1289
  19   rs200619331     SD       NA  0.02209  0.02596
  19    rs71892431   GENO ATTATT/ATTATT ATTATT/A      A/A
  19    rs71892431 COUNTS        0       19       21
  19    rs71892431   FREQ        0    0.475    0.525
  19    rs71892431   MEAN       NA   0.1305    0.128
  19    rs71892431     SD       NA  0.02824  0.02309
  19     rs3097894   GENO      T/T      T/C      C/C
  19     rs3097894 COUNTS        0       16       24
  19     rs3097894   FREQ        0      0.4      0.6
  19     rs3097894   MEAN       NA   0.1317   0.1275
  19     rs3097894     SD       NA   0.0301   0.0222
  19   rs115200198   GENO      G/G      G/C      C/C
  19   rs115200198 COUNTS        0        7       33
  19   rs115200198   FREQ        0    0.175    0.825
  19   rs115200198   MEAN       NA   0.1306   0.1289
  19   rs115200198     SD       NA  0.02154  0.02639
  19     rs2485272   GENO      T/T      T/C      C/C
  19     rs2485272 COUNTS        0       16       24
  19     rs2485272   FREQ        0      0.4      0.6
  19     rs2485272   MEAN       NA   0.1317   0.1275
  19     rs2485272     SD       NA   0.0301   0.0222
  19   rs148465953   GENO      A/A      A/G      G/G
  19   rs148465953 COUNTS        0        4       36
  19   rs148465953   FREQ        0      0.1      0.9
  19   rs148465953   MEAN       NA   0.1264   0.1295
  19   rs148465953     SD       NA  0.01304  0.02648
  19   rs115801704   GENO      A/A      A/G      G/G
  19   rs115801704 COUNTS        0        4       36
  19   rs115801704   FREQ        0      0.1      0.9
  19   rs115801704   MEAN       NA    0.126   0.1295
  19   rs115801704     SD       NA  0.03226  0.02502
  19     rs7257191   GENO      G/G      G/A      A/A
  19     rs7257191 COUNTS        0       15       25
  19     rs7257191   FREQ        0    0.375    0.625
  19     rs7257191   MEAN       NA   0.1326   0.1271
  19     rs7257191     SD       NA  0.03089  0.02183
  19   rs147779689   GENO      G/G      G/T      T/T
  19   rs147779689 COUNTS        0        4       36
  19   rs147779689   FREQ        0      0.1      0.9
  19   rs147779689   MEAN       NA   0.1142   0.1308
  19   rs147779689     SD       NA  0.01962   0.0256
  19   rs115477493   GENO      T/T      T/G      G/G
  19   rs115477493 COUNTS        1        8       31
  19   rs115477493   FREQ    0.025      0.2    0.775
  19   rs115477493   MEAN   0.1214   0.1271     0.13
  19   rs115477493     SD        0  0.02212   0.0268
  19    rs11881309   GENO      A/A      A/C      C/C
  19    rs11881309 COUNTS        1       15       24
  19    rs11881309   FREQ    0.025    0.375      0.6
  19    rs11881309   MEAN   0.1214   0.1223   0.1338
  19    rs11881309     SD        0  0.02632  0.02477
  19     rs2485273   GENO      A/A      A/G      G/G
  19     rs2485273 COUNTS        0       14       26
  19     rs2485273   FREQ        0     0.35     0.65
  19     rs2485273   MEAN       NA   0.1363   0.1254
  19     rs2485273     SD       NA  0.02818  0.02339
  19     rs2436497   GENO      T/T      T/C      C/C
  19     rs2436497 COUNTS        0       14       26
  19     rs2436497   FREQ        0     0.35     0.65
  19     rs2436497   MEAN       NA   0.1363   0.1254
  19     rs2436497     SD       NA  0.02818  0.02339
  19   rs540503483   GENO      A/A     A/AG    AG/AG
  19   rs540503483 COUNTS        0        4       36
  19   rs540503483   FREQ        0      0.1      0.9
  19   rs540503483   MEAN       NA   0.1235   0.1298
  19   rs540503483     SD       NA  0.01567   0.0263
  19   rs141309403   GENO      T/T      T/A      A/A
  19   rs141309403 COUNTS        0        4       36
  19   rs141309403   FREQ        0      0.1      0.9
  19   rs141309403   MEAN       NA   0.1142   0.1308
  19   rs141309403     SD       NA  0.01962   0.0256
  19   rs150388021   GENO      A/A      A/C      C/C
  19   rs150388021 COUNTS        0       14       26
  19   rs150388021   FREQ        0     0.35     0.65
  19   rs150388021   MEAN       NA   0.1251   0.1314
  19   rs150388021     SD       NA   0.0258  0.02535
  19   rs113719826   GENO      A/A      A/G      G/G
  19   rs113719826 COUNTS        0        9       31
  19   rs113719826   FREQ        0    0.225    0.775
  19   rs113719826   MEAN       NA   0.1411   0.1257
  19   rs113719826     SD       NA  0.02435  0.02497
  19     rs2446201   GENO      T/T      T/C      C/C
  19     rs2446201 COUNTS        0        7       33
  19     rs2446201   FREQ        0    0.175    0.825
  19     rs2446201   MEAN       NA   0.1306   0.1289
  19     rs2446201     SD       NA  0.02154  0.02639
  19     rs2446202   GENO      C/C      C/G      G/G
  19     rs2446202 COUNTS        0       14       26
  19     rs2446202   FREQ        0     0.35     0.65
  19     rs2446202   MEAN       NA   0.1363   0.1254
  19     rs2446202     SD       NA  0.02818  0.02339
  19   rs544647993   GENO    AT/AT     AT/A      A/A
  19   rs544647993 COUNTS        2        8       30
  19   rs544647993   FREQ     0.05      0.2     0.75
  19   rs544647993   MEAN   0.1302   0.1323   0.1283
  19   rs544647993     SD 0.004789  0.02489  0.02666
  19    rs12985299   GENO      C/C      C/G      G/G
  19    rs12985299 COUNTS        1        3       36
  19    rs12985299   FREQ    0.025    0.075      0.9
  19    rs12985299   MEAN  0.09037   0.1313   0.1301
  19    rs12985299     SD        0  0.01488  0.02569
  19     rs2436495   GENO      T/T      T/C      C/C
  19     rs2436495 COUNTS        0       13       27
  19     rs2436495   FREQ        0    0.325    0.675
  19     rs2436495   MEAN       NA   0.1381   0.1249
  19     rs2436495     SD       NA  0.02381  0.02539
  19   rs192558256   GENO      T/T      T/C      C/C
  19   rs192558256 COUNTS        1       11       28
  19   rs192558256   FREQ    0.025    0.275      0.7
  19   rs192558256   MEAN   0.1047   0.1298   0.1298
  19   rs192558256     SD        0  0.01812  0.02801
  19   rs145076919   GENO      T/T      T/G      G/G
  19   rs145076919 COUNTS        0        7       33
  19   rs145076919   FREQ        0    0.175    0.825
  19   rs145076919   MEAN       NA   0.1318   0.1286
  19   rs145076919     SD       NA  0.03061  0.02463
  19    rs75296851   GENO      T/T      T/C      C/C
  19    rs75296851 COUNTS        0        5       35
  19    rs75296851   FREQ        0    0.125    0.875
  19    rs75296851   MEAN       NA   0.1294   0.1292
  19    rs75296851     SD       NA  0.01857  0.02641
  19     rs4377262   GENO      G/G      G/C      C/C
  19     rs4377262 COUNTS        0       13       27
  19     rs4377262   FREQ        0    0.325    0.675
  19     rs4377262   MEAN       NA   0.1381   0.1249
  19     rs4377262     SD       NA  0.02381  0.02539
  19   rs116823342   GENO      C/C      C/T      T/T
  19   rs116823342 COUNTS        0        4       36
  19   rs116823342   FREQ        0      0.1      0.9
  19   rs116823342   MEAN       NA   0.1142   0.1308
  19   rs116823342     SD       NA  0.01962   0.0256
  19     rs4606852   GENO      G/G      G/A      A/A
  19     rs4606852 COUNTS        0        4       36
  19     rs4606852   FREQ        0      0.1      0.9
  19     rs4606852   MEAN       NA   0.1241   0.1297
  19     rs4606852     SD       NA  0.01752  0.02621
  19    rs12982357   GENO      A/A      A/G      G/G
  19    rs12982357 COUNTS        0       13       27
  19    rs12982357   FREQ        0    0.325    0.675
  19    rs12982357   MEAN       NA   0.1381   0.1249
  19    rs12982357     SD       NA  0.02381  0.02539
  19    rs71172770   GENO      C/C     C/CT    CT/CT
  19    rs71172770 COUNTS        4       20       16
  19    rs71172770   FREQ      0.1      0.5      0.4
  19    rs71172770   MEAN   0.1362   0.1218   0.1367
  19    rs71172770     SD  0.01662   0.0276  0.02248
  19   rs530047941   GENO    CT/CT     CT/C      C/C
  19   rs530047941 COUNTS        3       10       27
  19   rs530047941   FREQ    0.075     0.25    0.675
  19   rs530047941   MEAN   0.1042   0.1267   0.1329
  19   rs530047941     SD  0.03443  0.02631  0.02336
  19   rs143884233   GENO      T/T      T/C      C/C
  19   rs143884233 COUNTS        2       14       24
  19   rs143884233   FREQ     0.05     0.35      0.6
  19   rs143884233   MEAN   0.1108   0.1261   0.1325
  19   rs143884233     SD 0.008677  0.01983  0.02861
  19   rs111467240   GENO      T/T      T/C      C/C
  19   rs111467240 COUNTS        1       14       25
  19   rs111467240   FREQ    0.025     0.35    0.625
  19   rs111467240   MEAN   0.1047   0.1283   0.1307
  19   rs111467240     SD        0  0.01721  0.02928
  19   rs200314328   GENO      A/A  A/AAAAT AAAAT/AAAAT
  19   rs200314328 COUNTS        0        4       36
  19   rs200314328   FREQ        0      0.1      0.9
  19   rs200314328   MEAN       NA   0.1142   0.1308
  19   rs200314328     SD       NA  0.01962   0.0256
  19   rs113021450   GENO      A/A      A/G      G/G
  19   rs113021450 COUNTS        1       14       25
  19   rs113021450   FREQ    0.025     0.35    0.625
  19   rs113021450   MEAN   0.1047   0.1283   0.1307
  19   rs113021450     SD        0  0.01721  0.02928
  19     rs1026466   GENO      C/C      C/G      G/G
  19     rs1026466 COUNTS        1       15       24
  19     rs1026466   FREQ    0.025    0.375      0.6
  19     rs1026466   MEAN   0.1009   0.1414   0.1227
  19     rs1026466     SD        0  0.02619  0.02228
  19    rs35784220   GENO      C/C     C/CA    CA/CA
  19    rs35784220 COUNTS        3       22       15
  19    rs35784220   FREQ    0.075     0.55    0.375
  19    rs35784220   MEAN   0.1125   0.1363   0.1221
  19    rs35784220     SD  0.01008  0.02623  0.02352
  19     rs2436494   GENO      G/G      G/A      A/A
  19     rs2436494 COUNTS       10       18       12
  19     rs2436494   FREQ     0.25     0.45      0.3
  19     rs2436494   MEAN   0.1238   0.1232   0.1427
  19     rs2436494     SD  0.02524  0.02381  0.02445
  19     rs7250134   GENO      C/C      C/A      A/A
  19     rs7250134 COUNTS        1       15       24
  19     rs7250134   FREQ    0.025    0.375      0.6
  19     rs7250134   MEAN   0.1009   0.1414   0.1227
  19     rs7250134     SD        0  0.02619  0.02228
  19   rs146268405   GENO      T/T      T/C      C/C
  19   rs146268405 COUNTS        1       14       25
  19   rs146268405   FREQ    0.025     0.35    0.625
  19   rs146268405   MEAN   0.1047   0.1283   0.1307
  19   rs146268405     SD        0  0.01721  0.02928
  19   rs138935258   GENO      A/A      A/G      G/G
  19   rs138935258 COUNTS        0        4       36
  19   rs138935258   FREQ        0      0.1      0.9
  19   rs138935258   MEAN       NA   0.1142   0.1308
  19   rs138935258     SD       NA  0.01962   0.0256
  19   rs113138914   GENO      G/G      G/C      C/C
  19   rs113138914 COUNTS        0        5       35
  19   rs113138914   FREQ        0    0.125    0.875
  19   rs113138914   MEAN       NA   0.1418   0.1274
  19   rs113138914     SD       NA  0.02463  0.02529
  19    rs10417703   GENO      T/T      T/C      C/C
  19    rs10417703 COUNTS        1       15       24
  19    rs10417703   FREQ    0.025    0.375      0.6
  19    rs10417703   MEAN   0.1009   0.1414   0.1227
  19    rs10417703     SD        0  0.02619  0.02228
  19   rs112059347   GENO      T/T      T/C      C/C
  19   rs112059347 COUNTS        0        7       33
  19   rs112059347   FREQ        0    0.175    0.825
  19   rs112059347   MEAN       NA   0.1318   0.1286
  19   rs112059347     SD       NA  0.03061  0.02463
  19   rs116282598   GENO      G/G      G/T      T/T
  19   rs116282598 COUNTS        0        4       36
  19   rs116282598   FREQ        0      0.1      0.9
  19   rs116282598   MEAN       NA   0.1403   0.1279
  19   rs116282598     SD       NA  0.01462  0.02613
  19    rs77584859   GENO      T/T      T/C      C/C
  19    rs77584859 COUNTS        0        7       33
  19    rs77584859   FREQ        0    0.175    0.825
  19    rs77584859   MEAN       NA   0.1318   0.1286
  19    rs77584859     SD       NA  0.03061  0.02463
  19   rs111553826   GENO      T/T      T/C      C/C
  19   rs111553826 COUNTS        0        5       35
  19   rs111553826   FREQ        0    0.125    0.875
  19   rs111553826   MEAN       NA   0.1418   0.1274
  19   rs111553826     SD       NA  0.02463  0.02529
  19    rs77395822   GENO      G/G      G/A      A/A
  19    rs77395822 COUNTS        0        5       35
  19    rs77395822   FREQ        0    0.125    0.875
  19    rs77395822   MEAN       NA   0.1418   0.1274
  19    rs77395822     SD       NA  0.02463  0.02529
  19    rs77077278   GENO      A/A      A/T      T/T
  19    rs77077278 COUNTS        0        4       36
  19    rs77077278   FREQ        0      0.1      0.9
  19    rs77077278   MEAN       NA   0.1241   0.1297
  19    rs77077278     SD       NA  0.01752  0.02621
  19     rs8100696   GENO      A/A      A/T      T/T
  19     rs8100696 COUNTS        0        4       36
  19     rs8100696   FREQ        0      0.1      0.9
  19     rs8100696   MEAN       NA   0.1403   0.1279
  19     rs8100696     SD       NA  0.01462  0.02613
  19     rs2436493   GENO      A/A      A/G      G/G
  19     rs2436493 COUNTS        2        9       29
  19     rs2436493   FREQ     0.05    0.225    0.725
  19     rs2436493   MEAN  0.09104    0.139   0.1288
  19     rs2436493     SD  0.03645  0.02329  0.02363
  19     rs2446206   GENO      T/T      T/C      C/C
  19     rs2446206 COUNTS        3        9       28
  19     rs2446206   FREQ    0.075    0.225      0.7
  19     rs2446206   MEAN   0.1042   0.1346   0.1301
  19     rs2446206     SD  0.03443   0.0284  0.02286
  19     rs1973115   GENO      C/C      C/T      T/T
  19     rs1973115 COUNTS        1       18       21
  19     rs1973115   FREQ    0.025     0.45    0.525
  19     rs1973115   MEAN   0.1009   0.1398   0.1215
  19     rs1973115     SD        0  0.02412   0.0236
  19   rs150370765   GENO      A/A      A/G      G/G
  19   rs150370765 COUNTS        0        4       36
  19   rs150370765   FREQ        0      0.1      0.9
  19   rs150370765   MEAN       NA   0.1403   0.1279
  19   rs150370765     SD       NA  0.01462  0.02613
  19   rs111998644   GENO      C/C      C/G      G/G
  19   rs111998644 COUNTS        0       14       26
  19   rs111998644   FREQ        0     0.35     0.65
  19   rs111998644   MEAN       NA   0.1365   0.1253
  19   rs111998644     SD       NA  0.01942   0.0276
  19     rs2017303   GENO      A/A      A/G      G/G
  19     rs2017303 COUNTS        0       14       26
  19     rs2017303   FREQ        0     0.35     0.65
  19     rs2017303   MEAN       NA   0.1287   0.1295
  19     rs2017303     SD       NA  0.02596  0.02555
  19   rs569344305   GENO      C/C     C/CA    CA/CA
  19   rs569344305 COUNTS        4       24       12
  19   rs569344305   FREQ      0.1      0.6      0.3
  19   rs569344305   MEAN   0.1226   0.1324    0.125
  19   rs569344305     SD  0.02599  0.02382  0.02919
  19     rs2305925   GENO      T/T      T/A      A/A
  19     rs2305925 COUNTS        2       16       22
  19     rs2305925   FREQ     0.05      0.4     0.55
  19     rs2305925   MEAN  0.09409   0.1419   0.1232
  19     rs2305925     SD 0.009598  0.02281  0.02326
  19    rs73548665   GENO      A/A      A/G      G/G
  19    rs73548665 COUNTS        0       14       26
  19    rs73548665   FREQ        0     0.35     0.65
  19    rs73548665   MEAN       NA   0.1365   0.1253
  19    rs73548665     SD       NA  0.01942   0.0276
  19   rs111505087   GENO      A/A     A/AT    AT/AT
  19   rs111505087 COUNTS        0       14       26
  19   rs111505087   FREQ        0     0.35     0.65
  19   rs111505087   MEAN       NA   0.1365   0.1253
  19   rs111505087     SD       NA  0.01942   0.0276
  19   rs112444917   GENO      A/A      A/G      G/G
  19   rs112444917 COUNTS        0        5       35
  19   rs112444917   FREQ        0    0.125    0.875
  19   rs112444917   MEAN       NA   0.1418   0.1274
  19   rs112444917     SD       NA  0.02463  0.02529
  19   rs147288905   GENO      A/A      A/G      G/G
  19   rs147288905 COUNTS        0        4       36
  19   rs147288905   FREQ        0      0.1      0.9
  19   rs147288905   MEAN       NA   0.1241   0.1297
  19   rs147288905     SD       NA  0.01752  0.02621
  19   rs111283373   GENO      G/G      G/C      C/C
  19   rs111283373 COUNTS        0       13       27
  19   rs111283373   FREQ        0    0.325    0.675
  19   rs111283373   MEAN       NA   0.1372   0.1253
  19   rs111283373     SD       NA  0.02001  0.02706
  19   rs112876997   GENO      C/C      C/T      T/T
  19   rs112876997 COUNTS        0       14       26
  19   rs112876997   FREQ        0     0.35     0.65
  19   rs112876997   MEAN       NA   0.1365   0.1253
  19   rs112876997     SD       NA  0.01942   0.0276
  19   rs544997602   GENO      C/C     C/CT    CT/CT
  19   rs544997602 COUNTS        7       23       10
  19   rs544997602   FREQ    0.175    0.575     0.25
  19   rs544997602   MEAN    0.126   0.1306    0.128
  19   rs544997602     SD  0.01312  0.02531  0.03305
  19   rs112549493   GENO      T/T      T/C      C/C
  19   rs112549493 COUNTS        1       13       26
  19   rs112549493   FREQ    0.025    0.325     0.65
  19   rs112549493   MEAN   0.1047   0.1294     0.13
  19   rs112549493     SD        0  0.01745  0.02885
  19   rs145322928   GENO      A/A      A/T      T/T
  19   rs145322928 COUNTS        0        9       31
  19   rs145322928   FREQ        0    0.225    0.775
  19   rs145322928   MEAN       NA   0.1196    0.132
  19   rs145322928     SD       NA  0.01991  0.02636
  19   rs199782897   GENO      T/T     T/TA    TA/TA
  19   rs199782897 COUNTS        1       18       21
  19   rs199782897   FREQ    0.025     0.45    0.525
  19   rs199782897   MEAN   0.1524    0.131   0.1265
  19   rs199782897     SD        0  0.02588  0.02545
  19   rs147676389   GENO CATAT/CATAT  CATAT/C      C/C
  19   rs147676389 COUNTS        6       17       17
  19   rs147676389   FREQ     0.15    0.425    0.425
  19   rs147676389   MEAN   0.1212   0.1408   0.1204
  19   rs147676389     SD     0.03  0.01911  0.02592
  19   rs146945675   GENO    CA/CA     CA/C      C/C
  19   rs146945675 COUNTS        6       16       18
  19   rs146945675   FREQ     0.15      0.4     0.45
  19   rs146945675   MEAN   0.1212   0.1405   0.1218
  19   rs146945675     SD     0.03   0.0197  0.02582
  19    rs10415436   GENO      C/C      C/T      T/T
  19    rs10415436 COUNTS        9       11       20
  19    rs10415436   FREQ    0.225    0.275      0.5
  19    rs10415436   MEAN   0.1287   0.1413   0.1228
  19    rs10415436     SD  0.02743   0.0226  0.02464
  19     rs5826901   GENO GAAAAA/GAAAAA GAAAAA/G      G/G
  19     rs5826901 COUNTS        2       17       21
  19     rs5826901   FREQ     0.05    0.425    0.525
  19     rs5826901   MEAN  0.09409   0.1412   0.1228
  19     rs5826901     SD 0.009598  0.02226  0.02378
  19     rs2436490   GENO      A/A      A/G      G/G
  19     rs2436490 COUNTS        0        7       33
  19     rs2436490   FREQ        0    0.175    0.825
  19     rs2436490   MEAN       NA   0.1305   0.1289
  19     rs2436490     SD       NA  0.03157  0.02443
  19     rs4533403   GENO      A/A      A/G      G/G
  19     rs4533403 COUNTS        1        5       34
  19     rs4533403   FREQ    0.025    0.125     0.85
  19     rs4533403   MEAN   0.1302   0.1389   0.1277
  19     rs4533403     SD        0  0.01321  0.02688
  19     rs4508530   GENO      A/A      A/T      T/T
  19     rs4508530 COUNTS        1        5       34
  19     rs4508530   FREQ    0.025    0.125     0.85
  19     rs4508530   MEAN   0.1302   0.1389   0.1277
  19     rs4508530     SD        0  0.01321  0.02688
  19    rs76081042   GENO      T/T      T/C      C/C
  19    rs76081042 COUNTS        8       22       10
  19    rs76081042   FREQ      0.2     0.55     0.25
  19    rs76081042   MEAN   0.1268   0.1319   0.1251
  19    rs76081042     SD  0.02506  0.02569  0.02677
  19    rs10416402   GENO      G/G      G/T      T/T
  19    rs10416402 COUNTS       10       12       18
  19    rs10416402   FREQ     0.25      0.3     0.45
  19    rs10416402   MEAN   0.1288   0.1406   0.1218
  19    rs10416402     SD  0.02586   0.0217  0.02582
  19   rs113252451   GENO TACAA/TACAA  TACAA/T      T/T
  19   rs113252451 COUNTS       10       12       18
  19   rs113252451   FREQ     0.25      0.3     0.45
  19   rs113252451   MEAN   0.1288   0.1406   0.1218
  19   rs113252451     SD  0.02586   0.0217  0.02582
  19     rs4343404   GENO      A/A      A/C      C/C
  19     rs4343404 COUNTS       10       12       18
  19     rs4343404   FREQ     0.25      0.3     0.45
  19     rs4343404   MEAN   0.1288   0.1406   0.1218
  19     rs4343404     SD  0.02586   0.0217  0.02582
  19     rs8106107   GENO      T/T      T/C      C/C
  19     rs8106107 COUNTS        2       19       19
  19     rs8106107   FREQ     0.05    0.475    0.475
  19     rs8106107   MEAN   0.1377   0.1315    0.126
  19     rs8106107     SD  0.01059  0.02545  0.02674
  19     rs8106226   GENO      C/C      C/T      T/T
  19     rs8106226 COUNTS        7       18       15
  19     rs8106226   FREQ    0.175     0.45    0.375
  19     rs8106226   MEAN   0.1225   0.1256   0.1366
  19     rs8106226     SD  0.03035  0.02219   0.0265
  19     rs8106240   GENO      A/A      A/C      C/C
  19     rs8106240 COUNTS        2       19       19
  19     rs8106240   FREQ     0.05    0.475    0.475
  19     rs8106240   MEAN   0.1377   0.1315    0.126
  19     rs8106240     SD  0.01059  0.02545  0.02674
  19     rs8106687   GENO      A/A      A/G      G/G
  19     rs8106687 COUNTS        1        8       31
  19     rs8106687   FREQ    0.025      0.2    0.775
  19     rs8106687   MEAN  0.06527    0.141   0.1282
  19     rs8106687     SD        0  0.01962  0.02392
  19   rs113399844   GENO      T/T      T/C      C/C
  19   rs113399844 COUNTS        0       10       30
  19   rs113399844   FREQ        0     0.25     0.75
  19   rs113399844   MEAN       NA    0.124   0.1309
  19   rs113399844     SD       NA   0.0286  0.02448
  19   rs112310449   GENO TTTTTTC/TTTTTTC TTTTTTC/T      T/T
  19   rs112310449 COUNTS        0       15       25
  19   rs112310449   FREQ        0    0.375    0.625
  19   rs112310449   MEAN       NA     0.13   0.1287
  19   rs112310449     SD       NA  0.02783  0.02435
  19   rs148694052   GENO      A/A      A/G      G/G
  19   rs148694052 COUNTS        1       11       28
  19   rs148694052   FREQ    0.025    0.275      0.7
  19   rs148694052   MEAN   0.1047   0.1298   0.1298
  19   rs148694052     SD        0  0.01812  0.02801
  19   rs146734254   GENO      T/T      T/C      C/C
  19   rs146734254 COUNTS        1        5       34
  19   rs146734254   FREQ    0.025    0.125     0.85
  19   rs146734254   MEAN   0.1302   0.1389   0.1277
  19   rs146734254     SD        0  0.01321  0.02688
  19   rs140331887   GENO      T/T      T/C      C/C
  19   rs140331887 COUNTS        0        4       36
  19   rs140331887   FREQ        0      0.1      0.9
  19   rs140331887   MEAN       NA   0.1403   0.1279
  19   rs140331887     SD       NA  0.01462  0.02613
  19    rs35415311   GENO      T/T      T/C      C/C
  19    rs35415311 COUNTS        0        7       33
  19    rs35415311   FREQ        0    0.175    0.825
  19    rs35415311   MEAN       NA   0.1399   0.1269
  19    rs35415311     SD       NA  0.02615    0.025
  19   rs114478485   GENO      C/C      C/G      G/G
  19   rs114478485 COUNTS        0        4       36
  19   rs114478485   FREQ        0      0.1      0.9
  19   rs114478485   MEAN       NA   0.1403   0.1279
  19   rs114478485     SD       NA  0.01462  0.02613
  19    rs74698582   GENO      T/T      T/C      C/C
  19    rs74698582 COUNTS        0        9       31
  19    rs74698582   FREQ        0    0.225    0.775
  19    rs74698582   MEAN       NA   0.1267   0.1299
  19    rs74698582     SD       NA  0.02064  0.02684
  19   rs116094957   GENO      G/G      G/T      T/T
  19   rs116094957 COUNTS        1        5       34
  19   rs116094957   FREQ    0.025    0.125     0.85
  19   rs116094957   MEAN   0.1302   0.1389   0.1277
  19   rs116094957     SD        0  0.01321  0.02688
  19   rs114898173   GENO      C/C      C/T      T/T
  19   rs114898173 COUNTS        1        5       34
  19   rs114898173   FREQ    0.025    0.125     0.85
  19   rs114898173   MEAN   0.1302   0.1389   0.1277
  19   rs114898173     SD        0  0.01321  0.02688
  19     rs2446207   GENO      T/T      T/C      C/C
  19     rs2446207 COUNTS        1       12       27
  19     rs2446207   FREQ    0.025      0.3    0.675
  19     rs2446207   MEAN   0.1302    0.134    0.127
  19     rs2446207     SD        0  0.02501  0.02616
  19     rs2446208   GENO      C/C      C/G      G/G
  19     rs2446208 COUNTS        0       10       30
  19     rs2446208   FREQ        0     0.25     0.75
  19     rs2446208   MEAN       NA    0.124   0.1309
  19     rs2446208     SD       NA   0.0286  0.02448
  19    rs35262565   GENO      T/T   T/TCTC TCTC/TCTC
  19    rs35262565 COUNTS        5       13       22
  19    rs35262565   FREQ    0.125    0.325     0.55
  19    rs35262565   MEAN   0.1073   0.1394   0.1281
  19    rs35262565     SD  0.02788  0.02098  0.02482
  19     rs2446209   GENO      T/T      T/C      C/C
  19     rs2446209 COUNTS        2       16       22
  19     rs2446209   FREQ     0.05      0.4     0.55
  19     rs2446209   MEAN    0.136   0.1279   0.1295
  19     rs2446209     SD    0.013  0.02779  0.02509
  19    rs78160779   GENO      G/G      G/C      C/C
  19    rs78160779 COUNTS        0        9       31
  19    rs78160779   FREQ        0    0.225    0.775
  19    rs78160779   MEAN       NA   0.1267   0.1299
  19    rs78160779     SD       NA  0.02064  0.02684
  19    rs10424996   GENO      G/G      G/A      A/A
  19    rs10424996 COUNTS        6       13       21
  19    rs10424996   FREQ     0.15    0.325    0.525
  19    rs10424996   MEAN   0.1212   0.1427   0.1231
  19    rs10424996     SD     0.03  0.02137  0.02407
  19    rs10404490   GENO      C/C      C/T      T/T
  19    rs10404490 COUNTS        6       13       21
  19    rs10404490   FREQ     0.15    0.325    0.525
  19    rs10404490   MEAN   0.1212   0.1427   0.1231
  19    rs10404490     SD     0.03  0.02137  0.02407
  19   rs115109202   GENO      A/A      A/C      C/C
  19   rs115109202 COUNTS        0        7       33
  19   rs115109202   FREQ        0    0.175    0.825
  19   rs115109202   MEAN       NA   0.1351   0.1279
  19   rs115109202     SD       NA  0.03344  0.02377
  19   rs146900286   GENO      A/A      A/G      G/G
  19   rs146900286 COUNTS        1        5       34
  19   rs146900286   FREQ    0.025    0.125     0.85
  19   rs146900286   MEAN   0.1302   0.1389   0.1277
  19   rs146900286     SD        0  0.01321  0.02688
  19     rs2436489   GENO      A/A      A/T      T/T
  19     rs2436489 COUNTS        0       10       30
  19     rs2436489   FREQ        0     0.25     0.75
  19     rs2436489   MEAN       NA    0.124   0.1309
  19     rs2436489     SD       NA   0.0286  0.02448
  19     rs2446210   GENO      T/T      T/C      C/C
  19     rs2446210 COUNTS        3       11       26
  19     rs2446210   FREQ    0.075    0.275     0.65
  19     rs2446210   MEAN   0.1042   0.1327   0.1306
  19     rs2446210     SD  0.03443   0.0261  0.02354
  19    rs74315694   GENO      C/C      C/G      G/G
  19    rs74315694 COUNTS        0        6       34
  19    rs74315694   FREQ        0     0.15     0.85
  19    rs74315694   MEAN       NA   0.1295   0.1291
  19    rs74315694     SD       NA   0.0329  0.02442
  19     rs2446211   GENO      T/T      T/C      C/C
  19     rs2446211 COUNTS        5       19       16
  19     rs2446211   FREQ    0.125    0.475      0.4
  19     rs2446211   MEAN    0.135   0.1312    0.125
  19     rs2446211     SD  0.03898   0.0232  0.02422
  19     rs3745640   GENO      A/A      A/G      G/G
  19     rs3745640 COUNTS        6       13       21
  19     rs3745640   FREQ     0.15    0.325    0.525
  19     rs3745640   MEAN   0.1212   0.1427   0.1231
  19     rs3745640     SD     0.03  0.02137  0.02407
  19    rs59904063   GENO      A/A      A/G      G/G
  19    rs59904063 COUNTS        1       13       26
  19    rs59904063   FREQ    0.025    0.325     0.65
  19    rs59904063   MEAN   0.1047   0.1294     0.13
  19    rs59904063     SD        0  0.01745  0.02885
  19    rs10410693   GENO      A/A      A/G      G/G
  19    rs10410693 COUNTS        3       10       27
  19    rs10410693   FREQ    0.075     0.25    0.675
  19    rs10410693   MEAN   0.1256   0.1428   0.1246
  19    rs10410693     SD  0.02452  0.01827  0.02661
  19     rs2446212   GENO      C/C      C/T      T/T
  19     rs2446212 COUNTS        3       11       26
  19     rs2446212   FREQ    0.075    0.275     0.65
  19     rs2446212   MEAN   0.1042   0.1327   0.1306
  19     rs2446212     SD  0.03443   0.0261  0.02354
  19    rs73548694   GENO      T/T      T/C      C/C
  19    rs73548694 COUNTS        0       11       29
  19    rs73548694   FREQ        0    0.275    0.725
  19    rs73548694   MEAN       NA   0.1323    0.128
  19    rs73548694     SD       NA  0.01914  0.02757
  19    rs45459297   GENO      A/A      A/G      G/G
  19    rs45459297 COUNTS        1       13       26
  19    rs45459297   FREQ    0.025    0.325     0.65
  19    rs45459297   MEAN   0.1047   0.1294     0.13
  19    rs45459297     SD        0  0.01745  0.02885
  19    rs60199162   GENO      G/G      G/C      C/C
  19    rs60199162 COUNTS        4       18       18
  19    rs60199162   FREQ      0.1     0.45     0.45
  19    rs60199162   MEAN   0.1298   0.1291   0.1291
  19    rs60199162     SD  0.03496  0.02738  0.02259
  19    rs73920060   GENO      T/T      T/C      C/C
  19    rs73920060 COUNTS        0        5       35
  19    rs73920060   FREQ        0    0.125    0.875
  19    rs73920060   MEAN       NA   0.1294   0.1292
  19    rs73920060     SD       NA  0.01857  0.02641
  19     rs3826798   GENO      T/T      T/C      C/C
  19     rs3826798 COUNTS        6       16       18
  19     rs3826798   FREQ     0.15      0.4     0.45
  19     rs3826798   MEAN   0.1212   0.1405   0.1218
  19     rs3826798     SD     0.03   0.0197  0.02582
  19    rs75393678   GENO      T/T      T/C      C/C
  19    rs75393678 COUNTS        0        4       36
  19    rs75393678   FREQ        0      0.1      0.9
  19    rs75393678   MEAN       NA   0.1241   0.1297
  19    rs75393678     SD       NA  0.01752  0.02621
  19     rs8107987   GENO      A/A      A/G      G/G
  19     rs8107987 COUNTS        1       18       21
  19     rs8107987   FREQ    0.025     0.45    0.525
  19     rs8107987   MEAN   0.1452   0.1314   0.1265
  19     rs8107987     SD        0  0.02617  0.02545
  19     rs2446193   GENO      A/A      A/G      G/G
  19     rs2446193 COUNTS        7       18       15
  19     rs2446193   FREQ    0.175     0.45    0.375
  19     rs2446193   MEAN   0.1225   0.1256   0.1366
  19     rs2446193     SD  0.03035  0.02219   0.0265
  19     rs2436488   GENO      G/G      G/A      A/A
  19     rs2436488 COUNTS        7       18       15
  19     rs2436488   FREQ    0.175     0.45    0.375
  19     rs2436488   MEAN   0.1225   0.1256   0.1366
  19     rs2436488     SD  0.03035  0.02219   0.0265
  19   rs114071992   GENO      A/A      A/G      G/G
  19   rs114071992 COUNTS        0        4       36
  19   rs114071992   FREQ        0      0.1      0.9
  19   rs114071992   MEAN       NA   0.1403   0.1279
  19   rs114071992     SD       NA  0.01462  0.02613
  19     rs2305927   GENO      G/G      G/A      A/A
  19     rs2305927 COUNTS        6       16       18
  19     rs2305927   FREQ     0.15      0.4     0.45
  19     rs2305927   MEAN   0.1212   0.1405   0.1218
  19     rs2305927     SD     0.03   0.0197  0.02582
  19       rs10811   GENO      A/A      A/G      G/G
  19       rs10811 COUNTS        6       16       18
  19       rs10811   FREQ     0.15      0.4     0.45
  19       rs10811   MEAN   0.1212   0.1405   0.1218
  19       rs10811     SD     0.03   0.0197  0.02582
  19     rs1128792   GENO      T/T      T/C      C/C
  19     rs1128792 COUNTS        0        7       33
  19     rs1128792   FREQ        0    0.175    0.825
  19     rs1128792   MEAN       NA   0.1399   0.1269
  19     rs1128792     SD       NA  0.02615    0.025
  19    rs75954858   GENO      G/G      G/A      A/A
  19    rs75954858 COUNTS        0        5       35
  19    rs75954858   FREQ        0    0.125    0.875
  19    rs75954858   MEAN       NA   0.1294   0.1292
  19    rs75954858     SD       NA  0.01857  0.02641
  19   rs116702206   GENO      T/T      T/C      C/C
  19   rs116702206 COUNTS        0        8       32
  19   rs116702206   FREQ        0      0.2      0.8
  19   rs116702206   MEAN       NA   0.1279   0.1295
  19   rs116702206     SD       NA  0.02171   0.0265
  19   rs569019695   GENO      C/C      C/T      T/T
  19   rs569019695 COUNTS        0        6       34
  19   rs569019695   FREQ        0     0.15     0.85
  19   rs569019695   MEAN       NA   0.1438   0.1266
  19   rs569019695     SD       NA  0.01793   0.0258
  19   rs376282672   GENO      A/A      A/G      G/G
  19   rs376282672 COUNTS        0        6       34
  19   rs376282672   FREQ        0     0.15     0.85
  19   rs376282672   MEAN       NA   0.1438   0.1266
  19   rs376282672     SD       NA  0.01793   0.0258
  19    rs73550307   GENO      A/A      A/G      G/G
  19    rs73550307 COUNTS        0       11       29
  19    rs73550307   FREQ        0    0.275    0.725
  19    rs73550307   MEAN       NA   0.1323    0.128
  19    rs73550307     SD       NA  0.01914  0.02757
  19    rs12610399   GENO      T/T      T/C      C/C
  19    rs12610399 COUNTS        0        6       34
  19    rs12610399   FREQ        0     0.15     0.85
  19    rs12610399   MEAN       NA   0.1356   0.1281
  19    rs12610399     SD       NA  0.02811  0.02513
  19   rs141223640   GENO  ACG/ACG    ACG/A      A/A
  19   rs141223640 COUNTS        0       13       27
  19   rs141223640   FREQ        0    0.325    0.675
  19   rs141223640   MEAN       NA   0.1259   0.1307
  19   rs141223640     SD       NA  0.01801  0.02841
  19   rs111408740   GENO      G/G      G/A      A/A
  19   rs111408740 COUNTS        0       10       30
  19   rs111408740   FREQ        0     0.25     0.75
  19   rs111408740   MEAN       NA    0.133   0.1279
  19   rs111408740     SD       NA  0.02044    0.027
  19    rs66643563   GENO    AT/AT     AT/A      A/A
  19    rs66643563 COUNTS        3       11       26
  19    rs66643563   FREQ    0.075    0.275     0.65
  19    rs66643563   MEAN   0.1042   0.1375   0.1285
  19    rs66643563     SD  0.03443  0.02286  0.02436
  19     rs2926067   GENO      G/G      G/A      A/A
  19     rs2926067 COUNTS        9       22        9
  19     rs2926067   FREQ    0.225     0.55    0.225
  19     rs2926067   MEAN   0.1189   0.1338   0.1282
  19     rs2926067     SD  0.03045  0.02488  0.02017
  19    rs10415058   GENO      A/A      A/G      G/G
  19    rs10415058 COUNTS        0        6       34
  19    rs10415058   FREQ        0     0.15     0.85
  19    rs10415058   MEAN       NA   0.1356   0.1281
  19    rs10415058     SD       NA  0.02811  0.02513
  19   rs138196124   GENO      A/A      A/G      G/G
  19   rs138196124 COUNTS        0       13       27
  19   rs138196124   FREQ        0    0.325    0.675
  19   rs138196124   MEAN       NA   0.1268   0.1304
  19   rs138196124     SD       NA   0.0206  0.02765
  19     rs2926066   GENO      G/G      G/T      T/T
  19     rs2926066 COUNTS        3       11       26
  19     rs2926066   FREQ    0.075    0.275     0.65
  19     rs2926066   MEAN   0.1042   0.1375   0.1285
  19     rs2926066     SD  0.03443  0.02286  0.02436
  19   rs113682386   GENO      T/T      T/C      C/C
  19   rs113682386 COUNTS        0        7       33
  19   rs113682386   FREQ        0    0.175    0.825
  19   rs113682386   MEAN       NA   0.1235   0.1304
  19   rs113682386     SD       NA   0.0196  0.02652
  19    rs28663100   GENO      T/T      T/C      C/C
  19    rs28663100 COUNTS        4       15       21
  19    rs28663100   FREQ      0.1    0.375    0.525
  19    rs28663100   MEAN   0.1112   0.1371    0.127
  19    rs28663100     SD  0.02077  0.02618  0.02436
  19   rs113312079   GENO      C/C C/CACCAGAGTGGG CACCAGAGTGGG/CACCAGAGTGGG
  19   rs113312079 COUNTS        3       11       26
  19   rs113312079   FREQ    0.075    0.275     0.65
  19   rs113312079   MEAN   0.1042   0.1375   0.1285
  19   rs113312079     SD  0.03443  0.02286  0.02436
  19     rs2436487   GENO      T/T      T/C      C/C
  19     rs2436487 COUNTS        3        8       29
  19     rs2436487   FREQ    0.075      0.2    0.725
  19     rs2436487   MEAN   0.1042   0.1397   0.1289
  19     rs2436487     SD  0.03443  0.02558  0.02344
  19     rs2436486   GENO      T/T      T/C      C/C
  19     rs2436486 COUNTS        6       22       12
  19     rs2436486   FREQ     0.15     0.55      0.3
  19     rs2436486   MEAN   0.1188   0.1313   0.1305
  19     rs2436486     SD   0.0371  0.02559  0.01831
  19     rs2290777   GENO      T/T      T/C      C/C
  19     rs2290777 COUNTS        1       15       24
  19     rs2290777   FREQ    0.025    0.375      0.6
  19     rs2290777   MEAN   0.0873   0.1334   0.1283
  19     rs2290777     SD        0  0.02759  0.02321
  19   rs148972790   GENO    AC/AC     AC/A      A/A
  19   rs148972790 COUNTS        0        9       31
  19   rs148972790   FREQ        0    0.225    0.775
  19   rs148972790   MEAN       NA   0.1267   0.1299
  19   rs148972790     SD       NA  0.02064  0.02684
  19     rs2290776   GENO      T/T      T/C      C/C
  19     rs2290776 COUNTS        3       11       26
  19     rs2290776   FREQ    0.075    0.275     0.65
  19     rs2290776   MEAN   0.1042   0.1375   0.1285
  19     rs2290776     SD  0.03443  0.02286  0.02436
  19    rs76792018   GENO      G/G      G/A      A/A
  19    rs76792018 COUNTS        0        7       33
  19    rs76792018   FREQ        0    0.175    0.825
  19    rs76792018   MEAN       NA   0.1325   0.1285
  19    rs76792018     SD       NA  0.01863  0.02676
  19   rs115101089   GENO      C/C      C/T      T/T
  19   rs115101089 COUNTS        0        8       32
  19   rs115101089   FREQ        0      0.2      0.8
  19   rs115101089   MEAN       NA   0.1279   0.1295
  19   rs115101089     SD       NA  0.02171   0.0265
  19     rs9917116   GENO      C/C      C/A      A/A
  19     rs9917116 COUNTS        1       15       24
  19     rs9917116   FREQ    0.025    0.375      0.6
  19     rs9917116   MEAN   0.0873   0.1334   0.1283
  19     rs9917116     SD        0  0.02759  0.02321
  19   rs111510107   GENO      A/A      A/G      G/G
  19   rs111510107 COUNTS        0        4       36
  19   rs111510107   FREQ        0      0.1      0.9
  19   rs111510107   MEAN       NA   0.1241   0.1297
  19   rs111510107     SD       NA  0.01752  0.02621
  19   rs150181328   GENO      C/C      C/G      G/G
  19   rs150181328 COUNTS        0        7       33
  19   rs150181328   FREQ        0    0.175    0.825
  19   rs150181328   MEAN       NA   0.1351   0.1279
  19   rs150181328     SD       NA  0.03344  0.02377
  19     rs4297808   GENO      T/T      T/A      A/A
  19     rs4297808 COUNTS        0        9       31
  19     rs4297808   FREQ        0    0.225    0.775
  19     rs4297808   MEAN       NA   0.1267   0.1299
  19     rs4297808     SD       NA  0.02064  0.02684
  19     rs8101416   GENO      T/T      T/A      A/A
  19     rs8101416 COUNTS        1       15       24
  19     rs8101416   FREQ    0.025    0.375      0.6
  19     rs8101416   MEAN   0.0873   0.1334   0.1283
  19     rs8101416     SD        0  0.02759  0.02321
  19    rs73550319   GENO      T/T      T/C      C/C
  19    rs73550319 COUNTS        0        5       35
  19    rs73550319   FREQ        0    0.125    0.875
  19    rs73550319   MEAN       NA   0.1287   0.1292
  19    rs73550319     SD       NA  0.01784  0.02646
  19   rs112986420   GENO      G/G  G/GTTTA GTTTA/GTTTA
  19   rs112986420 COUNTS        0        4       36
  19   rs112986420   FREQ        0      0.1      0.9
  19   rs112986420   MEAN       NA   0.1041    0.132
  19   rs112986420     SD       NA  0.01588   0.0248
  19     rs2436485   GENO      C/C      C/T      T/T
  19     rs2436485 COUNTS        3       21       16
  19     rs2436485   FREQ    0.075    0.525      0.4
  19     rs2436485   MEAN   0.1042   0.1306    0.132
  19     rs2436485     SD  0.03443  0.02591  0.02198
  19     rs2446195   GENO      C/C      C/G      G/G
  19     rs2446195 COUNTS        3       11       26
  19     rs2446195   FREQ    0.075    0.275     0.65
  19     rs2446195   MEAN   0.1042   0.1375   0.1285
  19     rs2446195     SD  0.03443  0.02286  0.02436
  19    rs78126441   GENO      A/A      A/G      G/G
  19    rs78126441 COUNTS        0       14       26
  19    rs78126441   FREQ        0     0.35     0.65
  19    rs78126441   MEAN       NA   0.1268   0.1305
  19    rs78126441     SD       NA   0.0198  0.02819
  19    rs73550322   GENO      A/A      A/G      G/G
  19    rs73550322 COUNTS        5       23       12
  19    rs73550322   FREQ    0.125    0.575      0.3
  19    rs73550322   MEAN   0.1166   0.1359   0.1216
  19    rs73550322     SD  0.01483  0.02254  0.03091
  19   rs147163358   GENO      C/C      C/T      T/T
  19   rs147163358 COUNTS        0        7       33
  19   rs147163358   FREQ        0    0.175    0.825
  19   rs147163358   MEAN       NA   0.1351   0.1279
  19   rs147163358     SD       NA  0.03344  0.02377
  19   rs574627928   GENO      C/C     C/CA    CA/CA
  19   rs574627928 COUNTS        7       23       10
  19   rs574627928   FREQ    0.175    0.575     0.25
  19   rs574627928   MEAN   0.1313   0.1304   0.1249
  19   rs574627928     SD  0.02039  0.02643  0.02783
  19     rs2446196   GENO      A/A      A/C      C/C
  19     rs2446196 COUNTS        3       11       26
  19     rs2446196   FREQ    0.075    0.275     0.65
  19     rs2446196   MEAN   0.1042   0.1375   0.1285
  19     rs2446196     SD  0.03443  0.02286  0.02436
  19   rs114711330   GENO      C/C      C/T      T/T
  19   rs114711330 COUNTS        0       14       26
  19   rs114711330   FREQ        0     0.35     0.65
  19   rs114711330   MEAN       NA   0.1268   0.1305
  19   rs114711330     SD       NA   0.0198  0.02819
  19   rs113649884   GENO      A/A      A/G      G/G
  19   rs113649884 COUNTS        3       11       26
  19   rs113649884   FREQ    0.075    0.275     0.65
  19   rs113649884   MEAN   0.1042   0.1375   0.1285
  19   rs113649884     SD  0.03443  0.02286  0.02436
  19     rs8111850   GENO      A/A      A/G      G/G
  19     rs8111850 COUNTS        0        9       31
  19     rs8111850   FREQ        0    0.225    0.775
  19     rs8111850   MEAN       NA   0.1262     0.13
  19     rs8111850     SD       NA  0.02771  0.02506
  19    rs73550380   GENO      C/C      C/A      A/A
  19    rs73550380 COUNTS        0        5       35
  19    rs73550380   FREQ        0    0.125    0.875
  19    rs73550380   MEAN       NA   0.1287   0.1292
  19    rs73550380     SD       NA  0.01784  0.02646
  19   rs199509570   GENO      T/T   T/TTTA TTTA/TTTA
  19   rs199509570 COUNTS        0       16       24
  19   rs199509570   FREQ        0      0.4      0.6
  19   rs199509570   MEAN       NA   0.1321   0.1272
  19   rs199509570     SD       NA  0.02709  0.02454
  19    rs57330009   GENO      G/G      G/A      A/A
  19    rs57330009 COUNTS        0        8       32
  19    rs57330009   FREQ        0      0.2      0.8
  19    rs57330009   MEAN       NA   0.1329   0.1283
  19    rs57330009     SD       NA  0.02998  0.02453
  19   rs201824618   GENO      G/G      G/A      A/A
  19   rs201824618 COUNTS        0        8       32
  19   rs201824618   FREQ        0      0.2      0.8
  19   rs201824618   MEAN       NA   0.1329   0.1283
  19   rs201824618     SD       NA  0.02998  0.02453
  19     rs8101614   GENO      G/G      G/T      T/T
  19     rs8101614 COUNTS        3       26       11
  19     rs8101614   FREQ    0.075     0.65    0.275
  19     rs8101614   MEAN   0.1042   0.1328   0.1273
  19     rs8101614     SD  0.03443  0.02571  0.01982
  19    rs72987150   GENO      C/C      C/T      T/T
  19    rs72987150 COUNTS        3       25       12
  19    rs72987150   FREQ    0.075    0.625      0.3
  19    rs72987150   MEAN   0.1042   0.1344   0.1245
  19    rs72987150     SD  0.03443  0.02495  0.02124
  19   rs113348531   GENO      A/A      A/G      G/G
  19   rs113348531 COUNTS        0        8       32
  19   rs113348531   FREQ        0      0.2      0.8
  19   rs113348531   MEAN       NA   0.1329   0.1283
  19   rs113348531     SD       NA  0.02998  0.02453
  19   rs144458355   GENO      G/G      G/A      A/A
  19   rs144458355 COUNTS        0        8       32
  19   rs144458355   FREQ        0      0.2      0.8
  19   rs144458355   MEAN       NA   0.1329   0.1283
  19   rs144458355     SD       NA  0.02998  0.02453
  19   rs113082862   GENO AACACACACAC/AACACACACAC AACACACACAC/A      A/A
  19   rs113082862 COUNTS        3       11       26
  19   rs113082862   FREQ    0.075    0.275     0.65
  19   rs113082862   MEAN   0.1042   0.1374   0.1286
  19   rs113082862     SD  0.03443  0.02281   0.0244
  19   rs373183784   GENO      G/G     G/GA    GA/GA
  19   rs373183784 COUNTS        2        9       29
  19   rs373183784   FREQ     0.05    0.225    0.725
  19   rs373183784   MEAN   0.1461   0.1358    0.126
  19   rs373183784     SD  0.02247  0.02334  0.02602
  19   rs561261578   GENO    TC/TC     TC/T      T/T
  19   rs561261578 COUNTS        0        6       34
  19   rs561261578   FREQ        0     0.15     0.85
  19   rs561261578   MEAN       NA   0.1295   0.1291
  19   rs561261578     SD       NA   0.0329  0.02442
  19    rs11878476   GENO      T/T      T/C      C/C
  19    rs11878476 COUNTS        4       20       16
  19    rs11878476   FREQ      0.1      0.5      0.4
  19    rs11878476   MEAN   0.1008   0.1421   0.1202
  19    rs11878476     SD  0.02895  0.01914  0.02274
  19      rs751992   GENO      A/A      A/G      G/G
  19      rs751992 COUNTS        0       11       29
  19      rs751992   FREQ        0    0.275    0.725
  19      rs751992   MEAN       NA     0.13   0.1289
  19      rs751992     SD       NA   0.0255  0.02576
  19   rs144411408   GENO      A/A      A/G      G/G
  19   rs144411408 COUNTS        0        6       34
  19   rs144411408   FREQ        0     0.15     0.85
  19   rs144411408   MEAN       NA   0.1295   0.1291
  19   rs144411408     SD       NA   0.0329  0.02442
  19    rs10423645   GENO      A/A      A/G      G/G
  19    rs10423645 COUNTS        0       14       26
  19    rs10423645   FREQ        0     0.35     0.65
  19    rs10423645   MEAN       NA   0.1273   0.1302
  19    rs10423645     SD       NA    0.026  0.02547
  19    rs79045618   GENO      A/A      A/G      G/G
  19    rs79045618 COUNTS        0       10       30
  19    rs79045618   FREQ        0     0.25     0.75
  19    rs79045618   MEAN       NA   0.1249   0.1306
  19    rs79045618     SD       NA  0.01724  0.02765
  19     rs2436531   GENO      C/C      C/T      T/T
  19     rs2436531 COUNTS        9       17       14
  19     rs2436531   FREQ    0.225    0.425     0.35
  19     rs2436531   MEAN   0.1308   0.1241   0.1343
  19     rs2436531     SD  0.03607  0.01981  0.02414
  19     rs2446194   GENO      C/C      C/T      T/T
  19     rs2446194 COUNTS        4       22       14
  19     rs2446194   FREQ      0.1     0.55     0.35
  19     rs2446194   MEAN   0.1157     0.13   0.1318
  19     rs2446194     SD  0.03971  0.02222  0.02654
  19    rs11878665   GENO      G/G      G/A      A/A
  19    rs11878665 COUNTS        4       13       23
  19    rs11878665   FREQ      0.1    0.325    0.575
  19    rs11878665   MEAN   0.1347   0.1323   0.1264
  19    rs11878665     SD  0.03632  0.01858  0.02744
  19    rs10404179   GENO      A/A      A/G      G/G
  19    rs10404179 COUNTS        0        8       32
  19    rs10404179   FREQ        0      0.2      0.8
  19    rs10404179   MEAN       NA   0.1256   0.1301
  19    rs10404179     SD       NA   0.0218  0.02642
  19     rs2436532   GENO      A/A      A/C      C/C
  19     rs2436532 COUNTS        0        9       31
  19     rs2436532   FREQ        0    0.225    0.775
  19     rs2436532   MEAN       NA   0.1326   0.1282
  19     rs2436532     SD       NA  0.02806  0.02494
  19     rs2260187   GENO      A/A      A/G      G/G
  19     rs2260187 COUNTS        3       13       24
  19     rs2260187   FREQ    0.075    0.325      0.6
  19     rs2260187   MEAN   0.1148   0.1375   0.1265
  19     rs2260187     SD  0.04859  0.02099  0.02412
  19    rs10413115   GENO      C/C      C/T      T/T
  19    rs10413115 COUNTS        5       19       16
  19    rs10413115   FREQ    0.125    0.475      0.4
  19    rs10413115   MEAN    0.107   0.1332   0.1313
  19    rs10413115     SD   0.0153  0.01965  0.03094
  19   rs141224048   GENO      A/A      A/G      G/G
  19   rs141224048 COUNTS        0        6       34
  19   rs141224048   FREQ        0     0.15     0.85
  19   rs141224048   MEAN       NA   0.1309   0.1289
  19   rs141224048     SD       NA  0.01241  0.02713
  19     rs6510857   GENO      C/C      C/T      T/T
  19     rs6510857 COUNTS        0       14       26
  19     rs6510857   FREQ        0     0.35     0.65
  19     rs6510857   MEAN       NA   0.1273   0.1302
  19     rs6510857     SD       NA    0.026  0.02547
  19    rs57410351   GENO      A/A      A/G      G/G
  19    rs57410351 COUNTS        0        9       31
  19    rs57410351   FREQ        0    0.225    0.775
  19    rs57410351   MEAN       NA   0.1225   0.1311
  19    rs57410351     SD       NA  0.01641  0.02734
  19   rs137956511   GENO      T/T      T/C      C/C
  19   rs137956511 COUNTS        0        5       35
  19   rs137956511   FREQ        0    0.125    0.875
  19   rs137956511   MEAN       NA   0.1259   0.1297
  19   rs137956511     SD       NA  0.01457  0.02667
  19    rs10408406   GENO      G/G      G/A      A/A
  19    rs10408406 COUNTS        3       17       20
  19    rs10408406   FREQ    0.075    0.425      0.5
  19    rs10408406   MEAN   0.1064   0.1321   0.1301
  19    rs10408406     SD  0.00662  0.02232  0.02839
  19    rs10414470   GENO      G/G      G/T      T/T
  19    rs10414470 COUNTS        1       14       25
  19    rs10414470   FREQ    0.025     0.35    0.625
  19    rs10414470   MEAN   0.1138   0.1282   0.1303
  19    rs10414470     SD        0  0.02571  0.02599
  19    rs12977437   GENO      T/T      T/G      G/G
  19    rs12977437 COUNTS        0        9       31
  19    rs12977437   FREQ        0    0.225    0.775
  19    rs12977437   MEAN       NA   0.1174   0.1326
  19    rs12977437     SD       NA  0.01996  0.02601
  19    rs10406481   GENO      T/T      T/G      G/G
  19    rs10406481 COUNTS        0       14       26
  19    rs10406481   FREQ        0     0.35     0.65
  19    rs10406481   MEAN       NA   0.1273   0.1302
  19    rs10406481     SD       NA    0.026  0.02547
  19    rs56288898   GENO      A/A      A/G      G/G
  19    rs56288898 COUNTS        0        6       34
  19    rs56288898   FREQ        0     0.15     0.85
  19    rs56288898   MEAN       NA   0.1255   0.1298
  19    rs56288898     SD       NA   0.0187  0.02654
  19   rs149216849   GENO      C/C    C/CTG  CTG/CTG
  19   rs149216849 COUNTS        0       14       26
  19   rs149216849   FREQ        0     0.35     0.65
  19   rs149216849   MEAN       NA   0.1273   0.1302
  19   rs149216849     SD       NA    0.026  0.02547
  19    rs73920062   GENO      C/C      C/T      T/T
  19    rs73920062 COUNTS        0        6       34
  19    rs73920062   FREQ        0     0.15     0.85
  19    rs73920062   MEAN       NA   0.1255   0.1298
  19    rs73920062     SD       NA   0.0187  0.02654
  19   rs552173582   GENO      A/A      A/T      T/T
  19   rs552173582 COUNTS        0        7       33
  19   rs552173582   FREQ        0    0.175    0.825
  19   rs552173582   MEAN       NA   0.1155   0.1321
  19   rs552173582     SD       NA  0.02095  0.02554
  19    rs10688950   GENO  CAG/CAG    CAG/C      C/C
  19    rs10688950 COUNTS        3       14       23
  19    rs10688950   FREQ    0.075     0.35    0.575
  19    rs10688950   MEAN   0.1019   0.1318   0.1312
  19    rs10688950     SD  0.01345  0.02183  0.02707
  19     rs7255607   GENO      T/T      T/C      C/C
  19     rs7255607 COUNTS        4       16       20
  19     rs7255607   FREQ      0.1      0.4      0.5
  19     rs7255607   MEAN   0.1017   0.1349   0.1301
  19     rs7255607     SD  0.01099  0.01972  0.02839
  19   rs576824126   GENO      C/C     C/CA    CA/CA
  19   rs576824126 COUNTS        8       17       15
  19   rs576824126   FREQ      0.2    0.425    0.375
  19   rs576824126   MEAN   0.1326   0.1307   0.1257
  19   rs576824126     SD  0.02753  0.01932  0.03105
  19    rs73920063   GENO      A/A      A/C      C/C
  19    rs73920063 COUNTS        4       16       20
  19    rs73920063   FREQ      0.1      0.4      0.5
  19    rs73920063   MEAN   0.1017   0.1349   0.1301
  19    rs73920063     SD  0.01099  0.01972  0.02839
  19    rs75833150   GENO      C/C      C/T      T/T
  19    rs75833150 COUNTS        4       16       20
  19    rs75833150   FREQ      0.1      0.4      0.5
  19    rs75833150   MEAN   0.1017   0.1349   0.1301
  19    rs75833150     SD  0.01099  0.01972  0.02839
  19   rs146119881   GENO      A/A      A/C      C/C
  19   rs146119881 COUNTS        0        7       33
  19   rs146119881   FREQ        0    0.175    0.825
  19   rs146119881   MEAN       NA   0.1269   0.1297
  19   rs146119881     SD       NA  0.02324   0.0261
  19    rs10423575   GENO      T/T      T/A      A/A
  19    rs10423575 COUNTS        4       16       20
  19    rs10423575   FREQ      0.1      0.4      0.5
  19    rs10423575   MEAN   0.1017   0.1349   0.1301
  19    rs10423575     SD  0.01099  0.01972  0.02839
  19    rs57706581   GENO      C/C      C/T      T/T
  19    rs57706581 COUNTS        3       10       27
  19    rs57706581   FREQ    0.075     0.25    0.675
  19    rs57706581   MEAN   0.1006   0.1363   0.1297
  19    rs57706581     SD  0.01323  0.02007  0.02642
  19    rs10424012   GENO      T/T      T/A      A/A
  19    rs10424012 COUNTS        4       16       20
  19    rs10424012   FREQ      0.1      0.4      0.5
  19    rs10424012   MEAN   0.1017   0.1349   0.1301
  19    rs10424012     SD  0.01099  0.01972  0.02839
  19    rs10421619   GENO      A/A      A/G      G/G
  19    rs10421619 COUNTS        4       16       20
  19    rs10421619   FREQ      0.1      0.4      0.5
  19    rs10421619   MEAN   0.1017   0.1349   0.1301
  19    rs10421619     SD  0.01099  0.01972  0.02839
  19    rs10401730   GENO      A/A      A/G      G/G
  19    rs10401730 COUNTS        4       16       20
  19    rs10401730   FREQ      0.1      0.4      0.5
  19    rs10401730   MEAN   0.1017   0.1349   0.1301
  19    rs10401730     SD  0.01099  0.01972  0.02839
  19   rs114503593   GENO      A/A      A/G      G/G
  19   rs114503593 COUNTS        0        5       35
  19   rs114503593   FREQ        0    0.125    0.875
  19   rs114503593   MEAN       NA   0.1334   0.1286
  19   rs114503593     SD       NA  0.01205  0.02679
  19    rs10404599   GENO      A/A      A/G      G/G
  19    rs10404599 COUNTS       10       19       11
  19    rs10404599   FREQ     0.25    0.475    0.275
  19    rs10404599   MEAN   0.1261   0.1363   0.1196
  19    rs10404599     SD  0.02892  0.02226  0.02561
  19     rs4476279   GENO      A/A      A/C      C/C
  19     rs4476279 COUNTS        0        9       31
  19     rs4476279   FREQ        0    0.225    0.775
  19     rs4476279   MEAN       NA   0.1225   0.1311
  19     rs4476279     SD       NA  0.01641  0.02734
  19   rs190587670   GENO      A/A      A/G      G/G
  19   rs190587670 COUNTS        2       16       22
  19   rs190587670   FREQ     0.05      0.4     0.55
  19   rs190587670   MEAN   0.1323   0.1317   0.1271
  19   rs190587670     SD 0.002926  0.02326  0.02823
  19   rs561782359   GENO      G/G     G/GC    GC/GC
  19   rs561782359 COUNTS        0       13       27
  19   rs561782359   FREQ        0    0.325    0.675
  19   rs561782359   MEAN       NA   0.1246   0.1314
  19   rs561782359     SD       NA  0.02497  0.02572
  19    rs61027285   GENO      A/A      A/G      G/G
  19    rs61027285 COUNTS       10       19       11
  19    rs61027285   FREQ     0.25    0.475    0.275
  19    rs61027285   MEAN   0.1261   0.1363   0.1196
  19    rs61027285     SD  0.02892  0.02226  0.02561
  19      rs898010   GENO      G/G      G/A      A/A
  19      rs898010 COUNTS        5       17       18
  19      rs898010   FREQ    0.125    0.425     0.45
  19      rs898010   MEAN   0.1169   0.1382   0.1241
  19      rs898010     SD   0.0403   0.0207  0.02318
  19   rs144615328   GENO      A/A      A/G      G/G
  19   rs144615328 COUNTS        0        7       33
  19   rs144615328   FREQ        0    0.175    0.825
  19   rs144615328   MEAN       NA   0.1269   0.1297
  19   rs144615328     SD       NA  0.02324   0.0261
  19     rs2436530   GENO      A/A      A/G      G/G
  19     rs2436530 COUNTS        0       10       30
  19     rs2436530   FREQ        0     0.25     0.75
  19     rs2436530   MEAN       NA    0.134   0.1276
  19     rs2436530     SD       NA  0.02682  0.02512
  19     rs1466326   GENO      A/A      A/G      G/G
  19     rs1466326 COUNTS        1       15       24
  19     rs1466326   FREQ    0.025    0.375      0.6
  19     rs1466326   MEAN   0.1047   0.1282   0.1308
  19     rs1466326     SD        0  0.02442  0.02642
  19    rs55745818   GENO      T/T      T/C      C/C
  19    rs55745818 COUNTS        0        5       35
  19    rs55745818   FREQ        0    0.125    0.875
  19    rs55745818   MEAN       NA   0.1503   0.1262
  19    rs55745818     SD       NA  0.01657   0.0251
  19   rs368649123   GENO  CTT/CTT    CTT/C      C/C
  19   rs368649123 COUNTS        6       20       14
  19   rs368649123   FREQ     0.15      0.5     0.35
  19   rs368649123   MEAN   0.1285   0.1334   0.1235
  19   rs368649123     SD  0.03479  0.02102  0.02749
  19   rs570492039   GENO      G/G     G/GT    GT/GT
  19   rs570492039 COUNTS        1        5       34
  19   rs570492039   FREQ    0.025    0.125     0.85
  19   rs570492039   MEAN    0.162   0.1094   0.1311
  19   rs570492039     SD        0  0.01775  0.02502
  19    rs68159132   GENO      T/T     T/TG    TG/TG
  19    rs68159132 COUNTS        1       12       27
  19    rs68159132   FREQ    0.025      0.3    0.675
  19    rs68159132   MEAN   0.1047   0.1313   0.1292
  19    rs68159132     SD        0  0.01935  0.02795
  19     rs5826903   GENO      T/T      T/G      G/G
  19     rs5826903 COUNTS        1       15       24
  19     rs5826903   FREQ    0.025    0.375      0.6
  19     rs5826903   MEAN   0.1047   0.1282   0.1308
  19     rs5826903     SD        0  0.02442  0.02642
  19    rs12610749   GENO      G/G      G/A      A/A
  19    rs12610749 COUNTS        3       13       24
  19    rs12610749   FREQ    0.075    0.325      0.6
  19    rs12610749   MEAN   0.1414   0.1273   0.1287
  19    rs12610749     SD  0.04139  0.02128  0.02615
  19   rs114500600   GENO      T/T      T/C      C/C
  19   rs114500600 COUNTS        0        4       36
  19   rs114500600   FREQ        0      0.1      0.9
  19   rs114500600   MEAN       NA   0.1249   0.1297
  19   rs114500600     SD       NA  0.01175  0.02651
  19     rs8102202   GENO      A/A      A/G      G/G
  19     rs8102202 COUNTS        1       11       28
  19     rs8102202   FREQ    0.025    0.275      0.7
  19     rs8102202   MEAN   0.1624    0.135   0.1257
  19     rs8102202     SD        0  0.02844  0.02371
  19   rs200014629   GENO    CA/CA     CA/C      C/C
  19   rs200014629 COUNTS        0        7       33
  19   rs200014629   FREQ        0    0.175    0.825
  19   rs200014629   MEAN       NA   0.1269   0.1297
  19   rs200014629     SD       NA  0.02324   0.0261
  19   rs113480602   GENO      A/A      A/C      C/C
  19   rs113480602 COUNTS        0        5       35
  19   rs113480602   FREQ        0    0.125    0.875
  19   rs113480602   MEAN       NA   0.1358   0.1282
  19   rs113480602     SD       NA  0.01345  0.02663
  19     rs6510858   GENO      G/G      G/A      A/A
  19     rs6510858 COUNTS       11       17       12
  19     rs6510858   FREQ    0.275    0.425      0.3
  19     rs6510858   MEAN   0.1265   0.1298   0.1308
  19     rs6510858     SD  0.02139  0.02979  0.02372
  19   rs112270862   GENO      G/G      G/A      A/A
  19   rs112270862 COUNTS        0       10       30
  19   rs112270862   FREQ        0     0.25     0.75
  19   rs112270862   MEAN       NA   0.1338   0.1276
  19   rs112270862     SD       NA  0.01736   0.0276
  19   rs112047027   GENO      T/T      T/C      C/C
  19   rs112047027 COUNTS        0        4       36
  19   rs112047027   FREQ        0      0.1      0.9
  19   rs112047027   MEAN       NA    0.152   0.1267
  19   rs112047027     SD       NA  0.01868  0.02492
  19   rs562544125   GENO      C/C      C/T      T/T
  19   rs562544125 COUNTS        0        4       36
  19   rs562544125   FREQ        0      0.1      0.9
  19   rs562544125   MEAN       NA   0.1411   0.1279
  19   rs562544125     SD       NA 0.007551  0.02634
  19   rs549551792   GENO      C/C     C/CA    CA/CA
  19   rs549551792 COUNTS        2       20       18
  19   rs549551792   FREQ     0.05      0.5     0.45
  19   rs549551792   MEAN   0.1473   0.1318   0.1242
  19   rs549551792     SD 0.002991  0.02509  0.02644
  19    rs60386129   GENO      A/A      A/T      T/T
  19    rs60386129 COUNTS        4       16       20
  19    rs60386129   FREQ      0.1      0.4      0.5
  19    rs60386129   MEAN   0.1396   0.1342   0.1231
  19    rs60386129     SD  0.01905  0.02605  0.02539
  19   rs111850522   GENO      G/G      G/A      A/A
  19   rs111850522 COUNTS        1        7       32
  19   rs111850522   FREQ    0.025    0.175      0.8
  19   rs111850522   MEAN   0.1524   0.1407   0.1259
  19   rs111850522     SD        0  0.02727  0.02464
  19    rs75397041   GENO      G/G      G/A      A/A
  19    rs75397041 COUNTS        0       10       30
  19    rs75397041   FREQ        0     0.25     0.75
  19    rs75397041   MEAN       NA   0.1164   0.1334
  19    rs75397041     SD       NA  0.02416  0.02468
  19   rs202128143   GENO      T/T   T/TTTG TTTG/TTTG
  19   rs202128143 COUNTS        3       15       22
  19   rs202128143   FREQ    0.075    0.375     0.55
  19   rs202128143   MEAN   0.1195   0.1377   0.1247
  19   rs202128143     SD   0.0241  0.02424  0.02573
  19   rs139787145   GENO GTTA/GTTA   GTTA/G      G/G
  19   rs139787145 COUNTS        0       13       27
  19   rs139787145   FREQ        0    0.325    0.675
  19   rs139787145   MEAN       NA   0.1318   0.1279
  19   rs139787145     SD       NA  0.02652   0.0252
  19   rs148378949   GENO      T/T      T/G      G/G
  19   rs148378949 COUNTS        0        4       36
  19   rs148378949   FREQ        0      0.1      0.9
  19   rs148378949   MEAN       NA   0.1411   0.1279
  19   rs148378949     SD       NA 0.007551  0.02634
  19    rs74422372   GENO      T/T      T/A      A/A
  19    rs74422372 COUNTS        1       13       26
  19    rs74422372   FREQ    0.025    0.325     0.65
  19    rs74422372   MEAN   0.1439   0.1306   0.1279
  19    rs74422372     SD        0  0.02289  0.02721
  19   rs192855697   GENO      A/A      A/T      T/T
  19   rs192855697 COUNTS        0        4       36
  19   rs192855697   FREQ        0      0.1      0.9
  19   rs192855697   MEAN       NA   0.1411   0.1279
  19   rs192855697     SD       NA 0.007551  0.02634
  19     rs2007774   GENO      A/A      A/T      T/T
  19     rs2007774 COUNTS        4       18       18
  19     rs2007774   FREQ      0.1     0.45     0.45
  19     rs2007774   MEAN   0.1374   0.1249   0.1316
  19     rs2007774     SD  0.03009  0.02682  0.02356
  19     rs2007761   GENO      A/A      A/G      G/G
  19     rs2007761 COUNTS        1       12       27
  19     rs2007761   FREQ    0.025      0.3    0.675
  19     rs2007761   MEAN    0.161   0.1224    0.131
  19     rs2007761     SD        0  0.03147  0.02197
  19   rs200182058   GENO    GT/GT     GT/G      G/G
  19   rs200182058 COUNTS        1       13       26
  19   rs200182058   FREQ    0.025    0.325     0.65
  19   rs200182058   MEAN   0.1439   0.1306   0.1279
  19   rs200182058     SD        0  0.02289  0.02721
  19     rs2336068   GENO      C/C      C/A      A/A
  19     rs2336068 COUNTS        6       17       17
  19     rs2336068   FREQ     0.15    0.425    0.425
  19     rs2336068   MEAN   0.1437   0.1207   0.1325
  19     rs2336068     SD  0.02548  0.02495  0.02399
  19   rs557383692   GENO      G/G    G/GAA  GAA/GAA
  19   rs557383692 COUNTS        1       13       26
  19   rs557383692   FREQ    0.025    0.325     0.65
  19   rs557383692   MEAN   0.1114   0.1331   0.1279
  19   rs557383692     SD        0  0.02238  0.02721
  19   rs148487998   GENO      C/C      C/T      T/T
  19   rs148487998 COUNTS        1       13       26
  19   rs148487998   FREQ    0.025    0.325     0.65
  19   rs148487998   MEAN   0.1439   0.1306   0.1279
  19   rs148487998     SD        0  0.02289  0.02721
  19   rs112742683   GENO      A/A      A/G      G/G
  19   rs112742683 COUNTS        0        9       31
  19   rs112742683   FREQ        0    0.225    0.775
  19   rs112742683   MEAN       NA   0.1222   0.1312
  19   rs112742683     SD       NA  0.03164  0.02346
  19    rs73552423   GENO      G/G      G/A      A/A
  19    rs73552423 COUNTS        1       13       26
  19    rs73552423   FREQ    0.025    0.325     0.65
  19    rs73552423   MEAN   0.1439   0.1306   0.1279
  19    rs73552423     SD        0  0.02289  0.02721
  19   rs140598402   GENO CACAG/CACAG  CACAG/C      C/C
  19   rs140598402 COUNTS        1       13       26
  19   rs140598402   FREQ    0.025    0.325     0.65
  19   rs140598402   MEAN   0.1439   0.1306   0.1279
  19   rs140598402     SD        0  0.02289  0.02721
  19    rs75694600   GENO      T/T      T/C      C/C
  19    rs75694600 COUNTS        2       13       25
  19    rs75694600   FREQ     0.05    0.325    0.625
  19    rs75694600   MEAN   0.1276   0.1309   0.1284
  19    rs75694600     SD  0.02297  0.02267  0.02764
  19    rs28721898   GENO      T/T      T/C      C/C
  19    rs28721898 COUNTS        0        8       32
  19    rs28721898   FREQ        0      0.2      0.8
  19    rs28721898   MEAN       NA   0.1417    0.126
  19    rs28721898     SD       NA  0.01551  0.02654
  19     rs2446203   GENO      T/T      T/C      C/C
  19     rs2446203 COUNTS        7       16       17
  19     rs2446203   FREQ    0.175      0.4    0.425
  19     rs2446203   MEAN   0.1204   0.1333   0.1289
  19     rs2446203     SD  0.02507  0.02297  0.02804
  19    rs55814356   GENO      C/C   C/CCTT CCTT/CCTT
  19    rs55814356 COUNTS        1       12       27
  19    rs55814356   FREQ    0.025      0.3    0.675
  19    rs55814356   MEAN    0.161   0.1224    0.131
  19    rs55814356     SD        0  0.03147  0.02197
  19    rs73920064   GENO      T/T      T/C      C/C
  19    rs73920064 COUNTS        0        5       35
  19    rs73920064   FREQ        0    0.125    0.875
  19    rs73920064   MEAN       NA    0.126   0.1296
  19    rs73920064     SD       NA  0.02185  0.02608
  19   rs138509270   GENO      T/T      T/C      C/C
  19   rs138509270 COUNTS        0        4       36
  19   rs138509270   FREQ        0      0.1      0.9
  19   rs138509270   MEAN       NA   0.1374   0.1283
  19   rs138509270     SD       NA  0.02339  0.02572
  19    rs28542390   GENO      T/T      T/C      C/C
  19    rs28542390 COUNTS        0        8       32
  19    rs28542390   FREQ        0      0.2      0.8
  19    rs28542390   MEAN       NA   0.1417    0.126
  19    rs28542390     SD       NA  0.01551  0.02654
  19   rs114965986   GENO      A/A      A/G      G/G
  19   rs114965986 COUNTS        0        4       36
  19   rs114965986   FREQ        0      0.1      0.9
  19   rs114965986   MEAN       NA   0.1411   0.1279
  19   rs114965986     SD       NA 0.007551  0.02634
  19   rs113321396   GENO      A/A      A/C      C/C
  19   rs113321396 COUNTS        1       13       26
  19   rs113321396   FREQ    0.025    0.325     0.65
  19   rs113321396   MEAN   0.1439   0.1306   0.1279
  19   rs113321396     SD        0  0.02289  0.02721
  19    rs79582876   GENO      T/T      T/C      C/C
  19    rs79582876 COUNTS        2       16       22
  19    rs79582876   FREQ     0.05      0.4     0.55
  19    rs79582876   MEAN   0.1445   0.1274   0.1291
  19    rs79582876     SD 0.0009284  0.02267  0.02833
  19    rs57800928   GENO      T/T      T/A      A/A
  19    rs57800928 COUNTS        2       12       26
  19    rs57800928   FREQ     0.05      0.3     0.65
  19    rs57800928   MEAN   0.1276   0.1323   0.1279
  19    rs57800928     SD  0.02297  0.02313  0.02721
  19   rs112091285   GENO      G/G      G/C      C/C
  19   rs112091285 COUNTS        0        5       35
  19   rs112091285   FREQ        0    0.125    0.875
  19   rs112091285   MEAN       NA    0.126   0.1296
  19   rs112091285     SD       NA  0.02185  0.02608
  19    rs80020143   GENO      C/C      C/T      T/T
  19    rs80020143 COUNTS        1        4       35
  19    rs80020143   FREQ    0.025      0.1    0.875
  19    rs80020143   MEAN   0.1148   0.1288   0.1296
  19    rs80020143     SD        0  0.02416  0.02608
  19    rs72987170   GENO      A/A      A/G      G/G
  19    rs72987170 COUNTS        1       12       27
  19    rs72987170   FREQ    0.025      0.3    0.675
  19    rs72987170   MEAN    0.161   0.1224    0.131
  19    rs72987170     SD        0  0.03147  0.02197
  19    rs76444128   GENO      G/G      G/C      C/C
  19    rs76444128 COUNTS        0        5       35
  19    rs76444128   FREQ        0    0.125    0.875
  19    rs76444128   MEAN       NA    0.126   0.1296
  19    rs76444128     SD       NA  0.02185  0.02608
  19    rs11880922   GENO      T/T      T/C      C/C
  19    rs11880922 COUNTS        4       14       22
  19    rs11880922   FREQ      0.1     0.35     0.55
  19    rs11880922   MEAN   0.1288   0.1294   0.1291
  19    rs11880922     SD  0.01822  0.02359  0.02833
  19    rs79008529   GENO      A/A      A/G      G/G
  19    rs79008529 COUNTS        0        4       36
  19    rs79008529   FREQ        0      0.1      0.9
  19    rs79008529   MEAN       NA   0.1174   0.1305
  19    rs79008529     SD       NA  0.04447  0.02301
  19    rs11878862   GENO      G/G      G/A      A/A
  19    rs11878862 COUNTS        5       16       19
  19    rs11878862   FREQ    0.125      0.4    0.475
  19    rs11878862   MEAN   0.1231     0.13   0.1301
  19    rs11878862     SD  0.02025  0.02835  0.02492
  19    rs59447241   GENO      A/A    A/AAG  AAG/AAG
  19    rs59447241 COUNTS        7       16       17
  19    rs59447241   FREQ    0.175      0.4    0.425
  19    rs59447241   MEAN   0.1204   0.1347   0.1276
  19    rs59447241     SD  0.02507  0.02403  0.02691
  19   rs151116256   GENO      G/G  G/GAGAA GAGAA/GAGAA
  19   rs151116256 COUNTS        0        5       35
  19   rs151116256   FREQ        0    0.125    0.875
  19   rs151116256   MEAN       NA    0.126   0.1296
  19   rs151116256     SD       NA  0.02185  0.02608
  19   rs150950820   GENO      A/A  A/AAGGG AAGGG/AAGGG
  19   rs150950820 COUNTS        1       13       26
  19   rs150950820   FREQ    0.025    0.325     0.65
  19   rs150950820   MEAN   0.1114   0.1331   0.1279
  19   rs150950820     SD        0  0.02238  0.02721
  19   rs201393824   GENO      A/A A/AAGAAGGCAGGC AAGAAGGCAGGC/AAGAAGGCAGGC
  19   rs201393824 COUNTS        0       12       28
  19   rs201393824   FREQ        0      0.3      0.7
  19   rs201393824   MEAN       NA   0.1304   0.1287
  19   rs201393824     SD       NA  0.02755  0.02488
  19   rs111430527   GENO      A/A A/AAGGCAGGC AAGGCAGGC/AAGGCAGGC
  19   rs111430527 COUNTS        0       20       20
  19   rs111430527   FREQ        0      0.5      0.5
  19   rs111430527   MEAN       NA   0.1316   0.1268
  19   rs111430527     SD       NA  0.02478  0.02634
  19   rs113732036   GENO      T/T      T/C      C/C
  19   rs113732036 COUNTS        2       15       23
  19   rs113732036   FREQ     0.05    0.375    0.575
  19   rs113732036   MEAN     0.13   0.1316   0.1276
  19   rs113732036     SD  0.02151  0.02142  0.02864
  19    rs75708854   GENO      C/C      C/T      T/T
  19    rs75708854 COUNTS        3       16       21
  19    rs75708854   FREQ    0.075      0.4    0.525
  19    rs75708854   MEAN   0.1201   0.1317   0.1286
  19    rs75708854     SD  0.02286  0.02734  0.02498
  19    rs60538197   GENO      T/T      T/C      C/C
  19    rs60538197 COUNTS        2       15       23
  19    rs60538197   FREQ     0.05    0.375    0.575
  19    rs60538197   MEAN     0.13   0.1316   0.1276
  19    rs60538197     SD  0.02151  0.02142  0.02864
  19   rs112956342   GENO      A/A      A/G      G/G
  19   rs112956342 COUNTS        1        3       36
  19   rs112956342   FREQ    0.025    0.075      0.9
  19   rs112956342   MEAN   0.1439   0.1249   0.1291
  19   rs112956342     SD        0  0.02765  0.02579
  19   rs112880059   GENO      C/C      C/A      A/A
  19   rs112880059 COUNTS        2       16       22
  19   rs112880059   FREQ     0.05      0.4     0.55
  19   rs112880059   MEAN   0.1279   0.1256   0.1319
  19   rs112880059     SD  0.04827  0.02585  0.02426
  19    rs73920065   GENO      C/C      C/T      T/T
  19    rs73920065 COUNTS        1        8       31
  19    rs73920065   FREQ    0.025      0.2    0.775
  19    rs73920065   MEAN   0.1148   0.1264   0.1304
  19    rs73920065     SD        0  0.02323  0.02645
  19    rs59337126   GENO      A/A      A/G      G/G
  19    rs59337126 COUNTS        0        6       34
  19    rs59337126   FREQ        0     0.15     0.85
  19    rs59337126   MEAN       NA   0.1456   0.1263
  19    rs59337126     SD       NA  0.01769   0.0256
  19   rs143077610   GENO      A/A A/ATGCAGTGGGGATAAGGGTATTACT ATGCAGTGGGGATAAGGGTATTACT/ATGCAGTGGGGATAAGGGTATTACT
  19   rs143077610 COUNTS        0        8       32
  19   rs143077610   FREQ        0      0.2      0.8
  19   rs143077610   MEAN       NA   0.1245   0.1304
  19   rs143077610     SD       NA  0.03232   0.0238
  19   rs144726938   GENO      A/A      A/G      G/G
  19   rs144726938 COUNTS        0        5       35
  19   rs144726938   FREQ        0    0.125    0.875
  19   rs144726938   MEAN       NA   0.1397   0.1277
  19   rs144726938     SD       NA 0.007195   0.0267
  19   rs149536835   GENO      C/C C/CAAAAATAAATAAAAATTTTA CAAAAATAAATAAAAATTTTA/CAAAAATAAATAAAAATTTTA
  19   rs149536835 COUNTS        3       11       26
  19   rs149536835   FREQ    0.075    0.275     0.65
  19   rs149536835   MEAN  0.09978   0.1349   0.1302
  19   rs149536835     SD  0.01636  0.02111  0.02617
  19    rs10422361   GENO      G/G      G/A      A/A
  19    rs10422361 COUNTS        7       17       16
  19    rs10422361   FREQ    0.175    0.425      0.4
  19    rs10422361   MEAN   0.1228   0.1368   0.1239
  19    rs10422361     SD   0.0257  0.02698  0.02277
  19   rs372188986   GENO    GA/GA     GA/G      G/G
  19   rs372188986 COUNTS        0       10       30
  19   rs372188986   FREQ        0     0.25     0.75
  19   rs372188986   MEAN       NA   0.1324   0.1281
  19   rs372188986     SD       NA  0.02267  0.02647
  19    rs79390761   GENO      T/T      T/G      G/G
  19    rs79390761 COUNTS        0        8       32
  19    rs79390761   FREQ        0      0.2      0.8
  19    rs79390761   MEAN       NA   0.1316   0.1286
  19    rs79390761     SD       NA  0.02369  0.02609
  19   rs192011105   GENO      A/A      A/G      G/G
  19   rs192011105 COUNTS        1        8       31
  19   rs192011105   FREQ    0.025      0.2    0.775
  19   rs192011105   MEAN   0.0873   0.1268   0.1311
  19   rs192011105     SD        0  0.02407  0.02524
  19   rs367727421   GENO      C/C      C/T      T/T
  19   rs367727421 COUNTS        1        8       31
  19   rs367727421   FREQ    0.025      0.2    0.775
  19   rs367727421   MEAN   0.0873   0.1268   0.1311
  19   rs367727421     SD        0  0.02407  0.02524
  19    rs10417568   GENO      G/G      G/A      A/A
  19    rs10417568 COUNTS        3       10       27
  19    rs10417568   FREQ    0.075     0.25    0.675
  19    rs10417568   MEAN   0.1186   0.1389   0.1268
  19    rs10417568     SD  0.02507  0.02336  0.02593
  19    rs10416844   GENO      A/A      A/C      C/C
  19    rs10416844 COUNTS        1        5       34
  19    rs10416844   FREQ    0.025    0.125     0.85
  19    rs10416844   MEAN   0.1439   0.1327   0.1282
  19    rs10416844     SD        0  0.02917  0.02545
  19   rs532862172   GENO    TC/TC     TC/T      T/T
  19   rs532862172 COUNTS        0        8       32
  19   rs532862172   FREQ        0      0.2      0.8
  19   rs532862172   MEAN       NA   0.1316   0.1286
  19   rs532862172     SD       NA  0.02369  0.02609
  19   rs574429788   GENO      C/C     C/CA    CA/CA
  19   rs574429788 COUNTS        4       20       16
  19   rs574429788   FREQ      0.1      0.5      0.4
  19   rs574429788   MEAN   0.1382   0.1301   0.1258
  19   rs574429788     SD  0.01964  0.02666   0.0257
  19   rs188389805   GENO      T/T      T/C      C/C
  19   rs188389805 COUNTS        0        6       34
  19   rs188389805   FREQ        0     0.15     0.85
  19   rs188389805   MEAN       NA   0.1434   0.1267
  19   rs188389805     SD       NA  0.01114  0.02642
  19   rs139143223   GENO      A/A      A/C      C/C
  19   rs139143223 COUNTS        0       10       30
  19   rs139143223   FREQ        0     0.25     0.75
  19   rs139143223   MEAN       NA   0.1322   0.1282
  19   rs139143223     SD       NA  0.02976  0.02421
  19    rs72127155   GENO    CA/CA     CA/C      C/C
  19    rs72127155 COUNTS        5       27        8
  19    rs72127155   FREQ    0.125    0.675      0.2
  19    rs72127155   MEAN   0.1278   0.1259    0.141
  19    rs72127155     SD  0.01802  0.02565  0.02747
  19     rs7252435   GENO      G/G      G/C      C/C
  19     rs7252435 COUNTS        2       14       24
  19     rs7252435   FREQ     0.05     0.35      0.6
  19     rs7252435   MEAN   0.1086   0.1356   0.1271
  19     rs7252435     SD   0.0258  0.02536  0.02514
  19     rs3834829   GENO      G/G G/GTTCATTCA GTTCATTCA/GTTCATTCA
  19     rs3834829 COUNTS        6       23       11
  19     rs3834829   FREQ     0.15    0.575    0.275
  19     rs3834829   MEAN   0.1228   0.1215   0.1488
  19     rs3834829     SD  0.02451  0.02449  0.01749
  19    rs10411644   GENO      A/A      A/T      T/T
  19    rs10411644 COUNTS        4       15       21
  19    rs10411644   FREQ      0.1    0.375    0.525
  19    rs10411644   MEAN   0.1201   0.1382   0.1245
  19    rs10411644     SD  0.02095  0.03012  0.02128
  19    rs79203077   GENO      T/T      T/C      C/C
  19    rs79203077 COUNTS        4       15       21
  19    rs79203077   FREQ      0.1    0.375    0.525
  19    rs79203077   MEAN   0.1201   0.1382   0.1245
  19    rs79203077     SD  0.02095  0.03012  0.02128
  19   rs144020501   GENO      G/G G/GGTGCAGGGCAGC GGTGCAGGGCAGC/GGTGCAGGGCAGC
  19   rs144020501 COUNTS        5       19       16
  19   rs144020501   FREQ    0.125    0.475      0.4
  19   rs144020501   MEAN   0.1298   0.1302   0.1278
  19   rs144020501     SD  0.02821  0.02858  0.02183
  19     rs1678851   GENO      A/A      A/G      G/G
  19     rs1678851 COUNTS        5       19       16
  19     rs1678851   FREQ    0.125    0.475      0.4
  19     rs1678851   MEAN   0.1298   0.1302   0.1278
  19     rs1678851     SD  0.02821  0.02858  0.02183
  19     rs1614324   GENO      T/T      T/C      C/C
  19     rs1614324 COUNTS        5       19       16
  19     rs1614324   FREQ    0.125    0.475      0.4
  19     rs1614324   MEAN   0.1298   0.1302   0.1278
  19     rs1614324     SD  0.02821  0.02858  0.02183
  19      rs778813   GENO      A/A      A/G      G/G
  19      rs778813 COUNTS        5       19       16
  19      rs778813   FREQ    0.125    0.475      0.4
  19      rs778813   MEAN   0.1298   0.1302   0.1278
  19      rs778813     SD  0.02821  0.02858  0.02183
  19   rs187745880   GENO      C/C      C/T      T/T
  19   rs187745880 COUNTS        0        5       35
  19   rs187745880   FREQ        0    0.125    0.875
  19   rs187745880   MEAN       NA   0.1453   0.1269
  19   rs187745880     SD       NA  0.01142  0.02606
  19      rs778812   GENO      T/T      T/C      C/C
  19      rs778812 COUNTS        5       19       16
  19      rs778812   FREQ    0.125    0.475      0.4
  19      rs778812   MEAN   0.1298   0.1302   0.1278
  19      rs778812     SD  0.02821  0.02858  0.02183
  19     rs2436519   GENO      C/C      C/G      G/G
  19     rs2436519 COUNTS        9       16       15
  19     rs2436519   FREQ    0.225      0.4    0.375
  19     rs2436519   MEAN   0.1285   0.1297   0.1291
  19     rs2436519     SD  0.02131  0.02764   0.0267
  19     rs4807813   GENO      A/A      A/G      G/G
  19     rs4807813 COUNTS        4       15       21
  19     rs4807813   FREQ      0.1    0.375    0.525
  19     rs4807813   MEAN   0.1201   0.1382   0.1245
  19     rs4807813     SD  0.02095  0.03012  0.02128
  19     rs4807814   GENO      C/C      C/T      T/T
  19     rs4807814 COUNTS        6       17       17
  19     rs4807814   FREQ     0.15    0.425    0.425
  19     rs4807814   MEAN   0.1294   0.1337   0.1246
  19     rs4807814     SD  0.01765  0.02368  0.02944
  19   rs199921063   GENO      G/G      G/A      A/A
  19   rs199921063 COUNTS        0        4       36
  19   rs199921063   FREQ        0      0.1      0.9
  19   rs199921063   MEAN       NA   0.1137   0.1309
  19   rs199921063     SD       NA  0.01954  0.02556
  19      rs708688   GENO      A/A      A/G      G/G
  19      rs708688 COUNTS        5       19       16
  19      rs708688   FREQ    0.125    0.475      0.4
  19      rs708688   MEAN   0.1298   0.1302   0.1278
  19      rs708688     SD  0.02821  0.02858  0.02183
  19    rs59637174   GENO      A/A      A/G      G/G
  19    rs59637174 COUNTS        5       15       20
  19    rs59637174   FREQ    0.125    0.375      0.5
  19    rs59637174   MEAN   0.1298   0.1346    0.125
  19    rs59637174     SD  0.02821   0.0295  0.02169
  19      rs708689   GENO      C/C      C/A      A/A
  19      rs708689 COUNTS        5       19       16
  19      rs708689   FREQ    0.125    0.475      0.4
  19      rs708689   MEAN   0.1298   0.1302   0.1278
  19      rs708689     SD  0.02821  0.02858  0.02183
  19   rs139529488   GENO      A/A      A/C      C/C
  19   rs139529488 COUNTS        5       15       20
  19   rs139529488   FREQ    0.125    0.375      0.5
  19   rs139529488   MEAN   0.1298   0.1346    0.125
  19   rs139529488     SD  0.02821   0.0295  0.02169
  19    rs73554357   GENO      T/T      T/C      C/C
  19    rs73554357 COUNTS        0       10       30
  19    rs73554357   FREQ        0     0.25     0.75
  19    rs73554357   MEAN       NA   0.1324   0.1281
  19    rs73554357     SD       NA  0.02267  0.02647
  19     rs3763046   GENO      A/A      A/G      G/G
  19     rs3763046 COUNTS        5       15       20
  19     rs3763046   FREQ    0.125    0.375      0.5
  19     rs3763046   MEAN   0.1298   0.1346    0.125
  19     rs3763046     SD  0.02821   0.0295  0.02169
  19   rs115287619   GENO      T/T      T/C      C/C
  19   rs115287619 COUNTS        0       13       27
  19   rs115287619   FREQ        0    0.325    0.675
  19   rs115287619   MEAN       NA   0.1317    0.128
  19   rs115287619     SD       NA  0.02749  0.02473
  19    rs73554359   GENO      C/C      C/T      T/T
  19    rs73554359 COUNTS        1       13       26
  19    rs73554359   FREQ    0.025    0.325     0.65
  19    rs73554359   MEAN   0.1452    0.128   0.1292
  19    rs73554359     SD        0  0.02265  0.02732
  19    rs61731573   GENO      T/T      T/C      C/C
  19    rs61731573 COUNTS        0       10       30
  19    rs61731573   FREQ        0     0.25     0.75
  19    rs61731573   MEAN       NA   0.1324   0.1281
  19    rs61731573     SD       NA  0.02267  0.02647
  19    rs71934499   GENO      G/G    G/GGT  GGT/GGT
  19    rs71934499 COUNTS        5       19       16
  19    rs71934499   FREQ    0.125    0.475      0.4
  19    rs71934499   MEAN   0.1298   0.1302   0.1278
  19    rs71934499     SD  0.02821  0.02858  0.02183
  19    rs34182948   GENO    GT/GT     GT/G      G/G
  19    rs34182948 COUNTS        5       15       20
  19    rs34182948   FREQ    0.125    0.375      0.5
  19    rs34182948   MEAN   0.1298   0.1346    0.125
  19    rs34182948     SD  0.02821   0.0295  0.02169
  19    rs28523462   GENO      A/A      A/G      G/G
  19    rs28523462 COUNTS        4       15       21
  19    rs28523462   FREQ      0.1    0.375    0.525
  19    rs28523462   MEAN   0.1201   0.1382   0.1245
  19    rs28523462     SD  0.02095  0.03012  0.02128
  19   rs115240543   GENO      T/T      T/C      C/C
  19   rs115240543 COUNTS        0        4       36
  19   rs115240543   FREQ        0      0.1      0.9
  19   rs115240543   MEAN       NA   0.1309    0.129
  19   rs115240543     SD       NA  0.04548  0.02322
  19    rs28416984   GENO      T/T      T/C      C/C
  19    rs28416984 COUNTS        4       15       21
  19    rs28416984   FREQ      0.1    0.375    0.525
  19    rs28416984   MEAN   0.1201   0.1382   0.1245
  19    rs28416984     SD  0.02095  0.03012  0.02128
  19    rs28481711   GENO      C/C      C/T      T/T
  19    rs28481711 COUNTS        5       15       20
  19    rs28481711   FREQ    0.125    0.375      0.5
  19    rs28481711   MEAN   0.1298   0.1346    0.125
  19    rs28481711     SD  0.02821   0.0295  0.02169
  19    rs28724571   GENO      A/A      A/G      G/G
  19    rs28724571 COUNTS        4       15       21
  19    rs28724571   FREQ      0.1    0.375    0.525
  19    rs28724571   MEAN   0.1201   0.1382   0.1245
  19    rs28724571     SD  0.02095  0.03012  0.02128
  19     rs6510859   GENO      C/C      C/T      T/T
  19     rs6510859 COUNTS        3       19       18
  19     rs6510859   FREQ    0.075    0.475     0.45
  19     rs6510859   MEAN   0.1415   0.1334   0.1227
  19     rs6510859     SD  0.01319  0.02138  0.02968
  19   rs190173225   GENO      A/A      A/G      G/G
  19   rs190173225 COUNTS        4       15       21
  19   rs190173225   FREQ      0.1    0.375    0.525
  19   rs190173225   MEAN   0.1201   0.1382   0.1245
  19   rs190173225     SD  0.02095  0.03012  0.02128
  19   rs144970486   GENO      A/A      A/T      T/T
  19   rs144970486 COUNTS        0        6       34
  19   rs144970486   FREQ        0     0.15     0.85
  19   rs144970486   MEAN       NA   0.1434   0.1267
  19   rs144970486     SD       NA  0.01114  0.02642
  19     rs1379868   GENO      G/G      G/A      A/A
  19     rs1379868 COUNTS        3       12       25
  19     rs1379868   FREQ    0.075      0.3    0.625
  19     rs1379868   MEAN   0.1186   0.1319   0.1291
  19     rs1379868     SD  0.02507  0.02557  0.02599
  19     rs8106995   GENO      C/C      C/T      T/T
  19     rs8106995 COUNTS        4       13       23
  19     rs8106995   FREQ      0.1    0.325    0.575
  19     rs8106995   MEAN   0.1108   0.1342   0.1295
  19     rs8106995     SD  0.02578  0.02127  0.02695
  19     rs1622498   GENO      T/T      T/A      A/A
  19     rs1622498 COUNTS        0        8       32
  19     rs1622498   FREQ        0      0.2      0.8
  19     rs1622498   MEAN       NA   0.1209   0.1312
  19     rs1622498     SD       NA  0.02747  0.02484
  19   rs143772327   GENO      G/G      G/C      C/C
  19   rs143772327 COUNTS        5       15       20
  19   rs143772327   FREQ    0.125    0.375      0.5
  19   rs143772327   MEAN   0.1298   0.1346    0.125
  19   rs143772327     SD  0.02821   0.0295  0.02169
  19   rs151082251   GENO      C/C      C/G      G/G
  19   rs151082251 COUNTS        5       15       20
  19   rs151082251   FREQ    0.125    0.375      0.5
  19   rs151082251   MEAN   0.1298   0.1346    0.125
  19   rs151082251     SD  0.02821   0.0295  0.02169
  19    rs76231074   GENO      A/A      A/G      G/G
  19    rs76231074 COUNTS        5       15       20
  19    rs76231074   FREQ    0.125    0.375      0.5
  19    rs76231074   MEAN   0.1298   0.1346    0.125
  19    rs76231074     SD  0.02821   0.0295  0.02169
  19   rs115043339   GENO      T/T      T/C      C/C
  19   rs115043339 COUNTS        0       10       30
  19   rs115043339   FREQ        0     0.25     0.75
  19   rs115043339   MEAN       NA   0.1322   0.1282
  19   rs115043339     SD       NA  0.02976  0.02421
  19   rs114355552   GENO      T/T      T/G      G/G
  19   rs114355552 COUNTS        5       15       20
  19   rs114355552   FREQ    0.125    0.375      0.5
  19   rs114355552   MEAN   0.1298   0.1346    0.125
  19   rs114355552     SD  0.02821   0.0295  0.02169
  19    rs10775589   GENO      G/G      G/C      C/C
  19    rs10775589 COUNTS        4       13       23
  19    rs10775589   FREQ      0.1    0.325    0.575
  19    rs10775589   MEAN   0.1108   0.1342   0.1295
  19    rs10775589     SD  0.02578  0.02127  0.02695
  19   rs112836591   GENO      T/T     T/TG    TG/TG
  19   rs112836591 COUNTS        1       13       26
  19   rs112836591   FREQ    0.025    0.325     0.65
  19   rs112836591   MEAN   0.1452    0.128   0.1292
  19   rs112836591     SD        0  0.02265  0.02732
  19   rs113189876   GENO      C/C      C/G      G/G
  19   rs113189876 COUNTS        6       16       18
  19   rs113189876   FREQ     0.15      0.4     0.45
  19   rs113189876   MEAN    0.119   0.1357   0.1268
  19   rs113189876     SD  0.03647  0.02428  0.02197
  19      rs778811   GENO      T/T      T/G      G/G
  19      rs778811 COUNTS        3       13       24
  19      rs778811   FREQ    0.075    0.325      0.6
  19      rs778811   MEAN   0.1186   0.1307   0.1297
  19      rs778811     SD  0.02507  0.02483  0.02642
  19    rs10853991   GENO      G/G      G/A      A/A
  19    rs10853991 COUNTS        1       12       27
  19    rs10853991   FREQ    0.025      0.3    0.675
  19    rs10853991   MEAN   0.1452   0.1289   0.1287
  19    rs10853991     SD        0   0.0234  0.02689
  19      rs778810   GENO      A/A      A/G      G/G
  19      rs778810 COUNTS        3       11       26
  19      rs778810   FREQ    0.075    0.275     0.65
  19      rs778810   MEAN   0.1306   0.1295   0.1289
  19      rs778810     SD 0.003751  0.02767  0.02637
  19   rs148112183   GENO      C/C C/CCCCAGCGTCTCCCTGTCCGCACTGAT CCCCAGCGTCTCCCTGTCCGCACTGAT/CCCCAGCGTCTCCCTGTCCGCACTGAT
  19   rs148112183 COUNTS        3       11       26
  19   rs148112183   FREQ    0.075    0.275     0.65
  19   rs148112183   MEAN   0.1306   0.1295   0.1289
  19   rs148112183     SD 0.003751  0.02767  0.02637
  19     rs8100656   GENO      C/C      C/A      A/A
  19     rs8100656 COUNTS        6       16       18
  19     rs8100656   FREQ     0.15      0.4     0.45
  19     rs8100656   MEAN    0.119   0.1357   0.1268
  19     rs8100656     SD  0.03647  0.02428  0.02197
  19    rs11666494   GENO      G/G      G/A      A/A
  19    rs11666494 COUNTS        2       10       28
  19    rs11666494   FREQ     0.05     0.25      0.7
  19    rs11666494   MEAN   0.1287   0.1357   0.1269
  19    rs11666494     SD 0.002642  0.02428  0.02667
  19    rs73920067   GENO      G/G      G/C      C/C
  19    rs73920067 COUNTS        0        5       35
  19    rs73920067   FREQ        0    0.125    0.875
  19    rs73920067   MEAN       NA    0.126   0.1296
  19    rs73920067     SD       NA  0.02185  0.02608
  19      rs778809   GENO      G/G      G/A      A/A
  19      rs778809 COUNTS        8       18       14
  19      rs778809   FREQ      0.2     0.45     0.35
  19      rs778809   MEAN   0.1282   0.1329   0.1249
  19      rs778809     SD  0.01597  0.02696  0.02833
  19   rs111912575   GENO      A/A      A/G      G/G
  19   rs111912575 COUNTS        1       13       26
  19   rs111912575   FREQ    0.025    0.325     0.65
  19   rs111912575   MEAN   0.1452    0.128   0.1292
  19   rs111912575     SD        0  0.02265  0.02732
  19   rs181778413   GENO      T/T      T/C      C/C
  19   rs181778413 COUNTS        0       11       29
  19   rs181778413   FREQ        0    0.275    0.725
  19   rs181778413   MEAN       NA   0.1261   0.1303
  19   rs181778413     SD       NA   0.0347  0.02147
  19    rs35845041   GENO      A/A      A/G      G/G
  19    rs35845041 COUNTS        2       10       28
  19    rs35845041   FREQ     0.05     0.25      0.7
  19    rs35845041   MEAN   0.1287   0.1357   0.1269
  19    rs35845041     SD 0.002642  0.02428  0.02667
  19    rs12986368   GENO      T/T      T/C      C/C
  19    rs12986368 COUNTS        2       10       28
  19    rs12986368   FREQ     0.05     0.25      0.7
  19    rs12986368   MEAN   0.1287   0.1357   0.1269
  19    rs12986368     SD 0.002642  0.02428  0.02667
  19      rs778806   GENO      T/T      T/C      C/C
  19      rs778806 COUNTS        0        8       32
  19      rs778806   FREQ        0      0.2      0.8
  19      rs778806   MEAN       NA   0.1209   0.1312
  19      rs778806     SD       NA  0.02747  0.02484
  19   rs116794036   GENO      T/T      T/C      C/C
  19   rs116794036 COUNTS        0        4       36
  19   rs116794036   FREQ        0      0.1      0.9
  19   rs116794036   MEAN       NA   0.1106   0.1312
  19   rs116794036     SD       NA  0.01715  0.02545
  19    rs61740561   GENO      C/C      C/G      G/G
  19    rs61740561 COUNTS        1       13       26
  19    rs61740561   FREQ    0.025    0.325     0.65
  19    rs61740561   MEAN   0.1452    0.128   0.1292
  19    rs61740561     SD        0  0.02265  0.02732
  19   rs112313064   GENO      T/T      T/C      C/C
  19   rs112313064 COUNTS        3       11       26
  19   rs112313064   FREQ    0.075    0.275     0.65
  19   rs112313064   MEAN   0.1306   0.1295   0.1289
  19   rs112313064     SD 0.003751  0.02767  0.02637
  19    rs17855739   GENO      T/T      T/C      C/C
  19    rs17855739 COUNTS        6       16       18
  19    rs17855739   FREQ     0.15      0.4     0.45
  19    rs17855739   MEAN    0.119   0.1357   0.1268
  19    rs17855739     SD  0.03647  0.02428  0.02197
  19    rs79359759   GENO      G/G      G/A      A/A
  19    rs79359759 COUNTS        0        5       35
  19    rs79359759   FREQ        0    0.125    0.875
  19    rs79359759   MEAN       NA    0.126   0.1296
  19    rs79359759     SD       NA  0.02185  0.02608
  19      rs778805   GENO      G/G      G/A      A/A
  19      rs778805 COUNTS        8       16       16
  19      rs778805   FREQ      0.2      0.4      0.4
  19      rs778805   MEAN   0.1282   0.1319    0.127
  19      rs778805     SD  0.01597  0.02673  0.02873
  19     rs9807877   GENO      C/C      C/A      A/A
  19     rs9807877 COUNTS        6       17       17
  19     rs9807877   FREQ     0.15    0.425    0.425
  19     rs9807877   MEAN   0.1294   0.1337   0.1246
  19     rs9807877     SD  0.01765  0.02368  0.02944
  19     rs3916080   GENO      A/A      A/C      C/C
  19     rs3916080 COUNTS        0        4       36
  19     rs3916080   FREQ        0      0.1      0.9
  19     rs3916080   MEAN       NA   0.1106   0.1312
  19     rs3916080     SD       NA  0.01715  0.02545
  19    rs73536616   GENO      G/G      G/A      A/A
  19    rs73536616 COUNTS        1       13       26
  19    rs73536616   FREQ    0.025    0.325     0.65
  19    rs73536616   MEAN   0.1452    0.128   0.1292
  19    rs73536616     SD        0  0.02265  0.02732
  19     rs3859563   GENO      T/T      T/C      C/C
  19     rs3859563 COUNTS        4       14       22
  19     rs3859563   FREQ      0.1     0.35     0.55
  19     rs3859563   MEAN   0.1329   0.1325   0.1264
  19     rs3859563     SD  0.03514  0.02334  0.02574
  19    rs10420107   GENO      G/G      G/A      A/A
  19    rs10420107 COUNTS        8       16       16
  19    rs10420107   FREQ      0.2      0.4      0.4
  19    rs10420107   MEAN   0.1282   0.1319    0.127
  19    rs10420107     SD  0.01597  0.02673  0.02873
  19   rs111342270   GENO      T/T      T/C      C/C
  19   rs111342270 COUNTS        1       13       26
  19   rs111342270   FREQ    0.025    0.325     0.65
  19   rs111342270   MEAN   0.1452    0.128   0.1292
  19   rs111342270     SD        0  0.02265  0.02732
  19   rs112641207   GENO      A/A      A/G      G/G
  19   rs112641207 COUNTS        1       13       26
  19   rs112641207   FREQ    0.025    0.325     0.65
  19   rs112641207   MEAN   0.1452    0.128   0.1292
  19   rs112641207     SD        0  0.02265  0.02732
  19    rs10402728   GENO      T/T      T/C      C/C
  19    rs10402728 COUNTS        2       14       24
  19    rs10402728   FREQ     0.05     0.35      0.6
  19    rs10402728   MEAN     0.13   0.1265   0.1307
  19    rs10402728     SD  0.02151  0.02425  0.02704
  19   rs113769774   GENO      A/A      A/C      C/C
  19   rs113769774 COUNTS        1       13       26
  19   rs113769774   FREQ    0.025    0.325     0.65
  19   rs113769774   MEAN   0.1452    0.128   0.1292
  19   rs113769774     SD        0  0.02265  0.02732
  19    rs73536626   GENO      A/A      A/T      T/T
  19    rs73536626 COUNTS        1       13       26
  19    rs73536626   FREQ    0.025    0.325     0.65
  19    rs73536626   MEAN   0.1452    0.128   0.1292
  19    rs73536626     SD        0  0.02265  0.02732
  19    rs34940903   GENO      T/T      T/C      C/C
  19    rs34940903 COUNTS        2       10       28
  19    rs34940903   FREQ     0.05     0.25      0.7
  19    rs34940903   MEAN   0.1287   0.1357   0.1269
  19    rs34940903     SD 0.002642  0.02428  0.02667
  19    rs80053250   GENO      T/T      T/C      C/C
  19    rs80053250 COUNTS        1       13       26
  19    rs80053250   FREQ    0.025    0.325     0.65
  19    rs80053250   MEAN   0.1452    0.128   0.1292
  19    rs80053250     SD        0  0.02265  0.02732
  19   rs113180603   GENO      A/A      A/G      G/G
  19   rs113180603 COUNTS        1       13       26
  19   rs113180603   FREQ    0.025    0.325     0.65
  19   rs113180603   MEAN   0.1452    0.128   0.1292
  19   rs113180603     SD        0  0.02265  0.02732
  19    rs11305548   GENO      G/G     G/GA    GA/GA
  19    rs11305548 COUNTS        3       14       23
  19    rs11305548   FREQ    0.075     0.35    0.575
  19    rs11305548   MEAN   0.1186   0.1371   0.1257
  19    rs11305548     SD  0.02507  0.02613  0.02475
  19    rs73536629   GENO      G/G      G/A      A/A
  19    rs73536629 COUNTS        1       13       26
  19    rs73536629   FREQ    0.025    0.325     0.65
  19    rs73536629   MEAN   0.1452    0.128   0.1292
  19    rs73536629     SD        0  0.02265  0.02732
  19    rs17271883   GENO      C/C      C/T      T/T
  19    rs17271883 COUNTS        8       16       16
  19    rs17271883   FREQ      0.2      0.4      0.4
  19    rs17271883   MEAN   0.1282   0.1319    0.127
  19    rs17271883     SD  0.01597  0.02673  0.02873
  19    rs10403115   GENO      A/A      A/C      C/C
  19    rs10403115 COUNTS        0        7       33
  19    rs10403115   FREQ        0    0.175    0.825
  19    rs10403115   MEAN       NA   0.1264   0.1298
  19    rs10403115     SD       NA  0.03268  0.02412
  19     rs5826905   GENO    CA/CA     CA/C      C/C
  19     rs5826905 COUNTS        2       10       28
  19     rs5826905   FREQ     0.05     0.25      0.7
  19     rs5826905   MEAN   0.1287   0.1357   0.1269
  19     rs5826905     SD 0.002642  0.02428  0.02667
  19   rs149138148   GENO      T/T      T/C      C/C
  19   rs149138148 COUNTS        0        6       34
  19   rs149138148   FREQ        0     0.15     0.85
  19   rs149138148   MEAN       NA   0.1434   0.1267
  19   rs149138148     SD       NA  0.01114  0.02642
  19    rs12019136   GENO      A/A      A/G      G/G
  19    rs12019136 COUNTS        6       16       18
  19    rs12019136   FREQ     0.15      0.4     0.45
  19    rs12019136   MEAN    0.119   0.1357   0.1268
  19    rs12019136     SD  0.03647  0.02428  0.02197
  19   rs146989239   GENO      T/T      T/C      C/C
  19   rs146989239 COUNTS        0       15       25
  19   rs146989239   FREQ        0    0.375    0.625
  19   rs146989239   MEAN       NA   0.1286   0.1295
  19   rs146989239     SD       NA  0.02689  0.02497
  19   rs139999431   GENO      C/C C/CTTTTCTTTTCTTTTG CTTTTCTTTTCTTTTG/CTTTTCTTTTCTTTTG
  19   rs139999431 COUNTS        2        7       31
  19   rs139999431   FREQ     0.05    0.175    0.775
  19   rs139999431   MEAN   0.1158   0.1272   0.1305
  19   rs139999431     SD 0.001444  0.02708  0.02598
  19   rs145275499   GENO      A/A  A/AAAAT AAAAT/AAAAT
  19   rs145275499 COUNTS        3       14       23
  19   rs145275499   FREQ    0.075     0.35    0.575
  19   rs145275499   MEAN   0.1186    0.133   0.1282
  19   rs145275499     SD  0.02507   0.0253  0.02606
  19     rs1678849   GENO      G/G      G/A      A/A
  19     rs1678849 COUNTS        2       13       25
  19     rs1678849   FREQ     0.05    0.325    0.625
  19     rs1678849   MEAN     0.13   0.1295    0.129
  19     rs1678849     SD  0.02151  0.02235  0.02786
  19    rs60383067   GENO      C/C      C/T      T/T
  19    rs60383067 COUNTS        2       10       28
  19    rs60383067   FREQ     0.05     0.25      0.7
  19    rs60383067   MEAN   0.1287   0.1357   0.1269
  19    rs60383067     SD 0.002642  0.02428  0.02667
  19    rs35222081   GENO      T/T      T/C      C/C
  19    rs35222081 COUNTS        2       10       28
  19    rs35222081   FREQ     0.05     0.25      0.7
  19    rs35222081   MEAN   0.1287   0.1357   0.1269
  19    rs35222081     SD 0.002642  0.02428  0.02667
  19     rs8101385   GENO      C/C      C/T      T/T
  19     rs8101385 COUNTS        8       20       12
  19     rs8101385   FREQ      0.2      0.5      0.3
  19     rs8101385   MEAN   0.1235   0.1336   0.1256
  19     rs8101385     SD  0.02242  0.02456  0.02908
  19    rs73920069   GENO      T/T      T/C      C/C
  19    rs73920069 COUNTS        0        5       35
  19    rs73920069   FREQ        0    0.125    0.875
  19    rs73920069   MEAN       NA    0.126   0.1296
  19    rs73920069     SD       NA  0.02185  0.02608
  19     rs3760776   GENO      G/G      G/A      A/A
  19     rs3760776 COUNTS        7       21       12
  19     rs3760776   FREQ    0.175    0.525      0.3
  19     rs3760776   MEAN   0.1286   0.1314   0.1256
  19     rs3760776     SD  0.01837  0.02598  0.02908
  19      rs708686   GENO      C/C      C/T      T/T
  19      rs708686 COUNTS        2       11       27
  19      rs708686   FREQ     0.05    0.275    0.675
  19      rs708686   MEAN   0.1287   0.1338   0.1274
  19      rs708686     SD 0.002642  0.02388  0.02707
  19    rs10409772   GENO      C/C      C/A      A/A
  19    rs10409772 COUNTS        7       19       14
  19    rs10409772   FREQ    0.175    0.475     0.35
  19    rs10409772   MEAN   0.1286   0.1334   0.1238
  19    rs10409772     SD  0.01837  0.02724  0.02627
  19   rs371330919   GENO      A/A    A/ATT  ATT/ATT
  19   rs371330919 COUNTS        2       15       23
  19   rs371330919   FREQ     0.05    0.375    0.575
  19   rs371330919   MEAN   0.1538   0.1247     0.13
  19   rs371330919     SD  0.01216  0.01903  0.02888
  19     rs3760775   GENO      T/T      T/G      G/G
  19     rs3760775 COUNTS        2       15       23
  19     rs3760775   FREQ     0.05    0.375    0.575
  19     rs3760775   MEAN   0.1538   0.1227   0.1313
  19     rs3760775     SD  0.01216  0.02132  0.02749
  19     rs3760774   GENO      C/C      C/T      T/T
  19     rs3760774 COUNTS        2       10       28
  19     rs3760774   FREQ     0.05     0.25      0.7
  19     rs3760774   MEAN   0.1287   0.1357   0.1269
  19     rs3760774     SD 0.002642  0.02428  0.02667
  19     rs3760771   GENO      A/A      A/C      C/C
  19     rs3760771 COUNTS        2        9       29
  19     rs3760771   FREQ     0.05    0.225    0.725
  19     rs3760771   MEAN   0.1287   0.1327   0.1281
  19     rs3760771     SD 0.002642  0.02379    0.027
  19    rs12982233   GENO      T/T      T/A      A/A
  19    rs12982233 COUNTS        2       10       28
  19    rs12982233   FREQ     0.05     0.25      0.7
  19    rs12982233   MEAN   0.1287   0.1357   0.1269
  19    rs12982233     SD 0.002642  0.02428  0.02667
  19    rs28381973   GENO      C/C      C/A      A/A
  19    rs28381973 COUNTS        0       19       21
  19    rs28381973   FREQ        0    0.475    0.525
  19    rs28381973   MEAN       NA   0.1289   0.1294
  19    rs28381973     SD       NA  0.02726   0.0242
  19    rs28742595   GENO      T/T      T/C      C/C
  19    rs28742595 COUNTS        0        8       32
  19    rs28742595   FREQ        0      0.2      0.8
  19    rs28742595   MEAN       NA   0.1437   0.1256
  19    rs28742595     SD       NA  0.01334  0.02648
  19      rs874232   GENO      C/C      C/T      T/T
  19      rs874232 COUNTS        2       15       23
  19      rs874232   FREQ     0.05    0.375    0.575
  19      rs874232   MEAN   0.1538   0.1227   0.1313
  19      rs874232     SD  0.01216  0.02132  0.02749
  19    rs28381969   GENO      A/A      A/G      G/G
  19    rs28381969 COUNTS        0        4       36
  19    rs28381969   FREQ        0      0.1      0.9
  19    rs28381969   MEAN       NA   0.1309    0.129
  19    rs28381969     SD       NA  0.04548  0.02322
  19   rs139326855   GENO      C/C      C/T      T/T
  19   rs139326855 COUNTS        0        5       35
  19   rs139326855   FREQ        0    0.125    0.875
  19   rs139326855   MEAN       NA   0.1198   0.1305
  19   rs139326855     SD       NA  0.01612  0.02632
  19   rs137909900   GENO      T/T      T/C      C/C
  19   rs137909900 COUNTS        0        4       36
  19   rs137909900   FREQ        0      0.1      0.9
  19   rs137909900   MEAN       NA   0.1249   0.1297
  19   rs137909900     SD       NA  0.02989  0.02526
  19   rs144569478   GENO      T/T      T/C      C/C
  19   rs144569478 COUNTS        0       17       23
  19   rs144569478   FREQ        0    0.425    0.575
  19   rs144569478   MEAN       NA   0.1301   0.1285
  19   rs144569478     SD       NA  0.02726  0.02447
  19     rs3745635   GENO      T/T      T/C      C/C
  19     rs3745635 COUNTS        2       15       23
  19     rs3745635   FREQ     0.05    0.375    0.575
  19     rs3745635   MEAN   0.1538   0.1227   0.1313
  19     rs3745635     SD  0.01216  0.02132  0.02749
  19    rs28362463   GENO      T/T      T/C      C/C
  19    rs28362463 COUNTS        0       17       23
  19    rs28362463   FREQ        0    0.425    0.575
  19    rs28362463   MEAN       NA   0.1301   0.1285
  19    rs28362463     SD       NA  0.02726  0.02447
  19      rs778986   GENO      A/A      A/G      G/G
  19      rs778986 COUNTS        0        7       33
  19      rs778986   FREQ        0    0.175    0.825
  19      rs778986   MEAN       NA   0.1398   0.1269
  19      rs778986     SD       NA  0.01854  0.02627
  19      rs812936   GENO      G/G      G/A      A/A
  19      rs812936 COUNTS        0        7       33
  19      rs812936   FREQ        0    0.175    0.825
  19      rs812936   MEAN       NA   0.1398   0.1269
  19      rs812936     SD       NA  0.01854  0.02627
  19    rs28362459   GENO      C/C      C/A      A/A
  19    rs28362459 COUNTS        2       15       23
  19    rs28362459   FREQ     0.05    0.375    0.575
  19    rs28362459   MEAN   0.1538   0.1227   0.1313
  19    rs28362459     SD  0.01216  0.02132  0.02749
  19    rs28362458   GENO      T/T      T/C      C/C
  19    rs28362458 COUNTS        0       17       23
  19    rs28362458   FREQ        0    0.425    0.575
  19    rs28362458   MEAN       NA   0.1301   0.1285
  19    rs28362458     SD       NA  0.02726  0.02447
  19    rs11668191   GENO      A/A      A/G      G/G
  19    rs11668191 COUNTS        0        4       36
  19    rs11668191   FREQ        0      0.1      0.9
  19    rs11668191   MEAN       NA   0.1106   0.1312
  19    rs11668191     SD       NA  0.01715  0.02545
  19      rs778987   GENO      A/A      A/G      G/G
  19      rs778987 COUNTS        3       16       21
  19      rs778987   FREQ    0.075      0.4    0.525
  19      rs778987   MEAN   0.1347   0.1381   0.1216
  19      rs778987     SD  0.01046  0.02341  0.02651
  19     rs4807816   GENO      G/G      G/A      A/A
  19     rs4807816 COUNTS        2       10       28
  19     rs4807816   FREQ     0.05     0.25      0.7
  19     rs4807816   MEAN   0.1287   0.1357   0.1269
  19     rs4807816     SD 0.002642  0.02428  0.02667
  19     rs4807052   GENO      T/T      T/C      C/C
  19     rs4807052 COUNTS        2       10       28
  19     rs4807052   FREQ     0.05     0.25      0.7
  19     rs4807052   MEAN   0.1287   0.1357   0.1269
  19     rs4807052     SD 0.002642  0.02428  0.02667
  19   rs537757549   GENO AAAAT/AAAAT  AAAAT/A      A/A
  19   rs537757549 COUNTS        0       12       28
  19   rs537757549   FREQ        0      0.3      0.7
  19   rs537757549   MEAN       NA   0.1252   0.1309
  19   rs537757549     SD       NA  0.02165  0.02698
  19      rs809646   GENO      C/C      C/T      T/T
  19      rs809646 COUNTS        0        6       34
  19      rs809646   FREQ        0     0.15     0.85
  19      rs809646   MEAN       NA   0.1181   0.1311
  19      rs809646     SD       NA  0.03113  0.02423
  19     rs2561796   GENO      A/A      A/C      C/C
  19     rs2561796 COUNTS        0        6       34
  19     rs2561796   FREQ        0     0.15     0.85
  19     rs2561796   MEAN       NA   0.1181   0.1311
  19     rs2561796     SD       NA  0.03113  0.02423
  19     rs2637193   GENO      T/T      T/C      C/C
  19     rs2637193 COUNTS        0        6       34
  19     rs2637193   FREQ        0     0.15     0.85
  19     rs2637193   MEAN       NA   0.1181   0.1311
  19     rs2637193     SD       NA  0.03113  0.02423
  19   rs554274438   GENO    CA/CA     CA/C      C/C
  19   rs554274438 COUNTS        1       19       20
  19   rs554274438   FREQ    0.025    0.475      0.5
  19   rs554274438   MEAN   0.1344   0.1298   0.1283
  19   rs554274438     SD        0  0.02317  0.02844
  19     rs2608892   GENO      C/C      C/T      T/T
  19     rs2608892 COUNTS        0        6       34
  19     rs2608892   FREQ        0     0.15     0.85
  19     rs2608892   MEAN       NA   0.1181   0.1311
  19     rs2608892     SD       NA  0.03113  0.02423
  19     rs2608893   GENO      A/A      A/G      G/G
  19     rs2608893 COUNTS        0        6       34
  19     rs2608893   FREQ        0     0.15     0.85
  19     rs2608893   MEAN       NA   0.1181   0.1311
  19     rs2608893     SD       NA  0.03113  0.02423
  19     rs2637194   GENO      T/T      T/C      C/C
  19     rs2637194 COUNTS        0        6       34
  19     rs2637194   FREQ        0     0.15     0.85
  19     rs2637194   MEAN       NA   0.1181   0.1311
  19     rs2637194     SD       NA  0.03113  0.02423
  19     rs2637195   GENO      T/T      T/C      C/C
  19     rs2637195 COUNTS        0        6       34
  19     rs2637195   FREQ        0     0.15     0.85
  19     rs2637195   MEAN       NA   0.1181   0.1311
  19     rs2637195     SD       NA  0.03113  0.02423
  19     rs2608894   GENO      T/T      T/C      C/C
  19     rs2608894 COUNTS        0        6       34
  19     rs2608894   FREQ        0     0.15     0.85
  19     rs2608894   MEAN       NA   0.1386   0.1275
  19     rs2608894     SD       NA  0.02004  0.02608
  19    rs28742591   GENO      A/A     A/AG    AG/AG
  19    rs28742591 COUNTS        1       13       26
  19    rs28742591   FREQ    0.025    0.325     0.65
  19    rs28742591   MEAN    0.162   0.1186   0.1332
  19    rs28742591     SD        0  0.02715  0.02306
  19    rs28742588   GENO      C/C      C/T      T/T
  19    rs28742588 COUNTS        0        4       36
  19    rs28742588   FREQ        0      0.1      0.9
  19    rs28742588   MEAN       NA   0.1411   0.1279
  19    rs28742588     SD       NA 0.007551  0.02634
  19    rs28742587   GENO      T/T      T/C      C/C
  19    rs28742587 COUNTS        7       23       10
  19    rs28742587   FREQ    0.175    0.575     0.25
  19    rs28742587   MEAN   0.1374   0.1267   0.1292
  19    rs28742587     SD  0.02187  0.02549  0.02848
  19    rs28362447   GENO      G/G      G/C      C/C
  19    rs28362447 COUNTS        0       16       24
  19    rs28362447   FREQ        0      0.4      0.6
  19    rs28362447   MEAN       NA    0.129   0.1293
  19    rs28362447     SD       NA  0.02601  0.02548
  19    rs28362446   GENO      C/C      C/G      G/G
  19    rs28362446 COUNTS        0        4       36
  19    rs28362446   FREQ        0      0.1      0.9
  19    rs28362446   MEAN       NA   0.1411   0.1279
  19    rs28362446     SD       NA 0.007551  0.02634
  19    rs73920070   GENO      A/A      A/G      G/G
  19    rs73920070 COUNTS        0        6       34
  19    rs73920070   FREQ        0     0.15     0.85
  19    rs73920070   MEAN       NA   0.1331   0.1285
  19    rs73920070     SD       NA   0.0261  0.02557
  19     rs2306969   GENO      A/A      A/G      G/G
  19     rs2306969 COUNTS        1       15       24
  19     rs2306969   FREQ    0.025    0.375      0.6
  19     rs2306969   MEAN    0.161   0.1261   0.1298
  19     rs2306969     SD        0  0.03034  0.02191
  19    rs28362437   GENO      T/T      T/C      C/C
  19    rs28362437 COUNTS        0       16       24
  19    rs28362437   FREQ        0      0.4      0.6
  19    rs28362437   MEAN       NA    0.134   0.1259
  19    rs28362437     SD       NA  0.02103  0.02784
  19    rs10406157   GENO      T/T      T/C      C/C
  19    rs10406157 COUNTS        0       12       28
  19    rs10406157   FREQ        0      0.3      0.7
  19    rs10406157   MEAN       NA   0.1263   0.1304
  19    rs10406157     SD       NA  0.02287  0.02666
  19    rs10405209   GENO      G/G      G/A      A/A
  19    rs10405209 COUNTS        9       21       10
  19    rs10405209   FREQ    0.225    0.525     0.25
  19    rs10405209   MEAN   0.1298   0.1271    0.133
  19    rs10405209     SD  0.03446  0.02303  0.02295
  19    rs28742581   GENO      A/A     A/AT    AT/AT
  19    rs28742581 COUNTS        6       23       11
  19    rs28742581   FREQ     0.15    0.575    0.275
  19    rs28742581   MEAN   0.1264   0.1295     0.13
  19    rs28742581     SD  0.01995  0.02227  0.03482
  19     rs4807817   GENO      C/C      C/A      A/A
  19     rs4807817 COUNTS        8       22       10
  19     rs4807817   FREQ      0.2     0.55     0.25
  19     rs4807817   MEAN   0.1302   0.1301   0.1262
  19     rs4807817     SD  0.03682  0.02267  0.02283
  19    rs11671428   GENO      A/A      A/C      C/C
  19    rs11671428 COUNTS        1        6       33
  19    rs11671428   FREQ    0.025     0.15    0.825
  19    rs11671428   MEAN   0.1306   0.1243     0.13
  19    rs11671428     SD        0  0.02386  0.02626
  19    rs10418972   GENO      T/T      T/C      C/C
  19    rs10418972 COUNTS        5       20       15
  19    rs10418972   FREQ    0.125      0.5    0.375
  19    rs10418972   MEAN   0.1243   0.1294   0.1305
  19    rs10418972     SD  0.01709  0.02776  0.02553
  19     rs4807818   GENO      T/T      T/G      G/G
  19     rs4807818 COUNTS        5       22       13
  19     rs4807818   FREQ    0.125     0.55    0.325
  19     rs4807818   MEAN   0.1318   0.1248   0.1356
  19     rs4807818     SD  0.02611  0.02459  0.02686
  19     rs4807819   GENO      A/A      A/C      C/C
  19     rs4807819 COUNTS        5       22       13
  19     rs4807819   FREQ    0.125     0.55    0.325
  19     rs4807819   MEAN   0.1318   0.1248   0.1356
  19     rs4807819     SD  0.02611  0.02459  0.02686
  19    rs35082514   GENO      C/C     C/CT    CT/CT
  19    rs35082514 COUNTS        6       21       13
  19    rs35082514   FREQ     0.15    0.525    0.325
  19    rs35082514   MEAN   0.1308   0.1257   0.1341
  19    rs35082514     SD  0.02094  0.02838  0.02271
  19    rs11671528   GENO      C/C      C/T      T/T
  19    rs11671528 COUNTS        0       10       30
  19    rs11671528   FREQ        0     0.25     0.75
  19    rs11671528   MEAN       NA   0.1263   0.1302
  19    rs11671528     SD       NA  0.02309  0.02638
  19    rs34552692   GENO      G/G      G/A      A/A
  19    rs34552692 COUNTS        0        9       31
  19    rs34552692   FREQ        0    0.225    0.775
  19    rs34552692   MEAN       NA   0.1279   0.1295
  19    rs34552692     SD       NA  0.02385  0.02615
  19    rs11671555   GENO      C/C      C/T      T/T
  19    rs11671555 COUNTS        0        9       31
  19    rs11671555   FREQ        0    0.225    0.775
  19    rs11671555   MEAN       NA   0.1279   0.1295
  19    rs11671555     SD       NA  0.02385  0.02615
  19    rs58634952   GENO      T/T      T/C      C/C
  19    rs58634952 COUNTS        0        4       36
  19    rs58634952   FREQ        0      0.1      0.9
  19    rs58634952   MEAN       NA   0.1279   0.1293
  19    rs58634952     SD       NA  0.04792   0.0228
  19    rs11882055   GENO      T/T      T/C      C/C
  19    rs11882055 COUNTS        4       26       10
  19    rs11882055   FREQ      0.1     0.65     0.25
  19    rs11882055   MEAN   0.1342   0.1294   0.1266
  19    rs11882055     SD  0.02783  0.02354  0.03115
  19   rs576584223   GENO    AT/AT     AT/A      A/A
  19   rs576584223 COUNTS        0       14       26
  19   rs576584223   FREQ        0     0.35     0.65
  19   rs576584223   MEAN       NA   0.1347   0.1262
  19   rs576584223     SD       NA  0.02348  0.02628
  19   rs190151545   GENO      G/G      G/A      A/A
  19   rs190151545 COUNTS        0        7       33
  19   rs190151545   FREQ        0    0.175    0.825
  19   rs190151545   MEAN       NA   0.1172   0.1317
  19   rs190151545     SD       NA  0.02853  0.02435
  19    rs77559081   GENO      T/T      T/C      C/C
  19    rs77559081 COUNTS        3        9       28
  19    rs77559081   FREQ    0.075    0.225      0.7
  19    rs77559081   MEAN   0.1413   0.1243   0.1294
  19    rs77559081     SD 0.009237  0.02714  0.02609
  19    rs57861181   GENO      A/A      A/G      G/G
  19    rs57861181 COUNTS        6       18       16
  19    rs57861181   FREQ     0.15     0.45      0.4
  19    rs57861181   MEAN   0.1323   0.1237   0.1342
  19    rs57861181     SD  0.03997  0.02087  0.02408
  19    rs11668487   GENO      C/C      C/T      T/T
  19    rs11668487 COUNTS        5       20       15
  19    rs11668487   FREQ    0.125      0.5    0.375
  19    rs11668487   MEAN   0.1323   0.1306   0.1263
  19    rs11668487     SD  0.02603  0.02139  0.03101
  19    rs12977833   GENO      T/T      T/C      C/C
  19    rs12977833 COUNTS        9       20       11
  19    rs12977833   FREQ    0.225      0.5    0.275
  19    rs12977833   MEAN   0.1287   0.1359   0.1173
  19    rs12977833     SD  0.03407  0.02075  0.02266
  19    rs59822531   GENO      A/A      A/G      G/G
  19    rs59822531 COUNTS        9       20       11
  19    rs59822531   FREQ    0.225      0.5    0.275
  19    rs59822531   MEAN   0.1179   0.1308   0.1356
  19    rs59822531     SD  0.02204  0.02425  0.02894
  19    rs58309625   GENO      T/T      T/C      C/C
  19    rs58309625 COUNTS        8       18       14
  19    rs58309625   FREQ      0.2     0.45     0.35
  19    rs58309625   MEAN   0.1209   0.1292   0.1339
  19    rs58309625     SD  0.02149  0.02651  0.02637
  19    rs77880277   GENO      G/G      G/C      C/C
  19    rs77880277 COUNTS        0        6       34
  19    rs77880277   FREQ        0     0.15     0.85
  19    rs77880277   MEAN       NA   0.1181   0.1311
  19    rs77880277     SD       NA  0.03113  0.02423
  19     rs2608889   GENO      A/A      A/G      G/G
  19     rs2608889 COUNTS        0        6       34
  19     rs2608889   FREQ        0     0.15     0.85
  19     rs2608889   MEAN       NA   0.1181   0.1311
  19     rs2608889     SD       NA  0.03113  0.02423
  19     rs2637197   GENO      A/A      A/C      C/C
  19     rs2637197 COUNTS        3       19       18
  19     rs2637197   FREQ    0.075    0.475     0.45
  19     rs2637197   MEAN   0.1212   0.1335    0.126
  19     rs2637197     SD  0.03808  0.02181  0.02755
  19   rs113149612   GENO      A/A      A/G      G/G
  19   rs113149612 COUNTS        0        7       33
  19   rs113149612   FREQ        0    0.175    0.825
  19   rs113149612   MEAN       NA   0.1274   0.1296
  19   rs113149612     SD       NA  0.02616  0.02559
  19     rs2608890   GENO      A/A      A/C      C/C
  19     rs2608890 COUNTS        2       21       17
  19     rs2608890   FREQ     0.05    0.525    0.425
  19     rs2608890   MEAN   0.1087   0.1292   0.1316
  19     rs2608890     SD   0.0117  0.02877  0.02159
  19   rs115471385   GENO      A/A      A/G      G/G
  19   rs115471385 COUNTS        0        7       33
  19   rs115471385   FREQ        0    0.175    0.825
  19   rs115471385   MEAN       NA   0.1341   0.1281
  19   rs115471385     SD       NA  0.03291  0.02397
  19    rs35939715   GENO      C/C     C/CT    CT/CT
  19    rs35939715 COUNTS        3       19       18
  19    rs35939715   FREQ    0.075    0.475     0.45
  19    rs35939715   MEAN   0.1184   0.1284   0.1318
  19    rs35939715     SD  0.03703  0.02739  0.02216
  19    rs56688182   GENO      C/C      C/G      G/G
  19    rs56688182 COUNTS        2       10       28
  19    rs56688182   FREQ     0.05     0.25      0.7
  19    rs56688182   MEAN   0.1087   0.1281    0.131
  19    rs56688182     SD   0.0117   0.0326  0.02313
  19     rs7254765   GENO      G/G      G/A      A/A
  19     rs7254765 COUNTS        3        9       28
  19     rs7254765   FREQ    0.075    0.225      0.7
  19     rs7254765   MEAN    0.139   0.1188   0.1315
  19     rs7254765     SD  0.03916  0.02941  0.02253
  19    rs12984439   GENO      A/A      A/G      G/G
  19    rs12984439 COUNTS        4       16       20
  19    rs12984439   FREQ      0.1      0.4      0.5
  19    rs12984439   MEAN   0.1355   0.1308   0.1266
  19    rs12984439     SD  0.01083  0.02488   0.0282
  19   rs116810092   GENO      T/T      T/C      C/C
  19   rs116810092 COUNTS        4       18       18
  19   rs116810092   FREQ      0.1     0.45     0.45
  19   rs116810092   MEAN   0.1319   0.1339   0.1239
  19   rs116810092     SD  0.01178  0.02363  0.02896
  19   rs114963941   GENO      C/C      C/T      T/T
  19   rs114963941 COUNTS        4       18       18
  19   rs114963941   FREQ      0.1     0.45     0.45
  19   rs114963941   MEAN   0.1319   0.1339   0.1239
  19   rs114963941     SD  0.01178  0.02363  0.02896
  19    rs56351405   GENO      C/C      C/T      T/T
  19    rs56351405 COUNTS        1        4       35
  19    rs56351405   FREQ    0.025      0.1    0.875
  19    rs56351405   MEAN   0.1269   0.1307   0.1291
  19    rs56351405     SD        0   0.0191  0.02656
  19    rs55669463   GENO      T/T      T/G      G/G
  19    rs55669463 COUNTS        2       12       26
  19    rs55669463   FREQ     0.05      0.3     0.65
  19    rs55669463   MEAN   0.1218     0.13   0.1294
  19    rs55669463     SD 0.007099  0.02613  0.02639
  19   rs111244730   GENO      G/G      G/C      C/C
  19   rs111244730 COUNTS        0        4       36
  19   rs111244730   FREQ        0      0.1      0.9
  19   rs111244730   MEAN       NA   0.1211   0.1301
  19   rs111244730     SD       NA  0.02896  0.02523
  19      rs778802   GENO      A/A      A/C      C/C
  19      rs778802 COUNTS        0        6       34
  19      rs778802   FREQ        0     0.15     0.85
  19      rs778802   MEAN       NA   0.1181   0.1311
  19      rs778802     SD       NA  0.03113  0.02423
  19      rs778803   GENO      C/C      C/T      T/T
  19      rs778803 COUNTS        2       16       22
  19      rs778803   FREQ     0.05      0.4     0.55
  19      rs778803   MEAN   0.1473   0.1258     0.13
  19      rs778803     SD  0.01933  0.02469  0.02647
  19    rs10414865   GENO      C/C      C/T      T/T
  19    rs10414865 COUNTS        5       21       14
  19    rs10414865   FREQ    0.125    0.525     0.35
  19    rs10414865   MEAN   0.1241   0.1308   0.1285
  19    rs10414865     SD  0.02928   0.0228  0.02919
  19    rs73920071   GENO      C/C      C/T      T/T
  19    rs73920071 COUNTS        0        4       36
  19    rs73920071   FREQ        0      0.1      0.9
  19    rs73920071   MEAN       NA   0.1247   0.1297
  19    rs73920071     SD       NA  0.02797  0.02544
  19      rs708687   GENO      C/C      C/T      T/T
  19      rs708687 COUNTS        8       19       13
  19      rs708687   FREQ      0.2    0.475    0.325
  19      rs708687   MEAN   0.1228   0.1365   0.1225
  19      rs708687     SD  0.03564  0.01794  0.02657
  19     rs8102917   GENO      T/T      T/C      C/C
  19     rs8102917 COUNTS        0        4       36
  19     rs8102917   FREQ        0      0.1      0.9
  19     rs8102917   MEAN       NA   0.1313   0.1289
  19     rs8102917     SD       NA  0.02299   0.0259
  19     rs4807053   GENO      T/T      T/C      C/C
  19     rs4807053 COUNTS        9       17       14
  19     rs4807053   FREQ    0.225    0.425     0.35
  19     rs4807053   MEAN   0.1285     0.13   0.1286
  19     rs4807053     SD  0.02971  0.02586   0.0237
  19    rs11667943   GENO      G/G      G/C      C/C
  19    rs11667943 COUNTS        0        4       36
  19    rs11667943   FREQ        0      0.1      0.9
  19    rs11667943   MEAN       NA   0.1411   0.1279
  19    rs11667943     SD       NA 0.007551  0.02634
  19   rs150375695   GENO      T/T      T/C      C/C
  19   rs150375695 COUNTS        0        5       35
  19   rs150375695   FREQ        0    0.125    0.875
  19   rs150375695   MEAN       NA   0.1398   0.1277
  19   rs150375695     SD       NA  0.03171   0.0245
  19   rs112493073   GENO      G/G      G/T      T/T
  19   rs112493073 COUNTS        1        8       31
  19   rs112493073   FREQ    0.025      0.2    0.775
  19   rs112493073   MEAN   0.1009   0.1257    0.131
  19   rs112493073     SD        0  0.02764  0.02499
  19    rs56254644   GENO      T/T      T/G      G/G
  19    rs56254644 COUNTS        0       13       27
  19    rs56254644   FREQ        0    0.325    0.675
  19    rs56254644   MEAN       NA   0.1299   0.1288
  19    rs56254644     SD       NA  0.01947   0.0281
  19   rs114662403   GENO      G/G      G/T      T/T
  19   rs114662403 COUNTS        0        4       36
  19   rs114662403   FREQ        0      0.1      0.9
  19   rs114662403   MEAN       NA   0.1309    0.129
  19   rs114662403     SD       NA  0.02834  0.02545
  19   rs116495662   GENO      T/T      T/C      C/C
  19   rs116495662 COUNTS        0        4       36
  19   rs116495662   FREQ        0      0.1      0.9
  19   rs116495662   MEAN       NA   0.1412   0.1279
  19   rs116495662     SD       NA  0.02136  0.02568
  19    rs73538619   GENO      T/T      T/C      C/C
  19    rs73538619 COUNTS        3        9       28
  19    rs73538619   FREQ    0.075    0.225      0.7
  19    rs73538619   MEAN    0.135    0.137    0.126
  19    rs73538619     SD   0.0174  0.02552  0.02606
  19   rs146871836   GENO      C/C     C/CA    CA/CA
  19   rs146871836 COUNTS        1       10       29
  19   rs146871836   FREQ    0.025     0.25    0.725
  19   rs146871836   MEAN  0.09374   0.1275    0.131
  19   rs146871836     SD        0  0.03559  0.02097
  19   rs145837984   GENO  CTT/CTT    CTT/C      C/C
  19   rs145837984 COUNTS        3       13       24
  19   rs145837984   FREQ    0.075    0.325      0.6
  19   rs145837984   MEAN   0.1379   0.1284   0.1285
  19   rs145837984     SD  0.02701  0.02849  0.02435
  19      rs778988   GENO      T/T      T/C      C/C
  19      rs778988 COUNTS        1        7       32
  19      rs778988   FREQ    0.025    0.175      0.8
  19      rs778988   MEAN   0.1684   0.1374   0.1262
  19      rs778988     SD        0  0.02849  0.02404
  19   rs112991382   GENO      C/C      C/T      T/T
  19   rs112991382 COUNTS        2        8       30
  19   rs112991382   FREQ     0.05      0.2     0.75
  19   rs112991382   MEAN   0.1434   0.1344   0.1268
  19   rs112991382     SD  0.01376  0.02488  0.02611
  19    rs34406997   GENO    CT/CT     CT/C      C/C
  19    rs34406997 COUNTS        0        4       36
  19    rs34406997   FREQ        0      0.1      0.9
  19    rs34406997   MEAN       NA   0.1129    0.131
  19    rs34406997     SD       NA  0.02443  0.02514
  19     rs7260208   GENO      A/A      A/G      G/G
  19     rs7260208 COUNTS        5       13       22
  19     rs7260208   FREQ    0.125    0.325     0.55
  19     rs7260208   MEAN   0.1265   0.1164   0.1373
  19     rs7260208     SD  0.02621  0.03042  0.01903
  19    rs11085149   GENO      T/T      T/C      C/C
  19    rs11085149 COUNTS        1        7       32
  19    rs11085149   FREQ    0.025    0.175      0.8
  19    rs11085149   MEAN   0.1684   0.1374   0.1262
  19    rs11085149     SD        0  0.02849  0.02404
  19    rs73538629   GENO      C/C      C/T      T/T
  19    rs73538629 COUNTS        3       10       27
  19    rs73538629   FREQ    0.075     0.25    0.675
  19    rs73538629   MEAN    0.135   0.1348   0.1265
  19    rs73538629     SD   0.0174  0.02507  0.02646
  19    rs10406559   GENO      G/G      G/A      A/A
  19    rs10406559 COUNTS        1        5       34
  19    rs10406559   FREQ    0.025    0.125     0.85
  19    rs10406559   MEAN   0.1148   0.1133   0.1319
  19    rs10406559     SD        0  0.03261  0.02406
  19     rs7246884   GENO      G/G      G/A      A/A
  19     rs7246884 COUNTS        7       19       14
  19     rs7246884   FREQ    0.175    0.475     0.35
  19     rs7246884   MEAN   0.1315   0.1249   0.1338
  19     rs7246884     SD  0.01247  0.02738  0.02771
  19   rs151014743   GENO      A/A      A/G      G/G
  19   rs151014743 COUNTS        0        4       36
  19   rs151014743   FREQ        0      0.1      0.9
  19   rs151014743   MEAN       NA   0.1161   0.1306
  19   rs151014743     SD       NA  0.02243  0.02553
  19    rs73538630   GENO      A/A      A/G      G/G
  19    rs73538630 COUNTS        2        8       30
  19    rs73538630   FREQ     0.05      0.2     0.75
  19    rs73538630   MEAN   0.1434   0.1344   0.1268
  19    rs73538630     SD  0.01376  0.02488  0.02611
  19   rs150399952   GENO      T/T   T/TTGA TTGA/TTGA
  19   rs150399952 COUNTS        2       10       28
  19   rs150399952   FREQ     0.05     0.25      0.7
  19   rs150399952   MEAN   0.1336   0.1257   0.1301
  19   rs150399952     SD  0.02664  0.02603  0.02589
  19    rs28753769   GENO      A/A      A/G      G/G
  19    rs28753769 COUNTS        3       10       27
  19    rs28753769   FREQ    0.075     0.25    0.675
  19    rs28753769   MEAN   0.1256    0.136   0.1271
  19    rs28753769     SD  0.03224  0.01895  0.02714
  19   rs112693648   GENO      T/T      T/A      A/A
  19   rs112693648 COUNTS        1       10       29
  19   rs112693648   FREQ    0.025     0.25    0.725
  19   rs112693648   MEAN  0.09374   0.1275    0.131
  19   rs112693648     SD        0  0.03559  0.02097
  19      rs778975   GENO      A/A      A/G      G/G
  19      rs778975 COUNTS        2       14       24
  19      rs778975   FREQ     0.05     0.35      0.6
  19      rs778975   MEAN   0.1226   0.1201    0.135
  19      rs778975     SD 0.006043   0.0244  0.02576
  19    rs73538632   GENO      G/G      G/A      A/A
  19    rs73538632 COUNTS        4       11       25
  19    rs73538632   FREQ      0.1    0.275    0.625
  19    rs73538632   MEAN   0.1238   0.1379   0.1262
  19    rs73538632     SD  0.02657  0.02014  0.02718
  19      rs778976   GENO      G/G      G/C      C/C
  19      rs778976 COUNTS        6       20       14
  19      rs778976   FREQ     0.15      0.5     0.35
  19      rs778976   MEAN   0.1313   0.1292   0.1282
  19      rs778976     SD  0.04147  0.02327  0.02178
  19    rs13343470   GENO      A/A      A/T      T/T
  19    rs13343470 COUNTS        0        4       36
  19    rs13343470   FREQ        0      0.1      0.9
  19    rs13343470   MEAN       NA   0.1161   0.1306
  19    rs13343470     SD       NA  0.02243  0.02553
  19   rs111856291   GENO      G/G      G/A      A/A
  19   rs111856291 COUNTS        2        8       30
  19   rs111856291   FREQ     0.05      0.2     0.75
  19   rs111856291   MEAN   0.1434   0.1344   0.1268
  19   rs111856291     SD  0.01376  0.02488  0.02611
  19   rs543760607   GENO      A/A   A/ATTT ATTT/ATTT
  19   rs543760607 COUNTS        6       16       18
  19   rs543760607   FREQ     0.15      0.4     0.45
  19   rs543760607   MEAN   0.1353   0.1232   0.1324
  19   rs543760607     SD  0.01921   0.0267  0.02608
  19    rs16993239   GENO      T/T      T/C      C/C
  19    rs16993239 COUNTS        9       16       15
  19    rs16993239   FREQ    0.225      0.4    0.375
  19    rs16993239   MEAN   0.1253   0.1248   0.1361
  19    rs16993239     SD  0.01765  0.02774  0.02658
  19     rs7249219   GENO      T/T      T/G      G/G
  19     rs7249219 COUNTS        1        8       31
  19     rs7249219   FREQ    0.025      0.2    0.775
  19     rs7249219   MEAN   0.1684    0.132   0.1272
  19     rs7249219     SD        0  0.03056  0.02368
  19     rs7259885   GENO      G/G      G/A      A/A
  19     rs7259885 COUNTS        1        8       31
  19     rs7259885   FREQ    0.025      0.2    0.775
  19     rs7259885   MEAN   0.1684    0.132   0.1272
  19     rs7259885     SD        0  0.03056  0.02368
  19      rs778977   GENO      T/T      T/C      C/C
  19      rs778977 COUNTS        3       13       24
  19      rs778977   FREQ    0.075    0.325      0.6
  19      rs778977   MEAN   0.1238   0.1205   0.1345
  19      rs778977     SD  0.03416  0.03023  0.02089
  19     rs6510860   GENO      T/T      T/C      C/C
  19     rs6510860 COUNTS        8       14       18
  19     rs6510860   FREQ      0.2     0.35     0.45
  19     rs6510860   MEAN   0.1242   0.1287   0.1318
  19     rs6510860     SD  0.01852  0.02732  0.02729
  19    rs73538641   GENO      T/T      T/C      C/C
  19    rs73538641 COUNTS        2        8       30
  19    rs73538641   FREQ     0.05      0.2     0.75
  19    rs73538641   MEAN   0.1434   0.1344   0.1268
  19    rs73538641     SD  0.01376  0.02488  0.02611
  19    rs73920072   GENO      T/T      T/C      C/C
  19    rs73920072 COUNTS        2       10       28
  19    rs73920072   FREQ     0.05     0.25      0.7
  19    rs73920072   MEAN   0.1336   0.1257   0.1301
  19    rs73920072     SD  0.02664  0.02603  0.02589
  19    rs11322174   GENO      A/A     A/AC    AC/AC
  19    rs11322174 COUNTS        1       10       29
  19    rs11322174   FREQ    0.025     0.25    0.725
  19    rs11322174   MEAN   0.1302   0.1268     0.13
  19    rs11322174     SD        0  0.02383  0.02666
  19    rs75784306   GENO      A/A      A/G      G/G
  19    rs75784306 COUNTS        2        8       30
  19    rs75784306   FREQ     0.05      0.2     0.75
  19    rs75784306   MEAN   0.1434   0.1344   0.1268
  19    rs75784306     SD  0.01376  0.02488  0.02611
  19      rs778979   GENO      G/G      G/C      C/C
  19      rs778979 COUNTS        1        7       32
  19      rs778979   FREQ    0.025    0.175      0.8
  19      rs778979   MEAN   0.1684   0.1374   0.1262
  19      rs778979     SD        0  0.02849  0.02404
  19      rs778980   GENO      T/T      T/C      C/C
  19      rs778980 COUNTS        1        7       32
  19      rs778980   FREQ    0.025    0.175      0.8
  19      rs778980   MEAN   0.1684   0.1374   0.1262
  19      rs778980     SD        0  0.02849  0.02404
  19   rs113659374   GENO      A/A      A/G      G/G
  19   rs113659374 COUNTS        3        9       28
  19   rs113659374   FREQ    0.075    0.225      0.7
  19   rs113659374   MEAN    0.135    0.137    0.126
  19   rs113659374     SD   0.0174  0.02552  0.02606
  19     rs3892514   GENO      A/A      A/G      G/G
  19     rs3892514 COUNTS        3        9       28
  19     rs3892514   FREQ    0.075    0.225      0.7
  19     rs3892514   MEAN    0.135    0.137    0.126
  19     rs3892514     SD   0.0174  0.02552  0.02606
  19     rs3892515   GENO      C/C      C/T      T/T
  19     rs3892515 COUNTS        3        9       28
  19     rs3892515   FREQ    0.075    0.225      0.7
  19     rs3892515   MEAN    0.135    0.137    0.126
  19     rs3892515     SD   0.0174  0.02552  0.02606
  19     rs8108362   GENO      T/T      T/C      C/C
  19     rs8108362 COUNTS        1        2       37
  19     rs8108362   FREQ    0.025     0.05    0.925
  19     rs8108362   MEAN   0.1148  0.09332   0.1315
  19     rs8108362     SD        0  0.03966  0.02388
  19    rs77933818   GENO      A/A      A/C      C/C
  19    rs77933818 COUNTS        0        6       34
  19    rs77933818   FREQ        0     0.15     0.85
  19    rs77933818   MEAN       NA   0.1425   0.1268
  19    rs77933818     SD       NA  0.01794  0.02595
  19    rs10426709   GENO      T/T      T/C      C/C
  19    rs10426709 COUNTS        0        4       36
  19    rs10426709   FREQ        0      0.1      0.9
  19    rs10426709   MEAN       NA   0.1161   0.1306
  19    rs10426709     SD       NA  0.02243  0.02553
  19    rs73538652   GENO      A/A      A/C      C/C
  19    rs73538652 COUNTS        2        8       30
  19    rs73538652   FREQ     0.05      0.2     0.75
  19    rs73538652   MEAN   0.1434   0.1344   0.1268
  19    rs73538652     SD  0.01376  0.02488  0.02611
  19    rs11881470   GENO      C/C      C/T      T/T
  19    rs11881470 COUNTS        1        2       37
  19    rs11881470   FREQ    0.025     0.05    0.925
  19    rs11881470   MEAN   0.1148  0.09332   0.1315
  19    rs11881470     SD        0  0.03966  0.02388
  19    rs73546550   GENO      A/A      A/G      G/G
  19    rs73546550 COUNTS        2        8       30
  19    rs73546550   FREQ     0.05      0.2     0.75
  19    rs73546550   MEAN   0.1434   0.1344   0.1268
  19    rs73546550     SD  0.01376  0.02488  0.02611
  19     rs8101625   GENO      A/A      A/C      C/C
  19     rs8101625 COUNTS       10       15       15
  19     rs8101625   FREQ     0.25    0.375    0.375
  19     rs8101625   MEAN   0.1327   0.1235   0.1325
  19     rs8101625     SD  0.03011  0.02785  0.01942
  19      rs778982   GENO      C/C      C/T      T/T
  19      rs778982 COUNTS        1       10       29
  19      rs778982   FREQ    0.025     0.25    0.725
  19      rs778982   MEAN   0.1684   0.1356   0.1256
  19      rs778982     SD        0  0.02661  0.02419
  19      rs778983   GENO      A/A      A/G      G/G
  19      rs778983 COUNTS        1        7       32
  19      rs778983   FREQ    0.025    0.175      0.8
  19      rs778983   MEAN   0.1684   0.1374   0.1262
  19      rs778983     SD        0  0.02849  0.02404
  19     rs4807054   GENO      A/A      A/G      G/G
  19     rs4807054 COUNTS        3       12       25
  19     rs4807054   FREQ    0.075      0.3    0.625
  19     rs4807054   MEAN   0.1182   0.1203   0.1348
  19     rs4807054     SD  0.02509  0.03374  0.01959
  19    rs28541500   GENO      G/G      G/A      A/A
  19    rs28541500 COUNTS        1        9       30
  19    rs28541500   FREQ    0.025    0.225     0.75
  19    rs28541500   MEAN   0.1684   0.1344   0.1263
  19    rs28541500     SD        0  0.02793  0.02408
  19      rs702065   GENO      T/T      T/C      C/C
  19      rs702065 COUNTS        1        7       32
  19      rs702065   FREQ    0.025    0.175      0.8
  19      rs702065   MEAN   0.1684   0.1374   0.1262
  19      rs702065     SD        0  0.02849  0.02404
  19    rs61730513   GENO      G/G      G/A      A/A
  19    rs61730513 COUNTS        3        9       28
  19    rs61730513   FREQ    0.075    0.225      0.7
  19    rs61730513   MEAN   0.1232   0.1242   0.1314
  19    rs61730513     SD  0.03518  0.03535  0.02121
  19      rs778970   GENO      A/A      A/G      G/G
  19      rs778970 COUNTS        5       11       24
  19      rs778970   FREQ    0.125    0.275      0.6
  19      rs778970   MEAN   0.1265   0.1169   0.1354
  19      rs778970     SD  0.02621  0.02529  0.02407
  19    rs10412834   GENO      A/A      A/G      G/G
  19    rs10412834 COUNTS        0        4       36
  19    rs10412834   FREQ        0      0.1      0.9
  19    rs10412834   MEAN       NA   0.1161   0.1306
  19    rs10412834     SD       NA  0.02243  0.02553
  19    rs59903004   GENO      T/T      T/C      C/C
  19    rs59903004 COUNTS        4       19       17
  19    rs59903004   FREQ      0.1    0.475    0.425
  19    rs59903004   MEAN   0.1269    0.128   0.1311
  19    rs59903004     SD  0.02691  0.03097  0.01861
  19      rs778971   GENO      T/T      T/G      G/G
  19      rs778971 COUNTS       10       17       13
  19      rs778971   FREQ     0.25    0.425    0.325
  19      rs778971   MEAN   0.1323    0.128   0.1283
  19      rs778971     SD  0.02051   0.0314  0.02119
  19      rs778972   GENO      G/G      G/A      A/A
  19      rs778972 COUNTS        1       13       26
  19      rs778972   FREQ    0.025    0.325     0.65
  19      rs778972   MEAN   0.1684   0.1262   0.1292
  19      rs778972     SD        0  0.02651  0.02449
  19     rs7256360   GENO      G/G      G/A      A/A
  19     rs7256360 COUNTS        1        9       30
  19     rs7256360   FREQ    0.025    0.225     0.75
  19     rs7256360   MEAN   0.1524   0.1296   0.1283
  19     rs7256360     SD        0  0.01832  0.02744
  19     rs7255893   GENO      T/T      T/C      C/C
  19     rs7255893 COUNTS        0        6       34
  19     rs7255893   FREQ        0     0.15     0.85
  19     rs7255893   MEAN       NA    0.134   0.1283
  19     rs7255893     SD       NA  0.01925  0.02644
  19     rs7255125   GENO      A/A      A/G      G/G
  19     rs7255125 COUNTS        0        6       34
  19     rs7255125   FREQ        0     0.15     0.85
  19     rs7255125   MEAN       NA    0.134   0.1283
  19     rs7255125     SD       NA  0.01925  0.02644
  19   rs137874001   GENO      A/A      A/G      G/G
  19   rs137874001 COUNTS        0        5       35
  19   rs137874001   FREQ        0    0.125    0.875
  19   rs137874001   MEAN       NA   0.1382   0.1279
  19   rs137874001     SD       NA  0.01418  0.02647
  19     rs7256646   GENO      G/G      G/A      A/A
  19     rs7256646 COUNTS        9       19       12
  19     rs7256646   FREQ    0.225    0.475      0.3
  19     rs7256646   MEAN   0.1407   0.1278   0.1228
  19     rs7256646     SD  0.02108  0.03003  0.01804
  19   rs148155052   GENO      A/A      A/G      G/G
  19   rs148155052 COUNTS        0        6       34
  19   rs148155052   FREQ        0     0.15     0.85
  19   rs148155052   MEAN       NA   0.1273   0.1295
  19   rs148155052     SD       NA  0.02636  0.02558
  19    rs10404705   GENO      T/T      T/C      C/C
  19    rs10404705 COUNTS        0        6       34
  19    rs10404705   FREQ        0     0.15     0.85
  19    rs10404705   MEAN       NA   0.1302    0.129
  19    rs10404705     SD       NA  0.02329  0.02603
  19    rs58111488   GENO      A/A      A/G      G/G
  19    rs58111488 COUNTS        2        8       30
  19    rs58111488   FREQ     0.05      0.2     0.75
  19    rs58111488   MEAN   0.1434   0.1344   0.1268
  19    rs58111488     SD  0.01376  0.02488  0.02611
  19   rs147466477   GENO      A/A      A/C      C/C
  19   rs147466477 COUNTS        1        7       32
  19   rs147466477   FREQ    0.025    0.175      0.8
  19   rs147466477   MEAN    0.117   0.1224   0.1311
  19   rs147466477     SD        0  0.01892  0.02685
  19      rs778974   GENO      A/A      A/G      G/G
  19      rs778974 COUNTS        9       20       11
  19      rs778974   FREQ    0.225      0.5    0.275
  19      rs778974   MEAN    0.123   0.1243   0.1432
  19      rs778974     SD  0.02078  0.02819  0.01881
  19    rs56671476   GENO    CA/CA     CA/C      C/C
  19    rs56671476 COUNTS        0        7       33
  19    rs56671476   FREQ        0    0.175    0.825
  19    rs56671476   MEAN       NA   0.1372   0.1275
  19    rs56671476     SD       NA   0.0181  0.02656
  19    rs12984793   GENO      T/T      T/A      A/A
  19    rs12984793 COUNTS        0        8       32
  19    rs12984793   FREQ        0      0.2      0.8
  19    rs12984793   MEAN       NA   0.1364   0.1274
  19    rs12984793     SD       NA  0.01694  0.02698
  19    rs73546566   GENO      T/T      T/C      C/C
  19    rs73546566 COUNTS        2        8       30
  19    rs73546566   FREQ     0.05      0.2     0.75
  19    rs73546566   MEAN   0.1434   0.1344   0.1268
  19    rs73546566     SD  0.01376  0.02488  0.02611
  19    rs75621193   GENO      T/T      T/C      C/C
  19    rs75621193 COUNTS        0        6       34
  19    rs75621193   FREQ        0     0.15     0.85
  19    rs75621193   MEAN       NA   0.1331   0.1285
  19    rs75621193     SD       NA  0.01575  0.02682
  19   rs552960113   GENO    TA/TA     TA/T      T/T
  19   rs552960113 COUNTS        5       26        9
  19   rs552960113   FREQ    0.125     0.65    0.225
  19   rs552960113   MEAN   0.1295   0.1309   0.1239
  19   rs552960113     SD   0.0202  0.02483  0.03105
  19    rs11666151   GENO      G/G      G/A      A/A
  19    rs11666151 COUNTS        1        5       34
  19    rs11666151   FREQ    0.025    0.125     0.85
  19    rs11666151   MEAN   0.1168   0.1279   0.1297
  19    rs11666151     SD        0  0.02076  0.02651
  19   rs142612013   GENO      T/T      T/C      C/C
  19   rs142612013 COUNTS        2       11       27
  19   rs142612013   FREQ     0.05    0.275    0.675
  19   rs142612013   MEAN   0.1434   0.1284   0.1284
  19   rs142612013     SD  0.01376   0.0237  0.02693
  19   rs146828458   GENO      A/A      A/G      G/G
  19   rs146828458 COUNTS        0        7       33
  19   rs146828458   FREQ        0    0.175    0.825
  19   rs146828458   MEAN       NA   0.1397   0.1269
  19   rs146828458     SD       NA  0.01199  0.02697
  19   rs139228342   GENO      C/C      C/G      G/G
  19   rs139228342 COUNTS        1        6       33
  19   rs139228342   FREQ    0.025     0.15    0.825
  19   rs139228342   MEAN    0.117   0.1246   0.1304
  19   rs139228342     SD        0  0.01856  0.02683
  19   rs143152443   GENO      G/G      G/A      A/A
  19   rs143152443 COUNTS        0        5       35
  19   rs143152443   FREQ        0    0.125    0.875
  19   rs143152443   MEAN       NA   0.1382   0.1279
  19   rs143152443     SD       NA  0.01418  0.02647
  19   rs199701591   GENO      C/C     C/CA    CA/CA
  19   rs199701591 COUNTS        1        8       31
  19   rs199701591   FREQ    0.025      0.2    0.775
  19   rs199701591   MEAN   0.1168   0.1238    0.131
  19   rs199701591     SD        0  0.01906  0.02711
  19   rs148102730   GENO      T/T      T/G      G/G
  19   rs148102730 COUNTS        0        4       36
  19   rs148102730   FREQ        0      0.1      0.9
  19   rs148102730   MEAN       NA   0.1361   0.1284
  19   rs148102730     SD       NA  0.03867  0.02414
  19     rs1674146   GENO      A/A      A/G      G/G
  19     rs1674146 COUNTS        2       15       23
  19     rs1674146   FREQ     0.05    0.375    0.575
  19     rs1674146   MEAN   0.1399    0.126   0.1304
  19     rs1674146     SD  0.04032    0.028  0.02342
  19    rs12984289   GENO      A/A      A/G      G/G
  19    rs12984289 COUNTS        2       12       26
  19    rs12984289   FREQ     0.05      0.3     0.65
  19    rs12984289   MEAN  0.08285   0.1382   0.1286
  19    rs12984289     SD  0.02485  0.02857  0.02021
  19    rs34971496   GENO      G/G      G/A      A/A
  19    rs34971496 COUNTS        2       12       26
  19    rs34971496   FREQ     0.05      0.3     0.65
  19    rs34971496   MEAN  0.08285   0.1382   0.1286
  19    rs34971496     SD  0.02485  0.02857  0.02021
  19     rs1678854   GENO      A/A      A/G      G/G
  19     rs1678854 COUNTS        1       14       25
  19     rs1678854   FREQ    0.025     0.35    0.625
  19     rs1678854   MEAN   0.1168   0.1285   0.1301
  19     rs1678854     SD        0  0.01792  0.02939
  19    rs11355885   GENO    TA/TA     TA/T      T/T
  19    rs11355885 COUNTS        3       14       23
  19    rs11355885   FREQ    0.075     0.35    0.575
  19    rs11355885   MEAN   0.1441   0.1241   0.1304
  19    rs11355885     SD  0.02942  0.02804  0.02342
  19   rs142791611   GENO      A/A  A/AGAGT AGAGT/AGAGT
  19   rs142791611 COUNTS        1       10       29
  19   rs142791611   FREQ    0.025     0.25    0.725
  19   rs142791611   MEAN   0.1004   0.1269    0.131
  19   rs142791611     SD        0  0.03621  0.02097
  19    rs59068331   GENO      C/C      C/T      T/T
  19    rs59068331 COUNTS        2       11       27
  19    rs59068331   FREQ     0.05    0.275    0.675
  19    rs59068331   MEAN  0.08285   0.1389   0.1287
  19    rs59068331     SD  0.02485  0.02985  0.01982
  19    rs60974710   GENO      G/G      G/A      A/A
  19    rs60974710 COUNTS        2       11       27
  19    rs60974710   FREQ     0.05    0.275    0.675
  19    rs60974710   MEAN  0.08285   0.1389   0.1287
  19    rs60974710     SD  0.02485  0.02985  0.01982
  19     rs8108862   GENO      T/T      T/C      C/C
  19     rs8108862 COUNTS        2       12       26
  19     rs8108862   FREQ     0.05      0.3     0.65
  19     rs8108862   MEAN  0.08285   0.1382   0.1286
  19     rs8108862     SD  0.02485  0.02857  0.02021
  19    rs11442325   GENO      T/T     T/TC    TC/TC
  19    rs11442325 COUNTS        2       15       23
  19    rs11442325   FREQ     0.05    0.375    0.575
  19    rs11442325   MEAN   0.1399    0.126   0.1304
  19    rs11442325     SD  0.04032    0.028  0.02342
  19    rs28375314   GENO      T/T      T/C      C/C
  19    rs28375314 COUNTS        2       11       27
  19    rs28375314   FREQ     0.05    0.275    0.675
  19    rs28375314   MEAN  0.08285   0.1389   0.1287
  19    rs28375314     SD  0.02485  0.02985  0.01982
  19   rs150446611   GENO      T/T      T/C      C/C
  19   rs150446611 COUNTS        0        5       35
  19   rs150446611   FREQ        0    0.125    0.875
  19   rs150446611   MEAN       NA   0.1393   0.1277
  19   rs150446611     SD       NA  0.01057   0.0266
  19     rs1678855   GENO      A/A      A/G      G/G
  19     rs1678855 COUNTS        5       16       19
  19     rs1678855   FREQ    0.125      0.4    0.475
  19     rs1678855   MEAN   0.1114   0.1341   0.1297
  19     rs1678855     SD  0.03442  0.02672  0.02065
  19     rs1678856   GENO      A/A      A/G      G/G
  19     rs1678856 COUNTS        1       14       25
  19     rs1678856   FREQ    0.025     0.35    0.625
  19     rs1678856   MEAN   0.1168   0.1285   0.1301
  19     rs1678856     SD        0  0.01792  0.02939
  19     rs1678857   GENO      C/C      C/T      T/T
  19     rs1678857 COUNTS        1       14       25
  19     rs1678857   FREQ    0.025     0.35    0.625
  19     rs1678857   MEAN   0.1168   0.1285   0.1301
  19     rs1678857     SD        0  0.01792  0.02939
  19     rs1674149   GENO      T/T      T/C      C/C
  19     rs1674149 COUNTS        1       12       27
  19     rs1674149   FREQ    0.025      0.3    0.675
  19     rs1674149   MEAN   0.1168    0.126   0.1311
  19     rs1674149     SD        0  0.01816  0.02848
  19     rs1678858   GENO      A/A      A/G      G/G
  19     rs1678858 COUNTS       10       19       11
  19     rs1678858   FREQ     0.25    0.475    0.275
  19     rs1678858   MEAN   0.1289   0.1299   0.1281
  19     rs1678858     SD  0.02007  0.01943  0.03827
  19    rs10407295   GENO      A/A      A/G      G/G
  19    rs10407295 COUNTS        7        9       24
  19    rs10407295   FREQ    0.175    0.225      0.6
  19    rs10407295   MEAN   0.1373   0.1214   0.1297
  19    rs10407295     SD  0.01541  0.02563   0.0275
  19    rs10409306   GENO      T/T      T/C      C/C
  19    rs10409306 COUNTS        7        9       24
  19    rs10409306   FREQ    0.175    0.225      0.6
  19    rs10409306   MEAN   0.1373   0.1214   0.1297
  19    rs10409306     SD  0.01541  0.02563   0.0275
  19    rs10407932   GENO      A/A      A/G      G/G
  19    rs10407932 COUNTS        7        9       24
  19    rs10407932   FREQ    0.175    0.225      0.6
  19    rs10407932   MEAN   0.1373   0.1214   0.1297
  19    rs10407932     SD  0.01541  0.02563   0.0275
  19    rs12973503   GENO      G/G      G/T      T/T
  19    rs12973503 COUNTS        2       12       26
  19    rs12973503   FREQ     0.05      0.3     0.65
  19    rs12973503   MEAN  0.08285   0.1382   0.1286
  19    rs12973503     SD  0.02485  0.02857  0.02021
  19   rs112242666   GENO      T/T      T/C      C/C
  19   rs112242666 COUNTS        1       10       29
  19   rs112242666   FREQ    0.025     0.25    0.725
  19   rs112242666   MEAN   0.1004   0.1269    0.131
  19   rs112242666     SD        0  0.03621  0.02097
  19     rs1678860   GENO      T/T      T/G      G/G
  19     rs1678860 COUNTS        1        5       34
  19     rs1678860   FREQ    0.025    0.125     0.85
  19     rs1678860   MEAN   0.1168   0.1279   0.1297
  19     rs1678860     SD        0  0.02076  0.02651
  19    rs11306508   GENO      C/C     C/CT    CT/CT
  19    rs11306508 COUNTS        1        5       34
  19    rs11306508   FREQ    0.025    0.125     0.85
  19    rs11306508   MEAN   0.1168   0.1279   0.1297
  19    rs11306508     SD        0  0.02076  0.02651
  19    rs34764248   GENO  CCT/CCT    CCT/C      C/C
  19    rs34764248 COUNTS        7       14       19
  19    rs34764248   FREQ    0.175     0.35    0.475
  19    rs34764248   MEAN   0.1376   0.1233   0.1305
  19    rs34764248     SD  0.01492  0.02351  0.02939
  19     rs1612621   GENO      A/A      A/G      G/G
  19     rs1612621 COUNTS        1        5       34
  19     rs1612621   FREQ    0.025    0.125     0.85
  19     rs1612621   MEAN   0.1168   0.1279   0.1297
  19     rs1612621     SD        0  0.02076  0.02651
  19     rs3865521   GENO      C/C      C/G      G/G
  19     rs3865521 COUNTS        0        8       32
  19     rs3865521   FREQ        0      0.2      0.8
  19     rs3865521   MEAN       NA    0.123   0.1307
  19     rs3865521     SD       NA  0.01701  0.02705
  19     rs1614492   GENO      A/A      A/G      G/G
  19     rs1614492 COUNTS        1        8       31
  19     rs1614492   FREQ    0.025      0.2    0.775
  19     rs1614492   MEAN   0.1168   0.1321   0.1288
  19     rs1614492     SD        0  0.01731  0.02755
  19    rs73546588   GENO      G/G      G/A      A/A
  19    rs73546588 COUNTS        2        9       29
  19    rs73546588   FREQ     0.05    0.225    0.725
  19    rs73546588   MEAN   0.1434   0.1284   0.1285
  19    rs73546588     SD  0.01376  0.02859  0.02531
  19    rs10423970   GENO      G/G      G/A      A/A
  19    rs10423970 COUNTS        3       16       21
  19    rs10423970   FREQ    0.075      0.4    0.525
  19    rs10423970   MEAN  0.09876   0.1404    0.125
  19    rs10423970     SD  0.03269  0.02509  0.02044
  19     rs8109264   GENO      C/C      C/G      G/G
  19     rs8109264 COUNTS        2       15       23
  19     rs8109264   FREQ     0.05    0.375    0.575
  19     rs8109264   MEAN   0.1399    0.126   0.1304
  19     rs8109264     SD  0.04032    0.028  0.02342
  19    rs10423418   GENO      T/T      T/C      C/C
  19    rs10423418 COUNTS        3       16       21
  19    rs10423418   FREQ    0.075      0.4    0.525
  19    rs10423418   MEAN  0.09876   0.1404    0.125
  19    rs10423418     SD  0.03269  0.02509  0.02044
  19    rs77205156   GENO      T/T      T/C      C/C
  19    rs77205156 COUNTS        0        5       35
  19    rs77205156   FREQ        0    0.125    0.875
  19    rs77205156   MEAN       NA   0.1393   0.1277
  19    rs77205156     SD       NA  0.01057   0.0266
  19    rs10424279   GENO      T/T      T/C      C/C
  19    rs10424279 COUNTS        3       16       21
  19    rs10424279   FREQ    0.075      0.4    0.525
  19    rs10424279   MEAN  0.09876   0.1404    0.125
  19    rs10424279     SD  0.03269  0.02509  0.02044
  19    rs10425039   GENO      G/G      G/A      A/A
  19    rs10425039 COUNTS        3       16       21
  19    rs10425039   FREQ    0.075      0.4    0.525
  19    rs10425039   MEAN  0.09876   0.1404    0.125
  19    rs10425039     SD  0.03269  0.02509  0.02044
  19    rs10424683   GENO      T/T      T/C      C/C
  19    rs10424683 COUNTS        3       16       21
  19    rs10424683   FREQ    0.075      0.4    0.525
  19    rs10424683   MEAN  0.09876   0.1404    0.125
  19    rs10424683     SD  0.03269  0.02509  0.02044
  19    rs34261218   GENO      T/T     T/TG    TG/TG
  19    rs34261218 COUNTS        0        7       33
  19    rs34261218   FREQ        0    0.175    0.825
  19    rs34261218   MEAN       NA   0.1399   0.1269
  19    rs34261218     SD       NA   0.0108  0.02705
  19   rs148095216   GENO      T/T  T/TTTTC TTTTC/TTTTC
  19   rs148095216 COUNTS        3       16       21
  19   rs148095216   FREQ    0.075      0.4    0.525
  19   rs148095216   MEAN  0.09876   0.1404    0.125
  19   rs148095216     SD  0.03269  0.02509  0.02044
  19   rs117410144   GENO      T/T      T/C      C/C
  19   rs117410144 COUNTS        0        5       35
  19   rs117410144   FREQ        0    0.125    0.875
  19   rs117410144   MEAN       NA   0.1393   0.1277
  19   rs117410144     SD       NA  0.01057   0.0266
  19    rs10405089   GENO      T/T      T/C      C/C
  19    rs10405089 COUNTS        5       14       21
  19    rs10405089   FREQ    0.125     0.35    0.525
  19    rs10405089   MEAN   0.1167   0.1399    0.125
  19    rs10405089     SD  0.03376   0.0269  0.02044
  19   rs112132165   GENO      A/A      A/G      G/G
  19   rs112132165 COUNTS        0        7       33
  19   rs112132165   FREQ        0    0.175    0.825
  19   rs112132165   MEAN       NA   0.1246   0.1302
  19   rs112132165     SD       NA  0.01766  0.02683
  19    rs10406814   GENO      C/C      C/A      A/A
  19    rs10406814 COUNTS        2       15       23
  19    rs10406814   FREQ     0.05    0.375    0.575
  19    rs10406814   MEAN   0.1155   0.1325   0.1282
  19    rs10406814     SD  0.02133   0.0307  0.02224
  19    rs10406047   GENO      T/T      T/C      C/C
  19    rs10406047 COUNTS        3       16       21
  19    rs10406047   FREQ    0.075      0.4    0.525
  19    rs10406047   MEAN  0.09876   0.1404    0.125
  19    rs10406047     SD  0.03269  0.02509  0.02044
  19    rs71172778   GENO    GA/GA     GA/G      G/G
  19    rs71172778 COUNTS        2       15       23
  19    rs71172778   FREQ     0.05    0.375    0.575
  19    rs71172778   MEAN   0.1155   0.1325   0.1282
  19    rs71172778     SD  0.02133   0.0307  0.02224
  19    rs73546595   GENO      A/A      A/G      G/G
  19    rs73546595 COUNTS        2        8       30
  19    rs73546595   FREQ     0.05      0.2     0.75
  19    rs73546595   MEAN   0.1434   0.1331   0.1272
  19    rs73546595     SD  0.01376   0.0265  0.02582
  19    rs10418257   GENO      G/G      G/T      T/T
  19    rs10418257 COUNTS        3       16       21
  19    rs10418257   FREQ    0.075      0.4    0.525
  19    rs10418257   MEAN  0.09876   0.1404    0.125
  19    rs10418257     SD  0.03269  0.02509  0.02044
  19    rs10412316   GENO      T/T      T/C      C/C
  19    rs10412316 COUNTS        3       16       21
  19    rs10412316   FREQ    0.075      0.4    0.525
  19    rs10412316   MEAN  0.09876   0.1404    0.125
  19    rs10412316     SD  0.03269  0.02509  0.02044
  19    rs10411214   GENO      A/A      A/G      G/G
  19    rs10411214 COUNTS        2       15       23
  19    rs10411214   FREQ     0.05    0.375    0.575
  19    rs10411214   MEAN   0.1155   0.1325   0.1282
  19    rs10411214     SD  0.02133   0.0307  0.02224
  19    rs11881333   GENO      C/C      C/T      T/T
  19    rs11881333 COUNTS        6       14       20
  19    rs11881333   FREQ     0.15     0.35      0.5
  19    rs11881333   MEAN   0.1247   0.1304   0.1297
  19    rs11881333     SD  0.02283  0.02962  0.02398
  19     rs1674153   GENO      T/T      T/C      C/C
  19     rs1674153 COUNTS        1       12       27
  19     rs1674153   FREQ    0.025      0.3    0.675
  19     rs1674153   MEAN   0.1168    0.126   0.1311
  19     rs1674153     SD        0  0.01816  0.02848
  19     rs1674154   GENO      T/T      T/C      C/C
  19     rs1674154 COUNTS        3       16       21
  19     rs1674154   FREQ    0.075      0.4    0.525
  19     rs1674154   MEAN   0.1473   0.1222   0.1319
  19     rs1674154     SD  0.03124  0.03104  0.01838
  19     rs2637198   GENO      T/T      T/C      C/C
  19     rs2637198 COUNTS        2       15       23
  19     rs2637198   FREQ     0.05    0.375    0.575
  19     rs2637198   MEAN   0.1399    0.126   0.1304
  19     rs2637198     SD  0.04032    0.028  0.02342
  19     rs1674155   GENO      T/T      T/C      C/C
  19     rs1674155 COUNTS        1       12       27
  19     rs1674155   FREQ    0.025      0.3    0.675
  19     rs1674155   MEAN   0.1168    0.126   0.1311
  19     rs1674155     SD        0  0.01816  0.02848
  19   rs148244510   GENO      A/A      A/G      G/G
  19   rs148244510 COUNTS        0        7       33
  19   rs148244510   FREQ        0    0.175    0.825
  19   rs148244510   MEAN       NA   0.1246   0.1302
  19   rs148244510     SD       NA  0.01766  0.02683
  19     rs1678850   GENO      G/G      G/A      A/A
  19     rs1678850 COUNTS        1       12       27
  19     rs1678850   FREQ    0.025      0.3    0.675
  19     rs1678850   MEAN   0.1168    0.126   0.1311
  19     rs1678850     SD        0  0.01816  0.02848
  19   rs548447348   GENO      T/T     T/TG    TG/TG
  19   rs548447348 COUNTS        0        5       35
  19   rs548447348   FREQ        0    0.125    0.875
  19   rs548447348   MEAN       NA   0.1393   0.1277
  19   rs548447348     SD       NA  0.01057   0.0266
  19    rs10420696   GENO      A/A      A/C      C/C
  19    rs10420696 COUNTS        0        8       32
  19    rs10420696   FREQ        0      0.2      0.8
  19    rs10420696   MEAN       NA   0.1313   0.1287
  19    rs10420696     SD       NA  0.01483  0.02754
  19   rs200977535   GENO AGGT/AGGT   AGGT/A      A/A
  19   rs200977535 COUNTS        1        5       34
  19   rs200977535   FREQ    0.025    0.125     0.85
  19   rs200977535   MEAN   0.1168   0.1279   0.1297
  19   rs200977535     SD        0  0.02076  0.02651
  19    rs77102125   GENO      C/C      C/A      A/A
  19    rs77102125 COUNTS        0        4       36
  19    rs77102125   FREQ        0      0.1      0.9
  19    rs77102125   MEAN       NA   0.1281   0.1293
  19    rs77102125     SD       NA  0.01187  0.02654
  19    rs12981580   GENO      C/C      C/A      A/A
  19    rs12981580 COUNTS        1        5       34
  19    rs12981580   FREQ    0.025    0.125     0.85
  19    rs12981580   MEAN   0.1168   0.1279   0.1297
  19    rs12981580     SD        0  0.02076  0.02651
  19    rs61293321   GENO      A/A      A/T      T/T
  19    rs61293321 COUNTS        1        5       34
  19    rs61293321   FREQ    0.025    0.125     0.85
  19    rs61293321   MEAN   0.1168   0.1279   0.1297
  19    rs61293321     SD        0  0.02076  0.02651
  19    rs61507041   GENO      A/A      A/C      C/C
  19    rs61507041 COUNTS        1        5       34
  19    rs61507041   FREQ    0.025    0.125     0.85
  19    rs61507041   MEAN   0.1168   0.1279   0.1297
  19    rs61507041     SD        0  0.02076  0.02651
  19   rs145377516   GENO      C/C      C/T      T/T
  19   rs145377516 COUNTS        0        7       33
  19   rs145377516   FREQ        0    0.175    0.825
  19   rs145377516   MEAN       NA   0.1246   0.1302
  19   rs145377516     SD       NA  0.01766  0.02683
  19   rs200694765   GENO CAAAAAAGAAA/CAAAAAAGAAA CAAAAAAGAAA/C      C/C
  19   rs200694765 COUNTS       10       18       12
  19   rs200694765   FREQ     0.25     0.45      0.3
  19   rs200694765   MEAN   0.1279   0.1261   0.1349
  19   rs200694765     SD  0.04033   0.0187  0.01887
  19     rs8113052   GENO      G/G      G/A      A/A
  19     rs8113052 COUNTS        8       19       13
  19     rs8113052   FREQ      0.2    0.475    0.325
  19     rs8113052   MEAN   0.1317   0.1272   0.1305
  19     rs8113052     SD  0.02174  0.01911  0.03543
  19     rs8102177   GENO      G/G      G/T      T/T
  19     rs8102177 COUNTS        8       19       13
  19     rs8102177   FREQ      0.2    0.475    0.325
  19     rs8102177   MEAN   0.1317   0.1272   0.1305
  19     rs8102177     SD  0.02174  0.01911  0.03543
  19   rs201622322   GENO      C/C     C/CA    CA/CA
  19   rs201622322 COUNTS        0        7       33
  19   rs201622322   FREQ        0    0.175    0.825
  19   rs201622322   MEAN       NA   0.1246   0.1302
  19   rs201622322     SD       NA  0.01766  0.02683
  19    rs12974377   GENO      T/T      T/C      C/C
  19    rs12974377 COUNTS        1       12       27
  19    rs12974377   FREQ    0.025      0.3    0.675
  19    rs12974377   MEAN   0.1004   0.1293   0.1302
  19    rs12974377     SD        0  0.03357  0.02133
  19   rs146543131   GENO      T/T      T/C      C/C
  19   rs146543131 COUNTS        0        7       33
  19   rs146543131   FREQ        0    0.175    0.825
  19   rs146543131   MEAN       NA   0.1246   0.1302
  19   rs146543131     SD       NA  0.01766  0.02683
  19    rs62106025   GENO      T/T      T/C      C/C
  19    rs62106025 COUNTS        1       12       27
  19    rs62106025   FREQ    0.025      0.3    0.675
  19    rs62106025   MEAN   0.1168    0.126   0.1311
  19    rs62106025     SD        0  0.01816  0.02848
  19    rs58013564   GENO      G/G      G/A      A/A
  19    rs58013564 COUNTS        8       21       11
  19    rs58013564   FREQ      0.2    0.525    0.275
  19    rs58013564   MEAN   0.1287   0.1279    0.132
  19    rs58013564     SD  0.03576  0.02384  0.02154
  19     rs6510861   GENO      C/C      C/T      T/T
  19     rs6510861 COUNTS        0        5       35
  19     rs6510861   FREQ        0    0.125    0.875
  19     rs6510861   MEAN       NA   0.1238   0.1299
  19     rs6510861     SD       NA   0.0214  0.02606
  19   rs149300280   GENO      A/A      A/G      G/G
  19   rs149300280 COUNTS        0        5       35
  19   rs149300280   FREQ        0    0.125    0.875
  19   rs149300280   MEAN       NA   0.1393   0.1277
  19   rs149300280     SD       NA  0.01057   0.0266
  19    rs55702327   GENO      T/T      T/C      C/C
  19    rs55702327 COUNTS        0        6       34
  19    rs55702327   FREQ        0     0.15     0.85
  19    rs55702327   MEAN       NA   0.1415    0.127
  19    rs55702327     SD       NA  0.01087  0.02664
  19   rs111662569   GENO      C/C      C/T      T/T
  19   rs111662569 COUNTS       10       12       18
  19   rs111662569   FREQ     0.25      0.3     0.45
  19   rs111662569   MEAN   0.1448   0.1174   0.1284
  19   rs111662569     SD  0.01202  0.02758   0.0258
  19   rs113752432   GENO      A/A      A/G      G/G
  19   rs113752432 COUNTS        7       10       23
  19   rs113752432   FREQ    0.175     0.25    0.575
  19   rs113752432   MEAN   0.1441   0.1151   0.1308
  19   rs113752432     SD  0.01428  0.02986  0.02359
  19    rs73548308   GENO      C/C      C/T      T/T
  19    rs73548308 COUNTS       10       12       18
  19    rs73548308   FREQ     0.25      0.3     0.45
  19    rs73548308   MEAN   0.1448   0.1174   0.1284
  19    rs73548308     SD  0.01202  0.02758   0.0258
  19    rs28508130   GENO      A/A      A/G      G/G
  19    rs28508130 COUNTS        1       10       29
  19    rs28508130   FREQ    0.025     0.25    0.725
  19    rs28508130   MEAN   0.1004   0.1269    0.131
  19    rs28508130     SD        0  0.03621  0.02097
  19    rs28366403   GENO      A/A      A/C      C/C
  19    rs28366403 COUNTS        1       10       29
  19    rs28366403   FREQ    0.025     0.25    0.725
  19    rs28366403   MEAN   0.1004   0.1269    0.131
  19    rs28366403     SD        0  0.03621  0.02097
  19     rs1674160   GENO      G/G      G/T      T/T
  19     rs1674160 COUNTS        1       15       24
  19     rs1674160   FREQ    0.025    0.375      0.6
  19     rs1674160   MEAN   0.1168   0.1273   0.1309
  19     rs1674160     SD        0  0.01782  0.02976
  19   rs185767679   GENO      A/A      A/G      G/G
  19   rs185767679 COUNTS        0        5       35
  19   rs185767679   FREQ        0    0.125    0.875
  19   rs185767679   MEAN       NA   0.1353   0.1283
  19   rs185767679     SD       NA  0.04032  0.02324
  19     rs1678869   GENO      C/C      C/G      G/G
  19     rs1678869 COUNTS        1        7       32
  19     rs1678869   FREQ    0.025    0.175      0.8
  19     rs1678869   MEAN   0.1214   0.1237   0.1306
  19     rs1678869     SD        0  0.01804  0.02712
  19     rs1674159   GENO      T/T      T/C      C/C
  19     rs1674159 COUNTS        0        7       33
  19     rs1674159   FREQ        0    0.175    0.825
  19     rs1674159   MEAN       NA   0.1246   0.1302
  19     rs1674159     SD       NA  0.01766  0.02683
  19    rs11667261   GENO      A/A      A/T      T/T
  19    rs11667261 COUNTS        2       15       23
  19    rs11667261   FREQ     0.05    0.375    0.575
  19    rs11667261   MEAN   0.1399    0.126   0.1304
  19    rs11667261     SD  0.04032    0.028  0.02342
  19   rs112910547   GENO    AT/AT     AT/A      A/A
  19   rs112910547 COUNTS       10       14       16
  19   rs112910547   FREQ     0.25     0.35      0.4
  19   rs112910547   MEAN   0.1448   0.1186   0.1287
  19   rs112910547     SD  0.01202  0.02561   0.0274
  19    rs10407831   GENO      G/G      G/A      A/A
  19    rs10407831 COUNTS        8       12       20
  19    rs10407831   FREQ      0.2      0.3      0.5
  19    rs10407831   MEAN   0.1391   0.1238   0.1284
  19    rs10407831     SD  0.01519  0.02208  0.02987
  19     rs2561794   GENO      T/T      T/G      G/G
  19     rs2561794 COUNTS        5       16       19
  19     rs2561794   FREQ    0.125      0.4    0.475
  19     rs2561794   MEAN   0.1315   0.1187   0.1374
  19     rs2561794     SD  0.02355  0.02749  0.02172
  19     rs2637199   GENO      T/T      T/C      C/C
  19     rs2637199 COUNTS        1       12       27
  19     rs2637199   FREQ    0.025      0.3    0.675
  19     rs2637199   MEAN   0.1168    0.126   0.1311
  19     rs2637199     SD        0  0.01816  0.02848
  19     rs8103609   GENO      A/A      A/G      G/G
  19     rs8103609 COUNTS       11       13       16
  19     rs8103609   FREQ    0.275    0.325      0.4
  19     rs8103609   MEAN    0.142   0.1189   0.1287
  19     rs8103609     SD  0.01456  0.02663   0.0274
  19   rs535327199   GENO  TAC/TAC    TAC/T      T/T
  19   rs535327199 COUNTS        1        9       30
  19   rs535327199   FREQ    0.025    0.225     0.75
  19   rs535327199   MEAN   0.1684   0.1303   0.1275
  19   rs535327199     SD        0   0.0313  0.02321
  19   rs146580252   GENO      T/T      T/C      C/C
  19   rs146580252 COUNTS        0        7       33
  19   rs146580252   FREQ        0    0.175    0.825
  19   rs146580252   MEAN       NA   0.1246   0.1302
  19   rs146580252     SD       NA  0.01766  0.02683
  19   rs139741322   GENO      A/A      A/C      C/C
  19   rs139741322 COUNTS        0        7       33
  19   rs139741322   FREQ        0    0.175    0.825
  19   rs139741322   MEAN       NA   0.1371   0.1275
  19   rs139741322     SD       NA  0.03367  0.02356
  19   rs149779298   GENO      C/C      C/T      T/T
  19   rs149779298 COUNTS        1       12       27
  19   rs149779298   FREQ    0.025      0.3    0.675
  19   rs149779298   MEAN   0.1302   0.1309   0.1284
  19   rs149779298     SD        0  0.02894  0.02466
  19    rs35997297   GENO      A/A      A/G      G/G
  19    rs35997297 COUNTS        1        5       34
  19    rs35997297   FREQ    0.025    0.125     0.85
  19    rs35997297   MEAN   0.1168   0.1279   0.1297
  19    rs35997297     SD        0  0.02076  0.02651
  19     rs2637200   GENO      A/A      A/G      G/G
  19     rs2637200 COUNTS        3       16       21
  19     rs2637200   FREQ    0.075      0.4    0.525
  19     rs2637200   MEAN   0.1473   0.1222   0.1319
  19     rs2637200     SD  0.03124  0.03104  0.01838
  19   rs541521794   GENO    CA/CA     CA/C      C/C
  19   rs541521794 COUNTS        2       16       22
  19   rs541521794   FREQ     0.05      0.4     0.55
  19   rs541521794   MEAN   0.1446   0.1297   0.1274
  19   rs541521794     SD  0.02512  0.02661  0.02515
  19     rs2608895   GENO      C/C      C/G      G/G
  19     rs2608895 COUNTS        7       19       14
  19     rs2608895   FREQ    0.175    0.475     0.35
  19     rs2608895   MEAN   0.1285   0.1267   0.1329
  19     rs2608895     SD  0.03862  0.02445  0.01973
  19     rs2637201   GENO      A/A      A/G      G/G
  19     rs2637201 COUNTS        2       16       22
  19     rs2637201   FREQ     0.05      0.4     0.55
  19     rs2637201   MEAN   0.1218   0.1333   0.1269
  19     rs2637201     SD 0.007099  0.01631  0.03129
  19     rs2637202   GENO      G/G      G/A      A/A
  19     rs2637202 COUNTS        2       15       23
  19     rs2637202   FREQ     0.05    0.375    0.575
  19     rs2637202   MEAN   0.1399    0.126   0.1304
  19     rs2637202     SD  0.04032    0.028  0.02342
  19    rs11085152   GENO      G/G      G/T      T/T
  19    rs11085152 COUNTS       10       17       13
  19    rs11085152   FREQ     0.25    0.425    0.325
  19    rs11085152   MEAN   0.1357   0.1267   0.1275
  19    rs11085152     SD  0.01544  0.02218  0.03477
  19    rs79264470   GENO      A/A      A/G      G/G
  19    rs79264470 COUNTS        1        8       31
  19    rs79264470   FREQ    0.025      0.2    0.775
  19    rs79264470   MEAN   0.1684   0.1357   0.1262
  19    rs79264470     SD        0  0.02867  0.02393
  19     rs1678864   GENO      T/T      T/C      C/C
  19     rs1678864 COUNTS        2       16       22
  19     rs1678864   FREQ     0.05      0.4     0.55
  19     rs1678864   MEAN   0.1218   0.1333   0.1269
  19     rs1678864     SD 0.007099  0.01631  0.03129
  19    rs73548324   GENO      A/A      A/G      G/G
  19    rs73548324 COUNTS        2        9       29
  19    rs73548324   FREQ     0.05    0.225    0.725
  19    rs73548324   MEAN   0.1434   0.1284   0.1285
  19    rs73548324     SD  0.01376  0.02859  0.02531
  19    rs12972385   GENO      C/C      C/T      T/T
  19    rs12972385 COUNTS        9       15       16
  19    rs12972385   FREQ    0.225    0.375      0.4
  19    rs12972385   MEAN    0.138   0.1243   0.1288
  19    rs12972385     SD   0.0144  0.02271  0.03177
  19    rs10420396   GENO      C/C      C/G      G/G
  19    rs10420396 COUNTS        1       10       29
  19    rs10420396   FREQ    0.025     0.25    0.725
  19    rs10420396   MEAN   0.1004   0.1269    0.131
  19    rs10420396     SD        0  0.03621  0.02097
  19    rs58163206   GENO    AC/AC     AC/A      A/A
  19    rs58163206 COUNTS        8       16       16
  19    rs58163206   FREQ      0.2      0.4      0.4
  19    rs58163206   MEAN   0.1385   0.1249   0.1288
  19    rs58163206     SD  0.01529  0.02207  0.03177
  19     rs1678865   GENO      A/A      A/G      G/G
  19     rs1678865 COUNTS        9       15       16
  19     rs1678865   FREQ    0.225    0.375      0.4
  19     rs1678865   MEAN    0.138   0.1243   0.1288
  19     rs1678865     SD   0.0144  0.02271  0.03177
  19    rs67849401   GENO      C/C     C/CA    CA/CA
  19    rs67849401 COUNTS        1       10       29
  19    rs67849401   FREQ    0.025     0.25    0.725
  19    rs67849401   MEAN   0.1004   0.1269    0.131
  19    rs67849401     SD        0  0.03621  0.02097
  19     rs1674158   GENO      T/T      T/C      C/C
  19     rs1674158 COUNTS        2       16       22
  19     rs1674158   FREQ     0.05      0.4     0.55
  19     rs1674158   MEAN   0.1218   0.1333   0.1269
  19     rs1674158     SD 0.007099  0.01631  0.03129
  19     rs1678866   GENO      C/C      C/G      G/G
  19     rs1678866 COUNTS       11       14       15
  19     rs1678866   FREQ    0.275     0.35    0.375
  19     rs1678866   MEAN    0.139    0.122   0.1287
  19     rs1678866     SD  0.01314  0.02223  0.03289
  19    rs73548332   GENO      T/T      T/C      C/C
  19    rs73548332 COUNTS        2        9       29
  19    rs73548332   FREQ     0.05    0.225    0.725
  19    rs73548332   MEAN   0.1434   0.1328   0.1271
  19    rs73548332     SD  0.01376   0.0248  0.02627
  19    rs74500071   GENO      T/T      T/G      G/G
  19    rs74500071 COUNTS        2        9       29
  19    rs74500071   FREQ     0.05    0.225    0.725
  19    rs74500071   MEAN   0.1434   0.1284   0.1285
  19    rs74500071     SD  0.01376  0.02859  0.02531
  19     rs1626918   GENO      C/C      C/T      T/T
  19     rs1626918 COUNTS       11       16       13
  19     rs1626918   FREQ    0.275      0.4    0.325
  19     rs1626918   MEAN     0.13   0.1207   0.1389
  19     rs1626918     SD  0.03062   0.0264  0.01544
  19     rs1678867   GENO      C/C      C/T      T/T
  19     rs1678867 COUNTS        3       18       19
  19     rs1678867   FREQ    0.075     0.45    0.475
  19     rs1678867   MEAN   0.1473   0.1217   0.1334
  19     rs1678867     SD  0.03124  0.02921  0.01872
  19     rs1627779   GENO      T/T      T/C      C/C
  19     rs1627779 COUNTS        2       16       22
  19     rs1627779   FREQ     0.05      0.4     0.55
  19     rs1627779   MEAN   0.1218   0.1333   0.1269
  19     rs1627779     SD 0.007099  0.01631  0.03129
  19     rs1628564   GENO      T/T      T/C      C/C
  19     rs1628564 COUNTS        9       16       15
  19     rs1628564   FREQ    0.225      0.4    0.375
  19     rs1628564   MEAN    0.138   0.1247   0.1287
  19     rs1628564     SD   0.0144  0.02199  0.03289
  19     rs1629368   GENO      T/T      T/G      G/G
  19     rs1629368 COUNTS        9       15       16
  19     rs1629368   FREQ    0.225    0.375      0.4
  19     rs1629368   MEAN    0.138   0.1243   0.1288
  19     rs1629368     SD   0.0144  0.02271  0.03177
  19    rs60236148   GENO      A/A      A/G      G/G
  19    rs60236148 COUNTS        2        9       29
  19    rs60236148   FREQ     0.05    0.225    0.725
  19    rs60236148   MEAN   0.1434   0.1284   0.1285
  19    rs60236148     SD  0.01376  0.02859  0.02531
  19    rs77452913   GENO      T/T      T/C      C/C
  19    rs77452913 COUNTS        1        8       31
  19    rs77452913   FREQ    0.025      0.2    0.775
  19    rs77452913   MEAN   0.1684   0.1357   0.1262
  19    rs77452913     SD        0  0.02867  0.02393
  19     rs1631032   GENO      T/T      T/C      C/C
  19     rs1631032 COUNTS        9       19       12
  19     rs1631032   FREQ    0.225    0.475      0.3
  19     rs1631032   MEAN   0.1356   0.1256     0.13
  19     rs1631032     SD  0.01757  0.02648  0.02919
  19     rs1678868   GENO      C/C      C/T      T/T
  19     rs1678868 COUNTS        2       16       22
  19     rs1678868   FREQ     0.05      0.4     0.55
  19     rs1678868   MEAN   0.1218   0.1333   0.1269
  19     rs1678868     SD 0.007099  0.01631  0.03129
  19   rs192066309   GENO      G/G      G/C      C/C
  19   rs192066309 COUNTS        0        5       35
  19   rs192066309   FREQ        0    0.125    0.875
  19   rs192066309   MEAN       NA   0.1249   0.1298
  19   rs192066309     SD       NA  0.02797  0.02535
  19    rs28506987   GENO      T/T      T/A      A/A
  19    rs28506987 COUNTS        2       16       22
  19    rs28506987   FREQ     0.05      0.4     0.55
  19    rs28506987   MEAN  0.08285   0.1363   0.1282
  19    rs28506987     SD  0.02485   0.0256  0.02127
  19    rs76691409   GENO      A/A      A/G      G/G
  19    rs76691409 COUNTS        0        4       36
  19    rs76691409   FREQ        0      0.1      0.9
  19    rs76691409   MEAN       NA   0.1424   0.1277
  19    rs76691409     SD       NA  0.00949  0.02621
  19     rs7257835   GENO      T/T      T/C      C/C
  19     rs7257835 COUNTS        1        8       31
  19     rs7257835   FREQ    0.025      0.2    0.775
  19     rs7257835   MEAN   0.1684   0.1357   0.1262
  19     rs7257835     SD        0  0.02867  0.02393
  19     rs3889896   GENO      C/C      C/G      G/G
  19     rs3889896 COUNTS        1        9       30
  19     rs3889896   FREQ    0.025    0.225     0.75
  19     rs3889896   MEAN   0.1302   0.1313   0.1285
  19     rs3889896     SD        0   0.0192   0.0276
  19   rs113846482   GENO      A/A      A/G      G/G
  19   rs113846482 COUNTS        2       10       28
  19   rs113846482   FREQ     0.05     0.25      0.7
  19   rs113846482   MEAN   0.1434   0.1316   0.1273
  19   rs113846482     SD  0.01376  0.02886  0.02498
  19      rs702064   GENO      T/T      T/C      C/C
  19      rs702064 COUNTS        0        9       31
  19      rs702064   FREQ        0    0.225    0.775
  19      rs702064   MEAN       NA   0.1342   0.1277
  19      rs702064     SD       NA  0.01664  0.02743
  19   rs114489799   GENO      C/C      C/T      T/T
  19   rs114489799 COUNTS        0        8       32
  19   rs114489799   FREQ        0      0.2      0.8
  19   rs114489799   MEAN       NA   0.1267   0.1298
  19   rs114489799     SD       NA  0.03672  0.02243
  19    rs10421538   GENO      T/T      T/C      C/C
  19    rs10421538 COUNTS        4       18       18
  19    rs10421538   FREQ      0.1     0.45     0.45
  19    rs10421538   MEAN   0.1347   0.1292    0.128
  19    rs10421538     SD   0.0257  0.02744  0.02444
  19     rs7255840   GENO      T/T      T/G      G/G
  19     rs7255840 COUNTS        4       18       18
  19     rs7255840   FREQ      0.1     0.45     0.45
  19     rs7255840   MEAN   0.1347   0.1292    0.128
  19     rs7255840     SD   0.0257  0.02744  0.02444
  19    rs59996701   GENO      A/A      A/G      G/G
  19    rs59996701 COUNTS        0        8       32
  19    rs59996701   FREQ        0      0.2      0.8
  19    rs59996701   MEAN       NA   0.1267   0.1298
  19    rs59996701     SD       NA  0.03672  0.02243
  19    rs73920084   GENO      C/C      C/T      T/T
  19    rs73920084 COUNTS        0        8       32
  19    rs73920084   FREQ        0      0.2      0.8
  19    rs73920084   MEAN       NA   0.1313   0.1287
  19    rs73920084     SD       NA   0.0163  0.02735
  19     rs4807821   GENO      A/A      A/G      G/G
  19     rs4807821 COUNTS        2       14       24
  19     rs4807821   FREQ     0.05     0.35      0.6
  19     rs4807821   MEAN   0.1399   0.1291   0.1284
  19     rs4807821     SD  0.04032  0.02999  0.02239
  19   rs111790118   GENO      A/A      A/G      G/G
  19   rs111790118 COUNTS        0        6       34
  19   rs111790118   FREQ        0     0.15     0.85
  19   rs111790118   MEAN       NA   0.1252   0.1299
  19   rs111790118     SD       NA  0.01386  0.02698
  19     rs4807822   GENO      T/T      T/C      C/C
  19     rs4807822 COUNTS        5       26        9
  19     rs4807822   FREQ    0.125     0.65    0.225
  19     rs4807822   MEAN   0.1281   0.1289   0.1306
  19     rs4807822     SD  0.02025    0.027  0.02549
  19   rs375635492   GENO  GCA/GCA    GCA/G      G/G
  19   rs375635492 COUNTS        0       11       29
  19   rs375635492   FREQ        0    0.275    0.725
  19   rs375635492   MEAN       NA   0.1255   0.1306
  19   rs375635492     SD       NA  0.03099  0.02336
  19      rs778801   GENO      T/T      T/C      C/C
  19      rs778801 COUNTS        0       10       30
  19      rs778801   FREQ        0     0.25     0.75
  19      rs778801   MEAN       NA   0.1335   0.1278
  19      rs778801     SD       NA  0.01586   0.0279
  19   rs143394995   GENO      T/T      T/C      C/C
  19   rs143394995 COUNTS        1        7       32
  19   rs143394995   FREQ    0.025    0.175      0.8
  19   rs143394995   MEAN   0.1004   0.1219   0.1317
  19   rs143394995     SD        0  0.03368  0.02333
  19   rs114385434   GENO      A/A      A/G      G/G
  19   rs114385434 COUNTS        1        7       32
  19   rs114385434   FREQ    0.025    0.175      0.8
  19   rs114385434   MEAN   0.1004   0.1219   0.1317
  19   rs114385434     SD        0  0.03368  0.02333
  19      rs778800   GENO      C/C      C/T      T/T
  19      rs778800 COUNTS        0       10       30
  19      rs778800   FREQ        0     0.25     0.75
  19      rs778800   MEAN       NA   0.1335   0.1278
  19      rs778800     SD       NA  0.01586   0.0279
  19    rs73548352   GENO      C/C      C/T      T/T
  19    rs73548352 COUNTS        0        7       33
  19    rs73548352   FREQ        0    0.175    0.825
  19    rs73548352   MEAN       NA   0.1449   0.1259
  19    rs73548352     SD       NA  0.01458  0.02605
  19   rs113610796   GENO      A/A      A/T      T/T
  19   rs113610796 COUNTS        1       16       23
  19   rs113610796   FREQ    0.025      0.4    0.575
  19   rs113610796   MEAN   0.1004   0.1307   0.1294
  19   rs113610796     SD        0   0.0279  0.02388
  19    rs28473717   GENO      A/A      A/G      G/G
  19    rs28473717 COUNTS        1        7       32
  19    rs28473717   FREQ    0.025    0.175      0.8
  19    rs28473717   MEAN   0.1004   0.1219   0.1317
  19    rs28473717     SD        0  0.03368  0.02333
  19   rs116028877   GENO      A/A      A/G      G/G
  19   rs116028877 COUNTS        0        5       35
  19   rs116028877   FREQ        0    0.125    0.875
  19   rs116028877   MEAN       NA   0.1393   0.1277
  19   rs116028877     SD       NA  0.01057   0.0266
  19     rs4807055   GENO      T/T      T/C      C/C
  19     rs4807055 COUNTS        2       19       19
  19     rs4807055   FREQ     0.05    0.475    0.475
  19     rs4807055   MEAN   0.1108   0.1325   0.1278
  19     rs4807055     SD 0.008571  0.02039  0.03037
  19     rs7245450   GENO      A/A      A/G      G/G
  19     rs7245450 COUNTS        2       19       19
  19     rs7245450   FREQ     0.05    0.475    0.475
  19     rs7245450   MEAN   0.1108   0.1325   0.1278
  19     rs7245450     SD 0.008571  0.02039  0.03037
  19   rs146480385   GENO      A/A      A/G      G/G
  19   rs146480385 COUNTS        0        6       34
  19   rs146480385   FREQ        0     0.15     0.85
  19   rs146480385   MEAN       NA   0.1252   0.1299
  19   rs146480385     SD       NA  0.01386  0.02698
  19     rs7246733   GENO      T/T      T/C      C/C
  19     rs7246733 COUNTS        1       15       24
  19     rs7246733   FREQ    0.025    0.375      0.6
  19     rs7246733   MEAN   0.1168   0.1317   0.1281
  19     rs7246733     SD        0  0.02352  0.02724
  19   rs140101087   GENO      A/A      A/C      C/C
  19   rs140101087 COUNTS        0        8       32
  19   rs140101087   FREQ        0      0.2      0.8
  19   rs140101087   MEAN       NA   0.1267   0.1298
  19   rs140101087     SD       NA  0.03672  0.02243
  19   rs545310981   GENO    CA/CA     CA/C      C/C
  19   rs545310981 COUNTS        1       21       18
  19   rs545310981   FREQ    0.025    0.525     0.45
  19   rs545310981   MEAN   0.1351   0.1347   0.1225
  19   rs545310981     SD        0  0.02465  0.02597
  19    rs35728843   GENO      G/G      G/C      C/C
  19    rs35728843 COUNTS        0        9       31
  19    rs35728843   FREQ        0    0.225    0.775
  19    rs35728843   MEAN       NA   0.1342   0.1277
  19    rs35728843     SD       NA  0.01664  0.02743
  19     rs8108064   GENO      G/G      G/T      T/T
  19     rs8108064 COUNTS        4       21       15
  19     rs8108064   FREQ      0.1    0.525    0.375
  19     rs8108064   MEAN    0.133   0.1276   0.1304
  19     rs8108064     SD   0.0383  0.02845  0.01765
  19     rs1056987   GENO      T/T      T/C      C/C
  19     rs1056987 COUNTS        2       15       23
  19     rs1056987   FREQ     0.05    0.375    0.575
  19     rs1056987   MEAN   0.1399    0.126   0.1303
  19     rs1056987     SD  0.04032  0.02837  0.02315
  19   rs115530541   GENO      G/G      G/A      A/A
  19   rs115530541 COUNTS        1        7       32
  19   rs115530541   FREQ    0.025    0.175      0.8
  19   rs115530541   MEAN   0.1004   0.1219   0.1317
  19   rs115530541     SD        0  0.03368  0.02333
  19   rs114987286   GENO      T/T      T/C      C/C
  19   rs114987286 COUNTS        0        8       32
  19   rs114987286   FREQ        0      0.2      0.8
  19   rs114987286   MEAN       NA   0.1267   0.1298
  19   rs114987286     SD       NA  0.03672  0.02243
  19     rs6510862   GENO      G/G      G/A      A/A
  19     rs6510862 COUNTS        2       15       23
  19     rs6510862   FREQ     0.05    0.375    0.575
  19     rs6510862   MEAN   0.1399    0.126   0.1303
  19     rs6510862     SD  0.04032  0.02837  0.02315
  19   rs114104610   GENO      T/T      T/A      A/A
  19   rs114104610 COUNTS        0        5       35
  19   rs114104610   FREQ        0    0.125    0.875
  19   rs114104610   MEAN       NA   0.1249   0.1298
  19   rs114104610     SD       NA  0.02797  0.02535
  19    rs80329663   GENO      A/A      A/G      G/G
  19    rs80329663 COUNTS        0        8       32
  19    rs80329663   FREQ        0      0.2      0.8
  19    rs80329663   MEAN       NA   0.1267   0.1298
  19    rs80329663     SD       NA  0.03672  0.02243
  19    rs55660714   GENO      C/C      C/G      G/G
  19    rs55660714 COUNTS        0       10       30
  19    rs55660714   FREQ        0     0.25     0.75
  19    rs55660714   MEAN       NA   0.1338   0.1276
  19    rs55660714     SD       NA  0.01574   0.0279
  19    rs10406399   GENO      G/G      G/A      A/A
  19    rs10406399 COUNTS        4       21       15
  19    rs10406399   FREQ      0.1    0.525    0.375
  19    rs10406399   MEAN    0.133   0.1276   0.1304
  19    rs10406399     SD   0.0383  0.02845  0.01765
  19   rs150926741   GENO      T/T      T/C      C/C
  19   rs150926741 COUNTS        0        5       35
  19   rs150926741   FREQ        0    0.125    0.875
  19   rs150926741   MEAN       NA   0.1149   0.1312
  19   rs150926741     SD       NA  0.02398  0.02522
  19    rs33945799   GENO    TA/TA     TA/T      T/T
  19    rs33945799 COUNTS        4       31        5
  19    rs33945799   FREQ      0.1    0.775    0.125
  19    rs33945799   MEAN    0.129   0.1272   0.1413
  19    rs33945799     SD  0.02397  0.02575  0.02557
  19      rs543519   GENO      A/A      A/T      T/T
  19      rs543519 COUNTS        0        9       31
  19      rs543519   FREQ        0    0.225    0.775
  19      rs543519   MEAN       NA   0.1342   0.1277
  19      rs543519     SD       NA  0.01664  0.02743
  19    rs77008912   GENO      G/G      G/A      A/A
  19    rs77008912 COUNTS        1       16       23
  19    rs77008912   FREQ    0.025      0.4    0.575
  19    rs77008912   MEAN   0.1004   0.1307   0.1294
  19    rs77008912     SD        0   0.0279  0.02388
  19      rs542767   GENO      G/G      G/A      A/A
  19      rs542767 COUNTS        4       21       15
  19      rs542767   FREQ      0.1    0.525    0.375
  19      rs542767   MEAN    0.133   0.1276   0.1304
  19      rs542767     SD   0.0383  0.02845  0.01765
  19      rs539052   GENO      C/C      C/T      T/T
  19      rs539052 COUNTS        4       21       15
  19      rs539052   FREQ      0.1    0.525    0.375
  19      rs539052   MEAN    0.133   0.1276   0.1304
  19      rs539052     SD   0.0383  0.02845  0.01765
  19     rs4807057   GENO      T/T      T/C      C/C
  19     rs4807057 COUNTS        2       19       19
  19     rs4807057   FREQ     0.05    0.475    0.475
  19     rs4807057   MEAN   0.1108   0.1325   0.1278
  19     rs4807057     SD 0.008571  0.02039  0.03037
  19      rs432990   GENO      C/C      C/T      T/T
  19      rs432990 COUNTS        4       19       17
  19      rs432990   FREQ      0.1    0.475    0.425
  19      rs432990   MEAN    0.133   0.1263   0.1315
  19      rs432990     SD   0.0383  0.02938  0.01739
  19      rs417337   GENO      T/T      T/C      C/C
  19      rs417337 COUNTS        2       15       23
  19      rs417337   FREQ     0.05    0.375    0.575
  19      rs417337   MEAN   0.1399    0.126   0.1303
  19      rs417337     SD  0.04032  0.02837  0.02315
  19    rs34366264   GENO      T/T      T/C      C/C
  19    rs34366264 COUNTS        0        9       31
  19    rs34366264   FREQ        0    0.225    0.775
  19    rs34366264   MEAN       NA   0.1342   0.1277
  19    rs34366264     SD       NA  0.01664  0.02743
  19      rs483466   GENO      T/T      T/C      C/C
  19      rs483466 COUNTS        2       15       23
  19      rs483466   FREQ     0.05    0.375    0.575
  19      rs483466   MEAN   0.1399    0.126   0.1303
  19      rs483466     SD  0.04032  0.02837  0.02315
  19      rs447980   GENO      A/A      A/C      C/C
  19      rs447980 COUNTS        4       21       15
  19      rs447980   FREQ      0.1    0.525    0.375
  19      rs447980   MEAN    0.133   0.1276   0.1304
  19      rs447980     SD   0.0383  0.02845  0.01765
  19      rs445493   GENO      A/A      A/G      G/G
  19      rs445493 COUNTS        4       21       15
  19      rs445493   FREQ      0.1    0.525    0.375
  19      rs445493   MEAN    0.133   0.1276   0.1304
  19      rs445493     SD   0.0383  0.02845  0.01765
  19   rs144253763   GENO      T/T   T/TATA TATA/TATA
  19   rs144253763 COUNTS       10       19       11
  19   rs144253763   FREQ     0.25    0.475    0.275
  19   rs144253763   MEAN   0.1256   0.1313   0.1287
  19   rs144253763     SD  0.02823  0.02802  0.01888
  19   rs116353040   GENO      T/T      T/C      C/C
  19   rs116353040 COUNTS        0        5       35
  19   rs116353040   FREQ        0    0.125    0.875
  19   rs116353040   MEAN       NA   0.1249   0.1298
  19   rs116353040     SD       NA  0.02797  0.02535
  19    rs10404195   GENO      A/A      A/G      G/G
  19    rs10404195 COUNTS        1       16       23
  19    rs10404195   FREQ    0.025      0.4    0.575
  19    rs10404195   MEAN   0.1004   0.1307   0.1294
  19    rs10404195     SD        0   0.0279  0.02388
  19      rs420458   GENO      T/T      T/C      C/C
  19      rs420458 COUNTS        2       17       21
  19      rs420458   FREQ     0.05    0.425    0.525
  19      rs420458   MEAN   0.1399   0.1276   0.1294
  19      rs420458     SD  0.04032   0.0273  0.02373
  19    rs74809330   GENO      G/G      G/C      C/C
  19    rs74809330 COUNTS        0        8       32
  19    rs74809330   FREQ        0      0.2      0.8
  19    rs74809330   MEAN       NA   0.1436   0.1256
  19    rs74809330     SD       NA    0.014  0.02643
  19   rs115660924   GENO      A/A      A/C      C/C
  19   rs115660924 COUNTS        0        8       32
  19   rs115660924   FREQ        0      0.2      0.8
  19   rs115660924   MEAN       NA   0.1267   0.1298
  19   rs115660924     SD       NA  0.03672  0.02243
  19    rs10419322   GENO      C/C      C/T      T/T
  19    rs10419322 COUNTS        1        8       31
  19    rs10419322   FREQ    0.025      0.2    0.775
  19    rs10419322   MEAN   0.1004   0.1179    0.133
  19    rs10419322     SD        0  0.03311  0.02245
  19    rs76856385   GENO      T/T      T/C      C/C
  19    rs76856385 COUNTS        0        7       33
  19    rs76856385   FREQ        0    0.175    0.825
  19    rs76856385   MEAN       NA   0.1327   0.1284
  19    rs76856385     SD       NA  0.01432  0.02725
  19    rs11393158   GENO      A/A     A/AG    AG/AG
  19    rs11393158 COUNTS        2       15       23
  19    rs11393158   FREQ     0.05    0.375    0.575
  19    rs11393158   MEAN   0.1399    0.126   0.1303
  19    rs11393158     SD  0.04032  0.02837  0.02315
  19     rs7260578   GENO      G/G      G/A      A/A
  19     rs7260578 COUNTS        7       25        8
  19     rs7260578   FREQ    0.175    0.625      0.2
  19     rs7260578   MEAN   0.1365   0.1322   0.1134
  19     rs7260578     SD  0.02109  0.02486  0.02669
  19    rs73539613   GENO      C/C      C/T      T/T
  19    rs73539613 COUNTS        0        8       32
  19    rs73539613   FREQ        0      0.2      0.8
  19    rs73539613   MEAN       NA   0.1436   0.1256
  19    rs73539613     SD       NA    0.014  0.02643
  19     rs4807823   GENO      C/C      C/G      G/G
  19     rs4807823 COUNTS        4       19       17
  19     rs4807823   FREQ      0.1    0.475    0.425
  19     rs4807823   MEAN    0.133   0.1263   0.1315
  19     rs4807823     SD   0.0383  0.02938  0.01739
  19   rs150429696   GENO      C/C      C/G      G/G
  19   rs150429696 COUNTS        1        8       31
  19   rs150429696   FREQ    0.025      0.2    0.775
  19   rs150429696   MEAN   0.1004   0.1179    0.133
  19   rs150429696     SD        0  0.03311  0.02245
  19   rs545404295   GENO      A/A   A/AAAC AAAC/AAAC
  19   rs545404295 COUNTS        2       16       22
  19   rs545404295   FREQ     0.05      0.4     0.55
  19   rs545404295   MEAN   0.1565   0.1345   0.1228
  19   rs545404295     SD 0.006303  0.01885  0.02835
  19   rs144101466   GENO      C/C C/CTTTCT CTTTCT/CTTTCT
  19   rs144101466 COUNTS        0        8       32
  19   rs144101466   FREQ        0      0.2      0.8
  19   rs144101466   MEAN       NA   0.1267   0.1298
  19   rs144101466     SD       NA  0.03672  0.02243
  19    rs61064939   GENO      C/C      C/A      A/A
  19    rs61064939 COUNTS        0        8       32
  19    rs61064939   FREQ        0      0.2      0.8
  19    rs61064939   MEAN       NA   0.1436   0.1256
  19    rs61064939     SD       NA    0.014  0.02643
  19    rs60628887   GENO      G/G      G/A      A/A
  19    rs60628887 COUNTS        0        7       33
  19    rs60628887   FREQ        0    0.175    0.825
  19    rs60628887   MEAN       NA   0.1449   0.1259
  19    rs60628887     SD       NA  0.01458  0.02605
  19   rs542774059   GENO    CT/CT     CT/C      C/C
  19   rs542774059 COUNTS        1       22       17
  19   rs542774059   FREQ    0.025     0.55    0.425
  19   rs542774059   MEAN   0.1047   0.1262   0.1345
  19   rs542774059     SD        0  0.02667  0.02355
  19      rs274789   GENO      C/C      C/G      G/G
  19      rs274789 COUNTS        2       24       14
  19      rs274789   FREQ     0.05      0.6     0.35
  19      rs274789   MEAN   0.1399    0.132   0.1227
  19      rs274789     SD  0.04032  0.02489  0.02513
  19   rs112968295   GENO      C/C      C/T      T/T
  19   rs112968295 COUNTS        0        9       31
  19   rs112968295   FREQ        0    0.225    0.775
  19   rs112968295   MEAN       NA   0.1376   0.1267
  19   rs112968295     SD       NA  0.02204  0.02606
  19   rs111261114   GENO      C/C     C/CT    CT/CT
  19   rs111261114 COUNTS        2       25       13
  19   rs111261114   FREQ     0.05    0.625    0.325
  19   rs111261114   MEAN   0.1275   0.1304   0.1271
  19   rs111261114     SD 0.008676  0.02974  0.01755
  19   rs555591251   GENO      C/C      C/T      T/T
  19   rs555591251 COUNTS        0        5       35
  19   rs555591251   FREQ        0    0.125    0.875
  19   rs555591251   MEAN       NA   0.1298   0.1291
  19   rs555591251     SD       NA  0.02731   0.0255
  19    rs11882811   GENO      T/T      T/C      C/C
  19    rs11882811 COUNTS        2       14       24
  19    rs11882811   FREQ     0.05     0.35      0.6
  19    rs11882811   MEAN   0.1399   0.1288   0.1285
  19    rs11882811     SD  0.04032  0.02726  0.02428
  19      rs274788   GENO      T/T      T/C      C/C
  19      rs274788 COUNTS        4       19       17
  19      rs274788   FREQ      0.1    0.475    0.425
  19      rs274788   MEAN   0.1254   0.1311    0.128
  19      rs274788     SD  0.02168  0.02665  0.02591
  19      rs274787   GENO      C/C      C/G      G/G
  19      rs274787 COUNTS        4       23       13
  19      rs274787   FREQ      0.1    0.575    0.325
  19      rs274787   MEAN    0.133   0.1253   0.1348
  19      rs274787     SD   0.0383  0.02709  0.01764
  19      rs274786   GENO      T/T      T/G      G/G
  19      rs274786 COUNTS        0       10       30
  19      rs274786   FREQ        0     0.25     0.75
  19      rs274786   MEAN       NA   0.1338   0.1276
  19      rs274786     SD       NA  0.01574   0.0279
  19   rs114297580   GENO      A/A      A/G      G/G
  19   rs114297580 COUNTS        0        8       32
  19   rs114297580   FREQ        0      0.2      0.8
  19   rs114297580   MEAN       NA   0.1267   0.1298
  19   rs114297580     SD       NA  0.03672  0.02243
  19   rs142905426   GENO      T/T      T/C      C/C
  19   rs142905426 COUNTS        0        8       32
  19   rs142905426   FREQ        0      0.2      0.8
  19   rs142905426   MEAN       NA   0.1267   0.1298
  19   rs142905426     SD       NA  0.03672  0.02243
  19      rs274784   GENO      T/T      T/C      C/C
  19      rs274784 COUNTS        0        9       31
  19      rs274784   FREQ        0    0.225    0.775
  19      rs274784   MEAN       NA   0.1342   0.1277
  19      rs274784     SD       NA  0.01664  0.02743
  19    rs78909912   GENO      A/A      A/G      G/G
  19    rs78909912 COUNTS        0        8       32
  19    rs78909912   FREQ        0      0.2      0.8
  19    rs78909912   MEAN       NA   0.1267   0.1298
  19    rs78909912     SD       NA  0.03672  0.02243
  19     rs7249419   GENO      G/G      G/A      A/A
  19     rs7249419 COUNTS        0        9       31
  19     rs7249419   FREQ        0    0.225    0.775
  19     rs7249419   MEAN       NA    0.129   0.1292
  19     rs7249419     SD       NA  0.01552  0.02778
  19     rs7248090   GENO      A/A      A/G      G/G
  19     rs7248090 COUNTS        0        9       31
  19     rs7248090   FREQ        0    0.225    0.775
  19     rs7248090   MEAN       NA    0.129   0.1292
  19     rs7248090     SD       NA  0.01552  0.02778
  19    rs79897803   GENO      T/T      T/C      C/C
  19    rs79897803 COUNTS        0        7       33
  19    rs79897803   FREQ        0    0.175    0.825
  19    rs79897803   MEAN       NA   0.1327   0.1284
  19    rs79897803     SD       NA  0.01432  0.02725
  19    rs11437855   GENO    CA/CA     CA/C      C/C
  19    rs11437855 COUNTS        0        9       31
  19    rs11437855   FREQ        0    0.225    0.775
  19    rs11437855   MEAN       NA    0.129   0.1292
  19    rs11437855     SD       NA  0.01552  0.02778
  19    rs61741511   GENO      A/A      A/C      C/C
  19    rs61741511 COUNTS        2        6       32
  19    rs61741511   FREQ     0.05     0.15      0.8
  19    rs61741511   MEAN   0.1721   0.1302   0.1263
  19    rs61741511     SD 0.005203  0.02798  0.02355
  19    rs78387443   GENO      A/A      A/G      G/G
  19    rs78387443 COUNTS        0        7       33
  19    rs78387443   FREQ        0    0.175    0.825
  19    rs78387443   MEAN       NA   0.1327   0.1284
  19    rs78387443     SD       NA  0.01432  0.02725
  19    rs74174355   GENO      T/T      T/C      C/C
  19    rs74174355 COUNTS        0        9       31
  19    rs74174355   FREQ        0    0.225    0.775
  19    rs74174355   MEAN       NA   0.1342   0.1277
  19    rs74174355     SD       NA  0.01664  0.02743
  19    rs77750510   GENO      G/G      G/A      A/A
  19    rs77750510 COUNTS        0        8       32
  19    rs77750510   FREQ        0      0.2      0.8
  19    rs77750510   MEAN       NA   0.1267   0.1298
  19    rs77750510     SD       NA  0.03672  0.02243
  19    rs10423464   GENO      C/C      C/T      T/T
  19    rs10423464 COUNTS        0        4       36
  19    rs10423464   FREQ        0      0.1      0.9
  19    rs10423464   MEAN       NA   0.1349   0.1285
  19    rs10423464     SD       NA  0.01574  0.02629
  19   rs141138526   GENO      G/G     G/GA    GA/GA
  19   rs141138526 COUNTS        0        7       33
  19   rs141138526   FREQ        0    0.175    0.825
  19   rs141138526   MEAN       NA    0.123   0.1305
  19   rs141138526     SD       NA  0.03796  0.02244
  19     rs2245651   GENO      T/T      T/C      C/C
  19     rs2245651 COUNTS        0        8       32
  19     rs2245651   FREQ        0      0.2      0.8
  19     rs2245651   MEAN       NA   0.1143   0.1329
  19     rs2245651     SD       NA  0.02357  0.02475
  19     rs2245650   GENO      A/A      A/G      G/G
  19     rs2245650 COUNTS        0       10       30
  19     rs2245650   FREQ        0     0.25     0.75
  19     rs2245650   MEAN       NA   0.1181   0.1329
  19     rs2245650     SD       NA  0.02314  0.02534
  19   rs114280035   GENO      T/T      T/C      C/C
  19   rs114280035 COUNTS        0        5       35
  19   rs114280035   FREQ        0    0.125    0.875
  19   rs114280035   MEAN       NA   0.1249   0.1298
  19   rs114280035     SD       NA  0.02797  0.02535
  19   rs114775620   GENO      T/T      T/C      C/C
  19   rs114775620 COUNTS        1        6       33
  19   rs114775620   FREQ    0.025     0.15    0.825
  19   rs114775620   MEAN   0.1004   0.1151   0.1326
  19   rs114775620     SD        0  0.03134  0.02357
  19    rs79512178   GENO      A/A      A/G      G/G
  19    rs79512178 COUNTS        0        8       32
  19    rs79512178   FREQ        0      0.2      0.8
  19    rs79512178   MEAN       NA   0.1267   0.1298
  19    rs79512178     SD       NA  0.03672  0.02243
  19    rs57117157   GENO      A/A      A/G      G/G
  19    rs57117157 COUNTS        0        8       32
  19    rs57117157   FREQ        0      0.2      0.8
  19    rs57117157   MEAN       NA   0.1267   0.1298
  19    rs57117157     SD       NA  0.03672  0.02243
  19    rs10407369   GENO      T/T      T/A      A/A
  19    rs10407369 COUNTS        1        7       32
  19    rs10407369   FREQ    0.025    0.175      0.8
  19    rs10407369   MEAN   0.1004   0.1219   0.1317
  19    rs10407369     SD        0  0.03368  0.02333
  19      rs274796   GENO      A/A      A/G      G/G
  19      rs274796 COUNTS        7       13       20
  19      rs274796   FREQ    0.175    0.325      0.5
  19      rs274796   MEAN   0.1449   0.1244   0.1268
  19      rs274796     SD  0.01458  0.02814  0.02531
  19    rs10421873   GENO      G/G      G/A      A/A
  19    rs10421873 COUNTS        1        7       32
  19    rs10421873   FREQ    0.025    0.175      0.8
  19    rs10421873   MEAN   0.1004   0.1219   0.1317
  19    rs10421873     SD        0  0.03368  0.02333
  19    rs76276705   GENO      G/G      G/A      A/A
  19    rs76276705 COUNTS        0        6       34
  19    rs76276705   FREQ        0     0.15     0.85
  19    rs76276705   MEAN       NA   0.1252   0.1299
  19    rs76276705     SD       NA  0.01386  0.02698
  19     rs5826910   GENO    CA/CA     CA/C      C/C
  19     rs5826910 COUNTS        8       22       10
  19     rs5826910   FREQ      0.2     0.55     0.25
  19     rs5826910   MEAN   0.1257   0.1321   0.1256
  19     rs5826910     SD   0.0252  0.02492  0.02828
  19   rs113948981   GENO      A/A      A/C      C/C
  19   rs113948981 COUNTS        0        9       31
  19   rs113948981   FREQ        0    0.225    0.775
  19   rs113948981   MEAN       NA   0.1226   0.1311
  19   rs113948981     SD       NA  0.02137  0.02641
  19   rs115381213   GENO      G/G      G/A      A/A
  19   rs115381213 COUNTS        1        8       31
  19   rs115381213   FREQ    0.025      0.2    0.775
  19   rs115381213   MEAN   0.1004   0.1183   0.1329
  19   rs115381213     SD        0  0.03273  0.02265
  19    rs73539627   GENO      G/G      G/A      A/A
  19    rs73539627 COUNTS        2       10       28
  19    rs73539627   FREQ     0.05     0.25      0.7
  19    rs73539627   MEAN   0.1352   0.1402   0.1248
  19    rs73539627     SD  0.02382  0.01422  0.02781
  19    rs58706158   GENO      C/C    C/CTG  CTG/CTG
  19    rs58706158 COUNTS        1       12       27
  19    rs58706158   FREQ    0.025      0.3    0.675
  19    rs58706158   MEAN   0.1168   0.1305   0.1291
  19    rs58706158     SD        0  0.02513  0.02629
  19   rs139188821   GENO      G/G G/GTGGGCCCAGCCCTTGCGGT GTGGGCCCAGCCCTTGCGGT/GTGGGCCCAGCCCTTGCGGT
  19   rs139188821 COUNTS        1        5       34
  19   rs139188821   FREQ    0.025    0.125     0.85
  19   rs139188821   MEAN   0.1684   0.1493   0.1251
  19   rs139188821     SD        0  0.02581  0.02354
  19   rs115164822   GENO      T/T      T/C      C/C
  19   rs115164822 COUNTS        1        7       32
  19   rs115164822   FREQ    0.025    0.175      0.8
  19   rs115164822   MEAN   0.1004   0.1219   0.1317
  19   rs115164822     SD        0  0.03368  0.02333
  19    rs73920090   GENO      G/G      G/A      A/A
  19    rs73920090 COUNTS        0        7       33
  19    rs73920090   FREQ        0    0.175    0.825
  19    rs73920090   MEAN       NA   0.1291   0.1292
  19    rs73920090     SD       NA   0.0163  0.02709
  19    rs78521116   GENO      T/T      T/C      C/C
  19    rs78521116 COUNTS        1        6       33
  19    rs78521116   FREQ    0.025     0.15    0.825
  19    rs78521116   MEAN   0.1684   0.1439   0.1253
  19    rs78521116     SD        0  0.02659  0.02386
  19   rs116467332   GENO      C/C      C/G      G/G
  19   rs116467332 COUNTS        0        5       35
  19   rs116467332   FREQ        0    0.125    0.875
  19   rs116467332   MEAN       NA   0.1249   0.1298
  19   rs116467332     SD       NA  0.02797  0.02535
  19    rs77540905   GENO      A/A      A/C      C/C
  19    rs77540905 COUNTS        1        6       33
  19    rs77540905   FREQ    0.025     0.15    0.825
  19    rs77540905   MEAN   0.1684   0.1439   0.1253
  19    rs77540905     SD        0  0.02659  0.02386
  19    rs10417885   GENO      A/A      A/G      G/G
  19    rs10417885 COUNTS        1        7       32
  19    rs10417885   FREQ    0.025    0.175      0.8
  19    rs10417885   MEAN   0.1004   0.1219   0.1317
  19    rs10417885     SD        0  0.03368  0.02333
  19     rs8107420   GENO      A/A      A/G      G/G
  19     rs8107420 COUNTS        1        6       33
  19     rs8107420   FREQ    0.025     0.15    0.825
  19     rs8107420   MEAN   0.1684   0.1439   0.1253
  19     rs8107420     SD        0  0.02659  0.02386
  19    rs10405707   GENO      C/C      C/T      T/T
  19    rs10405707 COUNTS        1        7       32
  19    rs10405707   FREQ    0.025    0.175      0.8
  19    rs10405707   MEAN   0.1004   0.1219   0.1317
  19    rs10405707     SD        0  0.03368  0.02333
  19    rs77604270   GENO      G/G      G/C      C/C
  19    rs77604270 COUNTS        1        6       33
  19    rs77604270   FREQ    0.025     0.15    0.825
  19    rs77604270   MEAN   0.1684   0.1439   0.1253
  19    rs77604270     SD        0  0.02659  0.02386
  19      rs274794   GENO      C/C      C/T      T/T
  19      rs274794 COUNTS        2       18       20
  19      rs274794   FREQ     0.05     0.45      0.5
  19      rs274794   MEAN   0.1427   0.1291   0.1279
  19      rs274794     SD  0.03638  0.02672  0.02431
  19    rs10422021   GENO      C/C      C/T      T/T
  19    rs10422021 COUNTS        1        7       32
  19    rs10422021   FREQ    0.025    0.175      0.8
  19    rs10422021   MEAN   0.1004   0.1219   0.1317
  19    rs10422021     SD        0  0.03368  0.02333
  19      rs274793   GENO      T/T      T/C      C/C
  19      rs274793 COUNTS        2       18       20
  19      rs274793   FREQ     0.05     0.45      0.5
  19      rs274793   MEAN   0.1427   0.1291   0.1279
  19      rs274793     SD  0.03638  0.02672  0.02431
  19    rs56002800   GENO  CTT/CTT    CTT/C      C/C
  19    rs56002800 COUNTS        0       13       27
  19    rs56002800   FREQ        0    0.325    0.675
  19    rs56002800   MEAN       NA   0.1205   0.1333
  19    rs56002800     SD       NA   0.0235  0.02559
  19    rs11085154   GENO      C/C      C/T      T/T
  19    rs11085154 COUNTS        3       20       17
  19    rs11085154   FREQ    0.075      0.5    0.425
  19    rs11085154   MEAN   0.1152   0.1266   0.1346
  19    rs11085154     SD  0.01407  0.02745  0.02392
  19   rs561760978   GENO      C/C     C/CA    CA/CA
  19   rs561760978 COUNTS        1        6       33
  19   rs561760978   FREQ    0.025     0.15    0.825
  19   rs561760978   MEAN   0.1684   0.1439   0.1253
  19   rs561760978     SD        0  0.02659  0.02386
  19    rs76428391   GENO      G/G      G/C      C/C
  19    rs76428391 COUNTS        1        6       33
  19    rs76428391   FREQ    0.025     0.15    0.825
  19    rs76428391   MEAN   0.1684   0.1439   0.1253
  19    rs76428391     SD        0  0.02659  0.02386
  19    rs76505415   GENO      T/T      T/C      C/C
  19    rs76505415 COUNTS        1        6       33
  19    rs76505415   FREQ    0.025     0.15    0.825
  19    rs76505415   MEAN   0.1684   0.1439   0.1253
  19    rs76505415     SD        0  0.02659  0.02386
  19    rs28676824   GENO      C/C      C/A      A/A
  19    rs28676824 COUNTS        0        8       32
  19    rs28676824   FREQ        0      0.2      0.8
  19    rs28676824   MEAN       NA   0.1192   0.1317
  19    rs28676824     SD       NA  0.03209  0.02333
  19     rs7253733   GENO      C/C      C/T      T/T
  19     rs7253733 COUNTS        0        7       33
  19     rs7253733   FREQ        0    0.175    0.825
  19     rs7253733   MEAN       NA   0.1291   0.1292
  19     rs7253733     SD       NA   0.0163  0.02709
  19      rs121742   GENO      G/G      G/A      A/A
  19      rs121742 COUNTS        0       13       27
  19      rs121742   FREQ        0    0.325    0.675
  19      rs121742   MEAN       NA   0.1205   0.1333
  19      rs121742     SD       NA   0.0235  0.02559
  19   rs116465967   GENO      C/C      C/T      T/T
  19   rs116465967 COUNTS        0        8       32
  19   rs116465967   FREQ        0      0.2      0.8
  19   rs116465967   MEAN       NA   0.1192   0.1317
  19   rs116465967     SD       NA  0.03209  0.02333
  19    rs75234676   GENO      C/C      C/G      G/G
  19    rs75234676 COUNTS        1        6       33
  19    rs75234676   FREQ    0.025     0.15    0.825
  19    rs75234676   MEAN   0.1684   0.1439   0.1253
  19    rs75234676     SD        0  0.02659  0.02386
  19    rs78736229   GENO      C/C      C/T      T/T
  19    rs78736229 COUNTS        0        9       31
  19    rs78736229   FREQ        0    0.225    0.775
  19    rs78736229   MEAN       NA   0.1227   0.1311
  19    rs78736229     SD       NA  0.03643  0.02159
  19      rs274792   GENO      C/C      C/T      T/T
  19      rs274792 COUNTS        2       19       19
  19      rs274792   FREQ     0.05    0.475    0.475
  19      rs274792   MEAN   0.1427   0.1294   0.1276
  19      rs274792     SD  0.03638    0.026  0.02493
  19      rs274791   GENO      A/A      A/G      G/G
  19      rs274791 COUNTS        0        8       32
  19      rs274791   FREQ        0      0.2      0.8
  19      rs274791   MEAN       NA   0.1128   0.1333
  19      rs274791     SD       NA  0.02529  0.02404
  19   rs114829599   GENO      A/A      A/G      G/G
  19   rs114829599 COUNTS        1        6       33
  19   rs114829599   FREQ    0.025     0.15    0.825
  19   rs114829599   MEAN   0.1684   0.1439   0.1253
  19   rs114829599     SD        0  0.02659  0.02386
  19   rs116188150   GENO      A/A      A/G      G/G
  19   rs116188150 COUNTS        1        6       33
  19   rs116188150   FREQ    0.025     0.15    0.825
  19   rs116188150   MEAN   0.1684   0.1439   0.1253
  19   rs116188150     SD        0  0.02659  0.02386
  19    rs71925452   GENO      T/T T/TGCAGGCAG TGCAGGCAG/TGCAGGCAG
  19    rs71925452 COUNTS        1       12       27
  19    rs71925452   FREQ    0.025      0.3    0.675
  19    rs71925452   MEAN   0.1168   0.1305   0.1291
  19    rs71925452     SD        0  0.02513  0.02629
  19     rs8105367   GENO      T/T      T/G      G/G
  19     rs8105367 COUNTS        1        6       33
  19     rs8105367   FREQ    0.025     0.15    0.825
  19     rs8105367   MEAN   0.1684   0.1439   0.1253
  19     rs8105367     SD        0  0.02659  0.02386
  19    rs12462305   GENO      A/A      A/G      G/G
  19    rs12462305 COUNTS        3       19       18
  19    rs12462305   FREQ    0.075    0.475     0.45
  19    rs12462305   MEAN   0.1152   0.1262   0.1346
  19    rs12462305     SD  0.01407  0.02814  0.02321
  19   rs114900219   GENO      T/T      T/C      C/C
  19   rs114900219 COUNTS        1        7       32
  19   rs114900219   FREQ    0.025    0.175      0.8
  19   rs114900219   MEAN   0.1004   0.1219   0.1317
  19   rs114900219     SD        0  0.03368  0.02333
  19    rs77801611   GENO      G/G      G/A      A/A
  19    rs77801611 COUNTS        1        6       33
  19    rs77801611   FREQ    0.025     0.15    0.825
  19    rs77801611   MEAN   0.1684   0.1439   0.1253
  19    rs77801611     SD        0  0.02659  0.02386
  19     rs6510863   GENO      C/C      C/G      G/G
  19     rs6510863 COUNTS        3       16       21
  19     rs6510863   FREQ    0.075      0.4    0.525
  19     rs6510863   MEAN   0.1323   0.1331   0.1258
  19     rs6510863     SD  0.03144  0.02563  0.02524
  19   rs145391175   GENO      C/C     C/CA    CA/CA
  19   rs145391175 COUNTS        0        7       33
  19   rs145391175   FREQ        0    0.175    0.825
  19   rs145391175   MEAN       NA   0.1449   0.1259
  19   rs145391175     SD       NA  0.01458  0.02605
  19   rs138419778   GENO      A/A      A/G      G/G
  19   rs138419778 COUNTS        0        9       31
  19   rs138419778   FREQ        0    0.225    0.775
  19   rs138419778   MEAN       NA   0.1227   0.1311
  19   rs138419778     SD       NA  0.03643  0.02159
  19    rs79519121   GENO      T/T      T/C      C/C
  19    rs79519121 COUNTS        0        9       31
  19    rs79519121   FREQ        0    0.225    0.775
  19    rs79519121   MEAN       NA   0.1227   0.1311
  19    rs79519121     SD       NA  0.03643  0.02159
  19   rs199694952   GENO      G/G    G/GTA  GTA/GTA
  19   rs199694952 COUNTS        0        9       31
  19   rs199694952   FREQ        0    0.225    0.775
  19   rs199694952   MEAN       NA   0.1227   0.1311
  19   rs199694952     SD       NA  0.03643  0.02159
  19     rs2067089   GENO      A/A      A/C      C/C
  19     rs2067089 COUNTS        1       12       27
  19     rs2067089   FREQ    0.025      0.3    0.675
  19     rs2067089   MEAN   0.1168   0.1305   0.1291
  19     rs2067089     SD        0  0.02513  0.02629
  19       rs81570   GENO      G/G      G/C      C/C
  19       rs81570 COUNTS        0        8       32
  19       rs81570   FREQ        0      0.2      0.8
  19       rs81570   MEAN       NA   0.1128   0.1333
  19       rs81570     SD       NA  0.02529  0.02404
  19   rs558285568   GENO      C/C    C/CAA  CAA/CAA
  19   rs558285568 COUNTS        7       18       15
  19   rs558285568   FREQ    0.175     0.45    0.375
  19   rs558285568   MEAN   0.1258   0.1331   0.1261
  19   rs558285568     SD  0.02414  0.01993    0.032
  19     rs7258475   GENO      T/T      T/G      G/G
  19     rs7258475 COUNTS        4       11       25
  19     rs7258475   FREQ      0.1    0.275    0.625
  19     rs7258475   MEAN   0.1413   0.1365    0.124
  19     rs7258475     SD  0.01552  0.01765  0.02844
  19    rs12459051   GENO      G/G      G/A      A/A
  19    rs12459051 COUNTS        2       18       20
  19    rs12459051   FREQ     0.05     0.45      0.5
  19    rs12459051   MEAN   0.1427   0.1291   0.1279
  19    rs12459051     SD  0.03638  0.02672  0.02431
  19   rs115421085   GENO      A/A      A/G      G/G
  19   rs115421085 COUNTS        0        4       36
  19   rs115421085   FREQ        0      0.1      0.9
  19   rs115421085   MEAN       NA   0.1424   0.1277
  19   rs115421085     SD       NA 0.009191  0.02622
  19     rs7252993   GENO      C/C      C/G      G/G
  19     rs7252993 COUNTS        2       14       24
  19     rs7252993   FREQ     0.05     0.35      0.6
  19     rs7252993   MEAN   0.1156   0.1197   0.1358
  19     rs7252993     SD     0.04  0.02042  0.02587
  19   rs113797077   GENO      C/C      C/T      T/T
  19   rs113797077 COUNTS        2        5       33
  19   rs113797077   FREQ     0.05    0.125    0.825
  19   rs113797077   MEAN   0.1399   0.1504   0.1253
  19   rs113797077     SD  0.04032  0.02381  0.02386
  19   rs114407272   GENO      G/G      G/C      C/C
  19   rs114407272 COUNTS        0        5       35
  19   rs114407272   FREQ        0    0.125    0.875
  19   rs114407272   MEAN       NA   0.1302    0.129
  19   rs114407272     SD       NA  0.01722  0.02651
  19    rs59272043   GENO      T/T      T/C      C/C
  19    rs59272043 COUNTS        0       11       29
  19    rs59272043   FREQ        0    0.275    0.725
  19    rs59272043   MEAN       NA   0.1236   0.1313
  19    rs59272043     SD       NA  0.03393  0.02163
  19    rs57776338   GENO      T/T      T/C      C/C
  19    rs57776338 COUNTS        0        9       31
  19    rs57776338   FREQ        0    0.225    0.775
  19    rs57776338   MEAN       NA   0.1258   0.1302
  19    rs57776338     SD       NA  0.03446   0.0227
  19    rs73920096   GENO      G/G      G/C      C/C
  19    rs73920096 COUNTS        1        6       33
  19    rs73920096   FREQ    0.025     0.15    0.825
  19    rs73920096   MEAN   0.1684   0.1439   0.1253
  19    rs73920096     SD        0  0.02659  0.02386
  19   rs115243272   GENO      C/C      C/T      T/T
  19   rs115243272 COUNTS        1        7       32
  19   rs115243272   FREQ    0.025    0.175      0.8
  19   rs115243272   MEAN   0.1004   0.1219   0.1317
  19   rs115243272     SD        0  0.03368  0.02333
  19   rs115002923   GENO      T/T      T/C      C/C
  19   rs115002923 COUNTS        1        7       32
  19   rs115002923   FREQ    0.025    0.175      0.8
  19   rs115002923   MEAN   0.1004   0.1219   0.1317
  19   rs115002923     SD        0  0.03368  0.02333
  19     rs4807825   GENO      C/C      C/T      T/T
  19     rs4807825 COUNTS        0       12       28
  19     rs4807825   FREQ        0      0.3      0.7
  19     rs4807825   MEAN       NA   0.1179    0.134
  19     rs4807825     SD       NA  0.02241  0.02537
  19     rs8108471   GENO      T/T      T/C      C/C
  19     rs8108471 COUNTS        1        7       32
  19     rs8108471   FREQ    0.025    0.175      0.8
  19     rs8108471   MEAN   0.1684   0.1451   0.1245
  19     rs8108471     SD        0  0.02449  0.02373
  19     rs7251218   GENO      T/T      T/C      C/C
  19     rs7251218 COUNTS        4        9       27
  19     rs7251218   FREQ      0.1    0.225    0.675
  19     rs7251218   MEAN   0.1413   0.1358   0.1252
  19     rs7251218     SD  0.01552  0.01652  0.02827
  19    rs59174308   GENO      C/C      C/T      T/T
  19    rs59174308 COUNTS        7       14       19
  19    rs59174308   FREQ    0.175     0.35    0.475
  19    rs59174308   MEAN   0.1449    0.122   0.1287
  19    rs59174308     SD  0.01458  0.02853  0.02447
  19    rs28453379   GENO      A/A      A/C      C/C
  19    rs28453379 COUNTS        1        7       32
  19    rs28453379   FREQ    0.025    0.175      0.8
  19    rs28453379   MEAN   0.1004   0.1219   0.1317
  19    rs28453379     SD        0  0.03368  0.02333
  19    rs61461754   GENO      A/A      A/G      G/G
  19    rs61461754 COUNTS        2       10       28
  19    rs61461754   FREQ     0.05     0.25      0.7
  19    rs61461754   MEAN   0.1352   0.1402   0.1248
  19    rs61461754     SD  0.02382  0.01422  0.02781
  19     rs7259761   GENO      A/A      A/G      G/G
  19     rs7259761 COUNTS        4       11       25
  19     rs7259761   FREQ      0.1    0.275    0.625
  19     rs7259761   MEAN   0.1413   0.1365    0.124
  19     rs7259761     SD  0.01552  0.01765  0.02844
  19    rs73920098   GENO      A/A      A/T      T/T
  19    rs73920098 COUNTS        1        7       32
  19    rs73920098   FREQ    0.025    0.175      0.8
  19    rs73920098   MEAN   0.1684   0.1451   0.1245
  19    rs73920098     SD        0  0.02449  0.02373
  19    rs77638824   GENO      A/A      A/G      G/G
  19    rs77638824 COUNTS        1        6       33
  19    rs77638824   FREQ    0.025     0.15    0.825
  19    rs77638824   MEAN   0.1684   0.1439   0.1253
  19    rs77638824     SD        0  0.02659  0.02386
  19    rs76774936   GENO      T/T      T/C      C/C
  19    rs76774936 COUNTS        0        8       32
  19    rs76774936   FREQ        0      0.2      0.8
  19    rs76774936   MEAN       NA   0.1267   0.1298
  19    rs76774936     SD       NA  0.03672  0.02243
  19   rs114171699   GENO      A/A      A/G      G/G
  19   rs114171699 COUNTS        1        7       32
  19   rs114171699   FREQ    0.025    0.175      0.8
  19   rs114171699   MEAN   0.1004   0.1219   0.1317
  19   rs114171699     SD        0  0.03368  0.02333
  19    rs73920099   GENO      G/G      G/C      C/C
  19    rs73920099 COUNTS        1        7       32
  19    rs73920099   FREQ    0.025    0.175      0.8
  19    rs73920099   MEAN   0.1684   0.1451   0.1245
  19    rs73920099     SD        0  0.02449  0.02373
  19    rs34831649   GENO      T/T      T/C      C/C
  19    rs34831649 COUNTS        4       11       25
  19    rs34831649   FREQ      0.1    0.275    0.625
  19    rs34831649   MEAN   0.1413   0.1365    0.124
  19    rs34831649     SD  0.01552  0.01765  0.02844
  19    rs10414882   GENO      C/C      C/T      T/T
  19    rs10414882 COUNTS        0       15       25
  19    rs10414882   FREQ        0    0.375    0.625
  19    rs10414882   MEAN       NA   0.1203   0.1345
  19    rs10414882     SD       NA  0.02944  0.02146
  19   rs537868498   GENO      A/A     A/AG    AG/AG
  19   rs537868498 COUNTS        0        6       34
  19   rs537868498   FREQ        0     0.15     0.85
  19   rs537868498   MEAN       NA   0.1202   0.1308
  19   rs537868498     SD       NA  0.02504  0.02546
  19    rs78859616   GENO      G/G      G/A      A/A
  19    rs78859616 COUNTS        0        9       31
  19    rs78859616   FREQ        0    0.225    0.775
  19    rs78859616   MEAN       NA   0.1227   0.1311
  19    rs78859616     SD       NA  0.03643  0.02159
  19   rs115310383   GENO      A/A      A/G      G/G
  19   rs115310383 COUNTS        0        5       35
  19   rs115310383   FREQ        0    0.125    0.875
  19   rs115310383   MEAN       NA   0.1249   0.1298
  19   rs115310383     SD       NA  0.02797  0.02535
  19    rs79029050   GENO      T/T      T/C      C/C
  19    rs79029050 COUNTS        0        6       34
  19    rs79029050   FREQ        0     0.15     0.85
  19    rs79029050   MEAN       NA   0.1202   0.1308
  19    rs79029050     SD       NA  0.02504  0.02546
  19    rs28590395   GENO      T/T      T/C      C/C
  19    rs28590395 COUNTS        4        9       27
  19    rs28590395   FREQ      0.1    0.225    0.675
  19    rs28590395   MEAN   0.1413   0.1358   0.1252
  19    rs28590395     SD  0.01552  0.01652  0.02827
  19   rs145134461   GENO      C/C      C/T      T/T
  19   rs145134461 COUNTS        1        7       32
  19   rs145134461   FREQ    0.025    0.175      0.8
  19   rs145134461   MEAN   0.1684   0.1451   0.1245
  19   rs145134461     SD        0  0.02449  0.02373
  19    rs12985605   GENO      C/C      C/T      T/T
  19    rs12985605 COUNTS        4       11       25
  19    rs12985605   FREQ      0.1    0.275    0.625
  19    rs12985605   MEAN   0.1413   0.1365    0.124
  19    rs12985605     SD  0.01552  0.01765  0.02844
  19      rs548323   GENO      C/C      C/G      G/G
  19      rs548323 COUNTS        4        9       27
  19      rs548323   FREQ      0.1    0.225    0.675
  19      rs548323   MEAN   0.1413   0.1358   0.1252
  19      rs548323     SD  0.01552  0.01652  0.02827
  19    rs67416888   GENO      T/T T/TCAAAA TCAAAA/TCAAAA
  19    rs67416888 COUNTS        1        7       32
  19    rs67416888   FREQ    0.025    0.175      0.8
  19    rs67416888   MEAN   0.1684   0.1451   0.1245
  19    rs67416888     SD        0  0.02449  0.02373
  19   rs568728229   GENO      G/G      G/A      A/A
  19   rs568728229 COUNTS        1        7       32
  19   rs568728229   FREQ    0.025    0.175      0.8
  19   rs568728229   MEAN   0.1684   0.1451   0.1245
  19   rs568728229     SD        0  0.02449  0.02373
  19   rs534407911   GENO      G/G      G/A      A/A
  19   rs534407911 COUNTS        0        8       32
  19   rs534407911   FREQ        0      0.2      0.8
  19   rs534407911   MEAN       NA    0.148   0.1245
  19   rs534407911     SD       NA  0.02412  0.02373
  19      rs626000   GENO      A/A      A/C      C/C
  19      rs626000 COUNTS        4       11       25
  19      rs626000   FREQ      0.1    0.275    0.625
  19      rs626000   MEAN   0.1413   0.1365    0.124
  19      rs626000     SD  0.01552  0.01765  0.02844
  19      rs551244   GENO      G/G      G/C      C/C
  19      rs551244 COUNTS        0       11       29
  19      rs551244   FREQ        0    0.275    0.725
  19      rs551244   MEAN       NA   0.1168   0.1339
  19      rs551244     SD       NA  0.02315  0.02492
  19    rs73920100   GENO      A/A      A/G      G/G
  19    rs73920100 COUNTS        1        7       32
  19    rs73920100   FREQ    0.025    0.175      0.8
  19    rs73920100   MEAN   0.1684   0.1451   0.1245
  19    rs73920100     SD        0  0.02449  0.02373
  19      rs639251   GENO      C/C      C/T      T/T
  19      rs639251 COUNTS        0       12       28
  19      rs639251   FREQ        0      0.3      0.7
  19      rs639251   MEAN       NA   0.1179    0.134
  19      rs639251     SD       NA  0.02241  0.02537
  19    rs56061427   GENO      G/G      G/A      A/A
  19    rs56061427 COUNTS        1       15       24
  19    rs56061427   FREQ    0.025    0.375      0.6
  19    rs56061427   MEAN   0.1168   0.1291   0.1297
  19    rs56061427     SD        0  0.02278  0.02771
  19    rs36071073   GENO      T/T      T/G      G/G
  19    rs36071073 COUNTS        4       11       25
  19    rs36071073   FREQ      0.1    0.275    0.625
  19    rs36071073   MEAN   0.1413   0.1365    0.124
  19    rs36071073     SD  0.01552  0.01765  0.02844
  19     rs8102722   GENO      T/T      T/C      C/C
  19     rs8102722 COUNTS        1        7       32
  19     rs8102722   FREQ    0.025    0.175      0.8
  19     rs8102722   MEAN   0.1684   0.1451   0.1245
  19     rs8102722     SD        0  0.02449  0.02373
  19    rs73920102   GENO      A/A      A/G      G/G
  19    rs73920102 COUNTS        1        7       32
  19    rs73920102   FREQ    0.025    0.175      0.8
  19    rs73920102   MEAN   0.1684   0.1451   0.1245
  19    rs73920102     SD        0  0.02449  0.02373
  19    rs73923403   GENO      C/C      C/T      T/T
  19    rs73923403 COUNTS        1        8       31
  19    rs73923403   FREQ    0.025      0.2    0.775
  19    rs73923403   MEAN   0.1684   0.1433   0.1243
  19    rs73923403     SD        0  0.02328   0.0241
  19    rs12610356   GENO      G/G      G/A      A/A
  19    rs12610356 COUNTS        0       10       30
  19    rs12610356   FREQ        0     0.25     0.75
  19    rs12610356   MEAN       NA   0.1191   0.1326
  19    rs12610356     SD       NA  0.02304  0.02556
  19   rs115852443   GENO      G/G      G/A      A/A
  19   rs115852443 COUNTS        0        5       35
  19   rs115852443   FREQ        0    0.125    0.875
  19   rs115852443   MEAN       NA   0.1249   0.1298
  19   rs115852443     SD       NA  0.02797  0.02535
  19    rs73923404   GENO      T/T      T/C      C/C
  19    rs73923404 COUNTS        1        7       32
  19    rs73923404   FREQ    0.025    0.175      0.8
  19    rs73923404   MEAN   0.1684   0.1451   0.1245
  19    rs73923404     SD        0  0.02449  0.02373
  19   rs142372412   GENO    TA/TA     TA/T      T/T
  19   rs142372412 COUNTS        2       12       26
  19   rs142372412   FREQ     0.05      0.3     0.65
  19   rs142372412   MEAN   0.1352   0.1401   0.1237
  19   rs142372412     SD  0.02382  0.01576  0.02793
  19      rs525452   GENO      G/G      G/C      C/C
  19      rs525452 COUNTS        1        9       30
  19      rs525452   FREQ    0.025    0.225     0.75
  19      rs525452   MEAN   0.0873   0.1279    0.131
  19      rs525452     SD        0  0.03461  0.02169
  19      rs628271   GENO      C/C      C/T      T/T
  19      rs628271 COUNTS        1       15       24
  19      rs628271   FREQ    0.025    0.375      0.6
  19      rs628271   MEAN   0.0873    0.128   0.1316
  19      rs628271     SD        0  0.02176  0.02682
  19    rs73923405   GENO      C/C      C/T      T/T
  19    rs73923405 COUNTS        1        7       32
  19    rs73923405   FREQ    0.025    0.175      0.8
  19    rs73923405   MEAN   0.1684    0.145   0.1245
  19    rs73923405     SD        0  0.02436  0.02379
  19   rs149586693   GENO      G/G      G/C      C/C
  19   rs149586693 COUNTS        0        6       34
  19   rs149586693   FREQ        0     0.15     0.85
  19   rs149586693   MEAN       NA   0.1228   0.1303
  19   rs149586693     SD       NA  0.02884  0.02501
  19   rs113774422   GENO      G/G      G/A      A/A
  19   rs113774422 COUNTS        2        6       32
  19   rs113774422   FREQ     0.05     0.15      0.8
  19   rs113774422   MEAN  0.09386   0.1276   0.1317
  19   rs113774422     SD 0.009275  0.03291  0.02333
  19      rs555836   GENO      T/T      T/C      C/C
  19      rs555836 COUNTS        7       15       18
  19      rs555836   FREQ    0.175    0.375     0.45
  19      rs555836   MEAN   0.1449   0.1213   0.1297
  19      rs555836     SD  0.01458  0.02763   0.0248
  19     rs2024163   GENO      C/C      C/T      T/T
  19     rs2024163 COUNTS        1       13       26
  19     rs2024163   FREQ    0.025    0.325     0.65
  19     rs2024163   MEAN   0.1168   0.1298   0.1293
  19     rs2024163     SD        0  0.02419  0.02676
  19      rs481912   GENO      T/T      T/C      C/C
  19      rs481912 COUNTS        4       11       25
  19      rs481912   FREQ      0.1    0.275    0.625
  19      rs481912   MEAN   0.1413   0.1365    0.124
  19      rs481912     SD  0.01552  0.01765  0.02844
  19    rs55831999   GENO      C/C      C/T      T/T
  19    rs55831999 COUNTS        1        6       33
  19    rs55831999   FREQ    0.025     0.15    0.825
  19    rs55831999   MEAN   0.1684   0.1423   0.1256
  19    rs55831999     SD        0  0.02554  0.02426
  19    rs28436149   GENO      G/G      G/A      A/A
  19    rs28436149 COUNTS        2        6       32
  19    rs28436149   FREQ     0.05     0.15      0.8
  19    rs28436149   MEAN  0.09386   0.1276   0.1317
  19    rs28436149     SD 0.009275  0.03291  0.02333
  19    rs58761764   GENO      A/A      A/G      G/G
  19    rs58761764 COUNTS        1        6       33
  19    rs58761764   FREQ    0.025     0.15    0.825
  19    rs58761764   MEAN   0.1684   0.1423   0.1256
  19    rs58761764     SD        0  0.02554  0.02426
  19      rs671892   GENO      A/A      A/G      G/G
  19      rs671892 COUNTS        0       10       30
  19      rs671892   FREQ        0     0.25     0.75
  19      rs671892   MEAN       NA   0.1238    0.131
  19      rs671892     SD       NA   0.0259  0.02537
  19    rs73923406   GENO      A/A      A/C      C/C
  19    rs73923406 COUNTS        1        6       33
  19    rs73923406   FREQ    0.025     0.15    0.825
  19    rs73923406   MEAN   0.1684   0.1423   0.1256
  19    rs73923406     SD        0  0.02554  0.02426
  19      rs581910   GENO      T/T      T/C      C/C
  19      rs581910 COUNTS        1       15       24
  19      rs581910   FREQ    0.025    0.375      0.6
  19      rs581910   MEAN   0.1684   0.1307   0.1266
  19      rs581910     SD        0  0.02701  0.02389
  19     rs7248008   GENO      T/T      T/C      C/C
  19     rs7248008 COUNTS        0       11       29
  19     rs7248008   FREQ        0    0.275    0.725
  19     rs7248008   MEAN       NA   0.1244    0.131
  19     rs7248008     SD       NA  0.02465  0.02582
  19    rs73923408   GENO      T/T      T/C      C/C
  19    rs73923408 COUNTS        1        6       33
  19    rs73923408   FREQ    0.025     0.15    0.825
  19    rs73923408   MEAN   0.1684   0.1423   0.1256
  19    rs73923408     SD        0  0.02554  0.02426
  19    rs10404724   GENO      G/G      G/A      A/A
  19    rs10404724 COUNTS        0        4       36
  19    rs10404724   FREQ        0      0.1      0.9
  19    rs10404724   MEAN       NA   0.1237   0.1298
  19    rs10404724     SD       NA  0.01579   0.0263
  19    rs76049419   GENO      G/G      G/A      A/A
  19    rs76049419 COUNTS        0       10       30
  19    rs76049419   FREQ        0     0.25     0.75
  19    rs76049419   MEAN       NA   0.1216   0.1317
  19    rs76049419     SD       NA  0.03453  0.02164
  19    rs73923409   GENO      A/A      A/G      G/G
  19    rs73923409 COUNTS        1        6       33
  19    rs73923409   FREQ    0.025     0.15    0.825
  19    rs73923409   MEAN   0.1684   0.1423   0.1256
  19    rs73923409     SD        0  0.02554  0.02426
  19    rs73923410   GENO      T/T      T/C      C/C
  19    rs73923410 COUNTS        1        6       33
  19    rs73923410   FREQ    0.025     0.15    0.825
  19    rs73923410   MEAN   0.1684   0.1423   0.1256
  19    rs73923410     SD        0  0.02554  0.02426
  19    rs10425737   GENO      T/T      T/A      A/A
  19    rs10425737 COUNTS        4       11       25
  19    rs10425737   FREQ      0.1    0.275    0.625
  19    rs10425737   MEAN   0.1413   0.1365    0.124
  19    rs10425737     SD  0.01552  0.01765  0.02844
  19    rs10406420   GENO      G/G      G/T      T/T
  19    rs10406420 COUNTS        4       11       25
  19    rs10406420   FREQ      0.1    0.275    0.625
  19    rs10406420   MEAN   0.1413   0.1365    0.124
  19    rs10406420     SD  0.01552  0.01765  0.02844
  19    rs10412262   GENO      T/T      T/C      C/C
  19    rs10412262 COUNTS        1       14       25
  19    rs10412262   FREQ    0.025     0.35    0.625
  19    rs10412262   MEAN   0.1684   0.1292   0.1276
  19    rs10412262     SD        0  0.02733  0.02396
  19   rs111536113   GENO      G/G      G/A      A/A
  19   rs111536113 COUNTS        0        7       33
  19   rs111536113   FREQ        0    0.175    0.825
  19   rs111536113   MEAN       NA   0.1262   0.1298
  19   rs111536113     SD       NA  0.02782  0.02523
  19    rs78060389   GENO      A/A      A/T      T/T
  19    rs78060389 COUNTS        0        7       33
  19    rs78060389   FREQ        0    0.175    0.825
  19    rs78060389   MEAN       NA   0.1262   0.1298
  19    rs78060389     SD       NA  0.02782  0.02523
  19   rs116302592   GENO      C/C      C/T      T/T
  19   rs116302592 COUNTS        1        6       33
  19   rs116302592   FREQ    0.025     0.15    0.825
  19   rs116302592   MEAN   0.1684   0.1423   0.1256
  19   rs116302592     SD        0  0.02554  0.02426
  19   rs200668543   GENO      C/C    C/CAT  CAT/CAT
  19   rs200668543 COUNTS        0        4       36
  19   rs200668543   FREQ        0      0.1      0.9
  19   rs200668543   MEAN       NA    0.132   0.1289
  19   rs200668543     SD       NA  0.03026  0.02524
  19    rs56023496   GENO      G/G      G/A      A/A
  19    rs56023496 COUNTS        0       13       27
  19    rs56023496   FREQ        0    0.325    0.675
  19    rs56023496   MEAN       NA   0.1213    0.133
  19    rs56023496     SD       NA  0.02498  0.02512
  19    rs56304400   GENO      G/G      G/A      A/A
  19    rs56304400 COUNTS        0       11       29
  19    rs56304400   FREQ        0    0.275    0.725
  19    rs56304400   MEAN       NA   0.1221   0.1319
  19    rs56304400     SD       NA  0.02384  0.02581
  19   rs532372618   GENO TATAC/TATAC  TATAC/T      T/T
  19   rs532372618 COUNTS        0       10       30
  19   rs532372618   FREQ        0     0.25     0.75
  19   rs532372618   MEAN       NA   0.1462   0.1235
  19   rs532372618     SD       NA  0.01757  0.02523
  19     rs4807830   GENO      T/T      T/C      C/C
  19     rs4807830 COUNTS        1       14       25
  19     rs4807830   FREQ    0.025     0.35    0.625
  19     rs4807830   MEAN   0.1168   0.1268    0.131
  19     rs4807830     SD        0  0.02587  0.02587
  19     rs4807831   GENO      T/T      T/C      C/C
  19     rs4807831 COUNTS        6       18       16
  19     rs4807831   FREQ     0.15     0.45      0.4
  19     rs4807831   MEAN   0.1164   0.1276   0.1357
  19     rs4807831     SD  0.02013  0.02714  0.02425
  19    rs80012190   GENO      G/G      G/C      C/C
  19    rs80012190 COUNTS        0        7       33
  19    rs80012190   FREQ        0    0.175    0.825
  19    rs80012190   MEAN       NA   0.1262   0.1298
  19    rs80012190     SD       NA  0.02782  0.02523
  19   rs571174580   GENO  CTT/CTT    CTT/C      C/C
  19   rs571174580 COUNTS        1       17       22
  19   rs571174580   FREQ    0.025    0.425     0.55
  19   rs571174580   MEAN   0.1214   0.1215   0.1355
  19   rs571174580     SD        0  0.01985  0.02832
  19   rs114737389   GENO      T/T      T/C      C/C
  19   rs114737389 COUNTS        0       10       30
  19   rs114737389   FREQ        0     0.25     0.75
  19   rs114737389   MEAN       NA   0.1216   0.1317
  19   rs114737389     SD       NA  0.03453  0.02164
  19   rs142520289   GENO      T/T      T/C      C/C
  19   rs142520289 COUNTS        0        8       32
  19   rs142520289   FREQ        0      0.2      0.8
  19   rs142520289   MEAN       NA   0.1267   0.1298
  19   rs142520289     SD       NA  0.03672  0.02243
  19   rs530500429   GENO    CA/CA     CA/C      C/C
  19   rs530500429 COUNTS        0       11       29
  19   rs530500429   FREQ        0    0.275    0.725
  19   rs530500429   MEAN       NA   0.1182   0.1333
  19   rs530500429     SD       NA  0.02582  0.02435
  19    rs75844401   GENO      A/A      A/G      G/G
  19    rs75844401 COUNTS        1        6       33
  19    rs75844401   FREQ    0.025     0.15    0.825
  19    rs75844401   MEAN   0.1684   0.1423   0.1256
  19    rs75844401     SD        0  0.02554  0.02426
  19     rs6510864   GENO      G/G      G/A      A/A
  19     rs6510864 COUNTS        1       13       26
  19     rs6510864   FREQ    0.025    0.325     0.65
  19     rs6510864   MEAN   0.1302   0.1234   0.1321
  19     rs6510864     SD        0  0.02331  0.02677
  19     rs6510865   GENO      C/C      C/T      T/T
  19     rs6510865 COUNTS        1       13       26
  19     rs6510865   FREQ    0.025    0.325     0.65
  19     rs6510865   MEAN   0.1168    0.123   0.1328
  19     rs6510865     SD        0  0.02257  0.02683
  19     rs6510866   GENO      G/G      G/A      A/A
  19     rs6510866 COUNTS        3       17       20
  19     rs6510866   FREQ    0.075    0.425      0.5
  19     rs6510866   MEAN   0.1385   0.1308   0.1264
  19     rs6510866     SD  0.02671  0.02611  0.02544
  19      rs527515   GENO      T/T      T/C      C/C
  19      rs527515 COUNTS        6       15       19
  19      rs527515   FREQ     0.15    0.375    0.475
  19      rs527515   MEAN   0.1493   0.1216   0.1288
  19      rs527515     SD 0.009545  0.02756  0.02438
  19    rs75734271   GENO      C/C      C/T      T/T
  19    rs75734271 COUNTS        0        4       36
  19    rs75734271   FREQ        0      0.1      0.9
  19    rs75734271   MEAN       NA    0.124   0.1298
  19    rs75734271     SD       NA  0.01325  0.02643
  19      rs552320   GENO      A/A      A/G      G/G
  19      rs552320 COUNTS        1       15       24
  19      rs552320   FREQ    0.025    0.375      0.6
  19      rs552320   MEAN   0.1684   0.1307   0.1266
  19      rs552320     SD        0  0.02701  0.02389
  19     rs7259058   GENO      T/T      T/C      C/C
  19     rs7259058 COUNTS        1        6       33
  19     rs7259058   FREQ    0.025     0.15    0.825
  19     rs7259058   MEAN   0.1684   0.1423   0.1256
  19     rs7259058     SD        0  0.02554  0.02426
  19   rs140982422   GENO      C/C      C/T      T/T
  19   rs140982422 COUNTS        1        6       33
  19   rs140982422   FREQ    0.025     0.15    0.825
  19   rs140982422   MEAN   0.1684   0.1423   0.1256
  19   rs140982422     SD        0  0.02554  0.02426
  19    rs10407747   GENO      T/T      T/C      C/C
  19    rs10407747 COUNTS        1        7       32
  19    rs10407747   FREQ    0.025    0.175      0.8
  19    rs10407747   MEAN   0.1004   0.1219   0.1317
  19    rs10407747     SD        0  0.03368  0.02333
  19   rs115063080   GENO      T/T      T/G      G/G
  19   rs115063080 COUNTS        0        4       36
  19   rs115063080   FREQ        0      0.1      0.9
  19   rs115063080   MEAN       NA    0.124   0.1298
  19   rs115063080     SD       NA  0.01325  0.02643
  19      rs434040   GENO      C/C      C/T      T/T
  19      rs434040 COUNTS        2       17       21
  19      rs434040   FREQ     0.05    0.425    0.525
  19      rs434040   MEAN   0.1493   0.1292   0.1272
  19      rs434040     SD  0.02701  0.02608  0.02508
  19   rs113822695   GENO      G/G      G/A      A/A
  19   rs113822695 COUNTS        0        4       36
  19   rs113822695   FREQ        0      0.1      0.9
  19   rs113822695   MEAN       NA    0.124   0.1298
  19   rs113822695     SD       NA  0.01325  0.02643
  19    rs58052845   GENO      T/T      T/C      C/C
  19    rs58052845 COUNTS        1        6       33
  19    rs58052845   FREQ    0.025     0.15    0.825
  19    rs58052845   MEAN   0.1684   0.1423   0.1256
  19    rs58052845     SD        0  0.02554  0.02426
  19   rs141573296   GENO      T/T T/TCTCCTCCTCCTC TCTCCTCCTCCTC/TCTCCTCCTCCTC
  19   rs141573296 COUNTS        0        9       31
  19   rs141573296   FREQ        0    0.225    0.775
  19   rs141573296   MEAN       NA   0.1227   0.1311
  19   rs141573296     SD       NA  0.03643  0.02159
  19   rs201860571   GENO      C/C C/CCTCCTT CCTCCTT/CCTCCTT
  19   rs201860571 COUNTS        0        4       36
  19   rs201860571   FREQ        0      0.1      0.9
  19   rs201860571   MEAN       NA    0.124   0.1298
  19   rs201860571     SD       NA  0.01325  0.02643
  19      rs372890   GENO      T/T      T/C      C/C
  19      rs372890 COUNTS        0        8       32
  19      rs372890   FREQ        0      0.2      0.8
  19      rs372890   MEAN       NA   0.1221   0.1309
  19      rs372890     SD       NA   0.0282  0.02477
  19     rs1270038   GENO      G/G      G/C      C/C
  19     rs1270038 COUNTS        2       17       21
  19     rs1270038   FREQ     0.05    0.425    0.525
  19     rs1270038   MEAN   0.1493   0.1292   0.1272
  19     rs1270038     SD  0.02701  0.02608  0.02508
  19    rs79786852   GENO      A/A      A/G      G/G
  19    rs79786852 COUNTS        0        5       35
  19    rs79786852   FREQ        0    0.125    0.875
  19    rs79786852   MEAN       NA   0.1393   0.1277
  19    rs79786852     SD       NA  0.01057   0.0266
  19    rs74821533   GENO      A/A      A/G      G/G
  19    rs74821533 COUNTS        1        7       32
  19    rs74821533   FREQ    0.025    0.175      0.8
  19    rs74821533   MEAN   0.1004   0.1219   0.1317
  19    rs74821533     SD        0  0.03368  0.02333
  19      rs494642   GENO      T/T      T/C      C/C
  19      rs494642 COUNTS        3       11       26
  19      rs494642   FREQ    0.075    0.275     0.65
  19      rs494642   MEAN   0.1489   0.1369   0.1236
  19      rs494642     SD 0.003459  0.01711  0.02794
  19    rs73923411   GENO      G/G      G/C      C/C
  19    rs73923411 COUNTS        1        6       33
  19    rs73923411   FREQ    0.025     0.15    0.825
  19    rs73923411   MEAN   0.1684   0.1423   0.1256
  19    rs73923411     SD        0  0.02554  0.02426
  19    rs57828334   GENO      A/A      A/G      G/G
  19    rs57828334 COUNTS        0       10       30
  19    rs57828334   FREQ        0     0.25     0.75
  19    rs57828334   MEAN       NA   0.1216   0.1317
  19    rs57828334     SD       NA  0.03453  0.02164
  19      rs574567   GENO      T/T      T/C      C/C
  19      rs574567 COUNTS        0        8       32
  19      rs574567   FREQ        0      0.2      0.8
  19      rs574567   MEAN       NA   0.1221   0.1309
  19      rs574567     SD       NA   0.0282  0.02477
  19    rs67982039   GENO      G/G G/GACCCTAATCT GACCCTAATCT/GACCCTAATCT
  19    rs67982039 COUNTS        0        9       31
  19    rs67982039   FREQ        0    0.225    0.775
  19    rs67982039   MEAN       NA    0.123    0.131
  19    rs67982039     SD       NA  0.02651  0.02518
  19    rs73923412   GENO      T/T      T/C      C/C
  19    rs73923412 COUNTS        1        6       33
  19    rs73923412   FREQ    0.025     0.15    0.825
  19    rs73923412   MEAN   0.1684   0.1423   0.1256
  19    rs73923412     SD        0  0.02554  0.02426
  19     rs1638538   GENO      G/G      G/C      C/C
  19     rs1638538 COUNTS        5       15       20
  19     rs1638538   FREQ    0.125    0.375      0.5
  19     rs1638538   MEAN   0.1467   0.1384   0.1179
  19     rs1638538     SD  0.01812  0.01999  0.02599
  19   rs111653728   GENO      A/A      A/G      G/G
  19   rs111653728 COUNTS        0        6       34
  19   rs111653728   FREQ        0     0.15     0.85
  19   rs111653728   MEAN       NA   0.1228   0.1303
  19   rs111653728     SD       NA  0.02884  0.02501
  19      rs731773   GENO      C/C      C/T      T/T
  19      rs731773 COUNTS        0        5       35
  19      rs731773   FREQ        0    0.125    0.875
  19      rs731773   MEAN       NA   0.1203   0.1305
  19      rs731773     SD       NA   0.0121  0.02659
  19      rs398592   GENO      T/T      T/C      C/C
  19      rs398592 COUNTS        1        6       33
  19      rs398592   FREQ    0.025     0.15    0.825
  19      rs398592   MEAN   0.1183   0.1299   0.1294
  19      rs398592     SD        0  0.03253  0.02479
  19    rs80255471   GENO      C/C      C/G      G/G
  19    rs80255471 COUNTS        0        6       34
  19    rs80255471   FREQ        0     0.15     0.85
  19    rs80255471   MEAN       NA   0.1149   0.1317
  19    rs80255471     SD       NA  0.03675  0.02263
  19   rs563082656   GENO      T/T     T/TA    TA/TA
  19   rs563082656 COUNTS        2       13       25
  19   rs563082656   FREQ     0.05    0.325    0.625
  19   rs563082656   MEAN   0.1689   0.1176    0.132
  19   rs563082656     SD  0.00974  0.02657  0.02183
  19    rs79314920   GENO      G/G      G/C      C/C
  19    rs79314920 COUNTS        0        4       36
  19    rs79314920   FREQ        0      0.1      0.9
  19    rs79314920   MEAN       NA   0.1178   0.1304
  19    rs79314920     SD       NA  0.01242  0.02621
  19    rs71942694   GENO      C/C   C/CGAG CGAG/CGAG
  19    rs71942694 COUNTS        0        5       35
  19    rs71942694   FREQ        0    0.125    0.875
  19    rs71942694   MEAN       NA   0.1203   0.1305
  19    rs71942694     SD       NA   0.0121  0.02659
  19    rs11880463   GENO      G/G      G/A      A/A
  19    rs11880463 COUNTS        0       10       30
  19    rs11880463   FREQ        0     0.25     0.75
  19    rs11880463   MEAN       NA   0.1298    0.129
  19    rs11880463     SD       NA  0.01468  0.02825
  19      rs452767   GENO      T/T      T/C      C/C
  19      rs452767 COUNTS        7       25        8
  19      rs452767   FREQ    0.175    0.625      0.2
  19      rs452767   MEAN    0.144   0.1288   0.1175
  19      rs452767     SD   0.0216  0.02249  0.03275
  19     rs2302222   GENO      C/C      C/T      T/T
  19     rs2302222 COUNTS        0        5       35
  19     rs2302222   FREQ        0    0.125    0.875
  19     rs2302222   MEAN       NA   0.1203   0.1305
  19     rs2302222     SD       NA   0.0121  0.02659
  19    rs57452891   GENO      A/A      A/G      G/G
  19    rs57452891 COUNTS        0        5       35
  19    rs57452891   FREQ        0    0.125    0.875
  19    rs57452891   MEAN       NA   0.1487   0.1264
  19    rs57452891     SD       NA  0.01056   0.0257
  19    esv3643546   GENO ACACAAACACCCGCCCACACACGCCCACGCAGCCCCGTTCACGACGGCCACAGAGAGGGAGCGCGTG/ACACAAACACCCGCCCACACACGCCCACGCAGCCCCGTTCACGACGGCCACAGAGAGGGAGCGCGTG ACACAAACACCCGCCCACACACGCCCACGCAGCCCCGTTCACGACGGCCACAGAGAGGGAGCGCGTG/A      A/A
  19    esv3643546 COUNTS        0       25       15
  19    esv3643546   FREQ        0    0.625    0.375
  19    esv3643546   MEAN       NA   0.1264   0.1338
  19    esv3643546     SD       NA  0.02626  0.02392
  19      rs398462   GENO      C/C      C/T      T/T
  19      rs398462 COUNTS        3       15       22
  19      rs398462   FREQ    0.075    0.375     0.55
  19      rs398462   MEAN   0.1293   0.1238   0.1328
  19      rs398462     SD 0.009573  0.02931  0.02404
  19      rs454532   GENO      C/C      C/T      T/T
  19      rs454532 COUNTS        9       21       10
  19      rs454532   FREQ    0.225    0.525     0.25
  19      rs454532   MEAN    0.121   0.1289   0.1371
  19      rs454532     SD  0.03243  0.02212  0.02507
  19   rs115849142   GENO      T/T      T/C      C/C
  19   rs115849142 COUNTS        0        7       33
  19   rs115849142   FREQ        0    0.175    0.825
  19   rs115849142   MEAN       NA   0.1195   0.1312
  19   rs115849142     SD       NA  0.03561  0.02283
  19      rs672355   GENO      G/G      G/C      C/C
  19      rs672355 COUNTS        0        4       36
  19      rs672355   FREQ        0      0.1      0.9
  19      rs672355   MEAN       NA   0.1429   0.1277
  19      rs672355     SD       NA  0.02015  0.02565
  19    rs12984893   GENO      T/T      T/C      C/C
  19    rs12984893 COUNTS        0        5       35
  19    rs12984893   FREQ        0    0.125    0.875
  19    rs12984893   MEAN       NA   0.1203   0.1305
  19    rs12984893     SD       NA   0.0121  0.02659
  19    rs12974931   GENO      A/A      A/G      G/G
  19    rs12974931 COUNTS        0        5       35
  19    rs12974931   FREQ        0    0.125    0.875
  19    rs12974931   MEAN       NA   0.1203   0.1305
  19    rs12974931     SD       NA   0.0121  0.02659
  19   rs112110212   GENO GCAAC/GCAAC  GCAAC/G      G/G
  19   rs112110212 COUNTS        0        5       35
  19   rs112110212   FREQ        0    0.125    0.875
  19   rs112110212   MEAN       NA   0.1202   0.1305
  19   rs112110212     SD       NA  0.03576  0.02395
  19    rs78125990   GENO      A/A      A/C      C/C
  19    rs78125990 COUNTS        0        4       36
  19    rs78125990   FREQ        0      0.1      0.9
  19    rs78125990   MEAN       NA   0.1429   0.1277
  19    rs78125990     SD       NA  0.02015  0.02565
  19    rs73923415   GENO      A/A      A/G      G/G
  19    rs73923415 COUNTS        0        4       36
  19    rs73923415   FREQ        0      0.1      0.9
  19    rs73923415   MEAN       NA   0.1355   0.1285
  19    rs73923415     SD       NA  0.02747  0.02544
  19     rs6510867   GENO      T/T      T/C      C/C
  19     rs6510867 COUNTS        1        7       32
  19     rs6510867   FREQ    0.025    0.175      0.8
  19     rs6510867   MEAN   0.1183   0.1327   0.1288
  19     rs6510867     SD        0   0.0306  0.02492
  19   rs114512659   GENO      G/G      G/C      C/C
  19   rs114512659 COUNTS        0        5       35
  19   rs114512659   FREQ        0    0.125    0.875
  19   rs114512659   MEAN       NA   0.1249   0.1298
  19   rs114512659     SD       NA  0.02797  0.02535
  19     rs8103398   GENO      T/T      T/C      C/C
  19     rs8103398 COUNTS        0        5       35
  19     rs8103398   FREQ        0    0.125    0.875
  19     rs8103398   MEAN       NA   0.1425   0.1273
  19     rs8103398     SD       NA  0.01715  0.02595
  19    rs28421560   GENO      G/G      G/A      A/A
  19    rs28421560 COUNTS        3       16       21
  19    rs28421560   FREQ    0.075      0.4    0.525
  19    rs28421560   MEAN   0.1372   0.1199   0.1351
  19    rs28421560     SD 0.008345  0.02838  0.02299
  19     rs3795017   GENO      A/A      A/G      G/G
  19     rs3795017 COUNTS        1       11       28
  19     rs3795017   FREQ    0.025    0.275      0.7
  19     rs3795017   MEAN   0.1047   0.1273   0.1308
  19     rs3795017     SD        0  0.02679  0.02524
  19     rs3795016   GENO      A/A      A/C      C/C
  19     rs3795016 COUNTS        2       16       22
  19     rs3795016   FREQ     0.05      0.4     0.55
  19     rs3795016   MEAN   0.1092   0.1314   0.1294
  19     rs3795016     SD 0.006413  0.02306  0.02777
  19   rs143140157   GENO      A/A      A/G      G/G
  19   rs143140157 COUNTS        0        6       34
  19   rs143140157   FREQ        0     0.15     0.85
  19   rs143140157   MEAN       NA   0.1264   0.1297
  19   rs143140157     SD       NA  0.02531  0.02572
  19      rs530942   GENO      G/G      G/A      A/A
  19      rs530942 COUNTS        0        7       33
  19      rs530942   FREQ        0    0.175    0.825
  19      rs530942   MEAN       NA   0.1173   0.1317
  19      rs530942     SD       NA  0.02459  0.02516
  19   rs114090653   GENO      T/T      T/C      C/C
  19   rs114090653 COUNTS        0        4       36
  19   rs114090653   FREQ        0      0.1      0.9
  19   rs114090653   MEAN       NA    0.127   0.1294
  19   rs114090653     SD       NA  0.02541  0.02571
  19    rs78985335   GENO      A/A      A/G      G/G
  19    rs78985335 COUNTS        0        6       34
  19    rs78985335   FREQ        0     0.15     0.85
  19    rs78985335   MEAN       NA   0.1149   0.1317
  19    rs78985335     SD       NA  0.03675  0.02263
  19   rs147242114   GENO      G/G      G/A      A/A
  19   rs147242114 COUNTS        0        8       32
  19   rs147242114   FREQ        0      0.2      0.8
  19   rs147242114   MEAN       NA   0.1291   0.1292
  19   rs147242114     SD       NA  0.02382   0.0261
  19   rs115099377   GENO      T/T      T/G      G/G
  19   rs115099377 COUNTS        0        5       35
  19   rs115099377   FREQ        0    0.125    0.875
  19   rs115099377   MEAN       NA   0.1249   0.1298
  19   rs115099377     SD       NA  0.02797  0.02535
  19   rs112842748   GENO      C/C      C/T      T/T
  19   rs112842748 COUNTS        2       10       28
  19   rs112842748   FREQ     0.05     0.25      0.7
  19   rs112842748   MEAN   0.1484   0.1191   0.1314
  19   rs112842748     SD  0.02827  0.02773  0.02394
  19    rs75933578   GENO      A/A      A/G      G/G
  19    rs75933578 COUNTS        0        6       34
  19    rs75933578   FREQ        0     0.15     0.85
  19    rs75933578   MEAN       NA   0.1311   0.1288
  19    rs75933578     SD       NA  0.02933  0.02508
  19   rs111638245   GENO      A/A      A/G      G/G
  19   rs111638245 COUNTS        0        4       36
  19   rs111638245   FREQ        0      0.1      0.9
  19   rs111638245   MEAN       NA   0.1195   0.1303
  19   rs111638245     SD       NA  0.03551  0.02443
  19    rs10408217   GENO      C/C      C/A      A/A
  19    rs10408217 COUNTS        3        9       28
  19    rs10408217   FREQ    0.075    0.225      0.7
  19    rs10408217   MEAN   0.1384   0.1192   0.1314
  19    rs10408217     SD   0.0265  0.02941  0.02394
  19    rs10411237   GENO      A/A      A/G      G/G
  19    rs10411237 COUNTS       10       12       18
  19    rs10411237   FREQ     0.25      0.3     0.45
  19    rs10411237   MEAN   0.1246    0.125   0.1345
  19    rs10411237     SD  0.03214  0.02438  0.02213
  19    rs11879954   GENO      C/C      C/T      T/T
  19    rs11879954 COUNTS       10       12       18
  19    rs11879954   FREQ     0.25      0.3     0.45
  19    rs11879954   MEAN   0.1246    0.125   0.1345
  19    rs11879954     SD  0.03214  0.02438  0.02213
  19    rs11881902   GENO      A/A      A/G      G/G
  19    rs11881902 COUNTS       10       12       18
  19    rs11881902   FREQ     0.25      0.3     0.45
  19    rs11881902   MEAN   0.1246    0.125   0.1345
  19    rs11881902     SD  0.03214  0.02438  0.02213
  19    rs10420456   GENO      C/C      C/T      T/T
  19    rs10420456 COUNTS        0        8       32
  19    rs10420456   FREQ        0      0.2      0.8
  19    rs10420456   MEAN       NA   0.1291   0.1292
  19    rs10420456     SD       NA  0.02382   0.0261
  19   rs145849096   GENO      A/A      A/G      G/G
  19   rs145849096 COUNTS        1        4       35
  19   rs145849096   FREQ    0.025      0.1    0.875
  19   rs145849096   MEAN   0.1684   0.1132   0.1299
  19   rs145849096     SD        0  0.03308  0.02378
  19    rs10420873   GENO      A/A      A/T      T/T
  19    rs10420873 COUNTS        1        4       35
  19    rs10420873   FREQ    0.025      0.1    0.875
  19    rs10420873   MEAN   0.1284   0.1245   0.1297
  19    rs10420873     SD        0  0.02572  0.02601
  19    rs10418579   GENO      A/A      A/G      G/G
  19    rs10418579 COUNTS        0        8       32
  19    rs10418579   FREQ        0      0.2      0.8
  19    rs10418579   MEAN       NA   0.1291   0.1292
  19    rs10418579     SD       NA  0.02382   0.0261
  19    rs73547541   GENO      A/A      A/G      G/G
  19    rs73547541 COUNTS        0       11       29
  19    rs73547541   FREQ        0    0.275    0.725
  19    rs73547541   MEAN       NA   0.1336   0.1275
  19    rs73547541     SD       NA  0.02732  0.02488
  19    rs76045003   GENO      C/C      C/T      T/T
  19    rs76045003 COUNTS        0        6       34
  19    rs76045003   FREQ        0     0.15     0.85
  19    rs76045003   MEAN       NA   0.1311   0.1288
  19    rs76045003     SD       NA  0.02933  0.02508
  19    rs79342694   GENO      C/C      C/G      G/G
  19    rs79342694 COUNTS        0        4       36
  19    rs79342694   FREQ        0      0.1      0.9
  19    rs79342694   MEAN       NA   0.1222     0.13
  19    rs79342694     SD       NA  0.02068  0.02596
  19   rs183550614   GENO      C/C      C/T      T/T
  19   rs183550614 COUNTS        0        6       34
  19   rs183550614   FREQ        0     0.15     0.85
  19   rs183550614   MEAN       NA   0.1312   0.1288
  19   rs183550614     SD       NA   0.0221  0.02618
  19    rs10402257   GENO      T/T      T/C      C/C
  19    rs10402257 COUNTS        0        4       36
  19    rs10402257   FREQ        0      0.1      0.9
  19    rs10402257   MEAN       NA   0.1222     0.13
  19    rs10402257     SD       NA  0.02068  0.02596
  19    rs10403518   GENO      A/A      A/G      G/G
  19    rs10403518 COUNTS        1        8       31
  19    rs10403518   FREQ    0.025      0.2    0.775
  19    rs10403518   MEAN   0.1168   0.1255   0.1305
  19    rs10403518     SD        0  0.02374  0.02635
  19    rs10409633   GENO      T/T      T/A      A/A
  19    rs10409633 COUNTS        0        4       36
  19    rs10409633   FREQ        0      0.1      0.9
  19    rs10409633   MEAN       NA   0.1222     0.13
  19    rs10409633     SD       NA  0.02068  0.02596
  19      rs563793   GENO      A/A      A/G      G/G
  19      rs563793 COUNTS        1       17       22
  19      rs563793   FREQ    0.025    0.425     0.55
  19      rs563793   MEAN   0.1168   0.1343   0.1258
  19      rs563793     SD        0   0.0203  0.02899
  19      rs563771   GENO      C/C      C/T      T/T
  19      rs563771 COUNTS        9       18       13
  19      rs563771   FREQ    0.225     0.45    0.325
  19      rs563771   MEAN   0.1388   0.1263   0.1265
  19      rs563771     SD  0.02179  0.02417  0.02928
  19      rs598236   GENO      T/T      T/C      C/C
  19      rs598236 COUNTS        1        8       31
  19      rs598236   FREQ    0.025      0.2    0.775
  19      rs598236   MEAN   0.1168   0.1255   0.1305
  19      rs598236     SD        0  0.02374  0.02635
  19      rs585107   GENO      G/G      G/A      A/A
  19      rs585107 COUNTS        3       16       21
  19      rs585107   FREQ    0.075      0.4    0.525
  19      rs585107   MEAN   0.1208   0.1367   0.1247
  19      rs585107     SD  0.02345  0.02542  0.02525
  19   rs114389016   GENO      A/A      A/G      G/G
  19   rs114389016 COUNTS        0        5       35
  19   rs114389016   FREQ        0    0.125    0.875
  19   rs114389016   MEAN       NA   0.1249   0.1298
  19   rs114389016     SD       NA  0.02797  0.02535
  19   rs143193745   GENO      T/T      T/C      C/C
  19   rs143193745 COUNTS        0        6       34
  19   rs143193745   FREQ        0     0.15     0.85
  19   rs143193745   MEAN       NA   0.1312   0.1288
  19   rs143193745     SD       NA   0.0221  0.02618
  19      rs528062   GENO      T/T      T/G      G/G
  19      rs528062 COUNTS        1       17       22
  19      rs528062   FREQ    0.025    0.425     0.55
  19      rs528062   MEAN   0.1168   0.1343   0.1258
  19      rs528062     SD        0   0.0203  0.02899
  19   rs145663572   GENO      A/A      A/G      G/G
  19   rs145663572 COUNTS        0        8       32
  19   rs145663572   FREQ        0      0.2      0.8
  19   rs145663572   MEAN       NA   0.1291   0.1292
  19   rs145663572     SD       NA  0.02382   0.0261
  19      rs505401   GENO      A/A      A/T      T/T
  19      rs505401 COUNTS        1       23       16
  19      rs505401   FREQ    0.025    0.575      0.4
  19      rs505401   MEAN   0.1168    0.132   0.1259
  19      rs505401     SD        0  0.02113  0.03136
  19   rs367991289   GENO TTAAAATAAAA/TTAAAATAAAA TTAAAATAAAA/T      T/T
  19   rs367991289 COUNTS        0       17       23
  19   rs367991289   FREQ        0    0.425    0.575
  19   rs367991289   MEAN       NA   0.1332   0.1263
  19   rs367991289     SD       NA  0.02552  0.02541
  19   rs116414903   GENO      A/A      A/G      G/G
  19   rs116414903 COUNTS        1        5       34
  19   rs116414903   FREQ    0.025    0.125     0.85
  19   rs116414903   MEAN   0.1684   0.1093    0.131
  19   rs116414903     SD        0  0.02994  0.02328
  19    rs57740431   GENO      T/T      T/C      C/C
  19    rs57740431 COUNTS        0        6       34
  19    rs57740431   FREQ        0     0.15     0.85
  19    rs57740431   MEAN       NA   0.1312   0.1288
  19    rs57740431     SD       NA   0.0221  0.02618
  19      rs502646   GENO      G/G      G/T      T/T
  19      rs502646 COUNTS        3       16       21
  19      rs502646   FREQ    0.075      0.4    0.525
  19      rs502646   MEAN   0.1208   0.1367   0.1247
  19      rs502646     SD  0.02345  0.02542  0.02525
  19    rs59836278   GENO      C/C     C/CT    CT/CT
  19    rs59836278 COUNTS        0       11       29
  19    rs59836278   FREQ        0    0.275    0.725
  19    rs59836278   MEAN       NA   0.1336   0.1275
  19    rs59836278     SD       NA  0.02732  0.02488
  19    rs10417339   GENO      T/T      T/G      G/G
  19    rs10417339 COUNTS        5       15       20
  19    rs10417339   FREQ    0.125    0.375      0.5
  19    rs10417339   MEAN   0.1328   0.1307   0.1271
  19    rs10417339     SD  0.02939   0.0252   0.0257
  19    rs58546514   GENO      T/T      T/A      A/A
  19    rs58546514 COUNTS        0       11       29
  19    rs58546514   FREQ        0    0.275    0.725
  19    rs58546514   MEAN       NA   0.1336   0.1275
  19    rs58546514     SD       NA  0.02732  0.02488
  19   rs531706842   GENO      C/C     C/CT    CT/CT
  19   rs531706842 COUNTS        9       22        9
  19   rs531706842   FREQ    0.225     0.55    0.225
  19   rs531706842   MEAN   0.1298   0.1275   0.1326
  19   rs531706842     SD  0.02232  0.02176  0.03707
  19    rs59045422   GENO      T/T      T/C      C/C
  19    rs59045422 COUNTS        0        8       32
  19    rs59045422   FREQ        0      0.2      0.8
  19    rs59045422   MEAN       NA   0.1361   0.1274
  19    rs59045422     SD       NA  0.02913  0.02454
  19   rs115371334   GENO      A/A      A/G      G/G
  19   rs115371334 COUNTS        0        6       34
  19   rs115371334   FREQ        0     0.15     0.85
  19   rs115371334   MEAN       NA   0.1311   0.1288
  19   rs115371334     SD       NA  0.02933  0.02508
  19    rs57838932   GENO      A/A      A/G      G/G
  19    rs57838932 COUNTS        2       13       25
  19    rs57838932   FREQ     0.05    0.325    0.625
  19    rs57838932   MEAN   0.1237   0.1354   0.1264
  19    rs57838932     SD  0.03235   0.0278  0.02415
  19      rs521878   GENO      T/T      T/C      C/C
  19      rs521878 COUNTS        0        5       35
  19      rs521878   FREQ        0    0.125    0.875
  19      rs521878   MEAN       NA   0.1312   0.1289
  19      rs521878     SD       NA  0.01736  0.02649
  19   rs111480618   GENO      T/T      T/C      C/C
  19   rs111480618 COUNTS        1       12       27
  19   rs111480618   FREQ    0.025      0.3    0.675
  19   rs111480618   MEAN   0.1466   0.1319   0.1273
  19   rs111480618     SD        0  0.03008  0.02374
  19    rs12977353   GENO      A/A      A/G      G/G
  19    rs12977353 COUNTS        0        9       31
  19    rs12977353   FREQ        0    0.225    0.775
  19    rs12977353   MEAN       NA    0.142   0.1255
  19    rs12977353     SD       NA  0.01369  0.02688
  19      rs617748   GENO      G/G      G/A      A/A
  19      rs617748 COUNTS        0        5       35
  19      rs617748   FREQ        0    0.125    0.875
  19      rs617748   MEAN       NA   0.1312   0.1289
  19      rs617748     SD       NA  0.01736  0.02649
  19      rs645760   GENO      A/A      A/C      C/C
  19      rs645760 COUNTS        1       17       22
  19      rs645760   FREQ    0.025    0.425     0.55
  19      rs645760   MEAN   0.1168   0.1343   0.1258
  19      rs645760     SD        0   0.0203  0.02899
  19     rs8105106   GENO      A/A      A/C      C/C
  19     rs8105106 COUNTS       10       14       16
  19     rs8105106   FREQ     0.25     0.35      0.4
  19     rs8105106   MEAN   0.1246   0.1259    0.135
  19     rs8105106     SD  0.03214  0.02453  0.02171
  19     rs1865028   GENO      T/T      T/C      C/C
  19     rs1865028 COUNTS        1       17       22
  19     rs1865028   FREQ    0.025    0.425     0.55
  19     rs1865028   MEAN   0.1168   0.1343   0.1258
  19     rs1865028     SD        0   0.0203  0.02899
  19    rs73547555   GENO      T/T      T/G      G/G
  19    rs73547555 COUNTS        0        8       32
  19    rs73547555   FREQ        0      0.2      0.8
  19    rs73547555   MEAN       NA   0.1361   0.1274
  19    rs73547555     SD       NA  0.02913  0.02454
  19   rs114102851   GENO      G/G      G/C      C/C
  19   rs114102851 COUNTS        0        8       32
  19   rs114102851   FREQ        0      0.2      0.8
  19   rs114102851   MEAN       NA   0.1291   0.1292
  19   rs114102851     SD       NA  0.02382   0.0261
  19    rs78807434   GENO      A/A      A/G      G/G
  19    rs78807434 COUNTS       10       14       16
  19    rs78807434   FREQ     0.25     0.35      0.4
  19    rs78807434   MEAN   0.1246   0.1259    0.135
  19    rs78807434     SD  0.03214  0.02453  0.02171
  19      rs608145   GENO      A/A      A/G      G/G
  19      rs608145 COUNTS        1       17       22
  19      rs608145   FREQ    0.025    0.425     0.55
  19      rs608145   MEAN   0.1168   0.1343   0.1258
  19      rs608145     SD        0   0.0203  0.02899
  19   rs145090757   GENO      A/A      A/G      G/G
  19   rs145090757 COUNTS        0        8       32
  19   rs145090757   FREQ        0      0.2      0.8
  19   rs145090757   MEAN       NA   0.1291   0.1292
  19   rs145090757     SD       NA  0.02382   0.0261
  19      rs609898   GENO      G/G      G/A      A/A
  19      rs609898 COUNTS        0       11       29
  19      rs609898   FREQ        0    0.275    0.725
  19      rs609898   MEAN       NA   0.1311   0.1284
  19      rs609898     SD       NA  0.02347   0.0264
  19      rs510664   GENO      A/A      A/G      G/G
  19      rs510664 COUNTS        0        5       35
  19      rs510664   FREQ        0    0.125    0.875
  19      rs510664   MEAN       NA   0.1312   0.1289
  19      rs510664     SD       NA  0.01736  0.02649
  19     rs6510869   GENO      C/C      C/T      T/T
  19     rs6510869 COUNTS        2       23       15
  19     rs6510869   FREQ     0.05    0.575    0.375
  19     rs6510869   MEAN   0.1386   0.1275   0.1305
  19     rs6510869     SD  0.01134  0.03048  0.01743
  19   rs111635621   GENO      A/A      A/C      C/C
  19   rs111635621 COUNTS        1        8       31
  19   rs111635621   FREQ    0.025      0.2    0.775
  19   rs111635621   MEAN  0.09037   0.1355   0.1288
  19   rs111635621     SD        0  0.02168   0.0258
  19      rs476596   GENO      A/A      A/G      G/G
  19      rs476596 COUNTS        2       15       23
  19      rs476596   FREQ     0.05    0.375    0.575
  19      rs476596   MEAN   0.1307   0.1339    0.126
  19      rs476596     SD  0.02252   0.0274  0.02476
  19    rs73547557   GENO      A/A      A/G      G/G
  19    rs73547557 COUNTS        0        8       32
  19    rs73547557   FREQ        0      0.2      0.8
  19    rs73547557   MEAN       NA   0.1361   0.1274
  19    rs73547557     SD       NA  0.02913  0.02454
  19    rs73547558   GENO      T/T      T/C      C/C
  19    rs73547558 COUNTS        0        8       32
  19    rs73547558   FREQ        0      0.2      0.8
  19    rs73547558   MEAN       NA   0.1361   0.1274
  19    rs73547558     SD       NA  0.02913  0.02454
  19   rs116834145   GENO      A/A      A/G      G/G
  19   rs116834145 COUNTS        0        6       34
  19   rs116834145   FREQ        0     0.15     0.85
  19   rs116834145   MEAN       NA   0.1311   0.1288
  19   rs116834145     SD       NA  0.02933  0.02508
  19    rs80190249   GENO      A/A      A/G      G/G
  19    rs80190249 COUNTS        0        6       34
  19    rs80190249   FREQ        0     0.15     0.85
  19    rs80190249   MEAN       NA   0.1311   0.1288
  19    rs80190249     SD       NA  0.02933  0.02508
  19    rs12974192   GENO      A/A      A/G      G/G
  19    rs12974192 COUNTS        0       10       30
  19    rs12974192   FREQ        0     0.25     0.75
  19    rs12974192   MEAN       NA   0.1428   0.1247
  19    rs12974192     SD       NA  0.01312  0.02696
  19    rs61460442   GENO      G/G      G/A      A/A
  19    rs61460442 COUNTS        2       27       11
  19    rs61460442   FREQ     0.05    0.675    0.275
  19    rs61460442   MEAN   0.1129   0.1327   0.1235
  19    rs61460442     SD  0.03182  0.02711  0.01933
  19   rs141504032   GENO  GAT/GAT    GAT/G      G/G
  19   rs141504032 COUNTS        1       10       29
  19   rs141504032   FREQ    0.025     0.25    0.725
  19   rs141504032   MEAN   0.1524   0.1295   0.1283
  19   rs141504032     SD        0  0.01732  0.02792
  19   rs114550549   GENO      T/T      T/C      C/C
  19   rs114550549 COUNTS        1        3       36
  19   rs114550549   FREQ    0.025    0.075      0.9
  19   rs114550549   MEAN   0.1284   0.1266   0.1294
  19   rs114550549     SD        0   0.0311  0.02571
  19      rs527555   GENO      C/C      C/G      G/G
  19      rs527555 COUNTS        2       16       22
  19      rs527555   FREQ     0.05      0.4     0.55
  19      rs527555   MEAN   0.1331   0.1333   0.1258
  19      rs527555     SD  0.02305  0.02058  0.02899
  19    rs58905799   GENO      A/A      A/T      T/T
  19    rs58905799 COUNTS        0        4       36
  19    rs58905799   FREQ        0      0.1      0.9
  19    rs58905799   MEAN       NA   0.1222     0.13
  19    rs58905799     SD       NA  0.02068  0.02596
  19   rs116208371   GENO      T/T      T/G      G/G
  19   rs116208371 COUNTS        1        5       34
  19   rs116208371   FREQ    0.025    0.125     0.85
  19   rs116208371   MEAN   0.1684   0.1093    0.131
  19   rs116208371     SD        0  0.02994  0.02328
  19    rs78378620   GENO      T/T      T/C      C/C
  19    rs78378620 COUNTS        0        6       34
  19    rs78378620   FREQ        0     0.15     0.85
  19    rs78378620   MEAN       NA   0.1149   0.1317
  19    rs78378620     SD       NA  0.03675  0.02263
  19      rs679368   GENO      A/A      A/G      G/G
  19      rs679368 COUNTS        0        4       36
  19      rs679368   FREQ        0      0.1      0.9
  19      rs679368   MEAN       NA   0.1266   0.1295
  19      rs679368     SD       NA  0.01622  0.02633
  19    rs73923421   GENO      A/A      A/G      G/G
  19    rs73923421 COUNTS        1        9       30
  19    rs73923421   FREQ    0.025    0.225     0.75
  19    rs73923421   MEAN   0.1684   0.1179   0.1313
  19    rs73923421     SD        0   0.0269  0.02384
  19      rs493615   GENO      T/T      T/C      C/C
  19      rs493615 COUNTS        2       16       22
  19      rs493615   FREQ     0.05      0.4     0.55
  19      rs493615   MEAN   0.1331   0.1333   0.1258
  19      rs493615     SD  0.02305  0.02058  0.02899
  19   rs114420633   GENO      T/T      T/G      G/G
  19   rs114420633 COUNTS        1        5       34
  19   rs114420633   FREQ    0.025    0.125     0.85
  19   rs114420633   MEAN   0.1684   0.1093    0.131
  19   rs114420633     SD        0  0.02994  0.02328
  19   rs116518628   GENO      T/T      T/C      C/C
  19   rs116518628 COUNTS        0        6       34
  19   rs116518628   FREQ        0     0.15     0.85
  19   rs116518628   MEAN       NA   0.1149   0.1317
  19   rs116518628     SD       NA  0.03675  0.02263
  19      rs577139   GENO      A/A      A/C      C/C
  19      rs577139 COUNTS        0        4       36
  19      rs577139   FREQ        0      0.1      0.9
  19      rs577139   MEAN       NA   0.1266   0.1295
  19      rs577139     SD       NA  0.01622  0.02633
  19      rs576366   GENO      C/C      C/T      T/T
  19      rs576366 COUNTS        0       10       30
  19      rs576366   FREQ        0     0.25     0.75
  19      rs576366   MEAN       NA   0.1293   0.1291
  19      rs576366     SD       NA   0.0239  0.02623
  19      rs549785   GENO      A/A      A/G      G/G
  19      rs549785 COUNTS        2        7       31
  19      rs549785   FREQ     0.05    0.175    0.775
  19      rs549785   MEAN   0.1331   0.1221   0.1305
  19      rs549785     SD  0.02305  0.02343  0.02635
  19   rs114313600   GENO      A/A      A/G      G/G
  19   rs114313600 COUNTS        0        5       35
  19   rs114313600   FREQ        0    0.125    0.875
  19   rs114313600   MEAN       NA   0.1249   0.1298
  19   rs114313600     SD       NA  0.02797  0.02535
  19    rs16993334   GENO      T/T      T/C      C/C
  19    rs16993334 COUNTS        0        6       34
  19    rs16993334   FREQ        0     0.15     0.85
  19    rs16993334   MEAN       NA   0.1149   0.1317
  19    rs16993334     SD       NA  0.03675  0.02263
  19   rs146517552   GENO      A/A      A/G      G/G
  19   rs146517552 COUNTS        0        5       35
  19   rs146517552   FREQ        0    0.125    0.875
  19   rs146517552   MEAN       NA   0.1393   0.1277
  19   rs146517552     SD       NA  0.01057   0.0266
  19    rs73547564   GENO      G/G      G/A      A/A
  19    rs73547564 COUNTS        6       18       16
  19    rs73547564   FREQ     0.15     0.45      0.4
  19    rs73547564   MEAN   0.1434   0.1243   0.1293
  19    rs73547564     SD   0.0161  0.02092  0.03131
  19    rs10423666   GENO      A/A      A/G      G/G
  19    rs10423666 COUNTS        3       18       19
  19    rs10423666   FREQ    0.075     0.45    0.475
  19    rs10423666   MEAN   0.1371   0.1305   0.1267
  19    rs10423666     SD  0.01773  0.02014  0.03093
  19    rs10423680   GENO      A/A      A/G      G/G
  19    rs10423680 COUNTS        6       18       16
  19    rs10423680   FREQ     0.15     0.45      0.4
  19    rs10423680   MEAN   0.1434   0.1243   0.1293
  19    rs10423680     SD   0.0161  0.02092  0.03131
  19    rs56788109   GENO      T/T     T/TA    TA/TA
  19    rs56788109 COUNTS        0        6       34
  19    rs56788109   FREQ        0     0.15     0.85
  19    rs56788109   MEAN       NA   0.1312   0.1288
  19    rs56788109     SD       NA   0.0221  0.02618
  19    rs11878522   GENO      T/T      T/C      C/C
  19    rs11878522 COUNTS        1        3       36
  19    rs11878522   FREQ    0.025    0.075      0.9
  19    rs11878522   MEAN   0.1284   0.1266   0.1294
  19    rs11878522     SD        0   0.0311  0.02571
  19   rs115045092   GENO      A/A      A/G      G/G
  19   rs115045092 COUNTS        0        6       34
  19   rs115045092   FREQ        0     0.15     0.85
  19   rs115045092   MEAN       NA   0.1149   0.1317
  19   rs115045092     SD       NA  0.03675  0.02263
  19    rs77665129   GENO      A/A      A/G      G/G
  19    rs77665129 COUNTS        0        6       34
  19    rs77665129   FREQ        0     0.15     0.85
  19    rs77665129   MEAN       NA   0.1311   0.1288
  19    rs77665129     SD       NA  0.02933  0.02508
  19    rs76050221   GENO      T/T      T/C      C/C
  19    rs76050221 COUNTS        1        3       36
  19    rs76050221   FREQ    0.025    0.075      0.9
  19    rs76050221   MEAN   0.1284   0.1266   0.1294
  19    rs76050221     SD        0   0.0311  0.02571
  19    rs79443459   GENO      C/C      C/T      T/T
  19    rs79443459 COUNTS        0       10       30
  19    rs79443459   FREQ        0     0.25     0.75
  19    rs79443459   MEAN       NA   0.1293   0.1291
  19    rs79443459     SD       NA   0.0239  0.02623
  19    rs79101058   GENO      A/A      A/G      G/G
  19    rs79101058 COUNTS        0       10       30
  19    rs79101058   FREQ        0     0.25     0.75
  19    rs79101058   MEAN       NA   0.1293   0.1291
  19    rs79101058     SD       NA   0.0239  0.02623
  19    rs58259461   GENO      G/G      G/C      C/C
  19    rs58259461 COUNTS        2        9       29
  19    rs58259461   FREQ     0.05    0.225    0.725
  19    rs58259461   MEAN   0.1311   0.1386   0.1261
  19    rs58259461     SD  0.05281   0.0236  0.02447
  19    rs57165886   GENO      A/A      A/G      G/G
  19    rs57165886 COUNTS        0        8       32
  19    rs57165886   FREQ        0      0.2      0.8
  19    rs57165886   MEAN       NA   0.1361   0.1274
  19    rs57165886     SD       NA  0.02913  0.02454
  19    rs78613466   GENO      A/A      A/G      G/G
  19    rs78613466 COUNTS        0       10       30
  19    rs78613466   FREQ        0     0.25     0.75
  19    rs78613466   MEAN       NA   0.1293   0.1291
  19    rs78613466     SD       NA   0.0239  0.02623
  19    rs77614605   GENO      T/T      T/A      A/A
  19    rs77614605 COUNTS        0        6       34
  19    rs77614605   FREQ        0     0.15     0.85
  19    rs77614605   MEAN       NA   0.1312   0.1288
  19    rs77614605     SD       NA   0.0221  0.02618
  19     rs7254081   GENO      C/C      C/A      A/A
  19     rs7254081 COUNTS        2        7       31
  19     rs7254081   FREQ     0.05    0.175    0.775
  19     rs7254081   MEAN   0.1331   0.1221   0.1305
  19     rs7254081     SD  0.02305  0.02343  0.02635
  19    rs57628698   GENO      G/G      G/A      A/A
  19    rs57628698 COUNTS        6       18       16
  19    rs57628698   FREQ     0.15     0.45      0.4
  19    rs57628698   MEAN   0.1434   0.1243   0.1293
  19    rs57628698     SD   0.0161  0.02092  0.03131
  19    rs80210175   GENO      A/A      A/G      G/G
  19    rs80210175 COUNTS        0        4       36
  19    rs80210175   FREQ        0      0.1      0.9
  19    rs80210175   MEAN       NA   0.1266   0.1295
  19    rs80210175     SD       NA  0.01622  0.02633
  19    rs73555668   GENO      C/C      C/T      T/T
  19    rs73555668 COUNTS        2        9       29
  19    rs73555668   FREQ     0.05    0.225    0.725
  19    rs73555668   MEAN   0.1311   0.1386   0.1261
  19    rs73555668     SD  0.05281   0.0236  0.02447
  19    rs73555670   GENO      G/G      G/A      A/A
  19    rs73555670 COUNTS        6       18       16
  19    rs73555670   FREQ     0.15     0.45      0.4
  19    rs73555670   MEAN   0.1434   0.1243   0.1293
  19    rs73555670     SD   0.0161  0.02092  0.03131
  19   rs138358430   GENO      T/T      T/C      C/C
  19   rs138358430 COUNTS        0        4       36
  19   rs138358430   FREQ        0      0.1      0.9
  19   rs138358430   MEAN       NA   0.1266   0.1295
  19   rs138358430     SD       NA  0.01622  0.02633
  19   rs151173567   GENO    CA/CA     CA/C      C/C
  19   rs151173567 COUNTS        0        5       35
  19   rs151173567   FREQ        0    0.125    0.875
  19   rs151173567   MEAN       NA   0.1493   0.1263
  19   rs151173567     SD       NA   0.0107  0.02561
  19    rs73555671   GENO      T/T      T/C      C/C
  19    rs73555671 COUNTS        0        8       32
  19    rs73555671   FREQ        0      0.2      0.8
  19    rs73555671   MEAN       NA   0.1361   0.1274
  19    rs73555671     SD       NA  0.02913  0.02454
  19   rs115621513   GENO      A/A      A/C      C/C
  19   rs115621513 COUNTS        0        4       36
  19   rs115621513   FREQ        0      0.1      0.9
  19   rs115621513   MEAN       NA   0.1424   0.1277
  19   rs115621513     SD       NA 0.009191  0.02622
  19    rs75807193   GENO      C/C      C/T      T/T
  19    rs75807193 COUNTS        7       14       19
  19    rs75807193   FREQ    0.175     0.35    0.475
  19    rs75807193   MEAN   0.1261   0.1206   0.1367
  19    rs75807193     SD   0.0353  0.02319  0.02168
  19    rs10401913   GENO      T/T      T/C      C/C
  19    rs10401913 COUNTS        1        3       36
  19    rs10401913   FREQ    0.025    0.075      0.9
  19    rs10401913   MEAN   0.1284   0.1266   0.1294
  19    rs10401913     SD        0   0.0311  0.02571
  19    rs73555674   GENO      A/A      A/G      G/G
  19    rs73555674 COUNTS        2        9       29
  19    rs73555674   FREQ     0.05    0.225    0.725
  19    rs73555674   MEAN   0.1311   0.1386   0.1261
  19    rs73555674     SD  0.05281   0.0236  0.02447
  19    rs10402138   GENO      G/G      G/A      A/A
  19    rs10402138 COUNTS        6       18       16
  19    rs10402138   FREQ     0.15     0.45      0.4
  19    rs10402138   MEAN   0.1434   0.1243   0.1293
  19    rs10402138     SD   0.0161  0.02092  0.03131
  19   rs145232671   GENO TTTA/TTTA   TTTA/T      T/T
  19   rs145232671 COUNTS        0        5       35
  19   rs145232671   FREQ        0    0.125    0.875
  19   rs145232671   MEAN       NA   0.1249   0.1298
  19   rs145232671     SD       NA  0.02797  0.02535
  19   rs116689230   GENO      T/T      T/C      C/C
  19   rs116689230 COUNTS        1        3       36
  19   rs116689230   FREQ    0.025    0.075      0.9
  19   rs116689230   MEAN   0.1284   0.1266   0.1294
  19   rs116689230     SD        0   0.0311  0.02571
  19    rs13343964   GENO      T/T      T/C      C/C
  19    rs13343964 COUNTS        0        4       36
  19    rs13343964   FREQ        0      0.1      0.9
  19    rs13343964   MEAN       NA   0.1222     0.13
  19    rs13343964     SD       NA  0.02068  0.02596
  19   rs147254722   GENO      A/A      A/G      G/G
  19   rs147254722 COUNTS        0        4       36
  19   rs147254722   FREQ        0      0.1      0.9
  19   rs147254722   MEAN       NA   0.1424   0.1277
  19   rs147254722     SD       NA 0.009191  0.02622
  19      rs669638   GENO      A/A      A/C      C/C
  19      rs669638 COUNTS        0        4       36
  19      rs669638   FREQ        0      0.1      0.9
  19      rs669638   MEAN       NA   0.1266   0.1295
  19      rs669638     SD       NA  0.01622  0.02633
  19    rs75366109   GENO      C/C      C/G      G/G
  19    rs75366109 COUNTS        0        6       34
  19    rs75366109   FREQ        0     0.15     0.85
  19    rs75366109   MEAN       NA   0.1311   0.1288
  19    rs75366109     SD       NA  0.02933  0.02508
  19    rs16993340   GENO      A/A      A/T      T/T
  19    rs16993340 COUNTS        0        6       34
  19    rs16993340   FREQ        0     0.15     0.85
  19    rs16993340   MEAN       NA   0.1149   0.1317
  19    rs16993340     SD       NA  0.03675  0.02263
  19   rs113958185   GENO      C/C      C/A      A/A
  19   rs113958185 COUNTS        0        6       34
  19   rs113958185   FREQ        0     0.15     0.85
  19   rs113958185   MEAN       NA   0.1311   0.1288
  19   rs113958185     SD       NA  0.02933  0.02508
  19   rs113441103   GENO      A/A      A/G      G/G
  19   rs113441103 COUNTS        0        6       34
  19   rs113441103   FREQ        0     0.15     0.85
  19   rs113441103   MEAN       NA   0.1311   0.1288
  19   rs113441103     SD       NA  0.02933  0.02508
  19    rs10411646   GENO      A/A      A/T      T/T
  19    rs10411646 COUNTS        1        3       36
  19    rs10411646   FREQ    0.025    0.075      0.9
  19    rs10411646   MEAN   0.1284   0.1266   0.1294
  19    rs10411646     SD        0   0.0311  0.02571
  19    rs13345465   GENO      G/G      G/T      T/T
  19    rs13345465 COUNTS        4       17       19
  19    rs13345465   FREQ      0.1    0.425    0.475
  19    rs13345465   MEAN   0.1364   0.1303   0.1267
  19    rs13345465     SD  0.01454  0.02074  0.03093
  19    rs13345582   GENO      T/T      T/C      C/C
  19    rs13345582 COUNTS        1       14       25
  19    rs13345582   FREQ    0.025     0.35    0.625
  19    rs13345582   MEAN  0.06527   0.1281   0.1324
  19    rs13345582     SD        0  0.02462  0.02314
  19    rs16993344   GENO      A/A      A/G      G/G
  19    rs16993344 COUNTS        1        8       31
  19    rs16993344   FREQ    0.025      0.2    0.775
  19    rs16993344   MEAN   0.1009   0.1374    0.128
  19    rs16993344     SD        0  0.02253  0.02591
  19      rs577554   GENO      G/G      G/T      T/T
  19      rs577554 COUNTS        2       24       14
  19      rs577554   FREQ     0.05      0.6     0.35
  19      rs577554   MEAN   0.1256   0.1239   0.1388
  19      rs577554     SD   0.0124  0.02865  0.01764
  19    rs16993348   GENO      G/G      G/A      A/A
  19    rs16993348 COUNTS        1        8       31
  19    rs16993348   FREQ    0.025      0.2    0.775
  19    rs16993348   MEAN  0.09037   0.1355   0.1288
  19    rs16993348     SD        0  0.02168   0.0258
  19    rs79130990   GENO      G/G      G/A      A/A
  19    rs79130990 COUNTS        2        9       29
  19    rs79130990   FREQ     0.05    0.225    0.725
  19    rs79130990   MEAN   0.1311   0.1386   0.1261
  19    rs79130990     SD  0.05281   0.0236  0.02447
  19    rs76820960   GENO      C/C      C/T      T/T
  19    rs76820960 COUNTS        0        4       36
  19    rs76820960   FREQ        0      0.1      0.9
  19    rs76820960   MEAN       NA   0.1266   0.1295
  19    rs76820960     SD       NA  0.01622  0.02633
  19    rs28877689   GENO      G/G      G/A      A/A
  19    rs28877689 COUNTS        0        4       36
  19    rs28877689   FREQ        0      0.1      0.9
  19    rs28877689   MEAN       NA   0.1222     0.13
  19    rs28877689     SD       NA  0.02068  0.02596
  19    rs10425716   GENO      A/A      A/G      G/G
  19    rs10425716 COUNTS        0        4       36
  19    rs10425716   FREQ        0      0.1      0.9
  19    rs10425716   MEAN       NA   0.1222     0.13
  19    rs10425716     SD       NA  0.02068  0.02596
  19    rs10407834   GENO      A/A      A/T      T/T
  19    rs10407834 COUNTS       10       13       17
  19    rs10407834   FREQ     0.25    0.325    0.425
  19    rs10407834   MEAN    0.123   0.1254   0.1357
  19    rs10407834     SD     0.03  0.02566  0.02206
  19   rs113735104   GENO      C/C      C/T      T/T
  19   rs113735104 COUNTS        0        4       36
  19   rs113735104   FREQ        0      0.1      0.9
  19   rs113735104   MEAN       NA   0.1286   0.1292
  19   rs113735104     SD       NA   0.0214  0.02603
  19    rs78494775   GENO      T/T      T/A      A/A
  19    rs78494775 COUNTS        0        6       34
  19    rs78494775   FREQ        0     0.15     0.85
  19    rs78494775   MEAN       NA   0.1311   0.1288
  19    rs78494775     SD       NA  0.02933  0.02508
  19    rs73923425   GENO      A/A      A/G      G/G
  19    rs73923425 COUNTS        0        4       36
  19    rs73923425   FREQ        0      0.1      0.9
  19    rs73923425   MEAN       NA   0.1286   0.1292
  19    rs73923425     SD       NA   0.0214  0.02603
  19    rs73541908   GENO      C/C      C/G      G/G
  19    rs73541908 COUNTS        0        8       32
  19    rs73541908   FREQ        0      0.2      0.8
  19    rs73541908   MEAN       NA   0.1361   0.1274
  19    rs73541908     SD       NA  0.02913  0.02454
  19    rs78612848   GENO      A/A      A/G      G/G
  19    rs78612848 COUNTS        0        6       34
  19    rs78612848   FREQ        0     0.15     0.85
  19    rs78612848   MEAN       NA   0.1311   0.1288
  19    rs78612848     SD       NA  0.02933  0.02508
  19    rs11879056   GENO      T/T      T/C      C/C
  19    rs11879056 COUNTS        4       15       21
  19    rs11879056   FREQ      0.1    0.375    0.525
  19    rs11879056   MEAN   0.1031   0.1333   0.1312
  19    rs11879056     SD  0.02776  0.02409  0.02407
  19    rs35078478   GENO      T/T      T/C      C/C
  19    rs35078478 COUNTS        2        9       29
  19    rs35078478   FREQ     0.05    0.225    0.725
  19    rs35078478   MEAN   0.1311   0.1386   0.1261
  19    rs35078478     SD  0.05281   0.0236  0.02447
  19   rs113314908   GENO      T/T      T/C      C/C
  19   rs113314908 COUNTS        0        6       34
  19   rs113314908   FREQ        0     0.15     0.85
  19   rs113314908   MEAN       NA   0.1311   0.1288
  19   rs113314908     SD       NA  0.02933  0.02508
  19     rs8103560   GENO      T/T      T/C      C/C
  19     rs8103560 COUNTS        1        8       31
  19     rs8103560   FREQ    0.025      0.2    0.775
  19     rs8103560   MEAN   0.1168   0.1255   0.1305
  19     rs8103560     SD        0  0.02374  0.02635
  19      rs604710   GENO      A/A      A/G      G/G
  19      rs604710 COUNTS        5       13       22
  19      rs604710   FREQ    0.125    0.325     0.55
  19      rs604710   MEAN   0.1317   0.1344   0.1255
  19      rs604710     SD  0.02877   0.0273  0.02405
  19    rs10417019   GENO      C/C      C/T      T/T
  19    rs10417019 COUNTS        1        3       36
  19    rs10417019   FREQ    0.025    0.075      0.9
  19    rs10417019   MEAN   0.1284   0.1266   0.1294
  19    rs10417019     SD        0   0.0311  0.02571
  19     rs6510871   GENO      T/T      T/C      C/C
  19     rs6510871 COUNTS        3       13       24
  19     rs6510871   FREQ    0.075    0.325      0.6
  19     rs6510871   MEAN   0.1363   0.1339   0.1257
  19     rs6510871     SD   0.0384  0.02689  0.02353
  19      rs532145   GENO      C/C      C/G      G/G
  19      rs532145 COUNTS        0        4       36
  19      rs532145   FREQ        0      0.1      0.9
  19      rs532145   MEAN       NA   0.1266   0.1295
  19      rs532145     SD       NA  0.01622  0.02633
  19    rs78698956   GENO      T/T      T/C      C/C
  19    rs78698956 COUNTS        7        9       24
  19    rs78698956   FREQ    0.175    0.225      0.6
  19    rs78698956   MEAN   0.1253   0.1225   0.1328
  19    rs78698956     SD  0.02495  0.03331  0.02249
  19    rs11363444   GENO    CT/CT     CT/C      C/C
  19    rs11363444 COUNTS        9       20       11
  19    rs11363444   FREQ    0.225      0.5    0.275
  19    rs11363444   MEAN   0.1288     0.13   0.1279
  19    rs11363444     SD  0.01741  0.02671  0.03013
  19     rs2288846   GENO      T/T      T/C      C/C
  19     rs2288846 COUNTS        0       10       30
  19     rs2288846   FREQ        0     0.25     0.75
  19     rs2288846   MEAN       NA   0.1428   0.1247
  19     rs2288846     SD       NA  0.01312  0.02696
  19   rs115824332   GENO      G/G      G/T      T/T
  19   rs115824332 COUNTS        1        3       36
  19   rs115824332   FREQ    0.025    0.075      0.9
  19   rs115824332   MEAN   0.1284   0.1266   0.1294
  19   rs115824332     SD        0   0.0311  0.02571
  19     rs3838916   GENO      T/T      T/G      G/G
  19     rs3838916 COUNTS        2       16       22
  19     rs3838916   FREQ     0.05      0.4     0.55
  19     rs3838916   MEAN   0.1331   0.1333   0.1258
  19     rs3838916     SD  0.02305  0.02058  0.02899
  19      rs694758   GENO      G/G      G/T      T/T
  19      rs694758 COUNTS        0        4       36
  19      rs694758   FREQ        0      0.1      0.9
  19      rs694758   MEAN       NA   0.1266   0.1295
  19      rs694758     SD       NA  0.01622  0.02633
  19    rs73541921   GENO      T/T      T/C      C/C
  19    rs73541921 COUNTS        0        8       32
  19    rs73541921   FREQ        0      0.2      0.8
  19    rs73541921   MEAN       NA   0.1361   0.1274
  19    rs73541921     SD       NA  0.02913  0.02454
  19      rs640913   GENO      C/C      C/G      G/G
  19      rs640913 COUNTS        2       16       22
  19      rs640913   FREQ     0.05      0.4     0.55
  19      rs640913   MEAN   0.1331   0.1333   0.1258
  19      rs640913     SD  0.02305  0.02058  0.02899
  19   rs115120742   GENO      T/T      T/C      C/C
  19   rs115120742 COUNTS        0        8       32
  19   rs115120742   FREQ        0      0.2      0.8
  19   rs115120742   MEAN       NA   0.1193   0.1317
  19   rs115120742     SD       NA  0.03297  0.02307
  19    rs10424464   GENO      C/C      C/G      G/G
  19    rs10424464 COUNTS        1        3       36
  19    rs10424464   FREQ    0.025    0.075      0.9
  19    rs10424464   MEAN   0.1284   0.1266   0.1294
  19    rs10424464     SD        0   0.0311  0.02571
  19    rs16989868   GENO      T/T      T/C      C/C
  19    rs16989868 COUNTS        1       12       27
  19    rs16989868   FREQ    0.025      0.3    0.675
  19    rs16989868   MEAN   0.1268   0.1245   0.1313
  19    rs16989868     SD        0  0.02892  0.02442
  19    rs73541925   GENO      T/T      T/C      C/C
  19    rs73541925 COUNTS        2        9       29
  19    rs73541925   FREQ     0.05    0.225    0.725
  19    rs73541925   MEAN   0.1311   0.1386   0.1261
  19    rs73541925     SD  0.05281   0.0236  0.02447
  19    rs77619851   GENO      A/A      A/T      T/T
  19    rs77619851 COUNTS        0        6       34
  19    rs77619851   FREQ        0     0.15     0.85
  19    rs77619851   MEAN       NA   0.1311   0.1288
  19    rs77619851     SD       NA  0.02933  0.02508
  19    rs61731072   GENO      T/T      T/C      C/C
  19    rs61731072 COUNTS        1        3       36
  19    rs61731072   FREQ    0.025    0.075      0.9
  19    rs61731072   MEAN   0.1284   0.1266   0.1294
  19    rs61731072     SD        0   0.0311  0.02571
  19    rs35193540   GENO      T/T      T/A      A/A
  19    rs35193540 COUNTS        1        3       36
  19    rs35193540   FREQ    0.025    0.075      0.9
  19    rs35193540   MEAN   0.1284   0.1266   0.1294
  19    rs35193540     SD        0   0.0311  0.02571
  19   rs113791110   GENO      T/T      T/C      C/C
  19   rs113791110 COUNTS        0        6       34
  19   rs113791110   FREQ        0     0.15     0.85
  19   rs113791110   MEAN       NA   0.1311   0.1288
  19   rs113791110     SD       NA  0.02933  0.02508
  19    rs11666695   GENO      T/T      T/C      C/C
  19    rs11666695 COUNTS        0       10       30
  19    rs11666695   FREQ        0     0.25     0.75
  19    rs11666695   MEAN       NA   0.1428   0.1247
  19    rs11666695     SD       NA  0.01312  0.02696
  19     rs6510872   GENO      A/A      A/G      G/G
  19     rs6510872 COUNTS        2       16       22
  19     rs6510872   FREQ     0.05      0.4     0.55
  19     rs6510872   MEAN   0.1331   0.1333   0.1258
  19     rs6510872     SD  0.02305  0.02058  0.02899
  19    rs73923428   GENO      A/A      A/G      G/G
  19    rs73923428 COUNTS        1       12       27
  19    rs73923428   FREQ    0.025      0.3    0.675
  19    rs73923428   MEAN   0.1268   0.1245   0.1313
  19    rs73923428     SD        0  0.02892  0.02442
  19    rs28421503   GENO      A/A      A/G      G/G
  19    rs28421503 COUNTS       10       16       14
  19    rs28421503   FREQ     0.25      0.4     0.35
  19    rs28421503   MEAN     0.13   0.1267   0.1314
  19    rs28421503     SD  0.02914  0.02878  0.01932
  19    rs28489448   GENO      T/T      T/C      C/C
  19    rs28489448 COUNTS        1        3       36
  19    rs28489448   FREQ    0.025    0.075      0.9
  19    rs28489448   MEAN   0.1284   0.1266   0.1294
  19    rs28489448     SD        0   0.0311  0.02571
  19    rs28760585   GENO      T/T      T/C      C/C
  19    rs28760585 COUNTS        5       20       15
  19    rs28760585   FREQ    0.125      0.5    0.375
  19    rs28760585   MEAN   0.1248   0.1341    0.124
  19    rs28760585     SD  0.02294  0.02234   0.0299
  19    rs28393650   GENO      G/G      G/T      T/T
  19    rs28393650 COUNTS        2       16       22
  19    rs28393650   FREQ     0.05      0.4     0.55
  19    rs28393650   MEAN   0.1331   0.1333   0.1258
  19    rs28393650     SD  0.02305  0.02058  0.02899
  19   rs570128570   GENO      G/G      G/T      T/T
  19   rs570128570 COUNTS        0        8       32
  19   rs570128570   FREQ        0      0.2      0.8
  19   rs570128570   MEAN       NA   0.1361   0.1274
  19   rs570128570     SD       NA  0.02913  0.02454
  19    rs76452762   GENO      T/T      T/C      C/C
  19    rs76452762 COUNTS        0        4       36
  19    rs76452762   FREQ        0      0.1      0.9
  19    rs76452762   MEAN       NA   0.1486    0.127
  19    rs76452762     SD       NA  0.01219  0.02562
  19   rs144945223   GENO      A/A      A/G      G/G
  19   rs144945223 COUNTS        0        6       34
  19   rs144945223   FREQ        0     0.15     0.85
  19   rs144945223   MEAN       NA   0.1311   0.1288
  19   rs144945223     SD       NA  0.02933  0.02508
  19   rs113972698   GENO      T/T      T/C      C/C
  19   rs113972698 COUNTS        1       12       27
  19   rs113972698   FREQ    0.025      0.3    0.675
  19   rs113972698   MEAN   0.1268   0.1245   0.1313
  19   rs113972698     SD        0  0.02892  0.02442
  19   rs544173946   GENO      A/A      A/G      G/G
  19   rs544173946 COUNTS        0        4       36
  19   rs544173946   FREQ        0      0.1      0.9
  19   rs544173946   MEAN       NA   0.1266   0.1295
  19   rs544173946     SD       NA  0.01622  0.02633
  19   rs553142802   GENO      C/C     C/CA    CA/CA
  19   rs553142802 COUNTS        0        9       31
  19   rs553142802   FREQ        0    0.225    0.775
  19   rs553142802   MEAN       NA     0.13    0.129
  19   rs553142802     SD       NA  0.03742  0.02151
  19    rs77063334   GENO      A/A      A/C      C/C
  19    rs77063334 COUNTS        1       12       27
  19    rs77063334   FREQ    0.025      0.3    0.675
  19    rs77063334   MEAN   0.1268   0.1245   0.1313
  19    rs77063334     SD        0  0.02892  0.02442
  19   rs115215622   GENO      C/C      C/T      T/T
  19   rs115215622 COUNTS        0       10       30
  19   rs115215622   FREQ        0     0.25     0.75
  19   rs115215622   MEAN       NA   0.1234   0.1311
  19   rs115215622     SD       NA  0.02936  0.02413
  19   rs112708357   GENO      T/T      T/G      G/G
  19   rs112708357 COUNTS        0        6       34
  19   rs112708357   FREQ        0     0.15     0.85
  19   rs112708357   MEAN       NA   0.1311   0.1288
  19   rs112708357     SD       NA  0.02933  0.02508
  19   rs558543579   GENO      A/A     A/AT    AT/AT
  19   rs558543579 COUNTS        7       19       14
  19   rs558543579   FREQ    0.175    0.475     0.35
  19   rs558543579   MEAN   0.1373   0.1254   0.1302
  19   rs558543579     SD  0.03047  0.02837  0.01818
  19   rs114886630   GENO      A/A      A/G      G/G
  19   rs114886630 COUNTS        1        3       36
  19   rs114886630   FREQ    0.025    0.075      0.9
  19   rs114886630   MEAN   0.1284   0.1266   0.1294
  19   rs114886630     SD        0   0.0311  0.02571
  19    rs73541931   GENO      G/G      G/C      C/C
  19    rs73541931 COUNTS        0        8       32
  19    rs73541931   FREQ        0      0.2      0.8
  19    rs73541931   MEAN       NA   0.1361   0.1274
  19    rs73541931     SD       NA  0.02913  0.02454
  19     rs8113431   GENO      T/T      T/C      C/C
  19     rs8113431 COUNTS        1        8       31
  19     rs8113431   FREQ    0.025      0.2    0.775
  19     rs8113431   MEAN  0.09037   0.1355   0.1288
  19     rs8113431     SD        0  0.02168   0.0258
  19    rs76158626   GENO      G/G      G/A      A/A
  19    rs76158626 COUNTS        1        3       36
  19    rs76158626   FREQ    0.025    0.075      0.9
  19    rs76158626   MEAN   0.1684   0.1153   0.1293
  19    rs76158626     SD        0  0.02074  0.02513
  19   rs111907688   GENO      C/C      C/T      T/T
  19   rs111907688 COUNTS        0       10       30
  19   rs111907688   FREQ        0     0.25     0.75
  19   rs111907688   MEAN       NA   0.1293   0.1291
  19   rs111907688     SD       NA   0.0239  0.02623
  19    rs10402841   GENO      A/A      A/G      G/G
  19    rs10402841 COUNTS       10       16       14
  19    rs10402841   FREQ     0.25      0.4     0.35
  19    rs10402841   MEAN     0.13   0.1267   0.1314
  19    rs10402841     SD  0.02914  0.02878  0.01932
  19    rs78584255   GENO      G/G      G/A      A/A
  19    rs78584255 COUNTS        0        6       34
  19    rs78584255   FREQ        0     0.15     0.85
  19    rs78584255   MEAN       NA   0.1311   0.1288
  19    rs78584255     SD       NA  0.02933  0.02508
  19    rs55923207   GENO      A/A      A/G      G/G
  19    rs55923207 COUNTS        1       12       27
  19    rs55923207   FREQ    0.025      0.3    0.675
  19    rs55923207   MEAN   0.1268   0.1245   0.1313
  19    rs55923207     SD        0  0.02892  0.02442
  19    rs17842398   GENO      T/T      T/A      A/A
  19    rs17842398 COUNTS        0        4       36
  19    rs17842398   FREQ        0      0.1      0.9
  19    rs17842398   MEAN       NA   0.1266   0.1295
  19    rs17842398     SD       NA  0.01622  0.02633
  19    rs79135336   GENO      A/A      A/G      G/G
  19    rs79135336 COUNTS        1        3       36
  19    rs79135336   FREQ    0.025    0.075      0.9
  19    rs79135336   MEAN   0.1284   0.1266   0.1294
  19    rs79135336     SD        0   0.0311  0.02571
  19    rs58506788   GENO      G/G      G/T      T/T
  19    rs58506788 COUNTS        3       18       19
  19    rs58506788   FREQ    0.075     0.45    0.475
  19    rs58506788   MEAN    0.113   0.1313   0.1297
  19    rs58506788     SD  0.01304  0.02688  0.02538
  19   rs116583711   GENO      C/C      C/G      G/G
  19   rs116583711 COUNTS        0        6       34
  19   rs116583711   FREQ        0     0.15     0.85
  19   rs116583711   MEAN       NA   0.1149   0.1317
  19   rs116583711     SD       NA  0.03675  0.02263
  19   rs111523968   GENO      T/T      T/G      G/G
  19   rs111523968 COUNTS        0        6       34
  19   rs111523968   FREQ        0     0.15     0.85
  19   rs111523968   MEAN       NA   0.1311   0.1288
  19   rs111523968     SD       NA  0.02933  0.02508
  19    rs74895591   GENO      A/A      A/G      G/G
  19    rs74895591 COUNTS        0        6       34
  19    rs74895591   FREQ        0     0.15     0.85
  19    rs74895591   MEAN       NA   0.1311   0.1288
  19    rs74895591     SD       NA  0.02933  0.02508
  19   rs112724667   GENO      G/G G/GGTAGCATCA GGTAGCATCA/GGTAGCATCA
  19   rs112724667 COUNTS        1       12       27
  19   rs112724667   FREQ    0.025      0.3    0.675
  19   rs112724667   MEAN   0.1268   0.1245   0.1313
  19   rs112724667     SD        0  0.02892  0.02442
  19    rs28524792   GENO      A/A      A/G      G/G
  19    rs28524792 COUNTS        1       12       27
  19    rs28524792   FREQ    0.025      0.3    0.675
  19    rs28524792   MEAN   0.1268   0.1245   0.1313
  19    rs28524792     SD        0  0.02892  0.02442
  19   rs112702826   GENO      A/A      A/T      T/T
  19   rs112702826 COUNTS        0        6       34
  19   rs112702826   FREQ        0     0.15     0.85
  19   rs112702826   MEAN       NA   0.1311   0.1288
  19   rs112702826     SD       NA  0.02933  0.02508
  19    rs77514081   GENO      A/A      A/G      G/G
  19    rs77514081 COUNTS        0        8       32
  19    rs77514081   FREQ        0      0.2      0.8
  19    rs77514081   MEAN       NA   0.1193   0.1317
  19    rs77514081     SD       NA  0.03297  0.02307
  19    rs73923429   GENO      A/A      A/G      G/G
  19    rs73923429 COUNTS        1       12       27
  19    rs73923429   FREQ    0.025      0.3    0.675
  19    rs73923429   MEAN   0.1268   0.1245   0.1313
  19    rs73923429     SD        0  0.02892  0.02442
  19   rs201115984   GENO      G/G  G/GAAAC GAAAC/GAAAC
  19   rs201115984 COUNTS        1        3       36
  19   rs201115984   FREQ    0.025    0.075      0.9
  19   rs201115984   MEAN   0.1284   0.1266   0.1294
  19   rs201115984     SD        0   0.0311  0.02571
  19     rs7246925   GENO      T/T      T/C      C/C
  19     rs7246925 COUNTS        1        8       31
  19     rs7246925   FREQ    0.025      0.2    0.775
  19     rs7246925   MEAN   0.1168   0.1255   0.1305
  19     rs7246925     SD        0  0.02374  0.02635
  19    rs61358944   GENO      T/T      T/C      C/C
  19    rs61358944 COUNTS        1        8       31
  19    rs61358944   FREQ    0.025      0.2    0.775
  19    rs61358944   MEAN  0.09037   0.1355   0.1288
  19    rs61358944     SD        0  0.02168   0.0258
  19   rs112661498   GENO      C/C      C/T      T/T
  19   rs112661498 COUNTS        0        6       34
  19   rs112661498   FREQ        0     0.15     0.85
  19   rs112661498   MEAN       NA   0.1311   0.1288
  19   rs112661498     SD       NA  0.02933  0.02508
  19   rs116082689   GENO      G/G      G/A      A/A
  19   rs116082689 COUNTS        0        8       32
  19   rs116082689   FREQ        0      0.2      0.8
  19   rs116082689   MEAN       NA   0.1193   0.1317
  19   rs116082689     SD       NA  0.03297  0.02307
  19    rs78486160   GENO      T/T      T/C      C/C
  19    rs78486160 COUNTS        1       12       27
  19    rs78486160   FREQ    0.025      0.3    0.675
  19    rs78486160   MEAN   0.1268   0.1245   0.1313
  19    rs78486160     SD        0  0.02892  0.02442
  19    rs78944643   GENO      C/C      C/T      T/T
  19    rs78944643 COUNTS        0        4       36
  19    rs78944643   FREQ        0      0.1      0.9
  19    rs78944643   MEAN       NA   0.1266   0.1295
  19    rs78944643     SD       NA  0.01622  0.02633
  19    rs79196960   GENO      C/C      C/A      A/A
  19    rs79196960 COUNTS        0       11       29
  19    rs79196960   FREQ        0    0.275    0.725
  19    rs79196960   MEAN       NA   0.1244    0.131
  19    rs79196960     SD       NA  0.02805  0.02455
  19   rs531647824   GENO      C/C     C/CA    CA/CA
  19   rs531647824 COUNTS        0        8       32
  19   rs531647824   FREQ        0      0.2      0.8
  19   rs531647824   MEAN       NA   0.1361   0.1274
  19   rs531647824     SD       NA  0.02913  0.02454
  19      rs478239   GENO      C/C      C/A      A/A
  19      rs478239 COUNTS        1        8       31
  19      rs478239   FREQ    0.025      0.2    0.775
  19      rs478239   MEAN   0.1168   0.1255   0.1305
  19      rs478239     SD        0  0.02374  0.02635
  19   rs116207857   GENO      G/G      G/T      T/T
  19   rs116207857 COUNTS        0        8       32
  19   rs116207857   FREQ        0      0.2      0.8
  19   rs116207857   MEAN       NA   0.1193   0.1317
  19   rs116207857     SD       NA  0.03297  0.02307
  19    rs28790283   GENO      G/G      G/C      C/C
  19    rs28790283 COUNTS        2       18       20
  19    rs28790283   FREQ     0.05     0.45      0.5
  19    rs28790283   MEAN  0.09604   0.1288   0.1328
  19    rs28790283     SD  0.04351  0.02386  0.02412
  19   rs115054623   GENO      C/C      C/T      T/T
  19   rs115054623 COUNTS        0        8       32
  19   rs115054623   FREQ        0      0.2      0.8
  19   rs115054623   MEAN       NA   0.1193   0.1317
  19   rs115054623     SD       NA  0.03297  0.02307
  19   rs111587572   GENO      T/T      T/C      C/C
  19   rs111587572 COUNTS        0        6       34
  19   rs111587572   FREQ        0     0.15     0.85
  19   rs111587572   MEAN       NA   0.1311   0.1288
  19   rs111587572     SD       NA  0.02933  0.02508
  19    rs11881111   GENO      C/C      C/T      T/T
  19    rs11881111 COUNTS        1        3       36
  19    rs11881111   FREQ    0.025    0.075      0.9
  19    rs11881111   MEAN   0.1284   0.1266   0.1294
  19    rs11881111     SD        0   0.0311  0.02571
  19    rs10424449   GENO      T/T      T/C      C/C
  19    rs10424449 COUNTS        1        3       36
  19    rs10424449   FREQ    0.025    0.075      0.9
  19    rs10424449   MEAN   0.1284   0.1266   0.1294
  19    rs10424449     SD        0   0.0311  0.02571
  19    rs76490307   GENO      G/G      G/A      A/A
  19    rs76490307 COUNTS        0        6       34
  19    rs76490307   FREQ        0     0.15     0.85
  19    rs76490307   MEAN       NA   0.1311   0.1288
  19    rs76490307     SD       NA  0.02933  0.02508
  19   rs140407047   GENO    TA/TA     TA/T      T/T
  19   rs140407047 COUNTS        1        3       36
  19   rs140407047   FREQ    0.025    0.075      0.9
  19   rs140407047   MEAN   0.1284   0.1266   0.1294
  19   rs140407047     SD        0   0.0311  0.02571
  19    rs78074720   GENO      G/G      G/A      A/A
  19    rs78074720 COUNTS        0        8       32
  19    rs78074720   FREQ        0      0.2      0.8
  19    rs78074720   MEAN       NA   0.1193   0.1317
  19    rs78074720     SD       NA  0.03297  0.02307
  19    rs10410809   GENO      G/G      G/T      T/T
  19    rs10410809 COUNTS        1        3       36
  19    rs10410809   FREQ    0.025    0.075      0.9
  19    rs10410809   MEAN   0.1284   0.1266   0.1294
  19    rs10410809     SD        0   0.0311  0.02571
  19   rs115261052   GENO      T/T      T/G      G/G
  19   rs115261052 COUNTS        1        3       36
  19   rs115261052   FREQ    0.025    0.075      0.9
  19   rs115261052   MEAN   0.1284   0.1266   0.1294
  19   rs115261052     SD        0   0.0311  0.02571
  19    rs75162614   GENO      T/T      T/C      C/C
  19    rs75162614 COUNTS        0        6       34
  19    rs75162614   FREQ        0     0.15     0.85
  19    rs75162614   MEAN       NA   0.1311   0.1288
  19    rs75162614     SD       NA  0.02933  0.02508
  19   rs113625471   GENO      T/T      T/C      C/C
  19   rs113625471 COUNTS        0        6       34
  19   rs113625471   FREQ        0     0.15     0.85
  19   rs113625471   MEAN       NA   0.1311   0.1288
  19   rs113625471     SD       NA  0.02933  0.02508
  19    rs75915449   GENO      C/C      C/G      G/G
  19    rs75915449 COUNTS        0        6       34
  19    rs75915449   FREQ        0     0.15     0.85
  19    rs75915449   MEAN       NA   0.1311   0.1288
  19    rs75915449     SD       NA  0.02933  0.02508
  19    rs10419436   GENO      C/C      C/T      T/T
  19    rs10419436 COUNTS        2       18       20
  19    rs10419436   FREQ     0.05     0.45      0.5
  19    rs10419436   MEAN  0.09604   0.1288   0.1328
  19    rs10419436     SD  0.04351  0.02386  0.02412
  19   rs114734355   GENO      T/T      T/C      C/C
  19   rs114734355 COUNTS        0        6       34
  19   rs114734355   FREQ        0     0.15     0.85
  19   rs114734355   MEAN       NA   0.1149   0.1317
  19   rs114734355     SD       NA  0.03675  0.02263
  19    rs73541940   GENO      A/A      A/G      G/G
  19    rs73541940 COUNTS       10       20       10
  19    rs73541940   FREQ     0.25      0.5     0.25
  19    rs73541940   MEAN   0.1308   0.1304   0.1252
  19    rs73541940     SD  0.02505  0.02069   0.0351
  19   rs112549511   GENO      G/G     G/GT    GT/GT
  19   rs112549511 COUNTS        3       21       16
  19   rs112549511   FREQ    0.075    0.525      0.4
  19   rs112549511   MEAN   0.1202   0.1269   0.1339
  19   rs112549511     SD  0.05189  0.02346  0.02307
  19    rs17842397   GENO      C/C      C/T      T/T
  19    rs17842397 COUNTS        1       12       27
  19    rs17842397   FREQ    0.025      0.3    0.675
  19    rs17842397   MEAN  0.09037   0.1326   0.1291
  19    rs17842397     SD        0  0.01975  0.02714
  19    rs10424290   GENO      C/C      C/G      G/G
  19    rs10424290 COUNTS        1        3       36
  19    rs10424290   FREQ    0.025    0.075      0.9
  19    rs10424290   MEAN   0.1284   0.1266   0.1294
  19    rs10424290     SD        0   0.0311  0.02571
  19   rs114055175   GENO      C/C      C/T      T/T
  19   rs114055175 COUNTS        0       10       30
  19   rs114055175   FREQ        0     0.25     0.75
  19   rs114055175   MEAN       NA   0.1234   0.1311
  19   rs114055175     SD       NA  0.02936  0.02413
  19    rs73923432   GENO      G/G      G/A      A/A
  19    rs73923432 COUNTS        2       18       20
  19    rs73923432   FREQ     0.05     0.45      0.5
  19    rs73923432   MEAN  0.09604   0.1288   0.1328
  19    rs73923432     SD  0.04351  0.02386  0.02412
  19    rs73923433   GENO      T/T      T/C      C/C
  19    rs73923433 COUNTS        2       18       20
  19    rs73923433   FREQ     0.05     0.45      0.5
  19    rs73923433   MEAN  0.09604   0.1288   0.1328
  19    rs73923433     SD  0.04351  0.02386  0.02412
  19   rs145242562   GENO      A/A      A/C      C/C
  19   rs145242562 COUNTS        0        6       34
  19   rs145242562   FREQ        0     0.15     0.85
  19   rs145242562   MEAN       NA   0.1149   0.1317
  19   rs145242562     SD       NA  0.03675  0.02263
  19     rs7247400   GENO      C/C      C/T      T/T
  19     rs7247400 COUNTS        2        9       29
  19     rs7247400   FREQ     0.05    0.225    0.725
  19     rs7247400   MEAN   0.1311   0.1386   0.1261
  19     rs7247400     SD  0.05281   0.0236  0.02447
  19     rs1110625   GENO      T/T      T/C      C/C
  19     rs1110625 COUNTS        2       18       20
  19     rs1110625   FREQ     0.05     0.45      0.5
  19     rs1110625   MEAN  0.09604   0.1288   0.1328
  19     rs1110625     SD  0.04351  0.02386  0.02412
  19   rs145515071   GENO      A/A    A/AAC  AAC/AAC
  19   rs145515071 COUNTS        0        6       34
  19   rs145515071   FREQ        0     0.15     0.85
  19   rs145515071   MEAN       NA   0.1311   0.1288
  19   rs145515071     SD       NA  0.02933  0.02508
  19     rs1110624   GENO      G/G      G/A      A/A
  19     rs1110624 COUNTS        2       18       20
  19     rs1110624   FREQ     0.05     0.45      0.5
  19     rs1110624   MEAN  0.09604   0.1288   0.1328
  19     rs1110624     SD  0.04351  0.02386  0.02412
  19   rs143270181   GENO    TG/TG     TG/T      T/T
  19   rs143270181 COUNTS        1        9       30
  19   rs143270181   FREQ    0.025    0.225     0.75
  19   rs143270181   MEAN   0.1284   0.1296   0.1291
  19   rs143270181     SD        0  0.02801  0.02547
  19    rs74793478   GENO      T/T      T/G      G/G
  19    rs74793478 COUNTS        0       10       30
  19    rs74793478   FREQ        0     0.25     0.75
  19    rs74793478   MEAN       NA   0.1234   0.1311
  19    rs74793478     SD       NA  0.02936  0.02413
  19   rs137890686   GENO      C/C     C/CA    CA/CA
  19   rs137890686 COUNTS        0        6       34
  19   rs137890686   FREQ        0     0.15     0.85
  19   rs137890686   MEAN       NA   0.1149   0.1317
  19   rs137890686     SD       NA  0.03675  0.02263
  19    rs77294189   GENO      G/G      G/C      C/C
  19    rs77294189 COUNTS        0        6       34
  19    rs77294189   FREQ        0     0.15     0.85
  19    rs77294189   MEAN       NA   0.1311   0.1288
  19    rs77294189     SD       NA  0.02933  0.02508
  19    rs76623884   GENO      A/A      A/C      C/C
  19    rs76623884 COUNTS        0        4       36
  19    rs76623884   FREQ        0      0.1      0.9
  19    rs76623884   MEAN       NA   0.1266   0.1295
  19    rs76623884     SD       NA  0.01622  0.02633
  19    rs10410263   GENO      A/A      A/G      G/G
  19    rs10410263 COUNTS        6       22       12
  19    rs10410263   FREQ     0.15     0.55      0.3
  19    rs10410263   MEAN   0.1282   0.1318   0.1249
  19    rs10410263     SD  0.02215  0.02196  0.03322
  19     rs1110622   GENO      T/T      T/C      C/C
  19     rs1110622 COUNTS        0        4       36
  19     rs1110622   FREQ        0      0.1      0.9
  19     rs1110622   MEAN       NA   0.1286   0.1292
  19     rs1110622     SD       NA   0.0214  0.02603
  19     rs1110621   GENO      T/T      T/C      C/C
  19     rs1110621 COUNTS        1        8       31
  19     rs1110621   FREQ    0.025      0.2    0.775
  19     rs1110621   MEAN   0.1168   0.1255   0.1305
  19     rs1110621     SD        0  0.02374  0.02635
  19     rs3795010   GENO      C/C      C/A      A/A
  19     rs3795010 COUNTS        1        8       31
  19     rs3795010   FREQ    0.025      0.2    0.775
  19     rs3795010   MEAN   0.1168   0.1255   0.1305
  19     rs3795010     SD        0  0.02374  0.02635
  19   rs114302463   GENO      T/T      T/G      G/G
  19   rs114302463 COUNTS        0        6       34
  19   rs114302463   FREQ        0     0.15     0.85
  19   rs114302463   MEAN       NA   0.1149   0.1317
  19   rs114302463     SD       NA  0.03675  0.02263
  19    rs11298163   GENO    AC/AC     AC/A      A/A
  19    rs11298163 COUNTS        1        8       31
  19    rs11298163   FREQ    0.025      0.2    0.775
  19    rs11298163   MEAN   0.1168   0.1255   0.1305
  19    rs11298163     SD        0  0.02374  0.02635
  19    rs61426112   GENO      A/A      A/T      T/T
  19    rs61426112 COUNTS        0        6       34
  19    rs61426112   FREQ        0     0.15     0.85
  19    rs61426112   MEAN       NA   0.1312   0.1288
  19    rs61426112     SD       NA   0.0221  0.02618
  19   rs115578373   GENO      T/T      T/C      C/C
  19   rs115578373 COUNTS        0        6       34
  19   rs115578373   FREQ        0     0.15     0.85
  19   rs115578373   MEAN       NA   0.1149   0.1317
  19   rs115578373     SD       NA  0.03675  0.02263
  19   rs570213340   GENO      G/G      G/A      A/A
  19   rs570213340 COUNTS        0        4       36
  19   rs570213340   FREQ        0      0.1      0.9
  19   rs570213340   MEAN       NA   0.1222     0.13
  19   rs570213340     SD       NA  0.02068  0.02596
  19    rs73549940   GENO      A/A      A/C      C/C
  19    rs73549940 COUNTS        2        9       29
  19    rs73549940   FREQ     0.05    0.225    0.725
  19    rs73549940   MEAN   0.1311   0.1386   0.1261
  19    rs73549940     SD  0.05281   0.0236  0.02447
  19      rs683305   GENO      T/T      T/C      C/C
  19      rs683305 COUNTS        2       16       22
  19      rs683305   FREQ     0.05      0.4     0.55
  19      rs683305   MEAN   0.1331   0.1333   0.1258
  19      rs683305     SD  0.02305  0.02058  0.02899
  19    rs79554965   GENO      A/A      A/G      G/G
  19    rs79554965 COUNTS        0        6       34
  19    rs79554965   FREQ        0     0.15     0.85
  19    rs79554965   MEAN       NA   0.1311   0.1288
  19    rs79554965     SD       NA  0.02933  0.02508
  19    rs73549942   GENO      A/A      A/G      G/G
  19    rs73549942 COUNTS        0        8       32
  19    rs73549942   FREQ        0      0.2      0.8
  19    rs73549942   MEAN       NA   0.1361   0.1274
  19    rs73549942     SD       NA  0.02913  0.02454
  19      rs509081   GENO      T/T      T/G      G/G
  19      rs509081 COUNTS        0        4       36
  19      rs509081   FREQ        0      0.1      0.9
  19      rs509081   MEAN       NA   0.1266   0.1295
  19      rs509081     SD       NA  0.01622  0.02633
  19      rs509079   GENO      T/T      T/G      G/G
  19      rs509079 COUNTS        0        4       36
  19      rs509079   FREQ        0      0.1      0.9
  19      rs509079   MEAN       NA   0.1266   0.1295
  19      rs509079     SD       NA  0.01622  0.02633
  19    rs80336072   GENO      T/T      T/C      C/C
  19    rs80336072 COUNTS        0       11       29
  19    rs80336072   FREQ        0    0.275    0.725
  19    rs80336072   MEAN       NA   0.1244    0.131
  19    rs80336072     SD       NA  0.02805  0.02455
  19   rs111964534   GENO      T/T      T/C      C/C
  19   rs111964534 COUNTS        0        6       34
  19   rs111964534   FREQ        0     0.15     0.85
  19   rs111964534   MEAN       NA   0.1311   0.1288
  19   rs111964534     SD       NA  0.02933  0.02508
  19    rs74695033   GENO      G/G      G/A      A/A
  19    rs74695033 COUNTS        1        3       36
  19    rs74695033   FREQ    0.025    0.075      0.9
  19    rs74695033   MEAN   0.1284   0.1266   0.1294
  19    rs74695033     SD        0   0.0311  0.02571
  19    rs73549943   GENO      G/G      G/C      C/C
  19    rs73549943 COUNTS        0        8       32
  19    rs73549943   FREQ        0      0.2      0.8
  19    rs73549943   MEAN       NA   0.1361   0.1274
  19    rs73549943     SD       NA  0.02913  0.02454
  19   rs111802507   GENO      A/A      A/G      G/G
  19   rs111802507 COUNTS        0        5       35
  19   rs111802507   FREQ        0    0.125    0.875
  19   rs111802507   MEAN       NA   0.1249   0.1298
  19   rs111802507     SD       NA  0.02797  0.02535
  19   rs114214766   GENO      A/A      A/G      G/G
  19   rs114214766 COUNTS        0        6       34
  19   rs114214766   FREQ        0     0.15     0.85
  19   rs114214766   MEAN       NA   0.1312   0.1288
  19   rs114214766     SD       NA   0.0221  0.02618
  19    rs73923435   GENO      T/T      T/G      G/G
  19    rs73923435 COUNTS        2       18       20
  19    rs73923435   FREQ     0.05     0.45      0.5
  19    rs73923435   MEAN  0.09604   0.1288   0.1328
  19    rs73923435     SD  0.04351  0.02386  0.02412
  19     rs7255387   GENO      C/C      C/T      T/T
  19     rs7255387 COUNTS        2        9       29
  19     rs7255387   FREQ     0.05    0.225    0.725
  19     rs7255387   MEAN   0.1311   0.1386   0.1261
  19     rs7255387     SD  0.05281   0.0236  0.02447
  19    rs78960448   GENO      C/C      C/T      T/T
  19    rs78960448 COUNTS        1        3       36
  19    rs78960448   FREQ    0.025    0.075      0.9
  19    rs78960448   MEAN   0.1284   0.1266   0.1294
  19    rs78960448     SD        0   0.0311  0.02571
  19    rs75460141   GENO      T/T      T/G      G/G
  19    rs75460141 COUNTS        0        6       34
  19    rs75460141   FREQ        0     0.15     0.85
  19    rs75460141   MEAN       NA   0.1312   0.1288
  19    rs75460141     SD       NA   0.0221  0.02618
  19      rs574937   GENO      C/C      C/G      G/G
  19      rs574937 COUNTS        1        7       32
  19      rs574937   FREQ    0.025    0.175      0.8
  19      rs574937   MEAN   0.1168   0.1266   0.1301
  19      rs574937     SD        0  0.02545  0.02601
  19    rs10415213   GENO      T/T      T/G      G/G
  19    rs10415213 COUNTS        1        3       36
  19    rs10415213   FREQ    0.025    0.075      0.9
  19    rs10415213   MEAN   0.1284   0.1266   0.1294
  19    rs10415213     SD        0   0.0311  0.02571
  19      rs572011   GENO      C/C      C/A      A/A
  19      rs572011 COUNTS        0        4       36
  19      rs572011   FREQ        0      0.1      0.9
  19      rs572011   MEAN       NA   0.1266   0.1295
  19      rs572011     SD       NA  0.01622  0.02633
  19    rs80111252   GENO      C/C      C/T      T/T
  19    rs80111252 COUNTS        1        3       36
  19    rs80111252   FREQ    0.025    0.075      0.9
  19    rs80111252   MEAN   0.1684   0.1153   0.1293
  19    rs80111252     SD        0  0.02074  0.02513
  19    rs73923436   GENO      G/G      G/A      A/A
  19    rs73923436 COUNTS        2       18       20
  19    rs73923436   FREQ     0.05     0.45      0.5
  19    rs73923436   MEAN  0.09604   0.1288   0.1328
  19    rs73923436     SD  0.04351  0.02386  0.02412
  19   rs114137841   GENO      C/C      C/T      T/T
  19   rs114137841 COUNTS        0        4       36
  19   rs114137841   FREQ        0      0.1      0.9
  19   rs114137841   MEAN       NA   0.1486    0.127
  19   rs114137841     SD       NA  0.01219  0.02562
  19    rs60902169   GENO      G/G      G/A      A/A
  19    rs60902169 COUNTS        6       22       12
  19    rs60902169   FREQ     0.15     0.55      0.3
  19    rs60902169   MEAN   0.1282   0.1318   0.1249
  19    rs60902169     SD  0.02215  0.02196  0.03322
  19    rs80001830   GENO      T/T      T/G      G/G
  19    rs80001830 COUNTS        1        3       36
  19    rs80001830   FREQ    0.025    0.075      0.9
  19    rs80001830   MEAN   0.1284   0.1266   0.1294
  19    rs80001830     SD        0   0.0311  0.02571
  19   rs138436876   GENO AGTGATC/AGTGATC AGTGATC/A      A/A
  19   rs138436876 COUNTS        0        4       36
  19   rs138436876   FREQ        0      0.1      0.9
  19   rs138436876   MEAN       NA   0.1222     0.13
  19   rs138436876     SD       NA  0.02068  0.02596
  19    rs35989251   GENO    TA/TA     TA/T      T/T
  19    rs35989251 COUNTS        1        8       31
  19    rs35989251   FREQ    0.025      0.2    0.775
  19    rs35989251   MEAN   0.1168   0.1255   0.1305
  19    rs35989251     SD        0  0.02374  0.02635
  19    rs78936951   GENO      C/C      C/T      T/T
  19    rs78936951 COUNTS        0        6       34
  19    rs78936951   FREQ        0     0.15     0.85
  19    rs78936951   MEAN       NA   0.1312   0.1288
  19    rs78936951     SD       NA   0.0221  0.02618
  19    rs79200872   GENO      C/C      C/T      T/T
  19    rs79200872 COUNTS        1        8       31
  19    rs79200872   FREQ    0.025      0.2    0.775
  19    rs79200872   MEAN  0.09037   0.1355   0.1288
  19    rs79200872     SD        0  0.02168   0.0258
  19    rs73549950   GENO      A/A      A/C      C/C
  19    rs73549950 COUNTS        3       13       24
  19    rs73549950   FREQ    0.075    0.325      0.6
  19    rs73549950   MEAN   0.1363   0.1339   0.1257
  19    rs73549950     SD   0.0384  0.02689  0.02353
  19    rs60827844   GENO    GA/GA     GA/G      G/G
  19    rs60827844 COUNTS        2       18       20
  19    rs60827844   FREQ     0.05     0.45      0.5
  19    rs60827844   MEAN  0.09604   0.1288   0.1328
  19    rs60827844     SD  0.04351  0.02386  0.02412
  19    rs10419786   GENO      C/C      C/T      T/T
  19    rs10419786 COUNTS        4       22       14
  19    rs10419786   FREQ      0.1     0.55     0.35
  19    rs10419786   MEAN   0.1204   0.1286   0.1327
  19    rs10419786     SD  0.04543  0.02307  0.02359
  19      rs687320   GENO      G/G      G/A      A/A
  19      rs687320 COUNTS        3       19       18
  19      rs687320   FREQ    0.075    0.475     0.45
  19      rs687320   MEAN   0.1316   0.1323   0.1255
  19      rs687320     SD  0.01652   0.0216  0.03039
  19      rs687789   GENO      C/C      C/T      T/T
  19      rs687789 COUNTS        5       19       16
  19      rs687789   FREQ    0.125    0.475      0.4
  19      rs687789   MEAN   0.1431    0.126   0.1286
  19      rs687789     SD  0.01797  0.02263  0.02991
  19      rs687791   GENO      C/C      C/T      T/T
  19      rs687791 COUNTS        5       19       16
  19      rs687791   FREQ    0.125    0.475      0.4
  19      rs687791   MEAN   0.1431    0.126   0.1286
  19      rs687791     SD  0.01797  0.02263  0.02991
  19    rs10412321   GENO      A/A      A/G      G/G
  19    rs10412321 COUNTS        0        4       36
  19    rs10412321   FREQ        0      0.1      0.9
  19    rs10412321   MEAN       NA   0.1222     0.13
  19    rs10412321     SD       NA  0.02068  0.02596
  19    rs73549954   GENO      T/T      T/C      C/C
  19    rs73549954 COUNTS        0        8       32
  19    rs73549954   FREQ        0      0.2      0.8
  19    rs73549954   MEAN       NA   0.1361   0.1274
  19    rs73549954     SD       NA  0.02913  0.02454
  19    rs28449972   GENO      C/C      C/G      G/G
  19    rs28449972 COUNTS        1        4       35
  19    rs28449972   FREQ    0.025      0.1    0.875
  19    rs28449972   MEAN   0.1284   0.1287   0.1293
  19    rs28449972     SD        0  0.02575  0.02606
  19    rs12979180   GENO      T/T      T/C      C/C
  19    rs12979180 COUNTS        0       10       30
  19    rs12979180   FREQ        0     0.25     0.75
  19    rs12979180   MEAN       NA   0.1428   0.1247
  19    rs12979180     SD       NA  0.01312  0.02696
  19    rs11880033   GENO      A/A      A/G      G/G
  19    rs11880033 COUNTS        0       10       30
  19    rs11880033   FREQ        0     0.25     0.75
  19    rs11880033   MEAN       NA   0.1428   0.1247
  19    rs11880033     SD       NA  0.01312  0.02696
  19   rs112156119   GENO      C/C      C/A      A/A
  19   rs112156119 COUNTS        3        4       33
  19   rs112156119   FREQ    0.075      0.1    0.825
  19   rs112156119   MEAN   0.1497   0.1207   0.1283
  19   rs112156119     SD  0.01467  0.02944   0.0253
  19   rs116780067   GENO      G/G      G/C      C/C
  19   rs116780067 COUNTS        0        4       36
  19   rs116780067   FREQ        0      0.1      0.9
  19   rs116780067   MEAN       NA   0.1329   0.1288
  19   rs116780067     SD       NA   0.0121   0.0265
  19      rs553528   GENO      G/G      G/A      A/A
  19      rs553528 COUNTS        1       12       27
  19      rs553528   FREQ    0.025      0.3    0.675
  19      rs553528   MEAN  0.09037   0.1326   0.1291
  19      rs553528     SD        0  0.01975  0.02714
  19    rs10401349   GENO      A/A      A/G      G/G
  19    rs10401349 COUNTS        1        3       36
  19    rs10401349   FREQ    0.025    0.075      0.9
  19    rs10401349   MEAN   0.1284   0.1266   0.1294
  19    rs10401349     SD        0   0.0311  0.02571
  19    rs10403344   GENO      T/T      T/C      C/C
  19    rs10403344 COUNTS        0       10       30
  19    rs10403344   FREQ        0     0.25     0.75
  19    rs10403344   MEAN       NA   0.1234   0.1311
  19    rs10403344     SD       NA  0.02936  0.02413
  19      rs622574   GENO      A/A      A/T      T/T
  19      rs622574 COUNTS        0        4       36
  19      rs622574   FREQ        0      0.1      0.9
  19      rs622574   MEAN       NA   0.1266   0.1295
  19      rs622574     SD       NA  0.01622  0.02633
  19      rs623062   GENO      G/G      G/A      A/A
  19      rs623062 COUNTS        1       12       27
  19      rs623062   FREQ    0.025      0.3    0.675
  19      rs623062   MEAN  0.09037   0.1326   0.1291
  19      rs623062     SD        0  0.01975  0.02714
  19   rs113961306   GENO      T/T      T/C      C/C
  19   rs113961306 COUNTS        0        6       34
  19   rs113961306   FREQ        0     0.15     0.85
  19   rs113961306   MEAN       NA   0.1311   0.1288
  19   rs113961306     SD       NA  0.02933  0.02508
  19    rs10407686   GENO      A/A      A/G      G/G
  19    rs10407686 COUNTS        1        3       36
  19    rs10407686   FREQ    0.025    0.075      0.9
  19    rs10407686   MEAN   0.1284   0.1266   0.1294
  19    rs10407686     SD        0   0.0311  0.02571
  19    rs10408625   GENO      A/A      A/G      G/G
  19    rs10408625 COUNTS        1        3       36
  19    rs10408625   FREQ    0.025    0.075      0.9
  19    rs10408625   MEAN   0.1284   0.1266   0.1294
  19    rs10408625     SD        0   0.0311  0.02571
  19      rs637094   GENO      A/A      A/G      G/G
  19      rs637094 COUNTS        2       16       22
  19      rs637094   FREQ     0.05      0.4     0.55
  19      rs637094   MEAN   0.1331   0.1333   0.1258
  19      rs637094     SD  0.02305  0.02058  0.02899
  19    rs59277920   GENO      A/A      A/G      G/G
  19    rs59277920 COUNTS       11       17       12
  19    rs59277920   FREQ    0.275    0.425      0.3
  19    rs59277920   MEAN   0.1386    0.128   0.1223
  19    rs59277920     SD  0.02381   0.0245  0.02738
  19   rs115117074   GENO      T/T      T/C      C/C
  19   rs115117074 COUNTS        0        6       34
  19   rs115117074   FREQ        0     0.15     0.85
  19   rs115117074   MEAN       NA   0.1149   0.1317
  19   rs115117074     SD       NA  0.03675  0.02263
  19   rs138598087   GENO      A/A      A/G      G/G
  19   rs138598087 COUNTS        0        6       34
  19   rs138598087   FREQ        0     0.15     0.85
  19   rs138598087   MEAN       NA   0.1311   0.1288
  19   rs138598087     SD       NA  0.02933  0.02508
  19      rs602054   GENO      A/A      A/C      C/C
  19      rs602054 COUNTS        4       14       22
  19      rs602054   FREQ      0.1     0.35     0.55
  19      rs602054   MEAN   0.1324    0.119   0.1351
  19      rs602054     SD  0.03085  0.02571   0.0233
  19      rs573297   GENO      G/G      G/A      A/A
  19      rs573297 COUNTS        6       21       13
  19      rs573297   FREQ     0.15    0.525    0.325
  19      rs573297   MEAN   0.1241    0.127    0.135
  19      rs573297     SD  0.02113  0.02644  0.02609
  19   rs114678243   GENO      A/A      A/G      G/G
  19   rs114678243 COUNTS        0        6       34
  19   rs114678243   FREQ        0     0.15     0.85
  19   rs114678243   MEAN       NA   0.1149   0.1317
  19   rs114678243     SD       NA  0.03675  0.02263
  19    rs78293648   GENO      C/C      C/T      T/T
  19    rs78293648 COUNTS        0        6       34
  19    rs78293648   FREQ        0     0.15     0.85
  19    rs78293648   MEAN       NA   0.1312   0.1288
  19    rs78293648     SD       NA   0.0221  0.02618
  19   rs201515277   GENO      T/T     T/TA    TA/TA
  19   rs201515277 COUNTS        2        9       29
  19   rs201515277   FREQ     0.05    0.225    0.725
  19   rs201515277   MEAN   0.1509   0.1243   0.1292
  19   rs201515277     SD  0.00214  0.02253  0.02664
  19   rs143824257   GENO      A/A      A/G      G/G
  19   rs143824257 COUNTS        1       12       27
  19   rs143824257   FREQ    0.025      0.3    0.675
  19   rs143824257   MEAN  0.09037   0.1326   0.1291
  19   rs143824257     SD        0  0.01975  0.02714
  19   rs147254341   GENO      T/T      T/C      C/C
  19   rs147254341 COUNTS        1        3       36
  19   rs147254341   FREQ    0.025    0.075      0.9
  19   rs147254341   MEAN   0.1684   0.1153   0.1293
  19   rs147254341     SD        0  0.02074  0.02513
  19    rs59907625   GENO      G/G      G/A      A/A
  19    rs59907625 COUNTS        2       15       23
  19    rs59907625   FREQ     0.05    0.375    0.575
  19    rs59907625   MEAN   0.1276    0.125   0.1321
  19    rs59907625     SD 0.001154  0.02821  0.02475
  19   rs111856345   GENO      T/T      T/G      G/G
  19   rs111856345 COUNTS        2        9       29
  19   rs111856345   FREQ     0.05    0.225    0.725
  19   rs111856345   MEAN   0.1311   0.1386   0.1261
  19   rs111856345     SD  0.05281   0.0236  0.02447
  19    rs58617377   GENO      T/T      T/C      C/C
  19    rs58617377 COUNTS        2       15       23
  19    rs58617377   FREQ     0.05    0.375    0.575
  19    rs58617377   MEAN   0.1276    0.125   0.1321
  19    rs58617377     SD 0.001154  0.02821  0.02475
  19   rs140199860   GENO      G/G      G/C      C/C
  19   rs140199860 COUNTS        0        4       36
  19   rs140199860   FREQ        0      0.1      0.9
  19   rs140199860   MEAN       NA   0.1266   0.1295
  19   rs140199860     SD       NA  0.01622  0.02633
  19   rs573939462   GENO      A/A    A/ATG  ATG/ATG
  19   rs573939462 COUNTS        4       24       12
  19   rs573939462   FREQ      0.1      0.6      0.3
  19   rs573939462   MEAN   0.1351   0.1312   0.1231
  19   rs573939462     SD  0.03288  0.02707  0.01977
  19    rs78597455   GENO      A/A      A/G      G/G
  19    rs78597455 COUNTS        1       12       27
  19    rs78597455   FREQ    0.025      0.3    0.675
  19    rs78597455   MEAN  0.09037   0.1326   0.1291
  19    rs78597455     SD        0  0.01975  0.02714
  19    rs11880706   GENO      G/G      G/C      C/C
  19    rs11880706 COUNTS        2       15       23
  19    rs11880706   FREQ     0.05    0.375    0.575
  19    rs11880706   MEAN   0.1276    0.125   0.1321
  19    rs11880706     SD 0.001154  0.02821  0.02475
  19   rs116105499   GENO      G/G      G/A      A/A
  19   rs116105499 COUNTS        0        4       36
  19   rs116105499   FREQ        0      0.1      0.9
  19   rs116105499   MEAN       NA   0.1266   0.1295
  19   rs116105499     SD       NA  0.01622  0.02633
  19   rs112714471   GENO      G/G      G/C      C/C
  19   rs112714471 COUNTS        0        6       34
  19   rs112714471   FREQ        0     0.15     0.85
  19   rs112714471   MEAN       NA   0.1311   0.1288
  19   rs112714471     SD       NA  0.02933  0.02508
  19   rs138190849   GENO      C/C      C/G      G/G
  19   rs138190849 COUNTS        0        6       34
  19   rs138190849   FREQ        0     0.15     0.85
  19   rs138190849   MEAN       NA   0.1149   0.1317
  19   rs138190849     SD       NA  0.03675  0.02263
  19   rs546169517   GENO      T/T      T/A      A/A
  19   rs546169517 COUNTS        2       10       28
  19   rs546169517   FREQ     0.05     0.25      0.7
  19   rs546169517   MEAN   0.1311   0.1382   0.1258
  19   rs546169517     SD  0.05281  0.02229  0.02487
  19      rs543030   GENO      C/C      C/T      T/T
  19      rs543030 COUNTS        6       21       13
  19      rs543030   FREQ     0.15    0.525    0.325
  19      rs543030   MEAN   0.1241    0.127    0.135
  19      rs543030     SD  0.02113  0.02644  0.02609
  19   rs113706407   GENO      T/T      T/C      C/C
  19   rs113706407 COUNTS        1       12       27
  19   rs113706407   FREQ    0.025      0.3    0.675
  19   rs113706407   MEAN   0.1268   0.1245   0.1313
  19   rs113706407     SD        0  0.02892  0.02442
  19   rs144733211   GENO      A/A      A/C      C/C
  19   rs144733211 COUNTS        0        4       36
  19   rs144733211   FREQ        0      0.1      0.9
  19   rs144733211   MEAN       NA   0.1318   0.1289
  19   rs144733211     SD       NA  0.02058  0.02607
  19   rs148125491   GENO      G/G      G/C      C/C
  19   rs148125491 COUNTS        0        6       34
  19   rs148125491   FREQ        0     0.15     0.85
  19   rs148125491   MEAN       NA   0.1149   0.1317
  19   rs148125491     SD       NA  0.03675  0.02263
  19   rs564185905   GENO      C/C     C/CA    CA/CA
  19   rs564185905 COUNTS        3       25       12
  19   rs564185905   FREQ    0.075    0.625      0.3
  19   rs564185905   MEAN   0.1215    0.133   0.1232
  19   rs564185905     SD  0.02457  0.02623  0.02413
  19   rs113240307   GENO      A/A      A/G      G/G
  19   rs113240307 COUNTS        0        6       34
  19   rs113240307   FREQ        0     0.15     0.85
  19   rs113240307   MEAN       NA   0.1311   0.1288
  19   rs113240307     SD       NA  0.02933  0.02508
  19     rs7251098   GENO      T/T      T/G      G/G
  19     rs7251098 COUNTS        0        6       34
  19     rs7251098   FREQ        0     0.15     0.85
  19     rs7251098   MEAN       NA   0.1312   0.1288
  19     rs7251098     SD       NA   0.0221  0.02618
  19   rs115022256   GENO      A/A      A/C      C/C
  19   rs115022256 COUNTS        1        5       34
  19   rs115022256   FREQ    0.025    0.125     0.85
  19   rs115022256   MEAN  0.09037   0.1393   0.1288
  19   rs115022256     SD        0  0.01057  0.02618
  19      rs609335   GENO      C/C      C/A      A/A
  19      rs609335 COUNTS        1       12       27
  19      rs609335   FREQ    0.025      0.3    0.675
  19      rs609335   MEAN  0.09037   0.1326   0.1291
  19      rs609335     SD        0  0.01975  0.02714
  19   rs114478046   GENO      T/T      T/G      G/G
  19   rs114478046 COUNTS        1        8       31
  19   rs114478046   FREQ    0.025      0.2    0.775
  19   rs114478046   MEAN  0.09037   0.1355   0.1288
  19   rs114478046     SD        0  0.02168   0.0258
  19    rs66503447   GENO      G/G     G/GT    GT/GT
  19    rs66503447 COUNTS        3       21       16
  19    rs66503447   FREQ    0.075    0.525      0.4
  19    rs66503447   MEAN   0.1253    0.138   0.1183
  19    rs66503447     SD  0.03038  0.02103  0.02686
  19    rs76024709   GENO      G/G      G/A      A/A
  19    rs76024709 COUNTS        0        6       34
  19    rs76024709   FREQ        0     0.15     0.85
  19    rs76024709   MEAN       NA   0.1311   0.1288
  19    rs76024709     SD       NA  0.02933  0.02508
  19    rs77657770   GENO      A/A      A/C      C/C
  19    rs77657770 COUNTS        0        6       34
  19    rs77657770   FREQ        0     0.15     0.85
  19    rs77657770   MEAN       NA   0.1311   0.1288
  19    rs77657770     SD       NA  0.02933  0.02508
  19    rs77517239   GENO      C/C      C/A      A/A
  19    rs77517239 COUNTS        2       17       21
  19    rs77517239   FREQ     0.05    0.425    0.525
  19    rs77517239   MEAN   0.1311   0.1295   0.1287
  19    rs77517239     SD  0.05281   0.0292  0.02079
  19    rs11665960   GENO      A/A      A/G      G/G
  19    rs11665960 COUNTS        0       10       30
  19    rs11665960   FREQ        0     0.25     0.75
  19    rs11665960   MEAN       NA   0.1428   0.1247
  19    rs11665960     SD       NA  0.01312  0.02696
  19    rs11666200   GENO      T/T      T/C      C/C
  19    rs11666200 COUNTS        0       10       30
  19    rs11666200   FREQ        0     0.25     0.75
  19    rs11666200   MEAN       NA   0.1428   0.1247
  19    rs11666200     SD       NA  0.01312  0.02696
  19     rs2163802   GENO      C/C      C/T      T/T
  19     rs2163802 COUNTS        0       10       30
  19     rs2163802   FREQ        0     0.25     0.75
  19     rs2163802   MEAN       NA   0.1428   0.1247
  19     rs2163802     SD       NA  0.01312  0.02696
  19   rs143326088   GENO      C/C  C/CCTGT CCTGT/CCTGT
  19   rs143326088 COUNTS        0        4       36
  19   rs143326088   FREQ        0      0.1      0.9
  19   rs143326088   MEAN       NA   0.1266   0.1295
  19   rs143326088     SD       NA  0.01622  0.02633
  19    rs11879739   GENO      C/C      C/A      A/A
  19    rs11879739 COUNTS        2       16       22
  19    rs11879739   FREQ     0.05      0.4     0.55
  19    rs11879739   MEAN   0.1331   0.1333   0.1258
  19    rs11879739     SD  0.02305  0.02058  0.02899
  19    rs76428705   GENO      A/A      A/G      G/G
  19    rs76428705 COUNTS        0        6       34
  19    rs76428705   FREQ        0     0.15     0.85
  19    rs76428705   MEAN       NA   0.1311   0.1288
  19    rs76428705     SD       NA  0.02933  0.02508
  19    rs73549958   GENO      T/T      T/C      C/C
  19    rs73549958 COUNTS        2        9       29
  19    rs73549958   FREQ     0.05    0.225    0.725
  19    rs73549958   MEAN   0.1311   0.1386   0.1261
  19    rs73549958     SD  0.05281   0.0236  0.02447
  19   rs368962252   GENO      C/C     C/CT    CT/CT
  19   rs368962252 COUNTS        3       21       16
  19   rs368962252   FREQ    0.075    0.525      0.4
  19   rs368962252   MEAN   0.1363   0.1283    0.129
  19   rs368962252     SD   0.0384  0.02945  0.01756
  19    rs28479876   GENO      C/C      C/T      T/T
  19    rs28479876 COUNTS        1        3       36
  19    rs28479876   FREQ    0.025    0.075      0.9
  19    rs28479876   MEAN   0.1284   0.1266   0.1294
  19    rs28479876     SD        0   0.0311  0.02571
  19      rs476988   GENO      C/C      C/T      T/T
  19      rs476988 COUNTS        1       12       27
  19      rs476988   FREQ    0.025      0.3    0.675
  19      rs476988   MEAN  0.09037   0.1326   0.1291
  19      rs476988     SD        0  0.01975  0.02714
  19    rs73549960   GENO      A/A      A/G      G/G
  19    rs73549960 COUNTS        3       21       16
  19    rs73549960   FREQ    0.075    0.525      0.4
  19    rs73549960   MEAN   0.1363   0.1283    0.129
  19    rs73549960     SD   0.0384  0.02945  0.01756
  19    rs73923443   GENO      A/A      A/G      G/G
  19    rs73923443 COUNTS        0        4       36
  19    rs73923443   FREQ        0      0.1      0.9
  19    rs73923443   MEAN       NA   0.1286   0.1292
  19    rs73923443     SD       NA   0.0214  0.02603
  19    rs73549964   GENO      A/A      A/G      G/G
  19    rs73549964 COUNTS        0        8       32
  19    rs73549964   FREQ        0      0.2      0.8
  19    rs73549964   MEAN       NA   0.1361   0.1274
  19    rs73549964     SD       NA  0.02913  0.02454
  19    rs10406048   GENO      T/T      T/C      C/C
  19    rs10406048 COUNTS        0        4       36
  19    rs10406048   FREQ        0      0.1      0.9
  19    rs10406048   MEAN       NA   0.1222     0.13
  19    rs10406048     SD       NA  0.02068  0.02596
  19    rs78148525   GENO      G/G      G/T      T/T
  19    rs78148525 COUNTS        1        3       36
  19    rs78148525   FREQ    0.025    0.075      0.9
  19    rs78148525   MEAN   0.1284   0.1266   0.1294
  19    rs78148525     SD        0   0.0311  0.02571
  19      rs557318   GENO      G/G      G/C      C/C
  19      rs557318 COUNTS        2       16       22
  19      rs557318   FREQ     0.05      0.4     0.55
  19      rs557318   MEAN   0.1331   0.1333   0.1258
  19      rs557318     SD  0.02305  0.02058  0.02899
  19   rs111725429   GENO    AT/AT     AT/A      A/A
  19   rs111725429 COUNTS        6       21       13
  19   rs111725429   FREQ     0.15    0.525    0.325
  19   rs111725429   MEAN   0.1241    0.127    0.135
  19   rs111725429     SD  0.02113  0.02644  0.02609
  19    rs11879374   GENO      G/G      G/T      T/T
  19    rs11879374 COUNTS        1        3       36
  19    rs11879374   FREQ    0.025    0.075      0.9
  19    rs11879374   MEAN   0.1284   0.1266   0.1294
  19    rs11879374     SD        0   0.0311  0.02571
  19    rs74561304   GENO      A/A      A/G      G/G
  19    rs74561304 COUNTS        1        3       36
  19    rs74561304   FREQ    0.025    0.075      0.9
  19    rs74561304   MEAN   0.1684   0.1153   0.1293
  19    rs74561304     SD        0  0.02074  0.02513
  19      rs588236   GENO      A/A      A/G      G/G
  19      rs588236 COUNTS        0        4       36
  19      rs588236   FREQ        0      0.1      0.9
  19      rs588236   MEAN       NA   0.1266   0.1295
  19      rs588236     SD       NA  0.01622  0.02633
  19     rs3795009   GENO      C/C      C/T      T/T
  19     rs3795009 COUNTS        1        3       36
  19     rs3795009   FREQ    0.025    0.075      0.9
  19     rs3795009   MEAN   0.1284   0.1266   0.1294
  19     rs3795009     SD        0   0.0311  0.02571
  19      rs550905   GENO      T/T      T/C      C/C
  19      rs550905 COUNTS        2       16       22
  19      rs550905   FREQ     0.05      0.4     0.55
  19      rs550905   MEAN   0.1331   0.1333   0.1258
  19      rs550905     SD  0.02305  0.02058  0.02899
  19    rs73549967   GENO      C/C      C/T      T/T
  19    rs73549967 COUNTS        0        8       32
  19    rs73549967   FREQ        0      0.2      0.8
  19    rs73549967   MEAN       NA   0.1361   0.1274
  19    rs73549967     SD       NA  0.02913  0.02454
  19   rs111973445   GENO      G/G      G/A      A/A
  19   rs111973445 COUNTS        0        6       34
  19   rs111973445   FREQ        0     0.15     0.85
  19   rs111973445   MEAN       NA   0.1311   0.1288
  19   rs111973445     SD       NA  0.02933  0.02508
  19    rs75645001   GENO      T/T      T/C      C/C
  19    rs75645001 COUNTS        0        6       34
  19    rs75645001   FREQ        0     0.15     0.85
  19    rs75645001   MEAN       NA   0.1311   0.1288
  19    rs75645001     SD       NA  0.02933  0.02508
  19     rs7246824   GENO      C/C      C/G      G/G
  19     rs7246824 COUNTS        0        6       34
  19     rs7246824   FREQ        0     0.15     0.85
  19     rs7246824   MEAN       NA   0.1312   0.1288
  19     rs7246824     SD       NA   0.0221  0.02618
  19   rs111360723   GENO      A/A      A/T      T/T
  19   rs111360723 COUNTS        0        6       34
  19   rs111360723   FREQ        0     0.15     0.85
  19   rs111360723   MEAN       NA   0.1311   0.1288
  19   rs111360723     SD       NA  0.02933  0.02508
  19    rs78478209   GENO      T/T      T/C      C/C
  19    rs78478209 COUNTS        1       15       24
  19    rs78478209   FREQ    0.025    0.375      0.6
  19    rs78478209   MEAN   0.1684   0.1215   0.1324
  19    rs78478209     SD        0  0.03029   0.0204
  19    rs28718730   GENO      A/A      A/G      G/G
  19    rs28718730 COUNTS        1        3       36
  19    rs28718730   FREQ    0.025    0.075      0.9
  19    rs28718730   MEAN   0.1284   0.1266   0.1294
  19    rs28718730     SD        0   0.0311  0.02571
  19   rs114348542   GENO      C/C      C/T      T/T
  19   rs114348542 COUNTS        0        4       36
  19   rs114348542   FREQ        0      0.1      0.9
  19   rs114348542   MEAN       NA   0.1266   0.1295
  19   rs114348542     SD       NA  0.01622  0.02633
  19    rs74452731   GENO      A/A      A/T      T/T
  19    rs74452731 COUNTS        0        4       36
  19    rs74452731   FREQ        0      0.1      0.9
  19    rs74452731   MEAN       NA   0.1266   0.1295
  19    rs74452731     SD       NA  0.01622  0.02633
  19   rs142775072   GENO    TA/TA     TA/T      T/T
  19   rs142775072 COUNTS        3       10       27
  19   rs142775072   FREQ    0.075     0.25    0.675
  19   rs142775072   MEAN    0.146    0.131   0.1267
  19   rs142775072     SD  0.04539  0.01936  0.02522
  19    rs73549970   GENO      T/T      T/C      C/C
  19    rs73549970 COUNTS        0        8       32
  19    rs73549970   FREQ        0      0.2      0.8
  19    rs73549970   MEAN       NA   0.1361   0.1274
  19    rs73549970     SD       NA  0.02913  0.02454
  19    rs10405373   GENO      T/T      T/A      A/A
  19    rs10405373 COUNTS        2       15       23
  19    rs10405373   FREQ     0.05    0.375    0.575
  19    rs10405373   MEAN   0.1276    0.125   0.1321
  19    rs10405373     SD 0.001154  0.02821  0.02475
  19   rs111660512   GENO      G/G      G/A      A/A
  19   rs111660512 COUNTS        0        5       35
  19   rs111660512   FREQ        0    0.125    0.875
  19   rs111660512   MEAN       NA   0.1249   0.1298
  19   rs111660512     SD       NA  0.02797  0.02535
  19   rs540815089   GENO      C/C  C/CTTTT CTTTT/CTTTT
  19   rs540815089 COUNTS        0        6       34
  19   rs540815089   FREQ        0     0.15     0.85
  19   rs540815089   MEAN       NA   0.1311   0.1288
  19   rs540815089     SD       NA  0.02933  0.02508
  19   rs112541629   GENO      A/A      A/G      G/G
  19   rs112541629 COUNTS        0        6       34
  19   rs112541629   FREQ        0     0.15     0.85
  19   rs112541629   MEAN       NA   0.1312   0.1288
  19   rs112541629     SD       NA   0.0221  0.02618
  19    rs76369997   GENO      A/A      A/T      T/T
  19    rs76369997 COUNTS        0        4       36
  19    rs76369997   FREQ        0      0.1      0.9
  19    rs76369997   MEAN       NA   0.1266   0.1295
  19    rs76369997     SD       NA  0.01622  0.02633
  19     rs8103735   GENO      A/A      A/G      G/G
  19     rs8103735 COUNTS        1        3       36
  19     rs8103735   FREQ    0.025    0.075      0.9
  19     rs8103735   MEAN   0.1284   0.1266   0.1294
  19     rs8103735     SD        0   0.0311  0.02571
  19   rs182727077   GENO      G/G      G/C      C/C
  19   rs182727077 COUNTS        0        6       34
  19   rs182727077   FREQ        0     0.15     0.85
  19   rs182727077   MEAN       NA   0.1149   0.1317
  19   rs182727077     SD       NA  0.03675  0.02263
  19    rs56730124   GENO      C/C      C/G      G/G
  19    rs56730124 COUNTS        0       10       30
  19    rs56730124   FREQ        0     0.25     0.75
  19    rs56730124   MEAN       NA   0.1234   0.1311
  19    rs56730124     SD       NA  0.02936  0.02413
  19   rs113376976   GENO      T/T      T/C      C/C
  19   rs113376976 COUNTS        2        9       29
  19   rs113376976   FREQ     0.05    0.225    0.725
  19   rs113376976   MEAN   0.1311   0.1386   0.1261
  19   rs113376976     SD  0.05281   0.0236  0.02447
  19   rs146533533   GENO      G/G      G/A      A/A
  19   rs146533533 COUNTS        0        6       34
  19   rs146533533   FREQ        0     0.15     0.85
  19   rs146533533   MEAN       NA   0.1311   0.1288
  19   rs146533533     SD       NA  0.02933  0.02508
  19     rs8108378   GENO      G/G      G/A      A/A
  19     rs8108378 COUNTS        1        3       36
  19     rs8108378   FREQ    0.025    0.075      0.9
  19     rs8108378   MEAN   0.1284   0.1266   0.1294
  19     rs8108378     SD        0   0.0311  0.02571
  19     rs8108512   GENO      G/G      G/A      A/A
  19     rs8108512 COUNTS        6       17       17
  19     rs8108512   FREQ     0.15    0.425    0.425
  19     rs8108512   MEAN   0.1248   0.1359    0.124
  19     rs8108512     SD  0.03077   0.0227  0.02595
  19    rs12975650   GENO      A/A      A/G      G/G
  19    rs12975650 COUNTS        0       10       30
  19    rs12975650   FREQ        0     0.25     0.75
  19    rs12975650   MEAN       NA   0.1428   0.1247
  19    rs12975650     SD       NA  0.01312  0.02696
  19    rs73549979   GENO      C/C      C/T      T/T
  19    rs73549979 COUNTS        0        8       32
  19    rs73549979   FREQ        0      0.2      0.8
  19    rs73549979   MEAN       NA   0.1361   0.1274
  19    rs73549979     SD       NA  0.02913  0.02454
  19     rs8107977   GENO      G/G      G/T      T/T
  19     rs8107977 COUNTS        1        8       31
  19     rs8107977   FREQ    0.025      0.2    0.775
  19     rs8107977   MEAN   0.1168   0.1255   0.1305
  19     rs8107977     SD        0  0.02374  0.02635
  19    rs11670606   GENO      C/C      C/T      T/T
  19    rs11670606 COUNTS        0       10       30
  19    rs11670606   FREQ        0     0.25     0.75
  19    rs11670606   MEAN       NA   0.1428   0.1247
  19    rs11670606     SD       NA  0.01312  0.02696
  19   rs148143748   GENO      T/T      T/C      C/C
  19   rs148143748 COUNTS        0        4       36
  19   rs148143748   FREQ        0      0.1      0.9
  19   rs148143748   MEAN       NA   0.1266   0.1295
  19   rs148143748     SD       NA  0.01622  0.02633
  19   rs141976291   GENO      C/C      C/T      T/T
  19   rs141976291 COUNTS        0        6       34
  19   rs141976291   FREQ        0     0.15     0.85
  19   rs141976291   MEAN       NA   0.1311   0.1288
  19   rs141976291     SD       NA  0.02933  0.02508
  19    rs28460625   GENO      G/G      G/A      A/A
  19    rs28460625 COUNTS        1        3       36
  19    rs28460625   FREQ    0.025    0.075      0.9
  19    rs28460625   MEAN   0.1284   0.1266   0.1294
  19    rs28460625     SD        0   0.0311  0.02571
  19    rs16993371   GENO      T/T      T/C      C/C
  19    rs16993371 COUNTS        0        6       34
  19    rs16993371   FREQ        0     0.15     0.85
  19    rs16993371   MEAN       NA   0.1238   0.1301
  19    rs16993371     SD       NA  0.02968  0.02491
  19    rs10405994   GENO      G/G      G/A      A/A
  19    rs10405994 COUNTS        2       16       22
  19    rs10405994   FREQ     0.05      0.4     0.55
  19    rs10405994   MEAN   0.1331   0.1333   0.1258
  19    rs10405994     SD  0.02305  0.02058  0.02899
  19    rs17271924   GENO      A/A      A/G      G/G
  19    rs17271924 COUNTS        1        3       36
  19    rs17271924   FREQ    0.025    0.075      0.9
  19    rs17271924   MEAN   0.1284   0.1266   0.1294
  19    rs17271924     SD        0   0.0311  0.02571
  19    rs78380430   GENO      A/A      A/G      G/G
  19    rs78380430 COUNTS        0        6       34
  19    rs78380430   FREQ        0     0.15     0.85
  19    rs78380430   MEAN       NA   0.1312   0.1288
  19    rs78380430     SD       NA   0.0221  0.02618
  19    rs73549985   GENO      A/A      A/G      G/G
  19    rs73549985 COUNTS        2       15       23
  19    rs73549985   FREQ     0.05    0.375    0.575
  19    rs73549985   MEAN   0.1311   0.1291   0.1291
  19    rs73549985     SD  0.05281  0.03073   0.0203
  19    rs16993372   GENO      C/C      C/A      A/A
  19    rs16993372 COUNTS        9       21       10
  19    rs16993372   FREQ    0.225    0.525     0.25
  19    rs16993372   MEAN   0.1291   0.1299   0.1278
  19    rs16993372     SD  0.01522   0.0278  0.02934
  19    rs73549989   GENO      C/C      C/T      T/T
  19    rs73549989 COUNTS        8       19       13
  19    rs73549989   FREQ      0.2    0.475    0.325
  19    rs73549989   MEAN   0.1302   0.1271   0.1317
  19    rs73549989     SD   0.0291  0.02859  0.01886
  19    rs75596836   GENO      T/T      T/A      A/A
  19    rs75596836 COUNTS        2       12       26
  19    rs75596836   FREQ     0.05      0.3     0.65
  19    rs75596836   MEAN   0.1185   0.1302   0.1295
  19    rs75596836     SD  0.03973  0.01961  0.02759
  19    rs73549991   GENO      C/C      C/G      G/G
  19    rs73549991 COUNTS        0        8       32
  19    rs73549991   FREQ        0      0.2      0.8
  19    rs73549991   MEAN       NA   0.1361   0.1274
  19    rs73549991     SD       NA  0.02913  0.02454
  19    rs16993374   GENO      C/C      C/T      T/T
  19    rs16993374 COUNTS        0        4       36
  19    rs16993374   FREQ        0      0.1      0.9
  19    rs16993374   MEAN       NA   0.1286   0.1292
  19    rs16993374     SD       NA   0.0214  0.02603
  19   rs542815659   GENO CAAAAAAAAAAAAAAAA/CAAAAAAAAAAAAAAAA CAAAAAAAAAAAAAAAA/C      C/C
  19   rs542815659 COUNTS        5       15       20
  19   rs542815659   FREQ    0.125    0.375      0.5
  19   rs542815659   MEAN    0.139    0.134   0.1231
  19   rs542815659     SD  0.03108  0.02107  0.02661
  19    rs16993376   GENO      C/C      C/G      G/G
  19    rs16993376 COUNTS        0        4       36
  19    rs16993376   FREQ        0      0.1      0.9
  19    rs16993376   MEAN       NA   0.1286   0.1292
  19    rs16993376     SD       NA   0.0214  0.02603
  19   rs150889266   GENO      A/A A/AGGGGAG AGGGGAG/AGGGGAG
  19   rs150889266 COUNTS        1        3       36
  19   rs150889266   FREQ    0.025    0.075      0.9
  19   rs150889266   MEAN   0.1284   0.1266   0.1294
  19   rs150889266     SD        0   0.0311  0.02571
  19     rs9676759   GENO      G/G      G/A      A/A
  19     rs9676759 COUNTS        0        6       34
  19     rs9676759   FREQ        0     0.15     0.85
  19     rs9676759   MEAN       NA   0.1311   0.1288
  19     rs9676759     SD       NA  0.02933  0.02508
  19    rs10418205   GENO      A/A      A/G      G/G
  19    rs10418205 COUNTS        1        8       31
  19    rs10418205   FREQ    0.025      0.2    0.775
  19    rs10418205   MEAN   0.1168   0.1255   0.1305
  19    rs10418205     SD        0  0.02374  0.02635
  19    rs73549994   GENO      T/T      T/C      C/C
  19    rs73549994 COUNTS        2       17       21
  19    rs73549994   FREQ     0.05    0.425    0.525
  19    rs73549994   MEAN   0.1311   0.1295   0.1287
  19    rs73549994     SD  0.05281   0.0292  0.02079
  19   rs200954323   GENO    AT/AT     AT/A      A/A
  19   rs200954323 COUNTS        0        6       34
  19   rs200954323   FREQ        0     0.15     0.85
  19   rs200954323   MEAN       NA   0.1311   0.1288
  19   rs200954323     SD       NA  0.02933  0.02508
  19    rs71741773   GENO      G/G  G/GAATT GAATT/GAATT
  19    rs71741773 COUNTS        0       10       30
  19    rs71741773   FREQ        0     0.25     0.75
  19    rs71741773   MEAN       NA   0.1234   0.1311
  19    rs71741773     SD       NA  0.02936  0.02413
  19   rs201584029   GENO      T/T     T/TG    TG/TG
  19   rs201584029 COUNTS        0        7       33
  19   rs201584029   FREQ        0    0.175    0.825
  19   rs201584029   MEAN       NA   0.1177   0.1316
  19   rs201584029     SD       NA  0.03528  0.02271
  19   rs143544211   GENO      G/G  G/GAATT GAATT/GAATT
  19   rs143544211 COUNTS        5       18       17
  19   rs143544211   FREQ    0.125     0.45    0.425
  19   rs143544211   MEAN   0.1262   0.1328   0.1262
  19   rs143544211     SD  0.02504  0.02416  0.02765
  19    rs10404544   GENO      T/T      T/C      C/C
  19    rs10404544 COUNTS        2       16       22
  19    rs10404544   FREQ     0.05      0.4     0.55
  19    rs10404544   MEAN   0.1331   0.1333   0.1258
  19    rs10404544     SD  0.02305  0.02058  0.02899
  19    rs73543052   GENO      A/A      A/G      G/G
  19    rs73543052 COUNTS        2       15       23
  19    rs73543052   FREQ     0.05    0.375    0.575
  19    rs73543052   MEAN   0.1311   0.1356   0.1248
  19    rs73543052     SD  0.05281  0.02252  0.02535
  19    rs79564426   GENO      A/A      A/G      G/G
  19    rs79564426 COUNTS        0        6       34
  19    rs79564426   FREQ        0     0.15     0.85
  19    rs79564426   MEAN       NA   0.1149   0.1317
  19    rs79564426     SD       NA  0.03675  0.02263
  19    rs10423669   GENO      A/A      A/G      G/G
  19    rs10423669 COUNTS        0        4       36
  19    rs10423669   FREQ        0      0.1      0.9
  19    rs10423669   MEAN       NA   0.1222     0.13
  19    rs10423669     SD       NA  0.02068  0.02596
  19    rs10411604   GENO      T/T      T/G      G/G
  19    rs10411604 COUNTS        3       19       18
  19    rs10411604   FREQ    0.075    0.475     0.45
  19    rs10411604   MEAN   0.1316   0.1323   0.1255
  19    rs10411604     SD  0.01652   0.0216  0.03039
  19    rs79791918   GENO      T/T      T/C      C/C
  19    rs79791918 COUNTS        0        4       36
  19    rs79791918   FREQ        0      0.1      0.9
  19    rs79791918   MEAN       NA   0.1266   0.1295
  19    rs79791918     SD       NA  0.01622  0.02633
  19    rs10411815   GENO      T/T      T/C      C/C
  19    rs10411815 COUNTS        2       16       22
  19    rs10411815   FREQ     0.05      0.4     0.55
  19    rs10411815   MEAN   0.1331   0.1333   0.1258
  19    rs10411815     SD  0.02305  0.02058  0.02899
  19    rs10405147   GENO      T/T      T/G      G/G
  19    rs10405147 COUNTS        1        3       36
  19    rs10405147   FREQ    0.025    0.075      0.9
  19    rs10405147   MEAN   0.1284   0.1266   0.1294
  19    rs10405147     SD        0   0.0311  0.02571
  19    rs75093002   GENO      C/C      C/T      T/T
  19    rs75093002 COUNTS        0        8       32
  19    rs75093002   FREQ        0      0.2      0.8
  19    rs75093002   MEAN       NA   0.1193   0.1317
  19    rs75093002     SD       NA  0.03297  0.02307
  19     rs8108217   GENO      T/T      T/C      C/C
  19     rs8108217 COUNTS        9       21       10
  19     rs8108217   FREQ    0.225    0.525     0.25
  19     rs8108217   MEAN   0.1291   0.1299   0.1278
  19     rs8108217     SD  0.01522   0.0278  0.02934
  19    rs76012882   GENO      T/T      T/C      C/C
  19    rs76012882 COUNTS        0        8       32
  19    rs76012882   FREQ        0      0.2      0.8
  19    rs76012882   MEAN       NA   0.1193   0.1317
  19    rs76012882     SD       NA  0.03297  0.02307
  19    rs58452134   GENO      G/G      G/T      T/T
  19    rs58452134 COUNTS        2       15       23
  19    rs58452134   FREQ     0.05    0.375    0.575
  19    rs58452134   MEAN   0.1311   0.1356   0.1248
  19    rs58452134     SD  0.05281  0.02252  0.02535
  19    rs58220924   GENO      C/C      C/A      A/A
  19    rs58220924 COUNTS        7       19       14
  19    rs58220924   FREQ    0.175    0.475     0.35
  19    rs58220924   MEAN   0.1199   0.1396   0.1198
  19    rs58220924     SD  0.03101  0.02084   0.0242
  19     rs8108892   GENO      A/A      A/G      G/G
  19     rs8108892 COUNTS        1        8       31
  19     rs8108892   FREQ    0.025      0.2    0.775
  19     rs8108892   MEAN   0.1168   0.1255   0.1305
  19     rs8108892     SD        0  0.02374  0.02635
  19    rs58693730   GENO      T/T      T/A      A/A
  19    rs58693730 COUNTS        0        8       32
  19    rs58693730   FREQ        0      0.2      0.8
  19    rs58693730   MEAN       NA   0.1193   0.1317
  19    rs58693730     SD       NA  0.03297  0.02307
  19    rs10401490   GENO      C/C      C/T      T/T
  19    rs10401490 COUNTS        1        3       36
  19    rs10401490   FREQ    0.025    0.075      0.9
  19    rs10401490   MEAN   0.1284   0.1266   0.1294
  19    rs10401490     SD        0   0.0311  0.02571
  19    rs73543057   GENO      C/C      C/T      T/T
  19    rs73543057 COUNTS        7       19       14
  19    rs73543057   FREQ    0.175    0.475     0.35
  19    rs73543057   MEAN   0.1199   0.1396   0.1198
  19    rs73543057     SD  0.03101  0.02084   0.0242
  19    rs10422245   GENO      G/G      G/A      A/A
  19    rs10422245 COUNTS        1        3       36
  19    rs10422245   FREQ    0.025    0.075      0.9
  19    rs10422245   MEAN   0.1284   0.1266   0.1294
  19    rs10422245     SD        0   0.0311  0.02571
  19   rs115014675   GENO      A/A      A/G      G/G
  19   rs115014675 COUNTS        0       10       30
  19   rs115014675   FREQ        0     0.25     0.75
  19   rs115014675   MEAN       NA   0.1234   0.1311
  19   rs115014675     SD       NA  0.02936  0.02413
  19   rs141815985   GENO      T/T      T/G      G/G
  19   rs141815985 COUNTS        0        4       36
  19   rs141815985   FREQ        0      0.1      0.9
  19   rs141815985   MEAN       NA    0.136   0.1284
  19   rs141815985     SD       NA  0.02772   0.0254
  19   rs200865688   GENO      T/T    T/TCA  TCA/TCA
  19   rs200865688 COUNTS        0        9       31
  19   rs200865688   FREQ        0    0.225    0.775
  19   rs200865688   MEAN       NA    0.119   0.1321
  19   rs200865688     SD       NA  0.03086  0.02329
  19    rs10402293   GENO      G/G      G/A      A/A
  19    rs10402293 COUNTS        1        3       36
  19    rs10402293   FREQ    0.025    0.075      0.9
  19    rs10402293   MEAN   0.1284   0.1266   0.1294
  19    rs10402293     SD        0   0.0311  0.02571
  19    rs73543060   GENO      C/C      C/G      G/G
  19    rs73543060 COUNTS        9       21       10
  19    rs73543060   FREQ    0.225    0.525     0.25
  19    rs73543060   MEAN   0.1291   0.1299   0.1278
  19    rs73543060     SD  0.01522   0.0278  0.02934
  19   rs115178519   GENO      A/A      A/G      G/G
  19   rs115178519 COUNTS        0        8       32
  19   rs115178519   FREQ        0      0.2      0.8
  19   rs115178519   MEAN       NA   0.1193   0.1317
  19   rs115178519     SD       NA  0.03297  0.02307
  19   rs115936678   GENO      A/A      A/G      G/G
  19   rs115936678 COUNTS        0        6       34
  19   rs115936678   FREQ        0     0.15     0.85
  19   rs115936678   MEAN       NA   0.1149   0.1317
  19   rs115936678     SD       NA  0.03675  0.02263
  19    rs10401351   GENO      C/C      C/G      G/G
  19    rs10401351 COUNTS        8       23        9
  19    rs10401351   FREQ      0.2    0.575    0.225
  19    rs10401351   MEAN   0.1169   0.1336   0.1289
  19    rs10401351     SD  0.02241   0.0246  0.02875
  19    rs73543063   GENO      T/T      T/G      G/G
  19    rs73543063 COUNTS        2        9       29
  19    rs73543063   FREQ     0.05    0.225    0.725
  19    rs73543063   MEAN   0.1311   0.1386   0.1261
  19    rs73543063     SD  0.05281   0.0236  0.02447
  19    rs10409535   GENO      C/C      C/A      A/A
  19    rs10409535 COUNTS        2       16       22
  19    rs10409535   FREQ     0.05      0.4     0.55
  19    rs10409535   MEAN   0.1331   0.1333   0.1258
  19    rs10409535     SD  0.02305  0.02058  0.02899
  19    rs79114230   GENO      A/A      A/T      T/T
  19    rs79114230 COUNTS        0        8       32
  19    rs79114230   FREQ        0      0.2      0.8
  19    rs79114230   MEAN       NA   0.1407   0.1263
  19    rs79114230     SD       NA  0.01403  0.02687
  19    rs16993388   GENO      T/T      T/C      C/C
  19    rs16993388 COUNTS        1       12       27
  19    rs16993388   FREQ    0.025      0.3    0.675
  19    rs16993388   MEAN   0.1268   0.1245   0.1313
  19    rs16993388     SD        0  0.02892  0.02442
  19    rs78846755   GENO      T/T      T/C      C/C
  19    rs78846755 COUNTS        0        8       32
  19    rs78846755   FREQ        0      0.2      0.8
  19    rs78846755   MEAN       NA   0.1193   0.1317
  19    rs78846755     SD       NA  0.03297  0.02307
  19    rs10408410   GENO      A/A      A/G      G/G
  19    rs10408410 COUNTS        0       10       30
  19    rs10408410   FREQ        0     0.25     0.75
  19    rs10408410   MEAN       NA   0.1234   0.1311
  19    rs10408410     SD       NA  0.02936  0.02413
  19    rs10416794   GENO      T/T      T/C      C/C
  19    rs10416794 COUNTS        4       20       16
  19    rs10416794   FREQ      0.1      0.5      0.4
  19    rs10416794   MEAN   0.1244   0.1313   0.1278
  19    rs10416794     SD  0.02851  0.02405  0.02762
  19    rs10416027   GENO      C/C      C/A      A/A
  19    rs10416027 COUNTS        4       20       16
  19    rs10416027   FREQ      0.1      0.5      0.4
  19    rs10416027   MEAN   0.1244   0.1313   0.1278
  19    rs10416027     SD  0.02851  0.02405  0.02762
  19   rs148002503   GENO      C/C      C/A      A/A
  19   rs148002503 COUNTS        0        6       34
  19   rs148002503   FREQ        0     0.15     0.85
  19   rs148002503   MEAN       NA   0.1311   0.1288
  19   rs148002503     SD       NA  0.02933  0.02508
  19    rs56677442   GENO      G/G      G/A      A/A
  19    rs56677442 COUNTS        4       20       16
  19    rs56677442   FREQ      0.1      0.5      0.4
  19    rs56677442   MEAN   0.1244   0.1313   0.1278
  19    rs56677442     SD  0.02851  0.02405  0.02762
  19    rs57895191   GENO      A/A      A/G      G/G
  19    rs57895191 COUNTS        1       12       27
  19    rs57895191   FREQ    0.025      0.3    0.675
  19    rs57895191   MEAN   0.1268   0.1245   0.1313
  19    rs57895191     SD        0  0.02892  0.02442
  19   rs113346699   GENO      A/A      A/G      G/G
  19   rs113346699 COUNTS        0       14       26
  19   rs113346699   FREQ        0     0.35     0.65
  19   rs113346699   MEAN       NA    0.134   0.1266
  19   rs113346699     SD       NA  0.02552  0.02539
  19     rs8106862   GENO      C/C      C/G      G/G
  19     rs8106862 COUNTS        4       20       16
  19     rs8106862   FREQ      0.1      0.5      0.4
  19     rs8106862   MEAN   0.1244   0.1313   0.1278
  19     rs8106862     SD  0.02851  0.02405  0.02762
  19    rs61644281   GENO      A/A      A/T      T/T
  19    rs61644281 COUNTS        2       15       23
  19    rs61644281   FREQ     0.05    0.375    0.575
  19    rs61644281   MEAN   0.1311   0.1356   0.1248
  19    rs61644281     SD  0.05281  0.02252  0.02535
  19   rs116142891   GENO      A/A      A/G      G/G
  19   rs116142891 COUNTS        0        4       36
  19   rs116142891   FREQ        0      0.1      0.9
  19   rs116142891   MEAN       NA   0.1266   0.1295
  19   rs116142891     SD       NA  0.01622  0.02633
  19    rs28441261   GENO      G/G      G/A      A/A
  19    rs28441261 COUNTS        3       19       18
  19    rs28441261   FREQ    0.075    0.475     0.45
  19    rs28441261   MEAN   0.1269   0.1313   0.1274
  19    rs28441261     SD  0.03437  0.02481  0.02599
  19   rs144248270   GENO      C/C      C/T      T/T
  19   rs144248270 COUNTS        1        3       36
  19   rs144248270   FREQ    0.025    0.075      0.9
  19   rs144248270   MEAN   0.1684   0.1153   0.1293
  19   rs144248270     SD        0  0.02074  0.02513
  19   rs113025966   GENO      A/A      A/G      G/G
  19   rs113025966 COUNTS        0        5       35
  19   rs113025966   FREQ        0    0.125    0.875
  19   rs113025966   MEAN       NA   0.1249   0.1298
  19   rs113025966     SD       NA  0.02797  0.02535
  19    rs10425519   GENO      T/T      T/C      C/C
  19    rs10425519 COUNTS        1       12       27
  19    rs10425519   FREQ    0.025      0.3    0.675
  19    rs10425519   MEAN   0.1268   0.1245   0.1313
  19    rs10425519     SD        0  0.02892  0.02442
  19    rs10407185   GENO      T/T      T/G      G/G
  19    rs10407185 COUNTS        1       15       24
  19    rs10407185   FREQ    0.025    0.375      0.6
  19    rs10407185   MEAN   0.1494   0.1335   0.1257
  19    rs10407185     SD        0  0.02144  0.02772
  19    rs10427036   GENO      C/C      C/T      T/T
  19    rs10427036 COUNTS        1       15       24
  19    rs10427036   FREQ    0.025    0.375      0.6
  19    rs10427036   MEAN   0.1494   0.1335   0.1257
  19    rs10427036     SD        0  0.02144  0.02772
  19    rs10425506   GENO      T/T      T/G      G/G
  19    rs10425506 COUNTS        1        3       36
  19    rs10425506   FREQ    0.025    0.075      0.9
  19    rs10425506   MEAN   0.1284   0.1266   0.1294
  19    rs10425506     SD        0   0.0311  0.02571
  19    rs73923451   GENO      G/G      G/A      A/A
  19    rs73923451 COUNTS        1       15       24
  19    rs73923451   FREQ    0.025    0.375      0.6
  19    rs73923451   MEAN   0.1494   0.1335   0.1257
  19    rs73923451     SD        0  0.02144  0.02772
  19     rs9636181   GENO      G/G      G/A      A/A
  19     rs9636181 COUNTS        6       24       10
  19     rs9636181   FREQ     0.15      0.6     0.25
  19     rs9636181   MEAN   0.1385   0.1332   0.1139
  19     rs9636181     SD  0.02842   0.0222  0.02682
  19   rs543952976   GENO    CT/CT     CT/C      C/C
  19   rs543952976 COUNTS        1       14       25
  19   rs543952976   FREQ    0.025     0.35    0.625
  19   rs543952976   MEAN   0.1148    0.131   0.1287
  19   rs543952976     SD        0  0.02915  0.02396
  19   rs200002071   GENO      C/C    C/CAG  CAG/CAG
  19   rs200002071 COUNTS        0        4       36
  19   rs200002071   FREQ        0      0.1      0.9
  19   rs200002071   MEAN       NA   0.1329   0.1288
  19   rs200002071     SD       NA   0.0121   0.0265
  19    rs10420168   GENO      C/C      C/T      T/T
  19    rs10420168 COUNTS        1       12       27
  19    rs10420168   FREQ    0.025      0.3    0.675
  19    rs10420168   MEAN   0.1268   0.1245   0.1313
  19    rs10420168     SD        0  0.02892  0.02442
  19    rs10539184   GENO GGCTC/GGCTC  GGCTC/G      G/G
  19    rs10539184 COUNTS        1       15       24
  19    rs10539184   FREQ    0.025    0.375      0.6
  19    rs10539184   MEAN   0.1494   0.1335   0.1257
  19    rs10539184     SD        0  0.02144  0.02772
  19   rs114342391   GENO      C/C      C/T      T/T
  19   rs114342391 COUNTS        1        3       36
  19   rs114342391   FREQ    0.025    0.075      0.9
  19   rs114342391   MEAN   0.1684   0.1153   0.1293
  19   rs114342391     SD        0  0.02074  0.02513
  19   rs567031865   GENO      A/A     A/AT    AT/AT
  19   rs567031865 COUNTS        1       22       17
  19   rs567031865   FREQ    0.025     0.55    0.425
  19   rs567031865   MEAN   0.1494   0.1309   0.1258
  19   rs567031865     SD        0  0.02375  0.02803
  19    rs10415411   GENO      T/T      T/C      C/C
  19    rs10415411 COUNTS        0       10       30
  19    rs10415411   FREQ        0     0.25     0.75
  19    rs10415411   MEAN       NA   0.1234   0.1311
  19    rs10415411     SD       NA  0.02936  0.02413
  19     rs6510874   GENO      G/G      G/A      A/A
  19     rs6510874 COUNTS        1       15       24
  19     rs6510874   FREQ    0.025    0.375      0.6
  19     rs6510874   MEAN   0.1494   0.1335   0.1257
  19     rs6510874     SD        0  0.02144  0.02772
  19   rs115329736   GENO      A/A      A/C      C/C
  19   rs115329736 COUNTS        0        8       32
  19   rs115329736   FREQ        0      0.2      0.8
  19   rs115329736   MEAN       NA   0.1193   0.1317
  19   rs115329736     SD       NA  0.03297  0.02307
  19     rs9636182   GENO      T/T      T/A      A/A
  19     rs9636182 COUNTS        0        6       34
  19     rs9636182   FREQ        0     0.15     0.85
  19     rs9636182   MEAN       NA   0.1265   0.1297
  19     rs9636182     SD       NA  0.02603  0.02561
  19   rs141207151   GENO  AAT/AAT    AAT/A      A/A
  19   rs141207151 COUNTS        0       10       30
  19   rs141207151   FREQ        0     0.25     0.75
  19   rs141207151   MEAN       NA   0.1287   0.1293
  19   rs141207151     SD       NA  0.02255  0.02659
  19     rs8109482   GENO      C/C      C/A      A/A
  19     rs8109482 COUNTS        1       15       24
  19     rs8109482   FREQ    0.025    0.375      0.6
  19     rs8109482   MEAN   0.1494   0.1335   0.1257
  19     rs8109482     SD        0  0.02144  0.02772
  19    rs79848801   GENO      C/C      C/G      G/G
  19    rs79848801 COUNTS        0        8       32
  19    rs79848801   FREQ        0      0.2      0.8
  19    rs79848801   MEAN       NA   0.1193   0.1317
  19    rs79848801     SD       NA  0.03297  0.02307
  19     rs8110142   GENO      A/A      A/G      G/G
  19     rs8110142 COUNTS        5       18       17
  19     rs8110142   FREQ    0.125     0.45    0.425
  19     rs8110142   MEAN   0.1431   0.1248   0.1297
  19     rs8110142     SD  0.01797  0.02271  0.02929
  19   rs114663324   GENO      A/A      A/T      T/T
  19   rs114663324 COUNTS        1        3       36
  19   rs114663324   FREQ    0.025    0.075      0.9
  19   rs114663324   MEAN   0.1684   0.1153   0.1293
  19   rs114663324     SD        0  0.02074  0.02513
  19    rs78656288   GENO      T/T      T/C      C/C
  19    rs78656288 COUNTS        0       10       30
  19    rs78656288   FREQ        0     0.25     0.75
  19    rs78656288   MEAN       NA   0.1287   0.1293
  19    rs78656288     SD       NA  0.02255  0.02659
  19    rs11085156   GENO      T/T      T/C      C/C
  19    rs11085156 COUNTS        0       10       30
  19    rs11085156   FREQ        0     0.25     0.75
  19    rs11085156   MEAN       NA   0.1428   0.1247
  19    rs11085156     SD       NA  0.01312  0.02696
  19     rs8113710   GENO      A/A      A/G      G/G
  19     rs8113710 COUNTS        5       18       17
  19     rs8113710   FREQ    0.125     0.45    0.425
  19     rs8113710   MEAN   0.1431   0.1248   0.1297
  19     rs8113710     SD  0.01797  0.02271  0.02929
  19     rs8102649   GENO      A/A      A/T      T/T
  19     rs8102649 COUNTS        2       15       23
  19     rs8102649   FREQ     0.05    0.375    0.575
  19     rs8102649   MEAN   0.1311   0.1356   0.1248
  19     rs8102649     SD  0.05281  0.02252  0.02535
  19     rs8102784   GENO      T/T      T/C      C/C
  19     rs8102784 COUNTS        5       18       17
  19     rs8102784   FREQ    0.125     0.45    0.425
  19     rs8102784   MEAN   0.1431   0.1248   0.1297
  19     rs8102784     SD  0.01797  0.02271  0.02929
  19   rs150605786   GENO      T/T      T/C      C/C
  19   rs150605786 COUNTS        0        6       34
  19   rs150605786   FREQ        0     0.15     0.85
  19   rs150605786   MEAN       NA   0.1312   0.1288
  19   rs150605786     SD       NA   0.0221  0.02618
  19   rs143055136   GENO      A/A      A/C      C/C
  19   rs143055136 COUNTS        0       10       30
  19   rs143055136   FREQ        0     0.25     0.75
  19   rs143055136   MEAN       NA   0.1287   0.1293
  19   rs143055136     SD       NA  0.02255  0.02659
  19    rs57365030   GENO      C/C      C/A      A/A
  19    rs57365030 COUNTS        5       20       15
  19    rs57365030   FREQ    0.125      0.5    0.375
  19    rs57365030   MEAN   0.1431   0.1256   0.1293
  19    rs57365030     SD  0.01797  0.02209  0.03083
  19   rs111444609   GENO      A/A     A/AT    AT/AT
  19   rs111444609 COUNTS        5       23       12
  19   rs111444609   FREQ    0.125    0.575      0.3
  19   rs111444609   MEAN    0.129   0.1275   0.1326
  19   rs111444609     SD  0.02453  0.02442  0.02916
  19    rs78658368   GENO      C/C      C/G      G/G
  19    rs78658368 COUNTS        0        6       34
  19    rs78658368   FREQ        0     0.15     0.85
  19    rs78658368   MEAN       NA   0.1265   0.1297
  19    rs78658368     SD       NA  0.02603  0.02561
  19     rs8104313   GENO      A/A      A/G      G/G
  19     rs8104313 COUNTS        0        9       31
  19     rs8104313   FREQ        0    0.225    0.775
  19     rs8104313   MEAN       NA   0.1264     0.13
  19     rs8104313     SD       NA  0.02369  0.02615
  19    rs77806179   GENO      T/T      T/G      G/G
  19    rs77806179 COUNTS        2       15       23
  19    rs77806179   FREQ     0.05    0.375    0.575
  19    rs77806179   MEAN   0.1311   0.1356   0.1248
  19    rs77806179     SD  0.05281  0.02252  0.02535
  19   rs111313263   GENO      A/A      A/G      G/G
  19   rs111313263 COUNTS        1        3       36
  19   rs111313263   FREQ    0.025    0.075      0.9
  19   rs111313263   MEAN   0.1284   0.1266   0.1294
  19   rs111313263     SD        0   0.0311  0.02571
  19     rs7253993   GENO      T/T      T/C      C/C
  19     rs7253993 COUNTS        6       24       10
  19     rs7253993   FREQ     0.15      0.6     0.25
  19     rs7253993   MEAN   0.1155   0.1306   0.1339
  19     rs7253993     SD  0.01769  0.02597  0.02709
  19    rs59583096   GENO      T/T      T/C      C/C
  19    rs59583096 COUNTS        1       13       26
  19    rs59583096   FREQ    0.025    0.325     0.65
  19    rs59583096   MEAN   0.1284   0.1282   0.1297
  19    rs59583096     SD        0  0.02331  0.02724
  19     rs8111823   GENO      T/T      T/C      C/C
  19     rs8111823 COUNTS        5       19       16
  19     rs8111823   FREQ    0.125    0.475      0.4
  19     rs8111823   MEAN   0.1331   0.1272   0.1303
  19     rs8111823     SD  0.02793  0.03067  0.01802
  19   rs116049224   GENO      A/A      A/G      G/G
  19   rs116049224 COUNTS        1        3       36
  19   rs116049224   FREQ    0.025    0.075      0.9
  19   rs116049224   MEAN   0.1684   0.1153   0.1293
  19   rs116049224     SD        0  0.02074  0.02513
  19    rs11879285   GENO      C/C      C/T      T/T
  19    rs11879285 COUNTS        1        3       36
  19    rs11879285   FREQ    0.025    0.075      0.9
  19    rs11879285   MEAN   0.1284   0.1266   0.1294
  19    rs11879285     SD        0   0.0311  0.02571
  19     rs8100976   GENO      T/T      T/C      C/C
  19     rs8100976 COUNTS        5       14       21
  19     rs8100976   FREQ    0.125     0.35    0.525
  19     rs8100976   MEAN   0.1304   0.1281   0.1296
  19     rs8100976     SD  0.03401  0.02973  0.02115
  19     rs4505447   GENO      A/A      A/T      T/T
  19     rs4505447 COUNTS        8       20       12
  19     rs4505447   FREQ      0.2      0.5      0.3
  19     rs4505447   MEAN   0.1356   0.1288   0.1255
  19     rs4505447     SD  0.02309  0.02033  0.03438
  19   rs188381494   GENO      G/G      G/T      T/T
  19   rs188381494 COUNTS        0        6       34
  19   rs188381494   FREQ        0     0.15     0.85
  19   rs188381494   MEAN       NA   0.1312   0.1288
  19   rs188381494     SD       NA   0.0221  0.02618
  19   rs375458669   GENO TTTCC/TTTCC  TTTCC/T      T/T
  19   rs375458669 COUNTS        0        6       34
  19   rs375458669   FREQ        0     0.15     0.85
  19   rs375458669   MEAN       NA   0.1312   0.1288
  19   rs375458669     SD       NA   0.0221  0.02618
  19   rs532696338   GENO TCCTC/TCCTC  TCCTC/T      T/T
  19   rs532696338 COUNTS        0        7       33
  19   rs532696338   FREQ        0    0.175    0.825
  19   rs532696338   MEAN       NA   0.1153   0.1321
  19   rs532696338     SD       NA  0.02716  0.02439
  19   rs114349183   GENO      A/A      A/G      G/G
  19   rs114349183 COUNTS        1        3       36
  19   rs114349183   FREQ    0.025    0.075      0.9
  19   rs114349183   MEAN   0.1284   0.1266   0.1294
  19   rs114349183     SD        0   0.0311  0.02571
  19     rs4525615   GENO      G/G      G/T      T/T
  19     rs4525615 COUNTS        0       14       26
  19     rs4525615   FREQ        0     0.35     0.65
  19     rs4525615   MEAN       NA    0.127   0.1303
  19     rs4525615     SD       NA  0.03309  0.02074
  19   rs111636182   GENO      T/T      T/C      C/C
  19   rs111636182 COUNTS        2       16       22
  19   rs111636182   FREQ     0.05      0.4     0.55
  19   rs111636182   MEAN   0.1311   0.1295   0.1288
  19   rs111636182     SD  0.05281  0.02972  0.02075
  19     rs6510875   GENO      T/T      T/C      C/C
  19     rs6510875 COUNTS        1       17       22
  19     rs6510875   FREQ    0.025    0.425     0.55
  19     rs6510875   MEAN   0.1494   0.1333   0.1251
  19     rs6510875     SD        0  0.02067  0.02859
  19   rs112556895   GENO      G/G      G/A      A/A
  19   rs112556895 COUNTS        0       13       27
  19   rs112556895   FREQ        0    0.325    0.675
  19   rs112556895   MEAN       NA   0.1276     0.13
  19   rs112556895     SD       NA  0.02106  0.02753
  19   rs113498659   GENO      C/C      C/T      T/T
  19   rs113498659 COUNTS        2       15       23
  19   rs113498659   FREQ     0.05    0.375    0.575
  19   rs113498659   MEAN   0.1311   0.1291   0.1291
  19   rs113498659     SD  0.05281  0.03073   0.0203
  19   rs112149488   GENO      T/T      T/C      C/C
  19   rs112149488 COUNTS        1       14       25
  19   rs112149488   FREQ    0.025     0.35    0.625
  19   rs112149488   MEAN   0.1168   0.1272   0.1308
  19   rs112149488     SD        0  0.02108  0.02816
  19    rs10407886   GENO      A/A      A/G      G/G
  19    rs10407886 COUNTS        1       13       26
  19    rs10407886   FREQ    0.025    0.325     0.65
  19    rs10407886   MEAN   0.1268   0.1241   0.1318
  19    rs10407886     SD        0   0.0312  0.02269
  19    rs11439793   GENO    CT/CT     CT/C      C/C
  19    rs11439793 COUNTS        4       18       18
  19    rs11439793   FREQ      0.1     0.45     0.45
  19    rs11439793   MEAN   0.1244   0.1275    0.132
  19    rs11439793     SD  0.02546  0.02694  0.02488
  19     rs8106772   GENO      A/A      A/G      G/G
  19     rs8106772 COUNTS        7       20       13
  19     rs8106772   FREQ    0.175      0.5    0.325
  19     rs8106772   MEAN   0.1358   0.1274   0.1284
  19     rs8106772     SD  0.02493  0.01883  0.03445
  19    rs76980039   GENO      A/A      A/T      T/T
  19    rs76980039 COUNTS        0        6       34
  19    rs76980039   FREQ        0     0.15     0.85
  19    rs76980039   MEAN       NA   0.1312   0.1288
  19    rs76980039     SD       NA   0.0221  0.02618
  19   rs113449807   GENO    AT/AT     AT/A      A/A
  19   rs113449807 COUNTS        0        4       36
  19   rs113449807   FREQ        0      0.1      0.9
  19   rs113449807   MEAN       NA   0.1356   0.1285
  19   rs113449807     SD       NA  0.02752  0.02543
  19     rs7256341   GENO      C/C      C/T      T/T
  19     rs7256341 COUNTS        7       20       13
  19     rs7256341   FREQ    0.175      0.5    0.325
  19     rs7256341   MEAN   0.1358   0.1274   0.1284
  19     rs7256341     SD  0.02493  0.01883  0.03445
  19    rs76144025   GENO      A/A      A/G      G/G
  19    rs76144025 COUNTS        1        3       36
  19    rs76144025   FREQ    0.025    0.075      0.9
  19    rs76144025   MEAN   0.1684   0.1153   0.1293
  19    rs76144025     SD        0  0.02074  0.02513
  19    rs10423785   GENO      T/T      T/C      C/C
  19    rs10423785 COUNTS        1       13       26
  19    rs10423785   FREQ    0.025    0.325     0.65
  19    rs10423785   MEAN   0.1268   0.1241   0.1318
  19    rs10423785     SD        0   0.0312  0.02269
  19   rs113552827   GENO      T/T      T/C      C/C
  19   rs113552827 COUNTS        1        3       36
  19   rs113552827   FREQ    0.025    0.075      0.9
  19   rs113552827   MEAN   0.1284   0.1266   0.1294
  19   rs113552827     SD        0   0.0311  0.02571
  19     rs6510876   GENO      A/A      A/G      G/G
  19     rs6510876 COUNTS        8       19       13
  19     rs6510876   FREQ      0.2    0.475    0.325
  19     rs6510876   MEAN   0.1319   0.1268    0.131
  19     rs6510876     SD  0.02666  0.02906  0.01979
  19   rs113008401   GENO      C/C  C/CTCAA CTCAA/CTCAA
  19   rs113008401 COUNTS        4       19       17
  19   rs113008401   FREQ      0.1    0.475    0.425
  19   rs113008401   MEAN   0.1234   0.1307   0.1288
  19   rs113008401     SD  0.01928  0.02338  0.02953
  19    rs10411682   GENO      T/T      T/C      C/C
  19    rs10411682 COUNTS        3       18       19
  19    rs10411682   FREQ    0.075     0.45    0.475
  19    rs10411682   MEAN   0.1449   0.1321   0.1239
  19    rs10411682     SD  0.02602  0.02185  0.02807
  19   rs113551364   GENO      T/T      T/C      C/C
  19   rs113551364 COUNTS        1        3       36
  19   rs113551364   FREQ    0.025    0.075      0.9
  19   rs113551364   MEAN   0.1284   0.1266   0.1294
  19   rs113551364     SD        0   0.0311  0.02571
  19    rs77447384   GENO      A/A      A/G      G/G
  19    rs77447384 COUNTS        1        3       36
  19    rs77447384   FREQ    0.025    0.075      0.9
  19    rs77447384   MEAN   0.1284   0.1266   0.1294
  19    rs77447384     SD        0   0.0311  0.02571
  19    rs75183021   GENO      G/G      G/T      T/T
  19    rs75183021 COUNTS        2        6       32
  19    rs75183021   FREQ     0.05     0.15      0.8
  19    rs75183021   MEAN   0.1484   0.1209   0.1295
  19    rs75183021     SD  0.02827  0.02444  0.02549
  19   rs142152976   GENO      C/C      C/T      T/T
  19   rs142152976 COUNTS        0        4       36
  19   rs142152976   FREQ        0      0.1      0.9
  19   rs142152976   MEAN       NA   0.1205   0.1301
  19   rs142152976     SD       NA  0.02474  0.02559
  19     rs8108134   GENO      C/C      C/T      T/T
  19     rs8108134 COUNTS        1        3       36
  19     rs8108134   FREQ    0.025    0.075      0.9
  19     rs8108134   MEAN   0.1284   0.1266   0.1294
  19     rs8108134     SD        0   0.0311  0.02571
  19     rs4807836   GENO      T/T      T/A      A/A
  19     rs4807836 COUNTS        2       20       18
  19     rs4807836   FREQ     0.05      0.5     0.45
  19     rs4807836   MEAN    0.134   0.1267   0.1314
  19     rs4807836     SD  0.01786  0.03081  0.01949
  19     rs6510877   GENO      T/T      T/C      C/C
  19     rs6510877 COUNTS        1       18       21
  19     rs6510877   FREQ    0.025     0.45    0.525
  19     rs6510877   MEAN   0.1494   0.1332   0.1248
  19     rs6510877     SD        0  0.02007  0.02927
  19   rs112313255   GENO      T/T      T/C      C/C
  19   rs112313255 COUNTS        2       20       18
  19   rs112313255   FREQ     0.05      0.5     0.45
  19   rs112313255   MEAN    0.134   0.1267   0.1314
  19   rs112313255     SD  0.01786  0.03081  0.01949
  19    rs60913572   GENO      A/A      A/C      C/C
  19    rs60913572 COUNTS        0        5       35
  19    rs60913572   FREQ        0    0.125    0.875
  19    rs60913572   MEAN       NA    0.132   0.1288
  19    rs60913572     SD       NA   0.0246  0.02579
  19    rs73544815   GENO      G/G      G/C      C/C
  19    rs73544815 COUNTS        0       13       27
  19    rs73544815   FREQ        0    0.325    0.675
  19    rs73544815   MEAN       NA   0.1268   0.1303
  19    rs73544815     SD       NA  0.03442  0.02034
  19    rs73544817   GENO      C/C      C/A      A/A
  19    rs73544817 COUNTS        2       19       19
  19    rs73544817   FREQ     0.05    0.475    0.475
  19    rs73544817   MEAN    0.134   0.1263   0.1316
  19    rs73544817     SD  0.01786   0.0316  0.01896
  19    rs73544818   GENO      T/T      T/C      C/C
  19    rs73544818 COUNTS        8       22       10
  19    rs73544818   FREQ      0.2     0.55     0.25
  19    rs73544818   MEAN   0.1374   0.1286   0.1239
  19    rs73544818     SD  0.01736  0.02503  0.03162
  19    rs73923455   GENO      T/T      T/C      C/C
  19    rs73923455 COUNTS        0        4       36
  19    rs73923455   FREQ        0      0.1      0.9
  19    rs73923455   MEAN       NA   0.1356   0.1285
  19    rs73923455     SD       NA  0.02752  0.02543
  19   rs139498778   GENO      G/G      G/A      A/A
  19   rs139498778 COUNTS        0        5       35
  19   rs139498778   FREQ        0    0.125    0.875
  19   rs139498778   MEAN       NA   0.1393   0.1277
  19   rs139498778     SD       NA  0.01057   0.0266
  19   rs113263323   GENO      G/G      G/C      C/C
  19   rs113263323 COUNTS        0        5       35
  19   rs113263323   FREQ        0    0.125    0.875
  19   rs113263323   MEAN       NA   0.1198   0.1305
  19   rs113263323     SD       NA  0.01694  0.02625
  19     rs4439887   GENO      A/A      A/G      G/G
  19     rs4439887 COUNTS        1       13       26
  19     rs4439887   FREQ    0.025    0.325     0.65
  19     rs4439887   MEAN   0.1452   0.1224    0.132
  19     rs4439887     SD        0  0.02686  0.02479
  19    rs11673527   GENO      G/G      G/A      A/A
  19    rs11673527 COUNTS        1       17       22
  19    rs11673527   FREQ    0.025    0.425     0.55
  19    rs11673527   MEAN   0.1452   0.1276   0.1297
  19    rs11673527     SD        0  0.02677  0.02518
  19    rs73544824   GENO      A/A      A/T      T/T
  19    rs73544824 COUNTS        1       19       20
  19    rs73544824   FREQ    0.025    0.475      0.5
  19    rs73544824   MEAN   0.1284   0.1358   0.1229
  19    rs73544824     SD        0  0.01919  0.02976
  19   rs115072163   GENO      C/C      C/T      T/T
  19   rs115072163 COUNTS        0        5       35
  19   rs115072163   FREQ        0    0.125    0.875
  19   rs115072163   MEAN       NA   0.1323   0.1287
  19   rs115072163     SD       NA  0.02782   0.0254
  19    rs10439150   GENO      A/A      A/G      G/G
  19    rs10439150 COUNTS        8       20       12
  19    rs10439150   FREQ      0.2      0.5      0.3
  19    rs10439150   MEAN   0.1304   0.1302   0.1266
  19    rs10439150     SD  0.01734  0.02923  0.02457
  19    rs76291861   GENO      T/T      T/C      C/C
  19    rs76291861 COUNTS        0        5       35
  19    rs76291861   FREQ        0    0.125    0.875
  19    rs76291861   MEAN       NA   0.1393   0.1277
  19    rs76291861     SD       NA  0.01057   0.0266
  19   rs111668599   GENO      A/A      A/G      G/G
  19   rs111668599 COUNTS        1       10       29
  19   rs111668599   FREQ    0.025     0.25    0.725
  19   rs111668599   MEAN   0.1268   0.1372   0.1265
  19   rs111668599     SD        0   0.0258  0.02552
  19    rs61021252   GENO      T/T      T/C      C/C
  19    rs61021252 COUNTS        5       15       20
  19    rs61021252   FREQ    0.125    0.375      0.5
  19    rs61021252   MEAN   0.1432   0.1291   0.1257
  19    rs61021252     SD   0.0151   0.0251  0.02728
  19    rs10413883   GENO      T/T      T/G      G/G
  19    rs10413883 COUNTS        3       23       14
  19    rs10413883   FREQ    0.075    0.575     0.35
  19    rs10413883   MEAN   0.1295   0.1234   0.1386
  19    rs10413883     SD  0.01761  0.02693  0.02235
  19    rs11085157   GENO      T/T      T/C      C/C
  19    rs11085157 COUNTS        1       11       28
  19    rs11085157   FREQ    0.025    0.275      0.7
  19    rs11085157   MEAN   0.1184   0.1224   0.1322
[truncated: 4,696,826 more chars]
