# Supplementary material for: Cell-to-cell expression dispersion of B-cell surface proteins is linked to genetic variants in humans
Source: Commun Biol. 2020 Jul 3;3:346. doi: 10.1038/s42003-020-1075-1 (PMC7335051; doi:10.1038/s42003-020-1075-1)
Supplement: Supplementary file 4 — Supplementary Data 2 [file 42003_2020_1075_MOESM4_ESM.zip › Supplementary_Data_S2/plink-results-40LCLs/CD23_chr19_cv/CD23_cv_40_LCLs.txt]

NA19098 0.143875516064929
NA19099 0.135115540860336
NA19107 0.118308851403017
NA19108 0.162384394161485
NA19141 0.113765486052781
NA19204 0.160959475749248
NA19238 0.17577608725119
NA19239 0.149419286435775
NA18486 0.126801833000368
NA18488 0.114773717850728
NA18489 0.104694968386139
NA18498 0.145188663047648
NA18499 0.118362365603819
NA18501 0.11696576785779
NA18502 0.100421033727339
NA18504 0.100877380923687
NA18505 0.126855324691391
NA18507 0.152444577799805
NA18508 0.134356602490708
NA18516 0.146621897655419
NA18517 0.152045098925938
NA18519 0.0903718695940366
NA18520 0.0901262838012013
NA18522 0.11681563621102
NA18523 0.0652726485720239
NA18853 0.162001142555055
NA18856 0.162159361669359
NA18858 0.133628087503374
NA18861 0.111395223244611
NA18867 0.140486597555607
NA18868 0.0873035695066361
NA18870 0.128434045319356
NA18871 0.146555853012955
NA18873 0.135375887400184
NA18874 0.130591382629479
NA18912 0.153084348982942
NA18916 0.093740240042504
NA18917 0.130219477854407
NA18933 0.121357597530998
NA18934 0.168417915041445
