# Supplementary material for: Cell-to-cell expression dispersion of B-cell surface proteins is linked to genetic variants in humans
Source: Commun Biol. 2020 Jul 3;3:346. doi: 10.1038/s42003-020-1075-1 (PMC7335051; doi:10.1038/s42003-020-1075-1)
Supplement: Supplementary file 4 — Supplementary Data 2 [file 42003_2020_1075_MOESM4_ESM.zip › Supplementary_Data_S2/plink-results-40LCLs/CD23_chr19_cv.loess/CD23_cv.loess_40_LCLs.qassoc.adjusted]

 CHR           SNP      UNADJ         GC       BONF       HOLM   SIDAK_SS   SIDAK_SD     FDR_BH     FDR_BY
  19    rs75228027  5.718e-06  5.718e-06     0.1098     0.1098      0.104      0.104    0.01373     0.1433 
  19   rs191354398  5.718e-06  5.718e-06     0.1098     0.1098      0.104      0.104    0.01373     0.1433 
  19   rs116785610  5.718e-06  5.718e-06     0.1098     0.1098      0.104      0.104    0.01373     0.1433 
  19   rs115321934  5.718e-06  5.718e-06     0.1098     0.1098      0.104      0.104    0.01373     0.1433 
  19   rs116565827  5.718e-06  5.718e-06     0.1098     0.1098      0.104      0.104    0.01373     0.1433 
  19   rs201284176  5.718e-06  5.718e-06     0.1098     0.1098      0.104      0.104    0.01373     0.1433 
  19   rs114426250  5.718e-06  5.718e-06     0.1098     0.1098      0.104      0.104    0.01373     0.1433 
  19   rs115581057  5.718e-06  5.718e-06     0.1098     0.1098      0.104      0.104    0.01373     0.1433 
  19     rs5826925  3.025e-05  3.025e-05     0.5809     0.5807     0.4406     0.4405    0.06455     0.6739 
  19    rs79496066  0.0001772  0.0001772          1          1     0.9668     0.9667     0.3404          1 
  19    rs12978597  0.0003436  0.0003436          1          1     0.9986     0.9986     0.5792          1 
  19   rs150234576   0.000459   0.000459          1          1     0.9999     0.9999     0.5792          1 
  19   rs371493739   0.000499   0.000499          1          1     0.9999     0.9999     0.5792          1 
  19    rs73920230  0.0006111  0.0006111          1          1          1          1     0.5792          1 
  19   rs111727884  0.0006111  0.0006111          1          1          1          1     0.5792          1 
  19    rs10409154  0.0006124  0.0006124          1          1          1          1     0.5792          1 
  19   rs113466717  0.0006866  0.0006866          1          1          1          1     0.5792          1 
  19   rs111611035  0.0006866  0.0006866          1          1          1          1     0.5792          1 
  19   rs112335245  0.0007042  0.0007042          1          1          1          1     0.5792          1 
  19    rs80096805  0.0007296  0.0007296          1          1          1          1     0.5792          1 
  19    rs17271952  0.0007756  0.0007756          1          1          1          1     0.5792          1 
  19    rs11085205  0.0008021  0.0008021          1          1          1          1     0.5792          1 
  19    rs11667753  0.0008021  0.0008021          1          1          1          1     0.5792          1 
  19   rs141802643   0.001009   0.001009          1          1          1          1     0.5792          1 
  19   rs148778427   0.001009   0.001009          1          1          1          1     0.5792          1 
  19   rs114574805   0.001034   0.001034          1          1          1          1     0.5792          1 
  19    rs28497247   0.001034   0.001034          1          1          1          1     0.5792          1 
  19    rs76508575   0.001104   0.001104          1          1          1          1     0.5792          1 
  19   rs112132413   0.001127   0.001127          1          1          1          1     0.5792          1 
  19    rs12980031   0.001196   0.001196          1          1          1          1     0.5792          1 
  19   rs141323330   0.001322   0.001322          1          1          1          1     0.5792          1 
  19    rs79792632   0.001322   0.001322          1          1          1          1     0.5792          1 
  19      rs494677   0.001343   0.001343          1          1          1          1     0.5792          1 
  19      rs548509   0.001343   0.001343          1          1          1          1     0.5792          1 
  19      rs516453   0.001343   0.001343          1          1          1          1     0.5792          1 
  19      rs516328   0.001343   0.001343          1          1          1          1     0.5792          1 
  19      rs794442   0.001343   0.001343          1          1          1          1     0.5792          1 
  19      rs565565   0.001343   0.001343          1          1          1          1     0.5792          1 
  19      rs490344   0.001366   0.001366          1          1          1          1     0.5792          1 
  19      rs652710   0.001366   0.001366          1          1          1          1     0.5792          1 
  19     rs2307002   0.001366   0.001366          1          1          1          1     0.5792          1 
  19    rs12710098    0.00144    0.00144          1          1          1          1     0.5792          1 
  19    rs12610223    0.00144    0.00144          1          1          1          1     0.5792          1 
  19    rs57562054   0.001489   0.001489          1          1          1          1     0.5792          1 
  19    rs79896953   0.001506   0.001506          1          1          1          1     0.5792          1 
  19    rs11404027   0.001592   0.001592          1          1          1          1     0.5792          1 
  19    rs34714136   0.001609   0.001609          1          1          1          1     0.5792          1 
  19   rs115669360   0.001609   0.001609          1          1          1          1     0.5792          1 
  19   rs151221425   0.001609   0.001609          1          1          1          1     0.5792          1 
  19   rs193092528   0.001609   0.001609          1          1          1          1     0.5792          1 
  19   rs114185268   0.001707   0.001707          1          1          1          1     0.5792          1 
  19     rs1078042   0.001707   0.001707          1          1          1          1     0.5792          1 
  19      rs890848   0.001707   0.001707          1          1          1          1     0.5792          1 
  19   rs572072656   0.001707   0.001707          1          1          1          1     0.5792          1 
  19   rs115022256   0.001781   0.001781          1          1          1          1     0.5792          1 
  19    rs11668772   0.001836   0.001836          1          1          1          1     0.5792          1 
  19     rs7256730   0.001836   0.001836          1          1          1          1     0.5792          1 
  19    rs10427101   0.001857   0.001857          1          1          1          1     0.5792          1 
  19    rs11085161    0.00187    0.00187          1          1          1          1     0.5792          1 
  19    rs10424597    0.00187    0.00187          1          1          1          1     0.5792          1 
  19    rs62107240    0.00187    0.00187          1          1          1          1     0.5792          1 
  19    rs62107255    0.00187    0.00187          1          1          1          1     0.5792          1 
  19   rs112998031   0.001924   0.001924          1          1          1          1     0.5865          1 
  19    rs57943022   0.001967   0.001967          1          1          1          1     0.5902          1 
  19   rs114480200   0.002085   0.002085          1          1          1          1     0.6161          1 
  19     rs3217320   0.002216   0.002216          1          1          1          1       0.62          1 
  19   rs143091992   0.002218   0.002218          1          1          1          1       0.62          1 
  19     rs7258504   0.002277   0.002277          1          1          1          1       0.62          1 
  19   rs536268367   0.002454   0.002454          1          1          1          1       0.62          1 
  19      rs714965   0.002505   0.002505          1          1          1          1       0.62          1 
  19     rs3214456   0.002522   0.002522          1          1          1          1       0.62          1 
  19    rs62107242   0.002581   0.002581          1          1          1          1       0.62          1 
  19     rs3050487   0.002674   0.002674          1          1          1          1       0.62          1 
  19    rs78848320   0.002711   0.002711          1          1          1          1       0.62          1 
  19    rs79346966   0.002754   0.002754          1          1          1          1       0.62          1 
  19   rs115433780   0.002754   0.002754          1          1          1          1       0.62          1 
  19    rs16995681   0.002754   0.002754          1          1          1          1       0.62          1 
  19   rs147343112   0.002754   0.002754          1          1          1          1       0.62          1 
  19   rs114599968   0.002754   0.002754          1          1          1          1       0.62          1 
  19    rs75703388   0.002841   0.002841          1          1          1          1       0.62          1 
  19   rs146001786   0.002841   0.002841          1          1          1          1       0.62          1 
  19    rs78878777   0.002841   0.002841          1          1          1          1       0.62          1 
  19    rs77535622   0.002841   0.002841          1          1          1          1       0.62          1 
  19    rs76261530   0.002841   0.002841          1          1          1          1       0.62          1 
  19   rs115526744   0.002841   0.002841          1          1          1          1       0.62          1 
  19   rs114555853   0.002841   0.002841          1          1          1          1       0.62          1 
  19   rs201120328   0.002841   0.002841          1          1          1          1       0.62          1 
  19   rs140469583   0.002841   0.002841          1          1          1          1       0.62          1 
  19    rs12232825   0.002932   0.002932          1          1          1          1     0.6327          1 
  19     rs2967723   0.002972   0.002972          1          1          1          1     0.6342          1 
  19    rs78582582   0.003222   0.003222          1          1          1          1     0.6695          1 
  19   rs146197209   0.003234   0.003234          1          1          1          1     0.6695          1 
  19     rs3219177   0.003247   0.003247          1          1          1          1     0.6695          1 
  19     rs1690428   0.003277   0.003277          1          1          1          1     0.6695          1 
  19     rs2303112   0.003355   0.003355          1          1          1          1     0.6783          1 
  19      rs580984   0.003393   0.003393          1          1          1          1     0.6787          1 
  19    rs11879038   0.003518   0.003518          1          1          1          1     0.6864          1 
  19    rs10411191   0.003746   0.003746          1          1          1          1     0.6864          1 
  19    rs17842397   0.003753   0.003753          1          1          1          1     0.6864          1 
  19      rs553528   0.003753   0.003753          1          1          1          1     0.6864          1 
  19      rs623062   0.003753   0.003753          1          1          1          1     0.6864          1 
  19   rs143824257   0.003753   0.003753          1          1          1          1     0.6864          1 
  19    rs78597455   0.003753   0.003753          1          1          1          1     0.6864          1 
  19      rs609335   0.003753   0.003753          1          1          1          1     0.6864          1 
  19      rs476988   0.003753   0.003753          1          1          1          1     0.6864          1 
  19   rs115440228   0.003792   0.003792          1          1          1          1     0.6864          1 
  19     rs2617823   0.004004   0.004004          1          1          1          1     0.6864          1 
  19     rs2617824   0.004004   0.004004          1          1          1          1     0.6864          1 
  19   rs150926741   0.004015   0.004015          1          1          1          1     0.6864          1 
  19     rs2081879   0.004038   0.004038          1          1          1          1     0.6864          1 
  19   rs558543579     0.0042     0.0042          1          1          1          1     0.6864          1 
  19    rs28873729   0.004291   0.004291          1          1          1          1     0.6864          1 
  19    rs74822522   0.004316   0.004316          1          1          1          1     0.6864          1 
  19   rs545025379   0.004316   0.004316          1          1          1          1     0.6864          1 
  19   rs530680804   0.004316   0.004316          1          1          1          1     0.6864          1 
  19   rs187620114   0.004316   0.004316          1          1          1          1     0.6864          1 
  19   rs587618882   0.004316   0.004316          1          1          1          1     0.6864          1 
  19   rs556489723   0.004316   0.004316          1          1          1          1     0.6864          1 
  19    rs10413418   0.004325   0.004325          1          1          1          1     0.6864          1 
  19    rs79899501   0.004325   0.004325          1          1          1          1     0.6864          1 
  19   rs115943792   0.004325   0.004325          1          1          1          1     0.6864          1 
  19     rs7507526    0.00458    0.00458          1          1          1          1      0.715          1 
  19      rs344558   0.004666   0.004666          1          1          1          1      0.715          1 
  19     rs1962651    0.00469    0.00469          1          1          1          1      0.715          1 
  19    rs12710097   0.004735   0.004735          1          1          1          1      0.715          1 
  19      rs478430   0.004775   0.004775          1          1          1          1      0.715          1 
  19     rs2967702    0.00481    0.00481          1          1          1          1      0.715          1 
  19     rs7248890    0.00481    0.00481          1          1          1          1      0.715          1 
  19   rs113649135    0.00483    0.00483          1          1          1          1      0.715          1 
  19    rs34666054   0.004923   0.004923          1          1          1          1      0.715          1 
  19   rs113123404   0.004979   0.004979          1          1          1          1      0.715          1 
  19     rs3810456   0.004979   0.004979          1          1          1          1      0.715          1 
  19   rs114394502   0.004979   0.004979          1          1          1          1      0.715          1 
  19    rs62118265   0.005044   0.005044          1          1          1          1      0.715          1 
  19    rs11668094   0.005055   0.005055          1          1          1          1      0.715          1 
  19      rs164022   0.005064   0.005064          1          1          1          1      0.715          1 
  19    rs56229793   0.005127   0.005127          1          1          1          1     0.7186          1 
  19   rs532990376   0.005299   0.005299          1          1          1          1     0.7365          1 
  19   rs141487691   0.005347   0.005347          1          1          1          1     0.7365          1 
  19     rs4525615    0.00537    0.00537          1          1          1          1     0.7365          1 
  19   rs564806685   0.005519   0.005519          1          1          1          1     0.7368          1 
  19     rs7508459   0.005615   0.005615          1          1          1          1     0.7368          1 
  19     rs2967649   0.005801   0.005801          1          1          1          1     0.7368          1 
  19     rs1966645    0.00583    0.00583          1          1          1          1     0.7368          1 
  19   rs142686602   0.005907   0.005907          1          1          1          1     0.7368          1 
  19   rs145644435   0.005927   0.005927          1          1          1          1     0.7368          1 
  19   rs115593058   0.005927   0.005927          1          1          1          1     0.7368          1 
  19     rs8111714   0.005927   0.005927          1          1          1          1     0.7368          1 
  19    rs12985146   0.005986   0.005986          1          1          1          1     0.7368          1 
  19   rs563769808   0.006146   0.006146          1          1          1          1     0.7368          1 
  19   rs527256993   0.006146   0.006146          1          1          1          1     0.7368          1 
  19    rs56269614   0.006189   0.006189          1          1          1          1     0.7368          1 
  19    rs73503011   0.006424   0.006424          1          1          1          1     0.7368          1 
  19   rs200358837   0.006547   0.006547          1          1          1          1     0.7368          1 
  19      rs574830   0.006547   0.006547          1          1          1          1     0.7368          1 
  19      rs588030   0.006547   0.006547          1          1          1          1     0.7368          1 
  19      rs517737   0.006547   0.006547          1          1          1          1     0.7368          1 
  19      rs645171   0.006547   0.006547          1          1          1          1     0.7368          1 
  19      rs794449   0.006547   0.006547          1          1          1          1     0.7368          1 
  19     rs4804418   0.006597   0.006597          1          1          1          1     0.7368          1 
  19      rs890862   0.006597   0.006597          1          1          1          1     0.7368          1 
  19     rs4470256   0.006597   0.006597          1          1          1          1     0.7368          1 
  19    rs10425025   0.006598   0.006598          1          1          1          1     0.7368          1 
  19   rs182030662   0.006635   0.006635          1          1          1          1     0.7368          1 
  19   rs368962252    0.00676    0.00676          1          1          1          1     0.7368          1 
  19    rs73549960    0.00676    0.00676          1          1          1          1     0.7368          1 
  19    rs12976739   0.006774   0.006774          1          1          1          1     0.7368          1 
  19     rs8109800   0.007011   0.007011          1          1          1          1     0.7368          1 
  19   rs137933691   0.007107   0.007107          1          1          1          1     0.7368          1 
  19    rs77255578   0.007169   0.007169          1          1          1          1     0.7368          1 
  19   rs144294115   0.007169   0.007169          1          1          1          1     0.7368          1 
  19   rs150811028   0.007265   0.007265          1          1          1          1     0.7368          1 
  19     rs2303686   0.007265   0.007265          1          1          1          1     0.7368          1 
  19    rs67674022   0.007297   0.007297          1          1          1          1     0.7368          1 
  19   rs113219336   0.007331   0.007331          1          1          1          1     0.7368          1 
  19    rs75593106   0.007331   0.007331          1          1          1          1     0.7368          1 
  19    rs36081066   0.007331   0.007331          1          1          1          1     0.7368          1 
  19   rs201037798   0.007479   0.007479          1          1          1          1     0.7368          1 
  19    rs55908112   0.007556   0.007556          1          1          1          1     0.7368          1 
  19    rs11881086    0.00778    0.00778          1          1          1          1     0.7368          1 
  19    rs17175860   0.007855   0.007855          1          1          1          1     0.7368          1 
  19   rs111799344   0.007855   0.007855          1          1          1          1     0.7368          1 
  19    rs56312883   0.007855   0.007855          1          1          1          1     0.7368          1 
  19    rs75253922   0.007855   0.007855          1          1          1          1     0.7368          1 
  19    rs56058728   0.007855   0.007855          1          1          1          1     0.7368          1 
  19    rs55831760   0.007855   0.007855          1          1          1          1     0.7368          1 
  19   rs113788679   0.007855   0.007855          1          1          1          1     0.7368          1 
  19   rs112132305   0.007855   0.007855          1          1          1          1     0.7368          1 
  19   rs141152627   0.007855   0.007855          1          1          1          1     0.7368          1 
  19   rs148601688   0.007855   0.007855          1          1          1          1     0.7368          1 
  19     rs8102376   0.007855   0.007855          1          1          1          1     0.7368          1 
  19     rs8105456   0.007855   0.007855          1          1          1          1     0.7368          1 
  19    rs55649559   0.007855   0.007855          1          1          1          1     0.7368          1 
  19    rs75847801   0.007855   0.007855          1          1          1          1     0.7368          1 
  19   rs111279478   0.007855   0.007855          1          1          1          1     0.7368          1 
  19     rs7255262   0.007968   0.007968          1          1          1          1     0.7368          1 
  19   rs112659531   0.007975   0.007975          1          1          1          1     0.7368          1 
  19    rs28449643   0.008018   0.008018          1          1          1          1     0.7368          1 
  19    rs34788323    0.00809    0.00809          1          1          1          1     0.7368          1 
  19   rs112678902   0.008175   0.008175          1          1          1          1     0.7368          1 
  19     rs2287867   0.008205   0.008205          1          1          1          1     0.7368          1 
  19    rs10404401   0.008254   0.008254          1          1          1          1     0.7368          1 
  19    rs34542675   0.008366   0.008366          1          1          1          1     0.7368          1 
  19    rs10402306   0.008422   0.008422          1          1          1          1     0.7368          1 
  19   rs143826012   0.008538   0.008538          1          1          1          1     0.7368          1 
  19   rs116329458   0.008538   0.008538          1          1          1          1     0.7368          1 
  19   rs112880261   0.008538   0.008538          1          1          1          1     0.7368          1 
  19   rs112163085     0.0086     0.0086          1          1          1          1     0.7368          1 
  19     rs7260038   0.008697   0.008697          1          1          1          1     0.7368          1 
  19    rs55941160   0.009052   0.009052          1          1          1          1     0.7368          1 
  19    rs78560173   0.009112   0.009112          1          1          1          1     0.7368          1 
  19     rs2967721   0.009131   0.009131          1          1          1          1     0.7368          1 
  19     rs3111574   0.009131   0.009131          1          1          1          1     0.7368          1 
  19     rs3111573   0.009131   0.009131          1          1          1          1     0.7368          1 
  19     rs2918316   0.009131   0.009131          1          1          1          1     0.7368          1 
  19     rs2967714   0.009131   0.009131          1          1          1          1     0.7368          1 
  19    rs75596836   0.009173   0.009173          1          1          1          1     0.7368          1 
  19    rs80218337   0.009192   0.009192          1          1          1          1     0.7368          1 
  19    rs41489445   0.009192   0.009192          1          1          1          1     0.7368          1 
  19    rs80091062   0.009192   0.009192          1          1          1          1     0.7368          1 
  19    rs10415582   0.009192   0.009192          1          1          1          1     0.7368          1 
  19    rs73493671   0.009202   0.009202          1          1          1          1     0.7368          1 
  19    rs10424083   0.009253   0.009253          1          1          1          1     0.7368          1 
  19   rs371546676   0.009287   0.009287          1          1          1          1     0.7368          1 
  19    rs10401466   0.009364   0.009364          1          1          1          1     0.7368          1 
  19   rs150197522   0.009522   0.009522          1          1          1          1     0.7368          1 
  19   rs139289266   0.009562   0.009562          1          1          1          1     0.7368          1 
  19     rs7248749   0.009647   0.009647          1          1          1          1     0.7368          1 
  19   rs542774059   0.009816   0.009816          1          1          1          1     0.7368          1 
  19   rs546333992    0.00991    0.00991          1          1          1          1     0.7368          1 
  19    rs12608674    0.01005    0.01005          1          1          1          1     0.7368          1 
  19     rs8107138    0.01005    0.01005          1          1          1          1     0.7368          1 
  19   rs143115440    0.01006    0.01006          1          1          1          1     0.7368          1 
  19    rs10404380    0.01027    0.01027          1          1          1          1     0.7368          1 
  19      rs610445     0.0103     0.0103          1          1          1          1     0.7368          1 
  19      rs592635     0.0103     0.0103          1          1          1          1     0.7368          1 
  19      rs652260     0.0103     0.0103          1          1          1          1     0.7368          1 
  19      rs569175     0.0103     0.0103          1          1          1          1     0.7368          1 
  19      rs667295     0.0103     0.0103          1          1          1          1     0.7368          1 
  19    rs34812751     0.0103     0.0103          1          1          1          1     0.7368          1 
  19      rs590394     0.0103     0.0103          1          1          1          1     0.7368          1 
  19   rs112421825     0.0103     0.0103          1          1          1          1     0.7368          1 
  19      rs557328     0.0103     0.0103          1          1          1          1     0.7368          1 
  19    rs55656533     0.0103     0.0103          1          1          1          1     0.7368          1 
  19    rs10164286     0.0103     0.0103          1          1          1          1     0.7368          1 
  19      rs604938     0.0103     0.0103          1          1          1          1     0.7368          1 
  19     rs1651016     0.0103     0.0103          1          1          1          1     0.7368          1 
  19     rs1645005     0.0103     0.0103          1          1          1          1     0.7368          1 
  19    rs57512338     0.0103     0.0103          1          1          1          1     0.7368          1 
  19      rs515068     0.0103     0.0103          1          1          1          1     0.7368          1 
  19   rs112033746     0.0103     0.0103          1          1          1          1     0.7368          1 
  19      rs475729     0.0103     0.0103          1          1          1          1     0.7368          1 
  19     rs7246194     0.0103     0.0103          1          1          1          1     0.7368          1 
  19     rs2307001     0.0103     0.0103          1          1          1          1     0.7368          1 
  19   rs112948997     0.0104     0.0104          1          1          1          1     0.7368          1 
  19   rs149990071    0.01042    0.01042          1          1          1          1     0.7368          1 
  19    rs10419413    0.01068    0.01068          1          1          1          1     0.7368          1 
  19   rs139587966    0.01068    0.01068          1          1          1          1     0.7368          1 
  19    rs79736446    0.01072    0.01072          1          1          1          1     0.7368          1 
  19    rs28970776    0.01078    0.01078          1          1          1          1     0.7368          1 
  19   rs141381095    0.01083    0.01083          1          1          1          1     0.7368          1 
  19    rs34953878    0.01084    0.01084          1          1          1          1     0.7368          1 
  19    rs62120167    0.01088    0.01088          1          1          1          1     0.7368          1 
  19    rs34656051    0.01088    0.01088          1          1          1          1     0.7368          1 
  19     rs8103611    0.01121    0.01121          1          1          1          1     0.7368          1 
  19     rs7252542     0.0114     0.0114          1          1          1          1     0.7368          1 
  19    rs59045422    0.01173    0.01173          1          1          1          1     0.7368          1 
  19    rs73547555    0.01173    0.01173          1          1          1          1     0.7368          1 
  19    rs73547557    0.01173    0.01173          1          1          1          1     0.7368          1 
  19    rs73547558    0.01173    0.01173          1          1          1          1     0.7368          1 
  19    rs57165886    0.01173    0.01173          1          1          1          1     0.7368          1 
  19    rs73555671    0.01173    0.01173          1          1          1          1     0.7368          1 
  19    rs73541908    0.01173    0.01173          1          1          1          1     0.7368          1 
  19    rs73541921    0.01173    0.01173          1          1          1          1     0.7368          1 
  19   rs570128570    0.01173    0.01173          1          1          1          1     0.7368          1 
  19    rs73541931    0.01173    0.01173          1          1          1          1     0.7368          1 
  19   rs531647824    0.01173    0.01173          1          1          1          1     0.7368          1 
  19    rs73549942    0.01173    0.01173          1          1          1          1     0.7368          1 
  19    rs73549943    0.01173    0.01173          1          1          1          1     0.7368          1 
  19    rs73549954    0.01173    0.01173          1          1          1          1     0.7368          1 
  19    rs73549964    0.01173    0.01173          1          1          1          1     0.7368          1 
  19    rs73549967    0.01173    0.01173          1          1          1          1     0.7368          1 
  19    rs73549970    0.01173    0.01173          1          1          1          1     0.7368          1 
  19    rs73549979    0.01173    0.01173          1          1          1          1     0.7368          1 
  19    rs73549991    0.01173    0.01173          1          1          1          1     0.7368          1 
  19    rs34714080    0.01181    0.01181          1          1          1          1     0.7368          1 
  19     rs3943875    0.01189    0.01189          1          1          1          1     0.7368          1 
  19   rs370796775     0.0119     0.0119          1          1          1          1     0.7368          1 
  19   rs113425090    0.01193    0.01193          1          1          1          1     0.7368          1 
  19   rs112997455    0.01193    0.01193          1          1          1          1     0.7368          1 
  19    rs74544396    0.01193    0.01193          1          1          1          1     0.7368          1 
  19   rs537868498    0.01199    0.01199          1          1          1          1     0.7368          1 
  19    rs79029050    0.01199    0.01199          1          1          1          1     0.7368          1 
  19    rs16993239    0.01212    0.01212          1          1          1          1     0.7368          1 
  19     rs7258219    0.01216    0.01216          1          1          1          1     0.7368          1 
  19    rs28666483    0.01216    0.01216          1          1          1          1     0.7368          1 
  19     rs1422402    0.01217    0.01217          1          1          1          1     0.7368          1 
  19    rs10410263    0.01219    0.01219          1          1          1          1     0.7368          1 
  19    rs60902169    0.01219    0.01219          1          1          1          1     0.7368          1 
  19   rs138966788     0.0122     0.0122          1          1          1          1     0.7368          1 
  19     rs8112257    0.01225    0.01225          1          1          1          1     0.7368          1 
  19   rs114425895    0.01242    0.01242          1          1          1          1     0.7368          1 
  19   rs113464993    0.01245    0.01245          1          1          1          1     0.7368          1 
  19    rs10406716    0.01258    0.01258          1          1          1          1     0.7368          1 
  19     rs7246884    0.01259    0.01259          1          1          1          1     0.7368          1 
  19      rs693941    0.01262    0.01262          1          1          1          1     0.7368          1 
  19      rs553205    0.01262    0.01262          1          1          1          1     0.7368          1 
  19   rs574549195    0.01272    0.01272          1          1          1          1     0.7368          1 
  19    rs74509083    0.01272    0.01272          1          1          1          1     0.7368          1 
  19    rs74554583    0.01272    0.01272          1          1          1          1     0.7368          1 
  19    rs75153965    0.01272    0.01272          1          1          1          1     0.7368          1 
  19   rs115113676    0.01272    0.01272          1          1          1          1     0.7368          1 
  19    rs62120171    0.01272    0.01272          1          1          1          1     0.7368          1 
  19    rs73920233    0.01274    0.01274          1          1          1          1     0.7368          1 
  19    rs10417941    0.01274    0.01274          1          1          1          1     0.7368          1 
  19     rs2081882    0.01294    0.01294          1          1          1          1     0.7368          1 
  19    rs73011072    0.01299    0.01299          1          1          1          1     0.7368          1 
  19    rs73549985      0.013      0.013          1          1          1          1     0.7368          1 
  19   rs113498659      0.013      0.013          1          1          1          1     0.7368          1 
  19      rs390666    0.01303    0.01303          1          1          1          1     0.7368          1 
  19     rs2352955    0.01304    0.01304          1          1          1          1     0.7368          1 
  19    rs57476618    0.01314    0.01314          1          1          1          1     0.7368          1 
  19    rs73544815    0.01315    0.01315          1          1          1          1     0.7368          1 
  19    rs59421185    0.01319    0.01319          1          1          1          1     0.7368          1 
  19   rs111309937    0.01319    0.01319          1          1          1          1     0.7368          1 
  19    rs10409343    0.01324    0.01324          1          1          1          1     0.7368          1 
  19   rs144872929    0.01344    0.01344          1          1          1          1     0.7368          1 
  19    rs79749182    0.01344    0.01344          1          1          1          1     0.7368          1 
  19    rs78637822    0.01344    0.01344          1          1          1          1     0.7368          1 
  19   rs115095523    0.01344    0.01344          1          1          1          1     0.7368          1 
  19   rs114129075    0.01344    0.01344          1          1          1          1     0.7368          1 
  19   rs143310643    0.01346    0.01346          1          1          1          1     0.7368          1 
  19   rs111668858    0.01354    0.01354          1          1          1          1     0.7368          1 
  19    rs77517239    0.01357    0.01357          1          1          1          1     0.7368          1 
  19    rs73549994    0.01357    0.01357          1          1          1          1     0.7368          1 
  19    rs12973648    0.01358    0.01358          1          1          1          1     0.7368          1 
  19   rs550865965    0.01381    0.01381          1          1          1          1     0.7368          1 
  19      rs339408    0.01386    0.01386          1          1          1          1     0.7368          1 
  19     rs2287868    0.01391    0.01391          1          1          1          1     0.7368          1 
  19    rs10418763    0.01409    0.01409          1          1          1          1     0.7368          1 
  19    rs10419194    0.01409    0.01409          1          1          1          1     0.7368          1 
  19    rs57553064    0.01409    0.01409          1          1          1          1     0.7368          1 
  19   rs113180177    0.01409    0.01409          1          1          1          1     0.7368          1 
  19   rs113334005    0.01409    0.01409          1          1          1          1     0.7368          1 
  19   rs112233913    0.01409    0.01409          1          1          1          1     0.7368          1 
  19    rs78159307    0.01418    0.01418          1          1          1          1     0.7368          1 
  19    rs79864873    0.01418    0.01418          1          1          1          1     0.7368          1 
  19    rs58594133    0.01418    0.01418          1          1          1          1     0.7368          1 
  19    rs78713134    0.01418    0.01418          1          1          1          1     0.7368          1 
  19    rs75322242    0.01418    0.01418          1          1          1          1     0.7368          1 
  19   rs536596699    0.01418    0.01418          1          1          1          1     0.7368          1 
  19   rs536876932    0.01418    0.01418          1          1          1          1     0.7368          1 
  19   rs377754895    0.01418    0.01418          1          1          1          1     0.7368          1 
  19   rs114962168    0.01418    0.01418          1          1          1          1     0.7368          1 
  19   rs149504864    0.01418    0.01418          1          1          1          1     0.7368          1 
  19    rs75504122    0.01418    0.01418          1          1          1          1     0.7368          1 
  19    rs76769540    0.01418    0.01418          1          1          1          1     0.7368          1 
  19    rs75463840    0.01418    0.01418          1          1          1          1     0.7368          1 
  19   rs556279684    0.01418    0.01418          1          1          1          1     0.7368          1 
  19   rs541999011    0.01418    0.01418          1          1          1          1     0.7368          1 
  19    rs61707093    0.01418    0.01418          1          1          1          1     0.7368          1 
  19     rs8100757    0.01418    0.01418          1          1          1          1     0.7368          1 
  19    rs72201401    0.01421    0.01421          1          1          1          1     0.7368          1 
  19    rs76451352    0.01427    0.01427          1          1          1          1     0.7368          1 
  19   rs137939834    0.01428    0.01428          1          1          1          1     0.7368          1 
  19    rs13345037    0.01429    0.01429          1          1          1          1     0.7368          1 
  19   rs151250449    0.01435    0.01435          1          1          1          1     0.7368          1 
  19   rs111394911    0.01452    0.01452          1          1          1          1     0.7368          1 
  19    rs10426063    0.01461    0.01461          1          1          1          1     0.7368          1 
  19    rs11880904    0.01461    0.01461          1          1          1          1     0.7368          1 
  19    rs73498779    0.01469    0.01469          1          1          1          1     0.7368          1 
  19    rs73498780    0.01469    0.01469          1          1          1          1     0.7368          1 
  19   rs112122628    0.01469    0.01469          1          1          1          1     0.7368          1 
  19    rs11400403    0.01469    0.01469          1          1          1          1     0.7368          1 
  19    rs11314337    0.01469    0.01469          1          1          1          1     0.7368          1 
  19    rs73503005    0.01469    0.01469          1          1          1          1     0.7368          1 
  19     rs3852883     0.0147     0.0147          1          1          1          1     0.7368          1 
  19     rs4045948    0.01489    0.01489          1          1          1          1     0.7368          1 
  19     rs7252150     0.0149     0.0149          1          1          1          1     0.7368          1 
  19   rs112630404     0.0149     0.0149          1          1          1          1     0.7368          1 
  19    rs77017252     0.0149     0.0149          1          1          1          1     0.7368          1 
  19   rs533605833     0.0149     0.0149          1          1          1          1     0.7368          1 
  19    rs79674144     0.0149     0.0149          1          1          1          1     0.7368          1 
  19    rs75950527     0.0149     0.0149          1          1          1          1     0.7368          1 
  19   rs116336808     0.0149     0.0149          1          1          1          1     0.7368          1 
  19   rs563517780     0.0149     0.0149          1          1          1          1     0.7368          1 
  19   rs146291070    0.01503    0.01503          1          1          1          1     0.7368          1 
  19   rs111635621    0.01508    0.01508          1          1          1          1     0.7368          1 
  19    rs16993348    0.01508    0.01508          1          1          1          1     0.7368          1 
  19     rs8113431    0.01508    0.01508          1          1          1          1     0.7368          1 
  19    rs61358944    0.01508    0.01508          1          1          1          1     0.7368          1 
  19    rs79200872    0.01508    0.01508          1          1          1          1     0.7368          1 
  19   rs114478046    0.01508    0.01508          1          1          1          1     0.7368          1 
  19   rs368263157    0.01528    0.01528          1          1          1          1     0.7401          1 
  19   rs148102730    0.01537    0.01537          1          1          1          1     0.7401          1 
  19   rs534114100    0.01538    0.01538          1          1          1          1     0.7401          1 
  19   rs145831973    0.01538    0.01538          1          1          1          1     0.7401          1 
  19   rs112302095    0.01538    0.01538          1          1          1          1     0.7401          1 
  19   rs114184135    0.01538    0.01538          1          1          1          1     0.7401          1 
  19    rs58151161    0.01558    0.01558          1          1          1          1     0.7407          1 
  19     rs4290578    0.01558    0.01558          1          1          1          1     0.7407          1 
  19    rs12462651     0.0158     0.0158          1          1          1          1     0.7407          1 
  19    rs11671651    0.01582    0.01582          1          1          1          1     0.7407          1 
  19   rs115426992    0.01588    0.01588          1          1          1          1     0.7407          1 
  19     rs8111823    0.01595    0.01595          1          1          1          1     0.7407          1 
  19     rs2161569    0.01631    0.01631          1          1          1          1     0.7407          1 
  19   rs199713383    0.01661    0.01661          1          1          1          1     0.7407          1 
  19   rs557814102    0.01661    0.01661          1          1          1          1     0.7407          1 
  19    rs45458891    0.01664    0.01664          1          1          1          1     0.7407          1 
  19   rs113660385    0.01691    0.01691          1          1          1          1     0.7407          1 
  19     rs4804091    0.01692    0.01692          1          1          1          1     0.7407          1 
  19   rs112501568    0.01696    0.01696          1          1          1          1     0.7407          1 
  19    rs55992873    0.01702    0.01702          1          1          1          1     0.7407          1 
  19    rs73920212    0.01702    0.01702          1          1          1          1     0.7407          1 
  19   rs112905629    0.01702    0.01702          1          1          1          1     0.7407          1 
  19      rs472835    0.01705    0.01705          1          1          1          1     0.7407          1 
  19     rs7256070    0.01705    0.01705          1          1          1          1     0.7407          1 
  19    rs34426013    0.01705    0.01705          1          1          1          1     0.7407          1 
  19     rs7246009    0.01705    0.01705          1          1          1          1     0.7407          1 
  19     rs2135789    0.01705    0.01705          1          1          1          1     0.7407          1 
  19     rs2546124    0.01705    0.01705          1          1          1          1     0.7407          1 
  19     rs2546125    0.01705    0.01705          1          1          1          1     0.7407          1 
  19     rs2431516    0.01705    0.01705          1          1          1          1     0.7407          1 
  19    rs11435405    0.01705    0.01705          1          1          1          1     0.7407          1 
  19    rs73505693    0.01711    0.01711          1          1          1          1     0.7407          1 
  19    rs10404705    0.01715    0.01715          1          1          1          1     0.7407          1 
  19    rs28835675    0.01719    0.01719          1          1          1          1     0.7407          1 
  19     rs6510901    0.01749    0.01749          1          1          1          1     0.7407          1 
  19     rs7257120    0.01749    0.01749          1          1          1          1     0.7407          1 
  19     rs6510902    0.01749    0.01749          1          1          1          1     0.7407          1 
  19   rs146307479    0.01758    0.01758          1          1          1          1     0.7407          1 
  19    rs62120170    0.01758    0.01758          1          1          1          1     0.7407          1 
  19    rs62120172    0.01758    0.01758          1          1          1          1     0.7407          1 
  19    rs56873413    0.01761    0.01761          1          1          1          1     0.7407          1 
  19   rs112169950    0.01786    0.01786          1          1          1          1     0.7407          1 
  19   rs116589925    0.01786    0.01786          1          1          1          1     0.7407          1 
  19   rs117962420    0.01786    0.01786          1          1          1          1     0.7407          1 
  19   rs115818977    0.01786    0.01786          1          1          1          1     0.7407          1 
  19    rs77646034    0.01786    0.01786          1          1          1          1     0.7407          1 
  19    rs10404616    0.01787    0.01787          1          1          1          1     0.7407          1 
  19   rs150987997    0.01789    0.01789          1          1          1          1     0.7407          1 
  19   rs112435464    0.01792    0.01792          1          1          1          1     0.7407          1 
  19   rs112538078    0.01805    0.01805          1          1          1          1     0.7407          1 
  19     rs4804097    0.01808    0.01808          1          1          1          1     0.7407          1 
  19     rs4804427    0.01811    0.01811          1          1          1          1     0.7407          1 
  19   rs142551446    0.01815    0.01815          1          1          1          1     0.7407          1 
  19    rs12610475    0.01837    0.01837          1          1          1          1     0.7407          1 
  19   rs538051050    0.01838    0.01838          1          1          1          1     0.7407          1 
  19   rs111253677    0.01851    0.01851          1          1          1          1     0.7407          1 
  19    rs57549274    0.01854    0.01854          1          1          1          1     0.7407          1 
  19    rs11569393     0.0187     0.0187          1          1          1          1     0.7407          1 
  19      rs550134    0.01874    0.01874          1          1          1          1     0.7407          1 
  19     rs2452012    0.01874    0.01874          1          1          1          1     0.7407          1 
  19      rs580790    0.01874    0.01874          1          1          1          1     0.7407          1 
  19     rs2059820    0.01874    0.01874          1          1          1          1     0.7407          1 
  19    rs34779277    0.01884    0.01884          1          1          1          1     0.7407          1 
  19     rs2436519    0.01884    0.01884          1          1          1          1     0.7407          1 
  19    rs73920234    0.01885    0.01885          1          1          1          1     0.7407          1 
  19    rs10406773    0.01885    0.01885          1          1          1          1     0.7407          1 
  19    rs62110670      0.019      0.019          1          1          1          1     0.7407          1 
  19   rs539285206    0.01908    0.01908          1          1          1          1     0.7407          1 
  19   rs111283231    0.01912    0.01912          1          1          1          1     0.7407          1 
  19     rs8104875    0.01914    0.01914          1          1          1          1     0.7407          1 
  19     rs7246201    0.01914    0.01914          1          1          1          1     0.7407          1 
  19     rs3787067    0.01949    0.01949          1          1          1          1     0.7407          1 
  19    rs60295528    0.01949    0.01949          1          1          1          1     0.7407          1 
  19      rs484353    0.01951    0.01951          1          1          1          1     0.7407          1 
  19   rs587750428    0.01971    0.01971          1          1          1          1     0.7407          1 
  19     rs4804590    0.01982    0.01982          1          1          1          1     0.7407          1 
  19   rs115753294    0.01983    0.01983          1          1          1          1     0.7407          1 
  19   rs140590749    0.01983    0.01983          1          1          1          1     0.7407          1 
  19   rs183550614    0.02006    0.02006          1          1          1          1     0.7407          1 
  19   rs143193745    0.02006    0.02006          1          1          1          1     0.7407          1 
  19    rs57740431    0.02006    0.02006          1          1          1          1     0.7407          1 
  19    rs56788109    0.02006    0.02006          1          1          1          1     0.7407          1 
  19    rs77614605    0.02006    0.02006          1          1          1          1     0.7407          1 
  19    rs61426112    0.02006    0.02006          1          1          1          1     0.7407          1 
  19   rs114214766    0.02006    0.02006          1          1          1          1     0.7407          1 
  19    rs75460141    0.02006    0.02006          1          1          1          1     0.7407          1 
  19    rs78936951    0.02006    0.02006          1          1          1          1     0.7407          1 
  19    rs78293648    0.02006    0.02006          1          1          1          1     0.7407          1 
  19     rs7251098    0.02006    0.02006          1          1          1          1     0.7407          1 
  19     rs7246824    0.02006    0.02006          1          1          1          1     0.7407          1 
  19   rs112541629    0.02006    0.02006          1          1          1          1     0.7407          1 
  19    rs78380430    0.02006    0.02006          1          1          1          1     0.7407          1 
  19   rs150605786    0.02006    0.02006          1          1          1          1     0.7407          1 
  19   rs188381494    0.02006    0.02006          1          1          1          1     0.7407          1 
  19   rs375458669    0.02006    0.02006          1          1          1          1     0.7407          1 
  19    rs76980039    0.02006    0.02006          1          1          1          1     0.7407          1 
  19     rs6510975    0.02016    0.02016          1          1          1          1     0.7407          1 
  19     rs6510976    0.02016    0.02016          1          1          1          1     0.7407          1 
  19    rs34844949    0.02024    0.02024          1          1          1          1     0.7407          1 
  19     rs7246236    0.02025    0.02025          1          1          1          1     0.7407          1 
  19    rs10445639    0.02025    0.02025          1          1          1          1     0.7407          1 
  19     rs8101853    0.02025    0.02025          1          1          1          1     0.7407          1 
  19     rs9329376    0.02025    0.02025          1          1          1          1     0.7407          1 
  19    rs12461971    0.02028    0.02028          1          1          1          1     0.7407          1 
  19    rs73501543    0.02041    0.02041          1          1          1          1     0.7407          1 
  19      rs778975    0.02047    0.02047          1          1          1          1     0.7407          1 
  19      rs555609    0.02047    0.02047          1          1          1          1     0.7407          1 
  19      rs551462    0.02047    0.02047          1          1          1          1     0.7407          1 
  19      rs478783    0.02047    0.02047          1          1          1          1     0.7407          1 
  19    rs80325452    0.02054    0.02054          1          1          1          1     0.7407          1 
  19    rs73484455    0.02054    0.02054          1          1          1          1     0.7407          1 
  19    rs73484457    0.02054    0.02054          1          1          1          1     0.7407          1 
  19   rs113367654    0.02062    0.02062          1          1          1          1     0.7407          1 
  19    rs58092963    0.02063    0.02063          1          1          1          1     0.7407          1 
  19    rs33978914    0.02066    0.02066          1          1          1          1     0.7407          1 
  19      rs452144    0.02072    0.02072          1          1          1          1     0.7407          1 
  19   rs111507902    0.02075    0.02075          1          1          1          1     0.7407          1 
  19   rs112906903    0.02075    0.02075          1          1          1          1     0.7407          1 
  19     rs8101644    0.02075    0.02075          1          1          1          1     0.7407          1 
  19   rs199760748    0.02075    0.02075          1          1          1          1     0.7407          1 
  19    rs73505652    0.02075    0.02075          1          1          1          1     0.7407          1 
  19   rs114640787    0.02075    0.02075          1          1          1          1     0.7407          1 
  19   rs113985006    0.02075    0.02075          1          1          1          1     0.7407          1 
  19    rs73505702    0.02075    0.02075          1          1          1          1     0.7407          1 
  19    rs55827805    0.02076    0.02076          1          1          1          1     0.7407          1 
  19    rs10414187     0.0209     0.0209          1          1          1          1     0.7407          1 
  19     rs3787062     0.0209     0.0209          1          1          1          1     0.7407          1 
  19    rs12710084     0.0209     0.0209          1          1          1          1     0.7407          1 
  19     rs3787058     0.0209     0.0209          1          1          1          1     0.7407          1 
  19     rs8111706     0.0209     0.0209          1          1          1          1     0.7407          1 
  19    rs11445393     0.0209     0.0209          1          1          1          1     0.7407          1 
  19    rs10402968     0.0209     0.0209          1          1          1          1     0.7407          1 
  19     rs8099971     0.0209     0.0209          1          1          1          1     0.7407          1 
  19     rs3787053     0.0209     0.0209          1          1          1          1     0.7407          1 
  19     rs1799610    0.02097    0.02097          1          1          1          1     0.7407          1 
  19   rs181580823    0.02099    0.02099          1          1          1          1     0.7407          1 
  19     rs2081075    0.02123    0.02123          1          1          1          1     0.7407          1 
  19    rs58763425    0.02135    0.02135          1          1          1          1     0.7407          1 
  19   rs138385379     0.0214     0.0214          1          1          1          1     0.7407          1 
  19   rs144236599    0.02148    0.02148          1          1          1          1     0.7407          1 
  19     rs4566305     0.0215     0.0215          1          1          1          1     0.7407          1 
  19   rs200102051    0.02175    0.02175          1          1          1          1     0.7407          1 
  19     rs2053073    0.02177    0.02177          1          1          1          1     0.7407          1 
  19     rs4804110    0.02178    0.02178          1          1          1          1     0.7407          1 
  19     rs4605282    0.02184    0.02184          1          1          1          1     0.7407          1 
  19    rs12972508    0.02184    0.02184          1          1          1          1     0.7407          1 
  19    rs12982244    0.02184    0.02184          1          1          1          1     0.7407          1 
  19    rs11879551    0.02184    0.02184          1          1          1          1     0.7407          1 
  19    rs10405405    0.02184    0.02184          1          1          1          1     0.7407          1 
  19    rs28782789    0.02184    0.02184          1          1          1          1     0.7407          1 
  19    rs57177330    0.02184    0.02184          1          1          1          1     0.7407          1 
  19     rs2340548     0.0219     0.0219          1          1          1          1     0.7407          1 
  19      rs473021    0.02194    0.02194          1          1          1          1     0.7407          1 
  19     rs2660484    0.02194    0.02194          1          1          1          1     0.7407          1 
  19     rs2546127    0.02194    0.02194          1          1          1          1     0.7407          1 
  19     rs2660485    0.02194    0.02194          1          1          1          1     0.7407          1 
  19    rs59781838    0.02194    0.02194          1          1          1          1     0.7407          1 
  19     rs2617807    0.02194    0.02194          1          1          1          1     0.7407          1 
  19     rs2617808    0.02194    0.02194          1          1          1          1     0.7407          1 
  19     rs2617810    0.02194    0.02194          1          1          1          1     0.7407          1 
  19     rs2617811    0.02194    0.02194          1          1          1          1     0.7407          1 
  19     rs2546130    0.02194    0.02194          1          1          1          1     0.7407          1 
  19     rs2546131    0.02194    0.02194          1          1          1          1     0.7407          1 
  19     rs2617814    0.02194    0.02194          1          1          1          1     0.7407          1 
  19    rs72065421    0.02194    0.02194          1          1          1          1     0.7407          1 
  19     rs4807099    0.02194    0.02194          1          1          1          1     0.7407          1 
  19     rs2660486    0.02194    0.02194          1          1          1          1     0.7407          1 
  19     rs2660487    0.02194    0.02194          1          1          1          1     0.7407          1 
  19     rs2617815    0.02194    0.02194          1          1          1          1     0.7407          1 
  19     rs2617816    0.02194    0.02194          1          1          1          1     0.7407          1 
  19     rs4807900    0.02194    0.02194          1          1          1          1     0.7407          1 
  19   rs147713220    0.02198    0.02198          1          1          1          1     0.7407          1 
  19    rs10419341    0.02201    0.02201          1          1          1          1     0.7407          1 
  19    rs10420423    0.02201    0.02201          1          1          1          1     0.7407          1 
  19    rs10417977    0.02201    0.02201          1          1          1          1     0.7407          1 
  19   rs116355848    0.02201    0.02201          1          1          1          1     0.7407          1 
  19   rs201487347    0.02201    0.02201          1          1          1          1     0.7407          1 
  19   rs142775072    0.02202    0.02202          1          1          1          1     0.7407          1 
  19   rs201882962    0.02213    0.02213          1          1          1          1     0.7419          1 
  19    rs12983397    0.02214    0.02214          1          1          1          1     0.7419          1 
  19   rs144281139    0.02243    0.02243          1          1          1          1     0.7505          1 
  19    rs74958537    0.02259    0.02259          1          1          1          1     0.7531          1 
  19    rs76713900    0.02259    0.02259          1          1          1          1     0.7531          1 
  19    rs56952880    0.02266    0.02266          1          1          1          1     0.7531          1 
  19    rs28553436    0.02267    0.02267          1          1          1          1     0.7531          1 
  19    rs11085214    0.02279    0.02279          1          1          1          1     0.7554          1 
  19   rs145313412    0.02282    0.02282          1          1          1          1     0.7554          1 
  19    rs58774523    0.02301    0.02301          1          1          1          1     0.7589          1 
  19   rs545915407    0.02308    0.02308          1          1          1          1     0.7589          1 
  19    rs10415120    0.02324    0.02324          1          1          1          1     0.7589          1 
  19   rs116557559    0.02324    0.02324          1          1          1          1     0.7589          1 
  19    rs28550929    0.02324    0.02324          1          1          1          1     0.7589          1 
  19    rs12982677    0.02325    0.02325          1          1          1          1     0.7589          1 
  19     rs1493879    0.02326    0.02326          1          1          1          1     0.7589          1 
  19    rs34457796    0.02328    0.02328          1          1          1          1     0.7589          1 
  19      rs514098    0.02336    0.02336          1          1          1          1     0.7589          1 
  19      rs510403    0.02336    0.02336          1          1          1          1     0.7589          1 
  19      rs564745    0.02336    0.02336          1          1          1          1     0.7589          1 
  19      rs347031    0.02349    0.02349          1          1          1          1     0.7604          1 
  19     rs9304930    0.02352    0.02352          1          1          1          1     0.7604          1 
  19    rs57207852    0.02352    0.02352          1          1          1          1     0.7604          1 
  19    rs62119448     0.0236     0.0236          1          1          1          1     0.7612          1 
  19   rs147092195    0.02384    0.02384          1          1          1          1     0.7612          1 
  19    rs77971649    0.02384    0.02384          1          1          1          1     0.7612          1 
  19    rs77654457    0.02384    0.02384          1          1          1          1     0.7612          1 
  19   rs116432219    0.02384    0.02384          1          1          1          1     0.7612          1 
  19      rs778982    0.02402    0.02402          1          1          1          1     0.7612          1 
  19    rs58628974    0.02406    0.02406          1          1          1          1     0.7612          1 
  19     rs8109924    0.02406    0.02406          1          1          1          1     0.7612          1 
  19     rs8109303    0.02406    0.02406          1          1          1          1     0.7612          1 
  19   rs141233561    0.02406    0.02406          1          1          1          1     0.7612          1 
  19    rs80284985    0.02406    0.02406          1          1          1          1     0.7612          1 
  19   rs150683826    0.02406    0.02406          1          1          1          1     0.7612          1 
  19     rs4804655     0.0241     0.0241          1          1          1          1     0.7612          1 
  19     rs4804657     0.0241     0.0241          1          1          1          1     0.7612          1 
  19     rs3099128    0.02429    0.02429          1          1          1          1     0.7645          1 
  19      rs348395    0.02429    0.02429          1          1          1          1     0.7645          1 
  19   rs569659502    0.02438    0.02438          1          1          1          1     0.7664          1 
  19    rs67291078    0.02456    0.02456          1          1          1          1     0.7706          1 
  19    rs59711330     0.0248     0.0248          1          1          1          1     0.7708          1 
  19    rs10414026    0.02482    0.02482          1          1          1          1     0.7708          1 
  19    rs12979828    0.02482    0.02482          1          1          1          1     0.7708          1 
  19      rs892059    0.02482    0.02482          1          1          1          1     0.7708          1 
  19      rs660134    0.02487    0.02487          1          1          1          1     0.7708          1 
  19      rs778805    0.02489    0.02489          1          1          1          1     0.7708          1 
  19    rs10420107    0.02489    0.02489          1          1          1          1     0.7708          1 
  19    rs17271883    0.02489    0.02489          1          1          1          1     0.7708          1 
  19     rs7247713    0.02493    0.02493          1          1          1          1     0.7711          1 
  19   rs143179431    0.02509    0.02509          1          1          1          1     0.7738          1 
  19    rs62110713    0.02516    0.02516          1          1          1          1     0.7738          1 
  19    rs56031102    0.02517    0.02517          1          1          1          1     0.7738          1 
  19     rs2115070    0.02526    0.02526          1          1          1          1     0.7738          1 
  19   rs141227959    0.02531    0.02531          1          1          1          1     0.7738          1 
  19    rs79598435    0.02531    0.02531          1          1          1          1     0.7738          1 
  19   rs143012390    0.02531    0.02531          1          1          1          1     0.7738          1 
  19      rs573297    0.02545    0.02545          1          1          1          1     0.7746          1 
  19      rs543030    0.02545    0.02545          1          1          1          1     0.7746          1 
  19   rs111725429    0.02545    0.02545          1          1          1          1     0.7746          1 
  19   rs111636182    0.02551    0.02551          1          1          1          1     0.7751          1 
  19    rs62123298    0.02595    0.02595          1          1          1          1     0.7871          1 
  19   rs111480618    0.02618    0.02618          1          1          1          1     0.7917          1 
  19   rs111243690    0.02618    0.02618          1          1          1          1     0.7917          1 
  19   rs148698236    0.02644    0.02644          1          1          1          1     0.7983          1 
  19    rs73544817    0.02648    0.02648          1          1          1          1     0.7983          1 
  19    rs28541500    0.02657    0.02657          1          1          1          1     0.7997          1 
  19   rs189804896    0.02664    0.02664          1          1          1          1     0.8005          1 
  19    rs28381973    0.02676    0.02676          1          1          1          1     0.8029          1 
  19   rs139105584    0.02709    0.02709          1          1          1          1     0.8116          1 
  19      rs163912    0.02729    0.02729          1          1          1          1     0.8157          1 
  19    rs28391689    0.02731    0.02731          1          1          1          1     0.8157          1 
  19     rs8110979    0.02769    0.02769          1          1          1          1     0.8256          1 
  19    rs71165283    0.02796    0.02796          1          1          1          1     0.8325          1 
  19    rs10408682    0.02815    0.02815          1          1          1          1     0.8368          1 
  19    rs73920071    0.02823    0.02823          1          1          1          1     0.8369          1 
  19     rs2446181    0.02857    0.02857          1          1          1          1     0.8369          1 
  19    rs10418055    0.02858    0.02858          1          1          1          1     0.8369          1 
  19   rs369171603    0.02875    0.02875          1          1          1          1     0.8369          1 
  19   rs146178218    0.02882    0.02882          1          1          1          1     0.8369          1 
  19      rs692397    0.02887    0.02887          1          1          1          1     0.8369          1 
  19     rs3101748    0.02887    0.02887          1          1          1          1     0.8369          1 
  19     rs7245566    0.02887    0.02887          1          1          1          1     0.8369          1 
  19      rs184550    0.02898    0.02898          1          1          1          1     0.8369          1 
  19     rs2925672    0.02898    0.02898          1          1          1          1     0.8369          1 
  19   rs139603767    0.02909    0.02909          1          1          1          1     0.8369          1 
  19   rs200992936    0.02911    0.02911          1          1          1          1     0.8369          1 
  19    rs75880055    0.02922    0.02922          1          1          1          1     0.8369          1 
  19   rs375508439    0.02928    0.02928          1          1          1          1     0.8369          1 
  19    rs11260055    0.02933    0.02933          1          1          1          1     0.8369          1 
  19    rs75487388    0.02941    0.02941          1          1          1          1     0.8369          1 
  19    rs11085169    0.02945    0.02945          1          1          1          1     0.8369          1 
  19    rs78473740    0.02947    0.02947          1          1          1          1     0.8369          1 
  19     rs1493880     0.0295     0.0295          1          1          1          1     0.8369          1 
  19   rs113613284     0.0295     0.0295          1          1          1          1     0.8369          1 
  19   rs187992212     0.0295     0.0295          1          1          1          1     0.8369          1 
  19   rs181889575     0.0295     0.0295          1          1          1          1     0.8369          1 
  19   rs187380220     0.0295     0.0295          1          1          1          1     0.8369          1 
  19    rs77347732     0.0295     0.0295          1          1          1          1     0.8369          1 
  19    rs78261200     0.0295     0.0295          1          1          1          1     0.8369          1 
  19   rs113211779     0.0295     0.0295          1          1          1          1     0.8369          1 
  19   rs111407832     0.0295     0.0295          1          1          1          1     0.8369          1 
  19   rs113308879     0.0295     0.0295          1          1          1          1     0.8369          1 
  19   rs111958132     0.0295     0.0295          1          1          1          1     0.8369          1 
  19   rs111726472     0.0295     0.0295          1          1          1          1     0.8369          1 
  19   rs540213864    0.02951    0.02951          1          1          1          1     0.8369          1 
  19     rs3786688    0.02966    0.02966          1          1          1          1     0.8387          1 
  19    rs34846316    0.02981    0.02981          1          1          1          1     0.8387          1 
  19    rs12610983    0.02983    0.02983          1          1          1          1     0.8387          1 
  19     rs7254358    0.02983    0.02983          1          1          1          1     0.8387          1 
  19    rs74803260    0.02989    0.02989          1          1          1          1     0.8387          1 
  19      rs381110    0.02989    0.02989          1          1          1          1     0.8387          1 
  19    rs10422490    0.02991    0.02991          1          1          1          1     0.8387          1 
  19    rs62124527    0.02995    0.02995          1          1          1          1     0.8387          1 
  19   rs587774965    0.02996    0.02996          1          1          1          1     0.8387          1 
  19    rs73488786    0.03002    0.03002          1          1          1          1     0.8392          1 
  19    rs10854117    0.03031    0.03031          1          1          1          1     0.8448          1 
  19   rs568689331    0.03045    0.03045          1          1          1          1     0.8448          1 
  19    rs10426241    0.03047    0.03047          1          1          1          1     0.8448          1 
  19   rs562349380    0.03048    0.03048          1          1          1          1     0.8448          1 
  19      rs274791    0.03054    0.03054          1          1          1          1     0.8448          1 
  19       rs81570    0.03054    0.03054          1          1          1          1     0.8448          1 
  19     rs4996978    0.03069    0.03069          1          1          1          1     0.8448          1 
  19     rs4996977    0.03069    0.03069          1          1          1          1     0.8448          1 
  19     rs4996976    0.03069    0.03069          1          1          1          1     0.8448          1 
  19     rs4996975    0.03069    0.03069          1          1          1          1     0.8448          1 
  19     rs2013882    0.03075    0.03075          1          1          1          1     0.8448          1 
  19    rs12977723    0.03075    0.03075          1          1          1          1     0.8448          1 
  19   rs114727603    0.03104    0.03104          1          1          1          1     0.8514          1 
  19     rs7259616    0.03156    0.03156          1          1          1          1      0.861          1 
  19     rs7249856    0.03156    0.03156          1          1          1          1      0.861          1 
  19     rs7253497    0.03156    0.03156          1          1          1          1      0.861          1 
  19     rs8100976    0.03157    0.03157          1          1          1          1      0.861          1 
  19     rs7246366    0.03161    0.03161          1          1          1          1      0.861          1 
  19    rs12971818     0.0319     0.0319          1          1          1          1     0.8646          1 
  19     rs8111170     0.0319     0.0319          1          1          1          1     0.8646          1 
  19    rs10412145    0.03192    0.03192          1          1          1          1     0.8646          1 
  19    rs10407491    0.03192    0.03192          1          1          1          1     0.8646          1 
  19   rs114809203    0.03197    0.03197          1          1          1          1     0.8646          1 
  19    rs72984350    0.03213    0.03213          1          1          1          1     0.8675          1 
  19    rs12381150    0.03225    0.03225          1          1          1          1     0.8675          1 
  19    rs74199498    0.03225    0.03225          1          1          1          1     0.8675          1 
  19    rs62118264    0.03225    0.03225          1          1          1          1     0.8675          1 
  19    rs57569670    0.03252    0.03252          1          1          1          1     0.8733          1 
  19   rs111795775    0.03257    0.03257          1          1          1          1     0.8735          1 
  19    rs12608462    0.03278    0.03278          1          1          1          1     0.8742          1 
  19    rs12608473    0.03278    0.03278          1          1          1          1     0.8742          1 
  19      rs422318    0.03279    0.03279          1          1          1          1     0.8742          1 
  19    rs11672913     0.0328     0.0328          1          1          1          1     0.8742          1 
  19     rs1678849    0.03282    0.03282          1          1          1          1     0.8742          1 
  19    rs61730513    0.03305    0.03305          1          1          1          1     0.8791          1 
  19     rs1560694    0.03335    0.03335          1          1          1          1     0.8832          1 
  19    rs11569397    0.03337    0.03337          1          1          1          1     0.8832          1 
  19     rs6510876    0.03337    0.03337          1          1          1          1     0.8832          1 
  19    rs28432269    0.03339    0.03339          1          1          1          1     0.8832          1 
  19     rs7260296    0.03356    0.03356          1          1          1          1     0.8865          1 
  19    rs10412063    0.03361    0.03361          1          1          1          1     0.8867          1 
  19     rs2967666     0.0338     0.0338          1          1          1          1     0.8903          1 
  19        rs6952    0.03388    0.03388          1          1          1          1     0.8903          1 
  19      rs660871    0.03389    0.03389          1          1          1          1     0.8903          1 
  19     rs6510860    0.03422    0.03422          1          1          1          1     0.8976          1 
  19    rs11666971    0.03446    0.03446          1          1          1          1     0.9029          1 
  19    rs28421148    0.03461    0.03461          1          1          1          1     0.9042          1 
  19    rs78309858    0.03461    0.03461          1          1          1          1     0.9042          1 
  19    rs11085207    0.03476    0.03476          1          1          1          1     0.9042          1 
  19    rs11669329    0.03476    0.03476          1          1          1          1     0.9042          1 
  19     rs8110391    0.03476    0.03476          1          1          1          1     0.9042          1 
  19    rs12972218     0.0348     0.0348          1          1          1          1     0.9042          1 
  19     rs4134872    0.03513    0.03513          1          1          1          1     0.9105          1 
  19    rs28464386    0.03513    0.03513          1          1          1          1     0.9105          1 
  19    rs79545787    0.03553    0.03553          1          1          1          1     0.9165          1 
  19    rs12610004    0.03553    0.03553          1          1          1          1     0.9165          1 
  19    rs41509747    0.03553    0.03553          1          1          1          1     0.9165          1 
  19      rs433312    0.03565    0.03565          1          1          1          1     0.9165          1 
  19      rs404410    0.03565    0.03565          1          1          1          1     0.9165          1 
  19      rs397191    0.03565    0.03565          1          1          1          1     0.9165          1 
  19    rs75461488    0.03574    0.03574          1          1          1          1     0.9171          1 
  19   rs113829730    0.03578    0.03578          1          1          1          1     0.9171          1 
  19    rs28971634    0.03582    0.03582          1          1          1          1     0.9171          1 
  19    rs34776772    0.03589    0.03589          1          1          1          1     0.9176          1 
  19    rs28587245    0.03602    0.03602          1          1          1          1     0.9183          1 
  19      rs535408    0.03604    0.03604          1          1          1          1     0.9183          1 
  19    rs10417520    0.03607    0.03607          1          1          1          1     0.9183          1 
  19     rs4807814    0.03615    0.03615          1          1          1          1     0.9183          1 
  19     rs9807877    0.03615    0.03615          1          1          1          1     0.9183          1 
  19    rs74794581    0.03626    0.03626          1          1          1          1     0.9197          1 
  19    rs56714832    0.03634    0.03634          1          1          1          1     0.9205          1 
  19   rs140627173    0.03645    0.03645          1          1          1          1     0.9221          1 
  19    rs74651170    0.03676    0.03676          1          1          1          1     0.9276          1 
  19     rs6510871     0.0369     0.0369          1          1          1          1     0.9276          1 
  19    rs73549950     0.0369     0.0369          1          1          1          1     0.9276          1 
  19    rs60913572    0.03699    0.03699          1          1          1          1     0.9276          1 
  19    rs11673336    0.03699    0.03699          1          1          1          1     0.9276          1 
  19    rs72996468    0.03704    0.03704          1          1          1          1     0.9276          1 
  19    rs10402728    0.03708    0.03708          1          1          1          1     0.9276          1 
  19     rs4807901    0.03745    0.03745          1          1          1          1     0.9276          1 
  19    rs10421762    0.03753    0.03753          1          1          1          1     0.9276          1 
  19     rs7247403    0.03757    0.03757          1          1          1          1     0.9276          1 
  19    rs28771971    0.03799    0.03799          1          1          1          1     0.9276          1 
  19    rs73503015    0.03804    0.03804          1          1          1          1     0.9276          1 
  19    rs73503016    0.03804    0.03804          1          1          1          1     0.9276          1 
  19   rs544570093    0.03808    0.03808          1          1          1          1     0.9276          1 
  19    rs11465406    0.03808    0.03808          1          1          1          1     0.9276          1 
  19    rs12460816     0.0381     0.0381          1          1          1          1     0.9276          1 
  19     rs2077630    0.03811    0.03811          1          1          1          1     0.9276          1 
  19    rs73922241    0.03811    0.03811          1          1          1          1     0.9276          1 
  19   rs111295514    0.03817    0.03817          1          1          1          1     0.9276          1 
  19   rs112753238    0.03824    0.03824          1          1          1          1     0.9276          1 
  19     rs8112547    0.03839    0.03839          1          1          1          1     0.9276          1 
  19     rs9304927    0.03844    0.03844          1          1          1          1     0.9276          1 
  19     rs9304928    0.03844    0.03844          1          1          1          1     0.9276          1 
  19     rs4340431    0.03844    0.03844          1          1          1          1     0.9276          1 
  19    rs10775590    0.03844    0.03844          1          1          1          1     0.9276          1 
  19     rs9636183    0.03844    0.03844          1          1          1          1     0.9276          1 
  19   rs556996493    0.03844    0.03844          1          1          1          1     0.9276          1 
  19    rs11085162    0.03844    0.03844          1          1          1          1     0.9276          1 
  19     rs7252466    0.03844    0.03844          1          1          1          1     0.9276          1 
  19    rs11085163    0.03844    0.03844          1          1          1          1     0.9276          1 
  19    rs10410318    0.03858    0.03858          1          1          1          1     0.9276          1 
  19    rs35973501    0.03871    0.03871          1          1          1          1     0.9276          1 
  19    rs10417625    0.03896    0.03896          1          1          1          1     0.9276          1 
  19    rs59106054    0.03904    0.03904          1          1          1          1     0.9276          1 
  19    rs11326216    0.03917    0.03917          1          1          1          1     0.9276          1 
  19    rs10419276    0.03924    0.03924          1          1          1          1     0.9276          1 
  19    rs12611110    0.03929    0.03929          1          1          1          1     0.9276          1 
  19     rs6603151    0.03938    0.03938          1          1          1          1     0.9276          1 
  19   rs552986291    0.03941    0.03941          1          1          1          1     0.9276          1 
  19   rs568484848    0.03942    0.03942          1          1          1          1     0.9276          1 
  19    rs76214100    0.03953    0.03953          1          1          1          1     0.9276          1 
  19   rs142612978    0.03953    0.03953          1          1          1          1     0.9276          1 
  19    rs76493785    0.03953    0.03953          1          1          1          1     0.9276          1 
  19    rs12104257    0.03953    0.03953          1          1          1          1     0.9276          1 
  19    rs77751982    0.03953    0.03953          1          1          1          1     0.9276          1 
  19    rs77855792    0.03953    0.03953          1          1          1          1     0.9276          1 
  19    rs10421054    0.03953    0.03953          1          1          1          1     0.9276          1 
  19      rs676528    0.03956    0.03956          1          1          1          1     0.9276          1 
  19    rs61741511    0.03961    0.03961          1          1          1          1     0.9276          1 
  19    rs73923403    0.03963    0.03963          1          1          1          1     0.9276          1 
  19    rs73505785    0.03966    0.03966          1          1          1          1     0.9276          1 
  19    rs73505787    0.03966    0.03966          1          1          1          1     0.9276          1 
  19    rs17160331    0.03967    0.03967          1          1          1          1     0.9276          1 
  19    rs80031577    0.03982    0.03982          1          1          1          1     0.9276          1 
  19    rs58862367    0.03982    0.03982          1          1          1          1     0.9276          1 
  19    rs34744486    0.03998    0.03998          1          1          1          1     0.9276          1 
  19   rs534173349    0.04004    0.04004          1          1          1          1     0.9276          1 
  19    rs17160489    0.04013    0.04013          1          1          1          1     0.9276          1 
  19     rs6510960    0.04014    0.04014          1          1          1          1     0.9276          1 
  19    rs34861192    0.04019    0.04019          1          1          1          1     0.9276          1 
  19   rs530192287    0.04022    0.04022          1          1          1          1     0.9276          1 
  19    rs11879107    0.04022    0.04022          1          1          1          1     0.9276          1 
  19     rs7408474     0.0403     0.0403          1          1          1          1     0.9276          1 
  19     rs8108266    0.04034    0.04034          1          1          1          1     0.9276          1 
  19      rs331689    0.04036    0.04036          1          1          1          1     0.9276          1 
  19    rs62107618    0.04041    0.04041          1          1          1          1     0.9276          1 
  19    rs34243008    0.04047    0.04047          1          1          1          1     0.9276          1 
  19     rs2617812    0.04057    0.04057          1          1          1          1     0.9276          1 
  19     rs2546132    0.04057    0.04057          1          1          1          1     0.9276          1 
  19     rs2617813    0.04057    0.04057          1          1          1          1     0.9276          1 
  19    rs72093993    0.04057    0.04057          1          1          1          1     0.9276          1 
  19   rs140302428    0.04069    0.04069          1          1          1          1     0.9276          1 
  19    rs79402500    0.04094    0.04094          1          1          1          1     0.9276          1 
  19    rs73541940    0.04102    0.04102          1          1          1          1     0.9276          1 
  19     rs3844451    0.04117    0.04117          1          1          1          1     0.9276          1 
  19    rs10853991    0.04134    0.04134          1          1          1          1     0.9276          1 
  19    rs11666443    0.04147    0.04147          1          1          1          1     0.9276          1 
  19   rs114297686    0.04175    0.04175          1          1          1          1     0.9276          1 
  19    rs12150871    0.04178    0.04178          1          1          1          1     0.9276          1 
  19    rs10412417    0.04178    0.04178          1          1          1          1     0.9276          1 
  19    rs10403521    0.04178    0.04178          1          1          1          1     0.9276          1 
  19   rs143840733    0.04182    0.04182          1          1          1          1     0.9276          1 
  19   rs113162183    0.04194    0.04194          1          1          1          1     0.9276          1 
  19    rs78158288     0.0425     0.0425          1          1          1          1     0.9276          1 
  19    rs28547526    0.04264    0.04264          1          1          1          1     0.9276          1 
  19     rs7249872    0.04267    0.04267          1          1          1          1     0.9276          1 
  19    rs58259461    0.04274    0.04274          1          1          1          1     0.9276          1 
  19    rs73555668    0.04274    0.04274          1          1          1          1     0.9276          1 
  19    rs73555674    0.04274    0.04274          1          1          1          1     0.9276          1 
  19    rs79130990    0.04274    0.04274          1          1          1          1     0.9276          1 
  19    rs35078478    0.04274    0.04274          1          1          1          1     0.9276          1 
  19    rs73541925    0.04274    0.04274          1          1          1          1     0.9276          1 
  19     rs7247400    0.04274    0.04274          1          1          1          1     0.9276          1 
  19    rs73549940    0.04274    0.04274          1          1          1          1     0.9276          1 
  19     rs7255387    0.04274    0.04274          1          1          1          1     0.9276          1 
  19   rs111856345    0.04274    0.04274          1          1          1          1     0.9276          1 
  19    rs73549958    0.04274    0.04274          1          1          1          1     0.9276          1 
  19   rs113376976    0.04274    0.04274          1          1          1          1     0.9276          1 
  19    rs73543063    0.04274    0.04274          1          1          1          1     0.9276          1 
  19    rs10417339    0.04277    0.04277          1          1          1          1     0.9276          1 
  19     rs4804275    0.04294    0.04294          1          1          1          1     0.9276          1 
  19     rs2913967      0.043      0.043          1          1          1          1     0.9276          1 
  19     rs2230876      0.043      0.043          1          1          1          1     0.9276          1 
  19   rs147937443    0.04324    0.04324          1          1          1          1     0.9276          1 
  19   rs371330919    0.04334    0.04334          1          1          1          1     0.9276          1 
  19     rs4804822    0.04348    0.04348          1          1          1          1     0.9276          1 
  19    rs11672092    0.04357    0.04357          1          1          1          1     0.9276          1 
  19    rs77011397    0.04385    0.04385          1          1          1          1     0.9276          1 
  19   rs587697901    0.04388    0.04388          1          1          1          1     0.9276          1 
  19   rs587755852    0.04388    0.04388          1          1          1          1     0.9276          1 
  19   rs370567177    0.04389    0.04389          1          1          1          1     0.9276          1 
  19      rs509072    0.04404    0.04404          1          1          1          1     0.9276          1 
  19    rs61677360    0.04407    0.04407          1          1          1          1     0.9276          1 
  19   rs138001663     0.0441     0.0441          1          1          1          1     0.9276          1 
  19    rs78820599     0.0441     0.0441          1          1          1          1     0.9276          1 
  19    rs16993416     0.0441     0.0441          1          1          1          1     0.9276          1 
  19    rs12460997    0.04411    0.04411          1          1          1          1     0.9276          1 
  19     rs2396188    0.04415    0.04415          1          1          1          1     0.9276          1 
  19    rs79441499    0.04415    0.04415          1          1          1          1     0.9276          1 
  19    rs12459488    0.04435    0.04435          1          1          1          1     0.9276          1 
  19    rs10401351    0.04454    0.04454          1          1          1          1     0.9276          1 
  19    rs34678384    0.04469    0.04469          1          1          1          1     0.9276          1 
  19     rs2228137    0.04469    0.04469          1          1          1          1     0.9276          1 
  19    rs11085209     0.0447     0.0447          1          1          1          1     0.9276          1 
  19    rs59612623    0.04519    0.04519          1          1          1          1     0.9276          1 
  19   rs528952368    0.04529    0.04529          1          1          1          1     0.9276          1 
  19   rs200792103    0.04536    0.04536          1          1          1          1     0.9276          1 
  19   rs115457696    0.04536    0.04536          1          1          1          1     0.9276          1 
  19      rs392720    0.04542    0.04542          1          1          1          1     0.9276          1 
  19    rs10409055    0.04556    0.04556          1          1          1          1     0.9276          1 
  19    rs10409558    0.04556    0.04556          1          1          1          1     0.9276          1 
  19   rs139188821    0.04581    0.04581          1          1          1          1     0.9276          1 
  19   rs542807196    0.04597    0.04597          1          1          1          1     0.9276          1 
  19     rs2914571    0.04603    0.04603          1          1          1          1     0.9276          1 
  19   rs150824898     0.0461     0.0461          1          1          1          1     0.9276          1 
  19   rs534462372    0.04621    0.04621          1          1          1          1     0.9276          1 
  19    rs11880879    0.04629    0.04629          1          1          1          1     0.9276          1 
  19    rs10419786    0.04636    0.04636          1          1          1          1     0.9276          1 
  19    rs16989890     0.0464     0.0464          1          1          1          1     0.9276          1 
  19   rs112059060    0.04641    0.04641          1          1          1          1     0.9276          1 
  19   rs548282387    0.04658    0.04658          1          1          1          1     0.9276          1 
  19   rs111628433    0.04664    0.04664          1          1          1          1     0.9276          1 
  19     rs4807836    0.04677    0.04677          1          1          1          1     0.9276          1 
  19   rs112313255    0.04677    0.04677          1          1          1          1     0.9276          1 
  19    rs62110669    0.04677    0.04677          1          1          1          1     0.9276          1 
  19   rs202203908    0.04708    0.04708          1          1          1          1     0.9276          1 
  19   rs144336392    0.04747    0.04747          1          1          1          1     0.9276          1 
  19     rs3786689    0.04756    0.04756          1          1          1          1     0.9276          1 
  19   rs141592634    0.04756    0.04756          1          1          1          1     0.9276          1 
  19     rs7257399    0.04764    0.04764          1          1          1          1     0.9276          1 
  19    rs60357057    0.04778    0.04778          1          1          1          1     0.9276          1 
  19   rs562895630    0.04785    0.04785          1          1          1          1     0.9276          1 
  19   rs200081850    0.04807    0.04807          1          1          1          1     0.9276          1 
  19    rs34411333    0.04818    0.04818          1          1          1          1     0.9276          1 
  19   rs111789436    0.04825    0.04825          1          1          1          1     0.9276          1 
  19   rs115915353    0.04851    0.04851          1          1          1          1     0.9276          1 
  19   rs113402674    0.04868    0.04868          1          1          1          1     0.9276          1 
  19      rs379983     0.0492     0.0492          1          1          1          1     0.9276          1 
  19    rs62111450    0.04923    0.04923          1          1          1          1     0.9276          1 
  19    rs11881057    0.04923    0.04923          1          1          1          1     0.9276          1 
  19     rs8107657    0.04923    0.04923          1          1          1          1     0.9276          1 
  19    rs59637174    0.04939    0.04939          1          1          1          1     0.9276          1 
  19   rs139529488    0.04939    0.04939          1          1          1          1     0.9276          1 
  19     rs3763046    0.04939    0.04939          1          1          1          1     0.9276          1 
  19    rs34182948    0.04939    0.04939          1          1          1          1     0.9276          1 
  19    rs28481711    0.04939    0.04939          1          1          1          1     0.9276          1 
  19   rs143772327    0.04939    0.04939          1          1          1          1     0.9276          1 
  19   rs151082251    0.04939    0.04939          1          1          1          1     0.9276          1 
  19    rs76231074    0.04939    0.04939          1          1          1          1     0.9276          1 
  19   rs114355552    0.04939    0.04939          1          1          1          1     0.9276          1 
  19    rs28760585    0.04946    0.04946          1          1          1          1     0.9276          1 
  19   rs147804514    0.04954    0.04954          1          1          1          1     0.9276          1 
  19   rs141197603    0.04954    0.04954          1          1          1          1     0.9276          1 
  19    rs73922242    0.04954    0.04954          1          1          1          1     0.9276          1 
  19     rs1564205    0.04954    0.04954          1          1          1          1     0.9276          1 
  19    rs60057702    0.04958    0.04958          1          1          1          1     0.9276          1 
  19     rs7254309    0.04967    0.04967          1          1          1          1     0.9276          1 
  19   rs115138899    0.05007    0.05007          1          1          1          1     0.9276          1 
  19   rs116179615    0.05007    0.05007          1          1          1          1     0.9276          1 
  19   rs139209980    0.05007    0.05007          1          1          1          1     0.9276          1 
  19     rs6603142    0.05024    0.05024          1          1          1          1     0.9276          1 
  19     rs3943931    0.05024    0.05024          1          1          1          1     0.9276          1 
  19     rs7249440    0.05028    0.05028          1          1          1          1     0.9276          1 
  19    rs67974150    0.05028    0.05028          1          1          1          1     0.9276          1 
  19      rs378847    0.05035    0.05035          1          1          1          1     0.9276          1 
  19      rs424123    0.05035    0.05035          1          1          1          1     0.9276          1 
  19    rs11085219    0.05095    0.05095          1          1          1          1     0.9276          1 
  19   rs146786396    0.05108    0.05108          1          1          1          1     0.9276          1 
  19   rs115968481    0.05111    0.05111          1          1          1          1     0.9276          1 
  19   rs115680553    0.05111    0.05111          1          1          1          1     0.9276          1 
  19    rs12976226    0.05113    0.05113          1          1          1          1     0.9276          1 
  19    rs11465408    0.05113    0.05113          1          1          1          1     0.9276          1 
  19   rs111605618    0.05116    0.05116          1          1          1          1     0.9276          1 
  19    rs35851323    0.05116    0.05116          1          1          1          1     0.9276          1 
  19    rs12983272    0.05116    0.05116          1          1          1          1     0.9276          1 
  19    rs10469479     0.0512     0.0512          1          1          1          1     0.9276          1 
  19    rs13344097     0.0512     0.0512          1          1          1          1     0.9276          1 
  19    rs76515051    0.05123    0.05123          1          1          1          1     0.9276          1 
  19    rs11260063    0.05125    0.05125          1          1          1          1     0.9276          1 
  19    rs34746239    0.05125    0.05125          1          1          1          1     0.9276          1 
  19     rs8109040    0.05133    0.05133          1          1          1          1     0.9276          1 
  19    rs12973230    0.05133    0.05133          1          1          1          1     0.9276          1 
  19    rs12608528    0.05133    0.05133          1          1          1          1     0.9276          1 
  19    rs11668724    0.05133    0.05133          1          1          1          1     0.9276          1 
  19    rs11668986    0.05133    0.05133          1          1          1          1     0.9276          1 
  19    rs12985299    0.05141    0.05141          1          1          1          1     0.9276          1 
  19     rs8105756    0.05144    0.05144          1          1          1          1     0.9276          1 
  19    rs74726110     0.0515     0.0515          1          1          1          1     0.9276          1 
  19    rs79106014    0.05157    0.05157          1          1          1          1     0.9276          1 
  19   rs112135491    0.05157    0.05157          1          1          1          1     0.9276          1 
  19   rs113422189    0.05157    0.05157          1          1          1          1     0.9276          1 
  19   rs112722319    0.05157    0.05157          1          1          1          1     0.9276          1 
  19      rs331688    0.05162    0.05162          1          1          1          1     0.9276          1 
  19    rs10906991    0.05166    0.05166          1          1          1          1     0.9276          1 
  19    rs13345466    0.05177    0.05177          1          1          1          1     0.9276          1 
  19     rs3219175    0.05179    0.05179          1          1          1          1     0.9276          1 
  19      rs367443    0.05186    0.05186          1          1          1          1     0.9276          1 
  19   rs531946255    0.05194    0.05194          1          1          1          1     0.9276          1 
  19   rs139347969      0.052      0.052          1          1          1          1     0.9276          1 
  19   rs114375733      0.052      0.052          1          1          1          1     0.9276          1 
  19   rs376123022      0.052      0.052          1          1          1          1     0.9276          1 
  19   rs587670968    0.05204    0.05204          1          1          1          1     0.9276          1 
  19   rs112281837    0.05228    0.05228          1          1          1          1     0.9276          1 
  19    rs73554359    0.05248    0.05248          1          1          1          1     0.9276          1 
  19   rs112836591    0.05248    0.05248          1          1          1          1     0.9276          1 
  19   rs111912575    0.05248    0.05248          1          1          1          1     0.9276          1 
  19    rs61740561    0.05248    0.05248          1          1          1          1     0.9276          1 
  19    rs73536616    0.05248    0.05248          1          1          1          1     0.9276          1 
  19   rs111342270    0.05248    0.05248          1          1          1          1     0.9276          1 
  19   rs112641207    0.05248    0.05248          1          1          1          1     0.9276          1 
  19   rs113769774    0.05248    0.05248          1          1          1          1     0.9276          1 
  19    rs73536626    0.05248    0.05248          1          1          1          1     0.9276          1 
  19    rs80053250    0.05248    0.05248          1          1          1          1     0.9276          1 
  19   rs113180603    0.05248    0.05248          1          1          1          1     0.9276          1 
  19    rs73536629    0.05248    0.05248          1          1          1          1     0.9276          1 
  19      rs492092    0.05248    0.05248          1          1          1          1     0.9276          1 
  19      rs620744    0.05248    0.05248          1          1          1          1     0.9276          1 
  19   rs142281506    0.05274    0.05274          1          1          1          1     0.9276          1 
  19    rs73505655     0.0528     0.0528          1          1          1          1     0.9276          1 
  19   rs140500075     0.0528     0.0528          1          1          1          1     0.9276          1 
  19     rs8100537     0.0528     0.0528          1          1          1          1     0.9276          1 
  19    rs73505658     0.0528     0.0528          1          1          1          1     0.9276          1 
  19    rs57890400     0.0528     0.0528          1          1          1          1     0.9276          1 
  19   rs113632405     0.0528     0.0528          1          1          1          1     0.9276          1 
  19    rs73505668     0.0528     0.0528          1          1          1          1     0.9276          1 
  19   rs112788769     0.0528     0.0528          1          1          1          1     0.9276          1 
  19    rs73505672     0.0528     0.0528          1          1          1          1     0.9276          1 
  19    rs28520325    0.05292    0.05292          1          1          1          1     0.9276          1 
  19   rs116577069    0.05293    0.05293          1          1          1          1     0.9276          1 
  19   rs138008503    0.05293    0.05293          1          1          1          1     0.9276          1 
  19   rs111377853    0.05302    0.05302          1          1          1          1     0.9276          1 
  19     rs7258981    0.05305    0.05305          1          1          1          1     0.9276          1 
  19    rs60926725    0.05305    0.05305          1          1          1          1     0.9276          1 
  19   rs558675703    0.05311    0.05311          1          1          1          1     0.9276          1 
  19   rs115365505    0.05311    0.05311          1          1          1          1     0.9276          1 
  19   rs188517992    0.05315    0.05315          1          1          1          1     0.9276          1 
  19    rs72988231    0.05328    0.05328          1          1          1          1     0.9276          1 
  19    rs61480175    0.05329    0.05329          1          1          1          1     0.9276          1 
  19    rs10418342    0.05335    0.05335          1          1          1          1     0.9276          1 
  19     rs7252234    0.05341    0.05341          1          1          1          1     0.9276          1 
  19    rs12978088    0.05341    0.05341          1          1          1          1     0.9276          1 
  19    rs12978308    0.05344    0.05344          1          1          1          1     0.9276          1 
  19    rs36089479    0.05345    0.05345          1          1          1          1     0.9276          1 
  19   rs144569478    0.05347    0.05347          1          1          1          1     0.9276          1 
  19    rs28362463    0.05347    0.05347          1          1          1          1     0.9276          1 
  19    rs28362458    0.05347    0.05347          1          1          1          1     0.9276          1 
  19     rs7252003    0.05398    0.05398          1          1          1          1     0.9276          1 
  19   rs567377997    0.05406    0.05406          1          1          1          1     0.9276          1 
  19    rs35415540    0.05416    0.05416          1          1          1          1     0.9276          1 
  19   rs113329753    0.05424    0.05424          1          1          1          1     0.9276          1 
  19    rs75187391    0.05428    0.05428          1          1          1          1     0.9276          1 
  19    rs34836033    0.05436    0.05436          1          1          1          1     0.9276          1 
  19     rs2617809    0.05448    0.05448          1          1          1          1     0.9276          1 
  19    rs12972066    0.05462    0.05462          1          1          1          1     0.9276          1 
  19   rs112501578    0.05518    0.05518          1          1          1          1     0.9276          1 
  19   rs138598198    0.05518    0.05518          1          1          1          1     0.9276          1 
  19    rs10415092    0.05527    0.05527          1          1          1          1     0.9276          1 
  19   rs149928962    0.05527    0.05527          1          1          1          1     0.9276          1 
  19     rs7245429    0.05527    0.05527          1          1          1          1     0.9276          1 
  19    rs11569479     0.0553     0.0553          1          1          1          1     0.9276          1 
  19    rs11569470     0.0553     0.0553          1          1          1          1     0.9276          1 
  19     rs1630636    0.05532    0.05532          1          1          1          1     0.9276          1 
  19     rs2336537    0.05545    0.05545          1          1          1          1     0.9276          1 
  19     rs2003934    0.05545    0.05545          1          1          1          1     0.9276          1 
  19    rs79373067    0.05545    0.05545          1          1          1          1     0.9276          1 
  19    rs56062602    0.05545    0.05545          1          1          1          1     0.9276          1 
  19    rs28491041    0.05545    0.05545          1          1          1          1     0.9276          1 
  19    rs28507801    0.05545    0.05545          1          1          1          1     0.9276          1 
  19    rs62110736    0.05547    0.05547          1          1          1          1     0.9276          1 
  19    rs67092489    0.05547    0.05547          1          1          1          1     0.9276          1 
  19    rs11260015    0.05547    0.05547          1          1          1          1     0.9276          1 
  19    rs10424498    0.05559    0.05559          1          1          1          1     0.9276          1 
  19    rs28502541    0.05559    0.05559          1          1          1          1     0.9276          1 
  19     rs1078625    0.05564    0.05564          1          1          1          1     0.9276          1 
  19    rs12975581    0.05564    0.05564          1          1          1          1     0.9276          1 
  19    rs56293019    0.05564    0.05564          1          1          1          1     0.9276          1 
  19     rs6512214    0.05564    0.05564          1          1          1          1     0.9276          1 
  19    rs59695609    0.05575    0.05575          1          1          1          1     0.9276          1 
  19    rs61515378    0.05575    0.05575          1          1          1          1     0.9276          1 
  19    rs59765738    0.05575    0.05575          1          1          1          1     0.9276          1 
  19     rs2452011    0.05579    0.05579          1          1          1          1     0.9276          1 
  19     rs2967612    0.05579    0.05579          1          1          1          1     0.9276          1 
  19     rs2967610    0.05579    0.05579          1          1          1          1     0.9276          1 
  19     rs2913972    0.05579    0.05579          1          1          1          1     0.9276          1 
  19     rs2967608    0.05579    0.05579          1          1          1          1     0.9276          1 
  19     rs2967607    0.05579    0.05579          1          1          1          1     0.9276          1 
  19    rs10410840    0.05579    0.05579          1          1          1          1     0.9276          1 
  19    rs11670118    0.05579    0.05579          1          1          1          1     0.9276          1 
  19    rs11670119    0.05579    0.05579          1          1          1          1     0.9276          1 
  19     rs2913968    0.05579    0.05579          1          1          1          1     0.9276          1 
  19   rs149586693    0.05587    0.05587          1          1          1          1     0.9276          1 
  19   rs111653728    0.05587    0.05587          1          1          1          1     0.9276          1 
  19    rs10405843    0.05592    0.05592          1          1          1          1     0.9276          1 
  19    rs17001807    0.05592    0.05592          1          1          1          1     0.9276          1 
  19    rs10404819    0.05592    0.05592          1          1          1          1     0.9276          1 
  19    rs10405517    0.05592    0.05592          1          1          1          1     0.9276          1 
  19   rs373689121    0.05596    0.05596          1          1          1          1     0.9276          1 
  19     rs7260101      0.056      0.056          1          1          1          1     0.9276          1 
  19   rs547190931    0.05605    0.05605          1          1          1          1     0.9276          1 
  19     rs4804263    0.05606    0.05606          1          1          1          1     0.9276          1 
  19     rs4804062    0.05606    0.05606          1          1          1          1     0.9276          1 
  19     rs4289098    0.05606    0.05606          1          1          1          1     0.9276          1 
  19    rs12974290    0.05606    0.05606          1          1          1          1     0.9276          1 
  19    rs80001883    0.05618    0.05618          1          1          1          1     0.9276          1 
  19    rs56275926    0.05627    0.05627          1          1          1          1     0.9276          1 
  19   rs111725871    0.05655    0.05655          1          1          1          1     0.9276          1 
  19    rs56179167    0.05676    0.05676          1          1          1          1     0.9276          1 
  19    rs56931055    0.05688    0.05688          1          1          1          1     0.9276          1 
  19    rs16993897    0.05696    0.05696          1          1          1          1     0.9276          1 
  19      rs530942    0.05696    0.05696          1          1          1          1     0.9276          1 
  19     rs4807858    0.05702    0.05702          1          1          1          1     0.9276          1 
  19   rs572582124    0.05707    0.05707          1          1          1          1     0.9276          1 
  19   rs181395160    0.05727    0.05727          1          1          1          1     0.9276          1 
  19    rs12984289    0.05755    0.05755          1          1          1          1     0.9276          1 
  19    rs34971496    0.05755    0.05755          1          1          1          1     0.9276          1 
  19     rs8108862    0.05755    0.05755          1          1          1          1     0.9276          1 
  19    rs12973503    0.05755    0.05755          1          1          1          1     0.9276          1 
  19    rs71183666    0.05759    0.05759          1          1          1          1     0.9276          1 
  19    rs62654116     0.0576     0.0576          1          1          1          1     0.9276          1 
  19     rs4134819    0.05762    0.05762          1          1          1          1     0.9276          1 
  19     rs3760675    0.05762    0.05762          1          1          1          1     0.9276          1 
  19     rs6603069    0.05777    0.05777          1          1          1          1     0.9276          1 
  19     rs8105770    0.05777    0.05777          1          1          1          1     0.9276          1 
  19    rs56706946    0.05784    0.05784          1          1          1          1     0.9276          1 
  19   rs536662338    0.05784    0.05784          1          1          1          1     0.9276          1 
  19     rs7408511    0.05794    0.05794          1          1          1          1     0.9276          1 
  19     rs8111010    0.05796    0.05796          1          1          1          1     0.9276          1 
  19     rs8111017    0.05796    0.05796          1          1          1          1     0.9276          1 
  19     rs8101948    0.05796    0.05796          1          1          1          1     0.9276          1 
  19    rs10416763    0.05816    0.05816          1          1          1          1     0.9276          1 
  19     rs3760775    0.05834    0.05834          1          1          1          1     0.9276          1 
  19      rs874232    0.05834    0.05834          1          1          1          1     0.9276          1 
  19     rs3745635    0.05834    0.05834          1          1          1          1     0.9276          1 
  19    rs28362459    0.05834    0.05834          1          1          1          1     0.9276          1 
  19   rs112968295    0.05835    0.05835          1          1          1          1     0.9276          1 
  19     rs2228539    0.05862    0.05862          1          1          1          1     0.9276          1 
  19    rs55651605     0.0587     0.0587          1          1          1          1     0.9276          1 
  19      rs347032    0.05878    0.05878          1          1          1          1     0.9276          1 
  19     rs7257261    0.05888    0.05888          1          1          1          1     0.9276          1 
  19   rs111381433    0.05888    0.05888          1          1          1          1     0.9276          1 
  19    rs76504596    0.05888    0.05888          1          1          1          1     0.9276          1 
  19     rs2860162    0.05888    0.05888          1          1          1          1     0.9276          1 
  19    rs78252113    0.05888    0.05888          1          1          1          1     0.9276          1 
  19    rs79325462    0.05906    0.05906          1          1          1          1     0.9276          1 
  19    rs73486574    0.05906    0.05906          1          1          1          1     0.9276          1 
  19    rs59632637    0.05906    0.05906          1          1          1          1     0.9276          1 
  19    rs77690639    0.05908    0.05908          1          1          1          1     0.9276          1 
  19   rs149038431    0.05908    0.05908          1          1          1          1     0.9276          1 
  19    rs79002183    0.05908    0.05908          1          1          1          1     0.9276          1 
  19   rs113912031    0.05908    0.05908          1          1          1          1     0.9276          1 
  19   rs146311693    0.05908    0.05908          1          1          1          1     0.9276          1 
  19      rs582611     0.0593     0.0593          1          1          1          1     0.9276          1 
  19      rs583984     0.0593     0.0593          1          1          1          1     0.9276          1 
  19      rs563266     0.0593     0.0593          1          1          1          1     0.9276          1 
  19    rs73500060    0.05932    0.05932          1          1          1          1     0.9276          1 
  19    rs73500063    0.05932    0.05932          1          1          1          1     0.9276          1 
  19   rs587628982    0.05939    0.05939          1          1          1          1     0.9276          1 
  19    rs79770401    0.05947    0.05947          1          1          1          1     0.9276          1 
  19     rs4807915    0.05961    0.05961          1          1          1          1     0.9276          1 
  19    rs35726166     0.0597     0.0597          1          1          1          1     0.9276          1 
  19    rs11880897    0.05994    0.05994          1          1          1          1     0.9276          1 
  19    rs12971598    0.05994    0.05994          1          1          1          1     0.9276          1 
  19     rs1609853    0.05994    0.05994          1          1          1          1     0.9276          1 
  19     rs1309300    0.05994    0.05994          1          1          1          1     0.9276          1 
  19   rs556131545    0.06004    0.06004          1          1          1          1     0.9276          1 
  19    rs75197460    0.06004    0.06004          1          1          1          1     0.9276          1 
  19    rs34907622    0.06005    0.06005          1          1          1          1     0.9276          1 
  19   rs141997404    0.06016    0.06016          1          1          1          1     0.9276          1 
  19   rs559877631    0.06038    0.06038          1          1          1          1     0.9276          1 
  19   rs150250049    0.06054    0.06054          1          1          1          1     0.9276          1 
  19    rs28576486    0.06082    0.06082          1          1          1          1     0.9276          1 
  19     rs7254469    0.06105    0.06105          1          1          1          1     0.9276          1 
  19    rs58173840    0.06124    0.06124          1          1          1          1     0.9276          1 
  19    rs73488486    0.06137    0.06137          1          1          1          1     0.9276          1 
  19    rs17160098    0.06144    0.06144          1          1          1          1     0.9276          1 
  19     rs9917036    0.06144    0.06144          1          1          1          1     0.9276          1 
  19   rs116389504    0.06144    0.06144          1          1          1          1     0.9276          1 
  19   rs115840495    0.06144    0.06144          1          1          1          1     0.9276          1 
  19   rs559968546    0.06151    0.06151          1          1          1          1     0.9276          1 
  19   rs544507322    0.06151    0.06151          1          1          1          1     0.9276          1 
  19   rs547648999    0.06152    0.06152          1          1          1          1     0.9276          1 
  19      rs448941    0.06173    0.06173          1          1          1          1     0.9276          1 
  19      rs436727    0.06173    0.06173          1          1          1          1     0.9276          1 
  19     rs4807918    0.06173    0.06173          1          1          1          1     0.9276          1 
  19     rs4807919    0.06173    0.06173          1          1          1          1     0.9276          1 
  19     rs7254998    0.06173    0.06173          1          1          1          1     0.9276          1 
  19     rs7256969    0.06173    0.06173          1          1          1          1     0.9276          1 
  19     rs7248335    0.06173    0.06173          1          1          1          1     0.9276          1 
  19    rs72411622    0.06173    0.06173          1          1          1          1     0.9276          1 
  19    rs12608611    0.06173    0.06173          1          1          1          1     0.9276          1 
  19    rs12609981    0.06173    0.06173          1          1          1          1     0.9276          1 
  19    rs12610069    0.06173    0.06173          1          1          1          1     0.9276          1 
  19     rs7259613    0.06173    0.06173          1          1          1          1     0.9276          1 
  19    rs12608637    0.06173    0.06173          1          1          1          1     0.9276          1 
  19     rs7245521    0.06173    0.06173          1          1          1          1     0.9276          1 
  19     rs7247796    0.06173    0.06173          1          1          1          1     0.9276          1 
  19     rs7252356    0.06173    0.06173          1          1          1          1     0.9276          1 
  19     rs7247914    0.06173    0.06173          1          1          1          1     0.9276          1 
  19     rs7247924    0.06173    0.06173          1          1          1          1     0.9276          1 
  19     rs7252597    0.06173    0.06173          1          1          1          1     0.9276          1 
  19     rs7252618    0.06173    0.06173          1          1          1          1     0.9276          1 
  19     rs7252952    0.06173    0.06173          1          1          1          1     0.9276          1 
  19     rs2131749    0.06173    0.06173          1          1          1          1     0.9276          1 
  19     rs2172620    0.06173    0.06173          1          1          1          1     0.9276          1 
  19   rs201115816    0.06173    0.06173          1          1          1          1     0.9276          1 
  19    rs62124739    0.06173    0.06173          1          1          1          1     0.9276          1 
  19    rs59093439    0.06173    0.06173          1          1          1          1     0.9276          1 
  19     rs7249425    0.06175    0.06175          1          1          1          1     0.9276          1 
  19    rs73556002    0.06175    0.06175          1          1          1          1     0.9276          1 
  19   rs147119816    0.06177    0.06177          1          1          1          1     0.9276          1 
  19    rs79035540    0.06177    0.06177          1          1          1          1     0.9276          1 
  19   rs113469069    0.06177    0.06177          1          1          1          1     0.9276          1 
  19   rs139866210    0.06177    0.06177          1          1          1          1     0.9276          1 
  19     rs2860183    0.06179    0.06179          1          1          1          1     0.9276          1 
  19      rs625828    0.06188    0.06188          1          1          1          1     0.9276          1 
  19    rs78601794    0.06193    0.06193          1          1          1          1     0.9276          1 
  19   rs561140642    0.06197    0.06197          1          1          1          1     0.9276          1 
  19    rs56122942    0.06208    0.06208          1          1          1          1     0.9276          1 
  19     rs1057253    0.06212    0.06212          1          1          1          1     0.9276          1 
  19    rs11259987    0.06212    0.06212          1          1          1          1     0.9276          1 
  19    rs10421511    0.06212    0.06212          1          1          1          1     0.9276          1 
  19     rs7507730    0.06212    0.06212          1          1          1          1     0.9276          1 
  19     rs7408534    0.06212    0.06212          1          1          1          1     0.9276          1 
  19     rs7409317    0.06212    0.06212          1          1          1          1     0.9276          1 
  19    rs73556000    0.06217    0.06217          1          1          1          1     0.9276          1 
  19     rs4807841    0.06217    0.06217          1          1          1          1     0.9276          1 
  19    rs10421549    0.06224    0.06224          1          1          1          1     0.9276          1 
  19    rs12984528    0.06237    0.06237          1          1          1          1     0.9276          1 
  19    rs36095111    0.06251    0.06251          1          1          1          1     0.9276          1 
  19      rs252567    0.06257    0.06257          1          1          1          1     0.9276          1 
  19    rs75708854    0.06273    0.06273          1          1          1          1     0.9276          1 
  19    rs61521365    0.06279    0.06279          1          1          1          1     0.9276          1 
  19    rs75309717    0.06281    0.06281          1          1          1          1     0.9276          1 
  19   rs140064436    0.06296    0.06296          1          1          1          1     0.9276          1 
  19    rs57552630    0.06315    0.06315          1          1          1          1     0.9276          1 
  19     rs7257477    0.06321    0.06321          1          1          1          1     0.9276          1 
  19    rs34244802    0.06325    0.06325          1          1          1          1     0.9276          1 
  19    rs28971378    0.06336    0.06336          1          1          1          1     0.9276          1 
  19     rs8189702    0.06336    0.06336          1          1          1          1     0.9276          1 
  19     rs8100372    0.06336    0.06336          1          1          1          1     0.9276          1 
  19   rs113798795    0.06339    0.06339          1          1          1          1     0.9276          1 
  19    rs77166896    0.06339    0.06339          1          1          1          1     0.9276          1 
  19   rs145811873    0.06339    0.06339          1          1          1          1     0.9276          1 
  19     rs8102199    0.06339    0.06339          1          1          1          1     0.9276          1 
  19    rs57372719    0.06339    0.06339          1          1          1          1     0.9276          1 
  19    rs56278940    0.06341    0.06341          1          1          1          1     0.9276          1 
  19   rs529517810    0.06352    0.06352          1          1          1          1     0.9276          1 
  19    rs10415002    0.06372    0.06372          1          1          1          1     0.9276          1 
  19   rs200037988    0.06372    0.06372          1          1          1          1     0.9276          1 
  19      rs797629    0.06374    0.06374          1          1          1          1     0.9276          1 
  19      rs580314    0.06374    0.06374          1          1          1          1     0.9276          1 
  19      rs691502    0.06374    0.06374          1          1          1          1     0.9276          1 
  19      rs691486    0.06374    0.06374          1          1          1          1     0.9276          1 
  19      rs642553    0.06374    0.06374          1          1          1          1     0.9276          1 
  19    rs62104839    0.06382    0.06382          1          1          1          1     0.9276          1 
  19    rs11667018    0.06382    0.06382          1          1          1          1     0.9276          1 
  19     rs1645799    0.06393    0.06393          1          1          1          1     0.9276          1 
  19   rs114424868    0.06393    0.06393          1          1          1          1     0.9276          1 
  19   rs115476330    0.06393    0.06393          1          1          1          1     0.9276          1 
  19   rs116049537    0.06393    0.06393          1          1          1          1     0.9276          1 
  19      rs688348    0.06393    0.06393          1          1          1          1     0.9276          1 
  19      rs581698    0.06393    0.06393          1          1          1          1     0.9276          1 
  19    rs59683794    0.06393    0.06393          1          1          1          1     0.9276          1 
  19    rs58116350    0.06394    0.06394          1          1          1          1     0.9276          1 
  19    rs59355117    0.06394    0.06394          1          1          1          1     0.9276          1 
  19      rs164014    0.06417    0.06417          1          1          1          1     0.9276          1 
  19    rs35388554    0.06435    0.06435          1          1          1          1     0.9276          1 
  19     rs1476853    0.06437    0.06437          1          1          1          1     0.9276          1 
  19     rs7254400    0.06462    0.06462          1          1          1          1     0.9276          1 
  19      rs573223    0.06464    0.06464          1          1          1          1     0.9276          1 
  19      rs478933    0.06464    0.06464          1          1          1          1     0.9276          1 
  19      rs339406     0.0647     0.0647          1          1          1          1     0.9276          1 
  19    rs10412398    0.06474    0.06474          1          1          1          1     0.9276          1 
  19    rs10406687    0.06486    0.06486          1          1          1          1     0.9276          1 
  19   rs114286667    0.06488    0.06488          1          1          1          1     0.9276          1 
  19   rs114226885    0.06495    0.06495          1          1          1          1     0.9276          1 
  19    rs10418380      0.065      0.065          1          1          1          1     0.9276          1 
  19   rs200613225    0.06506    0.06506          1          1          1          1     0.9276          1 
  19   rs148208689    0.06506    0.06506          1          1          1          1     0.9276          1 
  19   rs149439896    0.06506    0.06506          1          1          1          1     0.9276          1 
  19    rs56022401    0.06506    0.06506          1          1          1          1     0.9276          1 
  19    rs56296218    0.06506    0.06506          1          1          1          1     0.9276          1 
  19    rs56037171    0.06506    0.06506          1          1          1          1     0.9276          1 
  19    rs56230911    0.06506    0.06506          1          1          1          1     0.9276          1 
  19    rs12973706    0.06508    0.06508          1          1          1          1     0.9276          1 
  19     rs7408960    0.06508    0.06508          1          1          1          1     0.9276          1 
  19     rs4028675     0.0651     0.0651          1          1          1          1     0.9276          1 
  19    rs58075492    0.06526    0.06526          1          1          1          1     0.9276          1 
  19   rs374138569    0.06539    0.06539          1          1          1          1     0.9276          1 
  19    rs67145602    0.06539    0.06539          1          1          1          1     0.9276          1 
  19     rs7409232    0.06541    0.06541          1          1          1          1     0.9276          1 
  19    rs12984227    0.06557    0.06557          1          1          1          1     0.9276          1 
  19      rs389726    0.06577    0.06577          1          1          1          1     0.9276          1 
  19    rs74174395    0.06577    0.06577          1          1          1          1     0.9276          1 
  19    rs72620532    0.06577    0.06577          1          1          1          1     0.9276          1 
  19     rs2967776    0.06577    0.06577          1          1          1          1     0.9276          1 
  19     rs4550582    0.06601    0.06601          1          1          1          1     0.9276          1 
  19    rs17256868    0.06627    0.06627          1          1          1          1     0.9276          1 
  19     rs3826735    0.06627    0.06627          1          1          1          1     0.9276          1 
  19    rs34737709    0.06627    0.06627          1          1          1          1     0.9276          1 
  19    rs28561494    0.06628    0.06628          1          1          1          1     0.9276          1 
  19    rs35090308    0.06628    0.06628          1          1          1          1     0.9276          1 
  19    rs35181359    0.06628    0.06628          1          1          1          1     0.9276          1 
  19    rs74707941    0.06628    0.06628          1          1          1          1     0.9276          1 
  19    rs11085215    0.06659    0.06659          1          1          1          1     0.9276          1 
  19    rs11666330    0.06659    0.06659          1          1          1          1     0.9276          1 
  19      rs348340    0.06663    0.06663          1          1          1          1     0.9276          1 
  19    rs11880237    0.06672    0.06672          1          1          1          1     0.9276          1 
  19    rs11882466    0.06672    0.06672          1          1          1          1     0.9276          1 
  19   rs112341991    0.06679    0.06679          1          1          1          1     0.9276          1 
  19      rs638966    0.06679    0.06679          1          1          1          1     0.9276          1 
  19    rs10417568    0.06687    0.06687          1          1          1          1     0.9276          1 
  19   rs144603233    0.06687    0.06687          1          1          1          1     0.9276          1 
  19      rs523648    0.06731    0.06731          1          1          1          1     0.9276          1 
  19    rs80298867    0.06731    0.06731          1          1          1          1     0.9276          1 
  19   rs575194776    0.06734    0.06734          1          1          1          1     0.9276          1 
  19   rs113804493    0.06753    0.06753          1          1          1          1     0.9276          1 
  19     rs6603061    0.06756    0.06756          1          1          1          1     0.9276          1 
  19     rs6603062    0.06756    0.06756          1          1          1          1     0.9276          1 
  19   rs114831913    0.06765    0.06765          1          1          1          1     0.9276          1 
  19   rs555823706    0.06765    0.06765          1          1          1          1     0.9276          1 
  19    rs62125169    0.06767    0.06767          1          1          1          1     0.9276          1 
  19    rs79579899    0.06768    0.06768          1          1          1          1     0.9276          1 
  19    rs12609999    0.06768    0.06768          1          1          1          1     0.9276          1 
  19    rs12611204    0.06768    0.06768          1          1          1          1     0.9276          1 
  19    rs34951483    0.06768    0.06768          1          1          1          1     0.9276          1 
  19   rs554546310    0.06768    0.06768          1          1          1          1     0.9276          1 
  19    rs12979617    0.06768    0.06768          1          1          1          1     0.9276          1 
  19     rs7254814    0.06768    0.06768          1          1          1          1     0.9276          1 
  19    rs34322626    0.06768    0.06768          1          1          1          1     0.9276          1 
  19   rs150324441    0.06768    0.06768          1          1          1          1     0.9276          1 
  19     rs2287919    0.06768    0.06768          1          1          1          1     0.9276          1 
  19    rs34424719    0.06768    0.06768          1          1          1          1     0.9276          1 
  19    rs12972299    0.06768    0.06768          1          1          1          1     0.9276          1 
  19   rs112747118    0.06771    0.06771          1          1          1          1     0.9276          1 
  19      rs520802    0.06773    0.06773          1          1          1          1     0.9276          1 
  19   rs141164428    0.06789    0.06789          1          1          1          1     0.9276          1 
  19   rs530435791    0.06801    0.06801          1          1          1          1     0.9276          1 
  19    rs34039661    0.06803    0.06803          1          1          1          1     0.9276          1 
  19     rs1678855    0.06809    0.06809          1          1          1          1     0.9276          1 
  19     rs4536568     0.0681     0.0681          1          1          1          1     0.9276          1 
  19     rs4637025     0.0681     0.0681          1          1          1          1     0.9276          1 
  19    rs12327845     0.0681     0.0681          1          1          1          1     0.9276          1 
  19    rs11260058     0.0681     0.0681          1          1          1          1     0.9276          1 
  19     rs8112970     0.0681     0.0681          1          1          1          1     0.9276          1 
  19    rs12974280     0.0681     0.0681          1          1          1          1     0.9276          1 
  19    rs11671061     0.0681     0.0681          1          1          1          1     0.9276          1 
  19    rs11666450     0.0681     0.0681          1          1          1          1     0.9276          1 
  19    rs80029479     0.0681     0.0681          1          1          1          1     0.9276          1 
  19     rs7408449    0.06816    0.06816          1          1          1          1     0.9276          1 
  19   rs149957579    0.06828    0.06828          1          1          1          1     0.9276          1 
  19    rs11879422    0.06871    0.06871          1          1          1          1     0.9276          1 
  19     rs9749052    0.06912    0.06912          1          1          1          1     0.9276          1 
  19     rs8113419    0.06923    0.06923          1          1          1          1     0.9276          1 
  19    rs58602605    0.06931    0.06931          1          1          1          1     0.9276          1 
  19    rs73920237    0.06931    0.06931          1          1          1          1     0.9276          1 
  19    rs60932226    0.06931    0.06931          1          1          1          1     0.9276          1 
  19   rs138314298    0.06931    0.06931          1          1          1          1     0.9276          1 
  19   rs556473322    0.06946    0.06946          1          1          1          1     0.9276          1 
  19   rs141052635    0.06968    0.06968          1          1          1          1     0.9276          1 
  19    rs77295395     0.0697     0.0697          1          1          1          1     0.9276          1 
  19    rs12972954    0.06996    0.06996          1          1          1          1     0.9276          1 
  19    rs11673355    0.06996    0.06996          1          1          1          1     0.9276          1 
  19   rs545747845    0.07022    0.07022          1          1          1          1     0.9276          1 
  19   rs532074390    0.07022    0.07022          1          1          1          1     0.9276          1 
  19     rs1036225    0.07022    0.07022          1          1          1          1     0.9276          1 
  19   rs111564905    0.07022    0.07022          1          1          1          1     0.9276          1 
  19    rs57206787    0.07022    0.07022          1          1          1          1     0.9276          1 
  19   rs112442526    0.07022    0.07022          1          1          1          1     0.9276          1 
  19   rs112891026    0.07022    0.07022          1          1          1          1     0.9276          1 
  19    rs80082994    0.07022    0.07022          1          1          1          1     0.9276          1 
  19   rs534633314    0.07022    0.07022          1          1          1          1     0.9276          1 
  19   rs113278315    0.07022    0.07022          1          1          1          1     0.9276          1 
  19     rs7248519    0.07022    0.07022          1          1          1          1     0.9276          1 
  19   rs140467895    0.07022    0.07022          1          1          1          1     0.9276          1 
  19    rs17001954    0.07022    0.07022          1          1          1          1     0.9276          1 
  19   rs148963073    0.07028    0.07028          1          1          1          1     0.9276          1 
  19    rs55691808    0.07028    0.07028          1          1          1          1     0.9276          1 
  19    rs28971635    0.07032    0.07032          1          1          1          1     0.9276          1 
  19   rs111220024    0.07032    0.07032          1          1          1          1     0.9276          1 
  19    rs61720671    0.07032    0.07032          1          1          1          1     0.9276          1 
  19   rs532373257    0.07032    0.07032          1          1          1          1     0.9276          1 
  19     rs7249320    0.07051    0.07051          1          1          1          1     0.9276          1 
  19   rs533567821    0.07052    0.07052          1          1          1          1     0.9276          1 
  19     rs8108969    0.07053    0.07053          1          1          1          1     0.9276          1 
  19    rs16993426    0.07053    0.07053          1          1          1          1     0.9276          1 
  19    rs16993428    0.07053    0.07053          1          1          1          1     0.9276          1 
  19    rs60836698    0.07053    0.07053          1          1          1          1     0.9276          1 
  19    rs56654001    0.07053    0.07053          1          1          1          1     0.9276          1 
  19    rs16993432    0.07053    0.07053          1          1          1          1     0.9276          1 
  19    rs79405277    0.07053    0.07053          1          1          1          1     0.9276          1 
  19    rs16993434    0.07053    0.07053          1          1          1          1     0.9276          1 
  19   rs113371468    0.07053    0.07053          1          1          1          1     0.9276          1 
  19    rs16993435    0.07053    0.07053          1          1          1          1     0.9276          1 
  19    rs75291791    0.07053    0.07053          1          1          1          1     0.9276          1 
  19   rs529182081    0.07062    0.07062          1          1          1          1     0.9276          1 
  19   rs543952976    0.07062    0.07062          1          1          1          1     0.9276          1 
  19     rs7259379    0.07066    0.07066          1          1          1          1     0.9276          1 
  19   rs547904563    0.07077    0.07077          1          1          1          1     0.9276          1 
  19     rs1975045    0.07077    0.07077          1          1          1          1     0.9276          1 
  19   rs567818003    0.07078    0.07078          1          1          1          1     0.9276          1 
  19     rs7260060    0.07083    0.07083          1          1          1          1     0.9276          1 
  19      rs383742    0.07086    0.07086          1          1          1          1     0.9276          1 
  19     rs8106212    0.07086    0.07086          1          1          1          1     0.9276          1 
  19   rs144467959    0.07096    0.07096          1          1          1          1     0.9276          1 
  19    rs10407166    0.07113    0.07113          1          1          1          1     0.9276          1 
  19    rs11880397    0.07113    0.07113          1          1          1          1     0.9276          1 
  19    rs75849541    0.07113    0.07113          1          1          1          1     0.9276          1 
  19   rs113434931    0.07113    0.07113          1          1          1          1     0.9276          1 
  19   rs111359393    0.07121    0.07121          1          1          1          1     0.9276          1 
  19     rs7255594    0.07123    0.07123          1          1          1          1     0.9276          1 
  19   rs111330761    0.07126    0.07126          1          1          1          1     0.9276          1 
  19     rs4804376    0.07126    0.07126          1          1          1          1     0.9276          1 
  19     rs8110939    0.07141    0.07141          1          1          1          1     0.9276          1 
  19    rs73503788    0.07148    0.07148          1          1          1          1     0.9276          1 
  19    rs16978945    0.07169    0.07169          1          1          1          1     0.9276          1 
  19   rs532262230    0.07234    0.07234          1          1          1          1     0.9276          1 
  19   rs527609354    0.07234    0.07234          1          1          1          1     0.9276          1 
  19   rs191611781    0.07234    0.07234          1          1          1          1     0.9276          1 
  19   rs540168394    0.07234    0.07234          1          1          1          1     0.9276          1 
  19   rs572902839    0.07234    0.07234          1          1          1          1     0.9276          1 
  19    rs76824413    0.07235    0.07235          1          1          1          1     0.9276          1 
  19    rs56357015    0.07235    0.07235          1          1          1          1     0.9276          1 
  19    rs58600725    0.07235    0.07235          1          1          1          1     0.9276          1 
  19    rs34882599    0.07235    0.07235          1          1          1          1     0.9276          1 
  19    rs35805499    0.07235    0.07235          1          1          1          1     0.9276          1 
  19    rs61324102    0.07235    0.07235          1          1          1          1     0.9276          1 
  19   rs200063392    0.07235    0.07235          1          1          1          1     0.9276          1 
  19    rs35954420    0.07235    0.07235          1          1          1          1     0.9276          1 
  19    rs34951221    0.07235    0.07235          1          1          1          1     0.9276          1 
  19    rs35921610    0.07235    0.07235          1          1          1          1     0.9276          1 
  19    rs34737362    0.07235    0.07235          1          1          1          1     0.9276          1 
  19    rs36042114    0.07235    0.07235          1          1          1          1     0.9276          1 
  19    rs73506515    0.07235    0.07235          1          1          1          1     0.9276          1 
  19   rs112729727    0.07235    0.07235          1          1          1          1     0.9276          1 
  19   rs113765639    0.07235    0.07235          1          1          1          1     0.9276          1 
  19   rs113161408    0.07235    0.07235          1          1          1          1     0.9276          1 
  19    rs73921517    0.07235    0.07235          1          1          1          1     0.9276          1 
  19    rs73921519    0.07235    0.07235          1          1          1          1     0.9276          1 
  19    rs66683559    0.07235    0.07235          1          1          1          1     0.9276          1 
  19    rs73921520    0.07235    0.07235          1          1          1          1     0.9276          1 
  19    rs55933885    0.07235    0.07235          1          1          1          1     0.9276          1 
  19    rs55823831    0.07235    0.07235          1          1          1          1     0.9276          1 
  19    rs55662346    0.07235    0.07235          1          1          1          1     0.9276          1 
  19    rs56994937    0.07235    0.07235          1          1          1          1     0.9276          1 
  19   rs113921198    0.07235    0.07235          1          1          1          1     0.9276          1 
  19   rs112823730    0.07235    0.07235          1          1          1          1     0.9276          1 
  19    rs35381137    0.07235    0.07235          1          1          1          1     0.9276          1 
  19    rs79024319    0.07235    0.07235          1          1          1          1     0.9276          1 
  19    rs76971274    0.07235    0.07235          1          1          1          1     0.9276          1 
  19   rs377487829    0.07235    0.07235          1          1          1          1     0.9276          1 
  19    rs35371613    0.07235    0.07235          1          1          1          1     0.9276          1 
  19    rs35387182    0.07235    0.07235          1          1          1          1     0.9276          1 
  19    rs34590744    0.07235    0.07235          1          1          1          1     0.9276          1 
  19    rs73489921    0.07235    0.07235          1          1          1          1     0.9276          1 
  19    rs35055364    0.07235    0.07235          1          1          1          1     0.9276          1 
  19    rs35522535    0.07235    0.07235          1          1          1          1     0.9276          1 
  19    rs56705009    0.07235    0.07235          1          1          1          1     0.9276          1 
  19    rs58342410    0.07235    0.07235          1          1          1          1     0.9276          1 
  19    rs57720845    0.07235    0.07235          1          1          1          1     0.9276          1 
  19    rs57638176    0.07235    0.07235          1          1          1          1     0.9276          1 
  19     rs6510859    0.07254    0.07254          1          1          1          1     0.9276          1 
  19     rs2303113    0.07264    0.07264          1          1          1          1     0.9276          1 
  19    rs11669139    0.07266    0.07266          1          1          1          1     0.9276          1 
  19    rs12608524    0.07266    0.07266          1          1          1          1     0.9276          1 
  19        rs6992    0.07266    0.07266          1          1          1          1     0.9276          1 
  19   rs565368238    0.07273    0.07273          1          1          1          1     0.9276          1 
  19   rs116284610    0.07273    0.07273          1          1          1          1     0.9276          1 
  19     rs7247703    0.07273    0.07273          1          1          1          1     0.9276          1 
  19   rs144306198    0.07273    0.07273          1          1          1          1     0.9276          1 
  19    rs35201413    0.07273    0.07273          1          1          1          1     0.9276          1 
  19    rs79875145    0.07273    0.07273          1          1          1          1     0.9276          1 
  19   rs138898078    0.07273    0.07273          1          1          1          1     0.9276          1 
  19   rs116162614    0.07273    0.07273          1          1          1          1     0.9276          1 
  19     rs3834829    0.07296    0.07296          1          1          1          1     0.9276          1 
  19    rs73920698     0.0732     0.0732          1          1          1          1     0.9276          1 
  19    rs75405543     0.0732     0.0732          1          1          1          1     0.9276          1 
  19    rs79304076     0.0732     0.0732          1          1          1          1     0.9276          1 
  19    rs73920699     0.0732     0.0732          1          1          1          1     0.9276          1 
  19   rs542764727     0.0732     0.0732          1          1          1          1     0.9276          1 
  19    rs73920700     0.0732     0.0732          1          1          1          1     0.9276          1 
  19   rs111067248     0.0732     0.0732          1          1          1          1     0.9276          1 
  19     rs8106374    0.07341    0.07341          1          1          1          1     0.9276          1 
  19    rs10411656    0.07341    0.07341          1          1          1          1     0.9276          1 
  19   rs150375695    0.07344    0.07344          1          1          1          1     0.9276          1 
  19   rs113732036    0.07345    0.07345          1          1          1          1     0.9276          1 
  19    rs60538197    0.07345    0.07345          1          1          1          1     0.9276          1 
  19    rs67828737    0.07346    0.07346          1          1          1          1     0.9276          1 
  19    rs60479669    0.07346    0.07346          1          1          1          1     0.9276          1 
  19    rs60598718    0.07347    0.07347          1          1          1          1     0.9276          1 
  19      rs539887    0.07347    0.07347          1          1          1          1     0.9276          1 
  19      rs563826    0.07347    0.07347          1          1          1          1     0.9276          1 
  19   rs202221910    0.07357    0.07357          1          1          1          1     0.9276          1 
  19   rs115287619     0.0736     0.0736          1          1          1          1     0.9276          1 
  19   rs113266914    0.07367    0.07367          1          1          1          1     0.9276          1 
  19     rs4804090     0.0737     0.0737          1          1          1          1     0.9276          1 
  19    rs10419556    0.07384    0.07384          1          1          1          1     0.9276          1 
  19     rs2245650    0.07393    0.07393          1          1          1          1     0.9276          1 
  19    rs10416844    0.07396    0.07396          1          1          1          1     0.9276          1 
  19   rs545863264      0.074      0.074          1          1          1          1     0.9276          1 
  19     rs2690904    0.07402    0.07402          1          1          1          1     0.9276          1 
  19   rs139476449    0.07402    0.07402          1          1          1          1     0.9276          1 
  19    rs67660660    0.07402    0.07402          1          1          1          1     0.9276          1 
  19     rs6603074    0.07402    0.07402          1          1          1          1     0.9276          1 
  19   rs535327199    0.07413    0.07413          1          1          1          1     0.9276          1 
  19    rs79264470    0.07415    0.07415          1          1          1          1     0.9276          1 
  19    rs77452913    0.07415    0.07415          1          1          1          1     0.9276          1 
  19     rs7257835    0.07415    0.07415          1          1          1          1     0.9276          1 
  19   rs150945192    0.07451    0.07451          1          1          1          1     0.9276          1 
  19    rs72994557    0.07479    0.07479          1          1          1          1     0.9276          1 
  19   rs146476809     0.0748     0.0748          1          1          1          1     0.9276          1 
  19     rs4804221    0.07488    0.07488          1          1          1          1     0.9276          1 
  19    rs62124738    0.07492    0.07492          1          1          1          1     0.9276          1 
  19   rs146871836    0.07496    0.07496          1          1          1          1     0.9276          1 
  19   rs112693648    0.07496    0.07496          1          1          1          1     0.9276          1 
  19      rs520384    0.07502    0.07502          1          1          1          1     0.9276          1 
  19      rs498039    0.07502    0.07502          1          1          1          1     0.9276          1 
  19      rs573593    0.07502    0.07502          1          1          1          1     0.9276          1 
  19      rs537188    0.07502    0.07502          1          1          1          1     0.9276          1 
  19   rs370526873    0.07507    0.07507          1          1          1          1     0.9276          1 
  19   rs569389578    0.07507    0.07507          1          1          1          1     0.9276          1 
  19      rs420832    0.07514    0.07514          1          1          1          1     0.9276          1 
  19     rs1477341    0.07516    0.07516          1          1          1          1     0.9276          1 
  19   rs144277546    0.07533    0.07533          1          1          1          1     0.9276          1 
  19    rs11881439    0.07533    0.07533          1          1          1          1     0.9276          1 
  19    rs77180548    0.07554    0.07554          1          1          1          1     0.9276          1 
  19   rs115748054    0.07554    0.07554          1          1          1          1     0.9276          1 
  19   rs146333459    0.07554    0.07554          1          1          1          1     0.9276          1 
  19    rs71179880     0.0756     0.0756          1          1          1          1     0.9276          1 
  19   rs111415430    0.07585    0.07585          1          1          1          1     0.9276          1 
  19   rs114092933    0.07614    0.07614          1          1          1          1     0.9276          1 
  19     rs4807837    0.07617    0.07617          1          1          1          1     0.9276          1 
  19     rs8107505    0.07628    0.07628          1          1          1          1     0.9276          1 
  19   rs540784831    0.07634    0.07634          1          1          1          1     0.9276          1 
  19     rs6603058     0.0764     0.0764          1          1          1          1     0.9276          1 
  19     rs6603059     0.0764     0.0764          1          1          1          1     0.9276          1 
  19     rs6603060     0.0764     0.0764          1          1          1          1     0.9276          1 
  19     rs6603063     0.0764     0.0764          1          1          1          1     0.9276          1 
  19    rs12610150    0.07645    0.07645          1          1          1          1     0.9276          1 
  19     rs8109666    0.07645    0.07645          1          1          1          1     0.9276          1 
  19    rs35822846    0.07645    0.07645          1          1          1          1     0.9276          1 
  19   rs540607409     0.0765     0.0765          1          1          1          1     0.9276          1 
  19    rs78521116    0.07651    0.07651          1          1          1          1     0.9276          1 
  19    rs77540905    0.07651    0.07651          1          1          1          1     0.9276          1 
  19     rs8107420    0.07651    0.07651          1          1          1          1     0.9276          1 
  19    rs77604270    0.07651    0.07651          1          1          1          1     0.9276          1 
  19   rs561760978    0.07651    0.07651          1          1          1          1     0.9276          1 
  19    rs76428391    0.07651    0.07651          1          1          1          1     0.9276          1 
  19    rs76505415    0.07651    0.07651          1          1          1          1     0.9276          1 
  19    rs75234676    0.07651    0.07651          1          1          1          1     0.9276          1 
  19   rs114829599    0.07651    0.07651          1          1          1          1     0.9276          1 
  19   rs116188150    0.07651    0.07651          1          1          1          1     0.9276          1 
  19     rs8105367    0.07651    0.07651          1          1          1          1     0.9276          1 
  19    rs77801611    0.07651    0.07651          1          1          1          1     0.9276          1 
  19    rs73920096    0.07651    0.07651          1          1          1          1     0.9276          1 
  19    rs77638824    0.07651    0.07651          1          1          1          1     0.9276          1 
  19   rs138455881    0.07655    0.07655          1          1          1          1     0.9276          1 
  19   rs191692547    0.07655    0.07655          1          1          1          1     0.9276          1 
  19    rs61394670    0.07677    0.07677          1          1          1          1     0.9276          1 
  19   rs111484336    0.07677    0.07677          1          1          1          1     0.9276          1 
  19   rs202058918    0.07677    0.07677          1          1          1          1     0.9276          1 
  19     rs1984480    0.07685    0.07685          1          1          1          1     0.9276          1 
  19     rs7258484    0.07697    0.07697          1          1          1          1     0.9276          1 
  19    rs57513281      0.077      0.077          1          1          1          1     0.9276          1 
  19    rs55772378    0.07708    0.07708          1          1          1          1     0.9276          1 
  19    rs10404166    0.07727    0.07727          1          1          1          1     0.9276          1 
  19      rs602054    0.07727    0.07727          1          1          1          1     0.9276          1 
  19    rs62126091    0.07727    0.07727          1          1          1          1     0.9276          1 
  19   rs151042608    0.07749    0.07749          1          1          1          1     0.9276          1 
  19   rs149961765    0.07749    0.07749          1          1          1          1     0.9276          1 
  19   rs115992487    0.07749    0.07749          1          1          1          1     0.9276          1 
  19   rs114731788    0.07749    0.07749          1          1          1          1     0.9276          1 
  19   rs112883106    0.07766    0.07766          1          1          1          1     0.9276          1 
  19    rs12609318    0.07771    0.07771          1          1          1          1     0.9276          1 
  19   rs538176489    0.07773    0.07773          1          1          1          1     0.9276          1 
  19   rs200670717    0.07787    0.07787          1          1          1          1     0.9276          1 
  19    rs10422498    0.07788    0.07788          1          1          1          1     0.9276          1 
  19     rs8112416    0.07788    0.07788          1          1          1          1     0.9276          1 
  19   rs138875341    0.07788    0.07788          1          1          1          1     0.9276          1 
  19    rs10404694    0.07788    0.07788          1          1          1          1     0.9276          1 
  19     rs8107772    0.07788    0.07788          1          1          1          1     0.9276          1 
  19    rs10410183    0.07788    0.07788          1          1          1          1     0.9276          1 
  19    rs10405502    0.07788    0.07788          1          1          1          1     0.9276          1 
  19    rs12610559    0.07788    0.07788          1          1          1          1     0.9276          1 
  19    rs10407839    0.07788    0.07788          1          1          1          1     0.9276          1 
  19    rs10413410    0.07788    0.07788          1          1          1          1     0.9276          1 
  19    rs10424656    0.07788    0.07788          1          1          1          1     0.9276          1 
  19     rs8110023    0.07788    0.07788          1          1          1          1     0.9276          1 
  19    rs16978584    0.07788    0.07788          1          1          1          1     0.9276          1 
  19   rs112329499    0.07788    0.07788          1          1          1          1     0.9276          1 
  19     rs9305035    0.07788    0.07788          1          1          1          1     0.9276          1 
  19    rs11543150    0.07788    0.07788          1          1          1          1     0.9276          1 
  19    rs77605489    0.07788    0.07788          1          1          1          1     0.9276          1 
  19     rs1045354    0.07788    0.07788          1          1          1          1     0.9276          1 
  19   rs539158902    0.07807    0.07807          1          1          1          1     0.9276          1 
  19    rs10402574    0.07814    0.07814          1          1          1          1     0.9276          1 
  19    rs10425395    0.07814    0.07814          1          1          1          1     0.9276          1 
  19     rs8105462    0.07831    0.07831          1          1          1          1     0.9276          1 
  19   rs114590981    0.07831    0.07831          1          1          1          1     0.9276          1 
  19    rs79700487    0.07831    0.07831          1          1          1          1     0.9276          1 
  19   rs114559508    0.07831    0.07831          1          1          1          1     0.9276          1 
  19    rs10408111    0.07858    0.07858          1          1          1          1     0.9276          1 
  19      rs778809    0.07863    0.07863          1          1          1          1     0.9276          1 
  19     rs7250042    0.07876    0.07876          1          1          1          1     0.9276          1 
  19    rs74176212    0.07876    0.07876          1          1          1          1     0.9276          1 
  19    rs59158629    0.07884    0.07884          1          1          1          1     0.9276          1 
  19    rs74174809    0.07884    0.07884          1          1          1          1     0.9276          1 
  19     rs7253024     0.0789     0.0789          1          1          1          1     0.9276          1 
  19     rs7255735     0.0789     0.0789          1          1          1          1     0.9276          1 
  19    rs72234334     0.0789     0.0789          1          1          1          1     0.9276          1 
  19     rs2307003    0.07895    0.07895          1          1          1          1     0.9276          1 
  19    rs73922198    0.07898    0.07898          1          1          1          1     0.9276          1 
  19   rs539252230    0.07898    0.07898          1          1          1          1     0.9276          1 
  19     rs7508271    0.07898    0.07898          1          1          1          1     0.9276          1 
  19    rs61127285    0.07901    0.07901          1          1          1          1     0.9276          1 
  19   rs546169517    0.07948    0.07948          1          1          1          1     0.9276          1 
  19   rs532895413     0.0795     0.0795          1          1          1          1     0.9276          1 
  19   rs568872467     0.0795     0.0795          1          1          1          1     0.9276          1 
  19   rs531180466     0.0795     0.0795          1          1          1          1     0.9276          1 
  19   rs568099402     0.0795     0.0795          1          1          1          1     0.9276          1 
  19   rs533864308     0.0795     0.0795          1          1          1          1     0.9276          1 
  19   rs547324381     0.0795     0.0795          1          1          1          1     0.9276          1 
  19    rs55753041    0.07963    0.07963          1          1          1          1     0.9276          1 
  19    rs61736600    0.07963    0.07963          1          1          1          1     0.9276          1 
  19   rs118119118    0.07963    0.07963          1          1          1          1     0.9276          1 
  19   rs111265669    0.07966    0.07966          1          1          1          1     0.9276          1 
  19   rs112811805    0.07966    0.07966          1          1          1          1     0.9276          1 
  19     rs3813778     0.0797     0.0797          1          1          1          1     0.9276          1 
  19     rs7408594    0.07991    0.07991          1          1          1          1     0.9276          1 
  19     rs8112031    0.07993    0.07993          1          1          1          1     0.9276          1 
  19   rs368232136    0.08004    0.08004          1          1          1          1     0.9276          1 
  19   rs375170236    0.08004    0.08004          1          1          1          1     0.9276          1 
  19    rs34761673    0.08011    0.08011          1          1          1          1     0.9276          1 
  19   rs112951667    0.08051    0.08051          1          1          1          1     0.9276          1 
  19   rs200689154    0.08059    0.08059          1          1          1          1     0.9276          1 
  19   rs529129073    0.08061    0.08061          1          1          1          1     0.9276          1 
  19   rs200297873    0.08084    0.08084          1          1          1          1     0.9276          1 
  19   rs148680686    0.08094    0.08094          1          1          1          1     0.9276          1 
  19   rs575304121    0.08103    0.08103          1          1          1          1     0.9276          1 
  19   rs544422202    0.08103    0.08103          1          1          1          1     0.9276          1 
  19     rs2608890    0.08111    0.08111          1          1          1          1     0.9276          1 
  19    rs73503618    0.08147    0.08147          1          1          1          1     0.9276          1 
  19   rs113474477    0.08157    0.08157          1          1          1          1     0.9276          1 
  19   rs115250510    0.08184    0.08184          1          1          1          1     0.9276          1 
  19   rs199545457    0.08184    0.08184          1          1          1          1     0.9276          1 
  19    rs34124816    0.08191    0.08191          1          1          1          1     0.9276          1 
  19   rs201359716    0.08196    0.08196          1          1          1          1     0.9276          1 
  19     rs4807857    0.08201    0.08201          1          1          1          1     0.9276          1 
  19    rs61505502    0.08209    0.08209          1          1          1          1     0.9276          1 
  19     rs7256500    0.08214    0.08214          1          1          1          1     0.9276          1 
  19    rs11569538    0.08221    0.08221          1          1          1          1     0.9276          1 
  19    rs11671329    0.08224    0.08224          1          1          1          1     0.9276          1 
  19    rs28525575    0.08227    0.08227          1          1          1          1     0.9276          1 
  19   rs548305968     0.0823     0.0823          1          1          1          1     0.9276          1 
  19    rs71844093    0.08255    0.08255          1          1          1          1     0.9276          1 
  19    rs62111284    0.08255    0.08255          1          1          1          1     0.9276          1 
  19    rs60806618    0.08256    0.08256          1          1          1          1     0.9276          1 
  19   rs111438314    0.08256    0.08256          1          1          1          1     0.9276          1 
  19      rs193933    0.08269    0.08269          1          1          1          1     0.9276          1 
  19   rs199899196     0.0828     0.0828          1          1          1          1     0.9276          1 
  19     rs1353166     0.0828     0.0828          1          1          1          1     0.9276          1 
  19     rs1389506     0.0828     0.0828          1          1          1          1     0.9276          1 
  19     rs1812527     0.0828     0.0828          1          1          1          1     0.9276          1 
  19     rs8102161     0.0828     0.0828          1          1          1          1     0.9276          1 
  19    rs57475536     0.0828     0.0828          1          1          1          1     0.9276          1 
  19     rs8103040     0.0828     0.0828          1          1          1          1     0.9276          1 
  19     rs8103568     0.0828     0.0828          1          1          1          1     0.9276          1 
  19     rs1038947     0.0828     0.0828          1          1          1          1     0.9276          1 
  19    rs78518730     0.0828     0.0828          1          1          1          1     0.9276          1 
  19     rs4804766     0.0828     0.0828          1          1          1          1     0.9276          1 
  19     rs6512213    0.08286    0.08286          1          1          1          1     0.9276          1 
  19   rs114565652    0.08294    0.08294          1          1          1          1     0.9276          1 
  19   rs148710462    0.08295    0.08295          1          1          1          1     0.9276          1 
  19   rs184909390    0.08295    0.08295          1          1          1          1     0.9276          1 
  19   rs115296577    0.08295    0.08295          1          1          1          1     0.9276          1 
  19    rs11879819     0.0831     0.0831          1          1          1          1     0.9276          1 
  19    rs59949136    0.08337    0.08337          1          1          1          1     0.9276          1 
  19     rs7250584    0.08337    0.08337          1          1          1          1     0.9276          1 
  19     rs7253931    0.08337    0.08337          1          1          1          1     0.9276          1 
  19   rs138174609    0.08337    0.08337          1          1          1          1     0.9276          1 
  19   rs141491311    0.08337    0.08337          1          1          1          1     0.9276          1 
  19   rs148079005    0.08346    0.08346          1          1          1          1     0.9276          1 
  19    rs67583592    0.08356    0.08356          1          1          1          1     0.9276          1 
  19   rs527893206    0.08366    0.08366          1          1          1          1     0.9276          1 
  19   rs139225447    0.08371    0.08371          1          1          1          1     0.9276          1 
  19    rs58715916    0.08401    0.08401          1          1          1          1     0.9276          1 
  19    rs56195428    0.08401    0.08401          1          1          1          1     0.9276          1 
  19     rs3786686     0.0841     0.0841          1          1          1          1     0.9276          1 
  19    rs33945799    0.08416    0.08416          1          1          1          1     0.9276          1 
  19    rs11465412    0.08417    0.08417          1          1          1          1     0.9276          1 
  19    rs11465411    0.08417    0.08417          1          1          1          1     0.9276          1 
  19    rs11465410    0.08417    0.08417          1          1          1          1     0.9276          1 
  19    rs11465409    0.08417    0.08417          1          1          1          1     0.9276          1 
  19    rs35156698    0.08427    0.08427          1          1          1          1     0.9276          1 
  19    rs35157374    0.08427    0.08427          1          1          1          1     0.9276          1 
  19    rs34184389    0.08427    0.08427          1          1          1          1     0.9276          1 
  19    rs35414721    0.08427    0.08427          1          1          1          1     0.9276          1 
  19     rs4119144    0.08437    0.08437          1          1          1          1     0.9276          1 
  19   rs369941358    0.08437    0.08437          1          1          1          1     0.9276          1 
  19     rs1049364    0.08438    0.08438          1          1          1          1     0.9276          1 
  19     rs4527134    0.08447    0.08447          1          1          1          1     0.9276          1 
  19     rs7251420     0.0845     0.0845          1          1          1          1     0.9276          1 
  19   rs139027678     0.0845     0.0845          1          1          1          1     0.9276          1 
  19   rs111956974     0.0847     0.0847          1          1          1          1     0.9276          1 
  19      rs422981    0.08474    0.08474          1          1          1          1     0.9276          1 
  19    rs75476118    0.08476    0.08476          1          1          1          1     0.9276          1 
  19    rs76190228    0.08476    0.08476          1          1          1          1     0.9276          1 
  19    rs10402939    0.08481    0.08481          1          1          1          1     0.9276          1 
  19   rs554033713    0.08481    0.08481          1          1          1          1     0.9276          1 
  19     rs2228138    0.08494    0.08494          1          1          1          1     0.9276          1 
  19     rs4996973    0.08494    0.08494          1          1          1          1     0.9276          1 
  19     rs4996972    0.08494    0.08494          1          1          1          1     0.9276          1 
  19    rs28364072    0.08494    0.08494          1          1          1          1     0.9276          1 
  19    rs10420795    0.08497    0.08497          1          1          1          1     0.9276          1 
  19    rs10409603    0.08497    0.08497          1          1          1          1     0.9276          1 
  19     rs8110858    0.08505    0.08505          1          1          1          1     0.9276          1 
  19   rs113758470    0.08519    0.08519          1          1          1          1     0.9276          1 
  19     rs9305091    0.08522    0.08522          1          1          1          1     0.9276          1 
  19     rs7248331    0.08522    0.08522          1          1          1          1     0.9276          1 
  19     rs4804449    0.08522    0.08522          1          1          1          1     0.9276          1 
  19    rs73920304    0.08543    0.08543          1          1          1          1     0.9276          1 
  19    rs73920305    0.08543    0.08543          1          1          1          1     0.9276          1 
  19    rs11882777    0.08548    0.08548          1          1          1          1     0.9276          1 
  19    rs28784715    0.08552    0.08552          1          1          1          1     0.9276          1 
  19    rs28807756    0.08552    0.08552          1          1          1          1     0.9276          1 
  19     rs8100493    0.08552    0.08552          1          1          1          1     0.9276          1 
  19    rs12986123    0.08552    0.08552          1          1          1          1     0.9276          1 
  19    rs57447338    0.08559    0.08559          1          1          1          1     0.9276          1 
  19    rs78963167    0.08559    0.08559          1          1          1          1     0.9276          1 
  19    rs76445144    0.08559    0.08559          1          1          1          1     0.9276          1 
  19    rs79777071    0.08559    0.08559          1          1          1          1     0.9276          1 
  19    rs79375156    0.08559    0.08559          1          1          1          1     0.9276          1 
  19    rs77176379    0.08559    0.08559          1          1          1          1     0.9276          1 
  19    rs76446298    0.08559    0.08559          1          1          1          1     0.9276          1 
  19   rs111675372    0.08559    0.08559          1          1          1          1     0.9276          1 
  19    rs59044755    0.08559    0.08559          1          1          1          1     0.9276          1 
  19    rs16993442    0.08559    0.08559          1          1          1          1     0.9276          1 
  19   rs146342042    0.08559    0.08559          1          1          1          1     0.9276          1 
  19    rs75565859    0.08559    0.08559          1          1          1          1     0.9276          1 
  19    rs16993447    0.08559    0.08559          1          1          1          1     0.9276          1 
  19    rs17851957    0.08559    0.08559          1          1          1          1     0.9276          1 
  19   rs112594191    0.08559    0.08559          1          1          1          1     0.9276          1 
  19    rs76187731    0.08559    0.08559          1          1          1          1     0.9276          1 
  19    rs16993452    0.08559    0.08559          1          1          1          1     0.9276          1 
  19   rs111917603    0.08559    0.08559          1          1          1          1     0.9276          1 
  19   rs111276078    0.08559    0.08559          1          1          1          1     0.9276          1 
  19   rs112723621    0.08559    0.08559          1          1          1          1     0.9276          1 
  19    rs75058453    0.08559    0.08559          1          1          1          1     0.9276          1 
  19    rs16993453    0.08559    0.08559          1          1          1          1     0.9276          1 
  19    rs17856650    0.08559    0.08559          1          1          1          1     0.9276          1 
  19    rs17856651    0.08559    0.08559          1          1          1          1     0.9276          1 
  19    rs57960650    0.08559    0.08559          1          1          1          1     0.9276          1 
  19    rs78503480    0.08559    0.08559          1          1          1          1     0.9276          1 
  19    rs76448953    0.08559    0.08559          1          1          1          1     0.9276          1 
  19    rs76207373    0.08559    0.08559          1          1          1          1     0.9276          1 
  19   rs113814522    0.08559    0.08559          1          1          1          1     0.9276          1 
  19   rs113841790     0.0856     0.0856          1          1          1          1     0.9276          1 
  19    rs12976144     0.0857     0.0857          1          1          1          1     0.9276          1 
  19     rs4133457     0.0857     0.0857          1          1          1          1     0.9276          1 
  19    rs56208558     0.0857     0.0857          1          1          1          1     0.9276          1 
  19    rs11666327     0.0857     0.0857          1          1          1          1     0.9276          1 
  19    rs35184442     0.0857     0.0857          1          1          1          1     0.9276          1 
  19    rs11669979     0.0857     0.0857          1          1          1          1     0.9276          1 
  19    rs11879509     0.0857     0.0857          1          1          1          1     0.9276          1 
  19    rs11673302     0.0857     0.0857          1          1          1          1     0.9276          1 
  19    rs11666465     0.0857     0.0857          1          1          1          1     0.9276          1 
  19    rs17367321     0.0857     0.0857          1          1          1          1     0.9276          1 
  19    rs55674619     0.0857     0.0857          1          1          1          1     0.9276          1 
  19    rs34632184     0.0857     0.0857          1          1          1          1     0.9276          1 
  19     rs3223231     0.0857     0.0857          1          1          1          1     0.9276          1 
  19    rs11260033     0.0857     0.0857          1          1          1          1     0.9276          1 
  19     rs8109384    0.08587    0.08587          1          1          1          1     0.9276          1 
  19    rs11569460    0.08603    0.08603          1          1          1          1     0.9276          1 
  19     rs7254691    0.08657    0.08657          1          1          1          1     0.9276          1 
  19    rs28657412    0.08657    0.08657          1          1          1          1     0.9276          1 
  19     rs7257948    0.08657    0.08657          1          1          1          1     0.9276          1 
  19     rs8112016    0.08657    0.08657          1          1          1          1     0.9276          1 
  19      rs164019    0.08665    0.08665          1          1          1          1     0.9276          1 
  19   rs114472883    0.08673    0.08673          1          1          1          1     0.9276          1 
  19    rs73500086    0.08682    0.08682          1          1          1          1     0.9276          1 
  19   rs116559216     0.0869     0.0869          1          1          1          1     0.9276          1 
  19   rs113008401    0.08692    0.08692          1          1          1          1     0.9276          1 
  19   rs140854128    0.08693    0.08693          1          1          1          1     0.9276          1 
  19    rs11260042    0.08696    0.08696          1          1          1          1     0.9276          1 
  19    rs10406181    0.08709    0.08709          1          1          1          1     0.9276          1 
  19    rs73501539    0.08709    0.08709          1          1          1          1     0.9276          1 
  19   rs113198155    0.08715    0.08715          1          1          1          1     0.9276          1 
  19       rs36257    0.08722    0.08722          1          1          1          1     0.9276          1 
  19     rs2335860     0.0873     0.0873          1          1          1          1     0.9276          1 
  19     rs4408640     0.0873     0.0873          1          1          1          1     0.9276          1 
  19   rs138271118     0.0873     0.0873          1          1          1          1     0.9276          1 
  19    rs76705530     0.0873     0.0873          1          1          1          1     0.9276          1 
  19    rs11879232    0.08764    0.08764          1          1          1          1     0.9276          1 
  19   rs114413896    0.08772    0.08772          1          1          1          1     0.9276          1 
  19     rs8108933    0.08781    0.08781          1          1          1          1     0.9276          1 
  19    rs73490773    0.08781    0.08781          1          1          1          1     0.9276          1 
  19    rs73490774    0.08781    0.08781          1          1          1          1     0.9276          1 
  19    rs58664893    0.08781    0.08781          1          1          1          1     0.9276          1 
  19    rs28671367    0.08781    0.08781          1          1          1          1     0.9276          1 
  19   rs112638915    0.08781    0.08781          1          1          1          1     0.9276          1 
  19    rs73490795    0.08781    0.08781          1          1          1          1     0.9276          1 
  19    rs10409259    0.08781    0.08781          1          1          1          1     0.9276          1 
  19    rs10404318    0.08781    0.08781          1          1          1          1     0.9276          1 
  19    rs73492813    0.08781    0.08781          1          1          1          1     0.9276          1 
  19     rs2303141    0.08804    0.08804          1          1          1          1     0.9276          1 
  19    rs12611424    0.08804    0.08804          1          1          1          1     0.9276          1 
  19   rs145929928    0.08814    0.08814          1          1          1          1     0.9276          1 
  19    rs10413091    0.08821    0.08821          1          1          1          1     0.9276          1 
  19     rs8105772    0.08835    0.08835          1          1          1          1     0.9276          1 
  19    rs11085765    0.08843    0.08843          1          1          1          1     0.9276          1 
  19    rs11085766    0.08843    0.08843          1          1          1          1     0.9276          1 
  19    rs35743385    0.08843    0.08843          1          1          1          1     0.9276          1 
  19    rs12985749    0.08843    0.08843          1          1          1          1     0.9276          1 
  19    rs12985992    0.08843    0.08843          1          1          1          1     0.9276          1 
  19    rs12982954    0.08843    0.08843          1          1          1          1     0.9276          1 
  19   rs145890840    0.08843    0.08843          1          1          1          1     0.9276          1 
  19    rs11881469    0.08843    0.08843          1          1          1          1     0.9276          1 
  19    rs35744349    0.08843    0.08843          1          1          1          1     0.9276          1 
  19    rs12976111    0.08843    0.08843          1          1          1          1     0.9276          1 
  19    rs12976122    0.08843    0.08843          1          1          1          1     0.9276          1 
  19    rs12985778    0.08843    0.08843          1          1          1          1     0.9276          1 
  19   rs138289202    0.08849    0.08849          1          1          1          1     0.9276          1 
  19     rs1466447    0.08851    0.08851          1          1          1          1     0.9276          1 
  19     rs1613070    0.08854    0.08854          1          1          1          1     0.9276          1 
  19   rs114038042    0.08857    0.08857          1          1          1          1     0.9276          1 
  19   rs114414737    0.08857    0.08857          1          1          1          1     0.9276          1 
  19   rs150231717    0.08857    0.08857          1          1          1          1     0.9276          1 
  19   rs140640245    0.08879    0.08879          1          1          1          1     0.9276          1 
  19     rs3745376    0.08904    0.08904          1          1          1          1     0.9276          1 
  19      rs794082     0.0891     0.0891          1          1          1          1     0.9276          1 
  19    rs55897326    0.08925    0.08925          1          1          1          1     0.9276          1 
  19    rs17854645    0.08927    0.08927          1          1          1          1     0.9276          1 
  19    rs12980173    0.08927    0.08927          1          1          1          1     0.9276          1 
  19      rs339407    0.08936    0.08936          1          1          1          1     0.9276          1 
  19    rs28619893    0.08937    0.08937          1          1          1          1     0.9276          1 
  19     rs7257839    0.08937    0.08937          1          1          1          1     0.9276          1 
  19      rs348339    0.08954    0.08954          1          1          1          1     0.9276          1 
  19    rs60473130    0.08964    0.08964          1          1          1          1     0.9276          1 
  19     rs4807087    0.08966    0.08966          1          1          1          1     0.9276          1 
  19     rs4807874    0.08966    0.08966          1          1          1          1     0.9276          1 
  19     rs4807875    0.08966    0.08966          1          1          1          1     0.9276          1 
  19    rs62107624    0.08966    0.08966          1          1          1          1     0.9276          1 
  19    rs73488719    0.08973    0.08973          1          1          1          1     0.9276          1 
  19    rs36038439    0.08973    0.08973          1          1          1          1     0.9276          1 
  19   rs111412377    0.08973    0.08973          1          1          1          1     0.9276          1 
  19    rs34494166     0.0898     0.0898          1          1          1          1     0.9276          1 
  19     rs4804240     0.0898     0.0898          1          1          1          1     0.9276          1 
  19    rs74454731    0.08989    0.08989          1          1          1          1     0.9276          1 
  19    rs11666268    0.08989    0.08989          1          1          1          1     0.9276          1 
  19    rs35101205    0.08989    0.08989          1          1          1          1     0.9276          1 
  19    rs35427227    0.08989    0.08989          1          1          1          1     0.9276          1 
  19   rs112742683    0.08996    0.08996          1          1          1          1     0.9276          1 
  19      rs746136    0.08999    0.08999          1          1          1          1     0.9276          1 
  19     rs8106174    0.09002    0.09002          1          1          1          1     0.9276          1 
  19    rs57830242    0.09002    0.09002          1          1          1          1     0.9276          1 
  19   rs202176139    0.09011    0.09011          1          1          1          1     0.9276          1 
  19   rs535466013    0.09027    0.09027          1          1          1          1     0.9276          1 
  19   rs141393418    0.09036    0.09036          1          1          1          1     0.9276          1 
  19   rs369082889    0.09037    0.09037          1          1          1          1     0.9276          1 
  19    rs34678172    0.09046    0.09046          1          1          1          1     0.9276          1 
  19   rs192348947    0.09059    0.09059          1          1          1          1     0.9276          1 
  19   rs114533871    0.09069    0.09069          1          1          1          1     0.9276          1 
  19    rs57338458    0.09094    0.09094          1          1          1          1     0.9276          1 
  19    rs10420518    0.09094    0.09094          1          1          1          1     0.9276          1 
  19    rs35439808    0.09098    0.09098          1          1          1          1     0.9276          1 
  19    rs10417009    0.09099    0.09099          1          1          1          1     0.9276          1 
  19    rs10409059    0.09099    0.09099          1          1          1          1     0.9276          1 
  19     rs7257276    0.09108    0.09108          1          1          1          1     0.9276          1 
  19    rs62120169     0.0912     0.0912          1          1          1          1     0.9276          1 
  19    rs57702653     0.0912     0.0912          1          1          1          1     0.9276          1 
  19    rs60781488     0.0912     0.0912          1          1          1          1     0.9276          1 
  19    rs57167556     0.0912     0.0912          1          1          1          1     0.9276          1 
  19    rs11670052     0.0912     0.0912          1          1          1          1     0.9276          1 
  19      rs752410     0.0912     0.0912          1          1          1          1     0.9276          1 
  19    rs62120176     0.0912     0.0912          1          1          1          1     0.9276          1 
  19   rs115614868    0.09127    0.09127          1          1          1          1     0.9276          1 
  19   rs139089618    0.09127    0.09127          1          1          1          1     0.9276          1 
  19   rs111715044    0.09127    0.09127          1          1          1          1     0.9276          1 
  19   rs185262985    0.09127    0.09127          1          1          1          1     0.9276          1 
  19   rs112819336    0.09127    0.09127          1          1          1          1     0.9276          1 
  19   rs114637271    0.09127    0.09127          1          1          1          1     0.9276          1 
  19   rs114706911    0.09127    0.09127          1          1          1          1     0.9276          1 
  19    rs12977979    0.09129    0.09129          1          1          1          1     0.9276          1 
  19     rs7257062    0.09149    0.09149          1          1          1          1     0.9276          1 
  19    rs56324425    0.09162    0.09162          1          1          1          1     0.9276          1 
  19    rs73922406    0.09163    0.09163          1          1          1          1     0.9276          1 
  19   rs200511640    0.09167    0.09167          1          1          1          1     0.9276          1 
  19   rs115367454    0.09169    0.09169          1          1          1          1     0.9276          1 
  19   rs150601339    0.09169    0.09169          1          1          1          1     0.9276          1 
  19      rs525452    0.09176    0.09176          1          1          1          1     0.9276          1 
  19   rs397518235    0.09183    0.09183          1          1          1          1     0.9276          1 
  19   rs142359045    0.09189    0.09189          1          1          1          1     0.9276          1 
  19   rs149065980    0.09204    0.09204          1          1          1          1     0.9276          1 
  19    rs11881897    0.09215    0.09215          1          1          1          1     0.9276          1 
  19    rs10406373    0.09219    0.09219          1          1          1          1     0.9276          1 
  19    rs17775938    0.09241    0.09241          1          1          1          1     0.9276          1 
  19    rs57416547    0.09241    0.09241          1          1          1          1     0.9276          1 
  19   rs112487737    0.09241    0.09241          1          1          1          1     0.9276          1 
  19   rs199514485    0.09241    0.09241          1          1          1          1     0.9276          1 
  19   rs200603370    0.09241    0.09241          1          1          1          1     0.9276          1 
  19    rs56192236    0.09241    0.09241          1          1          1          1     0.9276          1 
  19    rs57585195    0.09241    0.09241          1          1          1          1     0.9276          1 
  19    rs56292710    0.09241    0.09241          1          1          1          1     0.9276          1 
  19    rs17775944    0.09241    0.09241          1          1          1          1     0.9276          1 
  19    rs12974377    0.09251    0.09251          1          1          1          1     0.9276          1 
  19    rs57585829    0.09252    0.09252          1          1          1          1     0.9276          1 
  19    rs35639485    0.09252    0.09252          1          1          1          1     0.9276          1 
  19    rs34545467    0.09257    0.09257          1          1          1          1     0.9276          1 
  19    rs62123333    0.09257    0.09257          1          1          1          1     0.9276          1 
  19    rs16990079     0.0926     0.0926          1          1          1          1     0.9276          1 
  19     rs7250035     0.0927     0.0927          1          1          1          1     0.9276          1 
  19    rs11672830    0.09292    0.09292          1          1          1          1     0.9276          1 
  19    rs77174612      0.093      0.093          1          1          1          1     0.9276          1 
  19   rs115785867    0.09305    0.09305          1          1          1          1     0.9276          1 
  19   rs140758510    0.09319    0.09319          1          1          1          1     0.9276          1 
  19   rs115093676    0.09319    0.09319          1          1          1          1     0.9276          1 
  19    rs10411181    0.09323    0.09323          1          1          1          1     0.9276          1 
  19   rs111536113    0.09335    0.09335          1          1          1          1     0.9276          1 
  19    rs78060389    0.09335    0.09335          1          1          1          1     0.9276          1 
  19    rs80012190    0.09335    0.09335          1          1          1          1     0.9276          1 
  19    rs34597687    0.09338    0.09338          1          1          1          1     0.9276          1 
  19    rs62110737    0.09338    0.09338          1          1          1          1     0.9276          1 
  19    rs34561073    0.09338    0.09338          1          1          1          1     0.9276          1 
  19    rs62110738    0.09338    0.09338          1          1          1          1     0.9276          1 
  19    rs11260016    0.09338    0.09338          1          1          1          1     0.9276          1 
  19    rs62110739    0.09338    0.09338          1          1          1          1     0.9276          1 
  19    rs11260018    0.09338    0.09338          1          1          1          1     0.9276          1 
  19    rs11260019    0.09338    0.09338          1          1          1          1     0.9276          1 
  19    rs11260020    0.09338    0.09338          1          1          1          1     0.9276          1 
  19    rs11260021    0.09338    0.09338          1          1          1          1     0.9276          1 
  19    rs34603368    0.09338    0.09338          1          1          1          1     0.9276          1 
  19    rs35446135    0.09338    0.09338          1          1          1          1     0.9276          1 
  19    rs35085623    0.09338    0.09338          1          1          1          1     0.9276          1 
  19    rs66479741    0.09338    0.09338          1          1          1          1     0.9276          1 
  19    rs74772151     0.0935     0.0935          1          1          1          1     0.9276          1 
  19   rs147992453    0.09352    0.09352          1          1          1          1     0.9276          1 
  19   rs141628816    0.09352    0.09352          1          1          1          1     0.9276          1 
  19    rs79412721    0.09352    0.09352          1          1          1          1     0.9276          1 
  19    rs10415781    0.09354    0.09354          1          1          1          1     0.9276          1 
  19    rs12978732    0.09361    0.09361          1          1          1          1     0.9276          1 
  19     rs8106081    0.09365    0.09365          1          1          1          1     0.9276          1 
  19    rs56299838    0.09365    0.09365          1          1          1          1     0.9276          1 
  19    rs59526587     0.0937     0.0937          1          1          1          1     0.9276          1 
  19   rs117033539     0.0937     0.0937          1          1          1          1     0.9276          1 
  19    rs57995446     0.0937     0.0937          1          1          1          1     0.9276          1 
  19   rs145489562    0.09371    0.09371          1          1          1          1     0.9276          1 
  19    rs10421414    0.09375    0.09375          1          1          1          1     0.9276          1 
  19    rs10420382    0.09375    0.09375          1          1          1          1     0.9276          1 
  19      rs417329    0.09385    0.09385          1          1          1          1     0.9276          1 
  19   rs529330529    0.09391    0.09391          1          1          1          1     0.9276          1 
  19    rs60772715    0.09396    0.09396          1          1          1          1     0.9276          1 
  19   rs113664528    0.09408    0.09408          1          1          1          1     0.9276          1 
  19    rs58677367    0.09427    0.09427          1          1          1          1     0.9276          1 
  19      rs508740    0.09427    0.09427          1          1          1          1     0.9276          1 
  19      rs778986    0.09442    0.09442          1          1          1          1     0.9276          1 
  19      rs812936    0.09442    0.09442          1          1          1          1     0.9276          1 
  19     rs7249293    0.09455    0.09455          1          1          1          1     0.9276          1 
  19    rs10420973    0.09457    0.09457          1          1          1          1     0.9276          1 
  19   rs144020501    0.09487    0.09487          1          1          1          1     0.9276          1 
  19     rs1678851    0.09487    0.09487          1          1          1          1     0.9276          1 
  19     rs1614324    0.09487    0.09487          1          1          1          1     0.9276          1 
  19      rs778813    0.09487    0.09487          1          1          1          1     0.9276          1 
  19      rs778812    0.09487    0.09487          1          1          1          1     0.9276          1 
  19      rs708688    0.09487    0.09487          1          1          1          1     0.9276          1 
  19      rs708689    0.09487    0.09487          1          1          1          1     0.9276          1 
  19    rs71934499    0.09487    0.09487          1          1          1          1     0.9276          1 
  19     rs3745551    0.09513    0.09513          1          1          1          1     0.9276          1 
  19    rs75925030    0.09525    0.09525          1          1          1          1     0.9276          1 
  19      rs811292    0.09537    0.09537          1          1          1          1     0.9276          1 
  19      rs481623    0.09537    0.09537          1          1          1          1     0.9276          1 
  19      rs657410    0.09537    0.09537          1          1          1          1     0.9276          1 
  19      rs657469    0.09537    0.09537          1          1          1          1     0.9276          1 
  19      rs479660    0.09537    0.09537          1          1          1          1     0.9276          1 
  19      rs568259    0.09537    0.09537          1          1          1          1     0.9276          1 
  19     rs2431518    0.09537    0.09537          1          1          1          1     0.9276          1 
  19     rs2546143    0.09537    0.09537          1          1          1          1     0.9276          1 
  19     rs2607466    0.09537    0.09537          1          1          1          1     0.9276          1 
  19     rs2607465    0.09537    0.09537          1          1          1          1     0.9276          1 
  19     rs2546142    0.09537    0.09537          1          1          1          1     0.9276          1 
  19   rs113966705    0.09537    0.09537          1          1          1          1     0.9276          1 
  19    rs10411364    0.09537    0.09537          1          1          1          1     0.9276          1 
  19    rs10411572    0.09537    0.09537          1          1          1          1     0.9276          1 
  19    rs10403533    0.09537    0.09537          1          1          1          1     0.9276          1 
  19   rs112842149    0.09537    0.09537          1          1          1          1     0.9276          1 
  19     rs2660478    0.09537    0.09537          1          1          1          1     0.9276          1 
  19    rs11671206    0.09544    0.09544          1          1          1          1     0.9276          1 
  19    rs72620538    0.09551    0.09551          1          1          1          1     0.9276          1 
  19      rs345602    0.09559    0.09559          1          1          1          1     0.9276          1 
  19     rs8101232    0.09559    0.09559          1          1          1          1     0.9276          1 
  19     rs8104876    0.09559    0.09559          1          1          1          1     0.9276          1 
  19    rs77719751    0.09592    0.09592          1          1          1          1     0.9276          1 
  19    rs10409457    0.09596    0.09596          1          1          1          1     0.9276          1 
  19    rs62111419    0.09599    0.09599          1          1          1          1     0.9276          1 
  19    rs62111420    0.09599    0.09599          1          1          1          1     0.9276          1 
  19     rs4804093    0.09599    0.09599          1          1          1          1     0.9276          1 
  19   rs200529496    0.09599    0.09599          1          1          1          1     0.9276          1 
  19     rs7250292    0.09599    0.09599          1          1          1          1     0.9276          1 
  19   rs111976578    0.09614    0.09614          1          1          1          1     0.9276          1 
  19   rs373440928    0.09618    0.09618          1          1          1          1     0.9276          1 
  19    rs76699704    0.09618    0.09618          1          1          1          1     0.9276          1 
  19    rs77734619    0.09618    0.09618          1          1          1          1     0.9276          1 
  19     rs2608894     0.0962     0.0962          1          1          1          1     0.9276          1 
  19   rs112591956    0.09636    0.09636          1          1          1          1     0.9276          1 
  19   rs114337082     0.0964     0.0964          1          1          1          1     0.9276          1 
  19    rs10411667    0.09645    0.09645          1          1          1          1     0.9276          1 
  19     rs2287915    0.09645    0.09645          1          1          1          1     0.9276          1 
  19    rs10417350    0.09648    0.09648          1          1          1          1     0.9276          1 
  19    rs34315134    0.09655    0.09655          1          1          1          1     0.9276          1 
  19     rs6510974    0.09683    0.09683          1          1          1          1     0.9276          1 
  19      rs173171    0.09686    0.09686          1          1          1          1     0.9276          1 
  19    rs57019401    0.09703    0.09703          1          1          1          1     0.9276          1 
  19   rs537291756    0.09706    0.09706          1          1          1          1     0.9276          1 
  19     rs2967623    0.09706    0.09706          1          1          1          1     0.9276          1 
  19   rs112727347    0.09706    0.09706          1          1          1          1     0.9276          1 
  19    rs28509272    0.09713    0.09713          1          1          1          1     0.9276          1 
  19   rs137951936    0.09721    0.09721          1          1          1          1     0.9276          1 
  19   rs116489323    0.09721    0.09721          1          1          1          1     0.9276          1 
  19    rs73488627    0.09721    0.09721          1          1          1          1     0.9276          1 
  19      rs339397    0.09724    0.09724          1          1          1          1     0.9276          1 
  19     rs2569401    0.09748    0.09748          1          1          1          1     0.9276          1 
  19     rs4804270    0.09749    0.09749          1          1          1          1     0.9276          1 
  19    rs73505698    0.09749    0.09749          1          1          1          1     0.9276          1 
  19   rs113031141    0.09749    0.09749          1          1          1          1     0.9276          1 
  19     rs3813777    0.09749    0.09749          1          1          1          1     0.9276          1 
  19    rs66928190    0.09749    0.09749          1          1          1          1     0.9276          1 
  19     rs4804272    0.09749    0.09749          1          1          1          1     0.9276          1 
  19      rs503336    0.09764    0.09764          1          1          1          1     0.9276          1 
  19      rs518321    0.09764    0.09764          1          1          1          1     0.9276          1 
  19     rs7245479    0.09764    0.09764          1          1          1          1     0.9276          1 
  19     rs7245592    0.09764    0.09764          1          1          1          1     0.9276          1 
  19      rs521032    0.09764    0.09764          1          1          1          1     0.9276          1 
  19      rs506104    0.09764    0.09764          1          1          1          1     0.9276          1 
  19      rs508786    0.09764    0.09764          1          1          1          1     0.9276          1 
  19      rs546909    0.09764    0.09764          1          1          1          1     0.9276          1 
  19      rs547713    0.09764    0.09764          1          1          1          1     0.9276          1 
  19      rs548664    0.09764    0.09764          1          1          1          1     0.9276          1 
  19   rs147968677    0.09764    0.09764          1          1          1          1     0.9276          1 
  19      rs535208    0.09764    0.09764          1          1          1          1     0.9276          1 
  19      rs577029    0.09764    0.09764          1          1          1          1     0.9276          1 
  19      rs577145    0.09764    0.09764          1          1          1          1     0.9276          1 
  19      rs541600    0.09764    0.09764          1          1          1          1     0.9276          1 
  19       rs89621    0.09764    0.09764          1          1          1          1     0.9276          1 
  19     rs1542538     0.0977     0.0977          1          1          1          1     0.9276          1 
  19    rs12977103    0.09802    0.09802          1          1          1          1     0.9276          1 
  19      rs444299    0.09802    0.09802          1          1          1          1     0.9276          1 
  19   rs113678769    0.09817    0.09817          1          1          1          1     0.9276          1 
  19    rs61131403    0.09817    0.09817          1          1          1          1     0.9276          1 
  19   rs141815985    0.09819    0.09819          1          1          1          1     0.9276          1 
  19    rs12610092     0.0982     0.0982          1          1          1          1     0.9276          1 
  19    rs34099784     0.0982     0.0982          1          1          1          1     0.9276          1 
  19    rs17255882     0.0982     0.0982          1          1          1          1     0.9276          1 
  19    rs17196636     0.0982     0.0982          1          1          1          1     0.9276          1 
  19    rs34440626     0.0982     0.0982          1          1          1          1     0.9276          1 
  19    rs35089192     0.0982     0.0982          1          1          1          1     0.9276          1 
  19    rs79281408    0.09839    0.09839          1          1          1          1     0.9284          1 
  19    rs73490702    0.09839    0.09839          1          1          1          1     0.9284          1 
  19    rs58441954    0.09855    0.09855          1          1          1          1     0.9286          1 
  19   rs534859020    0.09881    0.09881          1          1          1          1     0.9286          1 
  19   rs138173249    0.09884    0.09884          1          1          1          1     0.9286          1 
  19      rs691528    0.09884    0.09884          1          1          1          1     0.9286          1 
  19      rs579371    0.09884    0.09884          1          1          1          1     0.9286          1 
  19      rs691503    0.09884    0.09884          1          1          1          1     0.9286          1 
  19    rs12971658    0.09889    0.09889          1          1          1          1     0.9286          1 
  19    rs12971667    0.09889    0.09889          1          1          1          1     0.9286          1 
  19    rs35848744    0.09889    0.09889          1          1          1          1     0.9286          1 
  19     rs2967719    0.09889    0.09889          1          1          1          1     0.9286          1 
  19   rs571451882    0.09916    0.09916          1          1          1          1     0.9306          1 
  19   rs146267016     0.0992     0.0992          1          1          1          1     0.9306          1 
  19      rs565975    0.09933    0.09933          1          1          1          1     0.9307          1 
  19      rs794437    0.09933    0.09933          1          1          1          1     0.9307          1 
  19    rs73488635     0.0994     0.0994          1          1          1          1     0.9307          1 
  19    rs73488639     0.0994     0.0994          1          1          1          1     0.9307          1 
  19      rs415211    0.09951    0.09951          1          1          1          1      0.931          1 
  19    rs10426237    0.09954    0.09954          1          1          1          1      0.931          1 
  19      rs349090    0.09984    0.09984          1          1          1          1     0.9326          1 
  19    rs10414470     0.1003     0.1003          1          1          1          1     0.9326          1 
  19     rs4328554     0.1004     0.1004          1          1          1          1     0.9326          1 
  19     rs8103883     0.1004     0.1004          1          1          1          1     0.9326          1 
  19    rs62111453     0.1004     0.1004          1          1          1          1     0.9326          1 
  19   rs112965367     0.1005     0.1005          1          1          1          1     0.9326          1 
  19      rs714395     0.1005     0.1005          1          1          1          1     0.9326          1 
  19    rs28485310     0.1008     0.1008          1          1          1          1     0.9326          1 
  19    rs58388800     0.1009     0.1009          1          1          1          1     0.9326          1 
  19     rs8105054     0.1009     0.1009          1          1          1          1     0.9326          1 
  19    rs79188675      0.101      0.101          1          1          1          1     0.9326          1 
  19    rs79745793     0.1012     0.1012          1          1          1          1     0.9326          1 
  19      rs180763     0.1012     0.1012          1          1          1          1     0.9326          1 
  19     rs7260399     0.1013     0.1013          1          1          1          1     0.9326          1 
  19   rs576326438     0.1018     0.1018          1          1          1          1     0.9326          1 
  19   rs542309344     0.1018     0.1018          1          1          1          1     0.9326          1 
  19   rs540496281     0.1018     0.1018          1          1          1          1     0.9326          1 
  19   rs114730473     0.1018     0.1018          1          1          1          1     0.9326          1 
  19    rs78470218     0.1018     0.1018          1          1          1          1     0.9326          1 
  19     rs4804070     0.1019     0.1019          1          1          1          1     0.9326          1 
  19   rs558285568     0.1019     0.1019          1          1          1          1     0.9326          1 
  19    rs34070649     0.1019     0.1019          1          1          1          1     0.9326          1 
  19    rs12980251     0.1019     0.1019          1          1          1          1     0.9326          1 
  19    rs34593851     0.1019     0.1019          1          1          1          1     0.9326          1 
  19    rs34367204     0.1019     0.1019          1          1          1          1     0.9326          1 
  19    rs35899557     0.1019     0.1019          1          1          1          1     0.9326          1 
  19   rs138501563     0.1019     0.1019          1          1          1          1     0.9326          1 
  19    rs74178113     0.1019     0.1019          1          1          1          1     0.9326          1 
  19    rs34788887     0.1019     0.1019          1          1          1          1     0.9326          1 
  19    rs76873911     0.1021     0.1021          1          1          1          1     0.9326          1 
  19     rs6603093     0.1023     0.1023          1          1          1          1     0.9326          1 
  19    rs10401720     0.1023     0.1023          1          1          1          1     0.9326          1 
  19     rs2287916     0.1023     0.1023          1          1          1          1     0.9326          1 
  19     rs2061775     0.1023     0.1023          1          1          1          1     0.9326          1 
  19   rs182054148     0.1023     0.1023          1          1          1          1     0.9326          1 
  19   rs567823831     0.1024     0.1024          1          1          1          1     0.9326          1 
  19      rs899208     0.1025     0.1025          1          1          1          1     0.9326          1 
  19     rs2008549     0.1025     0.1025          1          1          1          1     0.9326          1 
  19    rs62124700     0.1025     0.1025          1          1          1          1     0.9326          1 
  19    rs62124701     0.1025     0.1025          1          1          1          1     0.9326          1 
  19    rs62124702     0.1025     0.1025          1          1          1          1     0.9326          1 
  19    rs62124703     0.1025     0.1025          1          1          1          1     0.9326          1 
  19     rs2431520     0.1025     0.1025          1          1          1          1     0.9326          1 
  19      rs367369     0.1025     0.1025          1          1          1          1     0.9326          1 
  19     rs3745357     0.1025     0.1025          1          1          1          1     0.9326          1 
  19     rs1043412     0.1025     0.1025          1          1          1          1     0.9326          1 
  19    rs71734952     0.1025     0.1025          1          1          1          1     0.9326          1 
  19   rs141769550     0.1025     0.1025          1          1          1          1     0.9326          1 
  19   rs528978427     0.1025     0.1025          1          1          1          1     0.9326          1 
  19    rs74955999     0.1026     0.1026          1          1          1          1     0.9326          1 
  19   rs200460434     0.1026     0.1026          1          1          1          1     0.9326          1 
  19    rs11878862     0.1027     0.1027          1          1          1          1     0.9326          1 
  19    rs28548766      0.103      0.103          1          1          1          1     0.9326          1 
  19    rs10404785      0.103      0.103          1          1          1          1     0.9326          1 
  19    rs78107091      0.103      0.103          1          1          1          1     0.9326          1 
  19   rs138952879      0.103      0.103          1          1          1          1     0.9326          1 
  19   rs115796827      0.103      0.103          1          1          1          1     0.9326          1 
  19    rs79584563      0.103      0.103          1          1          1          1     0.9326          1 
  19   rs147282234      0.103      0.103          1          1          1          1     0.9326          1 
  19   rs115870704      0.103      0.103          1          1          1          1     0.9326          1 
  19   rs115228632      0.103      0.103          1          1          1          1     0.9326          1 
  19   rs147260502      0.103      0.103          1          1          1          1     0.9326          1 
  19     rs8110763      0.103      0.103          1          1          1          1     0.9326          1 
  19    rs12611077     0.1031     0.1031          1          1          1          1     0.9326          1 
  19     rs4392173     0.1031     0.1031          1          1          1          1     0.9326          1 
  19    rs35530634     0.1031     0.1031          1          1          1          1     0.9326          1 
  19   rs530844999     0.1031     0.1031          1          1          1          1     0.9326          1 
  19    rs11668210     0.1031     0.1031          1          1          1          1     0.9326          1 
  19    rs73922935     0.1034     0.1034          1          1          1          1     0.9326          1 
  19    rs11292307     0.1034     0.1034          1          1          1          1     0.9326          1 
  19    rs10423645     0.1035     0.1035          1          1          1          1     0.9326          1 
  19     rs6510857     0.1035     0.1035          1          1          1          1     0.9326          1 
  19    rs10406481     0.1035     0.1035          1          1          1          1     0.9326          1 
  19   rs149216849     0.1035     0.1035          1          1          1          1     0.9326          1 
  19   rs564196701     0.1039     0.1039          1          1          1          1     0.9326          1 
  19     rs6510955     0.1041     0.1041          1          1          1          1     0.9326          1 
  19   rs373712947     0.1041     0.1041          1          1          1          1     0.9326          1 
  19    rs11259996     0.1042     0.1042          1          1          1          1     0.9326          1 
  19   rs527756879     0.1043     0.1043          1          1          1          1     0.9326          1 
  19    rs34194998     0.1043     0.1043          1          1          1          1     0.9326          1 
  19   rs112801085     0.1044     0.1044          1          1          1          1     0.9326          1 
  19   rs111965506     0.1044     0.1044          1          1          1          1     0.9326          1 
  19     rs7257704     0.1045     0.1045          1          1          1          1     0.9326          1 
  19   rs116150827     0.1045     0.1045          1          1          1          1     0.9326          1 
  19   rs138195270     0.1045     0.1045          1          1          1          1     0.9326          1 
  19   rs114098585     0.1045     0.1045          1          1          1          1     0.9326          1 
  19   rs115739410     0.1045     0.1045          1          1          1          1     0.9326          1 
  19   rs548109917     0.1045     0.1045          1          1          1          1     0.9326          1 
  19     rs3043218     0.1046     0.1046          1          1          1          1     0.9326          1 
  19    rs11260005     0.1048     0.1048          1          1          1          1     0.9326          1 
  19     rs8108471     0.1049     0.1049          1          1          1          1     0.9326          1 
  19    rs73920098     0.1049     0.1049          1          1          1          1     0.9326          1 
  19    rs73920099     0.1049     0.1049          1          1          1          1     0.9326          1 
  19   rs145134461     0.1049     0.1049          1          1          1          1     0.9326          1 
  19    rs67416888     0.1049     0.1049          1          1          1          1     0.9326          1 
  19   rs568728229     0.1049     0.1049          1          1          1          1     0.9326          1 
  19    rs73920100     0.1049     0.1049          1          1          1          1     0.9326          1 
  19     rs8102722     0.1049     0.1049          1          1          1          1     0.9326          1 
  19    rs73920102     0.1049     0.1049          1          1          1          1     0.9326          1 
  19    rs73923404     0.1049     0.1049          1          1          1          1     0.9326          1 
  19   rs566996968     0.1049     0.1049          1          1          1          1     0.9326          1 
  19     rs2303142      0.105      0.105          1          1          1          1     0.9326          1 
  19    rs73494578     0.1052     0.1052          1          1          1          1     0.9326          1 
  19     rs3786680     0.1054     0.1054          1          1          1          1     0.9326          1 
  19    rs12327692     0.1054     0.1054          1          1          1          1     0.9326          1 
  19    rs12327576     0.1054     0.1054          1          1          1          1     0.9326          1 
  19    rs11085210     0.1055     0.1055          1          1          1          1     0.9326          1 
  19    rs10221492     0.1055     0.1055          1          1          1          1     0.9326          1 
  19    rs33988103     0.1056     0.1056          1          1          1          1     0.9326          1 
  19     rs7257711     0.1057     0.1057          1          1          1          1     0.9326          1 
  19     rs8100778     0.1057     0.1057          1          1          1          1     0.9326          1 
  19   rs578247554     0.1057     0.1057          1          1          1          1     0.9326          1 
  19     rs2115472     0.1059     0.1059          1          1          1          1     0.9326          1 
  19   rs112482289     0.1059     0.1059          1          1          1          1     0.9326          1 
  19   rs372004553     0.1061     0.1061          1          1          1          1     0.9326          1 
  19    rs28688592     0.1062     0.1062          1          1          1          1     0.9326          1 
  19   rs142625845     0.1062     0.1062          1          1          1          1     0.9326          1 
  19   rs138617474     0.1062     0.1062          1          1          1          1     0.9326          1 
  19    rs10408521     0.1062     0.1062          1          1          1          1     0.9326          1 
  19    rs10406011     0.1063     0.1063          1          1          1          1     0.9326          1 
  19     rs4541176     0.1065     0.1065          1          1          1          1     0.9326          1 
  19    rs55657489     0.1065     0.1065          1          1          1          1     0.9326          1 
  19   rs140565033     0.1066     0.1066          1          1          1          1     0.9326          1 
  19   rs202089713     0.1066     0.1066          1          1          1          1     0.9326          1 
  19   rs199899608     0.1066     0.1066          1          1          1          1     0.9326          1 
  19   rs201360664     0.1066     0.1066          1          1          1          1     0.9326          1 
  19    rs10424165     0.1066     0.1066          1          1          1          1     0.9326          1 
  19   rs145247204     0.1066     0.1066          1          1          1          1     0.9326          1 
  19     rs2878518     0.1066     0.1066          1          1          1          1     0.9326          1 
  19     rs2335800     0.1066     0.1066          1          1          1          1     0.9326          1 
  19    rs13344821      0.107      0.107          1          1          1          1     0.9326          1 
  19   rs147124486      0.107      0.107          1          1          1          1     0.9326          1 
  19    rs12461667     0.1072     0.1072          1          1          1          1     0.9326          1 
  19    rs10416634     0.1072     0.1072          1          1          1          1     0.9326          1 
  19   rs116300625     0.1072     0.1072          1          1          1          1     0.9326          1 
  19   rs141389570     0.1072     0.1072          1          1          1          1     0.9326          1 
  19   rs116215078     0.1072     0.1072          1          1          1          1     0.9326          1 
  19    rs73495786     0.1073     0.1073          1          1          1          1     0.9326          1 
  19     rs8111231     0.1075     0.1075          1          1          1          1     0.9326          1 
  19    rs12982773     0.1075     0.1075          1          1          1          1     0.9326          1 
  19    rs36012268     0.1075     0.1075          1          1          1          1     0.9326          1 
  19     rs6510913     0.1075     0.1075          1          1          1          1     0.9326          1 
  19     rs8112931     0.1075     0.1075          1          1          1          1     0.9326          1 
  19    rs12610184     0.1075     0.1075          1          1          1          1     0.9326          1 
  19    rs12971915     0.1075     0.1075          1          1          1          1     0.9326          1 
  19    rs12979964     0.1075     0.1075          1          1          1          1     0.9326          1 
  19    rs12976718     0.1075     0.1075          1          1          1          1     0.9326          1 
  19     rs3859488     0.1075     0.1075          1          1          1          1     0.9326          1 
  19   rs548896772     0.1076     0.1076          1          1          1          1     0.9326          1 
  19    rs76153862      0.108      0.108          1          1          1          1     0.9326          1 
  19    rs79354303      0.108      0.108          1          1          1          1     0.9326          1 
  19   rs114347551      0.108      0.108          1          1          1          1     0.9326          1 
  19   rs147729585      0.108      0.108          1          1          1          1     0.9326          1 
  19   rs145851374      0.108      0.108          1          1          1          1     0.9326          1 
  19     rs7259547      0.108      0.108          1          1          1          1     0.9326          1 
  19     rs7254379      0.108      0.108          1          1          1          1     0.9326          1 
  19    rs76341584      0.108      0.108          1          1          1          1     0.9326          1 
  19   rs527924076      0.108      0.108          1          1          1          1     0.9326          1 
  19   rs116642666     0.1085     0.1085          1          1          1          1     0.9326          1 
  19       rs36246     0.1085     0.1085          1          1          1          1     0.9326          1 
  19   rs533906158     0.1087     0.1087          1          1          1          1     0.9326          1 
  19   rs145703965     0.1087     0.1087          1          1          1          1     0.9326          1 
  19     rs7507610      0.109      0.109          1          1          1          1     0.9326          1 
  19     rs2967763     0.1092     0.1092          1          1          1          1     0.9326          1 
  19   rs114259307     0.1093     0.1093          1          1          1          1     0.9326          1 
  19   rs142263961     0.1093     0.1093          1          1          1          1     0.9326          1 
  19   rs115645677     0.1093     0.1093          1          1          1          1     0.9326          1 
  19   rs116776434     0.1093     0.1093          1          1          1          1     0.9326          1 
  19    rs77569008     0.1093     0.1093          1          1          1          1     0.9326          1 
  19    rs75914753     0.1093     0.1093          1          1          1          1     0.9326          1 
  19   rs149238509     0.1093     0.1093          1          1          1          1     0.9326          1 
  19    rs11085218     0.1094     0.1094          1          1          1          1     0.9326          1 
  19    rs10419572     0.1095     0.1095          1          1          1          1     0.9326          1 
  19    rs12971762     0.1096     0.1096          1          1          1          1     0.9326          1 
  19    rs12610157     0.1097     0.1097          1          1          1          1     0.9326          1 
  19    rs10416534     0.1097     0.1097          1          1          1          1     0.9326          1 
  19     rs6510973       0.11       0.11          1          1          1          1     0.9326          1 
  19   rs113509996     0.1101     0.1101          1          1          1          1     0.9326          1 
  19   rs114030067     0.1102     0.1102          1          1          1          1     0.9326          1 
  19   rs115303557     0.1102     0.1102          1          1          1          1     0.9326          1 
  19     rs1036224     0.1103     0.1103          1          1          1          1     0.9326          1 
  19     rs2335073     0.1103     0.1103          1          1          1          1     0.9326          1 
  19     rs6511878     0.1103     0.1103          1          1          1          1     0.9326          1 
  19    rs10421193     0.1103     0.1103          1          1          1          1     0.9326          1 
  19   rs111938750     0.1103     0.1103          1          1          1          1     0.9326          1 
  19   rs113741991     0.1103     0.1103          1          1          1          1     0.9326          1 
  19    rs33965463     0.1103     0.1103          1          1          1          1     0.9326          1 
  19    rs58532964     0.1105     0.1105          1          1          1          1     0.9326          1 
  19    rs35571068     0.1105     0.1105          1          1          1          1     0.9326          1 
  19   rs141096956     0.1106     0.1106          1          1          1          1     0.9326          1 
  19    rs16994004     0.1106     0.1106          1          1          1          1     0.9326          1 
  19    rs12978472     0.1107     0.1107          1          1          1          1     0.9326          1 
  19    esv3643580     0.1107     0.1107          1          1          1          1     0.9326          1 
  19    rs62111428     0.1107     0.1107          1          1          1          1     0.9326          1 
  19    rs62111430     0.1107     0.1107          1          1          1          1     0.9326          1 
  19    rs28592697     0.1108     0.1108          1          1          1          1     0.9326          1 
  19   rs369963335     0.1108     0.1108          1          1          1          1     0.9326          1 
  19     rs7246979     0.1108     0.1108          1          1          1          1     0.9326          1 
  19   rs112788230     0.1108     0.1108          1          1          1          1     0.9326          1 
  19   rs111986610     0.1108     0.1108          1          1          1          1     0.9326          1 
  19    rs75039994     0.1108     0.1108          1          1          1          1     0.9326          1 
  19     rs4807883     0.1109     0.1109          1          1          1          1     0.9326          1 
  19     rs1722212     0.1109     0.1109          1          1          1          1     0.9326          1 
  19   rs201750867     0.1111     0.1111          1          1          1          1     0.9326          1 
  19     rs7250686     0.1112     0.1112          1          1          1          1     0.9326          1 
  19   rs112984933     0.1112     0.1112          1          1          1          1     0.9326          1 
  19    rs10418137     0.1112     0.1112          1          1          1          1     0.9326          1 
  19   rs576737264     0.1114     0.1114          1          1          1          1     0.9326          1 
  19    rs11878279     0.1114     0.1114          1          1          1          1     0.9326          1 
  19    rs11667379     0.1114     0.1114          1          1          1          1     0.9326          1 
  19    rs73484458     0.1115     0.1115          1          1          1          1     0.9326          1 
  19    rs74805962     0.1116     0.1116          1          1          1          1     0.9326          1 
  19    rs62117486     0.1116     0.1116          1          1          1          1     0.9326          1 
  19      rs331681     0.1117     0.1117          1          1          1          1     0.9326          1 
  19   rs183679691     0.1118     0.1118          1          1          1          1     0.9326          1 
  19      rs372890      0.112      0.112          1          1          1          1     0.9326          1 
  19      rs574567      0.112      0.112          1          1          1          1     0.9326          1 
  19    rs12976743      0.112      0.112          1          1          1          1     0.9326          1 
  19   rs114202831     0.1121     0.1121          1          1          1          1     0.9326          1 
  19    rs17159814     0.1124     0.1124          1          1          1          1     0.9326          1 
  19   rs144542668     0.1124     0.1124          1          1          1          1     0.9326          1 
  19   rs143479307     0.1124     0.1124          1          1          1          1     0.9326          1 
  19    rs11544612     0.1124     0.1124          1          1          1          1     0.9326          1 
  19    rs11544611     0.1124     0.1124          1          1          1          1     0.9326          1 
  19   rs114140751     0.1124     0.1124          1          1          1          1     0.9326          1 
  19    rs80053726     0.1124     0.1124          1          1          1          1     0.9326          1 
  19   rs116576031     0.1124     0.1124          1          1          1          1     0.9326          1 
  19     rs3183953     0.1124     0.1124          1          1          1          1     0.9326          1 
  19   rs116294485     0.1124     0.1124          1          1          1          1     0.9326          1 
  19   rs148028608     0.1124     0.1124          1          1          1          1     0.9326          1 
  19    rs58301376     0.1124     0.1124          1          1          1          1     0.9326          1 
  19   rs184347224     0.1124     0.1124          1          1          1          1     0.9326          1 
  19   rs139230971     0.1124     0.1124          1          1          1          1     0.9326          1 
  19   rs144034506     0.1124     0.1124          1          1          1          1     0.9326          1 
  19   rs146420720     0.1124     0.1124          1          1          1          1     0.9326          1 
  19   rs145561948     0.1124     0.1124          1          1          1          1     0.9326          1 
  19   rs150463732     0.1124     0.1124          1          1          1          1     0.9326          1 
  19   rs541304141     0.1124     0.1124          1          1          1          1     0.9326          1 
  19   rs151252623     0.1124     0.1124          1          1          1          1     0.9326          1 
  19    rs73923354     0.1128     0.1128          1          1          1          1     0.9326          1 
  19    rs73923357     0.1128     0.1128          1          1          1          1     0.9326          1 
  19    rs73923358     0.1128     0.1128          1          1          1          1     0.9326          1 
  19   rs151256639     0.1128     0.1128          1          1          1          1     0.9326          1 
  19    rs76617145     0.1128     0.1128          1          1          1          1     0.9326          1 
  19   rs200284573     0.1128     0.1128          1          1          1          1     0.9326          1 
  19    rs79338689     0.1128     0.1128          1          1          1          1     0.9326          1 
  19   rs142616563     0.1128     0.1128          1          1          1          1     0.9326          1 
  19   rs139614499     0.1128     0.1128          1          1          1          1     0.9326          1 
  19    rs59471511     0.1128     0.1128          1          1          1          1     0.9326          1 
  19    rs56989030     0.1128     0.1128          1          1          1          1     0.9326          1 
  19    rs78263735     0.1128     0.1128          1          1          1          1     0.9326          1 
  19   rs564280059     0.1128     0.1128          1          1          1          1     0.9326          1 
  19    rs56873301     0.1128     0.1128          1          1          1          1     0.9326          1 
  19    rs60303381     0.1128     0.1128          1          1          1          1     0.9326          1 
  19   rs551907810     0.1128     0.1128          1          1          1          1     0.9326          1 
  19    rs73923362     0.1128     0.1128          1          1          1          1     0.9326          1 
  19   rs148562783     0.1128     0.1128          1          1          1          1     0.9326          1 
  19    rs73923365     0.1128     0.1128          1          1          1          1     0.9326          1 
  19   rs115972457     0.1128     0.1128          1          1          1          1     0.9326          1 
  19    rs73923385     0.1128     0.1128          1          1          1          1     0.9326          1 
  19   rs560323120     0.1129     0.1129          1          1          1          1     0.9326          1 
  19   rs113948981     0.1129     0.1129          1          1          1          1     0.9326          1 
  19     rs1382354      0.113      0.113          1          1          1          1     0.9326          1 
  19   rs201774847     0.1131     0.1131          1          1          1          1     0.9326          1 
  19   rs186285727     0.1131     0.1131          1          1          1          1     0.9326          1 
  19     rs2303110     0.1134     0.1134          1          1          1          1     0.9326          1 
  19   rs115674067     0.1135     0.1135          1          1          1          1     0.9326          1 
  19     rs3810222     0.1135     0.1135          1          1          1          1     0.9326          1 
  19     rs3810223     0.1135     0.1135          1          1          1          1     0.9326          1 
  19   rs556008612      0.114      0.114          1          1          1          1     0.9326          1 
  19   rs577732206      0.114      0.114          1          1          1          1     0.9326          1 
  19   rs113394178      0.114      0.114          1          1          1          1     0.9326          1 
  19    rs56706440     0.1141     0.1141          1          1          1          1     0.9326          1 
  19   rs200976491     0.1141     0.1141          1          1          1          1     0.9326          1 
  19    rs77239504     0.1141     0.1141          1          1          1          1     0.9326          1 
  19   rs114378028     0.1141     0.1141          1          1          1          1     0.9326          1 
  19   rs112634049     0.1141     0.1141          1          1          1          1     0.9326          1 
  19    rs80350027     0.1141     0.1141          1          1          1          1     0.9326          1 
  19    rs77545091     0.1141     0.1141          1          1          1          1     0.9326          1 
  19    rs75387087     0.1141     0.1141          1          1          1          1     0.9326          1 
  19   rs112543183     0.1141     0.1141          1          1          1          1     0.9326          1 
  19   rs141153905     0.1141     0.1141          1          1          1          1     0.9326          1 
  19   rs111442782     0.1142     0.1142          1          1          1          1     0.9326          1 
  19   rs112186796     0.1142     0.1142          1          1          1          1     0.9326          1 
  19   rs111991228     0.1142     0.1142          1          1          1          1     0.9326          1 
  19   rs112544030     0.1142     0.1142          1          1          1          1     0.9326          1 
  19   rs112247968     0.1142     0.1142          1          1          1          1     0.9326          1 
  19     rs4419161     0.1143     0.1143          1          1          1          1     0.9326          1 
  19    rs11085191     0.1143     0.1143          1          1          1          1     0.9326          1 
  19     rs4410197     0.1143     0.1143          1          1          1          1     0.9326          1 
  19   rs115852921     0.1144     0.1144          1          1          1          1     0.9326          1 
  19    rs57631880     0.1144     0.1144          1          1          1          1     0.9326          1 
  19     rs7250313     0.1146     0.1146          1          1          1          1     0.9326          1 
  19    rs35846694     0.1146     0.1146          1          1          1          1     0.9326          1 
  19    rs12976792     0.1146     0.1146          1          1          1          1     0.9326          1 
  19    rs12610760     0.1146     0.1146          1          1          1          1     0.9326          1 
  19    rs12981355     0.1146     0.1146          1          1          1          1     0.9326          1 
  19    rs12972739     0.1146     0.1146          1          1          1          1     0.9326          1 
  19    rs12971753     0.1146     0.1146          1          1          1          1     0.9326          1 
  19    rs72999517     0.1146     0.1146          1          1          1          1     0.9326          1 
  19   rs200096205     0.1146     0.1146          1          1          1          1     0.9326          1 
  19    rs13344227     0.1148     0.1148          1          1          1          1     0.9326          1 
  19   rs113770048     0.1149     0.1149          1          1          1          1     0.9326          1 
  19       rs13265     0.1149     0.1149          1          1          1          1     0.9326          1 
  19       rs12563     0.1149     0.1149          1          1          1          1     0.9326          1 
  19    rs11085208      0.115      0.115          1          1          1          1     0.9326          1 
  19   rs561570798      0.115      0.115          1          1          1          1     0.9326          1 
  19    rs11665859      0.115      0.115          1          1          1          1     0.9326          1 
  19    rs76919732     0.1151     0.1151          1          1          1          1     0.9326          1 
  19   rs540185358     0.1152     0.1152          1          1          1          1     0.9326          1 
  19   rs200103523     0.1152     0.1152          1          1          1          1     0.9326          1 
  19   rs534407911     0.1153     0.1153          1          1          1          1     0.9326          1 
  19      rs466123     0.1154     0.1154          1          1          1          1     0.9326          1 
  19   rs114331510     0.1155     0.1155          1          1          1          1     0.9326          1 
  19   rs140720814     0.1157     0.1157          1          1          1          1     0.9326          1 
  19   rs112824608     0.1158     0.1158          1          1          1          1     0.9326          1 
  19    rs73499615     0.1158     0.1158          1          1          1          1     0.9326          1 
  19   rs150282612     0.1158     0.1158          1          1          1          1     0.9326          1 
  19    rs80289052     0.1158     0.1158          1          1          1          1     0.9326          1 
  19    rs77034148     0.1158     0.1158          1          1          1          1     0.9326          1 
  19   rs113483012     0.1158     0.1158          1          1          1          1     0.9326          1 
  19    rs57549366     0.1158     0.1158          1          1          1          1     0.9326          1 
  19    rs73499651     0.1158     0.1158          1          1          1          1     0.9326          1 
  19    rs73499653     0.1158     0.1158          1          1          1          1     0.9326          1 
  19    rs73499656     0.1158     0.1158          1          1          1          1     0.9326          1 
  19    rs73499658     0.1158     0.1158          1          1          1          1     0.9326          1 
  19    rs73499666     0.1158     0.1158          1          1          1          1     0.9326          1 
  19    rs75617635     0.1158     0.1158          1          1          1          1     0.9326          1 
  19    rs57390264     0.1158     0.1158          1          1          1          1     0.9326          1 
  19    rs57998722     0.1158     0.1158          1          1          1          1     0.9326          1 
  19    rs58166385     0.1158     0.1158          1          1          1          1     0.9326          1 
  19   rs567754538     0.1159     0.1159          1          1          1          1     0.9327          1 
  19    rs11668580     0.1159     0.1159          1          1          1          1     0.9327          1 
  19   rs114989635     0.1161     0.1161          1          1          1          1     0.9329          1 
  19     rs2258496     0.1161     0.1161          1          1          1          1     0.9329          1 
  19     rs2043838     0.1163     0.1163          1          1          1          1     0.9329          1 
  19    rs74764604     0.1164     0.1164          1          1          1          1     0.9329          1 
  19    rs73920797     0.1164     0.1164          1          1          1          1     0.9329          1 
  19    rs73923608     0.1164     0.1164          1          1          1          1     0.9329          1 
  19   rs148273067     0.1164     0.1164          1          1          1          1     0.9329          1 
  19    rs78612827     0.1164     0.1164          1          1          1          1     0.9329          1 
  19    rs55864089     0.1164     0.1164          1          1          1          1     0.9329          1 
  19   rs146477961     0.1164     0.1164          1          1          1          1     0.9329          1 
  19    rs10422296     0.1166     0.1166          1          1          1          1     0.9329          1 
  19     rs9749382     0.1166     0.1166          1          1          1          1     0.9329          1 
  19    rs77853209     0.1166     0.1166          1          1          1          1     0.9329          1 
  19   rs113893384     0.1167     0.1167          1          1          1          1     0.9329          1 
  19     rs1990975     0.1167     0.1167          1          1          1          1     0.9329          1 
  19   rs138469952     0.1168     0.1168          1          1          1          1     0.9329          1 
  19   rs146293569     0.1168     0.1168          1          1          1          1     0.9329          1 
  19    rs76984385     0.1168     0.1168          1          1          1          1     0.9329          1 
  19    rs34624121     0.1168     0.1168          1          1          1          1     0.9329          1 
  19    rs67301489      0.117      0.117          1          1          1          1     0.9341          1 
  19    rs11671264     0.1172     0.1172          1          1          1          1     0.9343          1 
  19   rs141294173     0.1172     0.1172          1          1          1          1     0.9343          1 
  19     rs3813770     0.1174     0.1174          1          1          1          1     0.9343          1 
  19   rs115403361     0.1175     0.1175          1          1          1          1     0.9343          1 
  19   rs569823795     0.1175     0.1175          1          1          1          1     0.9343          1 
  19   rs112146241     0.1175     0.1175          1          1          1          1     0.9343          1 
  19   rs113051563     0.1175     0.1175          1          1          1          1     0.9343          1 
  19    rs76969224     0.1175     0.1175          1          1          1          1     0.9343          1 
  19      rs377237     0.1177     0.1177          1          1          1          1     0.9343          1 
  19      rs416956     0.1177     0.1177          1          1          1          1     0.9343          1 
  19      rs382146     0.1177     0.1177          1          1          1          1     0.9343          1 
  19     rs7409456     0.1177     0.1177          1          1          1          1     0.9343          1 
  19     rs8105106     0.1178     0.1178          1          1          1          1     0.9343          1 
  19    rs78807434     0.1178     0.1178          1          1          1          1     0.9343          1 
  19    rs73547541     0.1179     0.1179          1          1          1          1     0.9343          1 
  19    rs59836278     0.1179     0.1179          1          1          1          1     0.9343          1 
  19    rs58546514     0.1179     0.1179          1          1          1          1     0.9343          1 
  19    rs10404673      0.118      0.118          1          1          1          1     0.9343          1 
  19   rs587723195      0.118      0.118          1          1          1          1     0.9343          1 
  19    rs62126087     0.1182     0.1182          1          1          1          1     0.9354          1 
  19    rs10402062     0.1182     0.1182          1          1          1          1     0.9354          1 
  19    rs58186620     0.1185     0.1185          1          1          1          1     0.9371          1 
  19   rs547504747     0.1185     0.1185          1          1          1          1     0.9371          1 
  19     rs2241397     0.1191     0.1191          1          1          1          1     0.9387          1 
  19     rs9677011     0.1191     0.1191          1          1          1          1     0.9387          1 
  19     rs2241398     0.1191     0.1191          1          1          1          1     0.9387          1 
  19    rs10413156     0.1195     0.1195          1          1          1          1     0.9387          1 
  19      rs571791     0.1196     0.1196          1          1          1          1     0.9387          1 
  19   rs144064811     0.1196     0.1196          1          1          1          1     0.9387          1 
  19   rs375976582     0.1196     0.1196          1          1          1          1     0.9387          1 
  19   rs112975317       0.12       0.12          1          1          1          1     0.9387          1 
  19    rs62124742     0.1201     0.1201          1          1          1          1     0.9387          1 
  19     rs2131747     0.1201     0.1201          1          1          1          1     0.9387          1 
  19     rs8182451     0.1201     0.1201          1          1          1          1     0.9387          1 
  19     rs8182623     0.1201     0.1201          1          1          1          1     0.9387          1 
  19   rs202042751     0.1201     0.1201          1          1          1          1     0.9387          1 
  19   rs199811889     0.1201     0.1201          1          1          1          1     0.9387          1 
  19    rs79712419     0.1203     0.1203          1          1          1          1     0.9387          1 
  19   rs113797077     0.1204     0.1204          1          1          1          1     0.9387          1 
  19   rs112329192     0.1206     0.1206          1          1          1          1     0.9387          1 
  19    rs28599733     0.1216     0.1216          1          1          1          1     0.9387          1 
  19    rs77882112     0.1217     0.1217          1          1          1          1     0.9387          1 
  19    rs80224299     0.1217     0.1217          1          1          1          1     0.9387          1 
  19    rs80305730     0.1217     0.1217          1          1          1          1     0.9387          1 
  19   rs149685013     0.1217     0.1217          1          1          1          1     0.9387          1 
  19     rs7260652     0.1217     0.1217          1          1          1          1     0.9387          1 
  19     rs7252040     0.1217     0.1217          1          1          1          1     0.9387          1 
  19   rs533812638     0.1217     0.1217          1          1          1          1     0.9387          1 
  19    rs79694188     0.1217     0.1217          1          1          1          1     0.9387          1 
  19   rs116031568     0.1217     0.1217          1          1          1          1     0.9387          1 
  19    rs61730396     0.1217     0.1217          1          1          1          1     0.9387          1 
  19    rs61751875     0.1217     0.1217          1          1          1          1     0.9387          1 
  19    rs61745558     0.1217     0.1217          1          1          1          1     0.9387          1 
  19   rs114119470     0.1217     0.1217          1          1          1          1     0.9387          1 
  19   rs115923170     0.1217     0.1217          1          1          1          1     0.9387          1 
  19    rs80169744     0.1217     0.1217          1          1          1          1     0.9387          1 
  19    rs33950503     0.1217     0.1217          1          1          1          1     0.9387          1 
  19     rs8107410     0.1217     0.1217          1          1          1          1     0.9387          1 
  19   rs553464161     0.1217     0.1217          1          1          1          1     0.9387          1 
  19    rs72997027     0.1217     0.1217          1          1          1          1     0.9387          1 
  19     rs8109332     0.1217     0.1217          1          1          1          1     0.9387          1 
  19   rs200387256     0.1218     0.1218          1          1          1          1     0.9387          1 
  19    rs58671859     0.1219     0.1219          1          1          1          1     0.9387          1 
  19    rs59277920     0.1219     0.1219          1          1          1          1     0.9387          1 
  19     rs8106698     0.1219     0.1219          1          1          1          1     0.9387          1 
  19     rs8103098     0.1219     0.1219          1          1          1          1     0.9387          1 
  19     rs8103179     0.1219     0.1219          1          1          1          1     0.9387          1 
  19     rs1985937      0.122      0.122          1          1          1          1     0.9387          1 
  19   rs145093870     0.1221     0.1221          1          1          1          1     0.9387          1 
  19    rs17001756     0.1221     0.1221          1          1          1          1     0.9387          1 
  19     rs8110010     0.1221     0.1221          1          1          1          1     0.9387          1 
  19     rs8101495     0.1221     0.1221          1          1          1          1     0.9387          1 
  19    rs12972230     0.1222     0.1222          1          1          1          1     0.9387          1 
  19    rs58782365     0.1222     0.1222          1          1          1          1     0.9387          1 
  19    rs28506987     0.1223     0.1223          1          1          1          1     0.9387          1 
  19    rs10404874     0.1226     0.1226          1          1          1          1     0.9387          1 
  19     rs4804368     0.1226     0.1226          1          1          1          1     0.9387          1 
  19    rs61124290     0.1227     0.1227          1          1          1          1     0.9387          1 
  19    rs56053254     0.1227     0.1227          1          1          1          1     0.9387          1 
  19    rs80058445     0.1227     0.1227          1          1          1          1     0.9387          1 
  19   rs111960683     0.1227     0.1227          1          1          1          1     0.9387          1 
  19    rs59554542     0.1228     0.1228          1          1          1          1     0.9387          1 
  19      rs778988     0.1228     0.1228          1          1          1          1     0.9387          1 
  19    rs11085149     0.1228     0.1228          1          1          1          1     0.9387          1 
  19      rs778979     0.1228     0.1228          1          1          1          1     0.9387          1 
  19      rs778980     0.1228     0.1228          1          1          1          1     0.9387          1 
  19      rs778983     0.1228     0.1228          1          1          1          1     0.9387          1 
  19      rs702065     0.1228     0.1228          1          1          1          1     0.9387          1 
  19     rs2967713     0.1228     0.1228          1          1          1          1     0.9387          1 
  19    rs10416127     0.1231     0.1231          1          1          1          1     0.9387          1 
  19     rs9676896     0.1232     0.1232          1          1          1          1     0.9387          1 
  19    rs78391770     0.1234     0.1234          1          1          1          1     0.9387          1 
  19    rs73922428     0.1234     0.1234          1          1          1          1     0.9387          1 
  19   rs149782563     0.1234     0.1234          1          1          1          1     0.9387          1 
  19   rs114656516     0.1234     0.1234          1          1          1          1     0.9387          1 
  19    rs58146129     0.1234     0.1234          1          1          1          1     0.9387          1 
  19   rs149828234     0.1234     0.1234          1          1          1          1     0.9387          1 
  19    rs58402628     0.1234     0.1234          1          1          1          1     0.9387          1 
  19    rs59913454     0.1234     0.1234          1          1          1          1     0.9387          1 
  19   rs373163214     0.1234     0.1234          1          1          1          1     0.9387          1 
  19    rs79145370     0.1234     0.1234          1          1          1          1     0.9387          1 
  19    rs61113271     0.1234     0.1234          1          1          1          1     0.9387          1 
  19    rs73922454     0.1234     0.1234          1          1          1          1     0.9387          1 
  19    rs80322087     0.1234     0.1234          1          1          1          1     0.9387          1 
  19    rs73922457     0.1234     0.1234          1          1          1          1     0.9387          1 
  19   rs142316724     0.1234     0.1234          1          1          1          1     0.9387          1 
  19   rs112529612     0.1234     0.1234          1          1          1          1     0.9387          1 
  19   rs140380134     0.1234     0.1234          1          1          1          1     0.9387          1 
  19   rs535790218     0.1235     0.1235          1          1          1          1     0.9387          1 
  19    rs60881924     0.1235     0.1235          1          1          1          1     0.9387          1 
  19    rs57013074     0.1236     0.1236          1          1          1          1     0.9387          1 
  19     rs8102917     0.1237     0.1237          1          1          1          1     0.9387          1 
  19   rs138703213     0.1239     0.1239          1          1          1          1     0.9387          1 
  19   rs116664360     0.1239     0.1239          1          1          1          1     0.9387          1 
  19     rs6510894     0.1239     0.1239          1          1          1          1     0.9387          1 
  19    rs10408010     0.1239     0.1239          1          1          1          1     0.9387          1 
  19    rs10416892     0.1239     0.1239          1          1          1          1     0.9387          1 
  19     rs6510895     0.1239     0.1239          1          1          1          1     0.9387          1 
  19   rs112732413     0.1241     0.1241          1          1          1          1     0.9387          1 
  19     rs8109621     0.1241     0.1241          1          1          1          1     0.9387          1 
  19   rs113522542     0.1241     0.1241          1          1          1          1     0.9387          1 
  19   rs142834025     0.1243     0.1243          1          1          1          1     0.9387          1 
  19   rs115573426     0.1243     0.1243          1          1          1          1     0.9387          1 
  19    rs60433440     0.1243     0.1243          1          1          1          1     0.9387          1 
  19    rs10424879     0.1243     0.1243          1          1          1          1     0.9387          1 
  19    rs10418566     0.1243     0.1243          1          1          1          1     0.9387          1 
  19     rs2053074     0.1243     0.1243          1          1          1          1     0.9387          1 
  19    rs10221473     0.1244     0.1244          1          1          1          1     0.9387          1 
  19   rs115238312     0.1244     0.1244          1          1          1          1     0.9387          1 
  19     rs8101064     0.1245     0.1245          1          1          1          1     0.9387          1 
  19    rs10745023     0.1247     0.1247          1          1          1          1     0.9387          1 
  19     rs8103270     0.1247     0.1247          1          1          1          1     0.9387          1 
  19     rs1433062     0.1247     0.1247          1          1          1          1     0.9387          1 
  19     rs2335531     0.1247     0.1247          1          1          1          1     0.9387          1 
  19    rs11666765     0.1247     0.1247          1          1          1          1     0.9387          1 
  19    rs17272543     0.1247     0.1247          1          1          1          1     0.9387          1 
  19    rs11668157     0.1247     0.1247          1          1          1          1     0.9387          1 
  19    rs57910242     0.1247     0.1247          1          1          1          1     0.9387          1 
  19    rs78114750     0.1247     0.1247          1          1          1          1     0.9387          1 
  19     rs8111943     0.1247     0.1247          1          1          1          1     0.9387          1 
  19    rs55745818     0.1249     0.1249          1          1          1          1     0.9387          1 
  19   rs375287631     0.1249     0.1249          1          1          1          1     0.9387          1 
  19     rs7254256     0.1249     0.1249          1          1          1          1     0.9387          1 
  19    rs12976603     0.1249     0.1249          1          1          1          1     0.9387          1 
  19    rs12984051     0.1249     0.1249          1          1          1          1     0.9387          1 
  19    rs57927387     0.1251     0.1251          1          1          1          1     0.9387          1 
  19    rs11085221     0.1251     0.1251          1          1          1          1     0.9387          1 
  19     rs1808555     0.1252     0.1252          1          1          1          1     0.9387          1 
  19     rs2099116     0.1252     0.1252          1          1          1          1     0.9387          1 
  19     rs2914568     0.1252     0.1252          1          1          1          1     0.9387          1 
  19     rs2967663     0.1252     0.1252          1          1          1          1     0.9387          1 
  19     rs2967664     0.1252     0.1252          1          1          1          1     0.9387          1 
  19     rs2914567     0.1252     0.1252          1          1          1          1     0.9387          1 
  19     rs2914566     0.1252     0.1252          1          1          1          1     0.9387          1 
  19     rs2115476     0.1252     0.1252          1          1          1          1     0.9387          1 
  19    rs76069936     0.1252     0.1252          1          1          1          1     0.9387          1 
  19    rs74453092     0.1253     0.1253          1          1          1          1     0.9391          1 
  19    rs59877592     0.1255     0.1255          1          1          1          1     0.9392          1 
  19   rs368432585     0.1255     0.1255          1          1          1          1     0.9392          1 
  19    rs11881665     0.1256     0.1256          1          1          1          1     0.9392          1 
  19    rs55908734     0.1256     0.1256          1          1          1          1     0.9392          1 
  19    rs28714392     0.1256     0.1256          1          1          1          1     0.9392          1 
  19    rs28798370     0.1257     0.1257          1          1          1          1     0.9392          1 
  19    rs57274677     0.1257     0.1257          1          1          1          1     0.9392          1 
  19    rs35294011     0.1258     0.1258          1          1          1          1     0.9395          1 
  19    rs10421569     0.1261     0.1261          1          1          1          1     0.9399          1 
  19    rs34002426     0.1263     0.1263          1          1          1          1     0.9399          1 
  19   rs114108998     0.1265     0.1265          1          1          1          1     0.9399          1 
  19   rs140815113     0.1265     0.1265          1          1          1          1     0.9399          1 
  19   rs141249318     0.1265     0.1265          1          1          1          1     0.9399          1 
  19   rs114752990     0.1265     0.1265          1          1          1          1     0.9399          1 
  19   rs114449437     0.1265     0.1265          1          1          1          1     0.9399          1 
  19    rs57206831     0.1265     0.1265          1          1          1          1     0.9399          1 
  19    rs17160011     0.1265     0.1265          1          1          1          1     0.9399          1 
  19    rs73494837     0.1265     0.1265          1          1          1          1     0.9399          1 
  19   rs144859864     0.1266     0.1266          1          1          1          1     0.9399          1 
  19   rs112513647     0.1267     0.1267          1          1          1          1     0.9399          1 
  19     rs2035967     0.1268     0.1268          1          1          1          1     0.9399          1 
  19     rs2035968     0.1268     0.1268          1          1          1          1     0.9399          1 
  19     rs1038081      0.127      0.127          1          1          1          1     0.9399          1 
  19   rs542815659     0.1271     0.1271          1          1          1          1     0.9399          1 
  19    rs78695937     0.1272     0.1272          1          1          1          1     0.9399          1 
  19     rs2059807     0.1273     0.1273          1          1          1          1     0.9399          1 
  19     rs4408641     0.1275     0.1275          1          1          1          1     0.9399          1 
  19   rs148432185     0.1277     0.1277          1          1          1          1     0.9399          1 
  19    rs34840054     0.1277     0.1277          1          1          1          1     0.9399          1 
  19    rs10410555     0.1278     0.1278          1          1          1          1     0.9399          1 
  19   rs146983888     0.1279     0.1279          1          1          1          1     0.9399          1 
  19     rs8106329     0.1279     0.1279          1          1          1          1     0.9399          1 
  19     rs8107359     0.1279     0.1279          1          1          1          1     0.9399          1 
  19     rs8107575     0.1279     0.1279          1          1          1          1     0.9399          1 
  19    rs58493671      0.128      0.128          1          1          1          1     0.9399          1 
  19   rs201674447      0.128      0.128          1          1          1          1     0.9399          1 
  19      rs331686     0.1281     0.1281          1          1          1          1     0.9399          1 
  19     rs7250078     0.1281     0.1281          1          1          1          1     0.9399          1 
  19   rs150167531     0.1281     0.1281          1          1          1          1     0.9399          1 
  19     rs8101873     0.1281     0.1281          1          1          1          1     0.9399          1 
  19     rs8112905     0.1281     0.1281          1          1          1          1     0.9399          1 
  19     rs9749149     0.1281     0.1281          1          1          1          1     0.9399          1 
  19     rs8104196     0.1283     0.1283          1          1          1          1     0.9399          1 
  19    rs17160115     0.1283     0.1283          1          1          1          1     0.9399          1 
  19   rs116837931     0.1283     0.1283          1          1          1          1     0.9399          1 
  19    rs55652837     0.1284     0.1284          1          1          1          1     0.9399          1 
  19    rs60373668     0.1285     0.1285          1          1          1          1     0.9399          1 
  19    rs75234548     0.1285     0.1285          1          1          1          1     0.9399          1 
  19    rs56893263     0.1285     0.1285          1          1          1          1     0.9399          1 
  19     rs8107572     0.1285     0.1285          1          1          1          1     0.9399          1 
  19   rs114771471     0.1285     0.1285          1          1          1          1     0.9399          1 
  19   rs111599207     0.1285     0.1285          1          1          1          1     0.9399          1 
  19     rs7252993     0.1287     0.1287          1          1          1          1     0.9399          1 
  19    rs10427021     0.1287     0.1287          1          1          1          1     0.9399          1 
  19     rs9749116     0.1288     0.1288          1          1          1          1     0.9399          1 
  19   rs143215160     0.1288     0.1288          1          1          1          1     0.9399          1 
  19    rs76045680     0.1288     0.1288          1          1          1          1     0.9399          1 
  19    rs78156549     0.1289     0.1289          1          1          1          1     0.9399          1 
  19    rs74551154     0.1289     0.1289          1          1          1          1     0.9399          1 
  19    rs57845540      0.129      0.129          1          1          1          1     0.9399          1 
  19    rs61051007      0.129      0.129          1          1          1          1     0.9399          1 
  19    rs76868501      0.129      0.129          1          1          1          1     0.9399          1 
  19    rs59039881      0.129      0.129          1          1          1          1     0.9399          1 
  19   rs146828458     0.1292     0.1292          1          1          1          1     0.9399          1 
  19    rs62124464     0.1293     0.1293          1          1          1          1     0.9399          1 
  19    rs62124465     0.1293     0.1293          1          1          1          1     0.9399          1 
  19    rs35869342     0.1293     0.1293          1          1          1          1     0.9399          1 
  19    rs73501545     0.1296     0.1296          1          1          1          1     0.9399          1 
  19    rs78798589     0.1296     0.1296          1          1          1          1     0.9399          1 
  19   rs115430514     0.1296     0.1296          1          1          1          1     0.9399          1 
  19   rs114372157     0.1296     0.1296          1          1          1          1     0.9399          1 
  19   rs116059166     0.1296     0.1296          1          1          1          1     0.9399          1 
  19   rs115664376     0.1296     0.1296          1          1          1          1     0.9399          1 
  19    rs17238795     0.1296     0.1296          1          1          1          1     0.9399          1 
  19    rs17304520     0.1296     0.1296          1          1          1          1     0.9399          1 
  19    rs79099584     0.1296     0.1296          1          1          1          1     0.9399          1 
  19    rs12608531     0.1296     0.1296          1          1          1          1     0.9399          1 
  19     rs8106716     0.1296     0.1296          1          1          1          1     0.9399          1 
  19   rs145952701     0.1296     0.1296          1          1          1          1     0.9399          1 
  19    rs17304527     0.1296     0.1296          1          1          1          1     0.9399          1 
  19    rs78005669     0.1296     0.1296          1          1          1          1     0.9399          1 
  19    rs79914735     0.1296     0.1296          1          1          1          1     0.9399          1 
  19   rs141813612     0.1296     0.1296          1          1          1          1     0.9399          1 
  19    rs10445619     0.1296     0.1296          1          1          1          1     0.9399          1 
  19    rs78029020     0.1296     0.1296          1          1          1          1     0.9399          1 
  19    rs58096320     0.1298     0.1298          1          1          1          1     0.9403          1 
  19    rs61699527     0.1298     0.1298          1          1          1          1     0.9403          1 
  19   rs114732703     0.1299     0.1299          1          1          1          1     0.9403          1 
  19   rs115391567     0.1299     0.1299          1          1          1          1     0.9403          1 
  19     rs2967602       0.13       0.13          1          1          1          1     0.9403          1 
  19     rs2967571       0.13       0.13          1          1          1          1     0.9403          1 
  19     rs7249482     0.1304     0.1304          1          1          1          1     0.9429          1 
  19    rs17159575     0.1305     0.1305          1          1          1          1     0.9429          1 
  19    rs59068331     0.1306     0.1306          1          1          1          1     0.9429          1 
  19    rs60974710     0.1306     0.1306          1          1          1          1     0.9429          1 
  19    rs28375314     0.1306     0.1306          1          1          1          1     0.9429          1 
  19    rs28504210     0.1306     0.1306          1          1          1          1     0.9429          1 
  19    rs73498772     0.1307     0.1307          1          1          1          1     0.9429          1 
  19    rs57410351     0.1309     0.1309          1          1          1          1     0.9429          1 
  19     rs4476279     0.1309     0.1309          1          1          1          1     0.9429          1 
  19   rs114342631      0.131      0.131          1          1          1          1     0.9429          1 
  19    rs73923405      0.131      0.131          1          1          1          1     0.9429          1 
  19      rs808843     0.1311     0.1311          1          1          1          1     0.9429          1 
  19   rs116801186     0.1312     0.1312          1          1          1          1     0.9429          1 
  19   rs118114660     0.1312     0.1312          1          1          1          1     0.9429          1 
  19   rs113896598     0.1312     0.1312          1          1          1          1     0.9429          1 
  19   rs116937327     0.1317     0.1317          1          1          1          1     0.9429          1 
  19    rs75977782     0.1317     0.1317          1          1          1          1     0.9429          1 
  19    rs10404606     0.1318     0.1318          1          1          1          1     0.9429          1 
  19   rs112473425     0.1319     0.1319          1          1          1          1     0.9429          1 
  19      rs794452     0.1319     0.1319          1          1          1          1     0.9429          1 
  19   rs117172424     0.1321     0.1321          1          1          1          1     0.9429          1 
  19     rs6603113     0.1321     0.1321          1          1          1          1     0.9429          1 
  19     rs8100530     0.1321     0.1321          1          1          1          1     0.9429          1 
  19   rs149936272     0.1322     0.1322          1          1          1          1     0.9429          1 
  19   rs150247709     0.1322     0.1322          1          1          1          1     0.9429          1 
  19   rs115557167     0.1322     0.1322          1          1          1          1     0.9429          1 
  19   rs139830448     0.1322     0.1322          1          1          1          1     0.9429          1 
  19   rs567879436     0.1322     0.1322          1          1          1          1     0.9429          1 
  19    rs56351405     0.1323     0.1323          1          1          1          1     0.9429          1 
  19      rs889182     0.1323     0.1323          1          1          1          1     0.9429          1 
  19     rs8109594     0.1325     0.1325          1          1          1          1     0.9429          1 
  19     rs2354114     0.1325     0.1325          1          1          1          1     0.9429          1 
  19    rs77143250     0.1325     0.1325          1          1          1          1     0.9429          1 
  19    rs59360812     0.1325     0.1325          1          1          1          1     0.9429          1 
  19   rs575606581     0.1326     0.1326          1          1          1          1     0.9429          1 
  19     rs4804281     0.1326     0.1326          1          1          1          1     0.9429          1 
  19   rs115190553     0.1327     0.1327          1          1          1          1     0.9429          1 
  19   rs138491983     0.1327     0.1327          1          1          1          1     0.9429          1 
  19    rs10405845     0.1328     0.1328          1          1          1          1     0.9429          1 
  19   rs201443071     0.1328     0.1328          1          1          1          1     0.9429          1 
  19   rs536657597     0.1328     0.1328          1          1          1          1     0.9429          1 
  19     rs7260417      0.133      0.133          1          1          1          1     0.9429          1 
  19    rs79652720      0.133      0.133          1          1          1          1     0.9429          1 
  19   rs116353179      0.133      0.133          1          1          1          1     0.9429          1 
  19     rs8100461     0.1331     0.1331          1          1          1          1     0.9429          1 
  19    rs13382158     0.1332     0.1332          1          1          1          1     0.9429          1 
  19     rs1609453     0.1332     0.1332          1          1          1          1     0.9429          1 
  19   rs147167265     0.1332     0.1332          1          1          1          1     0.9429          1 
  19   rs202048634     0.1332     0.1332          1          1          1          1     0.9429          1 
  19   rs150202376     0.1333     0.1333          1          1          1          1     0.9429          1 
  19     rs3745368     0.1333     0.1333          1          1          1          1     0.9429          1 
  19   rs574197606     0.1334     0.1334          1          1          1          1     0.9429          1 
  19    rs62121177     0.1334     0.1334          1          1          1          1     0.9429          1 
  19    rs73010056     0.1334     0.1334          1          1          1          1     0.9429          1 
  19    rs74852518     0.1335     0.1335          1          1          1          1     0.9429          1 
  19     rs4134835     0.1336     0.1336          1          1          1          1     0.9429          1 
  19     rs2061776     0.1337     0.1337          1          1          1          1     0.9429          1 
  19     rs7249219     0.1337     0.1337          1          1          1          1     0.9429          1 
  19     rs7259885     0.1337     0.1337          1          1          1          1     0.9429          1 
  19   rs113055199      0.134      0.134          1          1          1          1     0.9429          1 
  19    rs58936509      0.134      0.134          1          1          1          1     0.9429          1 
  19     rs7245514     0.1343     0.1343          1          1          1          1     0.9429          1 
  19     rs7253442     0.1343     0.1343          1          1          1          1     0.9429          1 
  19     rs8107538     0.1347     0.1347          1          1          1          1     0.9429          1 
  19    rs60104364     0.1348     0.1348          1          1          1          1     0.9429          1 
  19    rs10423231     0.1349     0.1349          1          1          1          1     0.9429          1 
  19    rs77638493     0.1349     0.1349          1          1          1          1     0.9429          1 
  19    rs10906992     0.1349     0.1349          1          1          1          1     0.9429          1 
  19   rs201144068      0.135      0.135          1          1          1          1     0.9429          1 
  19    rs10407216      0.135      0.135          1          1          1          1     0.9429          1 
  19    rs57291869     0.1352     0.1352          1          1          1          1     0.9429          1 
  19   rs149797934     0.1352     0.1352          1          1          1          1     0.9429          1 
  19    rs28733121     0.1355     0.1355          1          1          1          1     0.9429          1 
  19     rs7248868     0.1355     0.1355          1          1          1          1     0.9429          1 
  19     rs8103554     0.1356     0.1356          1          1          1          1     0.9429          1 
  19   rs114062719     0.1358     0.1358          1          1          1          1     0.9429          1 
  19    rs74893279     0.1358     0.1358          1          1          1          1     0.9429          1 
  19   rs112609112     0.1358     0.1358          1          1          1          1     0.9429          1 
  19    rs78301934     0.1358     0.1358          1          1          1          1     0.9429          1 
  19    rs28643572     0.1359     0.1359          1          1          1          1     0.9429          1 
  19    rs58013530      0.136      0.136          1          1          1          1     0.9429          1 
  19    rs11669128     0.1361     0.1361          1          1          1          1     0.9429          1 
  19     rs1117268     0.1361     0.1361          1          1          1          1     0.9429          1 
  19     rs9305089     0.1361     0.1361          1          1          1          1     0.9429          1 
  19    rs10417877     0.1362     0.1362          1          1          1          1     0.9429          1 
  19     rs2967718     0.1362     0.1362          1          1          1          1     0.9429          1 
  19     rs1423049     0.1363     0.1363          1          1          1          1     0.9429          1 
  19    rs73550763     0.1364     0.1364          1          1          1          1     0.9429          1 
  19    rs73488778     0.1364     0.1364          1          1          1          1     0.9429          1 
  19   rs202146164     0.1365     0.1365          1          1          1          1     0.9429          1 
  19   rs202035660     0.1365     0.1365          1          1          1          1     0.9429          1 
  19    rs67703171     0.1365     0.1365          1          1          1          1     0.9429          1 
  19     rs7251129     0.1368     0.1368          1          1          1          1     0.9429          1 
  19   rs556738475     0.1368     0.1368          1          1          1          1     0.9429          1 
  19    rs17001893     0.1368     0.1368          1          1          1          1     0.9429          1 
  19    rs73494560     0.1368     0.1368          1          1          1          1     0.9429          1 
  19    rs73494562     0.1368     0.1368          1          1          1          1     0.9429          1 
  19    rs73494563     0.1368     0.1368          1          1          1          1     0.9429          1 
  19   rs540946040     0.1368     0.1368          1          1          1          1     0.9429          1 
  19    rs73920278     0.1369     0.1369          1          1          1          1     0.9429          1 
  19     rs2240927     0.1369     0.1369          1          1          1          1     0.9429          1 
  19     rs2240928     0.1369     0.1369          1          1          1          1     0.9429          1 
  19     rs4807863     0.1371     0.1371          1          1          1          1     0.9429          1 
  19   rs113263323     0.1371     0.1371          1          1          1          1     0.9429          1 
  19   rs140850492     0.1372     0.1372          1          1          1          1     0.9429          1 
  19    rs58163206     0.1373     0.1373          1          1          1          1     0.9429          1 
  19     rs8113777     0.1373     0.1373          1          1          1          1     0.9429          1 
  19     rs3787066     0.1376     0.1376          1          1          1          1     0.9429          1 
  19    rs12980282     0.1376     0.1376          1          1          1          1     0.9429          1 
  19     rs3787061     0.1376     0.1376          1          1          1          1     0.9429          1 
  19     rs2233185     0.1376     0.1376          1          1          1          1     0.9429          1 
  19    rs16993498     0.1376     0.1376          1          1          1          1     0.9429          1 
  19     rs4807852     0.1376     0.1376          1          1          1          1     0.9429          1 
  19    rs11448298     0.1376     0.1376          1          1          1          1     0.9429          1 
  19    rs11448299     0.1376     0.1376          1          1          1          1     0.9429          1 
  19     rs7255444     0.1376     0.1376          1          1          1          1     0.9429          1 
  19   rs538854889     0.1377     0.1377          1          1          1          1     0.9429          1 
  19    rs11085202     0.1377     0.1377          1          1          1          1     0.9429          1 
  19    rs10423564     0.1377     0.1377          1          1          1          1     0.9429          1 
  19    rs10416142     0.1377     0.1377          1          1          1          1     0.9429          1 
  19    rs10417656     0.1377     0.1377          1          1          1          1     0.9429          1 
  19    rs10424453     0.1377     0.1377          1          1          1          1     0.9429          1 
  19      rs778803     0.1378     0.1378          1          1          1          1     0.9429          1 
  19    rs10412845     0.1378     0.1378          1          1          1          1     0.9429          1 
  19    rs10418327     0.1378     0.1378          1          1          1          1     0.9429          1 
  19    rs11669819     0.1378     0.1378          1          1          1          1     0.9429          1 
  19    rs60803886      0.138      0.138          1          1          1          1     0.9429          1 
  19    rs10628444     0.1382     0.1382          1          1          1          1     0.9429          1 
  19    rs60613128     0.1383     0.1383          1          1          1          1     0.9429          1 
  19    rs73922404     0.1383     0.1383          1          1          1          1     0.9429          1 
  19    rs75409151     0.1383     0.1383          1          1          1          1     0.9429          1 
  19   rs148595074     0.1383     0.1383          1          1          1          1     0.9429          1 
  19   rs150066741     0.1383     0.1383          1          1          1          1     0.9429          1 
  19    rs10404406     0.1383     0.1383          1          1          1          1     0.9429          1 
  19     rs2878333     0.1385     0.1385          1          1          1          1     0.9429          1 
  19   rs148744764     0.1388     0.1388          1          1          1          1     0.9429          1 
  19     rs4804412     0.1388     0.1388          1          1          1          1     0.9429          1 
  19   rs113385784     0.1388     0.1388          1          1          1          1     0.9429          1 
  19    rs73490743     0.1388     0.1388          1          1          1          1     0.9429          1 
  19    rs73490744     0.1388     0.1388          1          1          1          1     0.9429          1 
  19   rs557879024     0.1388     0.1388          1          1          1          1     0.9429          1 
  19    rs61744612     0.1388     0.1388          1          1          1          1     0.9429          1 
  19    rs78704866     0.1388     0.1388          1          1          1          1     0.9429          1 
  19    rs61734212     0.1388     0.1388          1          1          1          1     0.9429          1 
  19   rs114396204     0.1388     0.1388          1          1          1          1     0.9429          1 
  19    rs79087669     0.1388     0.1388          1          1          1          1     0.9429          1 
  19    rs77727786     0.1388     0.1388          1          1          1          1     0.9429          1 
  19   rs115596454     0.1388     0.1388          1          1          1          1     0.9429          1 
  19   rs114440004     0.1388     0.1388          1          1          1          1     0.9429          1 
  19   rs116765650     0.1388     0.1388          1          1          1          1     0.9429          1 
  19   rs186220398     0.1388     0.1388          1          1          1          1     0.9429          1 
  19   rs148855601     0.1388     0.1388          1          1          1          1     0.9429          1 
  19   rs189960946     0.1388     0.1388          1          1          1          1     0.9429          1 
  19   rs527558292      0.139      0.139          1          1          1          1     0.9429          1 
  19    rs57836279     0.1392     0.1392          1          1          1          1     0.9429          1 
  19   rs113527862     0.1393     0.1393          1          1          1          1     0.9429          1 
  19    rs79365677     0.1393     0.1393          1          1          1          1     0.9429          1 
  19   rs112434004     0.1393     0.1393          1          1          1          1     0.9429          1 
  19   rs111948571     0.1393     0.1393          1          1          1          1     0.9429          1 
  19   rs201569681     0.1394     0.1394          1          1          1          1     0.9429          1 
  19     rs4134857     0.1396     0.1396          1          1          1          1     0.9429          1 
  19   rs114969390     0.1396     0.1396          1          1          1          1     0.9429          1 
  19     rs1030927     0.1396     0.1396          1          1          1          1     0.9429          1 
  19   rs116830978     0.1398     0.1398          1          1          1          1     0.9429          1 
  19   rs139927313     0.1398     0.1398          1          1          1          1     0.9429          1 
  19    rs35129899     0.1398     0.1398          1          1          1          1     0.9429          1 
  19    rs57838932     0.1399     0.1399          1          1          1          1     0.9429          1 
  19     rs4804749     0.1399     0.1399          1          1          1          1     0.9429          1 
  19    rs12610356       0.14       0.14          1          1          1          1     0.9429          1 
  19   rs113596170       0.14       0.14          1          1          1          1     0.9429          1 
  19    rs59141216     0.1401     0.1401          1          1          1          1     0.9429          1 
  19   rs113227417     0.1403     0.1403          1          1          1          1     0.9429          1 
  19   rs115729063     0.1404     0.1404          1          1          1          1     0.9429          1 
  19     rs2303700     0.1405     0.1405          1          1          1          1     0.9429          1 
  19   rs201515277     0.1405     0.1405          1          1          1          1     0.9429          1 
  19    rs10410021      0.141      0.141          1          1          1          1     0.9429          1 
  19    rs61591296      0.141      0.141          1          1          1          1     0.9429          1 
  19     rs7254965     0.1411     0.1411          1          1          1          1     0.9429          1 
  19    rs72981983     0.1412     0.1412          1          1          1          1     0.9429          1 
  19    rs11672739     0.1415     0.1415          1          1          1          1     0.9429          1 
  19    rs11669671     0.1415     0.1415          1          1          1          1     0.9429          1 
  19   rs141219004     0.1416     0.1416          1          1          1          1     0.9429          1 
  19   rs115580374     0.1416     0.1416          1          1          1          1     0.9429          1 
  19   rs115601637     0.1416     0.1416          1          1          1          1     0.9429          1 
  19   rs138011852     0.1416     0.1416          1          1          1          1     0.9429          1 
  19    rs55994980     0.1416     0.1416          1          1          1          1     0.9429          1 
  19    rs79777490     0.1416     0.1416          1          1          1          1     0.9429          1 
  19     rs2161568     0.1416     0.1416          1          1          1          1     0.9429          1 
  19      rs651555     0.1416     0.1416          1          1          1          1     0.9429          1 
  19     rs1968136     0.1416     0.1416          1          1          1          1     0.9429          1 
  19    rs62113381     0.1416     0.1416          1          1          1          1     0.9429          1 
  19    rs62113417     0.1416     0.1416          1          1          1          1     0.9429          1 
  19     rs2561794     0.1417     0.1417          1          1          1          1     0.9429          1 
  19    rs10408865     0.1419     0.1419          1          1          1          1     0.9429          1 
  19     rs3752140     0.1419     0.1419          1          1          1          1     0.9429          1 
  19     rs6511722     0.1419     0.1419          1          1          1          1     0.9429          1 
  19    rs10411374     0.1419     0.1419          1          1          1          1     0.9429          1 
  19   rs143347858     0.1421     0.1421          1          1          1          1     0.9429          1 
  19   rs201789523     0.1422     0.1422          1          1          1          1     0.9429          1 
  19   rs144294324     0.1424     0.1424          1          1          1          1     0.9429          1 
  19     rs3924927     0.1424     0.1424          1          1          1          1     0.9429          1 
  19    rs28550332     0.1424     0.1424          1          1          1          1     0.9429          1 
  19    rs12611233     0.1424     0.1424          1          1          1          1     0.9429          1 
  19    rs58179654     0.1425     0.1425          1          1          1          1     0.9429          1 
  19    rs10420944     0.1425     0.1425          1          1          1          1     0.9429          1 
  19    rs80238423     0.1426     0.1426          1          1          1          1     0.9429          1 
  19   rs563278807     0.1428     0.1428          1          1          1          1     0.9429          1 
  19     rs2287914     0.1429     0.1429          1          1          1          1     0.9429          1 
  19    rs11878528     0.1429     0.1429          1          1          1          1     0.9429          1 
  19   rs527854435     0.1429     0.1429          1          1          1          1     0.9429          1 
  19   rs568488428     0.1429     0.1429          1          1          1          1     0.9429          1 
  19   rs114496761     0.1429     0.1429          1          1          1          1     0.9429          1 
  19   rs190913406     0.1429     0.1429          1          1          1          1     0.9429          1 
  19   rs542188595     0.1429     0.1429          1          1          1          1     0.9429          1 
  19   rs200509291     0.1429     0.1429          1          1          1          1     0.9429          1 
  19   rs530794507     0.1429     0.1429          1          1          1          1     0.9429          1 
  19   rs113626472     0.1429     0.1429          1          1          1          1     0.9429          1 
  19   rs116362549     0.1429     0.1429          1          1          1          1     0.9429          1 
  19   rs115760045     0.1429     0.1429          1          1          1          1     0.9429          1 
  19   rs140700977     0.1429     0.1429          1          1          1          1     0.9429          1 
  19   rs115435435     0.1429     0.1429          1          1          1          1     0.9429          1 
  19    rs77261434     0.1429     0.1429          1          1          1          1     0.9429          1 
  19      rs669631     0.1429     0.1429          1          1          1          1     0.9429          1 
  19      rs392972     0.1429     0.1429          1          1          1          1     0.9429          1 
  19    rs73920064      0.143      0.143          1          1          1          1     0.9429          1 
  19   rs112091285      0.143      0.143          1          1          1          1     0.9429          1 
  19    rs76444128      0.143      0.143          1          1          1          1     0.9429          1 
  19   rs151116256      0.143      0.143          1          1          1          1     0.9429          1 
  19    rs73920067      0.143      0.143          1          1          1          1     0.9429          1 
  19    rs79359759      0.143      0.143          1          1          1          1     0.9429          1 
  19    rs73920069      0.143      0.143          1          1          1          1     0.9429          1 
  19   rs113239052     0.1431     0.1431          1          1          1          1     0.9429          1 
  19    rs35703209     0.1432     0.1432          1          1          1          1     0.9429          1 
  19    rs12978841     0.1432     0.1432          1          1          1          1     0.9429          1 
  19   rs144583511     0.1432     0.1432          1          1          1          1     0.9429          1 
  19   rs114551987     0.1432     0.1432          1          1          1          1     0.9429          1 
  19    rs59041779     0.1432     0.1432          1          1          1          1     0.9429          1 
  19   rs116326422     0.1432     0.1432          1          1          1          1     0.9429          1 
  19    rs12611038     0.1435     0.1435          1          1          1          1     0.9429          1 
  19    rs77226791     0.1436     0.1436          1          1          1          1     0.9429          1 
  19    rs10411644     0.1437     0.1437          1          1          1          1     0.9429          1 
  19    rs79203077     0.1437     0.1437          1          1          1          1     0.9429          1 
  19     rs4807813     0.1437     0.1437          1          1          1          1     0.9429          1 
  19    rs28523462     0.1437     0.1437          1          1          1          1     0.9429          1 
  19    rs28416984     0.1437     0.1437          1          1          1          1     0.9429          1 
  19    rs28724571     0.1437     0.1437          1          1          1          1     0.9429          1 
  19   rs190173225     0.1437     0.1437          1          1          1          1     0.9429          1 
  19    rs10412549     0.1438     0.1438          1          1          1          1     0.9429          1 
  19    rs59053029     0.1439     0.1439          1          1          1          1     0.9429          1 
  19   rs539184401     0.1439     0.1439          1          1          1          1     0.9429          1 
  19   rs116714918      0.144      0.144          1          1          1          1     0.9429          1 
  19   rs551869791      0.144      0.144          1          1          1          1     0.9429          1 
  19    rs72992618     0.1441     0.1441          1          1          1          1     0.9429          1 
  19   rs113965282     0.1441     0.1441          1          1          1          1     0.9429          1 
  19   rs144426367     0.1441     0.1441          1          1          1          1     0.9429          1 
  19      rs511650     0.1441     0.1441          1          1          1          1     0.9429          1 
  19      rs794454     0.1441     0.1441          1          1          1          1     0.9429          1 
  19    rs34501799     0.1442     0.1442          1          1          1          1     0.9429          1 
  19    rs61460442     0.1442     0.1442          1          1          1          1     0.9429          1 
  19   rs144811889     0.1445     0.1445          1          1          1          1     0.9429          1 
  19    rs58077986     0.1446     0.1446          1          1          1          1     0.9429          1 
  19    rs16994131     0.1447     0.1447          1          1          1          1     0.9429          1 
  19    rs60655767     0.1448     0.1448          1          1          1          1     0.9429          1 
  19   rs139771377      0.145      0.145          1          1          1          1     0.9429          1 
  19    rs12980358      0.145      0.145          1          1          1          1     0.9429          1 
  19      rs891088     0.1451     0.1451          1          1          1          1     0.9429          1 
  19     rs6603117     0.1453     0.1453          1          1          1          1     0.9429          1 
  19   rs114132367     0.1453     0.1453          1          1          1          1     0.9429          1 
  19    rs77814987     0.1453     0.1453          1          1          1          1     0.9429          1 
  19    rs59219456     0.1454     0.1454          1          1          1          1     0.9429          1 
  19    rs73008372     0.1454     0.1454          1          1          1          1     0.9429          1 
  19   rs111662569     0.1454     0.1454          1          1          1          1     0.9429          1 
  19    rs73548308     0.1454     0.1454          1          1          1          1     0.9429          1 
  19   rs112171049     0.1454     0.1454          1          1          1          1     0.9429          1 
  19     rs4527135     0.1456     0.1456          1          1          1          1     0.9429          1 
  19    rs71165286     0.1456     0.1456          1          1          1          1     0.9429          1 
  19     rs2305058     0.1456     0.1456          1          1          1          1     0.9429          1 
  19   rs113189876     0.1457     0.1457          1          1          1          1     0.9429          1 
  19     rs8100656     0.1457     0.1457          1          1          1          1     0.9429          1 
  19    rs17855739     0.1457     0.1457          1          1          1          1     0.9429          1 
  19    rs12019136     0.1457     0.1457          1          1          1          1     0.9429          1 
  19    rs12460279     0.1457     0.1457          1          1          1          1     0.9429          1 
  19     rs7252865     0.1457     0.1457          1          1          1          1     0.9429          1 
  19   rs113197061     0.1458     0.1458          1          1          1          1     0.9429          1 
  19    rs10412363     0.1459     0.1459          1          1          1          1     0.9429          1 
  19      rs574930     0.1459     0.1459          1          1          1          1     0.9429          1 
  19     rs8112224     0.1459     0.1459          1          1          1          1     0.9429          1 
  19     rs2163815     0.1459     0.1459          1          1          1          1     0.9429          1 
  19   rs569052279     0.1459     0.1459          1          1          1          1     0.9429          1 
  19    rs61729617     0.1461     0.1461          1          1          1          1     0.9429          1 
  19    rs34514496     0.1461     0.1461          1          1          1          1     0.9429          1 
  19    rs34419369     0.1462     0.1462          1          1          1          1     0.9429          1 
  19     rs2288890     0.1463     0.1463          1          1          1          1     0.9429          1 
  19     rs2335626     0.1463     0.1463          1          1          1          1     0.9429          1 
  19    rs35800262     0.1463     0.1463          1          1          1          1     0.9429          1 
  19    rs12985470     0.1463     0.1463          1          1          1          1     0.9429          1 
  19    rs77102125     0.1463     0.1463          1          1          1          1     0.9429          1 
  19     rs8104534     0.1463     0.1463          1          1          1          1     0.9429          1 
  19    rs62113418     0.1463     0.1463          1          1          1          1     0.9429          1 
  19    rs60305400     0.1463     0.1463          1          1          1          1     0.9429          1 
  19    rs62113419     0.1463     0.1463          1          1          1          1     0.9429          1 
  19   rs202242140     0.1463     0.1463          1          1          1          1     0.9429          1 
  19     rs4134856     0.1463     0.1463          1          1          1          1     0.9429          1 
  19    rs56659558     0.1463     0.1463          1          1          1          1     0.9429          1 
  19    rs73924408     0.1463     0.1463          1          1          1          1     0.9429          1 
  19   rs114359914     0.1463     0.1463          1          1          1          1     0.9429          1 
  19    rs73924410     0.1463     0.1463          1          1          1          1     0.9429          1 
  19    rs73924412     0.1463     0.1463          1          1          1          1     0.9429          1 
  19    rs73924413     0.1463     0.1463          1          1          1          1     0.9429          1 
  19    rs75441356     0.1463     0.1463          1          1          1          1     0.9429          1 
  19    rs78950768     0.1463     0.1463          1          1          1          1     0.9429          1 
  19   rs139517792     0.1463     0.1463          1          1          1          1     0.9429          1 
  19   rs191732900     0.1463     0.1463          1          1          1          1     0.9429          1 
  19   rs151035890     0.1464     0.1464          1          1          1          1     0.9429          1 
  19   rs139096005     0.1465     0.1465          1          1          1          1     0.9429          1 
  19     rs8101341     0.1466     0.1466          1          1          1          1     0.9429          1 
  19     rs8106231     0.1466     0.1466          1          1          1          1     0.9429          1 
  19      rs966591     0.1466     0.1466          1          1          1          1     0.9429          1 
  19     rs8110740     0.1466     0.1466          1          1          1          1     0.9429          1 
  19     rs6510944     0.1466     0.1466          1          1          1          1     0.9429          1 
  19     rs2352958     0.1466     0.1466          1          1          1          1     0.9429          1 
  19      rs768489     0.1466     0.1466          1          1          1          1     0.9429          1 
  19     rs8108545     0.1466     0.1466          1          1          1          1     0.9429          1 
  19    rs10596721     0.1466     0.1466          1          1          1          1     0.9429          1 
  19   rs375049008     0.1467     0.1467          1          1          1          1     0.9429          1 
  19   rs113050319     0.1468     0.1468          1          1          1          1     0.9429          1 
  19    rs76626091     0.1468     0.1468          1          1          1          1     0.9429          1 
  19   rs369615195     0.1468     0.1468          1          1          1          1     0.9429          1 
  19   rs556257301     0.1468     0.1468          1          1          1          1     0.9429          1 
  19   rs562220869     0.1468     0.1468          1          1          1          1     0.9429          1 
  19    rs73923907     0.1469     0.1469          1          1          1          1     0.9429          1 
  19    rs59997181     0.1469     0.1469          1          1          1          1     0.9429          1 
  19    rs11670309      0.147      0.147          1          1          1          1     0.9429          1 
  19    rs35695923      0.147      0.147          1          1          1          1     0.9429          1 
  19   rs112914484      0.147      0.147          1          1          1          1     0.9429          1 
  19    rs61443840     0.1471     0.1471          1          1          1          1     0.9429          1 
  19     rs6603111     0.1472     0.1472          1          1          1          1     0.9429          1 
  19     rs6511712     0.1474     0.1474          1          1          1          1     0.9429          1 
  19    rs73492827     0.1475     0.1475          1          1          1          1     0.9429          1 
  19    rs71177188     0.1475     0.1475          1          1          1          1     0.9429          1 
  19    rs72987325     0.1475     0.1475          1          1          1          1     0.9429          1 
  19    rs11673142     0.1476     0.1476          1          1          1          1     0.9429          1 
  19    rs62105677     0.1476     0.1476          1          1          1          1     0.9429          1 
  19     rs7351074     0.1476     0.1476          1          1          1          1     0.9429          1 
  19    rs12982396     0.1476     0.1476          1          1          1          1     0.9429          1 
  19     rs2547428     0.1476     0.1476          1          1          1          1     0.9429          1 
  19    rs58730467     0.1476     0.1476          1          1          1          1     0.9429          1 
  19   rs147918159     0.1476     0.1476          1          1          1          1     0.9429          1 
  19    rs34317089     0.1476     0.1476          1          1          1          1     0.9429          1 
  19    rs10417481     0.1476     0.1476          1          1          1          1     0.9429          1 
  19     rs7253981     0.1476     0.1476          1          1          1          1     0.9429          1 
  19    rs73921447     0.1477     0.1477          1          1          1          1     0.9433          1 
  19    rs10410007     0.1479     0.1479          1          1          1          1     0.9442          1 
  19    rs28525213     0.1479     0.1479          1          1          1          1     0.9442          1 
  19      rs813816     0.1482     0.1482          1          1          1          1     0.9446          1 
  19   rs149891540     0.1485     0.1485          1          1          1          1     0.9446          1 
  19   rs147553763     0.1485     0.1485          1          1          1          1     0.9446          1 
  19   rs115423715     0.1485     0.1485          1          1          1          1     0.9446          1 
  19   rs116648240     0.1485     0.1485          1          1          1          1     0.9446          1 
  19    rs59542104     0.1485     0.1485          1          1          1          1     0.9446          1 
  19      rs878246     0.1486     0.1486          1          1          1          1     0.9446          1 
  19     rs7254206     0.1487     0.1487          1          1          1          1     0.9446          1 
  19    rs12980335     0.1487     0.1487          1          1          1          1     0.9446          1 
  19    rs12052147     0.1487     0.1487          1          1          1          1     0.9446          1 
  19    rs12980113     0.1487     0.1487          1          1          1          1     0.9446          1 
  19   rs113717850     0.1487     0.1487          1          1          1          1     0.9446          1 
  19   rs113517203     0.1487     0.1487          1          1          1          1     0.9446          1 
  19     rs2967634     0.1487     0.1487          1          1          1          1     0.9446          1 
  19   rs111481125     0.1489     0.1489          1          1          1          1     0.9446          1 
  19     rs7256904     0.1489     0.1489          1          1          1          1     0.9446          1 
  19     rs7248003     0.1489     0.1489          1          1          1          1     0.9446          1 
  19   rs149346142      0.149      0.149          1          1          1          1     0.9446          1 
  19   rs146223564      0.149      0.149          1          1          1          1     0.9446          1 
  19   rs151046089      0.149      0.149          1          1          1          1     0.9446          1 
  19   rs183095493      0.149      0.149          1          1          1          1     0.9446          1 
  19   rs143832418      0.149      0.149          1          1          1          1     0.9446          1 
  19     rs6603143     0.1493     0.1493          1          1          1          1     0.9455          1 
  19     rs2113009     0.1493     0.1493          1          1          1          1     0.9455          1 
  19   rs545910997     0.1494     0.1494          1          1          1          1     0.9455          1 
  19    rs10425648     0.1495     0.1495          1          1          1          1     0.9455          1 
  19   rs115030461     0.1495     0.1495          1          1          1          1     0.9455          1 
  19   rs114287917     0.1495     0.1495          1          1          1          1     0.9455          1 
  19    rs72984368     0.1496     0.1496          1          1          1          1     0.9455          1 
  19   rs140416947     0.1497     0.1497          1          1          1          1     0.9455          1 
  19     rs4804060     0.1497     0.1497          1          1          1          1     0.9455          1 
  19    rs34750539     0.1497     0.1497          1          1          1          1     0.9455          1 
  19   rs146705378     0.1499     0.1499          1          1          1          1     0.9455          1 
  19    rs10406499     0.1499     0.1499          1          1          1          1     0.9455          1 
  19     rs2396141     0.1499     0.1499          1          1          1          1     0.9455          1 
  19    rs28666027       0.15       0.15          1          1          1          1     0.9455          1 
  19    rs71179876       0.15       0.15          1          1          1          1     0.9455          1 
  19      rs465197     0.1501     0.1501          1          1          1          1     0.9455          1 
  19     rs7259047     0.1501     0.1501          1          1          1          1     0.9455          1 
  19     rs6603066     0.1501     0.1501          1          1          1          1     0.9455          1 
  19     rs2918315     0.1501     0.1501          1          1          1          1     0.9455          1 
  19   rs151161247     0.1502     0.1502          1          1          1          1     0.9456          1 
  19    rs11260048     0.1503     0.1503          1          1          1          1     0.9459          1 
  19     rs2972576     0.1504     0.1504          1          1          1          1     0.9459          1 
  19     rs8102009     0.1505     0.1505          1          1          1          1     0.9459          1 
  19    rs11085204     0.1505     0.1505          1          1          1          1     0.9459          1 
  19    rs10853998     0.1505     0.1505          1          1          1          1     0.9459          1 
  19     rs8106104     0.1506     0.1506          1          1          1          1     0.9465          1 
  19    rs79453936     0.1508     0.1508          1          1          1          1     0.9467          1 
  19   rs371817903     0.1509     0.1509          1          1          1          1     0.9467          1 
  19   rs114791449      0.151      0.151          1          1          1          1     0.9467          1 
  19   rs150407322      0.151      0.151          1          1          1          1     0.9467          1 
  19    rs78382877      0.151      0.151          1          1          1          1     0.9467          1 
  19   rs141613163      0.151      0.151          1          1          1          1     0.9467          1 
  19   rs541846743      0.151      0.151          1          1          1          1     0.9467          1 
  19   rs112860927     0.1514     0.1514          1          1          1          1     0.9486          1 
  19     rs8106071     0.1515     0.1515          1          1          1          1     0.9494          1 
  19   rs113463169     0.1516     0.1516          1          1          1          1     0.9495          1 
  19   rs115137679     0.1517     0.1517          1          1          1          1     0.9498          1 
  19     rs7248939     0.1522     0.1522          1          1          1          1     0.9525          1 
  19     rs1561406     0.1522     0.1522          1          1          1          1     0.9525          1 
  19    rs11439793     0.1525     0.1525          1          1          1          1     0.9541          1 
  19      rs565801     0.1527     0.1527          1          1          1          1     0.9542          1 
  19     rs7255801      0.153      0.153          1          1          1          1     0.9542          1 
  19   rs200143603      0.153      0.153          1          1          1          1     0.9542          1 
  19    rs55841410      0.153      0.153          1          1          1          1     0.9542          1 
  19     rs7351103      0.153      0.153          1          1          1          1     0.9542          1 
  19      rs551244     0.1531     0.1531          1          1          1          1     0.9542          1 
  19     rs7254921     0.1532     0.1532          1          1          1          1     0.9542          1 
  19   rs112172957     0.1532     0.1532          1          1          1          1     0.9542          1 
  19      rs778977     0.1532     0.1532          1          1          1          1     0.9542          1 
  19    rs12974684     0.1533     0.1533          1          1          1          1     0.9542          1 
  19   rs144744114     0.1533     0.1533          1          1          1          1     0.9542          1 
  19    rs11882170     0.1533     0.1533          1          1          1          1     0.9542          1 
  19     rs7247153     0.1534     0.1534          1          1          1          1     0.9542          1 
  19      rs173229     0.1534     0.1534          1          1          1          1     0.9542          1 
  19    rs62110720     0.1534     0.1534          1          1          1          1     0.9542          1 
  19   rs575197159     0.1536     0.1536          1          1          1          1     0.9542          1 
  19   rs544697549     0.1536     0.1536          1          1          1          1     0.9542          1 
  19     rs7246284     0.1537     0.1537          1          1          1          1     0.9542          1 
  19    rs35770606     0.1537     0.1537          1          1          1          1     0.9542          1 
  19     rs7507174     0.1537     0.1537          1          1          1          1     0.9542          1 
  19     rs4580307     0.1537     0.1537          1          1          1          1     0.9542          1 
  19    rs78783269     0.1539     0.1539          1          1          1          1     0.9542          1 
  19     rs2642201      0.154      0.154          1          1          1          1     0.9542          1 
  19     rs2287886      0.154      0.154          1          1          1          1     0.9542          1 
  19    rs73490712     0.1541     0.1541          1          1          1          1     0.9542          1 
  19   rs112187716     0.1541     0.1541          1          1          1          1     0.9542          1 
  19     rs4804457     0.1541     0.1541          1          1          1          1     0.9542          1 
  19    rs73920309     0.1542     0.1542          1          1          1          1     0.9542          1 
  19    rs34460450     0.1542     0.1542          1          1          1          1     0.9542          1 
  19      rs252576     0.1543     0.1543          1          1          1          1     0.9542          1 
  19      rs252575     0.1543     0.1543          1          1          1          1     0.9542          1 
  19      rs252573     0.1543     0.1543          1          1          1          1     0.9542          1 
  19    rs74943916     0.1543     0.1543          1          1          1          1     0.9542          1 
  19      rs252571     0.1543     0.1543          1          1          1          1     0.9542          1 
  19      rs480208     0.1544     0.1544          1          1          1          1     0.9542          1 
  19    rs60270097     0.1544     0.1544          1          1          1          1     0.9542          1 
  19    rs77004471     0.1544     0.1544          1          1          1          1     0.9542          1 
  19   rs561189703     0.1544     0.1544          1          1          1          1     0.9542          1 
  19   rs201544434     0.1546     0.1546          1          1          1          1     0.9544          1 
  19     rs2967765     0.1547     0.1547          1          1          1          1     0.9544          1 
  19     rs2910347     0.1547     0.1547          1          1          1          1     0.9544          1 
  19    rs59560210     0.1548     0.1548          1          1          1          1     0.9544          1 
  19    rs10424133     0.1548     0.1548          1          1          1          1     0.9544          1 
  19    rs60859565     0.1551     0.1551          1          1          1          1     0.9544          1 
  19    rs10420323     0.1552     0.1552          1          1          1          1     0.9544          1 
  19    rs10423611     0.1552     0.1552          1          1          1          1     0.9544          1 
  19   rs374310188     0.1552     0.1552          1          1          1          1     0.9544          1 
  19    rs59495245     0.1552     0.1552          1          1          1          1     0.9544          1 
  19   rs142074102     0.1552     0.1552          1          1          1          1     0.9544          1 
  19   rs201245440     0.1552     0.1552          1          1          1          1     0.9544          1 
  19   rs201377711     0.1552     0.1552          1          1          1          1     0.9544          1 
  19     rs1865061     0.1552     0.1552          1          1          1          1     0.9544          1 
  19   rs111726651     0.1555     0.1555          1          1          1          1     0.9544          1 
  19     rs4804287     0.1555     0.1555          1          1          1          1     0.9544          1 
  19     rs4804288     0.1555     0.1555          1          1          1          1     0.9544          1 
  19     rs4804289     0.1555     0.1555          1          1          1          1     0.9544          1 
  19   rs112079006     0.1555     0.1555          1          1          1          1     0.9544          1 
  19     rs9749041     0.1555     0.1555          1          1          1          1     0.9544          1 
  19   rs146513546     0.1556     0.1556          1          1          1          1     0.9547          1 
  19     rs4804064      0.156      0.156          1          1          1          1     0.9558          1 
  19    rs10422575      0.156      0.156          1          1          1          1     0.9558          1 
  19     rs7251254     0.1561     0.1561          1          1          1          1     0.9558          1 
  19   rs111293957     0.1561     0.1561          1          1          1          1     0.9558          1 
  19    rs12983106     0.1561     0.1561          1          1          1          1     0.9558          1 
  19    rs10412083     0.1561     0.1561          1          1          1          1     0.9558          1 
  19     rs8113531     0.1561     0.1561          1          1          1          1     0.9558          1 
  19    rs10424633     0.1564     0.1564          1          1          1          1     0.9558          1 
  19    rs35911979     0.1569     0.1569          1          1          1          1     0.9558          1 
  19    rs68173935     0.1569     0.1569          1          1          1          1     0.9558          1 
  19    rs11666455     0.1569     0.1569          1          1          1          1     0.9558          1 
  19    rs35882466     0.1569     0.1569          1          1          1          1     0.9558          1 
  19    rs10415206     0.1571     0.1571          1          1          1          1     0.9558          1 
  19   rs572245048     0.1572     0.1572          1          1          1          1     0.9558          1 
  19   rs141752879     0.1572     0.1572          1          1          1          1     0.9558          1 
  19   rs562273920     0.1574     0.1574          1          1          1          1     0.9558          1 
  19    rs73922950     0.1574     0.1574          1          1          1          1     0.9558          1 
  19     rs6511957     0.1574     0.1574          1          1          1          1     0.9558          1 
  19    rs59297656     0.1575     0.1575          1          1          1          1     0.9558          1 
  19     rs5009951     0.1575     0.1575          1          1          1          1     0.9558          1 
  19    rs10416003     0.1575     0.1575          1          1          1          1     0.9558          1 
  19   rs149915173     0.1575     0.1575          1          1          1          1     0.9558          1 
  19   rs141161676     0.1575     0.1575          1          1          1          1     0.9558          1 
  19    rs57813543     0.1575     0.1575          1          1          1          1     0.9558          1 
  19   rs201310250     0.1576     0.1576          1          1          1          1     0.9558          1 
  19     rs7247223     0.1577     0.1577          1          1          1          1     0.9558          1 
  19    rs73920795     0.1577     0.1577          1          1          1          1     0.9558          1 
  19    rs78872810     0.1577     0.1577          1          1          1          1     0.9558          1 
  19   rs113930164     0.1577     0.1577          1          1          1          1     0.9558          1 
  19   rs554887233     0.1577     0.1577          1          1          1          1     0.9558          1 
  19    rs56194101     0.1577     0.1577          1          1          1          1     0.9558          1 
  19    rs75857062     0.1577     0.1577          1          1          1          1     0.9558          1 
  19     rs8102892     0.1578     0.1578          1          1          1          1     0.9558          1 
  19     rs1030925     0.1579     0.1579          1          1          1          1     0.9558          1 
  19     rs2910375     0.1579     0.1579          1          1          1          1     0.9558          1 
  19     rs2967753     0.1579     0.1579          1          1          1          1     0.9558          1 
  19     rs2918292     0.1579     0.1579          1          1          1          1     0.9558          1 
  19     rs2967748     0.1579     0.1579          1          1          1          1     0.9558          1 
  19     rs2967747     0.1579     0.1579          1          1          1          1     0.9558          1 
  19     rs2967745     0.1579     0.1579          1          1          1          1     0.9558          1 
  19     rs2910344     0.1579     0.1579          1          1          1          1     0.9558          1 
  19     rs2910345     0.1579     0.1579          1          1          1          1     0.9558          1 
  19   rs148383467     0.1579     0.1579          1          1          1          1     0.9558          1 
  19     rs9305032      0.158      0.158          1          1          1          1     0.9558          1 
  19   rs111067253      0.158      0.158          1          1          1          1     0.9558          1 
  19    rs12150880     0.1581     0.1581          1          1          1          1     0.9558          1 
  19   rs116632842     0.1581     0.1581          1          1          1          1     0.9558          1 
  19    rs28715045     0.1582     0.1582          1          1          1          1      0.956          1 
  19    rs36015485     0.1583     0.1583          1          1          1          1     0.9563          1 
  19    rs10416731     0.1584     0.1584          1          1          1          1     0.9563          1 
  19    rs10405515     0.1584     0.1584          1          1          1          1     0.9563          1 
  19     rs3852880     0.1588     0.1588          1          1          1          1     0.9563          1 
  19     rs4807086     0.1588     0.1588          1          1          1          1     0.9563          1 
  19      rs606540     0.1588     0.1588          1          1          1          1     0.9563          1 
  19     rs8111374     0.1588     0.1588          1          1          1          1     0.9563          1 
  19      rs608773     0.1588     0.1588          1          1          1          1     0.9563          1 
  19      rs620432     0.1588     0.1588          1          1          1          1     0.9563          1 
  19      rs540303     0.1588     0.1588          1          1          1          1     0.9563          1 
  19      rs621025     0.1588     0.1588          1          1          1          1     0.9563          1 
  19    rs72356419     0.1589     0.1589          1          1          1          1     0.9566          1 
  19   rs549879700     0.1594     0.1594          1          1          1          1     0.9588          1 
  19   rs193255442     0.1594     0.1594          1          1          1          1     0.9588          1 
  19    rs75282665     0.1594     0.1594          1          1          1          1     0.9588          1 
  19     rs7257973     0.1595     0.1595          1          1          1          1     0.9588          1 
  19    rs11882393     0.1597     0.1597          1          1          1          1     0.9588          1 
  19    rs11881473     0.1597     0.1597          1          1          1          1     0.9588          1 
  19   rs112259542     0.1597     0.1597          1          1          1          1     0.9588          1 
  19      rs604710     0.1597     0.1597          1          1          1          1     0.9588          1 
  19    rs79582876     0.1598     0.1598          1          1          1          1     0.9588          1 
  19      rs520586     0.1598     0.1598          1          1          1          1     0.9588          1 
  19      rs560467     0.1598     0.1598          1          1          1          1     0.9588          1 
  19   rs554820974     0.1598     0.1598          1          1          1          1     0.9588          1 
  19    rs55922947     0.1602     0.1602          1          1          1          1     0.9593          1 
  19   rs111486936     0.1602     0.1602          1          1          1          1     0.9593          1 
  19    rs12608774     0.1602     0.1602          1          1          1          1     0.9593          1 
  19    rs35259595     0.1604     0.1604          1          1          1          1     0.9593          1 
  19     rs2967621     0.1605     0.1605          1          1          1          1     0.9593          1 
  19     rs2967620     0.1605     0.1605          1          1          1          1     0.9593          1 
  19    rs28546979     0.1605     0.1605          1          1          1          1     0.9593          1 
  19   rs150415523     0.1606     0.1606          1          1          1          1     0.9593          1 
  19   rs371090788     0.1606     0.1606          1          1          1          1     0.9593          1 
  19    rs61375545     0.1606     0.1606          1          1          1          1     0.9593          1 
  19   rs115875162     0.1607     0.1607          1          1          1          1     0.9593          1 
  19    rs10421186     0.1607     0.1607          1          1          1          1     0.9593          1 
  19     rs4804258     0.1607     0.1607          1          1          1          1     0.9593          1 
  19   rs142154539     0.1609     0.1609          1          1          1          1     0.9593          1 
  19     rs4804774      0.161      0.161          1          1          1          1     0.9593          1 
  19      rs415421     0.1612     0.1612          1          1          1          1     0.9593          1 
  19     rs4807912     0.1612     0.1612          1          1          1          1     0.9593          1 
  19     rs7250651     0.1613     0.1613          1          1          1          1     0.9593          1 
  19     rs4527136     0.1613     0.1613          1          1          1          1     0.9593          1 
  19   rs183936056     0.1614     0.1614          1          1          1          1     0.9593          1 
  19    rs72528597     0.1614     0.1614          1          1          1          1     0.9593          1 
  19     rs6512164     0.1615     0.1615          1          1          1          1     0.9593          1 
  19    rs12975453     0.1615     0.1615          1          1          1          1     0.9593          1 
  19    rs61729851     0.1615     0.1615          1          1          1          1     0.9593          1 
  19    rs73920203     0.1615     0.1615          1          1          1          1     0.9593          1 
  19    rs73920205     0.1615     0.1615          1          1          1          1     0.9593          1 
  19   rs114375946     0.1615     0.1615          1          1          1          1     0.9593          1 
  19   rs149164550     0.1615     0.1615          1          1          1          1     0.9593          1 
  19    rs76599854     0.1615     0.1615          1          1          1          1     0.9593          1 
  19   rs137949146     0.1615     0.1615          1          1          1          1     0.9593          1 
  19    rs56028603     0.1615     0.1615          1          1          1          1     0.9593          1 
  19      rs923868     0.1615     0.1615          1          1          1          1     0.9593          1 
  19   rs554345046     0.1618     0.1618          1          1          1          1     0.9605          1 
  19   rs112535185     0.1618     0.1618          1          1          1          1     0.9605          1 
  19    rs12462351      0.162      0.162          1          1          1          1     0.9605          1 
  19    rs62118357      0.162      0.162          1          1          1          1     0.9605          1 
  19   rs199804580      0.162      0.162          1          1          1          1     0.9605          1 
  19      rs344548     0.1622     0.1622          1          1          1          1     0.9605          1 
  19    rs59815640     0.1622     0.1622          1          1          1          1     0.9605          1 
  19    rs56766487     0.1622     0.1622          1          1          1          1     0.9605          1 
  19     rs3859563     0.1623     0.1623          1          1          1          1     0.9605          1 
  19     rs8100913     0.1624     0.1624          1          1          1          1     0.9605          1 
  19    rs10401188     0.1624     0.1624          1          1          1          1     0.9605          1 
  19    rs10401707     0.1624     0.1624          1          1          1          1     0.9605          1 
  19     rs7255218     0.1624     0.1624          1          1          1          1     0.9605          1 
  19    rs12974682     0.1627     0.1627          1          1          1          1     0.9612          1 
  19    rs11085177     0.1627     0.1627          1          1          1          1     0.9612          1 
  19    rs12976418     0.1627     0.1627          1          1          1          1     0.9612          1 
  19    rs11667269     0.1627     0.1627          1          1          1          1     0.9612          1 
  19   rs112165621     0.1628     0.1628          1          1          1          1     0.9614          1 
  19   rs143674061     0.1633     0.1633          1          1          1          1      0.964          1 
  19    rs74725466     0.1634     0.1634          1          1          1          1      0.964          1 
  19   rs139228034     0.1634     0.1634          1          1          1          1      0.964          1 
  19   rs185295501     0.1636     0.1636          1          1          1          1     0.9651          1 
  19     rs7259287     0.1637     0.1637          1          1          1          1     0.9653          1 
  19      rs413956     0.1639     0.1639          1          1          1          1     0.9664          1 
  19   rs574400827     0.1644     0.1644          1          1          1          1     0.9669          1 
  19     rs6603064     0.1644     0.1644          1          1          1          1     0.9669          1 
  19      rs746891     0.1644     0.1644          1          1          1          1     0.9669          1 
  19      rs746892     0.1644     0.1644          1          1          1          1     0.9669          1 
  19      rs344559     0.1645     0.1645          1          1          1          1     0.9669          1 
  19   rs115936275     0.1646     0.1646          1          1          1          1     0.9669          1 
  19   rs115167107      0.165      0.165          1          1          1          1     0.9669          1 
  19   rs115883804      0.165      0.165          1          1          1          1     0.9669          1 
  19   rs143069386      0.165      0.165          1          1          1          1     0.9669          1 
  19    rs76641139      0.165      0.165          1          1          1          1     0.9669          1 
  19   rs185856045     0.1651     0.1651          1          1          1          1     0.9669          1 
  19   rs113205191     0.1652     0.1652          1          1          1          1     0.9669          1 
  19     rs8101697     0.1652     0.1652          1          1          1          1     0.9669          1 
  19   rs113735104     0.1654     0.1654          1          1          1          1     0.9669          1 
  19    rs73923425     0.1654     0.1654          1          1          1          1     0.9669          1 
  19     rs1110622     0.1654     0.1654          1          1          1          1     0.9669          1 
  19    rs73923443     0.1654     0.1654          1          1          1          1     0.9669          1 
  19    rs16993374     0.1654     0.1654          1          1          1          1     0.9669          1 
  19    rs16993376     0.1654     0.1654          1          1          1          1     0.9669          1 
  19    rs73565848     0.1654     0.1654          1          1          1          1     0.9669          1 
  19     rs8111161     0.1655     0.1655          1          1          1          1     0.9669          1 
  19    rs36104704     0.1659     0.1659          1          1          1          1     0.9669          1 
  19    rs55933149      0.166      0.166          1          1          1          1     0.9669          1 
  19      rs794453     0.1661     0.1661          1          1          1          1     0.9669          1 
  19      rs794462     0.1661     0.1661          1          1          1          1     0.9669          1 
  19      rs794461     0.1661     0.1661          1          1          1          1     0.9669          1 
  19      rs794460     0.1661     0.1661          1          1          1          1     0.9669          1 
  19      rs575017     0.1661     0.1661          1          1          1          1     0.9669          1 
  19    rs11672917     0.1661     0.1661          1          1          1          1     0.9669          1 
  19    rs11667470     0.1661     0.1661          1          1          1          1     0.9669          1 
  19      rs554922     0.1661     0.1661          1          1          1          1     0.9669          1 
  19     rs4804099     0.1663     0.1663          1          1          1          1     0.9669          1 
  19    rs12610776     0.1663     0.1663          1          1          1          1     0.9669          1 
  19     rs4804100     0.1663     0.1663          1          1          1          1     0.9669          1 
  19   rs143336311     0.1663     0.1663          1          1          1          1     0.9669          1 
  19    rs57976980     0.1663     0.1663          1          1          1          1     0.9669          1 
  19    rs79289147     0.1663     0.1663          1          1          1          1     0.9669          1 
  19   rs112602120     0.1663     0.1663          1          1          1          1     0.9669          1 
  19   rs560393300     0.1664     0.1664          1          1          1          1     0.9669          1 
  19      rs754671     0.1664     0.1664          1          1          1          1     0.9669          1 
  19      rs890858     0.1664     0.1664          1          1          1          1     0.9669          1 
  19     rs2913973     0.1664     0.1664          1          1          1          1     0.9669          1 
  19     rs2913969     0.1664     0.1664          1          1          1          1     0.9669          1 
  19   rs111584770     0.1666     0.1666          1          1          1          1     0.9669          1 
  19     rs6510909     0.1666     0.1666          1          1          1          1     0.9669          1 
  19     rs8107916     0.1666     0.1666          1          1          1          1     0.9669          1 
  19     rs6510861     0.1667     0.1667          1          1          1          1     0.9669          1 
  19    rs62123295     0.1667     0.1667          1          1          1          1     0.9669          1 
  19     rs2431519     0.1668     0.1668          1          1          1          1     0.9669          1 
  19   rs147745918      0.167      0.167          1          1          1          1     0.9669          1 
  19   rs147934507      0.167      0.167          1          1          1          1     0.9669          1 
  19    rs35172734      0.167      0.167          1          1          1          1     0.9669          1 
  19    rs34640358      0.167      0.167          1          1          1          1     0.9669          1 
  19   rs150322003      0.167      0.167          1          1          1          1     0.9669          1 
  19    rs77005568     0.1671     0.1671          1          1          1          1     0.9669          1 
  19   rs115253863     0.1671     0.1671          1          1          1          1     0.9669          1 
  19     rs2918310     0.1673     0.1673          1          1          1          1     0.9669          1 
  19     rs3786614     0.1673     0.1673          1          1          1          1     0.9669          1 
  19     rs8104293     0.1673     0.1673          1          1          1          1     0.9669          1 
  19    rs10410403     0.1674     0.1674          1          1          1          1     0.9669          1 
  19    rs10412778     0.1674     0.1674          1          1          1          1     0.9669          1 
  19    rs10411973     0.1674     0.1674          1          1          1          1     0.9669          1 
  19    rs35619681     0.1675     0.1675          1          1          1          1     0.9669          1 
  19     rs8113831     0.1676     0.1676          1          1          1          1     0.9669          1 
  19     rs4331435     0.1676     0.1676          1          1          1          1     0.9669          1 
  19    rs11669301     0.1676     0.1676          1          1          1          1     0.9669          1 
  19    rs11085158     0.1676     0.1676          1          1          1          1     0.9669          1 
  19    rs11880577     0.1676     0.1676          1          1          1          1     0.9669          1 
  19    rs34833485     0.1676     0.1676          1          1          1          1     0.9669          1 
  19     rs7260363     0.1676     0.1676          1          1          1          1     0.9669          1 
  19   rs116715205     0.1679     0.1679          1          1          1          1     0.9669          1 
  19    rs56288898      0.168      0.168          1          1          1          1     0.9669          1 
  19    rs73920062      0.168      0.168          1          1          1          1     0.9669          1 
  19    rs58580029      0.168      0.168          1          1          1          1     0.9669          1 
  19     rs7256533     0.1681     0.1681          1          1          1          1     0.9669          1 
  19   rs143019412     0.1681     0.1681          1          1          1          1     0.9669          1 
  19    rs66529260     0.1682     0.1682          1          1          1          1     0.9669          1 
  19      rs661825     0.1682     0.1682          1          1          1          1     0.9669          1 
  19      rs496380     0.1682     0.1682          1          1          1          1     0.9669          1 
  19      rs557596     0.1682     0.1682          1          1          1          1     0.9669          1 
  19   rs140563451     0.1682     0.1682          1          1          1          1     0.9669          1 
  19   rs143413532     0.1682     0.1682          1          1          1          1     0.9669          1 
  19    rs11669557     0.1682     0.1682          1          1          1          1     0.9669          1 
  19     rs4807872     0.1682     0.1682          1          1          1          1     0.9669          1 
  19     rs7258233     0.1684     0.1684          1          1          1          1     0.9674          1 
  19   rs112208060     0.1687     0.1687          1          1          1          1     0.9674          1 
  19    rs77800478     0.1687     0.1687          1          1          1          1     0.9674          1 
  19    rs80253878     0.1687     0.1687          1          1          1          1     0.9674          1 
  19    rs35949554     0.1687     0.1687          1          1          1          1     0.9674          1 
  19   rs115025368     0.1687     0.1687          1          1          1          1     0.9674          1 
  19    rs74586618     0.1687     0.1687          1          1          1          1     0.9674          1 
  19   rs116422433     0.1688     0.1688          1          1          1          1     0.9675          1 
  19    rs60774093     0.1688     0.1688          1          1          1          1     0.9675          1 
  19     rs4804267      0.169      0.169          1          1          1          1     0.9675          1 
  19    rs56756647     0.1692     0.1692          1          1          1          1     0.9675          1 
  19    rs77346654     0.1692     0.1692          1          1          1          1     0.9675          1 
  19   rs144913736     0.1692     0.1692          1          1          1          1     0.9675          1 
  19   rs114302159     0.1692     0.1692          1          1          1          1     0.9675          1 
  19    rs11260022     0.1693     0.1693          1          1          1          1     0.9675          1 
  19    rs12460971     0.1693     0.1693          1          1          1          1     0.9675          1 
  19    rs72992520     0.1693     0.1693          1          1          1          1     0.9675          1 
  19      rs794087     0.1693     0.1693          1          1          1          1     0.9675          1 
  19     rs7408547     0.1693     0.1693          1          1          1          1     0.9675          1 
  19    rs12978137     0.1693     0.1693          1          1          1          1     0.9675          1 
  19   rs367991289     0.1694     0.1694          1          1          1          1     0.9676          1 
  19    rs73500718     0.1695     0.1695          1          1          1          1     0.9676          1 
  19   rs138548829     0.1696     0.1696          1          1          1          1     0.9676          1 
  19    rs62123224     0.1698     0.1698          1          1          1          1     0.9676          1 
  19      rs366273     0.1698     0.1698          1          1          1          1     0.9676          1 
  19    rs12975468     0.1699     0.1699          1          1          1          1     0.9676          1 
  19   rs200217321     0.1701     0.1701          1          1          1          1     0.9676          1 
  19     rs1651752     0.1701     0.1701          1          1          1          1     0.9676          1 
  19    rs62123301     0.1701     0.1701          1          1          1          1     0.9676          1 
  19    rs34508939     0.1702     0.1702          1          1          1          1     0.9676          1 
  19      rs381897     0.1703     0.1703          1          1          1          1     0.9676          1 
  19   rs112753195     0.1705     0.1705          1          1          1          1     0.9676          1 
  19      rs446199     0.1705     0.1705          1          1          1          1     0.9676          1 
  19    rs12459791     0.1706     0.1706          1          1          1          1     0.9676          1 
  19      rs797622     0.1706     0.1706          1          1          1          1     0.9676          1 
  19   rs148250548     0.1707     0.1707          1          1          1          1     0.9676          1 
  19   rs142791611     0.1708     0.1708          1          1          1          1     0.9676          1 
  19   rs112242666     0.1708     0.1708          1          1          1          1     0.9676          1 
  19    rs28508130     0.1708     0.1708          1          1          1          1     0.9676          1 
  19    rs28366403     0.1708     0.1708          1          1          1          1     0.9676          1 
  19    rs10420396     0.1708     0.1708          1          1          1          1     0.9676          1 
  19    rs67849401     0.1708     0.1708          1          1          1          1     0.9676          1 
  19     rs9676331     0.1709     0.1709          1          1          1          1     0.9676          1 
  19    rs10402045      0.171      0.171          1          1          1          1     0.9676          1 
  19    rs16994137      0.171      0.171          1          1          1          1     0.9676          1 
  19    rs59165976     0.1711     0.1711          1          1          1          1     0.9676          1 
  19   rs147036666     0.1713     0.1713          1          1          1          1     0.9676          1 
  19    rs78528491     0.1714     0.1714          1          1          1          1     0.9676          1 
  19      rs168259     0.1715     0.1715          1          1          1          1     0.9676          1 
  19    rs34410808     0.1715     0.1715          1          1          1          1     0.9676          1 
  19    rs11880811     0.1716     0.1716          1          1          1          1     0.9676          1 
  19   rs533682498     0.1718     0.1718          1          1          1          1     0.9676          1 
  19      rs449824     0.1718     0.1718          1          1          1          1     0.9676          1 
  19     rs4804765     0.1719     0.1719          1          1          1          1     0.9676          1 
  19    rs56266011      0.172      0.172          1          1          1          1     0.9676          1 
  19    rs79701808      0.172      0.172          1          1          1          1     0.9676          1 
  19    rs35251509     0.1721     0.1721          1          1          1          1     0.9676          1 
  19    rs34872811     0.1721     0.1721          1          1          1          1     0.9676          1 
  19    rs35396714     0.1721     0.1721          1          1          1          1     0.9676          1 
  19    rs12983560     0.1723     0.1723          1          1          1          1     0.9676          1 
  19    rs11665713     0.1723     0.1723          1          1          1          1     0.9676          1 
  19    rs35899614     0.1723     0.1723          1          1          1          1     0.9676          1 
  19   rs114491356     0.1724     0.1724          1          1          1          1     0.9676          1 
  19    rs12981234     0.1726     0.1726          1          1          1          1     0.9676          1 
  19    rs35756104     0.1727     0.1727          1          1          1          1     0.9676          1 
  19    rs77912898     0.1729     0.1729          1          1          1          1     0.9676          1 
  19     rs2914563     0.1729     0.1729          1          1          1          1     0.9676          1 
  19   rs561579363     0.1729     0.1729          1          1          1          1     0.9676          1 
  19      rs466876      0.173      0.173          1          1          1          1     0.9676          1 
  19      rs906331     0.1734     0.1734          1          1          1          1     0.9676          1 
  19     rs7252761      0.174      0.174          1          1          1          1     0.9676          1 
  19    rs72992629      0.174      0.174          1          1          1          1     0.9676          1 
  19   rs148588108     0.1741     0.1741          1          1          1          1     0.9676          1 
  19   rs116287023     0.1741     0.1741          1          1          1          1     0.9676          1 
  19      rs921925     0.1741     0.1741          1          1          1          1     0.9676          1 
  19    rs58437379     0.1742     0.1742          1          1          1          1     0.9676          1 
  19   rs369943658     0.1743     0.1743          1          1          1          1     0.9676          1 
  19     rs4533403     0.1743     0.1743          1          1          1          1     0.9676          1 
  19     rs4508530     0.1743     0.1743          1          1          1          1     0.9676          1 
  19   rs146734254     0.1743     0.1743          1          1          1          1     0.9676          1 
  19   rs116094957     0.1743     0.1743          1          1          1          1     0.9676          1 
  19   rs114898173     0.1743     0.1743          1          1          1          1     0.9676          1 
  19   rs146900286     0.1743     0.1743          1          1          1          1     0.9676          1 
  19   rs114250044     0.1745     0.1745          1          1          1          1     0.9676          1 
  19   rs372259996     0.1745     0.1745          1          1          1          1     0.9676          1 
  19   rs151218321     0.1745     0.1745          1          1          1          1     0.9676          1 
  19   rs150189017     0.1745     0.1745          1          1          1          1     0.9676          1 
  19    rs79045618     0.1746     0.1746          1          1          1          1     0.9676          1 
  19      rs378303     0.1746     0.1746          1          1          1          1     0.9676          1 
  19    rs35297872     0.1746     0.1746          1          1          1          1     0.9676          1 
  19     rs8099930     0.1749     0.1749          1          1          1          1     0.9676          1 
  19     rs1042747     0.1749     0.1749          1          1          1          1     0.9676          1 
  19    rs58629413     0.1749     0.1749          1          1          1          1     0.9676          1 
  19    rs59504871     0.1749     0.1749          1          1          1          1     0.9676          1 
  19    rs58110091     0.1749     0.1749          1          1          1          1     0.9676          1 
  19    rs58987116     0.1749     0.1749          1          1          1          1     0.9676          1 
  19   rs112392311     0.1749     0.1749          1          1          1          1     0.9676          1 
  19   rs186367550     0.1749     0.1749          1          1          1          1     0.9676          1 
  19    rs73497465     0.1749     0.1749          1          1          1          1     0.9676          1 
  19     rs8111963     0.1751     0.1751          1          1          1          1     0.9676          1 
  19   rs556166790     0.1753     0.1753          1          1          1          1     0.9676          1 
  19    rs73493655     0.1755     0.1755          1          1          1          1     0.9676          1 
  19   rs112044910     0.1759     0.1759          1          1          1          1     0.9676          1 
  19    rs57177807     0.1759     0.1759          1          1          1          1     0.9676          1 
  19    rs12150986     0.1762     0.1762          1          1          1          1     0.9676          1 
  19      rs778976     0.1763     0.1763          1          1          1          1     0.9676          1 
  19      rs455493     0.1765     0.1765          1          1          1          1     0.9676          1 
  19    rs10410696     0.1766     0.1766          1          1          1          1     0.9676          1 
  19   rs546540237     0.1769     0.1769          1          1          1          1     0.9676          1 
  19     rs8112382      0.177      0.177          1          1          1          1     0.9676          1 
  19    rs74517766      0.177      0.177          1          1          1          1     0.9676          1 
  19     rs2967605      0.177      0.177          1          1          1          1     0.9676          1 
  19      rs890849      0.177      0.177          1          1          1          1     0.9676          1 
  19   rs183245379      0.177      0.177          1          1          1          1     0.9676          1 
  19   rs115072163     0.1771     0.1771          1          1          1          1     0.9676          1 
  19   rs150989047     0.1771     0.1771          1          1          1          1     0.9676          1 
  19   rs142357634     0.1771     0.1771          1          1          1          1     0.9676          1 
  19     rs7257652     0.1771     0.1771          1          1          1          1     0.9676          1 
  19   rs200835108     0.1771     0.1771          1          1          1          1     0.9676          1 
  19   rs115309890     0.1771     0.1771          1          1          1          1     0.9676          1 
  19    rs75565842     0.1771     0.1771          1          1          1          1     0.9676          1 
  19   rs148805406     0.1771     0.1771          1          1          1          1     0.9676          1 
  19    rs12462074     0.1771     0.1771          1          1          1          1     0.9676          1 
  19   rs139139102     0.1772     0.1772          1          1          1          1     0.9676          1 
  19   rs200694765     0.1773     0.1773          1          1          1          1     0.9676          1 
  19   rs111541109     0.1775     0.1775          1          1          1          1     0.9676          1 
  19     rs7245700     0.1776     0.1776          1          1          1          1     0.9676          1 
  19    rs79751675     0.1777     0.1777          1          1          1          1     0.9676          1 
  19    rs74486363     0.1777     0.1777          1          1          1          1     0.9676          1 
  19   rs192303669     0.1777     0.1777          1          1          1          1     0.9676          1 
  19   rs148221540     0.1777     0.1777          1          1          1          1     0.9676          1 
  19   rs142785077     0.1777     0.1777          1          1          1          1     0.9676          1 
  19    rs11880001     0.1777     0.1777          1          1          1          1     0.9676          1 
  19   rs141162420     0.1777     0.1777          1          1          1          1     0.9676          1 
  19    rs10405670     0.1777     0.1777          1          1          1          1     0.9676          1 
  19    rs11880922     0.1778     0.1778          1          1          1          1     0.9676          1 
  19      rs456320     0.1779     0.1779          1          1          1          1     0.9676          1 
  19    rs73922952      0.178      0.178          1          1          1          1     0.9676          1 
  19    rs16978589      0.178      0.178          1          1          1          1     0.9676          1 
  19   rs202005344      0.178      0.178          1          1          1          1     0.9676          1 
  19    rs10421706     0.1781     0.1781          1          1          1          1     0.9676          1 
  19     rs2918318     0.1781     0.1781          1          1          1          1     0.9676          1 
  19     rs2340540     0.1781     0.1781          1          1          1          1     0.9676          1 
  19      rs428292     0.1782     0.1782          1          1          1          1     0.9676          1 
  19      rs419337     0.1782     0.1782          1          1          1          1     0.9676          1 
  19      rs379172     0.1782     0.1782          1          1          1          1     0.9676          1 
  19      rs453686     0.1782     0.1782          1          1          1          1     0.9676          1 
  19    rs10424331     0.1782     0.1782          1          1          1          1     0.9676          1 
  19    rs10421995     0.1782     0.1782          1          1          1          1     0.9676          1 
  19     rs2642211     0.1782     0.1782          1          1          1          1     0.9676          1 
  19     rs1690638     0.1782     0.1782          1          1          1          1     0.9676          1 
  19     rs1690637     0.1782     0.1782          1          1          1          1     0.9676          1 
  19      rs390815     0.1782     0.1782          1          1          1          1     0.9676          1 
  19      rs401284     0.1782     0.1782          1          1          1          1     0.9676          1 
  19      rs387116     0.1782     0.1782          1          1          1          1     0.9676          1 
  19      rs366850     0.1782     0.1782          1          1          1          1     0.9676          1 
  19      rs433134     0.1782     0.1782          1          1          1          1     0.9676          1 
  19      rs364628     0.1782     0.1782          1          1          1          1     0.9676          1 
  19      rs400658     0.1782     0.1782          1          1          1          1     0.9676          1 
  19      rs423602     0.1782     0.1782          1          1          1          1     0.9676          1 
  19      rs408453     0.1782     0.1782          1          1          1          1     0.9676          1 
  19      rs389971     0.1782     0.1782          1          1          1          1     0.9676          1 
  19      rs433288     0.1782     0.1782          1          1          1          1     0.9676          1 
  19      rs624968     0.1782     0.1782          1          1          1          1     0.9676          1 
  19     rs1644752     0.1782     0.1782          1          1          1          1     0.9676          1 
  19      rs376884     0.1782     0.1782          1          1          1          1     0.9676          1 
  19    rs10424924     0.1782     0.1782          1          1          1          1     0.9676          1 
  19      rs424810     0.1782     0.1782          1          1          1          1     0.9676          1 
  19      rs401294     0.1782     0.1782          1          1          1          1     0.9676          1 
  19      rs376817     0.1782     0.1782          1          1          1          1     0.9676          1 
  19     rs8101829     0.1782     0.1782          1          1          1          1     0.9676          1 
  19     rs8104834     0.1782     0.1782          1          1          1          1     0.9676          1 
  19     rs8101544     0.1782     0.1782          1          1          1          1     0.9676          1 
  19   rs138267097     0.1782     0.1782          1          1          1          1     0.9676          1 
  19    rs28422003     0.1782     0.1782          1          1          1          1     0.9676          1 
  19    rs28416478     0.1782     0.1782          1          1          1          1     0.9676          1 
  19    rs28502049     0.1782     0.1782          1          1          1          1     0.9676          1 
  19      rs435546     0.1782     0.1782          1          1          1          1     0.9676          1 
  19      rs437844     0.1782     0.1782          1          1          1          1     0.9676          1 
  19      rs426364     0.1782     0.1782          1          1          1          1     0.9676          1 
  19      rs426366     0.1782     0.1782          1          1          1          1     0.9676          1 
  19      rs399937     0.1782     0.1782          1          1          1          1     0.9676          1 
  19    rs71174995     0.1782     0.1782          1          1          1          1     0.9676          1 
  19      rs393158     0.1782     0.1782          1          1          1          1     0.9676          1 
  19      rs401550     0.1782     0.1782          1          1          1          1     0.9676          1 
  19      rs407686     0.1782     0.1782          1          1          1          1     0.9676          1 
  19      rs392151     0.1782     0.1782          1          1          1          1     0.9676          1 
  19    rs71174996     0.1782     0.1782          1          1          1          1     0.9676          1 
  19    rs71174997     0.1782     0.1782          1          1          1          1     0.9676          1 
  19     rs2642200     0.1782     0.1782          1          1          1          1     0.9676          1 
  19      rs432958     0.1782     0.1782          1          1          1          1     0.9676          1 
  19   rs144553481     0.1782     0.1782          1          1          1          1     0.9676          1 
  19      rs371172     0.1782     0.1782          1          1          1          1     0.9676          1 
  19      rs452590     0.1782     0.1782          1          1          1          1     0.9676          1 
  19    rs61203785     0.1783     0.1783          1          1          1          1     0.9676          1 
  19   rs113610796     0.1783     0.1783          1          1          1          1     0.9676          1 
  19    rs77008912     0.1783     0.1783          1          1          1          1     0.9676          1 
  19    rs10404195     0.1783     0.1783          1          1          1          1     0.9676          1 
  19    rs34605679     0.1784     0.1784          1          1          1          1     0.9676          1 
  19    rs12984534     0.1786     0.1786          1          1          1          1      0.968          1 
  19   rs113611719     0.1786     0.1786          1          1          1          1      0.968          1 
  19    rs34406997     0.1786     0.1786          1          1          1          1      0.968          1 
  19     rs1968258     0.1788     0.1788          1          1          1          1     0.9689          1 
  19   rs114786717     0.1789     0.1789          1          1          1          1     0.9689          1 
  19      rs164016     0.1789     0.1789          1          1          1          1     0.9689          1 
  19      rs497445     0.1795     0.1795          1          1          1          1     0.9701          1 
  19    rs75181805     0.1795     0.1795          1          1          1          1     0.9701          1 
  19     rs6603122     0.1795     0.1795          1          1          1          1     0.9701          1 
  19   rs114639144     0.1795     0.1795          1          1          1          1     0.9701          1 
  19     rs4804750     0.1795     0.1795          1          1          1          1     0.9701          1 
  19     rs2335079     0.1795     0.1795          1          1          1          1     0.9701          1 
  19    rs62113374     0.1796     0.1796          1          1          1          1     0.9701          1 
  19    rs78580488     0.1798     0.1798          1          1          1          1     0.9701          1 
  19     rs2335071     0.1799     0.1799          1          1          1          1     0.9701          1 
  19   rs112992828       0.18       0.18          1          1          1          1     0.9701          1 
  19    rs62109767       0.18       0.18          1          1          1          1     0.9701          1 
  19    rs11259991       0.18       0.18          1          1          1          1     0.9701          1 
  19    rs11882055       0.18       0.18          1          1          1          1     0.9701          1 
  19     rs2967625     0.1802     0.1802          1          1          1          1     0.9701          1 
  19     rs2927722     0.1802     0.1802          1          1          1          1     0.9701          1 
  19     rs6510867     0.1803     0.1803          1          1          1          1     0.9701          1 
  19    rs57673327     0.1804     0.1804          1          1          1          1     0.9701          1 
  19     rs4804425     0.1804     0.1804          1          1          1          1     0.9701          1 
  19   rs115015773     0.1805     0.1805          1          1          1          1     0.9701          1 
  19     rs2910357     0.1807     0.1807          1          1          1          1     0.9701          1 
  19     rs2967757     0.1807     0.1807          1          1          1          1     0.9701          1 
  19   rs113190347     0.1807     0.1807          1          1          1          1     0.9701          1 
  19    rs28555154     0.1807     0.1807          1          1          1          1     0.9701          1 
  19     rs7251857     0.1807     0.1807          1          1          1          1     0.9701          1 
  19     rs1630632     0.1808     0.1808          1          1          1          1     0.9701          1 
  19   rs535612146     0.1808     0.1808          1          1          1          1     0.9701          1 
  19   rs113870866     0.1809     0.1809          1          1          1          1     0.9701          1 
  19   rs150061960     0.1809     0.1809          1          1          1          1     0.9701          1 
  19    rs78434475     0.1809     0.1809          1          1          1          1     0.9701          1 
  19    rs76930702     0.1809     0.1809          1          1          1          1     0.9701          1 
  19   rs115109202     0.1809     0.1809          1          1          1          1     0.9701          1 
  19   rs150181328     0.1809     0.1809          1          1          1          1     0.9701          1 
  19   rs147163358     0.1809     0.1809          1          1          1          1     0.9701          1 
  19    rs10416160      0.181      0.181          1          1          1          1     0.9701          1 
  19     rs6511182      0.181      0.181          1          1          1          1     0.9701          1 
  19     rs1561405      0.181      0.181          1          1          1          1     0.9701          1 
  19     rs2967720      0.181      0.181          1          1          1          1     0.9701          1 
  19     rs7252717     0.1811     0.1811          1          1          1          1     0.9701          1 
  19     rs2967683     0.1812     0.1812          1          1          1          1     0.9701          1 
  19    rs57546416     0.1817     0.1817          1          1          1          1     0.9701          1 
  19    rs10426096      0.182      0.182          1          1          1          1     0.9701          1 
  19    rs10414865     0.1823     0.1823          1          1          1          1     0.9701          1 
  19     rs2230208     0.1825     0.1825          1          1          1          1     0.9701          1 
  19   rs542351266     0.1825     0.1825          1          1          1          1     0.9701          1 
  19   rs562044198     0.1825     0.1825          1          1          1          1     0.9701          1 
  19     rs2230207     0.1825     0.1825          1          1          1          1     0.9701          1 
  19    rs11569448     0.1825     0.1825          1          1          1          1     0.9701          1 
  19    rs11569446     0.1825     0.1825          1          1          1          1     0.9701          1 
  19    rs60747136     0.1825     0.1825          1          1          1          1     0.9701          1 
  19     rs4433922     0.1825     0.1825          1          1          1          1     0.9701          1 
  19   rs150200695     0.1825     0.1825          1          1          1          1     0.9701          1 
  19     rs2913874     0.1826     0.1826          1          1          1          1     0.9701          1 
  19    rs56727053     0.1826     0.1826          1          1          1          1     0.9701          1 
  19   rs554770609     0.1829     0.1829          1          1          1          1     0.9701          1 
  19    rs11465403     0.1831     0.1831          1          1          1          1     0.9701          1 
  19    rs11465400     0.1831     0.1831          1          1          1          1     0.9701          1 
  19    rs10406689     0.1832     0.1832          1          1          1          1     0.9701          1 
  19    rs10407779     0.1832     0.1832          1          1          1          1     0.9701          1 
  19    rs10407931     0.1832     0.1832          1          1          1          1     0.9701          1 
  19     rs2967662     0.1832     0.1832          1          1          1          1     0.9701          1 
  19     rs2967643     0.1832     0.1832          1          1          1          1     0.9701          1 
  19     rs2914570     0.1832     0.1832          1          1          1          1     0.9701          1 
  19     rs2081996     0.1832     0.1832          1          1          1          1     0.9701          1 
  19    rs73500713     0.1832     0.1832          1          1          1          1     0.9701          1 
  19    rs73500724     0.1832     0.1832          1          1          1          1     0.9701          1 
  19    rs35264071     0.1832     0.1832          1          1          1          1     0.9701          1 
  19    rs12983872     0.1832     0.1832          1          1          1          1     0.9701          1 
  19    rs11882044     0.1832     0.1832          1          1          1          1     0.9701          1 
  19    rs67629164     0.1833     0.1833          1          1          1          1     0.9701          1 
  19   rs114211438     0.1833     0.1833          1          1          1          1     0.9701          1 
  19    rs61744125     0.1833     0.1833          1          1          1          1     0.9701          1 
  19   rs137859878     0.1833     0.1833          1          1          1          1     0.9701          1 
  19    rs78891200     0.1834     0.1834          1          1          1          1     0.9701          1 
  19    rs12609348     0.1835     0.1835          1          1          1          1     0.9701          1 
  19    rs12608963     0.1835     0.1835          1          1          1          1     0.9701          1 
  19    rs77805168     0.1836     0.1836          1          1          1          1     0.9701          1 
  19    rs13345778     0.1837     0.1837          1          1          1          1     0.9701          1 
  19    rs12104195     0.1837     0.1837          1          1          1          1     0.9701          1 
  19   rs111451128     0.1837     0.1837          1          1          1          1     0.9701          1 
  19    rs12104215     0.1837     0.1837          1          1          1          1     0.9701          1 
  19   rs111857358     0.1837     0.1837          1          1          1          1     0.9701          1 
  19   rs112688437     0.1837     0.1837          1          1          1          1     0.9701          1 
  19   rs113719826     0.1838     0.1838          1          1          1          1     0.9701          1 
  19    rs76487194     0.1838     0.1838          1          1          1          1     0.9701          1 
  19    rs77648907     0.1838     0.1838          1          1          1          1     0.9701          1 
  19   rs150393622     0.1838     0.1838          1          1          1          1     0.9701          1 
  19   rs115988786     0.1838     0.1838          1          1          1          1     0.9701          1 
  19    rs58107038     0.1839     0.1839          1          1          1          1     0.9701          1 
  19      rs464398     0.1839     0.1839          1          1          1          1     0.9701          1 
  19      rs458509     0.1839     0.1839          1          1          1          1     0.9701          1 
  19      rs455572     0.1839     0.1839          1          1          1          1     0.9701          1 
  19    rs78540339     0.1839     0.1839          1          1          1          1     0.9701          1 
  19    rs80020143     0.1841     0.1841          1          1          1          1     0.9701          1 
  19    rs55829725     0.1843     0.1843          1          1          1          1     0.9701          1 
  19   rs555591251     0.1846     0.1846          1          1          1          1     0.9701          1 
  19   rs200318540     0.1848     0.1848          1          1          1          1     0.9701          1 
  19   rs116192309     0.1851     0.1851          1          1          1          1     0.9701          1 
  19    rs10424428     0.1851     0.1851          1          1          1          1     0.9701          1 
  19    rs10415589     0.1851     0.1851          1          1          1          1     0.9701          1 
  19     rs1469080     0.1851     0.1851          1          1          1          1     0.9701          1 
  19    rs17000886     0.1851     0.1851          1          1          1          1     0.9701          1 
  19    rs11085805     0.1851     0.1851          1          1          1          1     0.9701          1 
  19     rs1574479     0.1851     0.1851          1          1          1          1     0.9701          1 
  19     rs4520945     0.1851     0.1851          1          1          1          1     0.9701          1 
  19     rs1823056     0.1851     0.1851          1          1          1          1     0.9701          1 
  19    rs12611293     0.1851     0.1851          1          1          1          1     0.9701          1 
  19    rs17000947     0.1851     0.1851          1          1          1          1     0.9701          1 
  19    rs17000950     0.1851     0.1851          1          1          1          1     0.9701          1 
  19    rs73011053     0.1851     0.1851          1          1          1          1     0.9701          1 
  19     rs4239544     0.1851     0.1851          1          1          1          1     0.9701          1 
  19   rs116875888     0.1851     0.1851          1          1          1          1     0.9701          1 
  19   rs116258331     0.1851     0.1851          1          1          1          1     0.9701          1 
  19   rs113959704     0.1851     0.1851          1          1          1          1     0.9701          1 
  19      rs330881     0.1851     0.1851          1          1          1          1     0.9701          1 
  19      rs447684     0.1851     0.1851          1          1          1          1     0.9701          1 
  19    rs11666392     0.1852     0.1852          1          1          1          1     0.9701          1 
  19    rs11669700     0.1852     0.1852          1          1          1          1     0.9701          1 
  19     rs8105655     0.1854     0.1854          1          1          1          1     0.9701          1 
  19    rs17160348     0.1854     0.1854          1          1          1          1     0.9701          1 
  19    rs17160349     0.1854     0.1854          1          1          1          1     0.9701          1 
  19     rs8104707     0.1856     0.1856          1          1          1          1     0.9701          1 
  19   rs397859278     0.1856     0.1856          1          1          1          1     0.9701          1 
  19    rs62124746     0.1857     0.1857          1          1          1          1     0.9701          1 
  19   rs552862393     0.1857     0.1857          1          1          1          1     0.9701          1 
  19     rs8111710     0.1857     0.1857          1          1          1          1     0.9701          1 
  19     rs8107003     0.1859     0.1859          1          1          1          1     0.9701          1 
  19    rs62126592      0.186      0.186          1          1          1          1     0.9701          1 
  19   rs549060946     0.1861     0.1861          1          1          1          1     0.9701          1 
  19      rs661821     0.1861     0.1861          1          1          1          1     0.9701          1 
  19     rs4804265     0.1861     0.1861          1          1          1          1     0.9701          1 
  19    rs11409928     0.1863     0.1863          1          1          1          1     0.9701          1 
  19      rs625183     0.1864     0.1864          1          1          1          1     0.9701          1 
  19    rs10403784     0.1865     0.1865          1          1          1          1     0.9701          1 
  19    rs12979129     0.1865     0.1865          1          1          1          1     0.9701          1 
  19    rs12985563     0.1865     0.1865          1          1          1          1     0.9701          1 
  19     rs1644753     0.1865     0.1865          1          1          1          1     0.9701          1 
  19     rs9749527     0.1865     0.1865          1          1          1          1     0.9701          1 
  19     rs9749457     0.1865     0.1865          1          1          1          1     0.9701          1 
  19     rs9749004     0.1865     0.1865          1          1          1          1     0.9701          1 
  19      rs426868     0.1865     0.1865          1          1          1          1     0.9701          1 
  19      rs372959     0.1865     0.1865          1          1          1          1     0.9701          1 
  19      rs451785     0.1865     0.1865          1          1          1          1     0.9701          1 
  19   rs113452140     0.1866     0.1866          1          1          1          1     0.9701          1 
  19    rs12459188     0.1866     0.1866          1          1          1          1     0.9701          1 
  19    rs10413883     0.1866     0.1866          1          1          1          1     0.9701          1 
  19   rs113716823     0.1867     0.1867          1          1          1          1     0.9701          1 
  19   rs570005155     0.1867     0.1867          1          1          1          1     0.9701          1 
  19   rs541355520     0.1868     0.1868          1          1          1          1     0.9701          1 
  19   rs564611085     0.1868     0.1868          1          1          1          1     0.9701          1 
  19     rs8101090     0.1868     0.1868          1          1          1          1     0.9701          1 
  19   rs369374865     0.1871     0.1871          1          1          1          1     0.9701          1 
  19    rs12978757     0.1872     0.1872          1          1          1          1     0.9701          1 
  19    rs58276003     0.1872     0.1872          1          1          1          1     0.9701          1 
  19    rs12977471     0.1873     0.1873          1          1          1          1     0.9701          1 
  19   rs142223031     0.1873     0.1873          1          1          1          1     0.9701          1 
  19    rs77458110     0.1873     0.1873          1          1          1          1     0.9701          1
[truncated: 1,674,109 more chars]
