# Supplementary material for: Cell-to-cell expression dispersion of B-cell surface proteins is linked to genetic variants in humans
Source: Commun Biol. 2020 Jul 3;3:346. doi: 10.1038/s42003-020-1075-1 (PMC7335051; doi:10.1038/s42003-020-1075-1)
Supplement: Supplementary file 4 — Supplementary Data 2 [file 42003_2020_1075_MOESM4_ESM.zip › Supplementary_Data_S2/plink-results-40LCLs/CD23_chr19_cv.loess/CD23_cv.loess_40_LCLs.qassoc.means]

 CHR           SNP  VALUE      G11      G12      G22
  19   rs182840630   GENO      G/G      G/C      C/C
  19   rs182840630 COUNTS        0        5       35
  19   rs182840630   FREQ        0    0.125    0.875
  19   rs182840630   MEAN       NA -0.0004474 0.0007194
  19   rs182840630     SD       NA 0.007937  0.01021
  19   rs544445641   GENO    CA/CA     CA/C      C/C
  19   rs544445641 COUNTS        5       19       16
  19   rs544445641   FREQ    0.125    0.475      0.4
  19   rs544445641   MEAN 0.0004406  0.00169 -0.0007109
  19   rs544445641     SD  0.00532 0.008927  0.01212
  19   rs192156884   GENO      T/T      T/C      C/C
  19   rs192156884 COUNTS        0        4       36
  19   rs192156884   FREQ        0      0.1      0.9
  19   rs192156884   MEAN       NA -0.003188 0.0009915
  19   rs192156884     SD       NA  0.01383 0.009508
  19   rs200619331   GENO      C/C  C/CTTTT CTTTT/CTTTT
  19   rs200619331 COUNTS        0        4       36
  19   rs200619331   FREQ        0      0.1      0.9
  19   rs200619331   MEAN       NA 0.003339 0.0002663
  19   rs200619331     SD       NA  0.01083 0.009879
  19    rs71892431   GENO ATTATT/ATTATT ATTATT/A      A/A
  19    rs71892431 COUNTS        0       19       21
  19    rs71892431   FREQ        0    0.475    0.525
  19    rs71892431   MEAN       NA 0.001821 -0.0005551
  19    rs71892431     SD       NA 0.008925  0.01075
  19     rs3097894   GENO      T/T      T/C      C/C
  19     rs3097894 COUNTS        0       16       24
  19     rs3097894   FREQ        0      0.4      0.6
  19     rs3097894   MEAN       NA 0.002108 -0.0004492
  19     rs3097894     SD       NA 0.008369  0.01081
  19   rs115200198   GENO      G/G      G/C      C/C
  19   rs115200198 COUNTS        0        7       33
  19   rs115200198   FREQ        0    0.175    0.825
  19   rs115200198   MEAN       NA -0.0009359 0.0008937
  19   rs115200198     SD       NA 0.005635  0.01059
  19     rs2485272   GENO      T/T      T/C      C/C
  19     rs2485272 COUNTS        0       16       24
  19     rs2485272   FREQ        0      0.4      0.6
  19     rs2485272   MEAN       NA 0.002108 -0.0004492
  19     rs2485272     SD       NA 0.008369  0.01081
  19   rs148465953   GENO      A/A      A/G      G/G
  19   rs148465953 COUNTS        0        4       36
  19   rs148465953   FREQ        0      0.1      0.9
  19   rs148465953   MEAN       NA -0.003188 0.0009915
  19   rs148465953     SD       NA  0.01383 0.009508
  19   rs115801704   GENO      A/A      A/G      G/G
  19   rs115801704 COUNTS        0        4       36
  19   rs115801704   FREQ        0      0.1      0.9
  19   rs115801704   MEAN       NA 0.0006826 0.0005614
  19   rs115801704     SD       NA 0.004095  0.01035
  19     rs7257191   GENO      G/G      G/A      A/A
  19     rs7257191 COUNTS        0       15       25
  19     rs7257191   FREQ        0    0.375    0.625
  19     rs7257191   MEAN       NA 0.002476 -0.0005677
  19     rs7257191     SD       NA 0.008528   0.0106
  19   rs147779689   GENO      G/G      G/T      T/T
  19   rs147779689 COUNTS        0        4       36
  19   rs147779689   FREQ        0      0.1      0.9
  19   rs147779689   MEAN       NA -0.002946 0.0009647
  19   rs147779689     SD       NA 0.003973  0.01028
  19   rs115477493   GENO      T/T      T/G      G/G
  19   rs115477493 COUNTS        1        8       31
  19   rs115477493   FREQ    0.025      0.2    0.775
  19   rs115477493   MEAN 0.009061 0.002075 -8.782e-05
  19   rs115477493     SD        0  0.00484  0.01085
  19    rs11881309   GENO      A/A      A/C      C/C
  19    rs11881309 COUNTS        1       15       24
  19    rs11881309   FREQ    0.025    0.375      0.6
  19    rs11881309   MEAN 0.009061 0.001595 -0.0004187
  19    rs11881309     SD        0 0.005185    0.012
  19     rs2485273   GENO      A/A      A/G      G/G
  19     rs2485273 COUNTS        0       14       26
  19     rs2485273   FREQ        0     0.35     0.65
  19     rs2485273   MEAN       NA 0.0009129 0.0003908
  19     rs2485273     SD       NA  0.01073 0.009597
  19     rs2436497   GENO      T/T      T/C      C/C
  19     rs2436497 COUNTS        0       14       26
  19     rs2436497   FREQ        0     0.35     0.65
  19     rs2436497   MEAN       NA 0.0009129 0.0003908
  19     rs2436497     SD       NA  0.01073 0.009597
  19   rs540503483   GENO      A/A     A/AG    AG/AG
  19   rs540503483 COUNTS        0        4       36
  19   rs540503483   FREQ        0      0.1      0.9
  19   rs540503483   MEAN       NA 0.0008416 0.0005438
  19   rs540503483     SD       NA  0.01132  0.00988
  19   rs141309403   GENO      T/T      T/A      A/A
  19   rs141309403 COUNTS        0        4       36
  19   rs141309403   FREQ        0      0.1      0.9
  19   rs141309403   MEAN       NA -0.002946 0.0009647
  19   rs141309403     SD       NA 0.003973  0.01028
  19   rs150388021   GENO      A/A      A/C      C/C
  19   rs150388021 COUNTS        0       14       26
  19   rs150388021   FREQ        0     0.35     0.65
  19   rs150388021   MEAN       NA 0.002246 -0.0003272
  19   rs150388021     SD       NA 0.005716  0.01152
  19   rs113719826   GENO      A/A      A/G      G/G
  19   rs113719826 COUNTS        0        9       31
  19   rs113719826   FREQ        0    0.225    0.775
  19   rs113719826   MEAN       NA 0.004454 -0.0005532
  19   rs113719826     SD       NA 0.008956 0.009975
  19     rs2446201   GENO      T/T      T/C      C/C
  19     rs2446201 COUNTS        0        7       33
  19     rs2446201   FREQ        0    0.175    0.825
  19     rs2446201   MEAN       NA -0.0009359 0.0008937
  19     rs2446201     SD       NA 0.005635  0.01059
  19     rs2446202   GENO      C/C      C/G      G/G
  19     rs2446202 COUNTS        0       14       26
  19     rs2446202   FREQ        0     0.35     0.65
  19     rs2446202   MEAN       NA 0.0009129 0.0003908
  19     rs2446202     SD       NA  0.01073 0.009597
  19   rs544647993   GENO    AT/AT     AT/A      A/A
  19   rs544647993 COUNTS        2        8       30
  19   rs544647993   FREQ     0.05      0.2     0.75
  19   rs544647993   MEAN 0.000599 0.001716 0.0002672
  19   rs544647993     SD  0.01182   0.0087  0.01037
  19    rs12985299   GENO      C/C      C/G      G/G
  19    rs12985299 COUNTS        1        3       36
  19    rs12985299   FREQ    0.025    0.075      0.9
  19    rs12985299   MEAN -0.03071  0.00533 0.001046
  19    rs12985299     SD        0  0.00397 0.008808
  19     rs2436495   GENO      T/T      T/C      C/C
  19     rs2436495 COUNTS        0       13       27
  19     rs2436495   FREQ        0    0.325    0.675
  19     rs2436495   MEAN       NA 0.000911 0.0004111
  19     rs2436495     SD       NA  0.01002 0.009988
  19   rs192558256   GENO      T/T      T/C      C/C
  19   rs192558256 COUNTS        1       11       28
  19   rs192558256   FREQ    0.025    0.275      0.7
  19   rs192558256   MEAN -0.002019 0.002436 -6.565e-05
  19   rs192558256     SD        0 0.004844   0.0114
  19   rs145076919   GENO      T/T      T/G      G/G
  19   rs145076919 COUNTS        0        7       33
  19   rs145076919   FREQ        0    0.175    0.825
  19   rs145076919   MEAN       NA 0.002322 0.0002026
  19   rs145076919     SD       NA  0.01243 0.009434
  19    rs75296851   GENO      T/T      T/C      C/C
  19    rs75296851 COUNTS        0        5       35
  19    rs75296851   FREQ        0    0.125    0.875
  19    rs75296851   MEAN       NA -4.17e-05 0.0006614
  19    rs75296851     SD       NA   0.0104 0.009951
  19     rs4377262   GENO      G/G      G/C      C/C
  19     rs4377262 COUNTS        0       13       27
  19     rs4377262   FREQ        0    0.325    0.675
  19     rs4377262   MEAN       NA 0.000911 0.0004111
  19     rs4377262     SD       NA  0.01002 0.009988
  19   rs116823342   GENO      C/C      C/T      T/T
  19   rs116823342 COUNTS        0        4       36
  19   rs116823342   FREQ        0      0.1      0.9
  19   rs116823342   MEAN       NA -0.002946 0.0009647
  19   rs116823342     SD       NA 0.003973  0.01028
  19     rs4606852   GENO      G/G      G/A      A/A
  19     rs4606852 COUNTS        0        4       36
  19     rs4606852   FREQ        0      0.1      0.9
  19     rs4606852   MEAN       NA -0.0009323 0.0007409
  19     rs4606852     SD       NA 0.003185  0.01037
  19    rs12982357   GENO      A/A      A/G      G/G
  19    rs12982357 COUNTS        0       13       27
  19    rs12982357   FREQ        0    0.325    0.675
  19    rs12982357   MEAN       NA 0.000911 0.0004111
  19    rs12982357     SD       NA  0.01002 0.009988
  19    rs71172770   GENO      C/C     C/CT    CT/CT
  19    rs71172770 COUNTS        4       20       16
  19    rs71172770   FREQ      0.1      0.5      0.4
  19    rs71172770   MEAN 0.003766 0.000286 0.0001349
  19    rs71172770     SD 0.0008872  0.01054  0.01046
  19   rs530047941   GENO    CT/CT     CT/C      C/C
  19   rs530047941 COUNTS        3       10       27
  19   rs530047941   FREQ    0.075     0.25    0.675
  19   rs530047941   MEAN 0.003462 -0.002914 0.001544
  19   rs530047941     SD 0.006196  0.01372 0.008453
  19   rs143884233   GENO      T/T      T/C      C/C
  19   rs143884233 COUNTS        2       14       24
  19   rs143884233   FREQ     0.05     0.35      0.6
  19   rs143884233   MEAN -0.002715 0.001257 0.0004489
  19   rs143884233     SD 0.0009842 0.005223  0.01219
  19   rs111467240   GENO      T/T      T/C      C/C
  19   rs111467240 COUNTS        1       14       25
  19   rs111467240   FREQ    0.025     0.35    0.625
  19   rs111467240   MEAN -0.002019 0.001499 0.0001587
  19   rs111467240     SD        0 0.007987  0.01109
  19   rs200314328   GENO      A/A  A/AAAAT AAAAT/AAAAT
  19   rs200314328 COUNTS        0        4       36
  19   rs200314328   FREQ        0      0.1      0.9
  19   rs200314328   MEAN       NA -0.002946 0.0009647
  19   rs200314328     SD       NA 0.003973  0.01028
  19   rs113021450   GENO      A/A      A/G      G/G
  19   rs113021450 COUNTS        1       14       25
  19   rs113021450   FREQ    0.025     0.35    0.625
  19   rs113021450   MEAN -0.002019 0.001499 0.0001587
  19   rs113021450     SD        0 0.007987  0.01109
  19     rs1026466   GENO      C/C      C/G      G/G
  19     rs1026466 COUNTS        1       15       24
  19     rs1026466   FREQ    0.025    0.375      0.6
  19     rs1026466   MEAN -0.01368 0.002667 -0.000141
  19     rs1026466     SD        0  0.01021 0.009466
  19    rs35784220   GENO      C/C     C/CA    CA/CA
  19    rs35784220 COUNTS        3       22       15
  19    rs35784220   FREQ    0.075     0.55    0.375
  19    rs35784220   MEAN -0.006878 0.001859 0.0001792
  19    rs35784220     SD 0.005968 0.008736  0.01172
  19     rs2436494   GENO      G/G      G/A      A/A
  19     rs2436494 COUNTS       10       18       12
  19     rs2436494   FREQ     0.25     0.45      0.3
  19     rs2436494   MEAN -0.0003445 0.001303 0.000245
  19     rs2436494     SD 0.007348  0.01058  0.01126
  19     rs7250134   GENO      C/C      C/A      A/A
  19     rs7250134 COUNTS        1       15       24
  19     rs7250134   FREQ    0.025    0.375      0.6
  19     rs7250134   MEAN -0.01368 0.002667 -0.000141
  19     rs7250134     SD        0  0.01021 0.009466
  19   rs146268405   GENO      T/T      T/C      C/C
  19   rs146268405 COUNTS        1       14       25
  19   rs146268405   FREQ    0.025     0.35    0.625
  19   rs146268405   MEAN -0.002019 0.001499 0.0001587
  19   rs146268405     SD        0 0.007987  0.01109
  19   rs138935258   GENO      A/A      A/G      G/G
  19   rs138935258 COUNTS        0        4       36
  19   rs138935258   FREQ        0      0.1      0.9
  19   rs138935258   MEAN       NA -0.002946 0.0009647
  19   rs138935258     SD       NA 0.003973  0.01028
  19   rs113138914   GENO      G/G      G/C      C/C
  19   rs113138914 COUNTS        0        5       35
  19   rs113138914   FREQ        0    0.125    0.875
  19   rs113138914   MEAN       NA -0.0003839 0.0007103
  19   rs113138914     SD       NA 0.008031   0.0102
  19    rs10417703   GENO      T/T      T/C      C/C
  19    rs10417703 COUNTS        1       15       24
  19    rs10417703   FREQ    0.025    0.375      0.6
  19    rs10417703   MEAN -0.01368 0.002667 -0.000141
  19    rs10417703     SD        0  0.01021 0.009466
  19   rs112059347   GENO      T/T      T/C      C/C
  19   rs112059347 COUNTS        0        7       33
  19   rs112059347   FREQ        0    0.175    0.825
  19   rs112059347   MEAN       NA 0.002322 0.0002026
  19   rs112059347     SD       NA  0.01243 0.009434
  19   rs116282598   GENO      G/G      G/T      T/T
  19   rs116282598 COUNTS        0        4       36
  19   rs116282598   FREQ        0      0.1      0.9
  19   rs116282598   MEAN       NA 0.006558 -9.139e-05
  19   rs116282598     SD       NA  0.00891 0.009862
  19    rs77584859   GENO      T/T      T/C      C/C
  19    rs77584859 COUNTS        0        7       33
  19    rs77584859   FREQ        0    0.175    0.825
  19    rs77584859   MEAN       NA 0.002322 0.0002026
  19    rs77584859     SD       NA  0.01243 0.009434
  19   rs111553826   GENO      T/T      T/C      C/C
  19   rs111553826 COUNTS        0        5       35
  19   rs111553826   FREQ        0    0.125    0.875
  19   rs111553826   MEAN       NA -0.0003839 0.0007103
  19   rs111553826     SD       NA 0.008031   0.0102
  19    rs77395822   GENO      G/G      G/A      A/A
  19    rs77395822 COUNTS        0        5       35
  19    rs77395822   FREQ        0    0.125    0.875
  19    rs77395822   MEAN       NA -0.0003839 0.0007103
  19    rs77395822     SD       NA 0.008031   0.0102
  19    rs77077278   GENO      A/A      A/T      T/T
  19    rs77077278 COUNTS        0        4       36
  19    rs77077278   FREQ        0      0.1      0.9
  19    rs77077278   MEAN       NA -0.0009323 0.0007409
  19    rs77077278     SD       NA 0.003185  0.01037
  19     rs8100696   GENO      A/A      A/T      T/T
  19     rs8100696 COUNTS        0        4       36
  19     rs8100696   FREQ        0      0.1      0.9
  19     rs8100696   MEAN       NA 0.006558 -9.139e-05
  19     rs8100696     SD       NA  0.00891 0.009862
  19     rs2436493   GENO      A/A      A/G      G/G
  19     rs2436493 COUNTS        2        9       29
  19     rs2436493   FREQ     0.05    0.225    0.725
  19     rs2436493   MEAN 0.0002363 0.001754 0.0002305
  19     rs2436493     SD 0.003791 0.008782  0.01061
  19     rs2446206   GENO      T/T      T/C      C/C
  19     rs2446206 COUNTS        3        9       28
  19     rs2446206   FREQ    0.075    0.225      0.7
  19     rs2446206   MEAN 0.003462 -0.002759 0.001335
  19     rs2446206     SD 0.006196  0.01333  0.00895
  19     rs1973115   GENO      C/C      C/T      T/T
  19     rs1973115 COUNTS        1       18       21
  19     rs1973115   FREQ    0.025     0.45    0.525
  19     rs1973115   MEAN -0.01368 0.003081 -0.000897
  19     rs1973115     SD        0  0.00981 0.009496
  19   rs150370765   GENO      A/A      A/G      G/G
  19   rs150370765 COUNTS        0        4       36
  19   rs150370765   FREQ        0      0.1      0.9
  19   rs150370765   MEAN       NA 0.006558 -9.139e-05
  19   rs150370765     SD       NA  0.00891 0.009862
  19   rs111998644   GENO      C/C      C/G      G/G
  19   rs111998644 COUNTS        0       14       26
  19   rs111998644   FREQ        0     0.35     0.65
  19   rs111998644   MEAN       NA 0.0004576 0.000636
  19   rs111998644     SD       NA 0.009174  0.01041
  19     rs2017303   GENO      A/A      A/G      G/G
  19     rs2017303 COUNTS        0       14       26
  19     rs2017303   FREQ        0     0.35     0.65
  19     rs2017303   MEAN       NA 0.001838 -0.0001071
  19     rs2017303     SD       NA  0.01202  0.00869
  19   rs569344305   GENO      C/C     C/CA    CA/CA
  19   rs569344305 COUNTS        4       24       12
  19   rs569344305   FREQ      0.1      0.6      0.3
  19   rs569344305   MEAN -0.004964 0.001787 -6.724e-06
  19   rs569344305     SD  0.01784 0.009206 0.008175
  19     rs2305925   GENO      T/T      T/A      A/A
  19     rs2305925 COUNTS        2       16       22
  19     rs2305925   FREQ     0.05      0.4     0.55
  19     rs2305925   MEAN -0.005882  0.00201 0.0001157
  19     rs2305925     SD  0.01103  0.01005 0.009864
  19    rs73548665   GENO      A/A      A/G      G/G
  19    rs73548665 COUNTS        0       14       26
  19    rs73548665   FREQ        0     0.35     0.65
  19    rs73548665   MEAN       NA 0.0004576 0.000636
  19    rs73548665     SD       NA 0.009174  0.01041
  19   rs111505087   GENO      A/A     A/AT    AT/AT
  19   rs111505087 COUNTS        0       14       26
  19   rs111505087   FREQ        0     0.35     0.65
  19   rs111505087   MEAN       NA 0.0004576 0.000636
  19   rs111505087     SD       NA 0.009174  0.01041
  19   rs112444917   GENO      A/A      A/G      G/G
  19   rs112444917 COUNTS        0        5       35
  19   rs112444917   FREQ        0    0.125    0.875
  19   rs112444917   MEAN       NA -0.0003839 0.0007103
  19   rs112444917     SD       NA 0.008031   0.0102
  19   rs147288905   GENO      A/A      A/G      G/G
  19   rs147288905 COUNTS        0        4       36
  19   rs147288905   FREQ        0      0.1      0.9
  19   rs147288905   MEAN       NA -0.0009323 0.0007409
  19   rs147288905     SD       NA 0.003185  0.01037
  19   rs111283373   GENO      G/G      G/C      C/C
  19   rs111283373 COUNTS        0       13       27
  19   rs111283373   FREQ        0    0.325    0.675
  19   rs111283373   MEAN       NA  0.00109 0.0003249
  19   rs111283373     SD       NA 0.009225  0.01033
  19   rs112876997   GENO      C/C      C/T      T/T
  19   rs112876997 COUNTS        0       14       26
  19   rs112876997   FREQ        0     0.35     0.65
  19   rs112876997   MEAN       NA 0.0004576 0.000636
  19   rs112876997     SD       NA 0.009174  0.01041
  19   rs544997602   GENO      C/C     C/CT    CT/CT
  19   rs544997602 COUNTS        7       23       10
  19   rs544997602   FREQ    0.175    0.575     0.25
  19   rs544997602   MEAN 0.001218 0.0008031 -0.0004055
  19   rs544997602     SD 0.008565  0.00733  0.01551
  19   rs112549493   GENO      T/T      T/C      C/C
  19   rs112549493 COUNTS        1       13       26
  19   rs112549493   FREQ    0.025    0.325     0.65
  19   rs112549493   MEAN -0.002019 0.001941 -1.033e-05
  19   rs112549493     SD        0 0.008133   0.0109
  19   rs145322928   GENO      A/A      A/T      T/T
  19   rs145322928 COUNTS        0        9       31
  19   rs145322928   FREQ        0    0.225    0.775
  19   rs145322928   MEAN       NA -0.0009762 0.001023
  19   rs145322928     SD       NA 0.006121  0.01076
  19   rs199782897   GENO      T/T     T/TA    TA/TA
  19   rs199782897 COUNTS        1       18       21
  19   rs199782897   FREQ    0.025     0.45    0.525
  19   rs199782897   MEAN -0.00198 0.001433 -4.117e-05
  19   rs199782897     SD        0  0.01123 0.009026
  19   rs147676389   GENO CATAT/CATAT  CATAT/C      C/C
  19   rs147676389 COUNTS        6       17       17
  19   rs147676389   FREQ     0.15    0.425    0.425
  19   rs147676389   MEAN -0.00361 0.003546 -0.0009221
  19   rs147676389     SD  0.01087 0.008831  0.01021
  19   rs146945675   GENO    CA/CA     CA/C      C/C
  19   rs146945675 COUNTS        6       16       18
  19   rs146945675   FREQ     0.15      0.4     0.45
  19   rs146945675   MEAN -0.00361 0.004427 -0.001457
  19   rs146945675     SD  0.01087 0.008312  0.01017
  19    rs10415436   GENO      C/C      C/T      T/T
  19    rs10415436 COUNTS        9       11       20
  19    rs10415436   FREQ    0.225    0.275      0.5
  19    rs10415436   MEAN -0.001113 0.005303 -0.001269
  19    rs10415436     SD  0.01034 0.009028  0.00971
  19     rs5826901   GENO GAAAAA/GAAAAA GAAAAA/G      G/G
  19     rs5826901 COUNTS        2       17       21
  19     rs5826901   FREQ     0.05    0.425    0.525
  19     rs5826901   MEAN -0.005882  0.00275 -0.0005736
  19     rs5826901     SD  0.01103   0.0102 0.009549
  19     rs2436490   GENO      A/A      A/G      G/G
  19     rs2436490 COUNTS        0        7       33
  19     rs2436490   FREQ        0    0.175    0.825
  19     rs2436490   MEAN       NA -0.001587 0.001032
  19     rs2436490     SD       NA  0.01536 0.008563
  19     rs4533403   GENO      A/A      A/G      G/G
  19     rs4533403 COUNTS        1        5       34
  19     rs4533403   FREQ    0.025    0.125     0.85
  19     rs4533403   MEAN  0.01459   0.0025 -0.000122
  19     rs4533403     SD        0  0.00697  0.01011
  19     rs4508530   GENO      A/A      A/T      T/T
  19     rs4508530 COUNTS        1        5       34
  19     rs4508530   FREQ    0.025    0.125     0.85
  19     rs4508530   MEAN  0.01459   0.0025 -0.000122
  19     rs4508530     SD        0  0.00697  0.01011
  19    rs76081042   GENO      T/T      T/C      C/C
  19    rs76081042 COUNTS        8       22       10
  19    rs76081042   FREQ      0.2     0.55     0.25
  19    rs76081042   MEAN 0.004058 -0.0009416  0.00112
  19    rs76081042     SD 0.008361  0.01072 0.009115
  19    rs10416402   GENO      G/G      G/T      T/T
  19    rs10416402 COUNTS       10       12       18
  19    rs10416402   FREQ     0.25      0.3     0.45
  19    rs10416402   MEAN 0.0004573 0.003717 -0.001457
  19    rs10416402     SD  0.01094 0.008389  0.01017
  19   rs113252451   GENO TACAA/TACAA  TACAA/T      T/T
  19   rs113252451 COUNTS       10       12       18
  19   rs113252451   FREQ     0.25      0.3     0.45
  19   rs113252451   MEAN 0.0004573 0.003717 -0.001457
  19   rs113252451     SD  0.01094 0.008389  0.01017
  19     rs4343404   GENO      A/A      A/C      C/C
  19     rs4343404 COUNTS       10       12       18
  19     rs4343404   FREQ     0.25      0.3     0.45
  19     rs4343404   MEAN 0.0004573 0.003717 -0.001457
  19     rs4343404     SD  0.01094 0.008389  0.01017
  19     rs8106107   GENO      T/T      T/C      C/C
  19     rs8106107 COUNTS        2       19       19
  19     rs8106107   FREQ     0.05    0.475    0.475
  19     rs8106107   MEAN 0.002017 0.001086 -9.074e-05
  19     rs8106107     SD  0.01778  0.01018 0.009431
  19     rs8106226   GENO      C/C      C/T      T/T
  19     rs8106226 COUNTS        7       18       15
  19     rs8106226   FREQ    0.175     0.45    0.375
  19     rs8106226   MEAN -0.0001277 0.0003837 0.001129
  19     rs8106226     SD 0.008633  0.01014  0.01069
  19     rs8106240   GENO      A/A      A/C      C/C
  19     rs8106240 COUNTS        2       19       19
  19     rs8106240   FREQ     0.05    0.475    0.475
  19     rs8106240   MEAN 0.002017 0.001086 -9.074e-05
  19     rs8106240     SD  0.01778  0.01018 0.009431
  19     rs8106687   GENO      A/A      A/G      G/G
  19     rs8106687 COUNTS        1        8       31
  19     rs8106687   FREQ    0.025      0.2    0.775
  19     rs8106687   MEAN -0.002444 0.001866 0.0003373
  19     rs8106687     SD        0 0.009373  0.01027
  19   rs113399844   GENO      T/T      T/C      C/C
  19   rs113399844 COUNTS        0       10       30
  19   rs113399844   FREQ        0     0.25     0.75
  19   rs113399844   MEAN       NA -5.06e-05 0.0007816
  19   rs113399844     SD       NA  0.01298 0.008867
  19   rs112310449   GENO TTTTTTC/TTTTTTC TTTTTTC/T      T/T
  19   rs112310449 COUNTS        0       15       25
  19   rs112310449   FREQ        0    0.375    0.625
  19   rs112310449   MEAN       NA -0.0001617 0.001015
  19   rs112310449     SD       NA  0.01126  0.00916
  19   rs148694052   GENO      A/A      A/G      G/G
  19   rs148694052 COUNTS        1       11       28
  19   rs148694052   FREQ    0.025    0.275      0.7
  19   rs148694052   MEAN -0.002019 0.002436 -6.565e-05
  19   rs148694052     SD        0 0.004844   0.0114
  19   rs146734254   GENO      T/T      T/C      C/C
  19   rs146734254 COUNTS        1        5       34
  19   rs146734254   FREQ    0.025    0.125     0.85
  19   rs146734254   MEAN  0.01459   0.0025 -0.000122
  19   rs146734254     SD        0  0.00697  0.01011
  19   rs140331887   GENO      T/T      T/C      C/C
  19   rs140331887 COUNTS        0        4       36
  19   rs140331887   FREQ        0      0.1      0.9
  19   rs140331887   MEAN       NA 0.006558 -9.139e-05
  19   rs140331887     SD       NA  0.00891 0.009862
  19    rs35415311   GENO      T/T      T/C      C/C
  19    rs35415311 COUNTS        0        7       33
  19    rs35415311   FREQ        0    0.175    0.825
  19    rs35415311   MEAN       NA 0.0004091 0.0006084
  19    rs35415311     SD       NA  0.01079 0.009847
  19   rs114478485   GENO      C/C      C/G      G/G
  19   rs114478485 COUNTS        0        4       36
  19   rs114478485   FREQ        0      0.1      0.9
  19   rs114478485   MEAN       NA 0.006558 -9.139e-05
  19   rs114478485     SD       NA  0.00891 0.009862
  19    rs74698582   GENO      T/T      T/C      C/C
  19    rs74698582 COUNTS        0        9       31
  19    rs74698582   FREQ        0    0.225    0.775
  19    rs74698582   MEAN       NA 0.002943 -0.0001145
  19    rs74698582     SD       NA 0.004953  0.01086
  19   rs116094957   GENO      G/G      G/T      T/T
  19   rs116094957 COUNTS        1        5       34
  19   rs116094957   FREQ    0.025    0.125     0.85
  19   rs116094957   MEAN  0.01459   0.0025 -0.000122
  19   rs116094957     SD        0  0.00697  0.01011
  19   rs114898173   GENO      C/C      C/T      T/T
  19   rs114898173 COUNTS        1        5       34
  19   rs114898173   FREQ    0.025    0.125     0.85
  19   rs114898173   MEAN  0.01459   0.0025 -0.000122
  19   rs114898173     SD        0  0.00697  0.01011
  19     rs2446207   GENO      T/T      T/C      C/C
  19     rs2446207 COUNTS        1       12       27
  19     rs2446207   FREQ    0.025      0.3    0.675
  19     rs2446207   MEAN  0.01459 0.0001157 0.0002578
  19     rs2446207     SD        0  0.01228 0.008641
  19     rs2446208   GENO      C/C      C/G      G/G
  19     rs2446208 COUNTS        0       10       30
  19     rs2446208   FREQ        0     0.25     0.75
  19     rs2446208   MEAN       NA -5.06e-05 0.0007816
  19     rs2446208     SD       NA  0.01298 0.008867
  19    rs35262565   GENO      T/T   T/TCTC TCTC/TCTC
  19    rs35262565 COUNTS        5       13       22
  19    rs35262565   FREQ    0.125    0.325     0.55
  19    rs35262565   MEAN 0.005118 -0.0009959 0.0004682
  19    rs35262565     SD 0.006984  0.01191 0.009179
  19     rs2446209   GENO      T/T      T/C      C/C
  19     rs2446209 COUNTS        2       16       22
  19     rs2446209   FREQ     0.05      0.4     0.55
  19     rs2446209   MEAN -0.005497 0.0003297 0.001303
  19     rs2446209     SD 0.007158  0.01063 0.009682
  19    rs78160779   GENO      G/G      G/C      C/C
  19    rs78160779 COUNTS        0        9       31
  19    rs78160779   FREQ        0    0.225    0.775
  19    rs78160779   MEAN       NA 0.002943 -0.0001145
  19    rs78160779     SD       NA 0.004953  0.01086
  19    rs10424996   GENO      G/G      G/A      A/A
  19    rs10424996 COUNTS        6       13       21
  19    rs10424996   FREQ     0.15    0.325    0.525
  19    rs10424996   MEAN -0.00361  0.00426 -0.0005134
  19    rs10424996     SD  0.01087 0.008529  0.01008
  19    rs10404490   GENO      C/C      C/T      T/T
  19    rs10404490 COUNTS        6       13       21
  19    rs10404490   FREQ     0.15    0.325    0.525
  19    rs10404490   MEAN -0.00361  0.00426 -0.0005134
  19    rs10404490     SD  0.01087 0.008529  0.01008
  19   rs115109202   GENO      A/A      A/C      C/C
  19   rs115109202 COUNTS        0        7       33
  19   rs115109202   FREQ        0    0.175    0.825
  19   rs115109202   MEAN       NA 0.005143 -0.0003957
  19   rs115109202     SD       NA   0.0112 0.009473
  19   rs146900286   GENO      A/A      A/G      G/G
  19   rs146900286 COUNTS        1        5       34
  19   rs146900286   FREQ    0.025    0.125     0.85
  19   rs146900286   MEAN  0.01459   0.0025 -0.000122
  19   rs146900286     SD        0  0.00697  0.01011
  19     rs2436489   GENO      A/A      A/T      T/T
  19     rs2436489 COUNTS        0       10       30
  19     rs2436489   FREQ        0     0.25     0.75
  19     rs2436489   MEAN       NA -5.06e-05 0.0007816
  19     rs2436489     SD       NA  0.01298 0.008867
  19     rs2446210   GENO      T/T      T/C      C/C
  19     rs2446210 COUNTS        3       11       26
  19     rs2446210   FREQ    0.075    0.275     0.65
  19     rs2446210   MEAN 0.003462 -0.003349   0.0019
  19     rs2446210     SD 0.006196  0.01202 0.009034
  19    rs74315694   GENO      C/C      C/G      G/G
  19    rs74315694 COUNTS        0        6       34
  19    rs74315694   FREQ        0     0.15     0.85
  19    rs74315694   MEAN       NA 0.004469 -0.0001139
  19    rs74315694     SD       NA  0.01211 0.009472
  19     rs2446211   GENO      T/T      T/C      C/C
  19     rs2446211 COUNTS        5       19       16
  19     rs2446211   FREQ    0.125    0.475      0.4
  19     rs2446211   MEAN 0.003602 -0.0006129 0.001036
  19     rs2446211     SD  0.01313  0.01084 0.007843
  19     rs3745640   GENO      A/A      A/G      G/G
  19     rs3745640 COUNTS        6       13       21
  19     rs3745640   FREQ     0.15    0.325    0.525
  19     rs3745640   MEAN -0.00361  0.00426 -0.0005134
  19     rs3745640     SD  0.01087 0.008529  0.01008
  19    rs59904063   GENO      A/A      A/G      G/G
  19    rs59904063 COUNTS        1       13       26
  19    rs59904063   FREQ    0.025    0.325     0.65
  19    rs59904063   MEAN -0.002019 0.001941 -1.033e-05
  19    rs59904063     SD        0 0.008133   0.0109
  19    rs10410693   GENO      A/A      A/G      G/G
  19    rs10410693 COUNTS        3       10       27
  19    rs10410693   FREQ    0.075     0.25    0.675
  19    rs10410693   MEAN -0.008474 0.006203 -0.0005063
  19    rs10410693     SD 0.003314 0.008681  0.00982
  19     rs2446212   GENO      C/C      C/T      T/T
  19     rs2446212 COUNTS        3       11       26
  19     rs2446212   FREQ    0.075    0.275     0.65
  19     rs2446212   MEAN 0.003462 -0.003349   0.0019
  19     rs2446212     SD 0.006196  0.01202 0.009034
  19    rs73548694   GENO      T/T      T/C      C/C
  19    rs73548694 COUNTS        0       11       29
  19    rs73548694   FREQ        0    0.275    0.725
  19    rs73548694   MEAN       NA -0.0006667 0.001044
  19    rs73548694     SD       NA  0.01012 0.009917
  19    rs45459297   GENO      A/A      A/G      G/G
  19    rs45459297 COUNTS        1       13       26
  19    rs45459297   FREQ    0.025    0.325     0.65
  19    rs45459297   MEAN -0.002019 0.001941 -1.033e-05
  19    rs45459297     SD        0 0.008133   0.0109
  19    rs60199162   GENO      G/G      G/C      C/C
  19    rs60199162 COUNTS        4       18       18
  19    rs60199162   FREQ      0.1     0.45     0.45
  19    rs60199162   MEAN -0.0004934 0.001275 0.0001091
  19    rs60199162     SD 0.008265  0.01189 0.008311
  19    rs73920060   GENO      T/T      T/C      C/C
  19    rs73920060 COUNTS        0        5       35
  19    rs73920060   FREQ        0    0.125    0.875
  19    rs73920060   MEAN       NA -4.17e-05 0.0006614
  19    rs73920060     SD       NA   0.0104 0.009951
  19     rs3826798   GENO      T/T      T/C      C/C
  19     rs3826798 COUNTS        6       16       18
  19     rs3826798   FREQ     0.15      0.4     0.45
  19     rs3826798   MEAN -0.00361 0.004427 -0.001457
  19     rs3826798     SD  0.01087 0.008312  0.01017
  19    rs75393678   GENO      T/T      T/C      C/C
  19    rs75393678 COUNTS        0        4       36
  19    rs75393678   FREQ        0      0.1      0.9
  19    rs75393678   MEAN       NA -0.0009323 0.0007409
  19    rs75393678     SD       NA 0.003185  0.01037
  19     rs8107987   GENO      A/A      A/G      G/G
  19     rs8107987 COUNTS        1       18       21
  19     rs8107987   FREQ    0.025     0.45    0.525
  19     rs8107987   MEAN -0.01056 0.001909 -4.117e-05
  19     rs8107987     SD        0  0.01087 0.009026
  19     rs2446193   GENO      A/A      A/G      G/G
  19     rs2446193 COUNTS        7       18       15
  19     rs2446193   FREQ    0.175     0.45    0.375
  19     rs2446193   MEAN -0.0001277 0.0003837 0.001129
  19     rs2446193     SD 0.008633  0.01014  0.01069
  19     rs2436488   GENO      G/G      G/A      A/A
  19     rs2436488 COUNTS        7       18       15
  19     rs2436488   FREQ    0.175     0.45    0.375
  19     rs2436488   MEAN -0.0001277 0.0003837 0.001129
  19     rs2436488     SD 0.008633  0.01014  0.01069
  19   rs114071992   GENO      A/A      A/G      G/G
  19   rs114071992 COUNTS        0        4       36
  19   rs114071992   FREQ        0      0.1      0.9
  19   rs114071992   MEAN       NA 0.006558 -9.139e-05
  19   rs114071992     SD       NA  0.00891 0.009862
  19     rs2305927   GENO      G/G      G/A      A/A
  19     rs2305927 COUNTS        6       16       18
  19     rs2305927   FREQ     0.15      0.4     0.45
  19     rs2305927   MEAN -0.00361 0.004427 -0.001457
  19     rs2305927     SD  0.01087 0.008312  0.01017
  19       rs10811   GENO      A/A      A/G      G/G
  19       rs10811 COUNTS        6       16       18
  19       rs10811   FREQ     0.15      0.4     0.45
  19       rs10811   MEAN -0.00361 0.004427 -0.001457
  19       rs10811     SD  0.01087 0.008312  0.01017
  19     rs1128792   GENO      T/T      T/C      C/C
  19     rs1128792 COUNTS        0        7       33
  19     rs1128792   FREQ        0    0.175    0.825
  19     rs1128792   MEAN       NA 0.0004091 0.0006084
  19     rs1128792     SD       NA  0.01079 0.009847
  19    rs75954858   GENO      G/G      G/A      A/A
  19    rs75954858 COUNTS        0        5       35
  19    rs75954858   FREQ        0    0.125    0.875
  19    rs75954858   MEAN       NA -4.17e-05 0.0006614
  19    rs75954858     SD       NA   0.0104 0.009951
  19   rs116702206   GENO      T/T      T/C      C/C
  19   rs116702206 COUNTS        0        8       32
  19   rs116702206   FREQ        0      0.2      0.8
  19   rs116702206   MEAN       NA 0.003738 -0.0002175
  19   rs116702206     SD       NA 0.004642   0.0107
  19   rs569019695   GENO      C/C      C/T      T/T
  19   rs569019695 COUNTS        0        6       34
  19   rs569019695   FREQ        0     0.15     0.85
  19   rs569019695   MEAN       NA 0.001973 0.0003266
  19   rs569019695     SD       NA  0.01127 0.009773
  19   rs376282672   GENO      A/A      A/G      G/G
  19   rs376282672 COUNTS        0        6       34
  19   rs376282672   FREQ        0     0.15     0.85
  19   rs376282672   MEAN       NA 0.001973 0.0003266
  19   rs376282672     SD       NA  0.01127 0.009773
  19    rs73550307   GENO      A/A      A/G      G/G
  19    rs73550307 COUNTS        0       11       29
  19    rs73550307   FREQ        0    0.275    0.725
  19    rs73550307   MEAN       NA -0.0006667 0.001044
  19    rs73550307     SD       NA  0.01012 0.009917
  19    rs12610399   GENO      T/T      T/C      C/C
  19    rs12610399 COUNTS        0        6       34
  19    rs12610399   FREQ        0     0.15     0.85
  19    rs12610399   MEAN       NA 0.002901 0.0001628
  19    rs12610399     SD       NA  0.01264 0.009477
  19   rs141223640   GENO  ACG/ACG    ACG/A      A/A
  19   rs141223640 COUNTS        0       13       27
  19   rs141223640   FREQ        0    0.325    0.675
  19   rs141223640   MEAN       NA 0.0004084 0.000653
  19   rs141223640     SD       NA 0.007012  0.01111
  19   rs111408740   GENO      G/G      G/A      A/A
  19   rs111408740 COUNTS        0       10       30
  19   rs111408740   FREQ        0     0.25     0.75
  19   rs111408740   MEAN       NA 0.0001723 0.0007073
  19   rs111408740     SD       NA 0.008586   0.0104
  19    rs66643563   GENO    AT/AT     AT/A      A/A
  19    rs66643563 COUNTS        3       11       26
  19    rs66643563   FREQ    0.075    0.275     0.65
  19    rs66643563   MEAN 0.003462 -0.002894 0.001707
  19    rs66643563     SD 0.006196  0.01227 0.009005
  19     rs2926067   GENO      G/G      G/A      A/A
  19     rs2926067 COUNTS        9       22        9
  19     rs2926067   FREQ    0.225     0.55    0.225
  19     rs2926067   MEAN 0.001603 5.46e-06 0.0009327
  19     rs2926067     SD 0.009278  0.01132 0.007122
  19    rs10415058   GENO      A/A      A/G      G/G
  19    rs10415058 COUNTS        0        6       34
  19    rs10415058   FREQ        0     0.15     0.85
  19    rs10415058   MEAN       NA 0.002901 0.0001628
  19    rs10415058     SD       NA  0.01264 0.009477
  19   rs138196124   GENO      A/A      A/G      G/G
  19   rs138196124 COUNTS        0       13       27
  19   rs138196124   FREQ        0    0.325    0.675
  19   rs138196124   MEAN       NA 0.0007123 0.0005067
  19   rs138196124     SD       NA 0.009136  0.01038
  19     rs2926066   GENO      G/G      G/T      T/T
  19     rs2926066 COUNTS        3       11       26
  19     rs2926066   FREQ    0.075    0.275     0.65
  19     rs2926066   MEAN 0.003462 -0.002894 0.001707
  19     rs2926066     SD 0.006196  0.01227 0.009005
  19   rs113682386   GENO      T/T      T/C      C/C
  19   rs113682386 COUNTS        0        7       33
  19   rs113682386   FREQ        0    0.175    0.825
  19   rs113682386   MEAN       NA -0.001337 0.0009787
  19   rs113682386     SD       NA 0.008817  0.01016
  19    rs28663100   GENO      T/T      T/C      C/C
  19    rs28663100 COUNTS        4       15       21
  19    rs28663100   FREQ      0.1    0.375    0.525
  19    rs28663100   MEAN -0.0008344 0.003114 -0.000973
  19    rs28663100     SD  0.01183 0.009626 0.009821
  19   rs113312079   GENO      C/C C/CACCAGAGTGGG CACCAGAGTGGG/CACCAGAGTGGG
  19   rs113312079 COUNTS        3       11       26
  19   rs113312079   FREQ    0.075    0.275     0.65
  19   rs113312079   MEAN 0.003462 -0.002894 0.001707
  19   rs113312079     SD 0.006196  0.01227 0.009005
  19     rs2436487   GENO      T/T      T/C      C/C
  19     rs2436487 COUNTS        3        8       29
  19     rs2436487   FREQ    0.075      0.2    0.725
  19     rs2436487   MEAN 0.003462 -0.003181  0.00131
  19     rs2436487     SD 0.006196  0.01418  0.00879
  19     rs2436486   GENO      T/T      T/C      C/C
  19     rs2436486 COUNTS        6       22       12
  19     rs2436486   FREQ     0.15     0.55      0.3
  19     rs2436486   MEAN  0.00328 -1.912e-05 0.0003067
  19     rs2436486     SD 0.006752  0.01205 0.006549
  19     rs2290777   GENO      T/T      T/C      C/C
  19     rs2290777 COUNTS        1       15       24
  19     rs2290777   FREQ    0.025    0.375      0.6
  19     rs2290777   MEAN 0.001918 0.003078 -0.001048
  19     rs2290777     SD        0  0.01089 0.009283
  19   rs148972790   GENO    AC/AC     AC/A      A/A
  19   rs148972790 COUNTS        0        9       31
  19   rs148972790   FREQ        0    0.225    0.775
  19   rs148972790   MEAN       NA 0.002943 -0.0001145
  19   rs148972790     SD       NA 0.004953  0.01086
  19     rs2290776   GENO      T/T      T/C      C/C
  19     rs2290776 COUNTS        3       11       26
  19     rs2290776   FREQ    0.075    0.275     0.65
  19     rs2290776   MEAN 0.003462 -0.002894 0.001707
  19     rs2290776     SD 0.006196  0.01227 0.009005
  19    rs76792018   GENO      G/G      G/A      A/A
  19    rs76792018 COUNTS        0        7       33
  19    rs76792018   FREQ        0    0.175    0.825
  19    rs76792018   MEAN       NA  0.00113 0.0004555
  19    rs76792018     SD       NA 0.006086  0.01057
  19   rs115101089   GENO      C/C      C/T      T/T
  19   rs115101089 COUNTS        0        8       32
  19   rs115101089   FREQ        0      0.2      0.8
  19   rs115101089   MEAN       NA 0.003738 -0.0002175
  19   rs115101089     SD       NA 0.004642   0.0107
  19     rs9917116   GENO      C/C      C/A      A/A
  19     rs9917116 COUNTS        1       15       24
  19     rs9917116   FREQ    0.025    0.375      0.6
  19     rs9917116   MEAN 0.001918 0.003078 -0.001048
  19     rs9917116     SD        0  0.01089 0.009283
  19   rs111510107   GENO      A/A      A/G      G/G
  19   rs111510107 COUNTS        0        4       36
  19   rs111510107   FREQ        0      0.1      0.9
  19   rs111510107   MEAN       NA -0.0009323 0.0007409
  19   rs111510107     SD       NA 0.003185  0.01037
  19   rs150181328   GENO      C/C      C/G      G/G
  19   rs150181328 COUNTS        0        7       33
  19   rs150181328   FREQ        0    0.175    0.825
  19   rs150181328   MEAN       NA 0.005143 -0.0003957
  19   rs150181328     SD       NA   0.0112 0.009473
  19     rs4297808   GENO      T/T      T/A      A/A
  19     rs4297808 COUNTS        0        9       31
  19     rs4297808   FREQ        0    0.225    0.775
  19     rs4297808   MEAN       NA 0.002943 -0.0001145
  19     rs4297808     SD       NA 0.004953  0.01086
  19     rs8101416   GENO      T/T      T/A      A/A
  19     rs8101416 COUNTS        1       15       24
  19     rs8101416   FREQ    0.025    0.375      0.6
  19     rs8101416   MEAN 0.001918 0.003078 -0.001048
  19     rs8101416     SD        0  0.01089 0.009283
  19    rs73550319   GENO      T/T      T/C      C/C
  19    rs73550319 COUNTS        0        5       35
  19    rs73550319   FREQ        0    0.125    0.875
  19    rs73550319   MEAN       NA -0.0004415 0.0007186
  19    rs73550319     SD       NA  0.01022 0.009968
  19   rs112986420   GENO      G/G  G/GTTTA GTTTA/GTTTA
  19   rs112986420 COUNTS        0        4       36
  19   rs112986420   FREQ        0      0.1      0.9
  19   rs112986420   MEAN       NA -0.0008501 0.0007317
  19   rs112986420     SD       NA 0.002526  0.01038
  19     rs2436485   GENO      C/C      C/T      T/T
  19     rs2436485 COUNTS        3       21       16
  19     rs2436485   FREQ    0.075    0.525      0.4
  19     rs2436485   MEAN 0.003462 -0.0008488 0.001899
  19     rs2436485     SD 0.006196  0.01108 0.008845
  19     rs2446195   GENO      C/C      C/G      G/G
  19     rs2446195 COUNTS        3       11       26
  19     rs2446195   FREQ    0.075    0.275     0.65
  19     rs2446195   MEAN 0.003462 -0.002894 0.001707
  19     rs2446195     SD 0.006196  0.01227 0.009005
  19    rs78126441   GENO      A/A      A/G      G/G
  19    rs78126441 COUNTS        0       14       26
  19    rs78126441   FREQ        0     0.35     0.65
  19    rs78126441   MEAN       NA 0.000107 0.0008248
  19    rs78126441     SD       NA 0.009065  0.01045
  19    rs73550322   GENO      A/A      A/G      G/G
  19    rs73550322 COUNTS        5       23       12
  19    rs73550322   FREQ    0.125    0.575      0.3
  19    rs73550322   MEAN 0.0001661 0.001806 -0.001619
  19    rs73550322     SD  0.01078 0.008662  0.01203
  19   rs147163358   GENO      C/C      C/T      T/T
  19   rs147163358 COUNTS        0        7       33
  19   rs147163358   FREQ        0    0.175    0.825
  19   rs147163358   MEAN       NA 0.005143 -0.0003957
  19   rs147163358     SD       NA   0.0112 0.009473
  19   rs574627928   GENO      C/C     C/CA    CA/CA
  19   rs574627928 COUNTS        7       23       10
  19   rs574627928   FREQ    0.175    0.575     0.25
  19   rs574627928   MEAN 0.001036 -8.242e-05 0.001758
  19   rs574627928     SD 0.008455  0.01044  0.01027
  19     rs2446196   GENO      A/A      A/C      C/C
  19     rs2446196 COUNTS        3       11       26
  19     rs2446196   FREQ    0.075    0.275     0.65
  19     rs2446196   MEAN 0.003462 -0.002894 0.001707
  19     rs2446196     SD 0.006196  0.01227 0.009005
  19   rs114711330   GENO      C/C      C/T      T/T
  19   rs114711330 COUNTS        0       14       26
  19   rs114711330   FREQ        0     0.35     0.65
  19   rs114711330   MEAN       NA 0.000107 0.0008248
  19   rs114711330     SD       NA 0.009065  0.01045
  19   rs113649884   GENO      A/A      A/G      G/G
  19   rs113649884 COUNTS        3       11       26
  19   rs113649884   FREQ    0.075    0.275     0.65
  19   rs113649884   MEAN 0.003462 -0.002894 0.001707
  19   rs113649884     SD 0.006196  0.01227 0.009005
  19     rs8111850   GENO      A/A      A/G      G/G
  19     rs8111850 COUNTS        0        9       31
  19     rs8111850   FREQ        0    0.225    0.775
  19     rs8111850   MEAN       NA 0.001488 0.000308
  19     rs8111850     SD       NA  0.01032   0.0099
  19    rs73550380   GENO      C/C      C/A      A/A
  19    rs73550380 COUNTS        0        5       35
  19    rs73550380   FREQ        0    0.125    0.875
  19    rs73550380   MEAN       NA -0.0004415 0.0007186
  19    rs73550380     SD       NA  0.01022 0.009968
  19   rs199509570   GENO      T/T   T/TTTA TTTA/TTTA
  19   rs199509570 COUNTS        0       16       24
  19   rs199509570   FREQ        0      0.4      0.6
  19   rs199509570   MEAN       NA 0.0007999 0.0004227
  19   rs199509570     SD       NA  0.01175 0.008667
  19    rs57330009   GENO      G/G      G/A      A/A
  19    rs57330009 COUNTS        0        8       32
  19    rs57330009   FREQ        0      0.2      0.8
  19    rs57330009   MEAN       NA -0.002085 0.001238
  19    rs57330009     SD       NA  0.01429 0.008617
  19   rs201824618   GENO      G/G      G/A      A/A
  19   rs201824618 COUNTS        0        8       32
  19   rs201824618   FREQ        0      0.2      0.8
  19   rs201824618   MEAN       NA -0.002085 0.001238
  19   rs201824618     SD       NA  0.01429 0.008617
  19     rs8101614   GENO      G/G      G/T      T/T
  19     rs8101614 COUNTS        3       26       11
  19     rs8101614   FREQ    0.075     0.65    0.275
  19     rs8101614   MEAN 0.003462 -0.001411 0.004477
  19     rs8101614     SD 0.006196  0.01083  0.00705
  19    rs72987150   GENO      C/C      C/T      T/T
  19    rs72987150 COUNTS        3       25       12
  19    rs72987150   FREQ    0.075    0.625      0.3
  19    rs72987150   MEAN 0.003462 -0.001492 0.004155
  19    rs72987150     SD 0.006196  0.01105 0.006814
  19   rs113348531   GENO      A/A      A/G      G/G
  19   rs113348531 COUNTS        0        8       32
  19   rs113348531   FREQ        0      0.2      0.8
  19   rs113348531   MEAN       NA -0.002085 0.001238
  19   rs113348531     SD       NA  0.01429 0.008617
  19   rs144458355   GENO      G/G      G/A      A/A
  19   rs144458355 COUNTS        0        8       32
  19   rs144458355   FREQ        0      0.2      0.8
  19   rs144458355   MEAN       NA -0.002085 0.001238
  19   rs144458355     SD       NA  0.01429 0.008617
  19   rs113082862   GENO AACACACACAC/AACACACACAC AACACACACAC/A      A/A
  19   rs113082862 COUNTS        3       11       26
  19   rs113082862   FREQ    0.075    0.275     0.65
  19   rs113082862   MEAN 0.003462 -0.004365  0.00233
  19   rs113082862     SD 0.006196  0.01212 0.008677
  19   rs373183784   GENO      G/G     G/GA    GA/GA
  19   rs373183784 COUNTS        2        9       29
  19   rs373183784   FREQ     0.05    0.225    0.725
  19   rs373183784   MEAN  0.01173 0.0007514 -0.0002511
  19   rs373183784     SD 0.004047 0.009902 0.009877
  19   rs561261578   GENO    TC/TC     TC/T      T/T
  19   rs561261578 COUNTS        0        6       34
  19   rs561261578   FREQ        0     0.15     0.85
  19   rs561261578   MEAN       NA 0.004469 -0.0001139
  19   rs561261578     SD       NA  0.01211 0.009472
  19    rs11878476   GENO      T/T      T/C      C/C
  19    rs11878476 COUNTS        4       20       16
  19    rs11878476   FREQ      0.1      0.5      0.4
  19    rs11878476   MEAN -0.00508 0.001915 0.0003099
  19    rs11878476     SD  0.01782 0.009428 0.008146
  19      rs751992   GENO      A/A      A/G      G/G
  19      rs751992 COUNTS        0       11       29
  19      rs751992   FREQ        0    0.275    0.725
  19      rs751992   MEAN       NA 0.0005794 0.0005713
  19      rs751992     SD       NA  0.01324 0.008555
  19   rs144411408   GENO      A/A      A/G      G/G
  19   rs144411408 COUNTS        0        6       34
  19   rs144411408   FREQ        0     0.15     0.85
  19   rs144411408   MEAN       NA 0.004469 -0.0001139
  19   rs144411408     SD       NA  0.01211 0.009472
  19    rs10423645   GENO      A/A      A/G      G/G
  19    rs10423645 COUNTS        0       14       26
  19    rs10423645   FREQ        0     0.35     0.65
  19    rs10423645   MEAN       NA 0.004044 -0.001295
  19    rs10423645     SD       NA 0.008265   0.0103
  19    rs79045618   GENO      A/A      A/G      G/G
  19    rs79045618 COUNTS        0       10       30
  19    rs79045618   FREQ        0     0.25     0.75
  19    rs79045618   MEAN       NA -0.003124 0.001806
  19    rs79045618     SD       NA 0.009048 0.009969
  19     rs2436531   GENO      C/C      C/T      T/T
  19     rs2436531 COUNTS        9       17       14
  19     rs2436531   FREQ    0.225    0.425     0.35
  19     rs2436531   MEAN 0.003657 3.967e-05 -0.0007605
  19     rs2436531     SD 0.006968  0.01105  0.01017
  19     rs2446194   GENO      C/C      C/T      T/T
  19     rs2446194 COUNTS        4       22       14
  19     rs2446194   FREQ      0.1     0.55     0.35
  19     rs2446194   MEAN  0.00104 -0.001492 0.003686
  19     rs2446194     SD 0.004284  0.01093 0.008794
  19    rs11878665   GENO      G/G      G/A      A/A
  19    rs11878665 COUNTS        4       13       23
  19    rs11878665   FREQ      0.1    0.325    0.575
  19    rs11878665   MEAN 0.003608 -0.001025 0.0009495
  19    rs11878665     SD 0.006566  0.01059  0.01012
  19    rs10404179   GENO      A/A      A/G      G/G
  19    rs10404179 COUNTS        0        8       32
  19    rs10404179   FREQ        0      0.2      0.8
  19    rs10404179   MEAN       NA 0.003725 -0.0002142
  19    rs10404179     SD       NA 0.004664   0.0107
  19     rs2436532   GENO      A/A      A/C      C/C
  19     rs2436532 COUNTS        0        9       31
  19     rs2436532   FREQ        0    0.225    0.775
  19     rs2436532   MEAN       NA -0.0002323 0.0008075
  19     rs2436532     SD       NA  0.01448 0.008401
  19     rs2260187   GENO      A/A      A/G      G/G
  19     rs2260187 COUNTS        3       13       24
  19     rs2260187   FREQ    0.075    0.325      0.6
  19     rs2260187   MEAN 0.002227 -0.0002205 0.000797
  19     rs2260187     SD 0.004368  0.01203 0.009345
  19    rs10413115   GENO      C/C      C/T      T/T
  19    rs10413115 COUNTS        5       19       16
  19    rs10413115   FREQ    0.125    0.475      0.4
  19    rs10413115   MEAN 0.001211 0.0004839 0.0004808
  19    rs10413115     SD  0.01061 0.008977  0.01125
  19   rs141224048   GENO      A/A      A/G      G/G
  19   rs141224048 COUNTS        0        6       34
  19   rs141224048   FREQ        0     0.15     0.85
  19   rs141224048   MEAN       NA -0.002706 0.001152
  19   rs141224048     SD       NA 0.009673 0.009936
  19     rs6510857   GENO      C/C      C/T      T/T
  19     rs6510857 COUNTS        0       14       26
  19     rs6510857   FREQ        0     0.35     0.65
  19     rs6510857   MEAN       NA 0.004044 -0.001295
  19     rs6510857     SD       NA 0.008265   0.0103
  19    rs57410351   GENO      A/A      A/G      G/G
  19    rs57410351 COUNTS        0        9       31
  19    rs57410351   FREQ        0    0.225    0.775
  19    rs57410351   MEAN       NA -0.003822  0.00185
  19    rs57410351     SD       NA 0.009307 0.009805
  19   rs137956511   GENO      T/T      T/C      C/C
  19   rs137956511 COUNTS        0        5       35
  19   rs137956511   FREQ        0    0.125    0.875
  19   rs137956511   MEAN       NA -0.0005647 0.0007362
  19   rs137956511     SD       NA   0.0103 0.009956
  19    rs10408406   GENO      G/G      G/A      A/A
  19    rs10408406 COUNTS        3       17       20
  19    rs10408406   FREQ    0.075    0.425      0.5
  19    rs10408406   MEAN -9.603e-06  0.00131 3.518e-05
  19    rs10408406     SD  0.01478 0.008056  0.01103
  19    rs10414470   GENO      G/G      G/T      T/T
  19    rs10414470 COUNTS        1       14       25
  19    rs10414470   FREQ    0.025     0.35    0.625
  19    rs10414470   MEAN  0.01567  0.00237 -0.001036
  19    rs10414470     SD        0   0.0081  0.01043
  19    rs12977437   GENO      T/T      T/G      G/G
  19    rs12977437 COUNTS        0        9       31
  19    rs12977437   FREQ        0    0.225    0.775
  19    rs12977437   MEAN       NA -0.001699 0.001233
  19    rs12977437     SD       NA  0.01322 0.008837
  19    rs10406481   GENO      T/T      T/G      G/G
  19    rs10406481 COUNTS        0       14       26
  19    rs10406481   FREQ        0     0.35     0.65
  19    rs10406481   MEAN       NA 0.004044 -0.001295
  19    rs10406481     SD       NA 0.008265   0.0103
  19    rs56288898   GENO      A/A      A/G      G/G
  19    rs56288898 COUNTS        0        6       34
  19    rs56288898   FREQ        0     0.15     0.85
  19    rs56288898   MEAN       NA -0.004585 0.001484
  19    rs56288898     SD       NA  0.01161 0.009438
  19   rs149216849   GENO      C/C    C/CTG  CTG/CTG
  19   rs149216849 COUNTS        0       14       26
  19   rs149216849   FREQ        0     0.35     0.65
  19   rs149216849   MEAN       NA 0.004044 -0.001295
  19   rs149216849     SD       NA 0.008265   0.0103
  19    rs73920062   GENO      C/C      C/T      T/T
  19    rs73920062 COUNTS        0        6       34
  19    rs73920062   FREQ        0     0.15     0.85
  19    rs73920062   MEAN       NA -0.004585 0.001484
  19    rs73920062     SD       NA  0.01161 0.009438
  19   rs552173582   GENO      A/A      A/T      T/T
  19   rs552173582 COUNTS        0        7       33
  19   rs552173582   FREQ        0    0.175    0.825
  19   rs552173582   MEAN       NA -0.003307 0.001397
  19   rs552173582     SD       NA 0.004974   0.0105
  19    rs10688950   GENO  CAG/CAG    CAG/C      C/C
  19    rs10688950 COUNTS        3       14       23
  19    rs10688950   FREQ    0.075     0.35    0.575
  19    rs10688950   MEAN  0.00519 0.0002619 0.0001611
  19    rs10688950     SD 0.009288 0.009356  0.01049
  19     rs7255607   GENO      T/T      T/C      C/C
  19     rs7255607 COUNTS        4       16       20
  19     rs7255607   FREQ      0.1      0.4      0.5
  19     rs7255607   MEAN 0.0004722 0.001272 3.518e-05
  19     rs7255607     SD   0.0121 0.008319  0.01103
  19   rs576824126   GENO      C/C     C/CA    CA/CA
  19   rs576824126 COUNTS        8       17       15
  19   rs576824126   FREQ      0.2    0.425    0.375
  19   rs576824126   MEAN 0.001311 0.0001119 0.0007036
  19   rs576824126     SD 0.008923  0.01045  0.01031
  19    rs73920063   GENO      A/A      A/C      C/C
  19    rs73920063 COUNTS        4       16       20
  19    rs73920063   FREQ      0.1      0.4      0.5
  19    rs73920063   MEAN 0.0004722 0.001272 3.518e-05
  19    rs73920063     SD   0.0121 0.008319  0.01103
  19    rs75833150   GENO      C/C      C/T      T/T
  19    rs75833150 COUNTS        4       16       20
  19    rs75833150   FREQ      0.1      0.4      0.5
  19    rs75833150   MEAN 0.0004722 0.001272 3.518e-05
  19    rs75833150     SD   0.0121 0.008319  0.01103
  19   rs146119881   GENO      A/A      A/C      C/C
  19   rs146119881 COUNTS        0        7       33
  19   rs146119881   FREQ        0    0.175    0.825
  19   rs146119881   MEAN       NA 0.004744 -0.0003111
  19   rs146119881     SD       NA  0.00396  0.01055
  19    rs10423575   GENO      T/T      T/A      A/A
  19    rs10423575 COUNTS        4       16       20
  19    rs10423575   FREQ      0.1      0.4      0.5
  19    rs10423575   MEAN 0.0004722 0.001272 3.518e-05
  19    rs10423575     SD   0.0121 0.008319  0.01103
  19    rs57706581   GENO      C/C      C/T      T/T
  19    rs57706581 COUNTS        3       10       27
  19    rs57706581   FREQ    0.075     0.25    0.675
  19    rs57706581   MEAN 0.001303 -0.001349 0.001204
  19    rs57706581     SD  0.01469 0.009373 0.009865
  19    rs10424012   GENO      T/T      T/A      A/A
  19    rs10424012 COUNTS        4       16       20
  19    rs10424012   FREQ      0.1      0.4      0.5
  19    rs10424012   MEAN 0.0004722 0.001272 3.518e-05
  19    rs10424012     SD   0.0121 0.008319  0.01103
  19    rs10421619   GENO      A/A      A/G      G/G
  19    rs10421619 COUNTS        4       16       20
  19    rs10421619   FREQ      0.1      0.4      0.5
  19    rs10421619   MEAN 0.0004722 0.001272 3.518e-05
  19    rs10421619     SD   0.0121 0.008319  0.01103
  19    rs10401730   GENO      A/A      A/G      G/G
  19    rs10401730 COUNTS        4       16       20
  19    rs10401730   FREQ      0.1      0.4      0.5
  19    rs10401730   MEAN 0.0004722 0.001272 3.518e-05
  19    rs10401730     SD   0.0121 0.008319  0.01103
  19   rs114503593   GENO      A/A      A/G      G/G
  19   rs114503593 COUNTS        0        5       35
  19   rs114503593   FREQ        0    0.125    0.875
  19   rs114503593   MEAN       NA -0.002743 0.001047
  19   rs114503593     SD       NA  0.01081 0.009808
  19    rs10404599   GENO      A/A      A/G      G/G
  19    rs10404599 COUNTS       10       19       11
  19    rs10404599   FREQ     0.25    0.475    0.275
  19    rs10404599   MEAN -0.001301 0.001108 0.001355
  19    rs10404599     SD  0.01248 0.009427 0.008672
  19     rs4476279   GENO      A/A      A/C      C/C
  19     rs4476279 COUNTS        0        9       31
  19     rs4476279   FREQ        0    0.225    0.775
  19     rs4476279   MEAN       NA -0.003822  0.00185
  19     rs4476279     SD       NA 0.009307 0.009805
  19   rs190587670   GENO      A/A      A/G      G/G
  19   rs190587670 COUNTS        2       16       22
  19   rs190587670   FREQ     0.05      0.4     0.55
  19   rs190587670   MEAN  0.00341 -0.001819 0.002056
  19   rs190587670     SD  0.01581   0.0116 0.008098
  19   rs561782359   GENO      G/G     G/GC    GC/GC
  19   rs561782359 COUNTS        0       13       27
  19   rs561782359   FREQ        0    0.325    0.675
  19   rs561782359   MEAN       NA  0.00316 -0.000672
  19   rs561782359     SD       NA 0.007884  0.01061
  19    rs61027285   GENO      A/A      A/G      G/G
  19    rs61027285 COUNTS       10       19       11
  19    rs61027285   FREQ     0.25    0.475    0.275
  19    rs61027285   MEAN -0.001301 0.001108 0.001355
  19    rs61027285     SD  0.01248 0.009427 0.008672
  19      rs898010   GENO      G/G      G/A      A/A
  19      rs898010 COUNTS        5       17       18
  19      rs898010   FREQ    0.125    0.425     0.45
  19      rs898010   MEAN -0.00592 0.004267 -0.001111
  19      rs898010     SD  0.01459 0.008415 0.008822
  19   rs144615328   GENO      A/A      A/G      G/G
  19   rs144615328 COUNTS        0        7       33
  19   rs144615328   FREQ        0    0.175    0.825
  19   rs144615328   MEAN       NA 0.004744 -0.0003111
  19   rs144615328     SD       NA  0.00396  0.01055
  19     rs2436530   GENO      A/A      A/G      G/G
  19     rs2436530 COUNTS        0       10       30
  19     rs2436530   FREQ        0     0.25     0.75
  19     rs2436530   MEAN       NA 0.0001069 0.0007291
  19     rs2436530     SD       NA  0.01369 0.008533
  19     rs1466326   GENO      A/A      A/G      G/G
  19     rs1466326 COUNTS        1       15       24
  19     rs1466326   FREQ    0.025    0.375      0.6
  19     rs1466326   MEAN -0.002019 0.003584  -0.0012
  19     rs1466326     SD        0 0.008194  0.01072
  19    rs55745818   GENO      T/T      T/C      C/C
  19    rs55745818 COUNTS        0        5       35
  19    rs55745818   FREQ        0    0.125    0.875
  19    rs55745818   MEAN       NA 0.006937 -0.0003355
  19    rs55745818     SD       NA  0.01035 0.009613
  19   rs368649123   GENO  CTT/CTT    CTT/C      C/C
  19   rs368649123 COUNTS        6       20       14
  19   rs368649123   FREQ     0.15      0.5     0.35
  19   rs368649123   MEAN 0.002363 -0.0003587 0.001138
  19   rs368649123     SD 0.005636  0.01132 0.009482
  19   rs570492039   GENO      G/G     G/GT    GT/GT
  19   rs570492039 COUNTS        1        5       34
  19   rs570492039   FREQ    0.025    0.125     0.85
  19   rs570492039   MEAN 0.008869 -0.004875 0.001131
  19   rs570492039     SD        0  0.01525 0.008949
  19    rs68159132   GENO      T/T     T/TG    TG/TG
  19    rs68159132 COUNTS        1       12       27
  19    rs68159132   FREQ    0.025      0.3    0.675
  19    rs68159132   MEAN -0.002019 0.001456 0.0002775
  19    rs68159132     SD        0 0.008802  0.01062
  19     rs5826903   GENO      T/T      T/G      G/G
  19     rs5826903 COUNTS        1       15       24
  19     rs5826903   FREQ    0.025    0.375      0.6
  19     rs5826903   MEAN -0.002019 0.003584  -0.0012
  19     rs5826903     SD        0 0.008194  0.01072
  19    rs12610749   GENO      G/G      G/A      A/A
  19    rs12610749 COUNTS        3       13       24
  19    rs12610749   FREQ    0.075    0.325      0.6
  19    rs12610749   MEAN 0.006223 -0.002021 0.001273
  19    rs12610749     SD 0.004861 0.009281  0.01048
  19   rs114500600   GENO      T/T      T/C      C/C
  19   rs114500600 COUNTS        0        4       36
  19   rs114500600   FREQ        0      0.1      0.9
  19   rs114500600   MEAN       NA -0.002963 0.0009665
  19   rs114500600     SD       NA  0.01384 0.009519
  19     rs8102202   GENO      A/A      A/G      G/G
  19     rs8102202 COUNTS        1       11       28
  19     rs8102202   FREQ    0.025    0.275      0.7
  19     rs8102202   MEAN 0.006209  0.00112 0.0001575
  19     rs8102202     SD        0 0.008239  0.01069
  19   rs200014629   GENO    CA/CA     CA/C      C/C
  19   rs200014629 COUNTS        0        7       33
  19   rs200014629   FREQ        0    0.175    0.825
  19   rs200014629   MEAN       NA 0.004744 -0.0003111
  19   rs200014629     SD       NA  0.00396  0.01055
  19   rs113480602   GENO      A/A      A/C      C/C
  19   rs113480602 COUNTS        0        5       35
  19   rs113480602   FREQ        0    0.125    0.875
  19   rs113480602   MEAN       NA -0.0005565 0.000735
  19   rs113480602     SD       NA  0.01065 0.009912
  19     rs6510858   GENO      G/G      G/A      A/A
  19     rs6510858 COUNTS       11       17       12
  19     rs6510858   FREQ    0.275    0.425      0.3
  19     rs6510858   MEAN -0.0007976 0.004193 -0.003297
  19     rs6510858     SD  0.01187 0.008044 0.009215
  19   rs112270862   GENO      G/G      G/A      A/A
  19   rs112270862 COUNTS        0       10       30
  19   rs112270862   FREQ        0     0.25     0.75
  19   rs112270862   MEAN       NA -0.002107 0.001467
  19   rs112270862     SD       NA  0.01031 0.009736
  19   rs112047027   GENO      T/T      T/C      C/C
  19   rs112047027 COUNTS        0        4       36
  19   rs112047027   FREQ        0      0.1      0.9
  19   rs112047027   MEAN       NA 0.006317 -6.458e-05
  19   rs112047027     SD       NA  0.01184 0.009613
  19   rs562544125   GENO      C/C      C/T      T/T
  19   rs562544125 COUNTS        0        4       36
  19   rs562544125   FREQ        0      0.1      0.9
  19   rs562544125   MEAN       NA 0.0003636 0.0005969
  19   rs562544125     SD       NA  0.01206 0.009805
  19   rs549551792   GENO      C/C     C/CA    CA/CA
  19   rs549551792 COUNTS        2       20       18
  19   rs549551792   FREQ     0.05      0.5     0.45
  19   rs549551792   MEAN -0.008066  0.00168 0.0003041
  19   rs549551792     SD 0.003525 0.008954  0.01109
  19    rs60386129   GENO      A/A      A/T      T/T
  19    rs60386129 COUNTS        4       16       20
  19    rs60386129   FREQ      0.1      0.4      0.5
  19    rs60386129   MEAN -0.004296 0.001726 0.0006258
  19    rs60386129     SD 0.004951 0.009802  0.01069
  19   rs111850522   GENO      G/G      G/A      A/A
  19   rs111850522 COUNTS        1        7       32
  19   rs111850522   FREQ    0.025    0.175      0.8
  19   rs111850522   MEAN -0.00198 0.001137 0.0005301
  19   rs111850522     SD        0   0.0127 0.009545
  19    rs75397041   GENO      G/G      G/A      A/A
  19    rs75397041 COUNTS        0       10       30
  19    rs75397041   FREQ        0     0.25     0.75
  19    rs75397041   MEAN       NA -0.00041 0.0009014
  19    rs75397041     SD       NA 0.009585  0.01011
  19   rs202128143   GENO      T/T   T/TTTG TTTG/TTTG
  19   rs202128143 COUNTS        3       15       22
  19   rs202128143   FREQ    0.075    0.375     0.55
  19   rs202128143   MEAN -0.002665 -0.0009606 0.002061
  19   rs202128143     SD 0.008234 0.008192  0.01115
  19   rs139787145   GENO GTTA/GTTA   GTTA/G      G/G
  19   rs139787145 COUNTS        0       13       27
  19   rs139787145   FREQ        0    0.325    0.675
  19   rs139787145   MEAN       NA -0.001049 0.001355
  19   rs139787145     SD       NA 0.005804  0.01135
  19   rs148378949   GENO      T/T      T/G      G/G
  19   rs148378949 COUNTS        0        4       36
  19   rs148378949   FREQ        0      0.1      0.9
  19   rs148378949   MEAN       NA 0.0003636 0.0005969
  19   rs148378949     SD       NA  0.01206 0.009805
  19    rs74422372   GENO      T/T      T/A      A/A
  19    rs74422372 COUNTS        1       13       26
  19    rs74422372   FREQ    0.025    0.325     0.65
  19    rs74422372   MEAN 0.009416 -0.002468 0.001754
  19    rs74422372     SD        0 0.005709  0.01127
  19   rs192855697   GENO      A/A      A/T      T/T
  19   rs192855697 COUNTS        0        4       36
  19   rs192855697   FREQ        0      0.1      0.9
  19   rs192855697   MEAN       NA 0.0003636 0.0005969
  19   rs192855697     SD       NA  0.01206 0.009805
  19     rs2007774   GENO      A/A      A/T      T/T
  19     rs2007774 COUNTS        4       18       18
  19     rs2007774   FREQ      0.1     0.45     0.45
  19     rs2007774   MEAN 0.002666 0.0004034 0.0002787
  19     rs2007774     SD 0.006589 0.009256  0.01136
  19     rs2007761   GENO      A/A      A/G      G/G
  19     rs2007761 COUNTS        1       12       27
  19     rs2007761   FREQ    0.025      0.3    0.675
  19     rs2007761   MEAN  0.01232 0.001764 -0.0003908
  19     rs2007761     SD        0 0.009419  0.01009
  19   rs200182058   GENO    GT/GT     GT/G      G/G
  19   rs200182058 COUNTS        1       13       26
  19   rs200182058   FREQ    0.025    0.325     0.65
  19   rs200182058   MEAN 0.009416 -0.002468 0.001754
  19   rs200182058     SD        0 0.005709  0.01127
  19     rs2336068   GENO      C/C      C/A      A/A
  19     rs2336068 COUNTS        6       17       17
  19     rs2336068   FREQ     0.15    0.425    0.425
  19     rs2336068   MEAN 0.003007 -0.0002077 0.0004958
  19     rs2336068     SD  0.00749 0.008994  0.01167
  19   rs557383692   GENO      G/G    G/GAA  GAA/GAA
  19   rs557383692 COUNTS        1       13       26
  19   rs557383692   FREQ    0.025    0.325     0.65
  19   rs557383692   MEAN 0.0009299 -0.001815 0.001754
  19   rs557383692     SD        0 0.006553  0.01127
  19   rs148487998   GENO      C/C      C/T      T/T
  19   rs148487998 COUNTS        1       13       26
  19   rs148487998   FREQ    0.025    0.325     0.65
  19   rs148487998   MEAN 0.009416 -0.002468 0.001754
  19   rs148487998     SD        0 0.005709  0.01127
  19   rs112742683   GENO      A/A      A/G      G/G
  19   rs112742683 COUNTS        0        9       31
  19   rs112742683   FREQ        0    0.225    0.775
  19   rs112742683   MEAN       NA -0.004341    0.002
  19   rs112742683     SD       NA 0.007367  0.01014
  19    rs73552423   GENO      G/G      G/A      A/A
  19    rs73552423 COUNTS        1       13       26
  19    rs73552423   FREQ    0.025    0.325     0.65
  19    rs73552423   MEAN 0.009416 -0.002468 0.001754
  19    rs73552423     SD        0 0.005709  0.01127
  19   rs140598402   GENO CACAG/CACAG  CACAG/C      C/C
  19   rs140598402 COUNTS        1       13       26
  19   rs140598402   FREQ    0.025    0.325     0.65
  19   rs140598402   MEAN 0.009416 -0.002468 0.001754
  19   rs140598402     SD        0 0.005709  0.01127
  19    rs75694600   GENO      T/T      T/C      C/C
  19    rs75694600 COUNTS        2       13       25
  19    rs75694600   FREQ     0.05    0.325    0.625
  19    rs75694600   MEAN 0.005173 -0.002865 0.001994
  19    rs75694600     SD 0.006001 0.005632  0.01143
  19    rs28721898   GENO      T/T      T/C      C/C
  19    rs28721898 COUNTS        0        8       32
  19    rs28721898   FREQ        0      0.2      0.8
  19    rs28721898   MEAN       NA 0.004392 -0.000381
  19    rs28721898     SD       NA  0.01106 0.009503
  19     rs2446203   GENO      T/T      T/C      C/C
  19     rs2446203 COUNTS        7       16       17
  19     rs2446203   FREQ    0.175      0.4    0.425
  19     rs2446203   MEAN -0.001708 0.002023 0.0001488
  19     rs2446203     SD  0.01434 0.008956 0.008981
  19    rs55814356   GENO      C/C   C/CCTT CCTT/CCTT
  19    rs55814356 COUNTS        1       12       27
  19    rs55814356   FREQ    0.025      0.3    0.675
  19    rs55814356   MEAN  0.01232 0.001764 -0.0003908
  19    rs55814356     SD        0 0.009419  0.01009
  19    rs73920064   GENO      T/T      T/C      C/C
  19    rs73920064 COUNTS        0        5       35
  19    rs73920064   FREQ        0    0.125    0.875
  19    rs73920064   MEAN       NA -0.005508 0.001442
  19    rs73920064     SD       NA 0.006658  0.01002
  19   rs138509270   GENO      T/T      T/C      C/C
  19   rs138509270 COUNTS        0        4       36
  19   rs138509270   FREQ        0      0.1      0.9
  19   rs138509270   MEAN       NA -3.616e-05 0.0006413
  19   rs138509270     SD       NA  0.01514  0.00943
  19    rs28542390   GENO      T/T      T/C      C/C
  19    rs28542390 COUNTS        0        8       32
  19    rs28542390   FREQ        0      0.2      0.8
  19    rs28542390   MEAN       NA 0.004392 -0.000381
  19    rs28542390     SD       NA  0.01106 0.009503
  19   rs114965986   GENO      A/A      A/G      G/G
  19   rs114965986 COUNTS        0        4       36
  19   rs114965986   FREQ        0      0.1      0.9
  19   rs114965986   MEAN       NA 0.0003636 0.0005969
  19   rs114965986     SD       NA  0.01206 0.009805
  19   rs113321396   GENO      A/A      A/C      C/C
  19   rs113321396 COUNTS        1       13       26
  19   rs113321396   FREQ    0.025    0.325     0.65
  19   rs113321396   MEAN 0.009416 -0.002468 0.001754
  19   rs113321396     SD        0 0.005709  0.01127
  19    rs79582876   GENO      T/T      T/C      C/C
  19    rs79582876 COUNTS        2       16       22
  19    rs79582876   FREQ     0.05      0.4     0.55
  19    rs79582876   MEAN -0.000571 -0.002407 0.002845
  19    rs79582876     SD  0.01412 0.005679  0.01167
  19    rs57800928   GENO      T/T      T/A      A/A
  19    rs57800928 COUNTS        2       12       26
  19    rs57800928   FREQ     0.05      0.3     0.65
  19    rs57800928   MEAN 0.005173 -0.002751 0.001754
  19    rs57800928     SD 0.006001 0.005867  0.01127
  19   rs112091285   GENO      G/G      G/C      C/C
  19   rs112091285 COUNTS        0        5       35
  19   rs112091285   FREQ        0    0.125    0.875
  19   rs112091285   MEAN       NA -0.005508 0.001442
  19   rs112091285     SD       NA 0.006658  0.01002
  19    rs80020143   GENO      C/C      C/T      T/T
  19    rs80020143 COUNTS        1        4       35
  19    rs80020143   FREQ    0.025      0.1    0.875
  19    rs80020143   MEAN -0.004237 -0.005825 0.001442
  19    rs80020143     SD        0 0.007645  0.01002
  19    rs72987170   GENO      A/A      A/G      G/G
  19    rs72987170 COUNTS        1       12       27
  19    rs72987170   FREQ    0.025      0.3    0.675
  19    rs72987170   MEAN  0.01232 0.001764 -0.0003908
  19    rs72987170     SD        0 0.009419  0.01009
  19    rs76444128   GENO      G/G      G/C      C/C
  19    rs76444128 COUNTS        0        5       35
  19    rs76444128   FREQ        0    0.125    0.875
  19    rs76444128   MEAN       NA -0.005508 0.001442
  19    rs76444128     SD       NA 0.006658  0.01002
  19    rs11880922   GENO      T/T      T/C      C/C
  19    rs11880922 COUNTS        4       14       22
  19    rs11880922   FREQ      0.1     0.35     0.55
  19    rs11880922   MEAN -0.001112 -0.002514 0.002845
  19    rs11880922     SD 0.008446 0.006007  0.01167
  19    rs79008529   GENO      A/A      A/G      G/G
  19    rs79008529 COUNTS        0        4       36
  19    rs79008529   FREQ        0      0.1      0.9
  19    rs79008529   MEAN       NA -0.002883 0.0009576
  19    rs79008529     SD       NA 0.008972  0.01001
  19    rs11878862   GENO      G/G      G/A      A/A
  19    rs11878862 COUNTS        5       16       19
  19    rs11878862   FREQ    0.125      0.4    0.475
  19    rs11878862   MEAN -0.003307 -0.00141 0.003265
  19    rs11878862     SD 0.008808 0.005822  0.01226
  19    rs59447241   GENO      A/A    A/AAG  AAG/AAG
  19    rs59447241 COUNTS        7       16       17
  19    rs59447241   FREQ    0.175      0.4    0.425
  19    rs59447241   MEAN -0.001708 0.004071 -0.001779
  19    rs59447241     SD  0.01434 0.007947  0.00899
  19   rs151116256   GENO      G/G  G/GAGAA GAGAA/GAGAA
  19   rs151116256 COUNTS        0        5       35
  19   rs151116256   FREQ        0    0.125    0.875
  19   rs151116256   MEAN       NA -0.005508 0.001442
  19   rs151116256     SD       NA 0.006658  0.01002
  19   rs150950820   GENO      A/A  A/AAGGG AAGGG/AAGGG
  19   rs150950820 COUNTS        1       13       26
  19   rs150950820   FREQ    0.025    0.325     0.65
  19   rs150950820   MEAN 0.0009299 -0.001815 0.001754
  19   rs150950820     SD        0 0.006553  0.01127
  19   rs201393824   GENO      A/A A/AAGAAGGCAGGC AAGAAGGCAGGC/AAGAAGGCAGGC
  19   rs201393824 COUNTS        0       12       28
  19   rs201393824   FREQ        0      0.3      0.7
  19   rs201393824   MEAN       NA 0.002995 -0.0004641
  19   rs201393824     SD       NA 0.009777 0.009906
  19   rs111430527   GENO      A/A A/AAGGCAGGC AAGGCAGGC/AAGGCAGGC
  19   rs111430527 COUNTS        0       20       20
  19   rs111430527   FREQ        0      0.5      0.5
  19   rs111430527   MEAN       NA 0.0003502 0.0007969
  19   rs111430527     SD       NA 0.009115  0.01081
  19   rs113732036   GENO      T/T      T/C      C/C
  19   rs113732036 COUNTS        2       15       23
  19   rs113732036   FREQ     0.05    0.375    0.575
  19   rs113732036   MEAN -0.007398 -0.001698 0.002748
  19   rs113732036     SD  0.00447 0.006566  0.01141
  19    rs75708854   GENO      C/C      C/T      T/T
  19    rs75708854 COUNTS        3       16       21
  19    rs75708854   FREQ    0.075      0.4    0.525
  19    rs75708854   MEAN -0.00896 -0.0004149 0.002689
  19    rs75708854     SD 0.004161 0.006263  0.01182
  19    rs60538197   GENO      T/T      T/C      C/C
  19    rs60538197 COUNTS        2       15       23
  19    rs60538197   FREQ     0.05    0.375    0.575
  19    rs60538197   MEAN -0.007398 -0.001698 0.002748
  19    rs60538197     SD  0.00447 0.006566  0.01141
  19   rs112956342   GENO      A/A      A/G      G/G
  19   rs112956342 COUNTS        1        3       36
  19   rs112956342   FREQ    0.025    0.075      0.9
  19   rs112956342   MEAN 0.009416 -0.001333 0.0004868
  19   rs112956342     SD        0  0.00572  0.01021
  19   rs112880059   GENO      C/C      C/A      A/A
  19   rs112880059 COUNTS        2       16       22
  19   rs112880059   FREQ     0.05      0.4     0.55
  19   rs112880059   MEAN 0.004741 -0.0001521 0.0007224
  19   rs112880059     SD 0.005838  0.01292 0.007619
  19    rs73920065   GENO      C/C      C/T      T/T
  19    rs73920065 COUNTS        1        8       31
  19    rs73920065   FREQ    0.025      0.2    0.775
  19    rs73920065   MEAN -0.004237 -0.001148 0.001173
  19    rs73920065     SD        0 0.007563  0.01056
  19    rs59337126   GENO      A/A      A/G      G/G
  19    rs59337126 COUNTS        0        6       34
  19    rs59337126   FREQ        0     0.15     0.85
  19    rs59337126   MEAN       NA -0.001518 0.0009427
  19    rs59337126     SD       NA 0.006569  0.01038
  19   rs143077610   GENO      A/A A/ATGCAGTGGGGATAAGGGTATTACT ATGCAGTGGGGATAAGGGTATTACT/ATGCAGTGGGGATAAGGGTATTACT
  19   rs143077610 COUNTS        0        8       32
  19   rs143077610   FREQ        0      0.2      0.8
  19   rs143077610   MEAN       NA 0.003144 -6.917e-05
  19   rs143077610     SD       NA  0.01033 0.009819
  19   rs144726938   GENO      A/A      A/G      G/G
  19   rs144726938 COUNTS        0        5       35
  19   rs144726938   FREQ        0    0.125    0.875
  19   rs144726938   MEAN       NA -0.001264 0.000836
  19   rs144726938     SD       NA  0.01106 0.009841
  19   rs149536835   GENO      C/C C/CAAAAATAAATAAAAATTTTA CAAAAATAAATAAAAATTTTA/CAAAAATAAATAAAAATTTTA
  19   rs149536835 COUNTS        3       11       26
  19   rs149536835   FREQ    0.075    0.275     0.65
  19   rs149536835   MEAN 3.393e-06 6.019e-05 0.0008565
  19   rs149536835     SD 0.002281  0.01056  0.01033
  19    rs10422361   GENO      G/G      G/A      A/A
  19    rs10422361 COUNTS        7       17       16
  19    rs10422361   FREQ    0.175    0.425      0.4
  19    rs10422361   MEAN -0.001282 0.004144 -0.002408
  19    rs10422361     SD  0.01548 0.007172 0.008785
  19   rs372188986   GENO    GA/GA     GA/G      G/G
  19   rs372188986 COUNTS        0       10       30
  19   rs372188986   FREQ        0     0.25     0.75
  19   rs372188986   MEAN       NA -0.002809 0.001701
  19   rs372188986     SD       NA 0.005969  0.01071
  19    rs79390761   GENO      T/T      T/G      G/G
  19    rs79390761 COUNTS        0        8       32
  19    rs79390761   FREQ        0      0.2      0.8
  19    rs79390761   MEAN       NA 0.003124 -6.396e-05
  19    rs79390761     SD       NA 0.006941  0.01047
  19   rs192011105   GENO      A/A      A/G      G/G
  19   rs192011105 COUNTS        1        8       31
  19   rs192011105   FREQ    0.025      0.2    0.775
  19   rs192011105   MEAN 0.001918 -0.002194 0.001244
  19   rs192011105     SD        0  0.01156 0.009643
  19   rs367727421   GENO      C/C      C/T      T/T
  19   rs367727421 COUNTS        1        8       31
  19   rs367727421   FREQ    0.025      0.2    0.775
  19   rs367727421   MEAN 0.001918 -0.002194 0.001244
  19   rs367727421     SD        0  0.01156 0.009643
  19    rs10417568   GENO      G/G      G/A      A/A
  19    rs10417568 COUNTS        3       10       27
  19    rs10417568   FREQ    0.075     0.25    0.675
  19    rs10417568   MEAN 0.002503 0.006543 -0.001852
  19    rs10417568     SD 0.006189  0.00772  0.01012
  19    rs10416844   GENO      A/A      A/C      C/C
  19    rs10416844 COUNTS        1        5       34
  19    rs10416844   FREQ    0.025    0.125     0.85
  19    rs10416844   MEAN 0.009416 0.006859 -0.0006108
  19    rs10416844     SD        0 0.009202 0.009754
  19   rs532862172   GENO    TC/TC     TC/T      T/T
  19   rs532862172 COUNTS        0        8       32
  19   rs532862172   FREQ        0      0.2      0.8
  19   rs532862172   MEAN       NA 0.003124 -6.396e-05
  19   rs532862172     SD       NA 0.006941  0.01047
  19   rs574429788   GENO      C/C     C/CA    CA/CA
  19   rs574429788 COUNTS        4       20       16
  19   rs574429788   FREQ      0.1      0.5      0.4
  19   rs574429788   MEAN -0.002305 0.0007672 0.001051
  19   rs574429788     SD 0.007039 0.007946  0.01269
  19   rs188389805   GENO      T/T      T/C      C/C
  19   rs188389805 COUNTS        0        6       34
  19   rs188389805   FREQ        0     0.15     0.85
  19   rs188389805   MEAN       NA 0.0004252 0.0005997
  19   rs188389805     SD       NA  0.01072 0.009888
  19   rs139143223   GENO      A/A      A/C      C/C
  19   rs139143223 COUNTS        0       10       30
  19   rs139143223   FREQ        0     0.25     0.75
  19   rs139143223   MEAN       NA 0.001468 0.0002754
  19   rs139143223     SD       NA  0.01351 0.008608
  19    rs72127155   GENO    CA/CA     CA/C      C/C
  19    rs72127155 COUNTS        5       27        8
  19    rs72127155   FREQ    0.125    0.675      0.2
  19    rs72127155   MEAN -0.004392 0.0009989 0.002241
  19    rs72127155     SD 0.004221  0.00848  0.01563
  19     rs7252435   GENO      G/G      G/C      C/C
  19     rs7252435 COUNTS        2       14       24
  19     rs7252435   FREQ     0.05     0.35      0.6
  19     rs7252435   MEAN -0.01923 0.004981 -0.0003471
  19     rs7252435     SD  0.01622 0.007488 0.008679
  19     rs3834829   GENO      G/G G/GTTCATTCA GTTCATTCA/GTTCATTCA
  19     rs3834829 COUNTS        6       23       11
  19     rs3834829   FREQ     0.15    0.575    0.275
  19     rs3834829   MEAN -0.001176 -0.001623  0.00612
  19     rs3834829     SD 0.008478  0.00995 0.008923
  19    rs10411644   GENO      A/A      A/T      T/T
  19    rs10411644 COUNTS        4       15       21
  19    rs10411644   FREQ      0.1    0.375    0.525
  19    rs10411644   MEAN 0.003493 0.003095 -0.001784
  19    rs10411644     SD 0.007222  0.01207 0.008242
  19    rs79203077   GENO      T/T      T/C      C/C
  19    rs79203077 COUNTS        4       15       21
  19    rs79203077   FREQ      0.1    0.375    0.525
  19    rs79203077   MEAN 0.003493 0.003095 -0.001784
  19    rs79203077     SD 0.007222  0.01207 0.008242
  19   rs144020501   GENO      G/G G/GGTGCAGGGCAGC GGTGCAGGGCAGC/GGTGCAGGGCAGC
  19   rs144020501 COUNTS        5       19       16
  19   rs144020501   FREQ    0.125    0.475      0.4
  19   rs144020501   MEAN 0.004632 0.002121 -0.002532
  19   rs144020501     SD 0.006753  0.01142 0.008119
  19     rs1678851   GENO      A/A      A/G      G/G
  19     rs1678851 COUNTS        5       19       16
  19     rs1678851   FREQ    0.125    0.475      0.4
  19     rs1678851   MEAN 0.004632 0.002121 -0.002532
  19     rs1678851     SD 0.006753  0.01142 0.008119
  19     rs1614324   GENO      T/T      T/C      C/C
  19     rs1614324 COUNTS        5       19       16
  19     rs1614324   FREQ    0.125    0.475      0.4
  19     rs1614324   MEAN 0.004632 0.002121 -0.002532
  19     rs1614324     SD 0.006753  0.01142 0.008119
  19      rs778813   GENO      A/A      A/G      G/G
  19      rs778813 COUNTS        5       19       16
  19      rs778813   FREQ    0.125    0.475      0.4
  19      rs778813   MEAN 0.004632 0.002121 -0.002532
  19      rs778813     SD 0.006753  0.01142 0.008119
  19   rs187745880   GENO      C/C      C/T      T/T
  19   rs187745880 COUNTS        0        5       35
  19   rs187745880   FREQ        0    0.125    0.875
  19   rs187745880   MEAN       NA 0.002065 0.0003605
  19   rs187745880     SD       NA  0.01112 0.009843
  19      rs778812   GENO      T/T      T/C      C/C
  19      rs778812 COUNTS        5       19       16
  19      rs778812   FREQ    0.125    0.475      0.4
  19      rs778812   MEAN 0.004632 0.002121 -0.002532
  19      rs778812     SD 0.006753  0.01142 0.008119
  19     rs2436519   GENO      C/C      C/G      G/G
  19     rs2436519 COUNTS        9       16       15
  19     rs2436519   FREQ    0.225      0.4    0.375
  19     rs2436519   MEAN -0.002086 -0.003283 0.006284
  19     rs2436519     SD 0.007446  0.01095 0.007403
  19     rs4807813   GENO      A/A      A/G      G/G
  19     rs4807813 COUNTS        4       15       21
  19     rs4807813   FREQ      0.1    0.375    0.525
  19     rs4807813   MEAN 0.003493 0.003095 -0.001784
  19     rs4807813     SD 0.007222  0.01207 0.008242
  19     rs4807814   GENO      C/C      C/T      T/T
  19     rs4807814 COUNTS        6       17       17
  19     rs4807814   FREQ     0.15    0.425    0.425
  19     rs4807814   MEAN -0.001582 -0.003292   0.0052
  19     rs4807814     SD 0.007368  0.01109 0.007573
  19   rs199921063   GENO      G/G      G/A      A/A
  19   rs199921063 COUNTS        0        4       36
  19   rs199921063   FREQ        0      0.1      0.9
  19   rs199921063   MEAN       NA -0.003153 0.0009876
  19   rs199921063     SD       NA 0.004026  0.01027
  19      rs708688   GENO      A/A      A/G      G/G
  19      rs708688 COUNTS        5       19       16
  19      rs708688   FREQ    0.125    0.475      0.4
  19      rs708688   MEAN 0.004632 0.002121 -0.002532
  19      rs708688     SD 0.006753  0.01142 0.008119
  19    rs59637174   GENO      A/A      A/G      G/G
  19    rs59637174 COUNTS        5       15       20
  19    rs59637174   FREQ    0.125    0.375      0.5
  19    rs59637174   MEAN 0.004632 0.003528 -0.002656
  19    rs59637174     SD 0.006753  0.01242 0.007394
  19      rs708689   GENO      C/C      C/A      A/A
  19      rs708689 COUNTS        5       19       16
  19      rs708689   FREQ    0.125    0.475      0.4
  19      rs708689   MEAN 0.004632 0.002121 -0.002532
  19      rs708689     SD 0.006753  0.01142 0.008119
  19   rs139529488   GENO      A/A      A/C      C/C
  19   rs139529488 COUNTS        5       15       20
  19   rs139529488   FREQ    0.125    0.375      0.5
  19   rs139529488   MEAN 0.004632 0.003528 -0.002656
  19   rs139529488     SD 0.006753  0.01242 0.007394
  19    rs73554357   GENO      T/T      T/C      C/C
  19    rs73554357 COUNTS        0       10       30
  19    rs73554357   FREQ        0     0.25     0.75
  19    rs73554357   MEAN       NA -0.002809 0.001701
  19    rs73554357     SD       NA 0.005969  0.01071
  19     rs3763046   GENO      A/A      A/G      G/G
  19     rs3763046 COUNTS        5       15       20
  19     rs3763046   FREQ    0.125    0.375      0.5
  19     rs3763046   MEAN 0.004632 0.003528 -0.002656
  19     rs3763046     SD 0.006753  0.01242 0.007394
  19   rs115287619   GENO      T/T      T/C      C/C
  19   rs115287619 COUNTS        0       13       27
  19   rs115287619   FREQ        0    0.325    0.675
  19   rs115287619   MEAN       NA 0.004592 -0.001361
  19   rs115287619     SD       NA   0.0074  0.01044
  19    rs73554359   GENO      C/C      C/T      T/T
  19    rs73554359 COUNTS        1       13       26
  19    rs73554359   FREQ    0.025    0.325     0.65
  19    rs73554359   MEAN -0.01056 -0.002654 0.002616
  19    rs73554359     SD        0 0.005874  0.01099
  19    rs61731573   GENO      T/T      T/C      C/C
  19    rs61731573 COUNTS        0       10       30
  19    rs61731573   FREQ        0     0.25     0.75
  19    rs61731573   MEAN       NA -0.002809 0.001701
  19    rs61731573     SD       NA 0.005969  0.01071
  19    rs71934499   GENO      G/G    G/GGT  GGT/GGT
  19    rs71934499 COUNTS        5       19       16
  19    rs71934499   FREQ    0.125    0.475      0.4
  19    rs71934499   MEAN 0.004632 0.002121 -0.002532
  19    rs71934499     SD 0.006753  0.01142 0.008119
  19    rs34182948   GENO    GT/GT     GT/G      G/G
  19    rs34182948 COUNTS        5       15       20
  19    rs34182948   FREQ    0.125    0.375      0.5
  19    rs34182948   MEAN 0.004632 0.003528 -0.002656
  19    rs34182948     SD 0.006753  0.01242 0.007394
  19    rs28523462   GENO      A/A      A/G      G/G
  19    rs28523462 COUNTS        4       15       21
  19    rs28523462   FREQ      0.1    0.375    0.525
  19    rs28523462   MEAN 0.003493 0.003095 -0.001784
  19    rs28523462     SD 0.007222  0.01207 0.008242
  19   rs115240543   GENO      T/T      T/C      C/C
  19   rs115240543 COUNTS        0        4       36
  19   rs115240543   FREQ        0      0.1      0.9
  19   rs115240543   MEAN       NA 0.005523 2.358e-05
  19   rs115240543     SD       NA 0.009792 0.009863
  19    rs28416984   GENO      T/T      T/C      C/C
  19    rs28416984 COUNTS        4       15       21
  19    rs28416984   FREQ      0.1    0.375    0.525
  19    rs28416984   MEAN 0.003493 0.003095 -0.001784
  19    rs28416984     SD 0.007222  0.01207 0.008242
  19    rs28481711   GENO      C/C      C/T      T/T
  19    rs28481711 COUNTS        5       15       20
  19    rs28481711   FREQ    0.125    0.375      0.5
  19    rs28481711   MEAN 0.004632 0.003528 -0.002656
  19    rs28481711     SD 0.006753  0.01242 0.007394
  19    rs28724571   GENO      A/A      A/G      G/G
  19    rs28724571 COUNTS        4       15       21
  19    rs28724571   FREQ      0.1    0.375    0.525
  19    rs28724571   MEAN 0.003493 0.003095 -0.001784
  19    rs28724571     SD 0.007222  0.01207 0.008242
  19     rs6510859   GENO      C/C      C/T      T/T
  19     rs6510859 COUNTS        3       19       18
  19     rs6510859   FREQ    0.075    0.475     0.45
  19     rs6510859   MEAN -0.006767 -0.0007606 0.003205
  19     rs6510859     SD 0.004375 0.008524  0.01121
  19   rs190173225   GENO      A/A      A/G      G/G
  19   rs190173225 COUNTS        4       15       21
  19   rs190173225   FREQ      0.1    0.375    0.525
  19   rs190173225   MEAN 0.003493 0.003095 -0.001784
  19   rs190173225     SD 0.007222  0.01207 0.008242
  19   rs144970486   GENO      A/A      A/T      T/T
  19   rs144970486 COUNTS        0        6       34
  19   rs144970486   FREQ        0     0.15     0.85
  19   rs144970486   MEAN       NA 0.0004252 0.0005997
  19   rs144970486     SD       NA  0.01072 0.009888
  19     rs1379868   GENO      G/G      G/A      A/A
  19     rs1379868 COUNTS        3       12       25
  19     rs1379868   FREQ    0.075      0.3    0.625
  19     rs1379868   MEAN 0.002503 0.002651 -0.0006554
  19     rs1379868     SD 0.006189  0.01132 0.009605
  19     rs8106995   GENO      C/C      C/T      T/T
  19     rs8106995 COUNTS        4       13       23
  19     rs8106995   FREQ      0.1    0.325    0.575
  19     rs8106995   MEAN 0.002357 0.001376 -0.0001902
  19     rs8106995     SD 0.005061  0.01134 0.009876
  19     rs1622498   GENO      T/T      T/A      A/A
  19     rs1622498 COUNTS        0        8       32
  19     rs1622498   FREQ        0      0.2      0.8
  19     rs1622498   MEAN       NA -0.0009825 0.0009626
  19     rs1622498     SD       NA  0.01139 0.009619
  19   rs143772327   GENO      G/G      G/C      C/C
  19   rs143772327 COUNTS        5       15       20
  19   rs143772327   FREQ    0.125    0.375      0.5
  19   rs143772327   MEAN 0.004632 0.003528 -0.002656
  19   rs143772327     SD 0.006753  0.01242 0.007394
  19   rs151082251   GENO      C/C      C/G      G/G
  19   rs151082251 COUNTS        5       15       20
  19   rs151082251   FREQ    0.125    0.375      0.5
  19   rs151082251   MEAN 0.004632 0.003528 -0.002656
  19   rs151082251     SD 0.006753  0.01242 0.007394
  19    rs76231074   GENO      A/A      A/G      G/G
  19    rs76231074 COUNTS        5       15       20
  19    rs76231074   FREQ    0.125    0.375      0.5
  19    rs76231074   MEAN 0.004632 0.003528 -0.002656
  19    rs76231074     SD 0.006753  0.01242 0.007394
  19   rs115043339   GENO      T/T      T/C      C/C
  19   rs115043339 COUNTS        0       10       30
  19   rs115043339   FREQ        0     0.25     0.75
  19   rs115043339   MEAN       NA 0.001468 0.0002754
  19   rs115043339     SD       NA  0.01351 0.008608
  19   rs114355552   GENO      T/T      T/G      G/G
  19   rs114355552 COUNTS        5       15       20
  19   rs114355552   FREQ    0.125    0.375      0.5
  19   rs114355552   MEAN 0.004632 0.003528 -0.002656
  19   rs114355552     SD 0.006753  0.01242 0.007394
  19    rs10775589   GENO      G/G      G/C      C/C
  19    rs10775589 COUNTS        4       13       23
  19    rs10775589   FREQ      0.1    0.325    0.575
  19    rs10775589   MEAN 0.002357 0.001376 -0.0001902
  19    rs10775589     SD 0.005061  0.01134 0.009876
  19   rs112836591   GENO      T/T     T/TG    TG/TG
  19   rs112836591 COUNTS        1       13       26
  19   rs112836591   FREQ    0.025    0.325     0.65
  19   rs112836591   MEAN -0.01056 -0.002654 0.002616
  19   rs112836591     SD        0 0.005874  0.01099
  19   rs113189876   GENO      C/C      C/G      G/G
  19   rs113189876 COUNTS        6       16       18
  19   rs113189876   FREQ     0.15      0.4     0.45
  19   rs113189876   MEAN 0.003452 0.002491 -0.002091
  19   rs113189876     SD 0.006695  0.01264 0.007449
  19      rs778811   GENO      T/T      T/G      G/G
  19      rs778811 COUNTS        3       13       24
  19      rs778811   FREQ    0.075    0.325      0.6
  19      rs778811   MEAN 0.002503 0.002672 -0.0008042
  19      rs778811     SD 0.006189  0.01084 0.009782
  19    rs10853991   GENO      G/G      G/A      A/A
  19    rs10853991 COUNTS        1       12       27
  19    rs10853991   FREQ    0.025      0.3    0.675
  19    rs10853991   MEAN -0.01056 -0.003119 0.002627
  19    rs10853991     SD        0 0.005881  0.01078
  19      rs778810   GENO      A/A      A/G      G/G
  19      rs778810 COUNTS        3       11       26
  19      rs778810   FREQ    0.075    0.275     0.65
  19      rs778810   MEAN -0.001874 -0.001652 0.001797
  19      rs778810     SD  0.01021  0.01269 0.008654
  19   rs148112183   GENO      C/C C/CCCCAGCGTCTCCCTGTCCGCACTGAT CCCCAGCGTCTCCCTGTCCGCACTGAT/CCCCAGCGTCTCCCTGTCCGCACTGAT
  19   rs148112183 COUNTS        3       11       26
  19   rs148112183   FREQ    0.075    0.275     0.65
  19   rs148112183   MEAN -0.001874 -0.001652 0.001797
  19   rs148112183     SD  0.01021  0.01269 0.008654
  19     rs8100656   GENO      C/C      C/A      A/A
  19     rs8100656 COUNTS        6       16       18
  19     rs8100656   FREQ     0.15      0.4     0.45
  19     rs8100656   MEAN 0.003452 0.002491 -0.002091
  19     rs8100656     SD 0.006695  0.01264 0.007449
  19    rs11666494   GENO      G/G      G/A      A/A
  19    rs11666494 COUNTS        2       10       28
  19    rs11666494   FREQ     0.05     0.25      0.7
  19    rs11666494   MEAN 0.001075 -0.002362 0.001586
  19    rs11666494     SD   0.0125  0.01343 0.008405
  19    rs73920067   GENO      G/G      G/C      C/C
  19    rs73920067 COUNTS        0        5       35
  19    rs73920067   FREQ        0    0.125    0.875
  19    rs73920067   MEAN       NA -0.005508 0.001442
  19    rs73920067     SD       NA 0.006658  0.01002
  19      rs778809   GENO      G/G      G/A      A/A
  19      rs778809 COUNTS        8       18       14
  19      rs778809   FREQ      0.2     0.45     0.35
  19      rs778809   MEAN -0.002687 -0.0009545 0.004402
  19      rs778809     SD 0.006623  0.01186 0.007708
  19   rs111912575   GENO      A/A      A/G      G/G
  19   rs111912575 COUNTS        1       13       26
  19   rs111912575   FREQ    0.025    0.325     0.65
  19   rs111912575   MEAN -0.01056 -0.002654 0.002616
  19   rs111912575     SD        0 0.005874  0.01099
  19   rs181778413   GENO      T/T      T/C      C/C
  19   rs181778413 COUNTS        0       11       29
  19   rs181778413   FREQ        0    0.275    0.725
  19   rs181778413   MEAN       NA 0.001112 0.0003692
  19   rs181778413     SD       NA  0.01287 0.008745
  19    rs35845041   GENO      A/A      A/G      G/G
  19    rs35845041 COUNTS        2       10       28
  19    rs35845041   FREQ     0.05     0.25      0.7
  19    rs35845041   MEAN 0.001075 -0.002362 0.001586
  19    rs35845041     SD   0.0125  0.01343 0.008405
  19    rs12986368   GENO      T/T      T/C      C/C
  19    rs12986368 COUNTS        2       10       28
  19    rs12986368   FREQ     0.05     0.25      0.7
  19    rs12986368   MEAN 0.001075 -0.002362 0.001586
  19    rs12986368     SD   0.0125  0.01343 0.008405
  19      rs778806   GENO      T/T      T/C      C/C
  19      rs778806 COUNTS        0        8       32
  19      rs778806   FREQ        0      0.2      0.8
  19      rs778806   MEAN       NA -0.0009825 0.0009626
  19      rs778806     SD       NA  0.01139 0.009619
  19   rs116794036   GENO      T/T      T/C      C/C
  19   rs116794036 COUNTS        0        4       36
  19   rs116794036   FREQ        0      0.1      0.9
  19   rs116794036   MEAN       NA -0.004974  0.00119
  19   rs116794036     SD       NA  0.01784 0.008799
  19    rs61740561   GENO      C/C      C/G      G/G
  19    rs61740561 COUNTS        1       13       26
  19    rs61740561   FREQ    0.025    0.325     0.65
  19    rs61740561   MEAN -0.01056 -0.002654 0.002616
  19    rs61740561     SD        0 0.005874  0.01099
  19   rs112313064   GENO      T/T      T/C      C/C
  19   rs112313064 COUNTS        3       11       26
  19   rs112313064   FREQ    0.075    0.275     0.65
  19   rs112313064   MEAN -0.001874 -0.001652 0.001797
  19   rs112313064     SD  0.01021  0.01269 0.008654
  19    rs17855739   GENO      T/T      T/C      C/C
  19    rs17855739 COUNTS        6       16       18
  19    rs17855739   FREQ     0.15      0.4     0.45
  19    rs17855739   MEAN 0.003452 0.002491 -0.002091
  19    rs17855739     SD 0.006695  0.01264 0.007449
  19    rs79359759   GENO      G/G      G/A      A/A
  19    rs79359759 COUNTS        0        5       35
  19    rs79359759   FREQ        0    0.125    0.875
  19    rs79359759   MEAN       NA -0.005508 0.001442
  19    rs79359759     SD       NA 0.006658  0.01002
  19      rs778805   GENO      G/G      G/A      A/A
  19      rs778805 COUNTS        8       16       16
  19      rs778805   FREQ      0.2      0.4      0.4
  19      rs778805   MEAN -0.002687 -0.002627 0.005405
  19      rs778805     SD 0.006623  0.01145 0.007772
  19     rs9807877   GENO      C/C      C/A      A/A
  19     rs9807877 COUNTS        6       17       17
  19     rs9807877   FREQ     0.15    0.425    0.425
  19     rs9807877   MEAN -0.001582 -0.003292   0.0052
  19     rs9807877     SD 0.007368  0.01109 0.007573
  19     rs3916080   GENO      A/A      A/C      C/C
  19     rs3916080 COUNTS        0        4       36
  19     rs3916080   FREQ        0      0.1      0.9
  19     rs3916080   MEAN       NA -0.004974  0.00119
  19     rs3916080     SD       NA  0.01784 0.008799
  19    rs73536616   GENO      G/G      G/A      A/A
  19    rs73536616 COUNTS        1       13       26
  19    rs73536616   FREQ    0.025    0.325     0.65
  19    rs73536616   MEAN -0.01056 -0.002654 0.002616
  19    rs73536616     SD        0 0.005874  0.01099
  19     rs3859563   GENO      T/T      T/C      C/C
  19     rs3859563 COUNTS        4       14       22
  19     rs3859563   FREQ      0.1     0.35     0.55
  19     rs3859563   MEAN 0.006434 0.001421 -0.001031
  19     rs3859563     SD 0.009346 0.009928  0.00989
  19    rs10420107   GENO      G/G      G/A      A/A
  19    rs10420107 COUNTS        8       16       16
  19    rs10420107   FREQ      0.2      0.4      0.4
  19    rs10420107   MEAN -0.002687 -0.002627 0.005405
  19    rs10420107     SD 0.006623  0.01145 0.007772
  19   rs111342270   GENO      T/T      T/C      C/C
  19   rs111342270 COUNTS        1       13       26
  19   rs111342270   FREQ    0.025    0.325     0.65
  19   rs111342270   MEAN -0.01056 -0.002654 0.002616
  19   rs111342270     SD        0 0.005874  0.01099
  19   rs112641207   GENO      A/A      A/G      G/G
  19   rs112641207 COUNTS        1       13       26
  19   rs112641207   FREQ    0.025    0.325     0.65
  19   rs112641207   MEAN -0.01056 -0.002654 0.002616
  19   rs112641207     SD        0 0.005874  0.01099
  19    rs10402728   GENO      T/T      T/C      C/C
  19    rs10402728 COUNTS        2       14       24
  19    rs10402728   FREQ     0.05     0.35      0.6
  19    rs10402728   MEAN -0.007398 -0.00258 0.003078
  19    rs10402728     SD  0.00447 0.005939  0.01124
  19   rs113769774   GENO      A/A      A/C      C/C
  19   rs113769774 COUNTS        1       13       26
  19   rs113769774   FREQ    0.025    0.325     0.65
  19   rs113769774   MEAN -0.01056 -0.002654 0.002616
  19   rs113769774     SD        0 0.005874  0.01099
  19    rs73536626   GENO      A/A      A/T      T/T
  19    rs73536626 COUNTS        1       13       26
  19    rs73536626   FREQ    0.025    0.325     0.65
  19    rs73536626   MEAN -0.01056 -0.002654 0.002616
  19    rs73536626     SD        0 0.005874  0.01099
  19    rs34940903   GENO      T/T      T/C      C/C
  19    rs34940903 COUNTS        2       10       28
  19    rs34940903   FREQ     0.05     0.25      0.7
  19    rs34940903   MEAN 0.001075 -0.002362 0.001586
  19    rs34940903     SD   0.0125  0.01343 0.008405
  19    rs80053250   GENO      T/T      T/C      C/C
  19    rs80053250 COUNTS        1       13       26
  19    rs80053250   FREQ    0.025    0.325     0.65
  19    rs80053250   MEAN -0.01056 -0.002654 0.002616
  19    rs80053250     SD        0 0.005874  0.01099
  19   rs113180603   GENO      A/A      A/G      G/G
  19   rs113180603 COUNTS        1       13       26
  19   rs113180603   FREQ    0.025    0.325     0.65
  19   rs113180603   MEAN -0.01056 -0.002654 0.002616
  19   rs113180603     SD        0 0.005874  0.01099
  19    rs11305548   GENO      G/G     G/GA    GA/GA
  19    rs11305548 COUNTS        3       14       23
  19    rs11305548   FREQ    0.075     0.35    0.575
  19    rs11305548   MEAN 0.002503 0.003062 -0.001193
  19    rs11305548     SD 0.006189  0.01073 0.009673
  19    rs73536629   GENO      G/G      G/A      A/A
  19    rs73536629 COUNTS        1       13       26
  19    rs73536629   FREQ    0.025    0.325     0.65
  19    rs73536629   MEAN -0.01056 -0.002654 0.002616
  19    rs73536629     SD        0 0.005874  0.01099
  19    rs17271883   GENO      C/C      C/T      T/T
  19    rs17271883 COUNTS        8       16       16
  19    rs17271883   FREQ      0.2      0.4      0.4
  19    rs17271883   MEAN -0.002687 -0.002627 0.005405
  19    rs17271883     SD 0.006623  0.01145 0.007772
  19    rs10403115   GENO      A/A      A/C      C/C
  19    rs10403115 COUNTS        0        7       33
  19    rs10403115   FREQ        0    0.175    0.825
  19    rs10403115   MEAN       NA 0.0003888 0.0006127
  19    rs10403115     SD       NA   0.0156 0.008555
  19     rs5826905   GENO    CA/CA     CA/C      C/C
  19     rs5826905 COUNTS        2       10       28
  19     rs5826905   FREQ     0.05     0.25      0.7
  19     rs5826905   MEAN 0.001075 -0.002362 0.001586
  19     rs5826905     SD   0.0125  0.01343 0.008405
  19   rs149138148   GENO      T/T      T/C      C/C
  19   rs149138148 COUNTS        0        6       34
  19   rs149138148   FREQ        0     0.15     0.85
  19   rs149138148   MEAN       NA 0.0004252 0.0005997
  19   rs149138148     SD       NA  0.01072 0.009888
  19    rs12019136   GENO      A/A      A/G      G/G
  19    rs12019136 COUNTS        6       16       18
  19    rs12019136   FREQ     0.15      0.4     0.45
  19    rs12019136   MEAN 0.003452 0.002491 -0.002091
  19    rs12019136     SD 0.006695  0.01264 0.007449
  19   rs146989239   GENO      T/T      T/C      C/C
  19   rs146989239 COUNTS        0       15       25
  19   rs146989239   FREQ        0    0.375    0.625
  19   rs146989239   MEAN       NA 0.002946 -0.0008502
  19   rs146989239     SD       NA 0.008275  0.01062
  19   rs139999431   GENO      C/C C/CTTTTCTTTTCTTTTG CTTTTCTTTTCTTTTG/CTTTTCTTTTCTTTTG
  19   rs139999431 COUNTS        2        7       31
  19   rs139999431   FREQ     0.05    0.175    0.775
  19   rs139999431   MEAN -0.00066 0.002094 0.0003098
  19   rs139999431     SD 0.005058  0.01613  0.00855
  19   rs145275499   GENO      A/A  A/AAAAT AAAAT/AAAAT
  19   rs145275499 COUNTS        3       14       23
  19   rs145275499   FREQ    0.075     0.35    0.575
  19   rs145275499   MEAN 0.002503 0.002473 -0.000834
  19   rs145275499     SD 0.006189  0.01059 0.009906
  19     rs1678849   GENO      G/G      G/A      A/A
  19     rs1678849 COUNTS        2       13       25
  19     rs1678849   FREQ     0.05    0.325    0.625
  19     rs1678849   MEAN -0.007398 -0.002926 0.003031
  19     rs1678849     SD  0.00447 0.006033  0.01101
  19    rs60383067   GENO      C/C      C/T      T/T
  19    rs60383067 COUNTS        2       10       28
  19    rs60383067   FREQ     0.05     0.25      0.7
  19    rs60383067   MEAN 0.001075 -0.002362 0.001586
  19    rs60383067     SD   0.0125  0.01343 0.008405
  19    rs35222081   GENO      T/T      T/C      C/C
  19    rs35222081 COUNTS        2       10       28
  19    rs35222081   FREQ     0.05     0.25      0.7
  19    rs35222081   MEAN 0.001075 -0.002362 0.001586
  19    rs35222081     SD   0.0125  0.01343 0.008405
  19     rs8101385   GENO      C/C      C/T      T/T
  19     rs8101385 COUNTS        8       20       12
  19     rs8101385   FREQ      0.2      0.5      0.3
  19     rs8101385   MEAN -0.000313  0.00165 -0.0006294
  19     rs8101385     SD 0.008976  0.01163 0.007523
  19    rs73920069   GENO      T/T      T/C      C/C
  19    rs73920069 COUNTS        0        5       35
  19    rs73920069   FREQ        0    0.125    0.875
  19    rs73920069   MEAN       NA -0.005508 0.001442
  19    rs73920069     SD       NA 0.006658  0.01002
  19     rs3760776   GENO      G/G      G/A      A/A
  19     rs3760776 COUNTS        7       21       12
  19     rs3760776   FREQ    0.175    0.525      0.3
  19     rs3760776   MEAN -0.0006316 0.001663 -0.0006294
  19     rs3760776     SD 0.009646  0.01133 0.007523
  19      rs708686   GENO      C/C      C/T      T/T
  19      rs708686 COUNTS        2       11       27
  19      rs708686   FREQ     0.05    0.275    0.675
  19      rs708686   MEAN 0.001075 -0.002533 0.001802
  19      rs708686     SD   0.0125  0.01275 0.008486
  19    rs10409772   GENO      C/C      C/A      A/A
  19    rs10409772 COUNTS        7       19       14
  19    rs10409772   FREQ    0.175    0.475     0.35
  19    rs10409772   MEAN -0.0006316 0.002397 -0.001299
  19    rs10409772     SD 0.009646  0.01186 0.006722
  19   rs371330919   GENO      A/A    A/ATT  ATT/ATT
  19   rs371330919 COUNTS        2       15       23
  19   rs371330919   FREQ     0.05    0.375    0.575
  19   rs371330919   MEAN -0.002175 -0.003628 0.003553
  19   rs371330919     SD  0.01186 0.004986  0.01134
  19     rs3760775   GENO      T/T      T/G      G/G
  19     rs3760775 COUNTS        2       15       23
  19     rs3760775   FREQ     0.05    0.375    0.575
  19     rs3760775   MEAN -0.002175 -0.003332  0.00336
  19     rs3760775     SD  0.01186 0.005184  0.01141
  19     rs3760774   GENO      C/C      C/T      T/T
  19     rs3760774 COUNTS        2       10       28
  19     rs3760774   FREQ     0.05     0.25      0.7
  19     rs3760774   MEAN 0.001075 -0.002362 0.001586
  19     rs3760774     SD   0.0125  0.01343 0.008405
  19     rs3760771   GENO      A/A      A/C      C/C
  19     rs3760771 COUNTS        2        9       29
  19     rs3760771   FREQ     0.05    0.225    0.725
  19     rs3760771   MEAN 0.001075 -0.00435 0.002067
  19     rs3760771     SD   0.0125  0.01258  0.00865
  19    rs12982233   GENO      T/T      T/A      A/A
  19    rs12982233 COUNTS        2       10       28
  19    rs12982233   FREQ     0.05     0.25      0.7
  19    rs12982233   MEAN 0.001075 -0.002362 0.001586
  19    rs12982233     SD   0.0125  0.01343 0.008405
  19    rs28381973   GENO      C/C      C/A      A/A
  19    rs28381973 COUNTS        0       19       21
  19    rs28381973   FREQ        0    0.475    0.525
  19    rs28381973   MEAN       NA 0.004162 -0.002673
  19    rs28381973     SD       NA 0.008092  0.01038
  19    rs28742595   GENO      T/T      T/C      C/C
  19    rs28742595 COUNTS        0        8       32
  19    rs28742595   FREQ        0      0.2      0.8
  19    rs28742595   MEAN       NA 0.001289 0.0003946
  19    rs28742595     SD       NA  0.01111 0.009725
  19      rs874232   GENO      C/C      C/T      T/T
  19      rs874232 COUNTS        2       15       23
  19      rs874232   FREQ     0.05    0.375    0.575
  19      rs874232   MEAN -0.002175 -0.003332  0.00336
  19      rs874232     SD  0.01186 0.005184  0.01141
  19    rs28381969   GENO      A/A      A/G      G/G
  19    rs28381969 COUNTS        0        4       36
  19    rs28381969   FREQ        0      0.1      0.9
  19    rs28381969   MEAN       NA 0.005523 2.358e-05
  19    rs28381969     SD       NA 0.009792 0.009863
  19   rs139326855   GENO      C/C      C/T      T/T
  19   rs139326855 COUNTS        0        5       35
  19   rs139326855   FREQ        0    0.125    0.875
  19   rs139326855   MEAN       NA  -0.0033 0.001127
  19   rs139326855     SD       NA 0.009391 0.009945
  19   rs137909900   GENO      T/T      T/C      C/C
  19   rs137909900 COUNTS        0        4       36
  19   rs137909900   FREQ        0      0.1      0.9
  19   rs137909900   MEAN       NA  0.00234 0.0003772
  19   rs137909900     SD       NA  0.01246 0.009742
  19   rs144569478   GENO      T/T      T/C      C/C
  19   rs144569478 COUNTS        0       17       23
  19   rs144569478   FREQ        0    0.425    0.575
  19   rs144569478   MEAN       NA 0.004062 -0.002005
  19   rs144569478     SD       NA 0.008435  0.01023
  19     rs3745635   GENO      T/T      T/C      C/C
  19     rs3745635 COUNTS        2       15       23
  19     rs3745635   FREQ     0.05    0.375    0.575
  19     rs3745635   MEAN -0.002175 -0.003332  0.00336
  19     rs3745635     SD  0.01186 0.005184  0.01141
  19    rs28362463   GENO      T/T      T/C      C/C
  19    rs28362463 COUNTS        0       17       23
  19    rs28362463   FREQ        0    0.425    0.575
  19    rs28362463   MEAN       NA 0.004062 -0.002005
  19    rs28362463     SD       NA 0.008435  0.01023
  19      rs778986   GENO      A/A      A/G      G/G
  19      rs778986 COUNTS        0        7       33
  19      rs778986   FREQ        0    0.175    0.825
  19      rs778986   MEAN       NA 0.006248 -0.0006301
  19      rs778986     SD       NA 0.008218 0.009879
  19      rs812936   GENO      G/G      G/A      A/A
  19      rs812936 COUNTS        0        7       33
  19      rs812936   FREQ        0    0.175    0.825
  19      rs812936   MEAN       NA 0.006248 -0.0006301
  19      rs812936     SD       NA 0.008218 0.009879
  19    rs28362459   GENO      C/C      C/A      A/A
  19    rs28362459 COUNTS        2       15       23
  19    rs28362459   FREQ     0.05    0.375    0.575
  19    rs28362459   MEAN -0.002175 -0.003332  0.00336
  19    rs28362459     SD  0.01186 0.005184  0.01141
  19    rs28362458   GENO      T/T      T/C      C/C
  19    rs28362458 COUNTS        0       17       23
  19    rs28362458   FREQ        0    0.425    0.575
  19    rs28362458   MEAN       NA 0.004062 -0.002005
  19    rs28362458     SD       NA 0.008435  0.01023
  19    rs11668191   GENO      A/A      A/G      G/G
  19    rs11668191 COUNTS        0        4       36
  19    rs11668191   FREQ        0      0.1      0.9
  19    rs11668191   MEAN       NA -0.004974  0.00119
  19    rs11668191     SD       NA  0.01784 0.008799
  19      rs778987   GENO      A/A      A/G      G/G
  19      rs778987 COUNTS        3       16       21
  19      rs778987   FREQ    0.075      0.4    0.525
  19      rs778987   MEAN  0.00177 0.001436 -0.0002547
  19      rs778987     SD 0.008919  0.01262 0.007821
  19     rs4807816   GENO      G/G      G/A      A/A
  19     rs4807816 COUNTS        2       10       28
  19     rs4807816   FREQ     0.05     0.25      0.7
  19     rs4807816   MEAN 0.001075 -0.002362 0.001586
  19     rs4807816     SD   0.0125  0.01343 0.008405
  19     rs4807052   GENO      T/T      T/C      C/C
  19     rs4807052 COUNTS        2       10       28
  19     rs4807052   FREQ     0.05     0.25      0.7
  19     rs4807052   MEAN 0.001075 -0.002362 0.001586
  19     rs4807052     SD   0.0125  0.01343 0.008405
  19   rs537757549   GENO AAAAT/AAAAT  AAAAT/A      A/A
  19   rs537757549 COUNTS        0       12       28
  19   rs537757549   FREQ        0      0.3      0.7
  19   rs537757549   MEAN       NA -0.0007184 0.001127
  19   rs537757549     SD       NA  0.01315 0.008324
  19      rs809646   GENO      C/C      C/T      T/T
  19      rs809646 COUNTS        0        6       34
  19      rs809646   FREQ        0     0.15     0.85
  19      rs809646   MEAN       NA 0.001983 0.0003247
  19      rs809646     SD       NA  0.01086 0.009844
  19     rs2561796   GENO      A/A      A/C      C/C
  19     rs2561796 COUNTS        0        6       34
  19     rs2561796   FREQ        0     0.15     0.85
  19     rs2561796   MEAN       NA 0.001983 0.0003247
  19     rs2561796     SD       NA  0.01086 0.009844
  19     rs2637193   GENO      T/T      T/C      C/C
  19     rs2637193 COUNTS        0        6       34
  19     rs2637193   FREQ        0     0.15     0.85
  19     rs2637193   MEAN       NA 0.001983 0.0003247
  19     rs2637193     SD       NA  0.01086 0.009844
  19   rs554274438   GENO    CA/CA     CA/C      C/C
  19   rs554274438 COUNTS        1       19       20
  19   rs554274438   FREQ    0.025    0.475      0.5
  19   rs554274438   MEAN -0.007772 0.001213 0.0003829
  19   rs554274438     SD        0 0.007951  0.01166
  19     rs2608892   GENO      C/C      C/T      T/T
  19     rs2608892 COUNTS        0        6       34
  19     rs2608892   FREQ        0     0.15     0.85
  19     rs2608892   MEAN       NA 0.001983 0.0003247
  19     rs2608892     SD       NA  0.01086 0.009844
  19     rs2608893   GENO      A/A      A/G      G/G
  19     rs2608893 COUNTS        0        6       34
  19     rs2608893   FREQ        0     0.15     0.85
  19     rs2608893   MEAN       NA 0.001983 0.0003247
  19     rs2608893     SD       NA  0.01086 0.009844
  19     rs2637194   GENO      T/T      T/C      C/C
  19     rs2637194 COUNTS        0        6       34
  19     rs2637194   FREQ        0     0.15     0.85
  19     rs2637194   MEAN       NA 0.001983 0.0003247
  19     rs2637194     SD       NA  0.01086 0.009844
  19     rs2637195   GENO      T/T      T/C      C/C
  19     rs2637195 COUNTS        0        6       34
  19     rs2637195   FREQ        0     0.15     0.85
  19     rs2637195   MEAN       NA 0.001983 0.0003247
  19     rs2637195     SD       NA  0.01086 0.009844
  19     rs2608894   GENO      T/T      T/C      C/C
  19     rs2608894 COUNTS        0        6       34
  19     rs2608894   FREQ        0     0.15     0.85
  19     rs2608894   MEAN       NA 0.006763 -0.0005187
  19     rs2608894     SD       NA 0.008878  0.00975
  19    rs28742591   GENO      A/A     A/AG    AG/AG
  19    rs28742591 COUNTS        1       13       26
  19    rs28742591   FREQ    0.025    0.325     0.65
  19    rs28742591   MEAN 0.008869 -0.002222 0.001652
  19    rs28742591     SD        0  0.01213  0.00857
  19    rs28742588   GENO      C/C      C/T      T/T
  19    rs28742588 COUNTS        0        4       36
  19    rs28742588   FREQ        0      0.1      0.9
  19    rs28742588   MEAN       NA 0.0003636 0.0005969
  19    rs28742588     SD       NA  0.01206 0.009805
  19    rs28742587   GENO      T/T      T/C      C/C
  19    rs28742587 COUNTS        7       23       10
  19    rs28742587   FREQ    0.175    0.575     0.25
  19    rs28742587   MEAN -0.004053 0.002251 -4.707e-05
  19    rs28742587     SD 0.007158 0.007387  0.01518
  19    rs28362447   GENO      G/G      G/C      C/C
  19    rs28362447 COUNTS        0       16       24
  19    rs28362447   FREQ        0      0.4      0.6
  19    rs28362447   MEAN       NA 0.002276 -0.0005617
  19    rs28362447     SD       NA 0.008432  0.01075
  19    rs28362446   GENO      C/C      C/G      G/G
  19    rs28362446 COUNTS        0        4       36
  19    rs28362446   FREQ        0      0.1      0.9
  19    rs28362446   MEAN       NA 0.0003636 0.0005969
  19    rs28362446     SD       NA  0.01206 0.009805
  19    rs73920070   GENO      A/A      A/G      G/G
  19    rs73920070 COUNTS        0        6       34
  19    rs73920070   FREQ        0     0.15     0.85
  19    rs73920070   MEAN       NA -0.003059 0.001215
  19    rs73920070     SD       NA 0.008453  0.01008
  19     rs2306969   GENO      A/A      A/G      G/G
  19     rs2306969 COUNTS        1       15       24
  19     rs2306969   FREQ    0.025    0.375      0.6
  19     rs2306969   MEAN  0.01232 0.001901 -0.0007452
  19     rs2306969     SD        0 0.009743 0.009926
  19    rs28362437   GENO      T/T      T/C      C/C
  19    rs28362437 COUNTS        0       16       24
  19    rs28362437   FREQ        0      0.4      0.6
  19    rs28362437   MEAN       NA 0.0007427 0.0004608
  19    rs28362437     SD       NA 0.006915  0.01158
  19    rs10406157   GENO      T/T      T/C      C/C
  19    rs10406157 COUNTS        0       12       28
  19    rs10406157   FREQ        0      0.3      0.7
  19    rs10406157   MEAN       NA -0.002475  0.00188
  19    rs10406157     SD       NA  0.01178 0.008851
  19    rs10405209   GENO      G/G      G/A      A/A
  19    rs10405209 COUNTS        9       21       10
  19    rs10405209   FREQ    0.225    0.525     0.25
  19    rs10405209   MEAN 0.003556 -0.001442 0.002122
  19    rs10405209     SD 0.008499  0.01146 0.006711
  19    rs28742581   GENO      A/A     A/AT    AT/AT
  19    rs28742581 COUNTS        6       23       11
  19    rs28742581   FREQ     0.15    0.575    0.275
  19    rs28742581   MEAN -0.001378 0.0005571 0.001672
  19    rs28742581     SD 0.008397 0.008501   0.0135
  19     rs4807817   GENO      C/C      C/A      A/A
  19     rs4807817 COUNTS        8       22       10
  19     rs4807817   FREQ      0.2     0.55     0.25
  19     rs4807817   MEAN 0.004971 -0.001095 0.0007266
  19     rs4807817     SD 0.007872  0.01115 0.007759
  19    rs11671428   GENO      A/A      A/C      C/C
  19    rs11671428 COUNTS        1        6       33
  19    rs11671428   FREQ    0.025     0.15    0.825
  19    rs11671428   MEAN 0.009912 -0.006378 0.001554
  19    rs11671428     SD        0  0.01449 0.008556
  19    rs10418972   GENO      T/T      T/C      C/C
  19    rs10418972 COUNTS        5       20       15
  19    rs10418972   FREQ    0.125      0.5    0.375
  19    rs10418972   MEAN -0.001545 0.001014 0.0006928
  19    rs10418972     SD 0.009164   0.0109 0.009193
  19     rs4807818   GENO      T/T      T/G      G/G
  19     rs4807818 COUNTS        5       22       13
  19     rs4807818   FREQ    0.125     0.55    0.325
  19     rs4807818   MEAN -0.00574 0.001503 0.001429
  19     rs4807818     SD  0.01906 0.006903 0.009661
  19     rs4807819   GENO      A/A      A/C      C/C
  19     rs4807819 COUNTS        5       22       13
  19     rs4807819   FREQ    0.125     0.55    0.325
  19     rs4807819   MEAN -0.00574 0.001503 0.001429
  19     rs4807819     SD  0.01906 0.006903 0.009661
  19    rs35082514   GENO      C/C     C/CT    CT/CT
  19    rs35082514 COUNTS        6       21       13
  19    rs35082514   FREQ     0.15    0.525    0.325
  19    rs35082514   MEAN -0.004408 0.002081 0.0004376
  19    rs35082514     SD  0.01479 0.008301 0.009717
  19    rs11671528   GENO      C/C      C/T      T/T
  19    rs11671528 COUNTS        0       10       30
  19    rs11671528   FREQ        0     0.25     0.75
  19    rs11671528   MEAN       NA 0.001448 0.0002819
  19    rs11671528     SD       NA 0.007135  0.01072
  19    rs34552692   GENO      G/G      G/A      A/A
  19    rs34552692 COUNTS        0        9       31
  19    rs34552692   FREQ        0    0.225    0.775
  19    rs34552692   MEAN       NA 0.001506 0.0003028
  19    rs34552692     SD       NA 0.007566  0.01054
  19    rs11671555   GENO      C/C      C/T      T/T
  19    rs11671555 COUNTS        0        9       31
  19    rs11671555   FREQ        0    0.225    0.775
  19    rs11671555   MEAN       NA 0.001506 0.0003028
  19    rs11671555     SD       NA 0.007566  0.01054
  19    rs58634952   GENO      T/T      T/C      C/C
  19    rs58634952 COUNTS        0        4       36
  19    rs58634952   FREQ        0      0.1      0.9
  19    rs58634952   MEAN       NA 0.002081 0.000406
  19    rs58634952     SD       NA  0.01083 0.009913
  19    rs11882055   GENO      T/T      T/C      C/C
  19    rs11882055 COUNTS        4       26       10
  19    rs11882055   FREQ      0.1     0.65     0.25
  19    rs11882055   MEAN 0.002982 0.001689 -0.00329
  19    rs11882055     SD 0.003597  0.01085 0.008281
  19   rs576584223   GENO    AT/AT     AT/A      A/A
  19   rs576584223 COUNTS        0       14       26
  19   rs576584223   FREQ        0     0.35     0.65
  19   rs576584223   MEAN       NA 0.001646 -3.829e-06
  19   rs576584223     SD       NA 0.007319   0.0111
  19   rs190151545   GENO      G/G      G/A      A/A
  19   rs190151545 COUNTS        0        7       33
  19   rs190151545   FREQ        0    0.175    0.825
  19   rs190151545   MEAN       NA 0.001833 0.0003064
  19   rs190151545     SD       NA 0.009918 0.009996
  19    rs77559081   GENO      T/T      T/C      C/C
  19    rs77559081 COUNTS        3        9       28
  19    rs77559081   FREQ    0.075    0.225      0.7
  19    rs77559081   MEAN 0.006232 -0.001431 0.0006117
  19    rs77559081     SD 0.003417  0.01373 0.008896
  19    rs57861181   GENO      A/A      A/G      G/G
  19    rs57861181 COUNTS        6       18       16
  19    rs57861181   FREQ     0.15     0.45      0.4
  19    rs57861181   MEAN 0.0008002 0.0001642 0.0009491
  19    rs57861181     SD  0.01105 0.008593  0.01134
  19    rs11668487   GENO      C/C      C/T      T/T
  19    rs11668487 COUNTS        5       20       15
  19    rs11668487   FREQ    0.125      0.5    0.375
  19    rs11668487   MEAN 0.004234 -0.001284  0.00183
  19    rs11668487     SD 0.005195  0.01123 0.009015
  19    rs12977833   GENO      T/T      T/C      C/C
  19    rs12977833 COUNTS        9       20       11
  19    rs12977833   FREQ    0.225      0.5    0.275
  19    rs12977833   MEAN  0.00125 -0.0004627 0.001904
  19    rs12977833     SD  0.01057 0.008481  0.01223
  19    rs59822531   GENO      A/A      A/G      G/G
  19    rs59822531 COUNTS        9       20       11
  19    rs59822531   FREQ    0.225      0.5    0.275
  19    rs59822531   MEAN 0.0004481 0.0003435 0.001094
  19    rs59822531     SD  0.01492 0.007259  0.01007
  19    rs58309625   GENO      T/T      T/C      C/C
  19    rs58309625 COUNTS        8       18       14
  19    rs58309625   FREQ      0.2     0.45     0.35
  19    rs58309625   MEAN 0.0004275 -0.0003905 0.001897
  19    rs58309625     SD  0.01595 0.007253 0.009134
  19    rs77880277   GENO      G/G      G/C      C/C
  19    rs77880277 COUNTS        0        6       34
  19    rs77880277   FREQ        0     0.15     0.85
  19    rs77880277   MEAN       NA 0.001983 0.0003247
  19    rs77880277     SD       NA  0.01086 0.009844
  19     rs2608889   GENO      A/A      A/G      G/G
  19     rs2608889 COUNTS        0        6       34
  19     rs2608889   FREQ        0     0.15     0.85
  19     rs2608889   MEAN       NA 0.001983 0.0003247
  19     rs2608889     SD       NA  0.01086 0.009844
  19     rs2637197   GENO      A/A      A/C      C/C
  19     rs2637197 COUNTS        3       19       18
  19     rs2637197   FREQ    0.075    0.475     0.45
  19     rs2637197   MEAN 0.007932 0.0004623 -0.0005355
  19     rs2637197     SD 0.007037 0.007871  0.01189
  19   rs113149612   GENO      A/A      A/G      G/G
  19   rs113149612 COUNTS        0        7       33
  19   rs113149612   FREQ        0    0.175    0.825
  19   rs113149612   MEAN       NA -0.002189 0.001159
  19   rs113149612     SD       NA  0.01399 0.008947
  19     rs2608890   GENO      A/A      A/C      C/C
  19     rs2608890 COUNTS        2       21       17
  19     rs2608890   FREQ     0.05    0.525    0.425
  19     rs2608890   MEAN -0.007748 -0.0008385 0.003297
  19     rs2608890     SD 0.006134   0.0106 0.008704
  19   rs115471385   GENO      A/A      A/G      G/G
  19   rs115471385 COUNTS        0        7       33
  19   rs115471385   FREQ        0    0.175    0.825
  19   rs115471385   MEAN       NA  0.00356 -6.001e-05
  19   rs115471385     SD       NA  0.01003 0.009878
  19    rs35939715   GENO      C/C     C/CT    CT/CT
  19    rs35939715 COUNTS        3       19       18
  19    rs35939715   FREQ    0.075    0.475     0.45
  19    rs35939715   MEAN 0.0002818 -0.001259 0.002556
  19    rs35939715     SD  0.01221  0.01165 0.007387
  19    rs56688182   GENO      C/C      C/G      G/G
  19    rs56688182 COUNTS        2       10       28
  19    rs56688182   FREQ     0.05     0.25      0.7
  19    rs56688182   MEAN -0.007748 0.0006453 0.001142
  19    rs56688182     SD 0.006134 0.007631   0.0107
  19     rs7254765   GENO      G/G      G/A      A/A
  19     rs7254765 COUNTS        3        9       28
  19     rs7254765   FREQ    0.075    0.225      0.7
  19     rs7254765   MEAN 0.009486 -0.0004391 -5.581e-05
  19     rs7254765     SD  0.00785 0.009736 0.009928
  19    rs12984439   GENO      A/A      A/G      G/G
  19    rs12984439 COUNTS        4       16       20
  19    rs12984439   FREQ      0.1      0.4      0.5
  19    rs12984439   MEAN 0.001601 0.0001801 0.0006828
  19    rs12984439     SD  0.01266  0.01077 0.009102
  19   rs116810092   GENO      T/T      T/C      C/C
  19   rs116810092 COUNTS        4       18       18
  19   rs116810092   FREQ      0.1     0.45     0.45
  19   rs116810092   MEAN -0.00122 0.0005944 0.0009513
  19   rs116810092     SD 0.005815  0.01121 0.009549
  19   rs114963941   GENO      C/C      C/T      T/T
  19   rs114963941 COUNTS        4       18       18
  19   rs114963941   FREQ      0.1     0.45     0.45
  19   rs114963941   MEAN -0.00122 0.0005944 0.0009513
  19   rs114963941     SD 0.005815  0.01121 0.009549
  19    rs56351405   GENO      C/C      C/T      T/T
  19    rs56351405 COUNTS        1        4       35
  19    rs56351405   FREQ    0.025      0.1    0.875
  19    rs56351405   MEAN -0.007762 -0.005203 0.001472
  19    rs56351405     SD        0 0.008167 0.009956
  19    rs55669463   GENO      T/T      T/G      G/G
  19    rs55669463 COUNTS        2       12       26
  19    rs55669463   FREQ     0.05      0.3     0.65
  19    rs55669463   MEAN -0.002423 -0.001359 0.001696
  19    rs55669463     SD 0.007551    0.013 0.008463
  19   rs111244730   GENO      G/G      G/C      C/C
  19   rs111244730 COUNTS        0        4       36
  19   rs111244730   FREQ        0      0.1      0.9
  19   rs111244730   MEAN       NA 0.005229 5.629e-05
  19   rs111244730     SD       NA 0.008816  0.00996
  19      rs778802   GENO      A/A      A/C      C/C
  19      rs778802 COUNTS        0        6       34
  19      rs778802   FREQ        0     0.15     0.85
  19      rs778802   MEAN       NA 0.001983 0.0003247
  19      rs778802     SD       NA  0.01086 0.009844
  19      rs778803   GENO      C/C      C/T      T/T
  19      rs778803 COUNTS        2       16       22
  19      rs778803   FREQ     0.05      0.4     0.55
  19      rs778803   MEAN  0.01064   0.0015 -0.001016
  19      rs778803     SD 0.002375  0.00801  0.01104
  19    rs10414865   GENO      C/C      C/T      T/T
  19    rs10414865 COUNTS        5       21       14
  19    rs10414865   FREQ    0.125    0.525     0.35
  19    rs10414865   MEAN -0.00777 0.001943 0.001499
  19    rs10414865     SD  0.01462 0.008879 0.008639
  19    rs73920071   GENO      C/C      C/T      T/T
  19    rs73920071 COUNTS        0        4       36
  19    rs73920071   FREQ        0      0.1      0.9
  19    rs73920071   MEAN       NA -0.009576 0.001701
  19    rs73920071     SD       NA 0.005222 0.009654
  19      rs708687   GENO      C/C      C/T      T/T
  19      rs708687 COUNTS        8       19       13
  19      rs708687   FREQ      0.2    0.475    0.325
  19      rs708687   MEAN 0.002096 0.001183 -0.001254
  19      rs708687     SD 0.009665 0.007813  0.01284
  19     rs8102917   GENO      T/T      T/C      C/C
  19     rs8102917 COUNTS        0        4       36
  19     rs8102917   FREQ        0      0.1      0.9
  19     rs8102917   MEAN       NA -0.006664 0.001378
  19     rs8102917     SD       NA 0.006458 0.009919
  19     rs4807053   GENO      T/T      T/C      C/C
  19     rs4807053 COUNTS        9       17       14
  19     rs4807053   FREQ    0.225    0.425     0.35
  19     rs4807053   MEAN  0.00199 -0.002754 0.003704
  19     rs4807053     SD 0.008915  0.01104 0.008185
  19    rs11667943   GENO      G/G      G/C      C/C
  19    rs11667943 COUNTS        0        4       36
  19    rs11667943   FREQ        0      0.1      0.9
  19    rs11667943   MEAN       NA 0.0003636 0.0005969
  19    rs11667943     SD       NA  0.01206 0.009805
  19   rs150375695   GENO      T/T      T/C      C/C
  19   rs150375695 COUNTS        0        5       35
  19   rs150375695   FREQ        0    0.125    0.875
  19   rs150375695   MEAN       NA 0.007954 -0.0004808
  19   rs150375695     SD       NA 0.006238 0.009903
  19   rs112493073   GENO      G/G      G/T      T/T
  19   rs112493073 COUNTS        1        8       31
  19   rs112493073   FREQ    0.025      0.2    0.775
  19   rs112493073   MEAN -0.01368 0.002581 0.0005154
  19   rs112493073     SD        0 0.007396   0.0103
  19    rs56254644   GENO      T/T      T/G      G/G
  19    rs56254644 COUNTS        0       13       27
  19    rs56254644   FREQ        0    0.325    0.675
  19    rs56254644   MEAN       NA 0.001228 0.0002583
  19    rs56254644     SD       NA 0.007603  0.01092
  19   rs114662403   GENO      G/G      G/T      T/T
  19   rs114662403 COUNTS        0        4       36
  19   rs114662403   FREQ        0      0.1      0.9
  19   rs114662403   MEAN       NA 0.005386 3.886e-05
  19   rs114662403     SD       NA  0.00281  0.01025
  19   rs116495662   GENO      T/T      T/C      C/C
  19   rs116495662 COUNTS        0        4       36
  19   rs116495662   FREQ        0      0.1      0.9
  19   rs116495662   MEAN       NA 0.002251 0.0003872
  19   rs116495662     SD       NA 0.008221  0.01012
  19    rs73538619   GENO      T/T      T/C      C/C
  19    rs73538619 COUNTS        3        9       28
  19    rs73538619   FREQ    0.075    0.225      0.7
  19    rs73538619   MEAN 0.003115 0.002781 -0.0004083
  19    rs73538619     SD 0.006858  0.00908  0.01047
  19   rs146871836   GENO      C/C     C/CA    CA/CA
  19   rs146871836 COUNTS        1       10       29
  19   rs146871836   FREQ    0.025     0.25    0.725
  19   rs146871836   MEAN 0.0006127 0.006227 -0.001377
  19   rs146871836     SD        0  0.01035 0.009273
  19   rs145837984   GENO  CTT/CTT    CTT/C      C/C
  19   rs145837984 COUNTS        3       13       24
  19   rs145837984   FREQ    0.075    0.325      0.6
  19   rs145837984   MEAN 0.003314 0.0003199 0.0003684
  19   rs145837984     SD 0.006342  0.01233 0.009024
  19      rs778988   GENO      T/T      T/C      C/C
  19      rs778988 COUNTS        1        7       32
  19      rs778988   FREQ    0.025    0.175      0.8
  19      rs778988   MEAN 0.009187 0.004657 -0.0005889
  19      rs778988     SD        0 0.007086  0.01026
  19   rs112991382   GENO      C/C      C/T      T/T
  19   rs112991382 COUNTS        2        8       30
  19   rs112991382   FREQ     0.05      0.2     0.75
  19   rs112991382   MEAN  0.00689 -0.001325 0.0006588
  19   rs112991382     SD 0.002927 0.005954  0.01088
  19    rs34406997   GENO    CT/CT     CT/C      C/C
  19    rs34406997 COUNTS        0        4       36
  19    rs34406997   FREQ        0      0.1      0.9
  19    rs34406997   MEAN       NA -0.005773 0.001279
  19    rs34406997     SD       NA  0.02061 0.008191
  19     rs7260208   GENO      A/A      A/G      G/G
  19     rs7260208 COUNTS        5       13       22
  19     rs7260208   FREQ    0.125    0.325     0.55
  19     rs7260208   MEAN 0.004371 -0.000325 0.0002415
  19     rs7260208     SD 0.006431  0.01375 0.007818
  19    rs11085149   GENO      T/T      T/C      C/C
  19    rs11085149 COUNTS        1        7       32
  19    rs11085149   FREQ    0.025    0.175      0.8
  19    rs11085149   MEAN 0.009187 0.004657 -0.0005889
  19    rs11085149     SD        0 0.007086  0.01026
  19    rs73538629   GENO      C/C      C/T      T/T
  19    rs73538629 COUNTS        3       10       27
  19    rs73538629   FREQ    0.075     0.25    0.675
  19    rs73538629   MEAN 0.003115 0.002079 -0.0002665
  19    rs73538629     SD 0.006858 0.008844  0.01064
  19    rs10406559   GENO      G/G      G/A      A/A
  19    rs10406559 COUNTS        1        5       34
  19    rs10406559   FREQ    0.025    0.125     0.85
  19    rs10406559   MEAN -0.004237 -0.003042 0.001247
  19    rs10406559     SD        0 0.007938  0.01022
  19     rs7246884   GENO      G/G      G/A      A/A
  19     rs7246884 COUNTS        7       19       14
  19     rs7246884   FREQ    0.175    0.475     0.35
  19     rs7246884   MEAN -0.002191 -0.003032  0.00685
  19     rs7246884     SD  0.01081 0.009418  0.00708
  19   rs151014743   GENO      A/A      A/G      G/G
  19   rs151014743 COUNTS        0        4       36
  19   rs151014743   FREQ        0      0.1      0.9
  19   rs151014743   MEAN       NA -0.00346 0.001022
  19   rs151014743     SD       NA 0.004453  0.01024
  19    rs73538630   GENO      A/A      A/G      G/G
  19    rs73538630 COUNTS        2        8       30
  19    rs73538630   FREQ     0.05      0.2     0.75
  19    rs73538630   MEAN  0.00689 -0.001325 0.0006588
  19    rs73538630     SD 0.002927 0.005954  0.01088
  19   rs150399952   GENO      T/T   T/TTGA TTGA/TTGA
  19   rs150399952 COUNTS        2       10       28
  19   rs150399952   FREQ     0.05     0.25      0.7
  19   rs150399952   MEAN -0.003108 -0.001874 0.001711
  19   rs150399952     SD 0.001596 0.009201  0.01039
  19    rs28753769   GENO      A/A      A/G      G/G
  19    rs28753769 COUNTS        3       10       27
  19    rs28753769   FREQ    0.075     0.25    0.675
  19    rs28753769   MEAN 0.005307 -0.002872 0.001324
  19    rs28753769     SD 0.003436 0.005557  0.01126
  19   rs112693648   GENO      T/T      T/A      A/A
  19   rs112693648 COUNTS        1       10       29
  19   rs112693648   FREQ    0.025     0.25    0.725
  19   rs112693648   MEAN 0.0006127 0.006227 -0.001377
  19   rs112693648     SD        0  0.01035 0.009273
  19      rs778975   GENO      A/A      A/G      G/G
  19      rs778975 COUNTS        2       14       24
  19      rs778975   FREQ     0.05     0.35      0.6
  19      rs778975   MEAN -0.005141 -0.003791 0.003596
  19      rs778975     SD 0.003707  0.01161  0.00803
  19    rs73538632   GENO      G/G      G/A      A/A
  19    rs73538632 COUNTS        4       11       25
  19    rs73538632   FREQ      0.1    0.275    0.625
  19    rs73538632   MEAN 0.002871 0.0006279 0.000182
  19    rs73538632     SD 0.005621 0.009072  0.01091
  19      rs778976   GENO      G/G      G/C      C/C
  19      rs778976 COUNTS        6       20       14
  19      rs778976   FREQ     0.15      0.5     0.35
  19      rs778976   MEAN 0.004455 0.001129 -0.001884
  19      rs778976     SD  0.01026  0.01166 0.006263
  19    rs13343470   GENO      A/A      A/T      T/T
  19    rs13343470 COUNTS        0        4       36
  19    rs13343470   FREQ        0      0.1      0.9
  19    rs13343470   MEAN       NA -0.00346 0.001022
  19    rs13343470     SD       NA 0.004453  0.01024
  19   rs111856291   GENO      G/G      G/A      A/A
  19   rs111856291 COUNTS        2        8       30
  19   rs111856291   FREQ     0.05      0.2     0.75
  19   rs111856291   MEAN  0.00689 -0.001325 0.0006588
  19   rs111856291     SD 0.002927 0.005954  0.01088
  19   rs543760607   GENO      A/A   A/ATTT ATTT/ATTT
  19   rs543760607 COUNTS        6       16       18
  19   rs543760607   FREQ     0.15      0.4     0.45
  19   rs543760607   MEAN 0.007429 -0.006066  0.00419
  19   rs543760607     SD 0.004623  0.00917 0.008438
  19    rs16993239   GENO      T/T      T/C      C/C
  19    rs16993239 COUNTS        9       16       15
  19    rs16993239   FREQ    0.225      0.4    0.375
  19    rs16993239   MEAN -0.005495 0.0001216 0.004697
  19    rs16993239     SD  0.01331 0.007134  0.00858
  19     rs7249219   GENO      T/T      T/G      G/G
  19     rs7249219 COUNTS        1        8       31
  19     rs7249219   FREQ    0.025      0.2    0.775
  19     rs7249219   MEAN 0.009187 0.004151 -0.0006276
  19     rs7249219     SD        0 0.006714  0.01043
  19     rs7259885   GENO      G/G      G/A      A/A
  19     rs7259885 COUNTS        1        8       31
  19     rs7259885   FREQ    0.025      0.2    0.775
  19     rs7259885   MEAN 0.009187 0.004151 -0.0006276
  19     rs7259885     SD        0 0.006714  0.01043
  19      rs778977   GENO      T/T      T/C      C/C
  19      rs778977 COUNTS        3       13       24
  19      rs778977   FREQ    0.075    0.325      0.6
  19      rs778977   MEAN 0.005283 0.002761  -0.0012
  19      rs778977     SD 0.006201  0.01047  0.00979
  19     rs6510860   GENO      T/T      T/C      C/C
  19     rs6510860 COUNTS        8       14       18
  19     rs6510860   FREQ      0.2     0.35     0.45
  19     rs6510860   MEAN -0.00521 1.731e-05 0.003577
  19     rs6510860     SD   0.0142 0.007732 0.008325
  19    rs73538641   GENO      T/T      T/C      C/C
  19    rs73538641 COUNTS        2        8       30
  19    rs73538641   FREQ     0.05      0.2     0.75
  19    rs73538641   MEAN  0.00689 -0.001325 0.0006588
  19    rs73538641     SD 0.002927 0.005954  0.01088
  19    rs73920072   GENO      T/T      T/C      C/C
  19    rs73920072 COUNTS        2       10       28
  19    rs73920072   FREQ     0.05     0.25      0.7
  19    rs73920072   MEAN -0.003108 -0.001874 0.001711
  19    rs73920072     SD 0.001596 0.009201  0.01039
  19    rs11322174   GENO      A/A     A/AC    AC/AC
  19    rs11322174 COUNTS        1       10       29
  19    rs11322174   FREQ    0.025     0.25    0.725
  19    rs11322174   MEAN  0.01459 -0.005302 0.002116
  19    rs11322174     SD        0  0.01261 0.007925
  19    rs75784306   GENO      A/A      A/G      G/G
  19    rs75784306 COUNTS        2        8       30
  19    rs75784306   FREQ     0.05      0.2     0.75
  19    rs75784306   MEAN  0.00689 -0.001325 0.0006588
  19    rs75784306     SD 0.002927 0.005954  0.01088
  19      rs778979   GENO      G/G      G/C      C/C
  19      rs778979 COUNTS        1        7       32
  19      rs778979   FREQ    0.025    0.175      0.8
  19      rs778979   MEAN 0.009187 0.004657 -0.0005889
  19      rs778979     SD        0 0.007086  0.01026
  19      rs778980   GENO      T/T      T/C      C/C
  19      rs778980 COUNTS        1        7       32
  19      rs778980   FREQ    0.025    0.175      0.8
  19      rs778980   MEAN 0.009187 0.004657 -0.0005889
  19      rs778980     SD        0 0.007086  0.01026
  19   rs113659374   GENO      A/A      A/G      G/G
  19   rs113659374 COUNTS        3        9       28
  19   rs113659374   FREQ    0.075    0.225      0.7
  19   rs113659374   MEAN 0.003115 0.002781 -0.0004083
  19   rs113659374     SD 0.006858  0.00908  0.01047
  19     rs3892514   GENO      A/A      A/G      G/G
  19     rs3892514 COUNTS        3        9       28
  19     rs3892514   FREQ    0.075    0.225      0.7
  19     rs3892514   MEAN 0.003115 0.002781 -0.0004083
  19     rs3892514     SD 0.006858  0.00908  0.01047
  19     rs3892515   GENO      C/C      C/T      T/T
  19     rs3892515 COUNTS        3        9       28
  19     rs3892515   FREQ    0.075    0.225      0.7
  19     rs3892515   MEAN 0.003115 0.002781 -0.0004083
  19     rs3892515     SD 0.006858  0.00908  0.01047
  19     rs8108362   GENO      T/T      T/C      C/C
  19     rs8108362 COUNTS        1        2       37
  19     rs8108362   FREQ    0.025     0.05    0.925
  19     rs8108362   MEAN -0.004237 0.003308 0.0005557
  19     rs8108362     SD        0 0.008136  0.01013
  19    rs77933818   GENO      A/A      A/C      C/C
  19    rs77933818 COUNTS        0        6       34
  19    rs77933818   FREQ        0     0.15     0.85
  19    rs77933818   MEAN       NA 0.0007979 0.000534
  19    rs77933818     SD       NA 0.007505  0.01033
  19    rs10426709   GENO      T/T      T/C      C/C
  19    rs10426709 COUNTS        0        4       36
  19    rs10426709   FREQ        0      0.1      0.9
  19    rs10426709   MEAN       NA -0.00346 0.001022
  19    rs10426709     SD       NA 0.004453  0.01024
  19    rs73538652   GENO      A/A      A/C      C/C
  19    rs73538652 COUNTS        2        8       30
  19    rs73538652   FREQ     0.05      0.2     0.75
  19    rs73538652   MEAN  0.00689 -0.001325 0.0006588
  19    rs73538652     SD 0.002927 0.005954  0.01088
  19    rs11881470   GENO      C/C      C/T      T/T
  19    rs11881470 COUNTS        1        2       37
  19    rs11881470   FREQ    0.025     0.05    0.925
  19    rs11881470   MEAN -0.004237 0.003308 0.0005557
  19    rs11881470     SD        0 0.008136  0.01013
  19    rs73546550   GENO      A/A      A/G      G/G
  19    rs73546550 COUNTS        2        8       30
  19    rs73546550   FREQ     0.05      0.2     0.75
  19    rs73546550   MEAN  0.00689 -0.001325 0.0006588
  19    rs73546550     SD 0.002927 0.005954  0.01088
  19     rs8101625   GENO      A/A      A/C      C/C
  19     rs8101625 COUNTS       10       15       15
  19     rs8101625   FREQ     0.25    0.375    0.375
  19     rs8101625   MEAN 0.005205 -0.002205 0.0002648
  19     rs8101625     SD 0.006982  0.01217 0.008268
  19      rs778982   GENO      C/C      C/T      T/T
  19      rs778982 COUNTS        1       10       29
  19      rs778982   FREQ    0.025     0.25    0.725
  19      rs778982   MEAN 0.009187 0.005936 -0.001573
  19      rs778982     SD        0 0.008212 0.009818
  19      rs778983   GENO      A/A      A/G      G/G
  19      rs778983 COUNTS        1        7       32
  19      rs778983   FREQ    0.025    0.175      0.8
  19      rs778983   MEAN 0.009187 0.004657 -0.0005889
  19      rs778983     SD        0 0.007086  0.01026
  19     rs4807054   GENO      A/A      A/G      G/G
  19     rs4807054 COUNTS        3       12       25
  19     rs4807054   FREQ    0.075      0.3    0.625
  19     rs4807054   MEAN 0.002206  0.00192 -0.0002688
  19     rs4807054     SD  0.00656  0.01406 0.007889
  19    rs28541500   GENO      G/G      G/A      A/A
  19    rs28541500 COUNTS        1        9       30
  19    rs28541500   FREQ    0.025    0.225     0.75
  19    rs28541500   MEAN 0.009187 0.006244 -0.001415
  19    rs28541500     SD        0 0.008649 0.009686
  19      rs702065   GENO      T/T      T/C      C/C
  19      rs702065 COUNTS        1        7       32
  19      rs702065   FREQ    0.025    0.175      0.8
  19      rs702065   MEAN 0.009187 0.004657 -0.0005889
  19      rs702065     SD        0 0.007086  0.01026
  19    rs61730513   GENO      G/G      G/A      A/A
  19    rs61730513 COUNTS        3        9       28
  19    rs61730513   FREQ    0.075    0.225      0.7
  19    rs61730513   MEAN   0.0106  0.00296 -0.001268
  19    rs61730513     SD 0.008652  0.01004 0.009424
  19      rs778970   GENO      A/A      A/G      G/G
  19      rs778970 COUNTS        5       11       24
  19      rs778970   FREQ    0.125    0.275      0.6
  19      rs778970   MEAN 0.004371 -0.001573 0.0007665
  19      rs778970     SD 0.006431  0.01412 0.008123
  19    rs10412834   GENO      A/A      A/G      G/G
  19    rs10412834 COUNTS        0        4       36
  19    rs10412834   FREQ        0      0.1      0.9
  19    rs10412834   MEAN       NA -0.00346 0.001022
  19    rs10412834     SD       NA 0.004453  0.01024
  19    rs59903004   GENO      T/T      T/C      C/C
  19    rs59903004 COUNTS        4       19       17
  19    rs59903004   FREQ      0.1    0.475    0.425
  19    rs59903004   MEAN  0.00286 0.001079 -0.0005294
  19    rs59903004     SD 0.005514  0.01185 0.008432
  19      rs778971   GENO      T/T      T/G      G/G
  19      rs778971 COUNTS       10       17       13
  19      rs778971   FREQ     0.25    0.425    0.325
  19      rs778971   MEAN -0.001196 -0.000127 0.002851
  19      rs778971     SD 0.007969  0.01184 0.008562
  19      rs778972   GENO      G/G      G/A      A/A
  19      rs778972 COUNTS        1       13       26
  19      rs778972   FREQ    0.025    0.325     0.65
  19      rs778972   MEAN 0.009187 0.002415 -0.0006783
  19      rs778972     SD        0 0.006854   0.0111
  19     rs7256360   GENO      G/G      G/A      A/A
  19     rs7256360 COUNTS        1        9       30
  19     rs7256360   FREQ    0.025    0.225     0.75
  19     rs7256360   MEAN -0.00198 0.0005995 0.0006509
  19     rs7256360     SD        0   0.0126 0.009329
  19     rs7255893   GENO      T/T      T/C      C/C
  19     rs7255893 COUNTS        0        6       34
  19     rs7255893   FREQ        0     0.15     0.85
  19     rs7255893   MEAN       NA 0.005269 -0.000255
  19     rs7255893     SD       NA  0.01111 0.009581
  19     rs7255125   GENO      A/A      A/G      G/G
  19     rs7255125 COUNTS        0        6       34
  19     rs7255125   FREQ        0     0.15     0.85
  19     rs7255125   MEAN       NA 0.005269 -0.000255
  19     rs7255125     SD       NA  0.01111 0.009581
  19   rs137874001   GENO      A/A      A/G      G/G
  19   rs137874001 COUNTS        0        5       35
  19   rs137874001   FREQ        0    0.125    0.875
  19   rs137874001   MEAN       NA -0.003611 0.001171
  19   rs137874001     SD       NA 0.005871  0.01024
  19     rs7256646   GENO      G/G      G/A      A/A
  19     rs7256646 COUNTS        9       19       12
  19     rs7256646   FREQ    0.225    0.475      0.3
  19     rs7256646   MEAN 0.004597 -0.001052 0.0001306
  19     rs7256646     SD 0.007147  0.01145  0.00871
  19   rs148155052   GENO      A/A      A/G      G/G
  19   rs148155052 COUNTS        0        6       34
  19   rs148155052   FREQ        0     0.15     0.85
  19   rs148155052   MEAN       NA -0.002281 0.001077
  19   rs148155052     SD       NA  0.01722 0.008279
  19    rs10404705   GENO      T/T      T/C      C/C
  19    rs10404705 COUNTS        0        6       34
  19    rs10404705   FREQ        0     0.15     0.85
  19    rs10404705   MEAN       NA -0.008126 0.002109
  19    rs10404705     SD       NA  0.01224 0.008734
  19    rs58111488   GENO      A/A      A/G      G/G
  19    rs58111488 COUNTS        2        8       30
  19    rs58111488   FREQ     0.05      0.2     0.75
  19    rs58111488   MEAN  0.00689 -0.001325 0.0006588
  19    rs58111488     SD 0.002927 0.005954  0.01088
  19   rs147466477   GENO      A/A      A/C      C/C
  19   rs147466477 COUNTS        1        7       32
  19   rs147466477   FREQ    0.025    0.175      0.8
  19   rs147466477   MEAN -0.003411 0.0006001 0.0006923
  19   rs147466477     SD        0  0.00678  0.01064
  19      rs778974   GENO      A/A      A/G      G/G
  19      rs778974 COUNTS        9       20       11
  19      rs778974   FREQ    0.225      0.5    0.275
  19      rs778974   MEAN -0.001463 0.001418 0.0007055
  19      rs778974     SD 0.008783  0.01129 0.008438
  19    rs56671476   GENO    CA/CA     CA/C      C/C
  19    rs56671476 COUNTS        0        7       33
  19    rs56671476   FREQ        0    0.175    0.825
  19    rs56671476   MEAN       NA 0.0004199 0.0006061
  19    rs56671476     SD       NA  0.01209  0.00956
  19    rs12984793   GENO      T/T      T/A      A/A
  19    rs12984793 COUNTS        0        8       32
  19    rs12984793   FREQ        0      0.2      0.8
  19    rs12984793   MEAN       NA 0.002192 0.0001691
  19    rs12984793     SD       NA  0.01226 0.009372
  19    rs73546566   GENO      T/T      T/C      C/C
  19    rs73546566 COUNTS        2        8       30
  19    rs73546566   FREQ     0.05      0.2     0.75
  19    rs73546566   MEAN  0.00689 -0.001325 0.0006588
  19    rs73546566     SD 0.002927 0.005954  0.01088
  19    rs75621193   GENO      T/T      T/C      C/C
  19    rs75621193 COUNTS        0        6       34
  19    rs75621193   FREQ        0     0.15     0.85
  19    rs75621193   MEAN       NA -0.002098 0.001045
  19    rs75621193     SD       NA  0.01105 0.009756
  19   rs552960113   GENO    TA/TA     TA/T      T/T
  19   rs552960113 COUNTS        5       26        9
  19   rs552960113   FREQ    0.125     0.65    0.225
  19   rs552960113   MEAN 0.005966 -0.0007821 0.001494
  19   rs552960113     SD  0.01057  0.01074 0.005802
  19    rs11666151   GENO      G/G      G/A      A/A
  19    rs11666151 COUNTS        1        5       34
  19    rs11666151   FREQ    0.025    0.125     0.85
  19    rs11666151   MEAN 0.002917 0.0008367 0.0004659
  19    rs11666151     SD        0 0.007686  0.01038
  19   rs142612013   GENO      T/T      T/C      C/C
  19   rs142612013 COUNTS        2       11       27
  19   rs142612013   FREQ     0.05    0.275    0.675
  19   rs142612013   MEAN  0.00689 -0.001769  0.00106
  19   rs142612013     SD 0.002927 0.007176  0.01097
  19   rs146828458   GENO      A/A      A/G      G/G
  19   rs146828458 COUNTS        0        7       33
  19   rs146828458   FREQ        0    0.175    0.825
  19   rs146828458   MEAN       NA -0.00459 0.001669
  19   rs146828458     SD       NA 0.007776  0.01002
  19   rs139228342   GENO      C/C      C/G      G/G
  19   rs139228342 COUNTS        1        6       33
  19   rs139228342   FREQ    0.025     0.15    0.825
  19   rs139228342   MEAN -0.003411 0.004764 -6.762e-05
  19   rs139228342     SD        0 0.007624  0.01027
  19   rs143152443   GENO      G/G      G/A      A/A
  19   rs143152443 COUNTS        0        5       35
  19   rs143152443   FREQ        0    0.125    0.875
  19   rs143152443   MEAN       NA -0.003611 0.001171
  19   rs143152443     SD       NA 0.005871  0.01024
  19   rs199701591   GENO      C/C     C/CA    CA/CA
  19   rs199701591 COUNTS        1        8       31
  19   rs199701591   FREQ    0.025      0.2    0.775
  19   rs199701591   MEAN 0.002917 -0.00213 0.001196
  19   rs199701591     SD        0 0.007742   0.0105
  19   rs148102730   GENO      T/T      T/G      G/G
  19   rs148102730 COUNTS        0        4       36
  19   rs148102730   FREQ        0      0.1      0.9
  19   rs148102730   MEAN       NA  0.01171 -0.0006635
  19   rs148102730     SD       NA 0.007782 0.009364
  19     rs1674146   GENO      A/A      A/G      G/G
  19     rs1674146 COUNTS        2       15       23
  19     rs1674146   FREQ     0.05    0.375    0.575
  19     rs1674146   MEAN 0.005058 -0.001101 0.001276
  19     rs1674146     SD 0.005839   0.0116 0.009023
  19    rs12984289   GENO      A/A      A/G      G/G
  19    rs12984289 COUNTS        2       12       26
  19    rs12984289   FREQ     0.05      0.3     0.65
  19    rs12984289   MEAN -0.007265 0.008924 -0.002677
  19    rs12984289     SD 0.006818 0.007227 0.008823
  19    rs34971496   GENO      G/G      G/A      A/A
  19    rs34971496 COUNTS        2       12       26
  19    rs34971496   FREQ     0.05      0.3     0.65
  19    rs34971496   MEAN -0.007265 0.008924 -0.002677
  19    rs34971496     SD 0.006818 0.007227 0.008823
  19     rs1678854   GENO      A/A      A/G      G/G
  19     rs1678854 COUNTS        1       14       25
  19     rs1678854   FREQ    0.025     0.35    0.625
  19     rs1678854   MEAN 0.002917 0.0005671 0.0004834
  19     rs1678854     SD        0 0.008949  0.01071
  19    rs11355885   GENO    TA/TA     TA/T      T/T
  19    rs11355885 COUNTS        3       14       23
  19    rs11355885   FREQ    0.075     0.35    0.575
  19    rs11355885   MEAN 0.002712 -0.001038 0.001276
  19    rs11355885     SD 0.005793  0.01203 0.009023
  19   rs142791611   GENO      A/A  A/AGAGT AGAGT/AGAGT
  19   rs142791611 COUNTS        1       10       29
  19   rs142791611   FREQ    0.025     0.25    0.725
  19   rs142791611   MEAN -0.01209 0.007497 -0.001377
  19   rs142791611     SD        0 0.008458 0.009273
  19    rs59068331   GENO      C/C      C/T      T/T
  19    rs59068331 COUNTS        2       11       27
  19    rs59068331   FREQ     0.05    0.275    0.675
  19    rs59068331   MEAN -0.007265 0.008408 -0.002038
  19    rs59068331     SD 0.006818 0.007345 0.009268
  19    rs60974710   GENO      G/G      G/A      A/A
  19    rs60974710 COUNTS        2       11       27
  19    rs60974710   FREQ     0.05    0.275    0.675
  19    rs60974710   MEAN -0.007265 0.008408 -0.002038
  19    rs60974710     SD 0.006818 0.007345 0.009268
  19     rs8108862   GENO      T/T      T/C      C/C
  19     rs8108862 COUNTS        2       12       26
  19     rs8108862   FREQ     0.05      0.3     0.65
  19     rs8108862   MEAN -0.007265 0.008924 -0.002677
  19     rs8108862     SD 0.006818 0.007227 0.008823
  19    rs11442325   GENO      T/T     T/TC    TC/TC
  19    rs11442325 COUNTS        2       15       23
  19    rs11442325   FREQ     0.05    0.375    0.575
  19    rs11442325   MEAN 0.005058 -0.001101 0.001276
  19    rs11442325     SD 0.005839   0.0116 0.009023
  19    rs28375314   GENO      T/T      T/C      C/C
  19    rs28375314 COUNTS        2       11       27
  19    rs28375314   FREQ     0.05    0.275    0.675
  19    rs28375314   MEAN -0.007265 0.008408 -0.002038
  19    rs28375314     SD 0.006818 0.007345 0.009268
  19   rs150446611   GENO      T/T      T/C      C/C
  19   rs150446611 COUNTS        0        5       35
  19   rs150446611   FREQ        0    0.125    0.875
  19   rs150446611   MEAN       NA -0.003374 0.001137
  19   rs150446611     SD       NA  0.01041 0.009821
  19     rs1678855   GENO      A/A      A/G      G/G
  19     rs1678855 COUNTS        5       16       19
  19     rs1678855   FREQ    0.125      0.4    0.475
  19     rs1678855   MEAN 0.003275 0.003793 -0.002848
  19     rs1678855     SD  0.01123 0.007668  0.01052
  19     rs1678856   GENO      A/A      A/G      G/G
  19     rs1678856 COUNTS        1       14       25
  19     rs1678856   FREQ    0.025     0.35    0.625
  19     rs1678856   MEAN 0.002917 0.0005671 0.0004834
  19     rs1678856     SD        0 0.008949  0.01071
  19     rs1678857   GENO      C/C      C/T      T/T
  19     rs1678857 COUNTS        1       14       25
  19     rs1678857   FREQ    0.025     0.35    0.625
  19     rs1678857   MEAN 0.002917 0.0005671 0.0004834
  19     rs1678857     SD        0 0.008949  0.01071
  19     rs1674149   GENO      T/T      T/C      C/C
  19     rs1674149 COUNTS        1       12       27
  19     rs1674149   FREQ    0.025      0.3    0.675
  19     rs1674149   MEAN 0.002917 0.001835 -7.389e-05
  19     rs1674149     SD        0 0.007966  0.01086
  19     rs1678858   GENO      A/A      A/G      G/G
  19     rs1678858 COUNTS       10       19       11
  19     rs1678858   FREQ     0.25    0.475    0.275
  19     rs1678858   MEAN 0.0008718 -0.001813 0.004425
  19     rs1678858     SD 0.006691  0.01142 0.008833
  19    rs10407295   GENO      A/A      A/G      G/G
  19    rs10407295 COUNTS        7        9       24
  19    rs10407295   FREQ    0.175    0.225      0.6
  19    rs10407295   MEAN -0.0007714 -0.002221 0.002014
  19    rs10407295     SD 0.007201  0.01366 0.009006
  19    rs10409306   GENO      T/T      T/C      C/C
  19    rs10409306 COUNTS        7        9       24
  19    rs10409306   FREQ    0.175    0.225      0.6
  19    rs10409306   MEAN -0.0007714 -0.002221 0.002014
  19    rs10409306     SD 0.007201  0.01366 0.009006
  19    rs10407932   GENO      A/A      A/G      G/G
  19    rs10407932 COUNTS        7        9       24
  19    rs10407932   FREQ    0.175    0.225      0.6
  19    rs10407932   MEAN -0.0007714 -0.002221 0.002014
  19    rs10407932     SD 0.007201  0.01366 0.009006
  19    rs12973503   GENO      G/G      G/T      T/T
  19    rs12973503 COUNTS        2       12       26
  19    rs12973503   FREQ     0.05      0.3     0.65
  19    rs12973503   MEAN -0.007265 0.008924 -0.002677
  19    rs12973503     SD 0.006818 0.007227 0.008823
  19   rs112242666   GENO      T/T      T/C      C/C
  19   rs112242666 COUNTS        1       10       29
  19   rs112242666   FREQ    0.025     0.25    0.725
  19   rs112242666   MEAN -0.01209 0.007497 -0.001377
  19   rs112242666     SD        0 0.008458 0.009273
  19     rs1678860   GENO      T/T      T/G      G/G
  19     rs1678860 COUNTS        1        5       34
  19     rs1678860   FREQ    0.025    0.125     0.85
  19     rs1678860   MEAN 0.002917 0.0008367 0.0004659
  19     rs1678860     SD        0 0.007686  0.01038
  19    rs11306508   GENO      C/C     C/CT    CT/CT
  19    rs11306508 COUNTS        1        5       34
  19    rs11306508   FREQ    0.025    0.125     0.85
  19    rs11306508   MEAN 0.002917 0.0008367 0.0004659
  19    rs11306508     SD        0 0.007686  0.01038
  19    rs34764248   GENO  CCT/CCT    CCT/C      C/C
  19    rs34764248 COUNTS        7       14       19
  19    rs34764248   FREQ    0.175     0.35    0.475
  19    rs34764248   MEAN 0.0002506 -0.002079 0.002647
  19    rs34764248     SD 0.007135  0.01127 0.009614
  19     rs1612621   GENO      A/A      A/G      G/G
  19     rs1612621 COUNTS        1        5       34
  19     rs1612621   FREQ    0.025    0.125     0.85
  19     rs1612621   MEAN 0.002917 0.0008367 0.0004659
  19     rs1612621     SD        0 0.007686  0.01038
  19     rs3865521   GENO      C/C      C/G      G/G
  19     rs3865521 COUNTS        0        8       32
  19     rs3865521   FREQ        0      0.2      0.8
  19     rs3865521   MEAN       NA 0.002346 0.0001305
  19     rs3865521     SD       NA 0.008067  0.01034
  19     rs1614492   GENO      A/A      A/G      G/G
  19     rs1614492 COUNTS        1        8       31
  19     rs1614492   FREQ    0.025      0.2    0.775
  19     rs1614492   MEAN 0.002917 0.000587 0.0004945
  19     rs1614492     SD        0   0.0104  0.01006
  19    rs73546588   GENO      G/G      G/A      A/A
  19    rs73546588 COUNTS        2        9       29
  19    rs73546588   FREQ     0.05    0.225    0.725
  19    rs73546588   MEAN  0.00689 -0.006213 0.002244
  19    rs73546588     SD 0.002927  0.01142 0.008811
  19    rs10423970   GENO      G/G      G/A      A/A
  19    rs10423970 COUNTS        3       16       21
  19    rs10423970   FREQ    0.075      0.4    0.525
  19    rs10423970   MEAN -0.001539 0.004276 -0.001945
  19    rs10423970     SD  0.01103  0.01012 0.009103
  19     rs8109264   GENO      C/C      C/G      G/G
  19     rs8109264 COUNTS        2       15       23
  19     rs8109264   FREQ     0.05    0.375    0.575
  19     rs8109264   MEAN 0.005058 -0.001101 0.001276
  19     rs8109264     SD 0.005839   0.0116 0.009023
  19    rs10423418   GENO      T/T      T/C      C/C
  19    rs10423418 COUNTS        3       16       21
  19    rs10423418   FREQ    0.075      0.4    0.525
  19    rs10423418   MEAN -0.001539 0.004276 -0.001945
  19    rs10423418     SD  0.01103  0.01012 0.009103
  19    rs77205156   GENO      T/T      T/C      C/C
  19    rs77205156 COUNTS        0        5       35
  19    rs77205156   FREQ        0    0.125    0.875
  19    rs77205156   MEAN       NA -0.003374 0.001137
  19    rs77205156     SD       NA  0.01041 0.009821
  19    rs10424279   GENO      T/T      T/C      C/C
  19    rs10424279 COUNTS        3       16       21
  19    rs10424279   FREQ    0.075      0.4    0.525
  19    rs10424279   MEAN -0.001539 0.004276 -0.001945
  19    rs10424279     SD  0.01103  0.01012 0.009103
  19    rs10425039   GENO      G/G      G/A      A/A
  19    rs10425039 COUNTS        3       16       21
  19    rs10425039   FREQ    0.075      0.4    0.525
  19    rs10425039   MEAN -0.001539 0.004276 -0.001945
  19    rs10425039     SD  0.01103  0.01012 0.009103
  19    rs10424683   GENO      T/T      T/C      C/C
  19    rs10424683 COUNTS        3       16       21
  19    rs10424683   FREQ    0.075      0.4    0.525
  19    rs10424683   MEAN -0.001539 0.004276 -0.001945
  19    rs10424683     SD  0.01103  0.01012 0.009103
  19    rs34261218   GENO      T/T     T/TG    TG/TG
  19    rs34261218 COUNTS        0        7       33
  19    rs34261218   FREQ        0    0.175    0.825
  19    rs34261218   MEAN       NA -0.0006079 0.0008242
  19    rs34261218     SD       NA  0.01083 0.009819
  19   rs148095216   GENO      T/T  T/TTTTC TTTTC/TTTTC
  19   rs148095216 COUNTS        3       16       21
  19   rs148095216   FREQ    0.075      0.4    0.525
  19   rs148095216   MEAN -0.001539 0.004276 -0.001945
  19   rs148095216     SD  0.01103  0.01012 0.009103
  19   rs117410144   GENO      T/T      T/C      C/C
  19   rs117410144 COUNTS        0        5       35
  19   rs117410144   FREQ        0    0.125    0.875
  19   rs117410144   MEAN       NA -0.003374 0.001137
  19   rs117410144     SD       NA  0.01041 0.009821
  19    rs10405089   GENO      T/T      T/C      C/C
  19    rs10405089 COUNTS        5       14       21
  19    rs10405089   FREQ    0.125     0.35    0.525
  19    rs10405089   MEAN -0.00374 0.005892 -0.001945
  19    rs10405089     SD  0.01104  0.00892 0.009103
  19   rs112132165   GENO      A/A      A/G      G/G
  19   rs112132165 COUNTS        0        7       33
  19   rs112132165   FREQ        0    0.175    0.825
  19   rs112132165   MEAN       NA 0.002548 0.0001547
  19   rs112132165     SD       NA 0.008691  0.01018
  19    rs10406814   GENO      C/C      C/A      A/A
  19    rs10406814 COUNTS        2       15       23
  19    rs10406814   FREQ     0.05    0.375    0.575
  19    rs10406814   MEAN -0.001087 0.003393 -0.001121
  19    rs10406814     SD  0.01555   0.0105 0.009108
  19    rs10406047   GENO      T/T      T/C      C/C
  19    rs10406047 COUNTS        3       16       21
  19    rs10406047   FREQ    0.075      0.4    0.525
  19    rs10406047   MEAN -0.001539 0.004276 -0.001945
  19    rs10406047     SD  0.01103  0.01012 0.009103
  19    rs71172778   GENO    GA/GA     GA/G      G/G
  19    rs71172778 COUNTS        2       15       23
  19    rs71172778   FREQ     0.05    0.375    0.575
  19    rs71172778   MEAN -0.001087 0.003393 -0.001121
  19    rs71172778     SD  0.01555   0.0105 0.009108
  19    rs73546595   GENO      A/A      A/G      G/G
  19    rs73546595 COUNTS        2        8       30
  19    rs73546595   FREQ     0.05      0.2     0.75
  19    rs73546595   MEAN  0.00689 -0.003152 0.001146
  19    rs73546595     SD 0.002927 0.007261  0.01054
  19    rs10418257   GENO      G/G      G/T      T/T
  19    rs10418257 COUNTS        3       16       21
  19    rs10418257   FREQ    0.075      0.4    0.525
  19    rs10418257   MEAN -0.001539 0.004276 -0.001945
  19    rs10418257     SD  0.01103  0.01012 0.009103
  19    rs10412316   GENO      T/T      T/C      C/C
  19    rs10412316 COUNTS        3       16       21
  19    rs10412316   FREQ    0.075      0.4    0.525
  19    rs10412316   MEAN -0.001539 0.004276 -0.001945
  19    rs10412316     SD  0.01103  0.01012 0.009103
  19    rs10411214   GENO      A/A      A/G      G/G
  19    rs10411214 COUNTS        2       15       23
  19    rs10411214   FREQ     0.05    0.375    0.575
  19    rs10411214   MEAN -0.001087 0.003393 -0.001121
  19    rs10411214     SD  0.01555   0.0105 0.009108
  19    rs11881333   GENO      C/C      C/T      T/T
  19    rs11881333 COUNTS        6       14       20
  19    rs11881333   FREQ     0.15     0.35      0.5
  19    rs11881333   MEAN  0.00211 -0.0008273 0.001093
  19    rs11881333     SD 0.004355  0.01264 0.009131
  19     rs1674153   GENO      T/T      T/C      C/C
  19     rs1674153 COUNTS        1       12       27
  19     rs1674153   FREQ    0.025      0.3    0.675
  19     rs1674153   MEAN 0.002917 0.001835 -7.389e-05
  19     rs1674153     SD        0 0.007966  0.01086
  19     rs1674154   GENO      T/T      T/C      C/C
  19     rs1674154 COUNTS        3       16       21
  19     rs1674154   FREQ    0.075      0.4    0.525
  19     rs1674154   MEAN 0.006329 -0.001351 0.001218
  19     rs1674154     SD 0.004678  0.01107 0.009361
  19     rs2637198   GENO      T/T      T/C      C/C
  19     rs2637198 COUNTS        2       15       23
  19     rs2637198   FREQ     0.05    0.375    0.575
  19     rs2637198   MEAN 0.005058 -0.001101 0.001276
  19     rs2637198     SD 0.005839   0.0116 0.009023
  19     rs1674155   GENO      T/T      T/C      C/C
  19     rs1674155 COUNTS        1       12       27
  19     rs1674155   FREQ    0.025      0.3    0.675
  19     rs1674155   MEAN 0.002917 0.001835 -7.389e-05
  19     rs1674155     SD        0 0.007966  0.01086
  19   rs148244510   GENO      A/A      A/G      G/G
  19   rs148244510 COUNTS        0        7       33
  19   rs148244510   FREQ        0    0.175    0.825
  19   rs148244510   MEAN       NA 0.002548 0.0001547
  19   rs148244510     SD       NA 0.008691  0.01018
  19     rs1678850   GENO      G/G      G/A      A/A
  19     rs1678850 COUNTS        1       12       27
  19     rs1678850   FREQ    0.025      0.3    0.675
  19     rs1678850   MEAN 0.002917 0.001835 -7.389e-05
  19     rs1678850     SD        0 0.007966  0.01086
  19   rs548447348   GENO      T/T     T/TG    TG/TG
  19   rs548447348 COUNTS        0        5       35
  19   rs548447348   FREQ        0    0.125    0.875
  19   rs548447348   MEAN       NA -0.003374 0.001137
  19   rs548447348     SD       NA  0.01041 0.009821
  19    rs10420696   GENO      A/A      A/C      C/C
  19    rs10420696 COUNTS        0        8       32
  19    rs10420696   FREQ        0      0.2      0.8
  19    rs10420696   MEAN       NA -0.0009065 0.0009436
  19    rs10420696     SD       NA 0.008123  0.01035
  19   rs200977535   GENO AGGT/AGGT   AGGT/A      A/A
  19   rs200977535 COUNTS        1        5       34
  19   rs200977535   FREQ    0.025    0.125     0.85
  19   rs200977535   MEAN 0.002917 0.0008367 0.0004659
  19   rs200977535     SD        0 0.007686  0.01038
  19    rs77102125   GENO      C/C      C/A      A/A
  19    rs77102125 COUNTS        0        4       36
  19    rs77102125   FREQ        0      0.1      0.9
  19    rs77102125   MEAN       NA 0.007415 -0.0001866
  19    rs77102125     SD       NA 0.007647 0.009882
  19    rs12981580   GENO      C/C      C/A      A/A
  19    rs12981580 COUNTS        1        5       34
  19    rs12981580   FREQ    0.025    0.125     0.85
  19    rs12981580   MEAN 0.002917 0.0008367 0.0004659
  19    rs12981580     SD        0 0.007686  0.01038
  19    rs61293321   GENO      A/A      A/T      T/T
  19    rs61293321 COUNTS        1        5       34
  19    rs61293321   FREQ    0.025    0.125     0.85
  19    rs61293321   MEAN 0.002917 0.0008367 0.0004659
  19    rs61293321     SD        0 0.007686  0.01038
  19    rs61507041   GENO      A/A      A/C      C/C
  19    rs61507041 COUNTS        1        5       34
  19    rs61507041   FREQ    0.025    0.125     0.85
  19    rs61507041   MEAN 0.002917 0.0008367 0.0004659
  19    rs61507041     SD        0 0.007686  0.01038
  19   rs145377516   GENO      C/C      C/T      T/T
  19   rs145377516 COUNTS        0        7       33
  19   rs145377516   FREQ        0    0.175    0.825
  19   rs145377516   MEAN       NA 0.002548 0.0001547
  19   rs145377516     SD       NA 0.008691  0.01018
  19   rs200694765   GENO CAAAAAAGAAA/CAAAAAAGAAA CAAAAAAGAAA/C      C/C
  19   rs200694765 COUNTS       10       18       12
  19   rs200694765   FREQ     0.25     0.45      0.3
  19   rs200694765   MEAN 0.003876 0.0003927 -0.001907
  19   rs200694765     SD 0.009111  0.01141 0.007738
  19     rs8113052   GENO      G/G      G/A      A/A
  19     rs8113052 COUNTS        8       19       13
  19     rs8113052   FREQ      0.2    0.475    0.325
  19     rs8113052   MEAN 0.0004867 -0.000818 0.002661
  19     rs8113052     SD 0.006639  0.01103  0.01004
  19     rs8102177   GENO      G/G      G/T      T/T
  19     rs8102177 COUNTS        8       19       13
  19     rs8102177   FREQ      0.2    0.475    0.325
  19     rs8102177   MEAN 0.0004867 -0.000818 0.002661
  19     rs8102177     SD 0.006639  0.01103  0.01004
  19   rs201622322   GENO      C/C     C/CA    CA/CA
  19   rs201622322 COUNTS        0        7       33
  19   rs201622322   FREQ        0    0.175    0.825
  19   rs201622322   MEAN       NA 0.002548 0.0001547
  19   rs201622322     SD       NA 0.008691  0.01018
  19    rs12974377   GENO      T/T      T/C      C/C
  19    rs12974377 COUNTS        1       12       27
  19    rs12974377   FREQ    0.025      0.3    0.675
  19    rs12974377   MEAN -0.01209 0.007298 -0.001946
  19    rs12974377     SD        0  0.00844  0.00908
  19   rs146543131   GENO      T/T      T/C      C/C
  19   rs146543131 COUNTS        0        7       33
  19   rs146543131   FREQ        0    0.175    0.825
  19   rs146543131   MEAN       NA 0.002548 0.0001547
  19   rs146543131     SD       NA 0.008691  0.01018
  19    rs62106025   GENO      T/T      T/C      C/C
  19    rs62106025 COUNTS        1       12       27
  19    rs62106025   FREQ    0.025      0.3    0.675
  19    rs62106025   MEAN 0.002917 0.001835 -7.389e-05
  19    rs62106025     SD        0 0.007966  0.01086
  19    rs58013564   GENO      G/G      G/A      A/A
  19    rs58013564 COUNTS        8       21       11
  19    rs58013564   FREQ      0.2    0.525    0.275
  19    rs58013564   MEAN 0.005528 -0.001724 0.001357
  19    rs58013564     SD 0.009728  0.01095 0.006548
  19     rs6510861   GENO      C/C      C/T      T/T
  19     rs6510861 COUNTS        0        5       35
  19     rs6510861   FREQ        0    0.125    0.875
  19     rs6510861   MEAN       NA -0.005177 0.001395
  19     rs6510861     SD       NA 0.005516  0.01013
  19   rs149300280   GENO      A/A      A/G      G/G
  19   rs149300280 COUNTS        0        5       35
  19   rs149300280   FREQ        0    0.125    0.875
  19   rs149300280   MEAN       NA -0.003374 0.001137
  19   rs149300280     SD       NA  0.01041 0.009821
  19    rs55702327   GENO      T/T      T/C      C/C
  19    rs55702327 COUNTS        0        6       34
  19    rs55702327   FREQ        0     0.15     0.85
  19    rs55702327   MEAN       NA -0.003141 0.001229
  19    rs55702327     SD       NA 0.009325 0.009953
  19   rs111662569   GENO      C/C      C/T      T/T
  19   rs111662569 COUNTS       10       12       18
  19   rs111662569   FREQ     0.25      0.3     0.45
  19   rs111662569   MEAN -0.001397 -0.00233 0.003604
  19   rs111662569     SD 0.008485  0.01203 0.008599
  19   rs113752432   GENO      A/A      A/G      G/G
  19   rs113752432 COUNTS        7       10       23
  19   rs113752432   FREQ    0.175     0.25    0.575
  19   rs113752432   MEAN 0.0007208 -0.003307 0.002216
  19   rs113752432     SD 0.007442  0.01251 0.009164
  19    rs73548308   GENO      C/C      C/T      T/T
  19    rs73548308 COUNTS       10       12       18
  19    rs73548308   FREQ     0.25      0.3     0.45
  19    rs73548308   MEAN -0.001397 -0.00233 0.003604
  19    rs73548308     SD 0.008485  0.01203 0.008599
  19    rs28508130   GENO      A/A      A/G      G/G
  19    rs28508130 COUNTS        1       10       29
  19    rs28508130   FREQ    0.025     0.25    0.725
  19    rs28508130   MEAN -0.01209 0.007497 -0.001377
  19    rs28508130     SD        0 0.008458 0.009273
  19    rs28366403   GENO      A/A      A/C      C/C
  19    rs28366403 COUNTS        1       10       29
  19    rs28366403   FREQ    0.025     0.25    0.725
  19    rs28366403   MEAN -0.01209 0.007497 -0.001377
  19    rs28366403     SD        0 0.008458 0.009273
  19     rs1674160   GENO      G/G      G/T      T/T
  19     rs1674160 COUNTS        1       15       24
  19     rs1674160   FREQ    0.025    0.375      0.6
  19     rs1674160   MEAN 0.002917 0.0005913 0.0004648
  19     rs1674160     SD        0 0.008624  0.01094
  19   rs185767679   GENO      A/A      A/G      G/G
  19   rs185767679 COUNTS        0        5       35
  19   rs185767679   FREQ        0    0.125    0.875
  19   rs185767679   MEAN       NA -0.0002894 0.0006968
  19   rs185767679     SD       NA  0.01037 0.009952
  19     rs1678869   GENO      C/C      C/G      G/G
  19     rs1678869 COUNTS        1        7       32
  19     rs1678869   FREQ    0.025    0.175      0.8
  19     rs1678869   MEAN 0.009061 0.0006484 0.0002919
  19     rs1678869     SD        0 0.008481  0.01031
  19     rs1674159   GENO      T/T      T/C      C/C
  19     rs1674159 COUNTS        0        7       33
  19     rs1674159   FREQ        0    0.175    0.825
  19     rs1674159   MEAN       NA 0.002548 0.0001547
  19     rs1674159     SD       NA 0.008691  0.01018
  19    rs11667261   GENO      A/A      A/T      T/T
  19    rs11667261 COUNTS        2       15       23
  19    rs11667261   FREQ     0.05    0.375    0.575
  19    rs11667261   MEAN 0.005058 -0.001101 0.001276
  19    rs11667261     SD 0.005839   0.0116 0.009023
  19   rs112910547   GENO    AT/AT     AT/A      A/A
  19   rs112910547 COUNTS       10       14       16
  19   rs112910547   FREQ     0.25     0.35      0.4
  19   rs112910547   MEAN -0.001397 -0.0003076 0.002576
  19   rs112910547     SD 0.008485  0.01225 0.008523
  19    rs10407831   GENO      G/G      G/A      A/A
  19    rs10407831 COUNTS        8       12       20
  19    rs10407831   FREQ      0.2      0.3      0.5
  19    rs10407831   MEAN -0.001292 -0.002248 0.003013
  19    rs10407831     SD 0.006828   0.0132 0.008321
  19     rs2561794   GENO      T/T      T/G      G/G
  19     rs2561794 COUNTS        5       16       19
  19     rs2561794   FREQ    0.125      0.4    0.475
  19     rs2561794   MEAN 0.001275 0.004119 -0.002596
  19     rs2561794     SD  0.01031 0.008623  0.01018
  19     rs2637199   GENO      T/T      T/C      C/C
  19     rs2637199 COUNTS        1       12       27
  19     rs2637199   FREQ    0.025      0.3    0.675
  19     rs2637199   MEAN 0.002917 0.001835 -7.389e-05
  19     rs2637199     SD        0 0.007966  0.01086
  19     rs8103609   GENO      A/A      A/G      G/G
  19     rs8103609 COUNTS       11       13       16
  19     rs8103609   FREQ    0.275    0.325      0.4
  19     rs8103609   MEAN -0.001655 -5.355e-06 0.002576
  19     rs8103609     SD 0.008095  0.01269 0.008523
  19   rs535327199   GENO  TAC/TAC    TAC/T      T/T
  19   rs535327199 COUNTS        1        9       30
  19   rs535327199   FREQ    0.025    0.225     0.75
  19   rs535327199   MEAN 0.009187 0.004837 -0.0009926
  19   rs535327199     SD        0 0.007796  0.01018
  19   rs146580252   GENO      T/T      T/C      C/C
  19   rs146580252 COUNTS        0        7       33
  19   rs146580252   FREQ        0    0.175    0.825
  19   rs146580252   MEAN       NA 0.002548 0.0001547
  19   rs146580252     SD       NA 0.008691  0.01018
  19   rs139741322   GENO      A/A      A/C      C/C
  19   rs139741322 COUNTS        0        7       33
  19   rs139741322   FREQ        0    0.175    0.825
  19   rs139741322   MEAN       NA 0.001595 0.0003569
  19   rs139741322     SD       NA  0.01024 0.009942
  19   rs149779298   GENO      C/C      C/T      T/T
  19   rs149779298 COUNTS        1       12       27
  19   rs149779298   FREQ    0.025      0.3    0.675
  19   rs149779298   MEAN  0.01459 -1.523e-05 0.000316
  19   rs149779298     SD        0 0.008091  0.01052
  19    rs35997297   GENO      A/A      A/G      G/G
  19    rs35997297 COUNTS        1        5       34
  19    rs35997297   FREQ    0.025    0.125     0.85
  19    rs35997297   MEAN 0.002917 0.0008367 0.0004659
  19    rs35997297     SD        0 0.007686  0.01038
  19     rs2637200   GENO      A/A      A/G      G/G
  19     rs2637200 COUNTS        3       16       21
  19     rs2637200   FREQ    0.075      0.4    0.525
  19     rs2637200   MEAN 0.006329 -0.001351 0.001218
  19     rs2637200     SD 0.004678  0.01107 0.009361
  19   rs541521794   GENO    CA/CA     CA/C      C/C
  19   rs541521794 COUNTS        2       16       22
  19   rs541521794   FREQ     0.05      0.4     0.55
  19   rs541521794   MEAN -0.0007766 -0.001878 0.002479
  19   rs541521794     SD 0.009879  0.01147 0.008598
  19     rs2608895   GENO      C/C      C/G      G/G
  19     rs2608895 COUNTS        7       19       14
  19     rs2608895   FREQ    0.175    0.475     0.35
  19     rs2608895   MEAN 0.004902 -0.001484 0.001201
  19     rs2608895     SD  0.01033   0.0111 0.007475
  19     rs2637201   GENO      A/A      A/G      G/G
  19     rs2637201 COUNTS        2       16       22
  19     rs2637201   FREQ     0.05      0.4     0.55
  19     rs2637201   MEAN -0.002423 -0.0002758 0.001464
  19     rs2637201     SD 0.007551 0.008472  0.01117
  19     rs2637202   GENO      G/G      G/A      A/A
  19     rs2637202 COUNTS        2       15       23
  19     rs2637202   FREQ     0.05    0.375    0.575
  19     rs2637202   MEAN 0.005058 -0.001101 0.001276
  19     rs2637202     SD 0.005839   0.0116 0.009023
  19    rs11085152   GENO      G/G      G/T      T/T
  19    rs11085152 COUNTS       10       17       13
  19    rs11085152   FREQ     0.25    0.425    0.325
  19    rs11085152   MEAN -0.001518 0.0003142 0.002522
  19    rs11085152     SD 0.006544  0.01202 0.009173
  19    rs79264470   GENO      A/A      A/G      G/G
  19    rs79264470 COUNTS        1        8       31
  19    rs79264470   FREQ    0.025      0.2    0.775
  19    rs79264470   MEAN 0.009187 0.005202 -0.0008987
  19    rs79264470     SD        0 0.008252  0.01002
  19     rs1678864   GENO      T/T      T/C      C/C
  19     rs1678864 COUNTS        2       16       22
  19     rs1678864   FREQ     0.05      0.4     0.55
  19     rs1678864   MEAN -0.002423 -0.0002758 0.001464
  19     rs1678864     SD 0.007551 0.008472  0.01117
  19    rs73548324   GENO      A/A      A/G      G/G
  19    rs73548324 COUNTS        2        9       29
  19    rs73548324   FREQ     0.05    0.225    0.725
  19    rs73548324   MEAN  0.00689 -0.006213 0.002244
  19    rs73548324     SD 0.002927  0.01142 0.008811
  19    rs12972385   GENO      C/C      C/T      T/T
  19    rs12972385 COUNTS        9       15       16
  19    rs12972385   FREQ    0.225    0.375      0.4
  19    rs12972385   MEAN -0.001216 -0.001371 0.003404
  19    rs12972385     SD 0.006866  0.01197 0.008967
  19    rs10420396   GENO      C/C      C/G      G/G
  19    rs10420396 COUNTS        1       10       29
  19    rs10420396   FREQ    0.025     0.25    0.725
  19    rs10420396   MEAN -0.01209 0.007497 -0.001377
  19    rs10420396     SD        0 0.008458 0.009273
  19    rs58163206   GENO    AC/AC     AC/A      A/A
  19    rs58163206 COUNTS        8       16       16
  19    rs58163206   FREQ      0.2      0.4      0.4
  19    rs58163206   MEAN -0.002488 -0.0007256 0.003404
  19    rs58163206     SD 0.006102  0.01185 0.008967
  19     rs1678865   GENO      A/A      A/G      G/G
  19     rs1678865 COUNTS        9       15       16
  19     rs1678865   FREQ    0.225    0.375      0.4
  19     rs1678865   MEAN -0.001216 -0.001371 0.003404
  19     rs1678865     SD 0.006866  0.01197 0.008967
  19    rs67849401   GENO      C/C     C/CA    CA/CA
  19    rs67849401 COUNTS        1       10       29
  19    rs67849401   FREQ    0.025     0.25    0.725
  19    rs67849401   MEAN -0.01209 0.007497 -0.001377
  19    rs67849401     SD        0 0.008458 0.009273
  19     rs1674158   GENO      T/T      T/C      C/C
  19     rs1674158 COUNTS        2       16       22
  19     rs1674158   FREQ     0.05      0.4     0.55
  19     rs1674158   MEAN -0.002423 -0.0002758 0.001464
  19     rs1674158     SD 0.007551 0.008472  0.01117
  19     rs1678866   GENO      C/C      C/G      G/G
  19     rs1678866 COUNTS       11       14       15
  19     rs1678866   FREQ    0.275     0.35    0.375
  19     rs1678866   MEAN -0.002275 0.0005788 0.002658
  19     rs1678866     SD 0.008005   0.0122 0.008752
  19    rs73548332   GENO      T/T      T/C      C/C
  19    rs73548332 COUNTS        2        9       29
  19    rs73548332   FREQ     0.05    0.225    0.725
  19    rs73548332   MEAN  0.00689 -0.00118 0.0006822
  19    rs73548332     SD 0.002927 0.009006  0.01041
  19    rs74500071   GENO      T/T      T/G      G/G
  19    rs74500071 COUNTS        2        9       29
  19    rs74500071   FREQ     0.05    0.225    0.725
  19    rs74500071   MEAN  0.00689 -0.006213 0.002244
  19    rs74500071     SD 0.002927  0.01142 0.008811
  19     rs1626918   GENO      C/C      C/T      T/T
  19     rs1626918 COUNTS       11       16       13
  19     rs1626918   FREQ    0.275      0.4    0.325
  19     rs1626918   MEAN 0.002396 0.001227 -0.001773
  19     rs1626918     SD 0.009719  0.01163  0.00771
  19     rs1678867   GENO      C/C      C/T      T/T
  19     rs1678867 COUNTS        3       18       19
  19     rs1678867   FREQ    0.075     0.45    0.475
  19     rs1678867   MEAN 0.006329 -0.0009329 0.001092
  19     rs1678867     SD 0.004678  0.01071 0.009607
  19     rs1627779   GENO      T/T      T/C      C/C
  19     rs1627779 COUNTS        2       16       22
  19     rs1627779   FREQ     0.05      0.4     0.55
  19     rs1627779   MEAN -0.002423 -0.0002758 0.001464
  19     rs1627779     SD 0.007551 0.008472  0.01117
  19     rs1628564   GENO      T/T      T/C      C/C
  19     rs1628564 COUNTS        9       16       15
  19     rs1628564   FREQ    0.225      0.4    0.375
  19     rs1628564   MEAN -0.001216 -0.0003735 0.002658
  19     rs1628564     SD 0.006866  0.01223 0.008752
  19     rs1629368   GENO      T/T      T/G      G/G
  19     rs1629368 COUNTS        9       15       16
  19     rs1629368   FREQ    0.225    0.375      0.4
  19     rs1629368   MEAN -0.001216 -0.001371 0.003404
  19     rs1629368     SD 0.006866  0.01197 0.008967
  19    rs60236148   GENO      A/A      A/G      G/G
  19    rs60236148 COUNTS        2        9       29
  19    rs60236148   FREQ     0.05    0.225    0.725
  19    rs60236148   MEAN  0.00689 -0.006213 0.002244
  19    rs60236148     SD 0.002927  0.01142 0.008811
  19    rs77452913   GENO      T/T      T/C      C/C
  19    rs77452913 COUNTS        1        8       31
  19    rs77452913   FREQ    0.025      0.2    0.775
  19    rs77452913   MEAN 0.009187 0.005202 -0.0008987
  19    rs77452913     SD        0 0.008252  0.01002
  19     rs1631032   GENO      T/T      T/C      C/C
  19     rs1631032 COUNTS        9       19       12
  19     rs1631032   FREQ    0.225    0.475      0.3
  19     rs1631032   MEAN -0.001073 -0.0004395 0.003413
  19     rs1631032     SD 0.006898  0.01105 0.009913
  19     rs1678868   GENO      C/C      C/T      T/T
  19     rs1678868 COUNTS        2       16       22
  19     rs1678868   FREQ     0.05      0.4     0.55
  19     rs1678868   MEAN -0.002423 -0.0002758 0.001464
  19     rs1678868     SD 0.007551 0.008472  0.01117
  19   rs192066309   GENO      G/G      G/C      C/C
  19   rs192066309 COUNTS        0        5       35
  19   rs192066309   FREQ        0    0.125    0.875
  19   rs192066309   MEAN       NA 0.001572 0.0004308
  19   rs192066309     SD       NA 0.008867  0.01012
  19    rs28506987   GENO      T/T      T/A      A/A
  19    rs28506987 COUNTS        2       16       22
  19    rs28506987   FREQ     0.05      0.4     0.55
  19    rs28506987   MEAN -0.007265 0.006114 -0.002743
  19    rs28506987     SD 0.006818 0.009449 0.008618
  19    rs76691409   GENO      A/A      A/G      G/G
  19    rs76691409 COUNTS        0        4       36
  19    rs76691409   FREQ        0      0.1      0.9
  19    rs76691409   MEAN       NA -0.0003669 0.000678
  19    rs76691409     SD       NA  0.01321 0.009672
  19     rs7257835   GENO      T/T      T/C      C/C
  19     rs7257835 COUNTS        1        8       31
  19     rs7257835   FREQ    0.025      0.2    0.775
  19     rs7257835   MEAN 0.009187 0.005202 -0.0008987
  19     rs7257835     SD        0 0.008252  0.01002
  19     rs3889896   GENO      C/C      C/G      G/G
  19     rs3889896 COUNTS        1        9       30
  19     rs3889896   FREQ    0.025    0.225     0.75
  19     rs3889896   MEAN  0.01459 -0.001424 0.0007055
  19     rs3889896     SD        0 0.008504  0.01015
  19   rs113846482   GENO      A/A      A/G      G/G
  19   rs113846482 COUNTS        2       10       28
  19   rs113846482   FREQ     0.05     0.25      0.7
  19   rs113846482   MEAN  0.00689 -0.00436 0.001884
  19   rs113846482     SD 0.002927  0.01226 0.008753
  19      rs702064   GENO      T/T      T/C      C/C
  19      rs702064 COUNTS        0        9       31
  19      rs702064   FREQ        0    0.225    0.775
  19      rs702064   MEAN       NA 0.0004629 0.0006057
  19      rs702064     SD       NA  0.01067 0.009815
  19   rs114489799   GENO      C/C      C/T      T/T
  19   rs114489799 COUNTS        0        8       32
  19   rs114489799   FREQ        0      0.2      0.8
  19   rs114489799   MEAN       NA 0.002562 7.644e-05
  19   rs114489799     SD       NA 0.007536  0.01042
  19    rs10421538   GENO      T/T      T/C      C/C
  19    rs10421538 COUNTS        4       18       18
  19    rs10421538   FREQ      0.1     0.45     0.45
  19    rs10421538   MEAN -0.002411 0.001509 0.0003008
  19    rs10421538     SD  0.01104  0.01146 0.008224
  19     rs7255840   GENO      T/T      T/G      G/G
  19     rs7255840 COUNTS        4       18       18
  19     rs7255840   FREQ      0.1     0.45     0.45
  19     rs7255840   MEAN -0.002411 0.001509 0.0003008
  19     rs7255840     SD  0.01104  0.01146 0.008224
  19    rs59996701   GENO      A/A      A/G      G/G
  19    rs59996701 COUNTS        0        8       32
  19    rs59996701   FREQ        0      0.2      0.8
  19    rs59996701   MEAN       NA 0.002562 7.644e-05
  19    rs59996701     SD       NA 0.007536  0.01042
  19    rs73920084   GENO      C/C      C/T      T/T
  19    rs73920084 COUNTS        0        8       32
  19    rs73920084   FREQ        0      0.2      0.8
  19    rs73920084   MEAN       NA 0.002631 5.918e-05
  19    rs73920084     SD       NA 0.007731  0.01038
  19     rs4807821   GENO      A/A      A/G      G/G
  19     rs4807821 COUNTS        2       14       24
  19     rs4807821   FREQ     0.05     0.35      0.6
  19     rs4807821   MEAN 0.005058 -0.001064 0.001155
  19     rs4807821     SD 0.005839   0.0123 0.008636
  19   rs111790118   GENO      A/A      A/G      G/G
  19   rs111790118 COUNTS        0        6       34
  19   rs111790118   FREQ        0     0.15     0.85
  19   rs111790118   MEAN       NA 0.003311 9.04e-05
  19   rs111790118     SD       NA 0.008877  0.01008
  19     rs4807822   GENO      T/T      T/C      C/C
  19     rs4807822 COUNTS        5       26        9
  19     rs4807822   FREQ    0.125     0.65    0.225
  19     rs4807822   MEAN -0.004227 0.001304 0.001131
  19     rs4807822     SD 0.007502  0.01073 0.008399
  19   rs375635492   GENO  GCA/GCA    GCA/G      G/G
  19   rs375635492 COUNTS        0       11       29
  19   rs375635492   FREQ        0    0.275    0.725
  19   rs375635492   MEAN       NA 0.003628 -0.0005852
  19   rs375635492     SD       NA 0.007863  0.01042
  19      rs778801   GENO      T/T      T/C      C/C
  19      rs778801 COUNTS        0       10       30
  19      rs778801   FREQ        0     0.25     0.75
  19      rs778801   MEAN       NA 0.0003731 0.0006404
  19      rs778801     SD       NA  0.01007  0.00998
  19   rs143394995   GENO      T/T      T/C      C/C
  19   rs143394995 COUNTS        1        7       32
  19   rs143394995   FREQ    0.025    0.175      0.8
  19   rs143394995   MEAN -0.01209 0.004615 8.513e-05
  19   rs143394995     SD        0 0.007574  0.01012
  19   rs114385434   GENO      A/A      A/G      G/G
  19   rs114385434 COUNTS        1        7       32
  19   rs114385434   FREQ    0.025    0.175      0.8
  19   rs114385434   MEAN -0.01209 0.004615 8.513e-05
  19   rs114385434     SD        0 0.007574  0.01012
  19      rs778800   GENO      C/C      C/T      T/T
  19      rs778800 COUNTS        0       10       30
  19      rs778800   FREQ        0     0.25     0.75
  19      rs778800   MEAN       NA 0.0003731 0.0006404
  19      rs778800     SD       NA  0.01007  0.00998
  19    rs73548352   GENO      C/C      C/T      T/T
  19    rs73548352 COUNTS        0        7       33
  19    rs73548352   FREQ        0    0.175    0.825
  19    rs73548352   MEAN       NA -0.0007878 0.0008623
  19    rs73548352     SD       NA 0.007352   0.0104
  19   rs113610796   GENO      A/A      A/T      T/T
  19   rs113610796 COUNTS        1       16       23
  19   rs113610796   FREQ    0.025      0.4    0.575
  19   rs113610796   MEAN -0.01209 -0.0007306 0.002031
  19   rs113610796     SD        0  0.01101 0.008915
  19    rs28473717   GENO      A/A      A/G      G/G
  19    rs28473717 COUNTS        1        7       32
  19    rs28473717   FREQ    0.025    0.175      0.8
  19    rs28473717   MEAN -0.01209 0.004615 8.513e-05
  19    rs28473717     SD        0 0.007574  0.01012
  19   rs116028877   GENO      A/A      A/G      G/G
  19   rs116028877 COUNTS        0        5       35
  19   rs116028877   FREQ        0    0.125    0.875
  19   rs116028877   MEAN       NA -0.003374 0.001137
  19   rs116028877     SD       NA  0.01041 0.009821
  19     rs4807055   GENO      T/T      T/C      C/C
  19     rs4807055 COUNTS        2       19       19
  19     rs4807055   FREQ     0.05    0.475    0.475
  19     rs4807055   MEAN 0.000449  0.00163 -0.0004699
  19     rs4807055     SD  0.00349 0.009449   0.0109
  19     rs7245450   GENO      A/A      A/G      G/G
  19     rs7245450 COUNTS        2       19       19
  19     rs7245450   FREQ     0.05    0.475    0.475
  19     rs7245450   MEAN 0.000449  0.00163 -0.0004699
  19     rs7245450     SD  0.00349 0.009449   0.0109
  19   rs146480385   GENO      A/A      A/G      G/G
  19   rs146480385 COUNTS        0        6       34
  19   rs146480385   FREQ        0     0.15     0.85
  19   rs146480385   MEAN       NA 0.003311 9.04e-05
  19   rs146480385     SD       NA 0.008877  0.01008
  19     rs7246733   GENO      T/T      T/C      C/C
  19     rs7246733 COUNTS        1       15       24
  19     rs7246733   FREQ    0.025    0.375      0.6
  19     rs7246733   MEAN 0.002917 0.0004711  0.00054
  19     rs7246733     SD        0 0.009268  0.01062
  19   rs140101087   GENO      A/A      A/C      C/C
  19   rs140101087 COUNTS        0        8       32
  19   rs140101087   FREQ        0      0.2      0.8
  19   rs140101087   MEAN       NA 0.002562 7.644e-05
  19   rs140101087     SD       NA 0.007536  0.01042
  19   rs545310981   GENO    CA/CA     CA/C      C/C
  19   rs545310981 COUNTS        1       21       18
  19   rs545310981   FREQ    0.025    0.525     0.45
  19   rs545310981   MEAN -0.003307 0.0003138 0.001092
  19   rs545310981     SD        0  0.01165 0.007921
  19    rs35728843   GENO      G/G      G/C      C/C
  19    rs35728843 COUNTS        0        9       31
  19    rs35728843   FREQ        0    0.225    0.775
  19    rs35728843   MEAN       NA 0.0004629 0.0006057
  19    rs35728843     SD       NA  0.01067 0.009815
  19     rs8108064   GENO      G/G      G/T      T/T
  19     rs8108064 COUNTS        4       21       15
  19     rs8108064   FREQ      0.1    0.525    0.375
  19     rs8108064   MEAN 0.005281 -0.000573 0.0009233
  19     rs8108064     SD 0.004356  0.01086 0.009516
  19     rs1056987   GENO      T/T      T/C      C/C
  19     rs1056987 COUNTS        2       15       23
  19     rs1056987   FREQ     0.05    0.375    0.575
  19     rs1056987   MEAN 0.005058 -0.0005398 0.0009096
  19     rs1056987     SD 0.005839  0.01217 0.008614
  19   rs115530541   GENO      G/G      G/A      A/A
  19   rs115530541 COUNTS        1        7       32
  19   rs115530541   FREQ    0.025    0.175      0.8
  19   rs115530541   MEAN -0.01209 0.004615 8.513e-05
  19   rs115530541     SD        0 0.007574  0.01012
  19   rs114987286   GENO      T/T      T/C      C/C
  19   rs114987286 COUNTS        0        8       32
  19   rs114987286   FREQ        0      0.2      0.8
  19   rs114987286   MEAN       NA 0.002562 7.644e-05
  19   rs114987286     SD       NA 0.007536  0.01042
  19     rs6510862   GENO      G/G      G/A      A/A
  19     rs6510862 COUNTS        2       15       23
  19     rs6510862   FREQ     0.05    0.375    0.575
  19     rs6510862   MEAN 0.005058 -0.0005398 0.0009096
  19     rs6510862     SD 0.005839  0.01217 0.008614
  19   rs114104610   GENO      T/T      T/A      A/A
  19   rs114104610 COUNTS        0        5       35
  19   rs114104610   FREQ        0    0.125    0.875
  19   rs114104610   MEAN       NA 0.001572 0.0004308
  19   rs114104610     SD       NA 0.008867  0.01012
  19    rs80329663   GENO      A/A      A/G      G/G
  19    rs80329663 COUNTS        0        8       32
  19    rs80329663   FREQ        0      0.2      0.8
  19    rs80329663   MEAN       NA 0.002562 7.644e-05
  19    rs80329663     SD       NA 0.007536  0.01042
  19    rs55660714   GENO      C/C      C/G      G/G
  19    rs55660714 COUNTS        0       10       30
  19    rs55660714   FREQ        0     0.25     0.75
  19    rs55660714   MEAN       NA 0.001876 0.0001394
  19    rs55660714     SD       NA  0.01101 0.009627
  19    rs10406399   GENO      G/G      G/A      A/A
  19    rs10406399 COUNTS        4       21       15
  19    rs10406399   FREQ      0.1    0.525    0.375
  19    rs10406399   MEAN 0.005281 -0.000573 0.0009233
  19    rs10406399     SD 0.004356  0.01086 0.009516
  19   rs150926741   GENO      T/T      T/C      C/C
  19   rs150926741 COUNTS        0        5       35
  19   rs150926741   FREQ        0    0.125    0.875
  19   rs150926741   MEAN       NA  -0.0109 0.002213
  19   rs150926741     SD       NA  0.01318  0.00832
  19    rs33945799   GENO    TA/TA     TA/T      T/T
  19    rs33945799 COUNTS        4       31        5
  19    rs33945799   FREQ      0.1    0.775    0.125
  19    rs33945799   MEAN -0.008004  0.00114 0.003925
  19    rs33945799     SD 0.003887  0.01048  0.00508
  19      rs543519   GENO      A/A      A/T      T/T
  19      rs543519 COUNTS        0        9       31
  19      rs543519   FREQ        0    0.225    0.775
  19      rs543519   MEAN       NA 0.0004629 0.0006057
  19      rs543519     SD       NA  0.01067 0.009815
  19    rs77008912   GENO      G/G      G/A      A/A
  19    rs77008912 COUNTS        1       16       23
  19    rs77008912   FREQ    0.025      0.4    0.575
  19    rs77008912   MEAN -0.01209 -0.0007306 0.002031
  19    rs77008912     SD        0  0.01101 0.008915
  19      rs542767   GENO      G/G      G/A      A/A
  19      rs542767 COUNTS        4       21       15
  19      rs542767   FREQ      0.1    0.525    0.375
  19      rs542767   MEAN 0.005281 -0.000573 0.0009233
  19      rs542767     SD 0.004356  0.01086 0.009516
  19      rs539052   GENO      C/C      C/T      T/T
  19      rs539052 COUNTS        4       21       15
  19      rs539052   FREQ      0.1    0.525    0.375
  19      rs539052   MEAN 0.005281 -0.000573 0.0009233
  19      rs539052     SD 0.004356  0.01086 0.009516
  19     rs4807057   GENO      T/T      T/C      C/C
  19     rs4807057 COUNTS        2       19       19
  19     rs4807057   FREQ     0.05    0.475    0.475
  19     rs4807057   MEAN 0.000449  0.00163 -0.0004699
  19     rs4807057     SD  0.00349 0.009449   0.0109
  19      rs432990   GENO      C/C      C/T      T/T
  19      rs432990 COUNTS        4       19       17
  19      rs432990   FREQ      0.1    0.475    0.425
  19      rs432990   MEAN 0.005281 -0.0005062 0.0006726
  19      rs432990     SD 0.004356  0.01144 0.008933
  19      rs417337   GENO      T/T      T/C      C/C
  19      rs417337 COUNTS        2       15       23
  19      rs417337   FREQ     0.05    0.375    0.575
  19      rs417337   MEAN 0.005058 -0.0005398 0.0009096
  19      rs417337     SD 0.005839  0.01217 0.008614
  19    rs34366264   GENO      T/T      T/C      C/C
  19    rs34366264 COUNTS        0        9       31
  19    rs34366264   FREQ        0    0.225    0.775
  19    rs34366264   MEAN       NA 0.0004629 0.0006057
  19    rs34366264     SD       NA  0.01067 0.009815
  19      rs483466   GENO      T/T      T/C      C/C
  19      rs483466 COUNTS        2       15       23
  19      rs483466   FREQ     0.05    0.375    0.575
  19      rs483466   MEAN 0.005058 -0.0005398 0.0009096
  19      rs483466     SD 0.005839  0.01217 0.008614
  19      rs447980   GENO      A/A      A/C      C/C
  19      rs447980 COUNTS        4       21       15
  19      rs447980   FREQ      0.1    0.525    0.375
  19      rs447980   MEAN 0.005281 -0.000573 0.0009233
  19      rs447980     SD 0.004356  0.01086 0.009516
  19      rs445493   GENO      A/A      A/G      G/G
  19      rs445493 COUNTS        4       21       15
  19      rs445493   FREQ      0.1    0.525    0.375
  19      rs445493   MEAN 0.005281 -0.000573 0.0009233
  19      rs445493     SD 0.004356  0.01086 0.009516
  19   rs144253763   GENO      T/T   T/TATA TATA/TATA
  19   rs144253763 COUNTS       10       19       11
  19   rs144253763   FREQ     0.25    0.475    0.275
  19   rs144253763   MEAN -0.0001901 0.0001023 0.002082
  19   rs144253763     SD 0.006572  0.01134  0.01032
  19   rs116353040   GENO      T/T      T/C      C/C
  19   rs116353040 COUNTS        0        5       35
  19   rs116353040   FREQ        0    0.125    0.875
  19   rs116353040   MEAN       NA 0.001572 0.0004308
  19   rs116353040     SD       NA 0.008867  0.01012
  19    rs10404195   GENO      A/A      A/G      G/G
  19    rs10404195 COUNTS        1       16       23
  19    rs10404195   FREQ    0.025      0.4    0.575
  19    rs10404195   MEAN -0.01209 -0.0007306 0.002031
  19    rs10404195     SD        0  0.01101 0.008915
  19      rs420458   GENO      T/T      T/C      C/C
  19      rs420458 COUNTS        2       17       21
  19      rs420458   FREQ     0.05    0.425    0.525
  19      rs420458   MEAN 0.005058 -0.0006184 0.001111
  19      rs420458     SD 0.005839  0.01139 0.009004
  19    rs74809330   GENO      G/G      G/C      C/C
  19    rs74809330 COUNTS        0        8       32
  19    rs74809330   FREQ        0      0.2      0.8
  19    rs74809330   MEAN       NA -0.001661 0.001132
  19    rs74809330     SD       NA 0.007241  0.01045
  19   rs115660924   GENO      A/A      A/C      C/C
  19   rs115660924 COUNTS        0        8       32
  19   rs115660924   FREQ        0      0.2      0.8
  19   rs115660924   MEAN       NA 0.002562 7.644e-05
  19   rs115660924     SD       NA 0.007536  0.01042
  19    rs10419322   GENO      C/C      C/T      T/T
  19    rs10419322 COUNTS        1        8       31
  19    rs10419322   FREQ    0.025      0.2    0.775
  19    rs10419322   MEAN -0.01209 0.0001997 0.001078
  19    rs10419322     SD        0  0.01432 0.008556
  19    rs76856385   GENO      T/T      T/C      C/C
  19    rs76856385 COUNTS        0        7       33
  19    rs76856385   FREQ        0    0.175    0.825
  19    rs76856385   MEAN       NA -0.0008046 0.0008659
  19    rs76856385     SD       NA  0.01119 0.009738
  19    rs11393158   GENO      A/A     A/AG    AG/AG
  19    rs11393158 COUNTS        2       15       23
  19    rs11393158   FREQ     0.05    0.375    0.575
  19    rs11393158   MEAN 0.005058 -0.0005398 0.0009096
  19    rs11393158     SD 0.005839  0.01217 0.008614
  19     rs7260578   GENO      G/G      G/A      A/A
  19     rs7260578 COUNTS        7       25        8
  19     rs7260578   FREQ    0.175    0.625      0.2
  19     rs7260578   MEAN -0.002265 0.001876 -0.001013
  19     rs7260578     SD 0.008236  0.01079 0.008291
  19    rs73539613   GENO      C/C      C/T      T/T
  19    rs73539613 COUNTS        0        8       32
  19    rs73539613   FREQ        0      0.2      0.8
  19    rs73539613   MEAN       NA -0.001661 0.001132
  19    rs73539613     SD       NA 0.007241  0.01045
  19     rs4807823   GENO      C/C      C/G      G/G
  19     rs4807823 COUNTS        4       19       17
  19     rs4807823   FREQ      0.1    0.475    0.425
  19     rs4807823   MEAN 0.005281 -0.0005062 0.0006726
  19     rs4807823     SD 0.004356  0.01144 0.008933
  19   rs150429696   GENO      C/C      C/G      G/G
  19   rs150429696 COUNTS        1        8       31
  19   rs150429696   FREQ    0.025      0.2    0.775
  19   rs150429696   MEAN -0.01209 0.0001997 0.001078
  19   rs150429696     SD        0  0.01432 0.008556
  19   rs545404295   GENO      A/A   A/AAAC AAAC/AAAC
  19   rs545404295 COUNTS        2       16       22
  19   rs545404295   FREQ     0.05      0.4     0.55
  19   rs545404295   MEAN  0.00369 -0.0004245 0.001016
  19   rs545404295     SD   0.0122  0.01225 0.008053
  19   rs144101466   GENO      C/C C/CTTTCT CTTTCT/CTTTCT
  19   rs144101466 COUNTS        0        8       32
  19   rs144101466   FREQ        0      0.2      0.8
  19   rs144101466   MEAN       NA 0.002562 7.644e-05
  19   rs144101466     SD       NA 0.007536  0.01042
  19    rs61064939   GENO      C/C      C/A      A/A
  19    rs61064939 COUNTS        0        8       32
  19    rs61064939   FREQ        0      0.2      0.8
  19    rs61064939   MEAN       NA -0.001661 0.001132
  19    rs61064939     SD       NA 0.007241  0.01045
  19    rs60628887   GENO      G/G      G/A      A/A
  19    rs60628887 COUNTS        0        7       33
  19    rs60628887   FREQ        0    0.175    0.825
  19    rs60628887   MEAN       NA -0.0007878 0.0008623
  19    rs60628887     SD       NA 0.007352   0.0104
  19   rs542774059   GENO    CT/CT     CT/C      C/C
  19   rs542774059 COUNTS        1       22       17
  19   rs542774059   FREQ    0.025     0.55    0.425
  19   rs542774059   MEAN -0.002019 -0.003043 0.005406
  19   rs542774059     SD        0  0.01046 0.007122
  19      rs274789   GENO      C/C      C/G      G/G
  19      rs274789 COUNTS        2       24       14
  19      rs274789   FREQ     0.05      0.6     0.35
  19      rs274789   MEAN 0.005058 -0.000283 0.001401
  19      rs274789     SD 0.005839  0.01079 0.008866
  19   rs112968295   GENO      C/C      C/T      T/T
  19   rs112968295 COUNTS        0        9       31
  19   rs112968295   FREQ        0    0.225    0.775
  19   rs112968295   MEAN       NA -0.004888 0.002159
  19   rs112968295     SD       NA  0.01182 0.008828
  19   rs111261114   GENO      C/C     C/CT    CT/CT
  19   rs111261114 COUNTS        2       25       13
  19   rs111261114   FREQ     0.05    0.625    0.325
  19   rs111261114   MEAN 0.009011 -0.001455 0.003177
  19   rs111261114     SD 7.16e-05  0.01031 0.008746
  19   rs555591251   GENO      C/C      C/T      T/T
  19   rs555591251 COUNTS        0        5       35
  19   rs555591251   FREQ        0    0.125    0.875
  19   rs555591251   MEAN       NA 0.006097 -0.0002155
  19   rs555591251     SD       NA 0.009103 0.009845
  19    rs11882811   GENO      T/T      T/C      C/C
  19    rs11882811 COUNTS        2       14       24
  19    rs11882811   FREQ     0.05     0.35      0.6
  19    rs11882811   MEAN 0.005058 -0.0007153 0.0009516
  19    rs11882811     SD 0.005839  0.01261 0.008427
  19      rs274788   GENO      T/T      T/C      C/C
  19      rs274788 COUNTS        4       19       17
  19      rs274788   FREQ      0.1    0.475    0.425
  19      rs274788   MEAN -0.002887 -6.66e-05 0.002103
  19      rs274788     SD  0.00922  0.01153 0.008129
  19      rs274787   GENO      C/C      C/G      G/G
  19      rs274787 COUNTS        4       23       13
  19      rs274787   FREQ      0.1    0.575    0.325
  19      rs274787   MEAN 0.005281 -0.000736 0.001442
  19      rs274787     SD 0.004356  0.01049 0.009935
  19      rs274786   GENO      T/T      T/G      G/G
  19      rs274786 COUNTS        0       10       30
  19      rs274786   FREQ        0     0.25     0.75
  19      rs274786   MEAN       NA 0.001876 0.0001394
  19      rs274786     SD       NA  0.01101 0.009627
  19   rs114297580   GENO      A/A      A/G      G/G
  19   rs114297580 COUNTS        0        8       32
  19   rs114297580   FREQ        0      0.2      0.8
  19   rs114297580   MEAN       NA 0.002562 7.644e-05
  19   rs114297580     SD       NA 0.007536  0.01042
  19   rs142905426   GENO      T/T      T/C      C/C
  19   rs142905426 COUNTS        0        8       32
  19   rs142905426   FREQ        0      0.2      0.8
  19   rs142905426   MEAN       NA 0.002562 7.644e-05
  19   rs142905426     SD       NA 0.007536  0.01042
  19      rs274784   GENO      T/T      T/C      C/C
  19      rs274784 COUNTS        0        9       31
  19      rs274784   FREQ        0    0.225    0.775
  19      rs274784   MEAN       NA 0.0004629 0.0006057
  19      rs274784     SD       NA  0.01067 0.009815
  19    rs78909912   GENO      A/A      A/G      G/G
  19    rs78909912 COUNTS        0        8       32
  19    rs78909912   FREQ        0      0.2      0.8
  19    rs78909912   MEAN       NA 0.002562 7.644e-05
  19    rs78909912     SD       NA 0.007536  0.01042
  19     rs7249419   GENO      G/G      G/A      A/A
  19     rs7249419 COUNTS        0        9       31
  19     rs7249419   FREQ        0    0.225    0.775
  19     rs7249419   MEAN       NA -5.561e-05 0.0007562
  19     rs7249419     SD       NA 0.008806  0.01029
  19     rs7248090   GENO      A/A      A/G      G/G
  19     rs7248090 COUNTS        0        9       31
  19     rs7248090   FREQ        0    0.225    0.775
  19     rs7248090   MEAN       NA -5.561e-05 0.0007562
  19     rs7248090     SD       NA 0.008806  0.01029
  19    rs79897803   GENO      T/T      T/C      C/C
  19    rs79897803 COUNTS        0        7       33
  19    rs79897803   FREQ        0    0.175    0.825
  19    rs79897803   MEAN       NA -0.0008046 0.0008659
  19    rs79897803     SD       NA  0.01119 0.009738
  19    rs11437855   GENO    CA/CA     CA/C      C/C
  19    rs11437855 COUNTS        0        9       31
  19    rs11437855   FREQ        0    0.225    0.775
  19    rs11437855   MEAN       NA -5.561e-05 0.0007562
  19    rs11437855     SD       NA 0.008806  0.01029
  19    rs61741511   GENO      A/A      A/C      C/C
  19    rs61741511 COUNTS        2        6       32
  19    rs61741511   FREQ     0.05     0.15      0.8
  19    rs61741511   MEAN  0.01371 0.003203 -0.0007404
  19    rs61741511     SD 0.006393 0.007509 0.009898
  19    rs78387443   GENO      A/A      A/G      G/G
  19    rs78387443 COUNTS        0        7       33
  19    rs78387443   FREQ        0    0.175    0.825
  19    rs78387443   MEAN       NA -0.0008046 0.0008659
  19    rs78387443     SD       NA  0.01119 0.009738
  19    rs74174355   GENO      T/T      T/C      C/C
  19    rs74174355 COUNTS        0        9       31
  19    rs74174355   FREQ        0    0.225    0.775
  19    rs74174355   MEAN       NA 0.0004629 0.0006057
  19    rs74174355     SD       NA  0.01067 0.009815
  19    rs77750510   GENO      G/G      G/A      A/A
  19    rs77750510 COUNTS        0        8       32
  19    rs77750510   FREQ        0      0.2      0.8
  19    rs77750510   MEAN       NA 0.002562 7.644e-05
  19    rs77750510     SD       NA 0.007536  0.01042
  19    rs10423464   GENO      C/C      C/T      T/T
  19    rs10423464 COUNTS        0        4       36
  19    rs10423464   FREQ        0      0.1      0.9
  19    rs10423464   MEAN       NA -0.001444 0.0007977
  19    rs10423464     SD       NA  0.01103 0.009882
  19   rs141138526   GENO      G/G     G/GA    GA/GA
  19   rs141138526 COUNTS        0        7       33
  19   rs141138526   FREQ        0    0.175    0.825
  19   rs141138526   MEAN       NA 0.002239 0.0002202
  19   rs141138526     SD       NA  0.00808  0.01029
  19     rs2245651   GENO      T/T      T/C      C/C
  19     rs2245651 COUNTS        0        8       32
  19     rs2245651   FREQ        0      0.2      0.8
  19     rs2245651   MEAN       NA -0.003466 0.001583
  19     rs2245651     SD       NA  0.01405 0.008531
  19     rs2245650   GENO      A/A      A/G      G/G
  19     rs2245650 COUNTS        0       10       30
  19     rs2245650   FREQ        0     0.25     0.75
  19     rs2245650   MEAN       NA -0.00425 0.002182
  19     rs2245650     SD       NA  0.01166 0.008843
  19   rs114280035   GENO      T/T      T/C      C/C
  19   rs114280035 COUNTS        0        5       35
  19   rs114280035   FREQ        0    0.125    0.875
  19   rs114280035   MEAN       NA 0.001572 0.0004308
  19   rs114280035     SD       NA 0.008867  0.01012
  19   rs114775620   GENO      T/T      T/C      C/C
  19   rs114775620 COUNTS        1        6       33
  19   rs114775620   FREQ    0.025     0.15    0.825
  19   rs114775620   MEAN -0.01209 0.002796 0.000553
  19   rs114775620     SD        0 0.006408  0.01032
  19    rs79512178   GENO      A/A      A/G      G/G
  19    rs79512178 COUNTS        0        8       32
  19    rs79512178   FREQ        0      0.2      0.8
  19    rs79512178   MEAN       NA 0.002562 7.644e-05
  19    rs79512178     SD       NA 0.007536  0.01042
  19    rs57117157   GENO      A/A      A/G      G/G
  19    rs57117157 COUNTS        0        8       32
  19    rs57117157   FREQ        0      0.2      0.8
  19    rs57117157   MEAN       NA 0.002562 7.644e-05
  19    rs57117157     SD       NA 0.007536  0.01042
  19    rs10407369   GENO      T/T      T/A      A/A
  19    rs10407369 COUNTS        1        7       32
  19    rs10407369   FREQ    0.025    0.175      0.8
  19    rs10407369   MEAN -0.01209 0.004615 8.513e-05
  19    rs10407369     SD        0 0.007574  0.01012
  19      rs274796   GENO      A/A      A/G      G/G
  19      rs274796 COUNTS        7       13       20
  19      rs274796   FREQ    0.175    0.325      0.5
  19      rs274796   MEAN -0.0007878 0.0007545 0.0009324
  19      rs274796     SD 0.007352  0.00995  0.01094
  19    rs10421873   GENO      G/G      G/A      A/A
  19    rs10421873 COUNTS        1        7       32
  19    rs10421873   FREQ    0.025    0.175      0.8
  19    rs10421873   MEAN -0.01209 0.004615 8.513e-05
  19    rs10421873     SD        0 0.007574  0.01012
  19    rs76276705   GENO      G/G      G/A      A/A
  19    rs76276705 COUNTS        0        6       34
  19    rs76276705   FREQ        0     0.15     0.85
  19    rs76276705   MEAN       NA 0.003311 9.04e-05
  19    rs76276705     SD       NA 0.008877  0.01008
  19     rs5826910   GENO    CA/CA     CA/C      C/C
  19     rs5826910 COUNTS        8       22       10
  19     rs5826910   FREQ      0.2     0.55     0.25
  19     rs5826910   MEAN 0.002217 0.0007152 -0.001053
  19     rs5826910     SD  0.00858 0.008595  0.01369
  19   rs113948981   GENO      A/A      A/C      C/C
  19   rs113948981 COUNTS        0        9       31
  19   rs113948981   FREQ        0    0.225    0.775
  19   rs113948981   MEAN       NA -0.004032 0.001911
  19   rs113948981     SD       NA  0.01292 0.008602
  19   rs115381213   GENO      G/G      G/A      A/A
  19   rs115381213 COUNTS        1        8       31
  19   rs115381213   FREQ    0.025      0.2    0.775
  19   rs115381213   MEAN -0.01209 0.004115 6.811e-05
  19   rs115381213     SD        0 0.007154  0.01029
  19    rs73539627   GENO      G/G      G/A      A/A
  19    rs73539627 COUNTS        2       10       28
  19    rs73539627   FREQ     0.05     0.25      0.7
  19    rs73539627   MEAN -0.004686 0.0007598 0.0008827
  19    rs73539627     SD 0.000356  0.01049   0.0101
  19    rs58706158   GENO      C/C    C/CTG  CTG/CTG
  19    rs58706158 COUNTS        1       12       27
  19    rs58706158   FREQ    0.025      0.3    0.675
  19    rs58706158   MEAN 0.002917 0.002286 -0.0002744
  19    rs58706158     SD        0 0.009452   0.0103
  19   rs139188821   GENO      G/G G/GTGGGCCCAGCCCTTGCGGT GTGGGCCCAGCCCTTGCGGT/GTGGGCCCAGCCCTTGCGGT
  19   rs139188821 COUNTS        1        5       34
  19   rs139188821   FREQ    0.025    0.125     0.85
  19   rs139188821   MEAN 0.009187 0.008049 -0.0007791
  19   rs139188821     SD        0 0.009217 0.009607
  19   rs115164822   GENO      T/T      T/C      C/C
  19   rs115164822 COUNTS        1        7       32
  19   rs115164822   FREQ    0.025    0.175      0.8
  19   rs115164822   MEAN -0.01209 0.004615 8.513e-05
  19   rs115164822     SD        0 0.007574  0.01012
  19    rs73920090   GENO      G/G      G/A      A/A
  19    rs73920090 COUNTS        0        7       33
  19    rs73920090   FREQ        0    0.175    0.825
  19    rs73920090   MEAN       NA 0.002555 0.0001531
  19    rs73920090     SD       NA 0.008347  0.01023
  19    rs78521116   GENO      T/T      T/C      C/C
  19    rs78521116 COUNTS        1        6       33
  19    rs78521116   FREQ    0.025     0.15    0.825
  19    rs78521116   MEAN 0.009187 0.006139 -0.0006994
  19    rs78521116     SD        0 0.009479 0.009745
  19   rs116467332   GENO      C/C      C/G      G/G
  19   rs116467332 COUNTS        0        5       35
  19   rs116467332   FREQ        0    0.125    0.875
  19   rs116467332   MEAN       NA 0.001572 0.0004308
  19   rs116467332     SD       NA 0.008867  0.01012
  19    rs77540905   GENO      A/A      A/C      C/C
  19    rs77540905 COUNTS        1        6       33
  19    rs77540905   FREQ    0.025     0.15    0.825
  19    rs77540905   MEAN 0.009187 0.006139 -0.0006994
  19    rs77540905     SD        0 0.009479 0.009745
  19    rs10417885   GENO      A/A      A/G      G/G
  19    rs10417885 COUNTS        1        7       32
  19    rs10417885   FREQ    0.025    0.175      0.8
  19    rs10417885   MEAN -0.01209 0.004615 8.513e-05
  19    rs10417885     SD        0 0.007574  0.01012
  19     rs8107420   GENO      A/A      A/G      G/G
  19     rs8107420 COUNTS        1        6       33
  19     rs8107420   FREQ    0.025     0.15    0.825
  19     rs8107420   MEAN 0.009187 0.006139 -0.0006994
  19     rs8107420     SD        0 0.009479 0.009745
  19    rs10405707   GENO      C/C      C/T      T/T
  19    rs10405707 COUNTS        1        7       32
  19    rs10405707   FREQ    0.025    0.175      0.8
  19    rs10405707   MEAN -0.01209 0.004615 8.513e-05
  19    rs10405707     SD        0 0.007574  0.01012
  19    rs77604270   GENO      G/G      G/C      C/C
  19    rs77604270 COUNTS        1        6       33
  19    rs77604270   FREQ    0.025     0.15    0.825
  19    rs77604270   MEAN 0.009187 0.006139 -0.0006994
  19    rs77604270     SD        0 0.009479 0.009745
  19      rs274794   GENO      C/C      C/T      T/T
  19      rs274794 COUNTS        2       18       20
  19      rs274794   FREQ     0.05     0.45      0.5
  19      rs274794   MEAN 0.002888 0.001226 -0.0002454
  19      rs274794     SD 0.008908   0.0117 0.008468
  19    rs10422021   GENO      C/C      C/T      T/T
  19    rs10422021 COUNTS        1        7       32
  19    rs10422021   FREQ    0.025    0.175      0.8
  19    rs10422021   MEAN -0.01209 0.004615 8.513e-05
  19    rs10422021     SD        0 0.007574  0.01012
  19      rs274793   GENO      T/T      T/C      C/C
  19      rs274793 COUNTS        2       18       20
  19      rs274793   FREQ     0.05     0.45      0.5
  19      rs274793   MEAN 0.002888 0.001226 -0.0002454
  19      rs274793     SD 0.008908   0.0117 0.008468
  19    rs56002800   GENO  CTT/CTT    CTT/C      C/C
  19    rs56002800 COUNTS        0       13       27
  19    rs56002800   FREQ        0    0.325    0.675
  19    rs56002800   MEAN       NA -0.001627 0.001633
  19    rs56002800     SD       NA  0.01179 0.008858
  19    rs11085154   GENO      C/C      C/T      T/T
  19    rs11085154 COUNTS        3       20       17
  19    rs11085154   FREQ    0.075      0.5    0.425
  19    rs11085154   MEAN -0.001668 0.002423 -0.001207
  19    rs11085154     SD 0.009044 0.009024  0.01105
  19   rs561760978   GENO      C/C     C/CA    CA/CA
  19   rs561760978 COUNTS        1        6       33
  19   rs561760978   FREQ    0.025     0.15    0.825
  19   rs561760978   MEAN 0.009187 0.006139 -0.0006994
  19   rs561760978     SD        0 0.009479 0.009745
  19    rs76428391   GENO      G/G      G/C      C/C
  19    rs76428391 COUNTS        1        6       33
  19    rs76428391   FREQ    0.025     0.15    0.825
  19    rs76428391   MEAN 0.009187 0.006139 -0.0006994
  19    rs76428391     SD        0 0.009479 0.009745
  19    rs76505415   GENO      T/T      T/C      C/C
  19    rs76505415 COUNTS        1        6       33
  19    rs76505415   FREQ    0.025     0.15    0.825
  19    rs76505415   MEAN 0.009187 0.006139 -0.0006994
  19    rs76505415     SD        0 0.009479 0.009745
  19    rs28676824   GENO      C/C      C/A      A/A
  19    rs28676824 COUNTS        0        8       32
  19    rs28676824   FREQ        0      0.2      0.8
  19    rs28676824   MEAN       NA 0.002527 8.513e-05
  19    rs28676824     SD       NA 0.009167  0.01012
  19     rs7253733   GENO      C/C      C/T      T/T
  19     rs7253733 COUNTS        0        7       33
  19     rs7253733   FREQ        0    0.175    0.825
  19     rs7253733   MEAN       NA 0.002555 0.0001531
  19     rs7253733     SD       NA 0.008347  0.01023
  19      rs121742   GENO      G/G      G/A      A/A
  19      rs121742 COUNTS        0       13       27
  19      rs121742   FREQ        0    0.325    0.675
  19      rs121742   MEAN       NA -0.001627 0.001633
  19      rs121742     SD       NA  0.01179 0.008858
  19   rs116465967   GENO      C/C      C/T      T/T
  19   rs116465967 COUNTS        0        8       32
  19   rs116465967   FREQ        0      0.2      0.8
  19   rs116465967   MEAN       NA 0.002527 8.513e-05
  19   rs116465967     SD       NA 0.009167  0.01012
  19    rs75234676   GENO      C/C      C/G      G/G
  19    rs75234676 COUNTS        1        6       33
  19    rs75234676   FREQ    0.025     0.15    0.825
  19    rs75234676   MEAN 0.009187 0.006139 -0.0006994
  19    rs75234676     SD        0 0.009479 0.009745
  19    rs78736229   GENO      C/C      C/T      T/T
  19    rs78736229 COUNTS        0        9       31
  19    rs78736229   FREQ        0    0.225    0.775
  19    rs78736229   MEAN       NA -0.001134 0.001069
  19    rs78736229     SD       NA  0.01314 0.008919
  19      rs274792   GENO      C/C      C/T      T/T
  19      rs274792 COUNTS        2       19       19
  19      rs274792   FREQ     0.05    0.475    0.475
  19      rs274792   MEAN 0.002888 0.0007527 0.0001507
  19      rs274792     SD 0.008908  0.01156 0.008507
  19      rs274791   GENO      A/A      A/G      G/G
  19      rs274791 COUNTS        0        8       32
  19      rs274791   FREQ        0      0.2      0.8
  19      rs274791   MEAN       NA -0.006103 0.002243
  19      rs274791     SD       NA  0.01198 0.008707
  19   rs114829599   GENO      A/A      A/G      G/G
  19   rs114829599 COUNTS        1        6       33
  19   rs114829599   FREQ    0.025     0.15    0.825
  19   rs114829599   MEAN 0.009187 0.006139 -0.0006994
  19   rs114829599     SD        0 0.009479 0.009745
  19   rs116188150   GENO      A/A      A/G      G/G
  19   rs116188150 COUNTS        1        6       33
  19   rs116188150   FREQ    0.025     0.15    0.825
  19   rs116188150   MEAN 0.009187 0.006139 -0.0006994
  19   rs116188150     SD        0 0.009479 0.009745
  19    rs71925452   GENO      T/T T/TGCAGGCAG TGCAGGCAG/TGCAGGCAG
  19    rs71925452 COUNTS        1       12       27
  19    rs71925452   FREQ    0.025      0.3    0.675
  19    rs71925452   MEAN 0.002917 0.002286 -0.0002744
  19    rs71925452     SD        0 0.009452   0.0103
  19     rs8105367   GENO      T/T      T/G      G/G
  19     rs8105367 COUNTS        1        6       33
  19     rs8105367   FREQ    0.025     0.15    0.825
  19     rs8105367   MEAN 0.009187 0.006139 -0.0006994
  19     rs8105367     SD        0 0.009479 0.009745
  19    rs12462305   GENO      A/A      A/G      G/G
  19    rs12462305 COUNTS        3       19       18
  19    rs12462305   FREQ    0.075    0.475     0.45
  19    rs12462305   MEAN -0.001668  0.00296 -0.001571
  19    rs12462305     SD 0.009044 0.008937  0.01083
  19   rs114900219   GENO      T/T      T/C      C/C
  19   rs114900219 COUNTS        1        7       32
  19   rs114900219   FREQ    0.025    0.175      0.8
  19   rs114900219   MEAN -0.01209 0.004615 8.513e-05
  19   rs114900219     SD        0 0.007574  0.01012
  19    rs77801611   GENO      G/G      G/A      A/A
  19    rs77801611 COUNTS        1        6       33
  19    rs77801611   FREQ    0.025     0.15    0.825
  19    rs77801611   MEAN 0.009187 0.006139 -0.0006994
  19    rs77801611     SD        0 0.009479 0.009745
  19     rs6510863   GENO      C/C      C/G      G/G
  19     rs6510863 COUNTS        3       16       21
  19     rs6510863   FREQ    0.075      0.4    0.525
  19     rs6510863   MEAN 0.002235 -0.0001961 0.0009226
  19     rs6510863     SD   0.0064   0.0121 0.008666
  19   rs145391175   GENO      C/C     C/CA    CA/CA
  19   rs145391175 COUNTS        0        7       33
  19   rs145391175   FREQ        0    0.175    0.825
  19   rs145391175   MEAN       NA -0.0007878 0.0008623
  19   rs145391175     SD       NA 0.007352   0.0104
  19   rs138419778   GENO      A/A      A/G      G/G
  19   rs138419778 COUNTS        0        9       31
  19   rs138419778   FREQ        0    0.225    0.775
  19   rs138419778   MEAN       NA -0.001134 0.001069
  19   rs138419778     SD       NA  0.01314 0.008919
  19    rs79519121   GENO      T/T      T/C      C/C
  19    rs79519121 COUNTS        0        9       31
  19    rs79519121   FREQ        0    0.225    0.775
  19    rs79519121   MEAN       NA -0.001134 0.001069
  19    rs79519121     SD       NA  0.01314 0.008919
  19   rs199694952   GENO      G/G    G/GTA  GTA/GTA
  19   rs199694952 COUNTS        0        9       31
  19   rs199694952   FREQ        0    0.225    0.775
  19   rs199694952   MEAN       NA -0.001134 0.001069
  19   rs199694952     SD       NA  0.01314 0.008919
  19     rs2067089   GENO      A/A      A/C      C/C
  19     rs2067089 COUNTS        1       12       27
  19     rs2067089   FREQ    0.025      0.3    0.675
  19     rs2067089   MEAN 0.002917 0.002286 -0.0002744
  19     rs2067089     SD        0 0.009452   0.0103
  19       rs81570   GENO      G/G      G/C      C/C
  19       rs81570 COUNTS        0        8       32
  19       rs81570   FREQ        0      0.2      0.8
  19       rs81570   MEAN       NA -0.006103 0.002243
  19       rs81570     SD       NA  0.01198 0.008707
  19   rs558285568   GENO      C/C    C/CAA  CAA/CAA
  19   rs558285568 COUNTS        7       18       15
  19   rs558285568   FREQ    0.175     0.45    0.375
  19   rs558285568   MEAN -0.001767 -0.001665 0.004353
  19   rs558285568     SD 0.007892   0.0118 0.007156
  19     rs7258475   GENO      T/T      T/G      G/G
  19     rs7258475 COUNTS        4       11       25
  19     rs7258475   FREQ      0.1    0.275    0.625
  19     rs7258475   MEAN -0.006376 0.002663 0.0007662
  19     rs7258475     SD 0.002827 0.009754  0.01038
  19    rs12459051   GENO      G/G      G/A      A/A
  19    rs12459051 COUNTS        2       18       20
  19    rs12459051   FREQ     0.05     0.45      0.5
  19    rs12459051   MEAN 0.002888 0.001226 -0.0002454
  19    rs12459051     SD 0.008908   0.0117 0.008468
  19   rs115421085   GENO      A/A      A/G      G/G
  19   rs115421085 COUNTS        0        4       36
  19   rs115421085   FREQ        0      0.1      0.9
  19   rs115421085   MEAN       NA -0.002277 0.0008902
  19   rs115421085     SD       NA  0.01168 0.009792
  19     rs7252993   GENO      C/C      C/G      G/G
  19     rs7252993 COUNTS        2       14       24
  19     rs7252993   FREQ     0.05     0.35      0.6
  19     rs7252993   MEAN 0.005667 -0.004893 0.003338
  19     rs7252993     SD 0.005302 0.009315 0.009305
  19   rs113797077   GENO      C/C      C/T      T/T
  19   rs113797077 COUNTS        2        5       33
  19   rs113797077   FREQ     0.05    0.125    0.825
  19   rs113797077   MEAN 0.005058 0.007181 -0.0006994
  19   rs113797077     SD 0.005839  0.01021 0.009745
  19   rs114407272   GENO      G/G      G/C      C/C
  19   rs114407272 COUNTS        0        5       35
  19   rs114407272   FREQ        0    0.125    0.875
  19   rs114407272   MEAN       NA -0.0009692 0.0007939
  19   rs114407272     SD       NA 0.009613  0.01003
  19    rs59272043   GENO      T/T      T/C      C/C
  19    rs59272043 COUNTS        0       11       29
  19    rs59272043   FREQ        0    0.275    0.725
  19    rs59272043   MEAN       NA 0.002409 -0.0001228
  19    rs59272043     SD       NA  0.00633  0.01094
  19    rs57776338   GENO      T/T      T/C      C/C
  19    rs57776338 COUNTS        0        9       31
  19    rs57776338   FREQ        0    0.225    0.775
  19    rs57776338   MEAN       NA 0.001997 0.0001602
  19    rs57776338     SD       NA  0.00725  0.01058
  19    rs73920096   GENO      G/G      G/C      C/C
  19    rs73920096 COUNTS        1        6       33
  19    rs73920096   FREQ    0.025     0.15    0.825
  19    rs73920096   MEAN 0.009187 0.006139 -0.0006994
  19    rs73920096     SD        0 0.009479 0.009745
  19   rs115243272   GENO      C/C      C/T      T/T
  19   rs115243272 COUNTS        1        7       32
  19   rs115243272   FREQ    0.025    0.175      0.8
  19   rs115243272   MEAN -0.01209 0.004615 8.513e-05
  19   rs115243272     SD        0 0.007574  0.01012
  19   rs115002923   GENO      T/T      T/C      C/C
  19   rs115002923 COUNTS        1        7       32
  19   rs115002923   FREQ    0.025    0.175      0.8
  19   rs115002923   MEAN -0.01209 0.004615 8.513e-05
  19   rs115002923     SD        0 0.007574  0.01012
  19     rs4807825   GENO      C/C      C/T      T/T
  19     rs4807825 COUNTS        0       12       28
  19     rs4807825   FREQ        0      0.3      0.7
  19     rs4807825   MEAN       NA -0.001597 0.001504
  19     rs4807825     SD       NA  0.01231 0.008719
  19     rs8108471   GENO      T/T      T/C      C/C
  19     rs8108471 COUNTS        1        7       32
  19     rs8108471   FREQ    0.025    0.175      0.8
  19     rs8108471   MEAN 0.009187 0.004979 -0.0006594
  19     rs8108471     SD        0 0.009181 0.009898
  19     rs7251218   GENO      T/T      T/C      C/C
  19     rs7251218 COUNTS        4        9       27
  19     rs7251218   FREQ      0.1    0.225    0.675
  19     rs7251218   MEAN -0.006376 0.002166 0.001072
  19     rs7251218     SD 0.002827  0.01018  0.01024
  19    rs59174308   GENO      C/C      C/T      T/T
  19    rs59174308 COUNTS        7       14       19
  19    rs59174308   FREQ    0.175     0.35    0.475
  19    rs59174308   MEAN -0.0007878 -0.001493 0.002598
  19    rs59174308     SD 0.007352  0.01273 0.008231
  19    rs28453379   GENO      A/A      A/C      C/C
  19    rs28453379 COUNTS        1        7       32
  19    rs28453379   FREQ    0.025    0.175      0.8
  19    rs28453379   MEAN -0.01209 0.004615 8.513e-05
  19    rs28453379     SD        0 0.007574  0.01012
  19    rs61461754   GENO      A/A      A/G      G/G
  19    rs61461754 COUNTS        2       10       28
  19    rs61461754   FREQ     0.05     0.25      0.7
  19    rs61461754   MEAN -0.004686 0.0007598 0.0008827
  19    rs61461754     SD 0.000356  0.01049   0.0101
  19     rs7259761   GENO      A/A      A/G      G/G
  19     rs7259761 COUNTS        4       11       25
  19     rs7259761   FREQ      0.1    0.275    0.625
  19     rs7259761   MEAN -0.006376 0.002663 0.0007662
  19     rs7259761     SD 0.002827 0.009754  0.01038
  19    rs73920098   GENO      A/A      A/T      T/T
  19    rs73920098 COUNTS        1        7       32
  19    rs73920098   FREQ    0.025    0.175      0.8
  19    rs73920098   MEAN 0.009187 0.004979 -0.0006594
  19    rs73920098     SD        0 0.009181 0.009898
  19    rs77638824   GENO      A/A      A/G      G/G
  19    rs77638824 COUNTS        1        6       33
  19    rs77638824   FREQ    0.025     0.15    0.825
  19    rs77638824   MEAN 0.009187 0.006139 -0.0006994
  19    rs77638824     SD        0 0.009479 0.009745
  19    rs76774936   GENO      T/T      T/C      C/C
  19    rs76774936 COUNTS        0        8       32
  19    rs76774936   FREQ        0      0.2      0.8
  19    rs76774936   MEAN       NA 0.002562 7.644e-05
  19    rs76774936     SD       NA 0.007536  0.01042
  19   rs114171699   GENO      A/A      A/G      G/G
  19   rs114171699 COUNTS        1        7       32
  19   rs114171699   FREQ    0.025    0.175      0.8
  19   rs114171699   MEAN -0.01209 0.004615 8.513e-05
  19   rs114171699     SD        0 0.007574  0.01012
  19    rs73920099   GENO      G/G      G/C      C/C
  19    rs73920099 COUNTS        1        7       32
  19    rs73920099   FREQ    0.025    0.175      0.8
  19    rs73920099   MEAN 0.009187 0.004979 -0.0006594
  19    rs73920099     SD        0 0.009181 0.009898
  19    rs34831649   GENO      T/T      T/C      C/C
  19    rs34831649 COUNTS        4       11       25
  19    rs34831649   FREQ      0.1    0.275    0.625
  19    rs34831649   MEAN -0.006376 0.002663 0.0007662
  19    rs34831649     SD 0.002827 0.009754  0.01038
  19    rs10414882   GENO      C/C      C/T      T/T
  19    rs10414882 COUNTS        0       15       25
  19    rs10414882   FREQ        0    0.375    0.625
  19    rs10414882   MEAN       NA -0.0004356 0.001179
  19    rs10414882     SD       NA   0.0114 0.009032
  19   rs537868498   GENO      A/A     A/AG    AG/AG
  19   rs537868498 COUNTS        0        6       34
  19   rs537868498   FREQ        0     0.15     0.85
  19   rs537868498   MEAN       NA -0.008559 0.002185
  19   rs537868498     SD       NA  0.01311 0.008444
  19    rs78859616   GENO      G/G      G/A      A/A
  19    rs78859616 COUNTS        0        9       31
  19    rs78859616   FREQ        0    0.225    0.775
  19    rs78859616   MEAN       NA -0.001134 0.001069
  19    rs78859616     SD       NA  0.01314 0.008919
  19   rs115310383   GENO      A/A      A/G      G/G
  19   rs115310383 COUNTS        0        5       35
  19   rs115310383   FREQ        0    0.125    0.875
  19   rs115310383   MEAN       NA 0.001572 0.0004308
  19   rs115310383     SD       NA 0.008867  0.01012
  19    rs79029050   GENO      T/T      T/C      C/C
  19    rs79029050 COUNTS        0        6       34
  19    rs79029050   FREQ        0     0.15     0.85
  19    rs79029050   MEAN       NA -0.008559 0.002185
  19    rs79029050     SD       NA  0.01311 0.008444
  19    rs28590395   GENO      T/T      T/C      C/C
  19    rs28590395 COUNTS        4        9       27
  19    rs28590395   FREQ      0.1    0.225    0.675
  19    rs28590395   MEAN -0.006376 0.002166 0.001072
  19    rs28590395     SD 0.002827  0.01018  0.01024
  19   rs145134461   GENO      C/C      C/T      T/T
  19   rs145134461 COUNTS        1        7       32
  19   rs145134461   FREQ    0.025    0.175      0.8
  19   rs145134461   MEAN 0.009187 0.004979 -0.0006594
  19   rs145134461     SD        0 0.009181 0.009898
  19    rs12985605   GENO      C/C      C/T      T/T
  19    rs12985605 COUNTS        4       11       25
  19    rs12985605   FREQ      0.1    0.275    0.625
  19    rs12985605   MEAN -0.006376 0.002663 0.0007662
  19    rs12985605     SD 0.002827 0.009754  0.01038
  19      rs548323   GENO      C/C      C/G      G/G
  19      rs548323 COUNTS        4        9       27
  19      rs548323   FREQ      0.1    0.225    0.675
  19      rs548323   MEAN -0.006376 0.002166 0.001072
  19      rs548323     SD 0.002827  0.01018  0.01024
  19    rs67416888   GENO      T/T T/TCAAAA TCAAAA/TCAAAA
  19    rs67416888 COUNTS        1        7       32
  19    rs67416888   FREQ    0.025    0.175      0.8
  19    rs67416888   MEAN 0.009187 0.004979 -0.0006594
  19    rs67416888     SD        0 0.009181 0.009898
  19   rs568728229   GENO      G/G      G/A      A/A
  19   rs568728229 COUNTS        1        7       32
  19   rs568728229   FREQ    0.025    0.175      0.8
  19   rs568728229   MEAN 0.009187 0.004979 -0.0006594
  19   rs568728229     SD        0 0.009181 0.009898
  19   rs534407911   GENO      G/G      G/A      A/A
  19   rs534407911 COUNTS        0        8       32
  19   rs534407911   FREQ        0      0.2      0.8
  19   rs534407911   MEAN       NA 0.005505 -0.0006594
  19   rs534407911     SD       NA 0.008629 0.009898
  19      rs626000   GENO      A/A      A/C      C/C
  19      rs626000 COUNTS        4       11       25
  19      rs626000   FREQ      0.1    0.275    0.625
  19      rs626000   MEAN -0.006376 0.002663 0.0007662
  19      rs626000     SD 0.002827 0.009754  0.01038
  19      rs551244   GENO      G/G      G/C      C/C
  19      rs551244 COUNTS        0       11       29
  19      rs551244   FREQ        0    0.275    0.725
  19      rs551244   MEAN       NA -0.003069 0.001955
  19      rs551244     SD       NA  0.01176   0.0089
  19    rs73920100   GENO      A/A      A/G      G/G
  19    rs73920100 COUNTS        1        7       32
  19    rs73920100   FREQ    0.025    0.175      0.8
  19    rs73920100   MEAN 0.009187 0.004979 -0.0006594
  19    rs73920100     SD        0 0.009181 0.009898
  19      rs639251   GENO      C/C      C/T      T/T
  19      rs639251 COUNTS        0       12       28
  19      rs639251   FREQ        0      0.3      0.7
  19      rs639251   MEAN       NA -0.001597 0.001504
  19      rs639251     SD       NA  0.01231 0.008719
  19    rs56061427   GENO      G/G      G/A      A/A
  19    rs56061427 COUNTS        1       15       24
  19    rs56061427   FREQ    0.025    0.375      0.6
  19    rs56061427   MEAN 0.002917 0.001632 -0.0001859
  19    rs56061427     SD        0 0.009126  0.01063
  19    rs36071073   GENO      T/T      T/G      G/G
  19    rs36071073 COUNTS        4       11       25
  19    rs36071073   FREQ      0.1    0.275    0.625
  19    rs36071073   MEAN -0.006376 0.002663 0.0007662
  19    rs36071073     SD 0.002827 0.009754  0.01038
  19     rs8102722   GENO      T/T      T/C      C/C
  19     rs8102722 COUNTS        1        7       32
  19     rs8102722   FREQ    0.025    0.175      0.8
  19     rs8102722   MEAN 0.009187 0.004979 -0.0006594
  19     rs8102722     SD        0 0.009181 0.009898
  19    rs73920102   GENO      A/A      A/G      G/G
  19    rs73920102 COUNTS        1        7       32
  19    rs73920102   FREQ    0.025    0.175      0.8
  19    rs73920102   MEAN 0.009187 0.004979 -0.0006594
  19    rs73920102     SD        0 0.009181 0.009898
  19    rs73923403   GENO      C/C      C/T      T/T
  19    rs73923403 COUNTS        1        8       31
  19    rs73923403   FREQ    0.025      0.2    0.775
  19    rs73923403   MEAN 0.009187 0.006181 -0.001151
  19    rs73923403     SD        0 0.009154 0.009655
  19    rs12610356   GENO      G/G      G/A      A/A
  19    rs12610356 COUNTS        0       10       30
  19    rs12610356   FREQ        0     0.25     0.75
  19    rs12610356   MEAN       NA -0.003437  0.00191
  19    rs12610356     SD       NA  0.01233 0.008749
  19   rs115852443   GENO      G/G      G/A      A/A
  19   rs115852443 COUNTS        0        5       35
  19   rs115852443   FREQ        0    0.125    0.875
  19   rs115852443   MEAN       NA 0.001572 0.0004308
  19   rs115852443     SD       NA 0.008867  0.01012
  19    rs73923404   GENO      T/T      T/C      C/C
  19    rs73923404 COUNTS        1        7       32
  19    rs73923404   FREQ    0.025    0.175      0.8
  19    rs73923404   MEAN 0.009187 0.004979 -0.0006594
  19    rs73923404     SD        0 0.009181 0.009898
  19   rs142372412   GENO    TA/TA     TA/T      T/T
  19   rs142372412 COUNTS        2       12       26
  19   rs142372412   FREQ     0.05      0.3     0.65
  19   rs142372412   MEAN -0.004686  0.00145 0.0005738
  19   rs142372412     SD 0.000356  0.01013  0.01021
  19      rs525452   GENO      G/G      G/C      C/C
  19      rs525452 COUNTS        1        9       30
  19      rs525452   FREQ    0.025    0.225     0.75
  19      rs525452   MEAN 0.001918 0.006121 -0.001135
  19      rs525452     SD        0 0.008925 0.009822
  19      rs628271   GENO      C/C      C/T      T/T
  19      rs628271 COUNTS        1       15       24
  19      rs628271   FREQ    0.025    0.375      0.6
  19      rs628271   MEAN 0.001918 0.001347 3.387e-05
  19      rs628271     SD        0 0.009575  0.01043
  19    rs73923405   GENO      C/C      C/T      T/T
  19    rs73923405 COUNTS        1        7       32
  19    rs73923405   FREQ    0.025    0.175      0.8
  19    rs73923405   MEAN 0.009187 0.004521 -0.0005592
  19    rs73923405     SD        0 0.008631  0.01005
  19   rs149586693   GENO      G/G      G/C      C/C
  19   rs149586693 COUNTS        0        6       34
  19   rs149586693   FREQ        0     0.15     0.85
  19   rs149586693   MEAN       NA -0.006498 0.001822
  19   rs149586693     SD       NA  0.01598 0.008112
  19   rs113774422   GENO      G/G      G/A      A/A
  19   rs113774422 COUNTS        2        6       32
  19   rs113774422   FREQ     0.05     0.15      0.8
  19   rs113774422   MEAN -0.005084 0.005064 8.513e-05
  19   rs113774422     SD 0.009902 0.008194  0.01012
  19      rs555836   GENO      T/T      T/C      C/C
  19      rs555836 COUNTS        7       15       18
  19      rs555836   FREQ    0.175    0.375     0.45
  19      rs555836   MEAN -0.0007878 -0.001331  0.00269
  19      rs555836     SD 0.007352  0.01228  0.00846
  19     rs2024163   GENO      C/C      C/T      T/T
  19     rs2024163 COUNTS        1       13       26
  19     rs2024163   FREQ    0.025    0.325     0.65
  19     rs2024163   MEAN 0.002917 0.002807 -0.0006335
  19     rs2024163     SD        0 0.009243  0.01033
  19      rs481912   GENO      T/T      T/C      C/C
  19      rs481912 COUNTS        4       11       25
  19      rs481912   FREQ      0.1    0.275    0.625
  19      rs481912   MEAN -0.006376 0.002663 0.0007662
  19      rs481912     SD 0.002827 0.009754  0.01038
  19    rs55831999   GENO      C/C      C/T      T/T
  19    rs55831999 COUNTS        1        6       33
  19    rs55831999   FREQ    0.025     0.15    0.825
  19    rs55831999   MEAN 0.009187 0.003222 -0.0001689
  19    rs55831999     SD        0 0.008672  0.01014
  19    rs28436149   GENO      G/G      G/A      A/A
  19    rs28436149 COUNTS        2        6       32
  19    rs28436149   FREQ     0.05     0.15      0.8
  19    rs28436149   MEAN -0.005084 0.005064 8.513e-05
  19    rs28436149     SD 0.009902 0.008194  0.01012
  19    rs58761764   GENO      A/A      A/G      G/G
  19    rs58761764 COUNTS        1        6       33
  19    rs58761764   FREQ    0.025     0.15    0.825
  19    rs58761764   MEAN 0.009187 0.003222 -0.0001689
  19    rs58761764     SD        0 0.008672  0.01014
  19      rs671892   GENO      A/A      A/G      G/G
  19      rs671892 COUNTS        0       10       30
  19      rs671892   FREQ        0     0.25     0.75
  19      rs671892   MEAN       NA -0.002921 0.001738
  19      rs671892     SD       NA  0.01315 0.008475
  19    rs73923406   GENO      A/A      A/C      C/C
  19    rs73923406 COUNTS        1        6       33
  19    rs73923406   FREQ    0.025     0.15    0.825
  19    rs73923406   MEAN 0.009187 0.003222 -0.0001689
  19    rs73923406     SD        0 0.008672  0.01014
  19      rs581910   GENO      T/T      T/C      C/C
  19      rs581910 COUNTS        1       15       24
  19      rs581910   FREQ    0.025    0.375      0.6
  19      rs581910   MEAN 0.009187 -8.64e-05 0.0006271
  19      rs581910     SD        0  0.01251 0.008153
  19     rs7248008   GENO      T/T      T/C      C/C
  19     rs7248008 COUNTS        0       11       29
  19     rs7248008   FREQ        0    0.275    0.725
  19     rs7248008   MEAN       NA -0.001329 0.001295
  19     rs7248008     SD       NA  0.01354 0.008263
  19    rs73923408   GENO      T/T      T/C      C/C
  19    rs73923408 COUNTS        1        6       33
  19    rs73923408   FREQ    0.025     0.15    0.825
  19    rs73923408   MEAN 0.009187 0.003222 -0.0001689
  19    rs73923408     SD        0 0.008672  0.01014
  19    rs10404724   GENO      G/G      G/A      A/A
  19    rs10404724 COUNTS        0        4       36
  19    rs10404724   FREQ        0      0.1      0.9
  19    rs10404724   MEAN       NA -0.001049 0.0007539
  19    rs10404724     SD       NA 0.009926 0.009992
  19    rs76049419   GENO      G/G      G/A      A/A
  19    rs76049419 COUNTS        0       10       30
  19    rs76049419   FREQ        0     0.25     0.75
  19    rs76049419   MEAN       NA -0.000928 0.001074
  19    rs76049419     SD       NA  0.01241 0.009071
  19    rs73923409   GENO      A/A      A/G      G/G
  19    rs73923409 COUNTS        1        6       33
  19    rs73923409   FREQ    0.025     0.15    0.825
  19    rs73923409   MEAN 0.009187 0.003222 -0.0001689
  19    rs73923409     SD        0 0.008672  0.01014
  19    rs73923410   GENO      T/T      T/C      C/C
  19    rs73923410 COUNTS        1        6       33
  19    rs73923410   FREQ    0.025     0.15    0.825
  19    rs73923410   MEAN 0.009187 0.003222 -0.0001689
  19    rs73923410     SD        0 0.008672  0.01014
  19    rs10425737   GENO      T/T      T/A      A/A
  19    rs10425737 COUNTS        4       11       25
  19    rs10425737   FREQ      0.1    0.275    0.625
  19    rs10425737   MEAN -0.006376 0.002663 0.0007662
  19    rs10425737     SD 0.002827 0.009754  0.01038
  19    rs10406420   GENO      G/G      G/T      T/T
  19    rs10406420 COUNTS        4       11       25
  19    rs10406420   FREQ      0.1    0.275    0.625
  19    rs10406420   MEAN -0.006376 0.002663 0.0007662
  19    rs10406420     SD 0.002827 0.009754  0.01038
  19    rs10412262   GENO      T/T      T/C      C/C
  19    rs10412262 COUNTS        1       14       25
  19    rs10412262   FREQ    0.025     0.35    0.625
  19    rs10412262   MEAN 0.009187 4.886e-05 0.0005228
  19    rs10412262     SD        0  0.01297 0.007998
  19   rs111536113   GENO      G/G      G/A      A/A
  19   rs111536113 COUNTS        0        7       33
  19   rs111536113   FREQ        0    0.175    0.825
  19   rs111536113   MEAN       NA -0.005119 0.001781
  19   rs111536113     SD       NA  0.01504 0.008234
  19    rs78060389   GENO      A/A      A/T      T/T
  19    rs78060389 COUNTS        0        7       33
  19    rs78060389   FREQ        0    0.175    0.825
  19    rs78060389   MEAN       NA -0.005119 0.001781
  19    rs78060389     SD       NA  0.01504 0.008234
  19   rs116302592   GENO      C/C      C/T      T/T
  19   rs116302592 COUNTS        1        6       33
  19   rs116302592   FREQ    0.025     0.15    0.825
  19   rs116302592   MEAN 0.009187 0.003222 -0.0001689
  19   rs116302592     SD        0 0.008672  0.01014
  19   rs200668543   GENO      C/C    C/CAT  CAT/CAT
  19   rs200668543 COUNTS        0        4       36
  19   rs200668543   FREQ        0      0.1      0.9
  19   rs200668543   MEAN       NA -0.001441 0.0007974
  19   rs200668543     SD       NA  0.01382 0.009578
  19    rs56023496   GENO      G/G      G/A      A/A
  19    rs56023496 COUNTS        0       13       27
  19    rs56023496   FREQ        0    0.325    0.675
  19    rs56023496   MEAN       NA -0.0006355 0.001156
  19    rs56023496     SD       NA  0.01253 0.008525
  19    rs56304400   GENO      G/G      G/A      A/A
  19    rs56304400 COUNTS        0       11       29
  19    rs56304400   FREQ        0    0.275    0.725
  19    rs56304400   MEAN       NA -0.001436 0.001336
  19    rs56304400     SD       NA  0.01353 0.008257
  19   rs532372618   GENO TATAC/TATAC  TATAC/T      T/T
  19   rs532372618 COUNTS        0       10       30
  19   rs532372618   FREQ        0     0.25     0.75
  19   rs532372618   MEAN       NA 0.001347 0.0003157
  19   rs532372618     SD       NA 0.007839  0.01057
  19     rs4807830   GENO      T/T      T/C      C/C
  19     rs4807830 COUNTS        1       14       25
  19     rs4807830   FREQ    0.025     0.35    0.625
  19     rs4807830   MEAN 0.002917 0.002744 -0.0007355
  19     rs4807830     SD        0 0.008883  0.01053
  19     rs4807831   GENO      T/T      T/C      C/C
  19     rs4807831 COUNTS        6       18       16
  19     rs4807831   FREQ     0.15     0.45      0.4
  19     rs4807831   MEAN 0.002565  0.00137 -0.001069
  19     rs4807831     SD 0.007834 0.009292   0.0114
  19    rs80012190   GENO      G/G      G/C      C/C
  19    rs80012190 COUNTS        0        7       33
  19    rs80012190   FREQ        0    0.175    0.825
  19    rs80012190   MEAN       NA -0.005119 0.001781
  19    rs80012190     SD       NA  0.01504 0.008234
  19   rs571174580   GENO  CTT/CTT    CTT/C      C/C
  19   rs571174580 COUNTS        1       17       22
  19   rs571174580   FREQ    0.025    0.425     0.55
  19   rs571174580   MEAN 0.009061 -0.001417 0.001726
  19   rs571174580     SD        0   0.0116 0.008393
  19   rs114737389   GENO      T/T      T/C      C/C
  19   rs114737389 COUNTS        0       10       30
  19   rs114737389   FREQ        0     0.25     0.75
  19   rs114737389   MEAN       NA -0.000928 0.001074
  19   rs114737389     SD       NA  0.01241 0.009071
  19   rs142520289   GENO      T/T      T/C      C/C
  19   rs142520289 COUNTS        0        8       32
  19   rs142520289   FREQ        0      0.2      0.8
  19   rs142520289   MEAN       NA 0.002562 7.644e-05
  19   rs142520289     SD       NA 0.007536  0.01042
  19   rs530500429   GENO    CA/CA     CA/C      C/C
  19   rs530500429 COUNTS        0       11       29
  19   rs530500429   FREQ        0    0.275    0.725
  19   rs530500429   MEAN       NA -0.002589 0.001773
  19   rs530500429     SD       NA  0.01253 0.008617
  19    rs75844401   GENO      A/A      A/G      G/G
  19    rs75844401 COUNTS        1        6       33
  19    rs75844401   FREQ    0.025     0.15    0.825
  19    rs75844401   MEAN 0.009187 0.003222 -0.0001689
  19    rs75844401     SD        0 0.008672  0.01014
  19     rs6510864   GENO      G/G      G/A      A/A
  19     rs6510864 COUNTS        1       13       26
  19     rs6510864   FREQ    0.025    0.325     0.65
  19     rs6510864   MEAN  0.01459 -0.003034 0.001838
  19     rs6510864     SD        0   0.0115 0.008504
  19     rs6510865   GENO      C/C      C/T      T/T
  19     rs6510865 COUNTS        1       13       26
  19     rs6510865   FREQ    0.025    0.325     0.65
  19     rs6510865   MEAN 0.002917 0.001553 -6.171e-06
  19     rs6510865     SD        0 0.007998  0.01097
  19     rs6510866   GENO      G/G      G/A      A/A
  19     rs6510866 COUNTS        3       17       20
  19     rs6510866   FREQ    0.075    0.425      0.5
  19     rs6510866   MEAN  0.00679 -0.0007817 0.0007931
  19     rs6510866     SD 0.009238  0.01148 0.008499
  19      rs527515   GENO      T/T      T/C      C/C
  19      rs527515 COUNTS        6       15       19
  19      rs527515   FREQ     0.15    0.375    0.475
  19      rs527515   MEAN -0.00018 -0.002672 0.003373
  19      rs527515     SD 0.007859  0.01136 0.008744
  19    rs75734271   GENO      C/C      C/T      T/T
  19    rs75734271 COUNTS        0        4       36
  19    rs75734271   FREQ        0      0.1      0.9
  19    rs75734271   MEAN       NA 0.001091 0.000516
  19    rs75734271     SD       NA 0.009537  0.01004
  19      rs552320   GENO      A/A      A/G      G/G
  19      rs552320 COUNTS        1       15       24
  19      rs552320   FREQ    0.025    0.375      0.6
  19      rs552320   MEAN 0.009187 -8.64e-05 0.0006271
  19      rs552320     SD        0  0.01251 0.008153
  19     rs7259058   GENO      T/T      T/C      C/C
  19     rs7259058 COUNTS        1        6       33
  19     rs7259058   FREQ    0.025     0.15    0.825
  19     rs7259058   MEAN 0.009187 0.003222 -0.0001689
  19     rs7259058     SD        0 0.008672  0.01014
  19   rs140982422   GENO      C/C      C/T      T/T
  19   rs140982422 COUNTS        1        6       33
  19   rs140982422   FREQ    0.025     0.15    0.825
  19   rs140982422   MEAN 0.009187 0.003222 -0.0001689
  19   rs140982422     SD        0 0.008672  0.01014
  19    rs10407747   GENO      T/T      T/C      C/C
  19    rs10407747 COUNTS        1        7       32
  19    rs10407747   FREQ    0.025    0.175      0.8
  19    rs10407747   MEAN -0.01209 0.004615 8.513e-05
  19    rs10407747     SD        0 0.007574  0.01012
  19   rs115063080   GENO      T/T      T/G      G/G
  19   rs115063080 COUNTS        0        4       36
  19   rs115063080   FREQ        0      0.1      0.9
  19   rs115063080   MEAN       NA 0.001091 0.000516
  19   rs115063080     SD       NA 0.009537  0.01004
  19      rs434040   GENO      C/C      C/T      T/T
  19      rs434040 COUNTS        2       17       21
  19      rs434040   FREQ     0.05    0.425    0.525
  19      rs434040   MEAN  0.01189 -0.001536 0.001204
  19      rs434040     SD 0.003822  0.01119 0.008494
  19   rs113822695   GENO      G/G      G/A      A/A
  19   rs113822695 COUNTS        0        4       36
  19   rs113822695   FREQ        0      0.1      0.9
  19   rs113822695   MEAN       NA 0.001091 0.000516
  19   rs113822695     SD       NA 0.009537  0.01004
  19    rs58052845   GENO      T/T      T/C      C/C
  19    rs58052845 COUNTS        1        6       33
  19    rs58052845   FREQ    0.025     0.15    0.825
  19    rs58052845   MEAN 0.009187 0.003222 -0.0001689
  19    rs58052845     SD        0 0.008672  0.01014
  19   rs141573296   GENO      T/T T/TCTCCTCCTCCTC TCTCCTCCTCCTC/TCTCCTCCTCCTC
  19   rs141573296 COUNTS        0        9       31
  19   rs141573296   FREQ        0    0.225    0.775
  19   rs141573296   MEAN       NA -0.001134 0.001069
  19   rs141573296     SD       NA  0.01314 0.008919
  19   rs201860571   GENO      C/C C/CCTCCTT CCTCCTT/CCTCCTT
  19   rs201860571 COUNTS        0        4       36
  19   rs201860571   FREQ        0      0.1      0.9
  19   rs201860571   MEAN       NA 0.001091 0.000516
  19   rs201860571     SD       NA 0.009537  0.01004
  19      rs372890   GENO      T/T      T/C      C/C
  19      rs372890 COUNTS        0        8       32
  19      rs372890   FREQ        0      0.2      0.8
  19      rs372890   MEAN       NA -0.004402 0.001818
  19      rs372890     SD       NA  0.01407 0.008363
  19     rs1270038   GENO      G/G      G/C      C/C
  19     rs1270038 COUNTS        2       17       21
  19     rs1270038   FREQ     0.05    0.425    0.525
  19     rs1270038   MEAN  0.01189 -0.001536 0.001204
  19     rs1270038     SD 0.003822  0.01119 0.008494
  19    rs79786852   GENO      A/A      A/G      G/G
  19    rs79786852 COUNTS        0        5       35
  19    rs79786852   FREQ        0    0.125    0.875
  19    rs79786852   MEAN       NA -0.003374 0.001137
  19    rs79786852     SD       NA  0.01041 0.009821
  19    rs74821533   GENO      A/A      A/G      G/G
  19    rs74821533 COUNTS        1        7       32
  19    rs74821533   FREQ    0.025    0.175      0.8
  19    rs74821533   MEAN -0.01209 0.004615 8.513e-05
  19    rs74821533     SD        0 0.007574  0.01012
  19      rs494642   GENO      T/T      T/C      C/C
  19      rs494642 COUNTS        3       11       26
  19      rs494642   FREQ    0.075    0.275     0.65
  19      rs494642   MEAN -0.007023 0.0008351 0.001339
  19      rs494642     SD 0.003078 0.008921  0.01058
  19    rs73923411   GENO      G/G      G/C      C/C
  19    rs73923411 COUNTS        1        6       33
  19    rs73923411   FREQ    0.025     0.15    0.825
  19    rs73923411   MEAN 0.009187 0.003222 -0.0001689
  19    rs73923411     SD        0 0.008672  0.01014
  19    rs57828334   GENO      A/A      A/G      G/G
  19    rs57828334 COUNTS        0       10       30
  19    rs57828334   FREQ        0     0.25     0.75
  19    rs57828334   MEAN       NA -0.000928 0.001074
  19    rs57828334     SD       NA  0.01241 0.009071
  19      rs574567   GENO      T/T      T/C      C/C
  19      rs574567 COUNTS        0        8       32
  19      rs574567   FREQ        0      0.2      0.8
  19      rs574567   MEAN       NA -0.004402 0.001818
  19      rs574567     SD       NA  0.01407 0.008363
  19    rs67982039   GENO      G/G G/GACCCTAATCT GACCCTAATCT/GACCCTAATCT
  19    rs67982039 COUNTS        0        9       31
  19    rs67982039   FREQ        0    0.225    0.775
  19    rs67982039   MEAN       NA -0.002292 0.001405
  19    rs67982039     SD       NA   0.0146 0.008164
  19    rs73923412   GENO      T/T      T/C      C/C
  19    rs73923412 COUNTS        1        6       33
  19    rs73923412   FREQ    0.025     0.15    0.825
  19    rs73923412   MEAN 0.009187 0.003222 -0.0001689
  19    rs73923412     SD        0 0.008672  0.01014
  19     rs1638538   GENO      G/G      G/C      C/C
  19     rs1638538 COUNTS        5       15       20
  19     rs1638538   FREQ    0.125    0.375      0.5
  19     rs1638538   MEAN -0.003263 0.002588 2.183e-05
  19     rs1638538     SD 0.007378 0.009293  0.01084
  19   rs111653728   GENO      A/A      A/G      G/G
  19   rs111653728 COUNTS        0        6       34
  19   rs111653728   FREQ        0     0.15     0.85
  19   rs111653728   MEAN       NA -0.006498 0.001822
  19   rs111653728     SD       NA  0.01598 0.008112
  19      rs731773   GENO      C/C      C/T      T/T
  19      rs731773 COUNTS        0        5       35
  19      rs731773   FREQ        0    0.125    0.875
  19      rs731773   MEAN       NA 0.003208 0.0001973
  19      rs731773     SD       NA  0.01108 0.009808
  19      rs398592   GENO      T/T      T/C      C/C
  19      rs398592 COUNTS        1        6       33
  19      rs398592   FREQ    0.025     0.15    0.825
  19      rs398592   MEAN -0.00252 -0.004025 0.001503
  19      rs398592     SD        0  0.01777 0.008019
  19    rs80255471   GENO      C/C      C/G      G/G
  19    rs80255471 COUNTS        0        6       34
  19    rs80255471   FREQ        0     0.15     0.85
  19    rs80255471   MEAN       NA 0.003707 2.06e-05
  19    rs80255471     SD       NA  0.01001 0.009895
  19   rs563082656   GENO      T/T     T/TA    TA/TA
  19   rs563082656 COUNTS        2       13       25
  19   rs563082656   FREQ     0.05    0.325    0.625
  19   rs563082656   MEAN  0.01355 -0.001774 0.0007562
  19   rs563082656     SD 0.006618  0.01155 0.008531
  19    rs79314920   GENO      G/G      G/C      C/C
  19    rs79314920 COUNTS        0        4       36
  19    rs79314920   FREQ        0      0.1      0.9
  19    rs79314920   MEAN       NA 0.0003612 0.0005971
  19    rs79314920     SD       NA  0.01048  0.00996
  19    rs71942694   GENO      C/C   C/CGAG CGAG/CGAG
  19    rs71942694 COUNTS        0        5       35
  19    rs71942694   FREQ        0    0.125    0.875
  19    rs71942694   MEAN       NA 0.003208 0.0001973
  19    rs71942694     SD       NA  0.01108 0.009808
  19    rs11880463   GENO      G/G      G/A      A/A
  19    rs11880463 COUNTS        0       10       30
  19    rs11880463   FREQ        0     0.25     0.75
  19    rs11880463   MEAN       NA -8.306e-05 0.0007924
  19    rs11880463     SD       NA  0.01071 0.009761
  19      rs452767   GENO      T/T      T/C      C/C
  19      rs452767 COUNTS        7       25        8
  19      rs452767   FREQ    0.175    0.625      0.2
  19      rs452767   MEAN 0.003519 0.0008343 -0.002819
  19      rs452767     SD 0.009354 0.008654  0.01376
  19     rs2302222   GENO      C/C      C/T      T/T
  19     rs2302222 COUNTS        0        5       35
  19     rs2302222   FREQ        0    0.125    0.875
  19     rs2302222   MEAN       NA 0.003208 0.0001973
  19     rs2302222     SD       NA  0.01108 0.009808
  19    rs57452891   GENO      A/A      A/G      G/G
  19    rs57452891 COUNTS        0        5       35
  19    rs57452891   FREQ        0    0.125    0.875
  19    rs57452891   MEAN       NA 0.0007715 0.0005453
  19    rs57452891     SD       NA 0.008391  0.01017
  19    esv3643546   GENO ACACAAACACCCGCCCACACACGCCCACGCAGCCCCGTTCACGACGGCCACAGAGAGGGAGCGCGTG/ACACAAACACCCGCCCACACACGCCCACGCAGCCCCGTTCACGACGGCCACAGAGAGGGAGCGCGTG ACACAAACACCCGCCCACACACGCCCACGCAGCCCCGTTCACGACGGCCACAGAGAGGGAGCGCGTG/A      A/A
  19    esv3643546 COUNTS        0       25       15
  19    esv3643546   FREQ        0    0.625    0.375
  19    esv3643546   MEAN       NA 0.0003646 0.0009218
  19    esv3643546     SD       NA   0.0111 0.007758
  19      rs398462   GENO      C/C      C/T      T/T
  19      rs398462 COUNTS        3       15       22
  19      rs398462   FREQ    0.075    0.375     0.55
  19      rs398462   MEAN -0.005494 -9.295e-05 0.001855
  19      rs398462     SD 0.002694  0.01232  0.00848
  19      rs454532   GENO      C/C      C/T      T/T
  19      rs454532 COUNTS        9       21       10
  19      rs454532   FREQ    0.225    0.525     0.25
  19      rs454532   MEAN -0.003125 0.001185 0.002619
  19      rs454532     SD   0.0129 0.009331 0.007859
  19   rs115849142   GENO      T/T      T/C      C/C
  19   rs115849142 COUNTS        0        7       33
  19   rs115849142   FREQ        0    0.175    0.825
  19   rs115849142   MEAN       NA 0.003629 -7.453e-05
  19   rs115849142     SD       NA 0.009142  0.01003
  19      rs672355   GENO      G/G      G/C      C/C
  19      rs672355 COUNTS        0        4       36
  19      rs672355   FREQ        0      0.1      0.9
  19      rs672355   MEAN       NA -0.00354 0.001031
  19      rs672355     SD       NA 0.007045  0.01011
  19    rs12984893   GENO      T/T      T/C      C/C
  19    rs12984893 COUNTS        0        5       35
  19    rs12984893   FREQ        0    0.125    0.875
  19    rs12984893   MEAN       NA 0.003208 0.0001973
  19    rs12984893     SD       NA  0.01108 0.009808
  19    rs12974931   GENO      A/A      A/G      G/G
  19    rs12974931 COUNTS        0        5       35
  19    rs12974931   FREQ        0    0.125    0.875
  19    rs12974931   MEAN       NA 0.003208 0.0001973
  19    rs12974931     SD       NA  0.01108 0.009808
  19   rs112110212   GENO GCAAC/GCAAC  GCAAC/G      G/G
  19   rs112110212 COUNTS        0        5       35
  19   rs112110212   FREQ        0    0.125    0.875
  19   rs112110212   MEAN       NA 0.0001459 0.0006346
  19   rs112110212     SD       NA 0.005565   0.0104
  19    rs78125990   GENO      A/A      A/C      C/C
  19    rs78125990 COUNTS        0        4       36
  19    rs78125990   FREQ        0      0.1      0.9
  19    rs78125990   MEAN       NA -0.00354 0.001031
  19    rs78125990     SD       NA 0.007045  0.01011
  19    rs73923415   GENO      A/A      A/G      G/G
  19    rs73923415 COUNTS        0        4       36
  19    rs73923415   FREQ        0      0.1      0.9
  19    rs73923415   MEAN       NA -0.001807 0.000838
  19    rs73923415     SD       NA 0.009253  0.01003
  19     rs6510867   GENO      T/T      T/C      C/C
  19     rs6510867 COUNTS        1        7       32
  19     rs6510867   FREQ    0.025    0.175      0.8
  19     rs6510867   MEAN -0.00252 -0.004247 0.001725
  19     rs6510867     SD        0  0.01623 0.008045
  19   rs114512659   GENO      G/G      G/C      C/C
  19   rs114512659 COUNTS        0        5       35
  19   rs114512659   FREQ        0    0.125    0.875
  19   rs114512659   MEAN       NA 0.001572 0.0004308
  19   rs114512659     SD       NA 0.008867  0.01012
  19     rs8103398   GENO      T/T      T/C      C/C
  19     rs8103398 COUNTS        0        5       35
  19     rs8103398   FREQ        0    0.125    0.875
  19     rs8103398   MEAN       NA 0.0009994 0.0005127
  19     rs8103398     SD       NA 0.008189  0.01019
  19    rs28421560   GENO      G/G      G/A      A/A
  19    rs28421560 COUNTS        3       16       21
  19    rs28421560   FREQ    0.075      0.4    0.525
  19    rs28421560   MEAN 0.001767 -0.001133 0.001703
  19    rs28421560     SD 0.008924  0.01241 0.007917
  19     rs3795017   GENO      A/A      A/G      G/G
  19     rs3795017 COUNTS        1       11       28
  19     rs3795017   FREQ    0.025    0.275      0.7
  19     rs3795017   MEAN -0.002019 0.004639 -0.0009311
  19     rs3795017     SD        0 0.008417  0.01026
  19     rs3795016   GENO      A/A      A/C      C/C
  19     rs3795016 COUNTS        2       16       22
  19     rs3795016   FREQ     0.05      0.4     0.55
  19     rs3795016   MEAN 0.006826 0.0008787 -0.0002168
  19     rs3795016     SD  0.01251 0.008933  0.01059
  19   rs143140157   GENO      A/A      A/G      G/G
  19   rs143140157 COUNTS        0        6       34
  19   rs143140157   FREQ        0     0.15     0.85
  19   rs143140157   MEAN       NA 1.502e-05 0.0006721
  19   rs143140157     SD       NA 0.008801  0.01017
  19      rs530942   GENO      G/G      G/A      A/A
  19      rs530942 COUNTS        0        7       33
  19      rs530942   FREQ        0    0.175    0.825
  19      rs530942   MEAN       NA -0.00585 0.001936
  19      rs530942     SD       NA  0.01151 0.009111
  19   rs114090653   GENO      T/T      T/C      C/C
  19   rs114090653 COUNTS        0        4       36
  19   rs114090653   FREQ        0      0.1      0.9
  19   rs114090653   MEAN       NA 0.0004697 0.0005851
  19   rs114090653     SD       NA  0.01034 0.009972
  19    rs78985335   GENO      A/A      A/G      G/G
  19    rs78985335 COUNTS        0        6       34
  19    rs78985335   FREQ        0     0.15     0.85
  19    rs78985335   MEAN       NA 0.003707 2.06e-05
  19    rs78985335     SD       NA  0.01001 0.009895
  19   rs147242114   GENO      G/G      G/A      A/A
  19   rs147242114 COUNTS        0        8       32
  19   rs147242114   FREQ        0      0.2      0.8
  19   rs147242114   MEAN       NA 0.004699 -0.0004579
  19   rs147242114     SD       NA 0.009734 0.009785
  19   rs115099377   GENO      T/T      T/G      G/G
  19   rs115099377 COUNTS        0        5       35
  19   rs115099377   FREQ        0    0.125    0.875
  19   rs115099377   MEAN       NA 0.001572 0.0004308
  19   rs115099377     SD       NA 0.008867  0.01012
  19   rs112842748   GENO      C/C      C/T      T/T
  19   rs112842748 COUNTS        2       10       28
  19   rs112842748   FREQ     0.05     0.25      0.7
  19   rs112842748   MEAN 0.006677 -0.00183 0.0009961
  19   rs112842748     SD  0.00355 0.006391  0.01103
  19    rs75933578   GENO      A/A      A/G      G/G
  19    rs75933578 COUNTS        0        6       34
  19    rs75933578   FREQ        0     0.15     0.85
  19    rs75933578   MEAN       NA 0.002345 0.0002609
  19    rs75933578     SD       NA 0.008154  0.01022
  19   rs111638245   GENO      A/A      A/G      G/G
  19   rs111638245 COUNTS        0        4       36
  19   rs111638245   FREQ        0      0.1      0.9
  19   rs111638245   MEAN       NA -0.004808 0.001171
  19   rs111638245     SD       NA  0.01944 0.008516
  19    rs10408217   GENO      C/C      C/A      A/A
  19    rs10408217 COUNTS        3        9       28
  19    rs10408217   FREQ    0.075    0.225      0.7
  19    rs10408217   MEAN 0.003611 -0.001753 0.0009961
  19    rs10408217     SD 0.005873 0.006773  0.01103
  19    rs10411237   GENO      A/A      A/G      G/G
  19    rs10411237 COUNTS       10       12       18
  19    rs10411237   FREQ     0.25      0.3     0.45
  19    rs10411237   MEAN -0.001199 -0.001872 0.003189
  19    rs10411237     SD  0.01323 0.007929  0.00877
  19    rs11879954   GENO      C/C      C/T      T/T
  19    rs11879954 COUNTS       10       12       18
  19    rs11879954   FREQ     0.25      0.3     0.45
  19    rs11879954   MEAN -0.001199 -0.001872 0.003189
  19    rs11879954     SD  0.01323 0.007929  0.00877
  19    rs11881902   GENO      A/A      A/G      G/G
  19    rs11881902 COUNTS       10       12       18
  19    rs11881902   FREQ     0.25      0.3     0.45
  19    rs11881902   MEAN -0.001199 -0.001872 0.003189
  19    rs11881902     SD  0.01323 0.007929  0.00877
  19    rs10420456   GENO      C/C      C/T      T/T
  19    rs10420456 COUNTS        0        8       32
  19    rs10420456   FREQ        0      0.2      0.8
  19    rs10420456   MEAN       NA 0.004699 -0.0004579
  19    rs10420456     SD       NA 0.009734 0.009785
  19   rs145849096   GENO      A/A      A/G      G/G
  19   rs145849096 COUNTS        1        4       35
  19   rs145849096   FREQ    0.025      0.1    0.875
  19   rs145849096   MEAN 0.009187 -0.003838 0.0008316
  19   rs145849096     SD        0 0.001627  0.01035
  19    rs10420873   GENO      A/A      A/T      T/T
  19    rs10420873 COUNTS        1        4       35
  19    rs10420873   FREQ    0.025      0.1    0.875
  19    rs10420873   MEAN 0.004166 -0.00168 0.0007285
  19    rs10420873     SD        0  0.01021  0.01008
  19    rs10418579   GENO      A/A      A/G      G/G
  19    rs10418579 COUNTS        0        8       32
  19    rs10418579   FREQ        0      0.2      0.8
  19    rs10418579   MEAN       NA 0.004699 -0.0004579
  19    rs10418579     SD       NA 0.009734 0.009785
  19    rs73547541   GENO      A/A      A/G      G/G
  19    rs73547541 COUNTS        0       11       29
  19    rs73547541   FREQ        0    0.275    0.725
  19    rs73547541   MEAN       NA  0.00455 -0.0009348
  19    rs73547541     SD       NA 0.009507 0.009743
  19    rs76045003   GENO      C/C      C/T      T/T
  19    rs76045003 COUNTS        0        6       34
  19    rs76045003   FREQ        0     0.15     0.85
  19    rs76045003   MEAN       NA 0.002345 0.0002609
  19    rs76045003     SD       NA 0.008154  0.01022
  19    rs79342694   GENO      C/C      C/G      G/G
  19    rs79342694 COUNTS        0        4       36
  19    rs79342694   FREQ        0      0.1      0.9
  19    rs79342694   MEAN       NA  0.00107 0.0005184
  19    rs79342694     SD       NA 0.009817  0.01002
  19   rs183550614   GENO      C/C      C/T      T/T
  19   rs183550614 COUNTS        0        6       34
  19   rs183550614   FREQ        0     0.15     0.85
  19   rs183550614   MEAN       NA -0.007929 0.002074
  19   rs183550614     SD       NA  0.01453  0.00823
  19    rs10402257   GENO      T/T      T/C      C/C
  19    rs10402257 COUNTS        0        4       36
  19    rs10402257   FREQ        0      0.1      0.9
  19    rs10402257   MEAN       NA  0.00107 0.0005184
  19    rs10402257     SD       NA 0.009817  0.01002
  19    rs10403518   GENO      A/A      A/G      G/G
  19    rs10403518 COUNTS        1        8       31
  19    rs10403518   FREQ    0.025      0.2    0.775
  19    rs10403518   MEAN 0.002917 -0.0009642 0.0008948
  19    rs10403518     SD        0 0.006892  0.01071
  19    rs10409633   GENO      T/T      T/A      A/A
  19    rs10409633 COUNTS        0        4       36
  19    rs10409633   FREQ        0      0.1      0.9
  19    rs10409633   MEAN       NA  0.00107 0.0005184
  19    rs10409633     SD       NA 0.009817  0.01002
  19      rs563793   GENO      A/A      A/G      G/G
  19      rs563793 COUNTS        1       17       22
  19      rs563793   FREQ    0.025    0.425     0.55
  19      rs563793   MEAN 0.002917 0.0001821 0.0007695
  19      rs563793     SD        0 0.008687   0.0111
  19      rs563771   GENO      C/C      C/T      T/T
  19      rs563771 COUNTS        9       18       13
  19      rs563771   FREQ    0.225     0.45    0.325
  19      rs563771   MEAN 0.003422 0.0006363 -0.001485
  19      rs563771     SD  0.00732 0.009841  0.01154
  19      rs598236   GENO      T/T      T/C      C/C
  19      rs598236 COUNTS        1        8       31
  19      rs598236   FREQ    0.025      0.2    0.775
  19      rs598236   MEAN 0.002917 -0.0009642 0.0008948
  19      rs598236     SD        0 0.006892  0.01071
  19      rs585107   GENO      G/G      G/A      A/A
  19      rs585107 COUNTS        3       16       21
  19      rs585107   FREQ    0.075      0.4    0.525
  19      rs585107   MEAN -0.004098 0.004123 -0.001463
  19      rs585107     SD 0.009652 0.007848  0.01081
  19   rs114389016   GENO      A/A      A/G      G/G
  19   rs114389016 COUNTS        0        5       35
  19   rs114389016   FREQ        0    0.125    0.875
  19   rs114389016   MEAN       NA 0.001572 0.0004308
  19   rs114389016     SD       NA 0.008867  0.01012
  19   rs143193745   GENO      T/T      T/C      C/C
  19   rs143193745 COUNTS        0        6       34
  19   rs143193745   FREQ        0     0.15     0.85
  19   rs143193745   MEAN       NA -0.007929 0.002074
  19   rs143193745     SD       NA  0.01453  0.00823
  19      rs528062   GENO      T/T      T/G      G/G
  19      rs528062 COUNTS        1       17       22
  19      rs528062   FREQ    0.025    0.425     0.55
  19      rs528062   MEAN 0.002917 0.0001821 0.0007695
  19      rs528062     SD        0 0.008687   0.0111
  19   rs145663572   GENO      A/A      A/G      G/G
  19   rs145663572 COUNTS        0        8       32
  19   rs145663572   FREQ        0      0.2      0.8
  19   rs145663572   MEAN       NA 0.004699 -0.0004579
  19   rs145663572     SD       NA 0.009734 0.009785
  19      rs505401   GENO      A/A      A/T      T/T
  19      rs505401 COUNTS        1       23       16
  19      rs505401   FREQ    0.025    0.575      0.4
  19      rs505401   MEAN 0.002917 0.0008362 4.961e-05
  19      rs505401     SD        0 0.008241  0.01237
  19   rs367991289   GENO TTAAAATAAAA/TTAAAATAAAA TTAAAATAAAA/T      T/T
  19   rs367991289 COUNTS        0       17       23
  19   rs367991289   FREQ        0    0.425    0.575
  19   rs367991289   MEAN       NA 0.003086 -0.001284
  19   rs367991289     SD       NA 0.008131  0.01078
  19   rs116414903   GENO      A/A      A/G      G/G
  19   rs116414903 COUNTS        1        5       34
  19   rs116414903   FREQ    0.025    0.125     0.85
  19   rs116414903   MEAN 0.009187 -0.002948 0.0008381
  19   rs116414903     SD        0 0.002438   0.0105
  19    rs57740431   GENO      T/T      T/C      C/C
  19    rs57740431 COUNTS        0        6       34
  19    rs57740431   FREQ        0     0.15     0.85
  19    rs57740431   MEAN       NA -0.007929 0.002074
  19    rs57740431     SD       NA  0.01453  0.00823
  19      rs502646   GENO      G/G      G/T      T/T
  19      rs502646 COUNTS        3       16       21
  19      rs502646   FREQ    0.075      0.4    0.525
  19      rs502646   MEAN -0.004098 0.004123 -0.001463
  19      rs502646     SD 0.009652 0.007848  0.01081
  19    rs59836278   GENO      C/C     C/CT    CT/CT
  19    rs59836278 COUNTS        0       11       29
  19    rs59836278   FREQ        0    0.275    0.725
  19    rs59836278   MEAN       NA  0.00455 -0.0009348
  19    rs59836278     SD       NA 0.009507 0.009743
  19    rs10417339   GENO      T/T      T/G      G/G
  19    rs10417339 COUNTS        5       15       20
  19    rs10417339   FREQ    0.125    0.375      0.5
  19    rs10417339   MEAN 0.005081 0.003394 -0.002668
  19    rs10417339     SD  0.01292 0.006384  0.01059
  19    rs58546514   GENO      T/T      T/A      A/A
  19    rs58546514 COUNTS        0       11       29
  19    rs58546514   FREQ        0    0.275    0.725
  19    rs58546514   MEAN       NA  0.00455 -0.0009348
  19    rs58546514     SD       NA 0.009507 0.009743
  19   rs531706842   GENO      C/C     C/CT    CT/CT
  19   rs531706842 COUNTS        9       22        9
  19   rs531706842   FREQ    0.225     0.55    0.225
  19   rs531706842   MEAN 0.001401 -0.001075 0.003775
  19   rs531706842     SD 0.008394   0.0108 0.008871
  19    rs59045422   GENO      T/T      T/C      C/C
  19    rs59045422 COUNTS        0        8       32
  19    rs59045422   FREQ        0      0.2      0.8
  19    rs59045422   MEAN       NA 0.008268 -0.00135
  19    rs59045422     SD       NA 0.007496 0.009531
  19   rs115371334   GENO      A/A      A/G      G/G
  19   rs115371334 COUNTS        0        6       34
  19   rs115371334   FREQ        0     0.15     0.85
  19   rs115371334   MEAN       NA 0.002345 0.0002609
  19   rs115371334     SD       NA 0.008154  0.01022
  19    rs57838932   GENO      A/A      A/G      G/G
  19    rs57838932 COUNTS        2       13       25
  19    rs57838932   FREQ     0.05    0.325    0.625
  19    rs57838932   MEAN -0.004029 0.006172 -0.001969
  19    rs57838932     SD  0.01365 0.006857  0.01008
  19      rs521878   GENO      T/T      T/C      C/C
  19      rs521878 COUNTS        0        5       35
  19      rs521878   FREQ        0    0.125    0.875
  19      rs521878   MEAN       NA -0.004549 0.001305
  19      rs521878     SD       NA 0.004148  0.01027
  19   rs111480618   GENO      T/T      T/C      C/C
  19   rs111480618 COUNTS        1       12       27
  19   rs111480618   FREQ    0.025      0.3    0.675
  19   rs111480618   MEAN 0.005623 0.005748 -0.001913
  19   rs111480618     SD        0  0.00877 0.009691
  19    rs12977353   GENO      A/A      A/G      G/G
  19    rs12977353 COUNTS        0        9       31
  19    rs12977353   FREQ        0    0.225    0.775
  19    rs12977353   MEAN       NA 0.001201 0.0003914
  19    rs12977353     SD       NA  0.01034 0.009903
  19      rs617748   GENO      G/G      G/A      A/A
  19      rs617748 COUNTS        0        5       35
  19      rs617748   FREQ        0    0.125    0.875
  19      rs617748   MEAN       NA -0.004549 0.001305
  19      rs617748     SD       NA 0.004148  0.01027
  19      rs645760   GENO      A/A      A/C      C/C
  19      rs645760 COUNTS        1       17       22
  19      rs645760   FREQ    0.025    0.425     0.55
  19      rs645760   MEAN 0.002917 0.0001821 0.0007695
  19      rs645760     SD        0 0.008687   0.0111
  19     rs8105106   GENO      A/A      A/C      C/C
  19     rs8105106 COUNTS       10       14       16
  19     rs8105106   FREQ     0.25     0.35      0.4
  19     rs8105106   MEAN -0.001199 -0.002437 0.004316
  19     rs8105106     SD  0.01323 0.007952 0.008249
  19     rs1865028   GENO      T/T      T/C      C/C
  19     rs1865028 COUNTS        1       17       22
  19     rs1865028   FREQ    0.025    0.425     0.55
  19     rs1865028   MEAN 0.002917 0.0001821 0.0007695
  19     rs1865028     SD        0 0.008687   0.0111
  19    rs73547555   GENO      T/T      T/G      G/G
  19    rs73547555 COUNTS        0        8       32
  19    rs73547555   FREQ        0      0.2      0.8
  19    rs73547555   MEAN       NA 0.008268 -0.00135
  19    rs73547555     SD       NA 0.007496 0.009531
  19   rs114102851   GENO      G/G      G/C      C/C
  19   rs114102851 COUNTS        0        8       32
  19   rs114102851   FREQ        0      0.2      0.8
  19   rs114102851   MEAN       NA 0.004699 -0.0004579
  19   rs114102851     SD       NA 0.009734 0.009785
  19    rs78807434   GENO      A/A      A/G      G/G
  19    rs78807434 COUNTS       10       14       16
  19    rs78807434   FREQ     0.25     0.35      0.4
  19    rs78807434   MEAN -0.001199 -0.002437 0.004316
  19    rs78807434     SD  0.01323 0.007952 0.008249
  19      rs608145   GENO      A/A      A/G      G/G
  19      rs608145 COUNTS        1       17       22
  19      rs608145   FREQ    0.025    0.425     0.55
  19      rs608145   MEAN 0.002917 0.0001821 0.0007695
  19      rs608145     SD        0 0.008687   0.0111
  19   rs145090757   GENO      A/A      A/G      G/G
  19   rs145090757 COUNTS        0        8       32
  19   rs145090757   FREQ        0      0.2      0.8
  19   rs145090757   MEAN       NA 0.004699 -0.0004579
  19   rs145090757     SD       NA 0.009734 0.009785
  19      rs609898   GENO      G/G      G/A      A/A
  19      rs609898 COUNTS        0       11       29
  19      rs609898   FREQ        0    0.275    0.725
  19      rs609898   MEAN       NA -0.0007886  0.00109
  19      rs609898     SD       NA 0.007286  0.01076
  19      rs510664   GENO      A/A      A/G      G/G
  19      rs510664 COUNTS        0        5       35
  19      rs510664   FREQ        0    0.125    0.875
  19      rs510664   MEAN       NA -0.004549 0.001305
  19      rs510664     SD       NA 0.004148  0.01027
  19     rs6510869   GENO      C/C      C/T      T/T
  19     rs6510869 COUNTS        2       23       15
  19     rs6510869   FREQ     0.05    0.575    0.375
  19     rs6510869   MEAN 0.007767 0.0006975 -0.0005757
  19     rs6510869     SD 0.003033  0.01189 0.006306
  19   rs111635621   GENO      A/A      A/C      C/C
  19   rs111635621 COUNTS        1        8       31
  19   rs111635621   FREQ    0.025      0.2    0.775
  19   rs111635621   MEAN -0.03071 -0.0006741 0.001905
  19   rs111635621     SD        0  0.01049 0.008135
  19      rs476596   GENO      A/A      A/G      G/G
  19      rs476596 COUNTS        2       15       23
  19      rs476596   FREQ     0.05    0.375    0.575
  19      rs476596   MEAN 0.000693 0.003647 -0.001441
  19      rs476596     SD 0.006972 0.009178  0.01031
  19    rs73547557   GENO      A/A      A/G      G/G
  19    rs73547557 COUNTS        0        8       32
  19    rs73547557   FREQ        0      0.2      0.8
  19    rs73547557   MEAN       NA 0.008268 -0.00135
  19    rs73547557     SD       NA 0.007496 0.009531
  19    rs73547558   GENO      T/T      T/C      C/C
  19    rs73547558 COUNTS        0        8       32
  19    rs73547558   FREQ        0      0.2      0.8
  19    rs73547558   MEAN       NA 0.008268 -0.00135
  19    rs73547558     SD       NA 0.007496 0.009531
  19   rs116834145   GENO      A/A      A/G      G/G
  19   rs116834145 COUNTS        0        6       34
  19   rs116834145   FREQ        0     0.15     0.85
  19   rs116834145   MEAN       NA 0.002345 0.0002609
  19   rs116834145     SD       NA 0.008154  0.01022
  19    rs80190249   GENO      A/A      A/G      G/G
  19    rs80190249 COUNTS        0        6       34
  19    rs80190249   FREQ        0     0.15     0.85
  19    rs80190249   MEAN       NA 0.002345 0.0002609
  19    rs80190249     SD       NA 0.008154  0.01022
  19    rs12974192   GENO      A/A      A/G      G/G
  19    rs12974192 COUNTS        0       10       30
  19    rs12974192   FREQ        0     0.25     0.75
  19    rs12974192   MEAN       NA 0.0005236 0.0005902
  19    rs12974192     SD       NA 0.009979  0.01001
  19    rs61460442   GENO      G/G      G/A      A/A
  19    rs61460442 COUNTS        2       27       11
  19    rs61460442   FREQ     0.05    0.675    0.275
  19    rs61460442   MEAN -0.01845 0.001613  0.00148
  19    rs61460442     SD  0.01734  0.00953 0.006144
  19   rs141504032   GENO  GAT/GAT    GAT/G      G/G
  19   rs141504032 COUNTS        1       10       29
  19   rs141504032   FREQ    0.025     0.25    0.725
  19   rs141504032   MEAN -0.00198 -0.002831 0.001835
  19   rs141504032     SD        0 0.009125  0.01015
  19   rs114550549   GENO      T/T      T/C      C/C
  19   rs114550549 COUNTS        1        3       36
  19   rs114550549   FREQ    0.025    0.075      0.9
  19   rs114550549   MEAN 0.004166 -0.0007625 0.0005851
  19   rs114550549     SD        0   0.0123 0.009972
  19      rs527555   GENO      C/C      C/G      G/G
  19      rs527555 COUNTS        2       16       22
  19      rs527555   FREQ     0.05      0.4     0.55
  19      rs527555   MEAN -0.001328 0.0005418 0.0007695
  19      rs527555     SD 0.006004  0.00884   0.0111
  19    rs58905799   GENO      A/A      A/T      T/T
  19    rs58905799 COUNTS        0        4       36
  19    rs58905799   FREQ        0      0.1      0.9
  19    rs58905799   MEAN       NA  0.00107 0.0005184
  19    rs58905799     SD       NA 0.009817  0.01002
  19   rs116208371   GENO      T/T      T/G      G/G
  19   rs116208371 COUNTS        1        5       34
  19   rs116208371   FREQ    0.025    0.125     0.85
  19   rs116208371   MEAN 0.009187 -0.002948 0.0008381
  19   rs116208371     SD        0 0.002438   0.0105
  19    rs78378620   GENO      T/T      T/C      C/C
  19    rs78378620 COUNTS        0        6       34
  19    rs78378620   FREQ        0     0.15     0.85
  19    rs78378620   MEAN       NA 0.003707 2.06e-05
  19    rs78378620     SD       NA  0.01001 0.009895
  19      rs679368   GENO      A/A      A/G      G/G
  19      rs679368 COUNTS        0        4       36
  19      rs679368   FREQ        0      0.1      0.9
  19      rs679368   MEAN       NA -0.004293 0.001114
  19      rs679368     SD       NA 0.004744  0.01018
  19    rs73923421   GENO      A/A      A/G      G/G
  19    rs73923421 COUNTS        1        9       30
  19    rs73923421   FREQ    0.025    0.225     0.75
  19    rs73923421   MEAN 0.009187 -0.00429 0.001745
  19    rs73923421     SD        0 0.004377   0.0107
  19      rs493615   GENO      T/T      T/C      C/C
  19      rs493615 COUNTS        2       16       22
  19      rs493615   FREQ     0.05      0.4     0.55
  19      rs493615   MEAN -0.001328 0.0005418 0.0007695
  19      rs493615     SD 0.006004  0.00884   0.0111
  19   rs114420633   GENO      T/T      T/G      G/G
  19   rs114420633 COUNTS        1        5       34
  19   rs114420633   FREQ    0.025    0.125     0.85
  19   rs114420633   MEAN 0.009187 -0.002948 0.0008381
  19   rs114420633     SD        0 0.002438   0.0105
  19   rs116518628   GENO      T/T      T/C      C/C
  19   rs116518628 COUNTS        0        6       34
  19   rs116518628   FREQ        0     0.15     0.85
  19   rs116518628   MEAN       NA 0.003707 2.06e-05
  19   rs116518628     SD       NA  0.01001 0.009895
  19      rs577139   GENO      A/A      A/C      C/C
  19      rs577139 COUNTS        0        4       36
  19      rs577139   FREQ        0      0.1      0.9
  19      rs577139   MEAN       NA -0.004293 0.001114
  19      rs577139     SD       NA 0.004744  0.01018
  19      rs576366   GENO      C/C      C/T      T/T
  19      rs576366 COUNTS        0       10       30
  19      rs576366   FREQ        0     0.25     0.75
  19      rs576366   MEAN       NA -0.0003101 0.0008681
  19      rs576366     SD       NA 0.007496  0.01064
  19      rs549785   GENO      A/A      A/G      G/G
  19      rs549785 COUNTS        2        7       31
  19      rs549785   FREQ     0.05    0.175    0.775
  19      rs549785   MEAN -0.001328 -0.0003057 0.0008948
  19      rs549785     SD 0.006004 0.007167  0.01071
  19   rs114313600   GENO      A/A      A/G      G/G
  19   rs114313600 COUNTS        0        5       35
  19   rs114313600   FREQ        0    0.125    0.875
  19   rs114313600   MEAN       NA 0.001572 0.0004308
  19   rs114313600     SD       NA 0.008867  0.01012
  19    rs16993334   GENO      T/T      T/C      C/C
  19    rs16993334 COUNTS        0        6       34
  19    rs16993334   FREQ        0     0.15     0.85
  19    rs16993334   MEAN       NA 0.003707 2.06e-05
  19    rs16993334     SD       NA  0.01001 0.009895
  19   rs146517552   GENO      A/A      A/G      G/G
  19   rs146517552 COUNTS        0        5       35
  19   rs146517552   FREQ        0    0.125    0.875
  19   rs146517552   MEAN       NA -0.003374 0.001137
  19   rs146517552     SD       NA  0.01041 0.009821
  19    rs73547564   GENO      G/G      G/A      A/A
  19    rs73547564 COUNTS        6       18       16
  19    rs73547564   FREQ     0.15     0.45      0.4
  19    rs73547564   MEAN 0.001129 -0.0007386 0.001841
  19    rs73547564     SD 0.007556 0.008284  0.01236
  19    rs10423666   GENO      A/A      A/G      G/G
  19    rs10423666 COUNTS        3       18       19
  19    rs10423666   FREQ    0.075     0.45    0.475
  19    rs10423666   MEAN -0.004405 0.0007008 0.001239
  19    rs10423666     SD 0.006813 0.007993  0.01188
  19    rs10423680   GENO      A/A      A/G      G/G
  19    rs10423680 COUNTS        6       18       16
  19    rs10423680   FREQ     0.15     0.45      0.4
  19    rs10423680   MEAN 0.001129 -0.0007386 0.001841
  19    rs10423680     SD 0.007556 0.008284  0.01236
  19    rs56788109   GENO      T/T     T/TA    TA/TA
  19    rs56788109 COUNTS        0        6       34
  19    rs56788109   FREQ        0     0.15     0.85
  19    rs56788109   MEAN       NA -0.007929 0.002074
  19    rs56788109     SD       NA  0.01453  0.00823
  19    rs11878522   GENO      T/T      T/C      C/C
  19    rs11878522 COUNTS        1        3       36
  19    rs11878522   FREQ    0.025    0.075      0.9
  19    rs11878522   MEAN 0.004166 -0.0007625 0.0005851
  19    rs11878522     SD        0   0.0123 0.009972
  19   rs115045092   GENO      A/A      A/G      G/G
  19   rs115045092 COUNTS        0        6       34
  19   rs115045092   FREQ        0     0.15     0.85
  19   rs115045092   MEAN       NA 0.003707 2.06e-05
  19   rs115045092     SD       NA  0.01001 0.009895
  19    rs77665129   GENO      A/A      A/G      G/G
  19    rs77665129 COUNTS        0        6       34
  19    rs77665129   FREQ        0     0.15     0.85
  19    rs77665129   MEAN       NA 0.002345 0.0002609
  19    rs77665129     SD       NA 0.008154  0.01022
  19    rs76050221   GENO      T/T      T/C      C/C
  19    rs76050221 COUNTS        1        3       36
  19    rs76050221   FREQ    0.025    0.075      0.9
  19    rs76050221   MEAN 0.004166 -0.0007625 0.0005851
  19    rs76050221     SD        0   0.0123 0.009972
  19    rs79443459   GENO      C/C      C/T      T/T
  19    rs79443459 COUNTS        0       10       30
  19    rs79443459   FREQ        0     0.25     0.75
  19    rs79443459   MEAN       NA -0.0003101 0.0008681
  19    rs79443459     SD       NA 0.007496  0.01064
  19    rs79101058   GENO      A/A      A/G      G/G
  19    rs79101058 COUNTS        0       10       30
  19    rs79101058   FREQ        0     0.25     0.75
  19    rs79101058   MEAN       NA -0.0003101 0.0008681
  19    rs79101058     SD       NA 0.007496  0.01064
  19    rs58259461   GENO      G/G      G/C      C/C
  19    rs58259461 COUNTS        2        9       29
  19    rs58259461   FREQ     0.05    0.225    0.725
  19    rs58259461   MEAN   0.0049 0.006535 -0.001575
  19    rs58259461     SD 0.006063 0.008501 0.009811
  19    rs57165886   GENO      A/A      A/G      G/G
  19    rs57165886 COUNTS        0        8       32
  19    rs57165886   FREQ        0      0.2      0.8
  19    rs57165886   MEAN       NA 0.008268 -0.00135
  19    rs57165886     SD       NA 0.007496 0.009531
  19    rs78613466   GENO      A/A      A/G      G/G
  19    rs78613466 COUNTS        0       10       30
  19    rs78613466   FREQ        0     0.25     0.75
  19    rs78613466   MEAN       NA -0.0003101 0.0008681
  19    rs78613466     SD       NA 0.007496  0.01064
  19    rs77614605   GENO      T/T      T/A      A/A
  19    rs77614605 COUNTS        0        6       34
  19    rs77614605   FREQ        0     0.15     0.85
  19    rs77614605   MEAN       NA -0.007929 0.002074
  19    rs77614605     SD       NA  0.01453  0.00823
  19     rs7254081   GENO      C/C      C/A      A/A
  19     rs7254081 COUNTS        2        7       31
  19     rs7254081   FREQ     0.05    0.175    0.775
  19     rs7254081   MEAN -0.001328 -0.0003057 0.0008948
  19     rs7254081     SD 0.006004 0.007167  0.01071
  19    rs57628698   GENO      G/G      G/A      A/A
  19    rs57628698 COUNTS        6       18       16
  19    rs57628698   FREQ     0.15     0.45      0.4
  19    rs57628698   MEAN 0.001129 -0.0007386 0.001841
  19    rs57628698     SD 0.007556 0.008284  0.01236
  19    rs80210175   GENO      A/A      A/G      G/G
  19    rs80210175 COUNTS        0        4       36
  19    rs80210175   FREQ        0      0.1      0.9
  19    rs80210175   MEAN       NA -0.004293 0.001114
  19    rs80210175     SD       NA 0.004744  0.01018
  19    rs73555668   GENO      C/C      C/T      T/T
  19    rs73555668 COUNTS        2        9       29
  19    rs73555668   FREQ     0.05    0.225    0.725
  19    rs73555668   MEAN   0.0049 0.006535 -0.001575
  19    rs73555668     SD 0.006063 0.008501 0.009811
  19    rs73555670   GENO      G/G      G/A      A/A
  19    rs73555670 COUNTS        6       18       16
  19    rs73555670   FREQ     0.15     0.45      0.4
  19    rs73555670   MEAN 0.001129 -0.0007386 0.001841
  19    rs73555670     SD 0.007556 0.008284  0.01236
  19   rs138358430   GENO      T/T      T/C      C/C
  19   rs138358430 COUNTS        0        4       36
  19   rs138358430   FREQ        0      0.1      0.9
  19   rs138358430   MEAN       NA -0.004293 0.001114
  19   rs138358430     SD       NA 0.004744  0.01018
  19   rs151173567   GENO    CA/CA     CA/C      C/C
  19   rs151173567 COUNTS        0        5       35
  19   rs151173567   FREQ        0    0.125    0.875
  19   rs151173567   MEAN       NA  0.00149 0.0004426
  19   rs151173567     SD       NA 0.007848  0.01022
  19    rs73555671   GENO      T/T      T/C      C/C
  19    rs73555671 COUNTS        0        8       32
  19    rs73555671   FREQ        0      0.2      0.8
  19    rs73555671   MEAN       NA 0.008268 -0.00135
  19    rs73555671     SD       NA 0.007496 0.009531
  19   rs115621513   GENO      A/A      A/C      C/C
  19   rs115621513 COUNTS        0        4       36
  19   rs115621513   FREQ        0      0.1      0.9
  19   rs115621513   MEAN       NA -0.002277 0.0008902
  19   rs115621513     SD       NA  0.01168 0.009792
  19    rs75807193   GENO      C/C      C/T      T/T
  19    rs75807193 COUNTS        7       14       19
  19    rs75807193   FREQ    0.175     0.35    0.475
  19    rs75807193   MEAN -0.00224 0.001171  0.00117
  19    rs75807193     SD  0.01486  0.01039 0.007474
  19    rs10401913   GENO      T/T      T/C      C/C
  19    rs10401913 COUNTS        1        3       36
  19    rs10401913   FREQ    0.025    0.075      0.9
  19    rs10401913   MEAN 0.004166 -0.0007625 0.0005851
  19    rs10401913     SD        0   0.0123 0.009972
  19    rs73555674   GENO      A/A      A/G      G/G
  19    rs73555674 COUNTS        2        9       29
  19    rs73555674   FREQ     0.05    0.225    0.725
  19    rs73555674   MEAN   0.0049 0.006535 -0.001575
  19    rs73555674     SD 0.006063 0.008501 0.009811
  19    rs10402138   GENO      G/G      G/A      A/A
  19    rs10402138 COUNTS        6       18       16
  19    rs10402138   FREQ     0.15     0.45      0.4
  19    rs10402138   MEAN 0.001129 -0.0007386 0.001841
  19    rs10402138     SD 0.007556 0.008284  0.01236
  19   rs145232671   GENO TTTA/TTTA   TTTA/T      T/T
  19   rs145232671 COUNTS        0        5       35
  19   rs145232671   FREQ        0    0.125    0.875
  19   rs145232671   MEAN       NA 0.001572 0.0004308
  19   rs145232671     SD       NA 0.008867  0.01012
  19   rs116689230   GENO      T/T      T/C      C/C
  19   rs116689230 COUNTS        1        3       36
  19   rs116689230   FREQ    0.025    0.075      0.9
  19   rs116689230   MEAN 0.004166 -0.0007625 0.0005851
  19   rs116689230     SD        0   0.0123 0.009972
  19    rs13343964   GENO      T/T      T/C      C/C
  19    rs13343964 COUNTS        0        4       36
  19    rs13343964   FREQ        0      0.1      0.9
  19    rs13343964   MEAN       NA  0.00107 0.0005184
  19    rs13343964     SD       NA 0.009817  0.01002
  19   rs147254722   GENO      A/A      A/G      G/G
  19   rs147254722 COUNTS        0        4       36
  19   rs147254722   FREQ        0      0.1      0.9
  19   rs147254722   MEAN       NA -0.002277 0.0008902
  19   rs147254722     SD       NA  0.01168 0.009792
  19      rs669638   GENO      A/A      A/C      C/C
  19      rs669638 COUNTS        0        4       36
  19      rs669638   FREQ        0      0.1      0.9
  19      rs669638   MEAN       NA -0.004293 0.001114
  19      rs669638     SD       NA 0.004744  0.01018
  19    rs75366109   GENO      C/C      C/G      G/G
  19    rs75366109 COUNTS        0        6       34
  19    rs75366109   FREQ        0     0.15     0.85
  19    rs75366109   MEAN       NA 0.002345 0.0002609
  19    rs75366109     SD       NA 0.008154  0.01022
  19    rs16993340   GENO      A/A      A/T      T/T
  19    rs16993340 COUNTS        0        6       34
  19    rs16993340   FREQ        0     0.15     0.85
  19    rs16993340   MEAN       NA 0.003707 2.06e-05
  19    rs16993340     SD       NA  0.01001 0.009895
  19   rs113958185   GENO      C/C      C/A      A/A
  19   rs113958185 COUNTS        0        6       34
  19   rs113958185   FREQ        0     0.15     0.85
  19   rs113958185   MEAN       NA 0.002345 0.0002609
  19   rs113958185     SD       NA 0.008154  0.01022
  19   rs113441103   GENO      A/A      A/G      G/G
  19   rs113441103 COUNTS        0        6       34
  19   rs113441103   FREQ        0     0.15     0.85
  19   rs113441103   MEAN       NA 0.002345 0.0002609
  19   rs113441103     SD       NA 0.008154  0.01022
  19    rs10411646   GENO      A/A      A/T      T/T
  19    rs10411646 COUNTS        1        3       36
  19    rs10411646   FREQ    0.025    0.075      0.9
  19    rs10411646   MEAN 0.004166 -0.0007625 0.0005851
  19    rs10411646     SD        0   0.0123 0.009972
  19    rs13345465   GENO      G/G      G/T      T/T
  19    rs13345465 COUNTS        4       17       19
  19    rs13345465   FREQ      0.1    0.425    0.475
  19    rs13345465   MEAN -0.005247 0.001199 0.001239
  19    rs13345465     SD 0.005812 0.007946  0.01188
  19    rs13345582   GENO      T/T      T/C      C/C
  19    rs13345582 COUNTS        1       14       25
  19    rs13345582   FREQ    0.025     0.35    0.625
  19    rs13345582   MEAN -0.002444 0.004006 -0.001228
  19    rs13345582     SD        0 0.009732 0.009821
  19    rs16993344   GENO      A/A      A/G      G/G
  19    rs16993344 COUNTS        1        8       31
  19    rs16993344   FREQ    0.025      0.2    0.775
  19    rs16993344   MEAN -0.01368 0.002195 0.0006148
  19    rs16993344     SD        0 0.005401   0.0106
  19      rs577554   GENO      G/G      G/T      T/T
  19      rs577554 COUNTS        2       24       14
  19      rs577554   FREQ     0.05      0.6     0.35
  19      rs577554   MEAN -0.002428 -0.0005883 0.002994
  19      rs577554     SD 0.007558  0.01037 0.009361
  19    rs16993348   GENO      G/G      G/A      A/A
  19    rs16993348 COUNTS        1        8       31
  19    rs16993348   FREQ    0.025      0.2    0.775
  19    rs16993348   MEAN -0.03071 -0.0006741 0.001905
  19    rs16993348     SD        0  0.01049 0.008135
  19    rs79130990   GENO      G/G      G/A      A/A
  19    rs79130990 COUNTS        2        9       29
  19    rs79130990   FREQ     0.05    0.225    0.725
  19    rs79130990   MEAN   0.0049 0.006535 -0.001575
  19    rs79130990     SD 0.006063 0.008501 0.009811
  19    rs76820960   GENO      C/C      C/T      T/T
  19    rs76820960 COUNTS        0        4       36
  19    rs76820960   FREQ        0      0.1      0.9
  19    rs76820960   MEAN       NA -0.004293 0.001114
  19    rs76820960     SD       NA 0.004744  0.01018
  19    rs28877689   GENO      G/G      G/A      A/A
  19    rs28877689 COUNTS        0        4       36
  19    rs28877689   FREQ        0      0.1      0.9
  19    rs28877689   MEAN       NA  0.00107 0.0005184
  19    rs28877689     SD       NA 0.009817  0.01002
  19    rs10425716   GENO      A/A      A/G      G/G
  19    rs10425716 COUNTS        0        4       36
  19    rs10425716   FREQ        0      0.1      0.9
  19    rs10425716   MEAN       NA  0.00107 0.0005184
  19    rs10425716     SD       NA 0.009817  0.01002
  19    rs10407834   GENO      A/A      A/T      T/T
  19    rs10407834 COUNTS       10       13       17
  19    rs10407834   FREQ     0.25    0.325    0.425
  19    rs10407834   MEAN -0.002612 0.003332 0.0003377
  19    rs10407834     SD  0.01275  0.01032 0.007333
  19   rs113735104   GENO      C/C      C/T      T/T
  19   rs113735104 COUNTS        0        4       36
  19   rs113735104   FREQ        0      0.1      0.9
  19   rs113735104   MEAN       NA -0.005967   0.0013
  19   rs113735104     SD       NA 0.006035     0.01
  19    rs78494775   GENO      T/T      T/A      A/A
  19    rs78494775 COUNTS        0        6       34
  19    rs78494775   FREQ        0     0.15     0.85
  19    rs78494775   MEAN       NA 0.002345 0.0002609
  19    rs78494775     SD       NA 0.008154  0.01022
  19    rs73923425   GENO      A/A      A/G      G/G
  19    rs73923425 COUNTS        0        4       36
  19    rs73923425   FREQ        0      0.1      0.9
  19    rs73923425   MEAN       NA -0.005967   0.0013
  19    rs73923425     SD       NA 0.006035     0.01
  19    rs73541908   GENO      C/C      C/G      G/G
  19    rs73541908 COUNTS        0        8       32
  19    rs73541908   FREQ        0      0.2      0.8
  19    rs73541908   MEAN       NA 0.008268 -0.00135
  19    rs73541908     SD       NA 0.007496 0.009531
  19    rs78612848   GENO      A/A      A/G      G/G
  19    rs78612848 COUNTS        0        6       34
  19    rs78612848   FREQ        0     0.15     0.85
  19    rs78612848   MEAN       NA 0.002345 0.0002609
  19    rs78612848     SD       NA 0.008154  0.01022
  19    rs11879056   GENO      T/T      T/C      C/C
  19    rs11879056 COUNTS        4       15       21
  19    rs11879056   FREQ      0.1    0.375    0.525
  19    rs11879056   MEAN -0.003221 0.005577 -0.002278
  19    rs11879056     SD  0.00669 0.008473  0.01014
  19    rs35078478   GENO      T/T      T/C      C/C
  19    rs35078478 COUNTS        2        9       29
  19    rs35078478   FREQ     0.05    0.225    0.725
  19    rs35078478   MEAN   0.0049 0.006535 -0.001575
  19    rs35078478     SD 0.006063 0.008501 0.009811
  19   rs113314908   GENO      T/T      T/C      C/C
  19   rs113314908 COUNTS        0        6       34
  19   rs113314908   FREQ        0     0.15     0.85
  19   rs113314908   MEAN       NA 0.002345 0.0002609
  19   rs113314908     SD       NA 0.008154  0.01022
  19     rs8103560   GENO      T/T      T/C      C/C
  19     rs8103560 COUNTS        1        8       31
  19     rs8103560   FREQ    0.025      0.2    0.775
  19     rs8103560   MEAN 0.002917 -0.0009642 0.0008948
  19     rs8103560     SD        0 0.006892  0.01071
  19      rs604710   GENO      A/A      A/G      G/G
  19      rs604710 COUNTS        5       13       22
  19      rs604710   FREQ    0.125    0.325     0.55
  19      rs604710   MEAN 0.001576 0.004581 -0.002022
  19      rs604710     SD 0.005763 0.009466  0.01031
  19    rs10417019   GENO      C/C      C/T      T/T
  19    rs10417019 COUNTS        1        3       36
  19    rs10417019   FREQ    0.025    0.075      0.9
  19    rs10417019   MEAN 0.004166 -0.0007625 0.0005851
  19    rs10417019     SD        0   0.0123 0.009972
  19     rs6510871   GENO      T/T      T/C      C/C
  19     rs6510871 COUNTS        3       13       24
  19     rs6510871   FREQ    0.075    0.325      0.6
  19     rs6510871   MEAN 0.005141 0.004742 -0.002255
  19     rs6510871     SD 0.004307 0.009002  0.01002
  19      rs532145   GENO      C/C      C/G      G/G
  19      rs532145 COUNTS        0        4       36
  19      rs532145   FREQ        0      0.1      0.9
  19      rs532145   MEAN       NA -0.004293 0.001114
  19      rs532145     SD       NA 0.004744  0.01018
  19    rs78698956   GENO      T/T      T/C      C/C
  19    rs78698956 COUNTS        7        9       24
  19    rs78698956   FREQ    0.175    0.225      0.6
  19    rs78698956   MEAN -0.001793 -0.00142 0.002011
  19    rs78698956     SD  0.01549  0.00906  0.00829
  19    rs11363444   GENO    CT/CT     CT/C      C/C
  19    rs11363444 COUNTS        9       20       11
  19    rs11363444   FREQ    0.225      0.5    0.275
  19    rs11363444   MEAN -0.003214 0.002068 0.0009548
  19    rs11363444     SD  0.00429 0.009548  0.01322
  19     rs2288846   GENO      T/T      T/C      C/C
  19     rs2288846 COUNTS        0       10       30
  19     rs2288846   FREQ        0     0.25     0.75
  19     rs2288846   MEAN       NA 0.0005236 0.0005902
  19     rs2288846     SD       NA 0.009979  0.01001
  19   rs115824332   GENO      G/G      G/T      T/T
  19   rs115824332 COUNTS        1        3       36
  19   rs115824332   FREQ    0.025    0.075      0.9
  19   rs115824332   MEAN 0.004166 -0.0007625 0.0005851
  19   rs115824332     SD        0   0.0123 0.009972
  19     rs3838916   GENO      T/T      T/G      G/G
  19     rs3838916 COUNTS        2       16       22
  19     rs3838916   FREQ     0.05      0.4     0.55
  19     rs3838916   MEAN -0.001328 0.0005418 0.0007695
  19     rs3838916     SD 0.006004  0.00884   0.0111
  19      rs694758   GENO      G/G      G/T      T/T
  19      rs694758 COUNTS        0        4       36
  19      rs694758   FREQ        0      0.1      0.9
  19      rs694758   MEAN       NA -0.004293 0.001114
  19      rs694758     SD       NA 0.004744  0.01018
  19    rs73541921   GENO      T/T      T/C      C/C
  19    rs73541921 COUNTS        0        8       32
  19    rs73541921   FREQ        0      0.2      0.8
  19    rs73541921   MEAN       NA 0.008268 -0.00135
  19    rs73541921     SD       NA 0.007496 0.009531
  19      rs640913   GENO      C/C      C/G      G/G
  19      rs640913 COUNTS        2       16       22
  19      rs640913   FREQ     0.05      0.4     0.55
  19      rs640913   MEAN -0.001328 0.0005418 0.0007695
  19      rs640913     SD 0.006004  0.00884   0.0111
  19   rs115120742   GENO      T/T      T/C      C/C
  19   rs115120742 COUNTS        0        8       32
  19   rs115120742   FREQ        0      0.2      0.8
  19   rs115120742   MEAN       NA  0.00286 1.895e-06
  19   rs115120742     SD       NA 0.008739  0.01018
  19    rs10424464   GENO      C/C      C/G      G/G
  19    rs10424464 COUNTS        1        3       36
  19    rs10424464   FREQ    0.025    0.075      0.9
  19    rs10424464   MEAN 0.004166 -0.0007625 0.0005851
  19    rs10424464     SD        0   0.0123 0.009972
  19    rs16989868   GENO      T/T      T/C      C/C
  19    rs16989868 COUNTS        1       12       27
  19    rs16989868   FREQ    0.025      0.3    0.675
  19    rs16989868   MEAN -0.0004356 0.0004969 0.000645
  19    rs16989868     SD        0  0.01015  0.01013
  19    rs73541925   GENO      T/T      T/C      C/C
  19    rs73541925 COUNTS        2        9       29
  19    rs73541925   FREQ     0.05    0.225    0.725
  19    rs73541925   MEAN   0.0049 0.006535 -0.001575
  19    rs73541925     SD 0.006063 0.008501 0.009811
  19    rs77619851   GENO      A/A      A/T      T/T
  19    rs77619851 COUNTS        0        6       34
  19    rs77619851   FREQ        0     0.15     0.85
  19    rs77619851   MEAN       NA 0.002345 0.0002609
  19    rs77619851     SD       NA 0.008154  0.01022
  19    rs61731072   GENO      T/T      T/C      C/C
  19    rs61731072 COUNTS        1        3       36
  19    rs61731072   FREQ    0.025    0.075      0.9
  19    rs61731072   MEAN 0.004166 -0.0007625 0.0005851
  19    rs61731072     SD        0   0.0123 0.009972
  19    rs35193540   GENO      T/T      T/A      A/A
  19    rs35193540 COUNTS        1        3       36
  19    rs35193540   FREQ    0.025    0.075      0.9
  19    rs35193540   MEAN 0.004166 -0.0007625 0.0005851
  19    rs35193540     SD        0   0.0123 0.009972
  19   rs113791110   GENO      T/T      T/C      C/C
  19   rs113791110 COUNTS        0        6       34
  19   rs113791110   FREQ        0     0.15     0.85
  19   rs113791110   MEAN       NA 0.002345 0.0002609
  19   rs113791110     SD       NA 0.008154  0.01022
  19    rs11666695   GENO      T/T      T/C      C/C
  19    rs11666695 COUNTS        0       10       30
  19    rs11666695   FREQ        0     0.25     0.75
  19    rs11666695   MEAN       NA 0.0005236 0.0005902
  19    rs11666695     SD       NA 0.009979  0.01001
  19     rs6510872   GENO      A/A      A/G      G/G
  19     rs6510872 COUNTS        2       16       22
  19     rs6510872   FREQ     0.05      0.4     0.55
  19     rs6510872   MEAN -0.001328 0.0005418 0.0007695
  19     rs6510872     SD 0.006004  0.00884   0.0111
  19    rs73923428   GENO      A/A      A/G      G/G
  19    rs73923428 COUNTS        1       12       27
  19    rs73923428   FREQ    0.025      0.3    0.675
  19    rs73923428   MEAN -0.0004356 0.0004969 0.000645
  19    rs73923428     SD        0  0.01015  0.01013
  19    rs28421503   GENO      A/A      A/G      G/G
  19    rs28421503 COUNTS       10       16       14
  19    rs28421503   FREQ     0.25      0.4     0.35
  19    rs28421503   MEAN 0.000957 0.001337 -0.0005732
  19    rs28421503     SD   0.0137 0.009328 0.007735
  19    rs28489448   GENO      T/T      T/C      C/C
  19    rs28489448 COUNTS        1        3       36
  19    rs28489448   FREQ    0.025    0.075      0.9
  19    rs28489448   MEAN 0.004166 -0.0007625 0.0005851
  19    rs28489448     SD        0   0.0123 0.009972
  19    rs28760585   GENO      T/T      T/C      C/C
  19    rs28760585 COUNTS        5       20       15
  19    rs28760585   FREQ    0.125      0.5    0.375
  19    rs28760585   MEAN -0.01167 0.002664 0.001868
  19    rs28760585     SD  0.01283 0.007588 0.009206
  19    rs28393650   GENO      G/G      G/T      T/T
  19    rs28393650 COUNTS        2       16       22
  19    rs28393650   FREQ     0.05      0.4     0.55
  19    rs28393650   MEAN -0.001328 0.0005418 0.0007695
  19    rs28393650     SD 0.006004  0.00884   0.0111
  19   rs570128570   GENO      G/G      G/T      T/T
  19   rs570128570 COUNTS        0        8       32
  19   rs570128570   FREQ        0      0.2      0.8
  19   rs570128570   MEAN       NA 0.008268 -0.00135
  19   rs570128570     SD       NA 0.007496 0.009531
  19    rs76452762   GENO      T/T      T/C      C/C
  19    rs76452762 COUNTS        0        4       36
  19    rs76452762   FREQ        0      0.1      0.9
  19    rs76452762   MEAN       NA 0.002358 0.0003753
  19    rs76452762     SD       NA 0.008781  0.01008
  19   rs144945223   GENO      A/A      A/G      G/G
  19   rs144945223 COUNTS        0        6       34
  19   rs144945223   FREQ        0     0.15     0.85
  19   rs144945223   MEAN       NA 0.002345 0.0002609
  19   rs144945223     SD       NA 0.008154  0.01022
  19   rs113972698   GENO      T/T      T/C      C/C
  19   rs113972698 COUNTS        1       12       27
  19   rs113972698   FREQ    0.025      0.3    0.675
  19   rs113972698   MEAN -0.0004356 0.0004969 0.000645
  19   rs113972698     SD        0  0.01015  0.01013
  19   rs544173946   GENO      A/A      A/G      G/G
  19   rs544173946 COUNTS        0        4       36
  19   rs544173946   FREQ        0      0.1      0.9
  19   rs544173946   MEAN       NA -0.004293 0.001114
  19   rs544173946     SD       NA 0.004744  0.01018
  19   rs553142802   GENO      C/C     C/CA    CA/CA
  19   rs553142802 COUNTS        0        9       31
  19   rs553142802   FREQ        0    0.225    0.775
  19   rs553142802   MEAN       NA 0.003728 -0.0003422
  19   rs553142802     SD       NA  0.01012 0.009775
  19    rs77063334   GENO      A/A      A/C      C/C
  19    rs77063334 COUNTS        1       12       27
  19    rs77063334   FREQ    0.025      0.3    0.675
  19    rs77063334   MEAN -0.0004356 0.0004969 0.000645
  19    rs77063334     SD        0  0.01015  0.01013
  19   rs115215622   GENO      C/C      C/T      T/T
  19   rs115215622 COUNTS        0       10       30
  19   rs115215622   FREQ        0     0.25     0.75
  19   rs115215622   MEAN       NA 0.002896 -0.0002006
  19   rs115215622     SD       NA  0.00943  0.01005
  19   rs112708357   GENO      T/T      T/G      G/G
  19   rs112708357 COUNTS        0        6       34
  19   rs112708357   FREQ        0     0.15     0.85
  19   rs112708357   MEAN       NA 0.002345 0.0002609
  19   rs112708357     SD       NA 0.008154  0.01022
  19   rs558543579   GENO      A/A     A/AT    AT/AT
  19   rs558543579 COUNTS        7       19       14
  19   rs558543579   FREQ    0.175    0.475     0.35
  19   rs558543579   MEAN  0.00505 0.003668 -0.005864
  19   rs558543579     SD 0.009075 0.007714  0.01013
  19   rs114886630   GENO      A/A      A/G      G/G
  19   rs114886630 COUNTS        1        3       36
  19   rs114886630   FREQ    0.025    0.075      0.9
  19   rs114886630   MEAN 0.004166 -0.0007625 0.0005851
  19   rs114886630     SD        0   0.0123 0.009972
  19    rs73541931   GENO      G/G      G/C      C/C
  19    rs73541931 COUNTS        0        8       32
  19    rs73541931   FREQ        0      0.2      0.8
  19    rs73541931   MEAN       NA 0.008268 -0.00135
  19    rs73541931     SD       NA 0.007496 0.009531
  19     rs8113431   GENO      T/T      T/C      C/C
  19     rs8113431 COUNTS        1        8       31
  19     rs8113431   FREQ    0.025      0.2    0.775
  19     rs8113431   MEAN -0.03071 -0.0006741 0.001905
  19     rs8113431     SD        0  0.01049 0.008135
  19    rs76158626   GENO      G/G      G/A      A/A
  19    rs76158626 COUNTS        1        3       36
  19    rs76158626   FREQ    0.025    0.075      0.9
  19    rs76158626   MEAN 0.009187 -0.002035 0.0005517
  19    rs76158626     SD        0 0.002293  0.01028
  19   rs111907688   GENO      C/C      C/T      T/T
  19   rs111907688 COUNTS        0       10       30
  19   rs111907688   FREQ        0     0.25     0.75
  19   rs111907688   MEAN       NA -0.0003101 0.0008681
  19   rs111907688     SD       NA 0.007496  0.01064
  19    rs10402841   GENO      A/A      A/G      G/G
  19    rs10402841 COUNTS       10       16       14
  19    rs10402841   FREQ     0.25      0.4     0.35
  19    rs10402841   MEAN 0.000957 0.001337 -0.0005732
  19    rs10402841     SD   0.0137 0.009328 0.007735
  19    rs78584255   GENO      G/G      G/A      A/A
  19    rs78584255 COUNTS        0        6       34
  19    rs78584255   FREQ        0     0.15     0.85
  19    rs78584255   MEAN       NA 0.002345 0.0002609
  19    rs78584255     SD       NA 0.008154  0.01022
  19    rs55923207   GENO      A/A      A/G      G/G
  19    rs55923207 COUNTS        1       12       27
  19    rs55923207   FREQ    0.025      0.3    0.675
  19    rs55923207   MEAN -0.0004356 0.0004969 0.000645
  19    rs55923207     SD        0  0.01015  0.01013
  19    rs17842398   GENO      T/T      T/A      A/A
  19    rs17842398 COUNTS        0        4       36
  19    rs17842398   FREQ        0      0.1      0.9
  19    rs17842398   MEAN       NA -0.004293 0.001114
  19    rs17842398     SD       NA 0.004744  0.01018
  19    rs79135336   GENO      A/A      A/G      G/G
  19    rs79135336 COUNTS        1        3       36
  19    rs79135336   FREQ    0.025    0.075      0.9
  19    rs79135336   MEAN 0.004166 -0.0007625 0.0005851
  19    rs79135336     SD        0   0.0123 0.009972
  19    rs58506788   GENO      G/G      G/T      T/T
  19    rs58506788 COUNTS        3       18       19
  19    rs58506788   FREQ    0.075     0.45    0.475
  19    rs58506788   MEAN -0.004395 0.001576 0.0004087
  19    rs58506788     SD  0.00807 0.008476  0.01144
  19   rs116583711   GENO      C/C      C/G      G/G
  19   rs116583711 COUNTS        0        6       34
  19   rs116583711   FREQ        0     0.15     0.85
  19   rs116583711   MEAN       NA 0.003707 2.06e-05
  19   rs116583711     SD       NA  0.01001 0.009895
  19   rs111523968   GENO      T/T      T/G      G/G
  19   rs111523968 COUNTS        0        6       34
  19   rs111523968   FREQ        0     0.15     0.85
  19   rs111523968   MEAN       NA 0.002345 0.0002609
  19   rs111523968     SD       NA 0.008154  0.01022
  19    rs74895591   GENO      A/A      A/G      G/G
  19    rs74895591 COUNTS        0        6       34
  19    rs74895591   FREQ        0     0.15     0.85
  19    rs74895591   MEAN       NA 0.002345 0.0002609
  19    rs74895591     SD       NA 0.008154  0.01022
  19   rs112724667   GENO      G/G G/GGTAGCATCA GGTAGCATCA/GGTAGCATCA
  19   rs112724667 COUNTS        1       12       27
  19   rs112724667   FREQ    0.025      0.3    0.675
  19   rs112724667   MEAN -0.0004356 0.0004969 0.000645
  19   rs112724667     SD        0  0.01015  0.01013
  19    rs28524792   GENO      A/A      A/G      G/G
  19    rs28524792 COUNTS        1       12       27
  19    rs28524792   FREQ    0.025      0.3    0.675
  19    rs28524792   MEAN -0.0004356 0.0004969 0.000645
  19    rs28524792     SD        0  0.01015  0.01013
  19   rs112702826   GENO      A/A      A/T      T/T
  19   rs112702826 COUNTS        0        6       34
  19   rs112702826   FREQ        0     0.15     0.85
  19   rs112702826   MEAN       NA 0.002345 0.0002609
  19   rs112702826     SD       NA 0.008154  0.01022
  19    rs77514081   GENO      A/A      A/G      G/G
  19    rs77514081 COUNTS        0        8       32
  19    rs77514081   FREQ        0      0.2      0.8
  19    rs77514081   MEAN       NA  0.00286 1.895e-06
  19    rs77514081     SD       NA 0.008739  0.01018
  19    rs73923429   GENO      A/A      A/G      G/G
  19    rs73923429 COUNTS        1       12       27
  19    rs73923429   FREQ    0.025      0.3    0.675
  19    rs73923429   MEAN -0.0004356 0.0004969 0.000645
  19    rs73923429     SD        0  0.01015  0.01013
  19   rs201115984   GENO      G/G  G/GAAAC GAAAC/GAAAC
  19   rs201115984 COUNTS        1        3       36
  19   rs201115984   FREQ    0.025    0.075      0.9
  19   rs201115984   MEAN 0.004166 -0.0007625 0.0005851
  19   rs201115984     SD        0   0.0123 0.009972
  19     rs7246925   GENO      T/T      T/C      C/C
  19     rs7246925 COUNTS        1        8       31
  19     rs7246925   FREQ    0.025      0.2    0.775
  19     rs7246925   MEAN 0.002917 -0.0009642 0.0008948
  19     rs7246925     SD        0 0.006892  0.01071
  19    rs61358944   GENO      T/T      T/C      C/C
  19    rs61358944 COUNTS        1        8       31
  19    rs61358944   FREQ    0.025      0.2    0.775
  19    rs61358944   MEAN -0.03071 -0.0006741 0.001905
  19    rs61358944     SD        0  0.01049 0.008135
  19   rs112661498   GENO      C/C      C/T      T/T
  19   rs112661498 COUNTS        0        6       34
  19   rs112661498   FREQ        0     0.15     0.85
  19   rs112661498   MEAN       NA 0.002345 0.0002609
  19   rs112661498     SD       NA 0.008154  0.01022
  19   rs116082689   GENO      G/G      G/A      A/A
  19   rs116082689 COUNTS        0        8       32
  19   rs116082689   FREQ        0      0.2      0.8
  19   rs116082689   MEAN       NA  0.00286 1.895e-06
  19   rs116082689     SD       NA 0.008739  0.01018
  19    rs78486160   GENO      T/T      T/C      C/C
  19    rs78486160 COUNTS        1       12       27
  19    rs78486160   FREQ    0.025      0.3    0.675
  19    rs78486160   MEAN -0.0004356 0.0004969 0.000645
  19    rs78486160     SD        0  0.01015  0.01013
  19    rs78944643   GENO      C/C      C/T      T/T
  19    rs78944643 COUNTS        0        4       36
  19    rs78944643   FREQ        0      0.1      0.9
  19    rs78944643   MEAN       NA -0.004293 0.001114
  19    rs78944643     SD       NA 0.004744  0.01018
  19    rs79196960   GENO      C/C      C/A      A/A
  19    rs79196960 COUNTS        0       11       29
  19    rs79196960   FREQ        0    0.275    0.725
  19    rs79196960   MEAN       NA 0.001926 6.048e-05
  19    rs79196960     SD       NA 0.009507  0.01012
  19   rs531647824   GENO      C/C     C/CA    CA/CA
  19   rs531647824 COUNTS        0        8       32
  19   rs531647824   FREQ        0      0.2      0.8
  19   rs531647824   MEAN       NA 0.008268 -0.00135
  19   rs531647824     SD       NA 0.007496 0.009531
  19      rs478239   GENO      C/C      C/A      A/A
  19      rs478239 COUNTS        1        8       31
  19      rs478239   FREQ    0.025      0.2    0.775
  19      rs478239   MEAN 0.002917 -0.0009642 0.0008948
  19      rs478239     SD        0 0.006892  0.01071
  19   rs116207857   GENO      G/G      G/T      T/T
  19   rs116207857 COUNTS        0        8       32
  19   rs116207857   FREQ        0      0.2      0.8
  19   rs116207857   MEAN       NA  0.00286 1.895e-06
  19   rs116207857     SD       NA 0.008739  0.01018
  19    rs28790283   GENO      G/G      G/C      C/C
  19    rs28790283 COUNTS        2       18       20
  19    rs28790283   FREQ     0.05     0.45      0.5
  19    rs28790283   MEAN -0.00144 0.001874 -0.0003956
  19    rs28790283     SD  0.00142 0.009883  0.01047
  19   rs115054623   GENO      C/C      C/T      T/T
  19   rs115054623 COUNTS        0        8       32
  19   rs115054623   FREQ        0      0.2      0.8
  19   rs115054623   MEAN       NA  0.00286 1.895e-06
  19   rs115054623     SD       NA 0.008739  0.01018
  19   rs111587572   GENO      T/T      T/C      C/C
  19   rs111587572 COUNTS        0        6       34
  19   rs111587572   FREQ        0     0.15     0.85
  19   rs111587572   MEAN       NA 0.002345 0.0002609
  19   rs111587572     SD       NA 0.008154  0.01022
  19    rs11881111   GENO      C/C      C/T      T/T
  19    rs11881111 COUNTS        1        3       36
  19    rs11881111   FREQ    0.025    0.075      0.9
  19    rs11881111   MEAN 0.004166 -0.0007625 0.0005851
  19    rs11881111     SD        0   0.0123 0.009972
  19    rs10424449   GENO      T/T      T/C      C/C
  19    rs10424449 COUNTS        1        3       36
  19    rs10424449   FREQ    0.025    0.075      0.9
  19    rs10424449   MEAN 0.004166 -0.0007625 0.0005851
  19    rs10424449     SD        0   0.0123 0.009972
  19    rs76490307   GENO      G/G      G/A      A/A
  19    rs76490307 COUNTS        0        6       34
  19    rs76490307   FREQ        0     0.15     0.85
  19    rs76490307   MEAN       NA 0.002345 0.0002609
  19    rs76490307     SD       NA 0.008154  0.01022
  19   rs140407047   GENO    TA/TA     TA/T      T/T
  19   rs140407047 COUNTS        1        3       36
  19   rs140407047   FREQ    0.025    0.075      0.9
  19   rs140407047   MEAN 0.004166 -0.0007625 0.0005851
  19   rs140407047     SD        0   0.0123 0.009972
  19    rs78074720   GENO      G/G      G/A      A/A
  19    rs78074720 COUNTS        0        8       32
  19    rs78074720   FREQ        0      0.2      0.8
  19    rs78074720   MEAN       NA  0.00286 1.895e-06
  19    rs78074720     SD       NA 0.008739  0.01018
  19    rs10410809   GENO      G/G      G/T      T/T
  19    rs10410809 COUNTS        1        3       36
  19    rs10410809   FREQ    0.025    0.075      0.9
  19    rs10410809   MEAN 0.004166 -0.0007625 0.0005851
  19    rs10410809     SD        0   0.0123 0.009972
  19   rs115261052   GENO      T/T      T/G      G/G
  19   rs115261052 COUNTS        1        3       36
  19   rs115261052   FREQ    0.025    0.075      0.9
  19   rs115261052   MEAN 0.004166 -0.0007625 0.0005851
  19   rs115261052     SD        0   0.0123 0.009972
  19    rs75162614   GENO      T/T      T/C      C/C
  19    rs75162614 COUNTS        0        6       34
  19    rs75162614   FREQ        0     0.15     0.85
  19    rs75162614   MEAN       NA 0.002345 0.0002609
  19    rs75162614     SD       NA 0.008154  0.01022
  19   rs113625471   GENO      T/T      T/C      C/C
  19   rs113625471 COUNTS        0        6       34
  19   rs113625471   FREQ        0     0.15     0.85
  19   rs113625471   MEAN       NA 0.002345 0.0002609
  19   rs113625471     SD       NA 0.008154  0.01022
  19    rs75915449   GENO      C/C      C/G      G/G
  19    rs75915449 COUNTS        0        6       34
  19    rs75915449   FREQ        0     0.15     0.85
  19    rs75915449   MEAN       NA 0.002345 0.0002609
  19    rs75915449     SD       NA 0.008154  0.01022
  19    rs10419436   GENO      C/C      C/T      T/T
  19    rs10419436 COUNTS        2       18       20
  19    rs10419436   FREQ     0.05     0.45      0.5
  19    rs10419436   MEAN -0.00144 0.001874 -0.0003956
  19    rs10419436     SD  0.00142 0.009883  0.01047
  19   rs114734355   GENO      T/T      T/C      C/C
  19   rs114734355 COUNTS        0        6       34
  19   rs114734355   FREQ        0     0.15     0.85
  19   rs114734355   MEAN       NA 0.003707 2.06e-05
  19   rs114734355     SD       NA  0.01001 0.009895
  19    rs73541940   GENO      A/A      A/G      G/G
  19    rs73541940 COUNTS       10       20       10
  19    rs73541940   FREQ     0.25      0.5     0.25
  19    rs73541940   MEAN -0.004679 0.001352  0.00427
  19    rs73541940     SD  0.01238 0.007913 0.009475
  19   rs112549511   GENO      G/G     G/GT    GT/GT
  19   rs112549511 COUNTS        3       21       16
  19   rs112549511   FREQ    0.075    0.525      0.4
  19   rs112549511   MEAN 0.002102 0.001316 -0.0006871
  19   rs112549511     SD 0.006217 0.009247  0.01146
  19    rs17842397   GENO      C/C      C/T      T/T
  19    rs17842397 COUNTS        1       12       27
  19    rs17842397   FREQ    0.025      0.3    0.675
  19    rs17842397   MEAN -0.03071 -0.00188 0.002823
  19    rs17842397     SD        0 0.008908 0.008184
  19    rs10424290   GENO      C/C      C/G      G/G
  19    rs10424290 COUNTS        1        3       36
  19    rs10424290   FREQ    0.025    0.075      0.9
  19    rs10424290   MEAN 0.004166 -0.0007625 0.0005851
  19    rs10424290     SD        0   0.0123 0.009972
  19   rs114055175   GENO      C/C      C/T      T/T
  19   rs114055175 COUNTS        0       10       30
  19   rs114055175   FREQ        0     0.25     0.75
  19   rs114055175   MEAN       NA 0.002896 -0.0002006
  19   rs114055175     SD       NA  0.00943  0.01005
  19    rs73923432   GENO      G/G      G/A      A/A
  19    rs73923432 COUNTS        2       18       20
  19    rs73923432   FREQ     0.05     0.45      0.5
  19    rs73923432   MEAN -0.00144 0.001874 -0.0003956
  19    rs73923432     SD  0.00142 0.009883  0.01047
  19    rs73923433   GENO      T/T      T/C      C/C
  19    rs73923433 COUNTS        2       18       20
  19    rs73923433   FREQ     0.05     0.45      0.5
  19    rs73923433   MEAN -0.00144 0.001874 -0.0003956
  19    rs73923433     SD  0.00142 0.009883  0.01047
  19   rs145242562   GENO      A/A      A/C      C/C
  19   rs145242562 COUNTS        0        6       34
  19   rs145242562   FREQ        0     0.15     0.85
  19   rs145242562   MEAN       NA 0.003707 2.06e-05
  19   rs145242562     SD       NA  0.01001 0.009895
  19     rs7247400   GENO      C/C      C/T      T/T
  19     rs7247400 COUNTS        2        9       29
  19     rs7247400   FREQ     0.05    0.225    0.725
  19     rs7247400   MEAN   0.0049 0.006535 -0.001575
  19     rs7247400     SD 0.006063 0.008501 0.009811
  19     rs1110625   GENO      T/T      T/C      C/C
  19     rs1110625 COUNTS        2       18       20
  19     rs1110625   FREQ     0.05     0.45      0.5
  19     rs1110625   MEAN -0.00144 0.001874 -0.0003956
  19     rs1110625     SD  0.00142 0.009883  0.01047
  19   rs145515071   GENO      A/A    A/AAC  AAC/AAC
  19   rs145515071 COUNTS        0        6       34
  19   rs145515071   FREQ        0     0.15     0.85
  19   rs145515071   MEAN       NA 0.002345 0.0002609
  19   rs145515071     SD       NA 0.008154  0.01022
  19     rs1110624   GENO      G/G      G/A      A/A
  19     rs1110624 COUNTS        2       18       20
  19     rs1110624   FREQ     0.05     0.45      0.5
  19     rs1110624   MEAN -0.00144 0.001874 -0.0003956
  19     rs1110624     SD  0.00142 0.009883  0.01047
  19   rs143270181   GENO    TG/TG     TG/T      T/T
  19   rs143270181 COUNTS        1        9       30
  19   rs143270181   FREQ    0.025    0.225     0.75
  19   rs143270181   MEAN 0.004166 0.001309 0.0002331
  19   rs143270181     SD        0 0.009043  0.01038
  19    rs74793478   GENO      T/T      T/G      G/G
  19    rs74793478 COUNTS        0       10       30
  19    rs74793478   FREQ        0     0.25     0.75
  19    rs74793478   MEAN       NA 0.002896 -0.0002006
  19    rs74793478     SD       NA  0.00943  0.01005
  19   rs137890686   GENO      C/C     C/CA    CA/CA
  19   rs137890686 COUNTS        0        6       34
  19   rs137890686   FREQ        0     0.15     0.85
  19   rs137890686   MEAN       NA 0.003707 2.06e-05
  19   rs137890686     SD       NA  0.01001 0.009895
  19    rs77294189   GENO      G/G      G/C      C/C
  19    rs77294189 COUNTS        0        6       34
  19    rs77294189   FREQ        0     0.15     0.85
  19    rs77294189   MEAN       NA 0.002345 0.0002609
  19    rs77294189     SD       NA 0.008154  0.01022
  19    rs76623884   GENO      A/A      A/C      C/C
  19    rs76623884 COUNTS        0        4       36
  19    rs76623884   FREQ        0      0.1      0.9
  19    rs76623884   MEAN       NA -0.004293 0.001114
  19    rs76623884     SD       NA 0.004744  0.01018
  19    rs10410263   GENO      A/A      A/G      G/G
  19    rs10410263 COUNTS        6       22       12
  19    rs10410263   FREQ     0.15     0.55      0.3
  19    rs10410263   MEAN -0.01149 0.002601 0.002887
  19    rs10410263     SD  0.01149 0.006919  0.01004
  19     rs1110622   GENO      T/T      T/C      C/C
  19     rs1110622 COUNTS        0        4       36
  19     rs1110622   FREQ        0      0.1      0.9
  19     rs1110622   MEAN       NA -0.005967   0.0013
  19     rs1110622     SD       NA 0.006035     0.01
  19     rs1110621   GENO      T/T      T/C      C/C
  19     rs1110621 COUNTS        1        8       31
  19     rs1110621   FREQ    0.025      0.2    0.775
  19     rs1110621   MEAN 0.002917 -0.0009642 0.0008948
  19     rs1110621     SD        0 0.006892  0.01071
  19     rs3795010   GENO      C/C      C/A      A/A
  19     rs3795010 COUNTS        1        8       31
  19     rs3795010   FREQ    0.025      0.2    0.775
  19     rs3795010   MEAN 0.002917 -0.0009642 0.0008948
  19     rs3795010     SD        0 0.006892  0.01071
  19   rs114302463   GENO      T/T      T/G      G/G
  19   rs114302463 COUNTS        0        6       34
  19   rs114302463   FREQ        0     0.15     0.85
  19   rs114302463   MEAN       NA 0.003707 2.06e-05
  19   rs114302463     SD       NA  0.01001 0.009895
  19    rs11298163   GENO    AC/AC     AC/A      A/A
  19    rs11298163 COUNTS        1        8       31
  19    rs11298163   FREQ    0.025      0.2    0.775
  19    rs11298163   MEAN 0.002917 -0.0009642 0.0008948
  19    rs11298163     SD        0 0.006892  0.01071
  19    rs61426112   GENO      A/A      A/T      T/T
  19    rs61426112 COUNTS        0        6       34
  19    rs61426112   FREQ        0     0.15     0.85
  19    rs61426112   MEAN       NA -0.007929 0.002074
  19    rs61426112     SD       NA  0.01453  0.00823
  19   rs115578373   GENO      T/T      T/C      C/C
  19   rs115578373 COUNTS        0        6       34
  19   rs115578373   FREQ        0     0.15     0.85
  19   rs115578373   MEAN       NA 0.003707 2.06e-05
  19   rs115578373     SD       NA  0.01001 0.009895
  19   rs570213340   GENO      G/G      G/A      A/A
  19   rs570213340 COUNTS        0        4       36
  19   rs570213340   FREQ        0      0.1      0.9
  19   rs570213340   MEAN       NA  0.00107 0.0005184
  19   rs570213340     SD       NA 0.009817  0.01002
  19    rs73549940   GENO      A/A      A/C      C/C
  19    rs73549940 COUNTS        2        9       29
  19    rs73549940   FREQ     0.05    0.225    0.725
  19    rs73549940   MEAN   0.0049 0.006535 -0.001575
  19    rs73549940     SD 0.006063 0.008501 0.009811
  19      rs683305   GENO      T/T      T/C      C/C
  19      rs683305 COUNTS        2       16       22
  19      rs683305   FREQ     0.05      0.4     0.55
  19      rs683305   MEAN -0.001328 0.0005418 0.0007695
  19      rs683305     SD 0.006004  0.00884   0.0111
  19    rs79554965   GENO      A/A      A/G      G/G
  19    rs79554965 COUNTS        0        6       34
  19    rs79554965   FREQ        0     0.15     0.85
  19    rs79554965   MEAN       NA 0.002345 0.0002609
  19    rs79554965     SD       NA 0.008154  0.01022
  19    rs73549942   GENO      A/A      A/G      G/G
  19    rs73549942 COUNTS        0        8       32
  19    rs73549942   FREQ        0      0.2      0.8
  19    rs73549942   MEAN       NA 0.008268 -0.00135
  19    rs73549942     SD       NA 0.007496 0.009531
  19      rs509081   GENO      T/T      T/G      G/G
  19      rs509081 COUNTS        0        4       36
  19      rs509081   FREQ        0      0.1      0.9
  19      rs509081   MEAN       NA -0.004293 0.001114
  19      rs509081     SD       NA 0.004744  0.01018
  19      rs509079   GENO      T/T      T/G      G/G
  19      rs509079 COUNTS        0        4       36
  19      rs509079   FREQ        0      0.1      0.9
  19      rs509079   MEAN       NA -0.004293 0.001114
  19      rs509079     SD       NA 0.004744  0.01018
  19    rs80336072   GENO      T/T      T/C      C/C
  19    rs80336072 COUNTS        0       11       29
  19    rs80336072   FREQ        0    0.275    0.725
  19    rs80336072   MEAN       NA 0.001926 6.048e-05
  19    rs80336072     SD       NA 0.009507  0.01012
  19   rs111964534   GENO      T/T      T/C      C/C
  19   rs111964534 COUNTS        0        6       34
  19   rs111964534   FREQ        0     0.15     0.85
  19   rs111964534   MEAN       NA 0.002345 0.0002609
  19   rs111964534     SD       NA 0.008154  0.01022
  19    rs74695033   GENO      G/G      G/A      A/A
  19    rs74695033 COUNTS        1        3       36
  19    rs74695033   FREQ    0.025    0.075      0.9
  19    rs74695033   MEAN 0.004166 -0.0007625 0.0005851
  19    rs74695033     SD        0   0.0123 0.009972
  19    rs73549943   GENO      G/G      G/C      C/C
  19    rs73549943 COUNTS        0        8       32
  19    rs73549943   FREQ        0      0.2      0.8
  19    rs73549943   MEAN       NA 0.008268 -0.00135
  19    rs73549943     SD       NA 0.007496 0.009531
  19   rs111802507   GENO      A/A      A/G      G/G
  19   rs111802507 COUNTS        0        5       35
  19   rs111802507   FREQ        0    0.125    0.875
  19   rs111802507   MEAN       NA 0.001572 0.0004308
  19   rs111802507     SD       NA 0.008867  0.01012
  19   rs114214766   GENO      A/A      A/G      G/G
  19   rs114214766 COUNTS        0        6       34
  19   rs114214766   FREQ        0     0.15     0.85
  19   rs114214766   MEAN       NA -0.007929 0.002074
  19   rs114214766     SD       NA  0.01453  0.00823
  19    rs73923435   GENO      T/T      T/G      G/G
  19    rs73923435 COUNTS        2       18       20
  19    rs73923435   FREQ     0.05     0.45      0.5
  19    rs73923435   MEAN -0.00144 0.001874 -0.0003956
  19    rs73923435     SD  0.00142 0.009883  0.01047
  19     rs7255387   GENO      C/C      C/T      T/T
  19     rs7255387 COUNTS        2        9       29
  19     rs7255387   FREQ     0.05    0.225    0.725
  19     rs7255387   MEAN   0.0049 0.006535 -0.001575
  19     rs7255387     SD 0.006063 0.008501 0.009811
  19    rs78960448   GENO      C/C      C/T      T/T
  19    rs78960448 COUNTS        1        3       36
  19    rs78960448   FREQ    0.025    0.075      0.9
  19    rs78960448   MEAN 0.004166 -0.0007625 0.0005851
  19    rs78960448     SD        0   0.0123 0.009972
  19    rs75460141   GENO      T/T      T/G      G/G
  19    rs75460141 COUNTS        0        6       34
  19    rs75460141   FREQ        0     0.15     0.85
  19    rs75460141   MEAN       NA -0.007929 0.002074
  19    rs75460141     SD       NA  0.01453  0.00823
  19      rs574937   GENO      C/C      C/G      G/G
  19      rs574937 COUNTS        1        7       32
  19      rs574937   FREQ    0.025    0.175      0.8
  19      rs574937   MEAN 0.002917 -0.0004684 0.0007283
  19      rs574937     SD        0 0.007288  0.01058
  19    rs10415213   GENO      T/T      T/G      G/G
  19    rs10415213 COUNTS        1        3       36
  19    rs10415213   FREQ    0.025    0.075      0.9
  19    rs10415213   MEAN 0.004166 -0.0007625 0.0005851
  19    rs10415213     SD        0   0.0123 0.009972
  19      rs572011   GENO      C/C      C/A      A/A
  19      rs572011 COUNTS        0        4       36
  19      rs572011   FREQ        0      0.1      0.9
  19      rs572011   MEAN       NA -0.004293 0.001114
  19      rs572011     SD       NA 0.004744  0.01018
  19    rs80111252   GENO      C/C      C/T      T/T
  19    rs80111252 COUNTS        1        3       36
  19    rs80111252   FREQ    0.025    0.075      0.9
  19    rs80111252   MEAN 0.009187 -0.002035 0.0005517
  19    rs80111252     SD        0 0.002293  0.01028
  19    rs73923436   GENO      G/G      G/A      A/A
  19    rs73923436 COUNTS        2       18       20
  19    rs73923436   FREQ     0.05     0.45      0.5
  19    rs73923436   MEAN -0.00144 0.001874 -0.0003956
  19    rs73923436     SD  0.00142 0.009883  0.01047
  19   rs114137841   GENO      C/C      C/T      T/T
  19   rs114137841 COUNTS        0        4       36
  19   rs114137841   FREQ        0      0.1      0.9
  19   rs114137841   MEAN       NA 0.002358 0.0003753
  19   rs114137841     SD       NA 0.008781  0.01008
  19    rs60902169   GENO      G/G      G/A      A/A
  19    rs60902169 COUNTS        6       22       12
  19    rs60902169   FREQ     0.15     0.55      0.3
  19    rs60902169   MEAN -0.01149 0.002601 0.002887
  19    rs60902169     SD  0.01149 0.006919  0.01004
  19    rs80001830   GENO      T/T      T/G      G/G
  19    rs80001830 COUNTS        1        3       36
  19    rs80001830   FREQ    0.025    0.075      0.9
  19    rs80001830   MEAN 0.004166 -0.0007625 0.0005851
  19    rs80001830     SD        0   0.0123 0.009972
  19   rs138436876   GENO AGTGATC/AGTGATC AGTGATC/A      A/A
  19   rs138436876 COUNTS        0        4       36
  19   rs138436876   FREQ        0      0.1      0.9
  19   rs138436876   MEAN       NA  0.00107 0.0005184
  19   rs138436876     SD       NA 0.009817  0.01002
  19    rs35989251   GENO    TA/TA     TA/T      T/T
  19    rs35989251 COUNTS        1        8       31
  19    rs35989251   FREQ    0.025      0.2    0.775
  19    rs35989251   MEAN 0.002917 -0.0009642 0.0008948
  19    rs35989251     SD        0 0.006892  0.01071
  19    rs78936951   GENO      C/C      C/T      T/T
  19    rs78936951 COUNTS        0        6       34
  19    rs78936951   FREQ        0     0.15     0.85
  19    rs78936951   MEAN       NA -0.007929 0.002074
  19    rs78936951     SD       NA  0.01453  0.00823
  19    rs79200872   GENO      C/C      C/T      T/T
  19    rs79200872 COUNTS        1        8       31
  19    rs79200872   FREQ    0.025      0.2    0.775
  19    rs79200872   MEAN -0.03071 -0.0006741 0.001905
  19    rs79200872     SD        0  0.01049 0.008135
  19    rs73549950   GENO      A/A      A/C      C/C
  19    rs73549950 COUNTS        3       13       24
  19    rs73549950   FREQ    0.075    0.325      0.6
  19    rs73549950   MEAN 0.005141 0.004742 -0.002255
  19    rs73549950     SD 0.004307 0.009002  0.01002
  19    rs60827844   GENO    GA/GA     GA/G      G/G
  19    rs60827844 COUNTS        2       18       20
  19    rs60827844   FREQ     0.05     0.45      0.5
  19    rs60827844   MEAN -0.00144 0.001874 -0.0003956
  19    rs60827844     SD  0.00142 0.009883  0.01047
  19    rs10419786   GENO      C/C      C/T      T/T
  19    rs10419786 COUNTS        4       22       14
  19    rs10419786   FREQ      0.1     0.55     0.35
  19    rs10419786   MEAN 0.007755 0.001458 -0.002868
  19    rs10419786     SD   0.0107 0.008342  0.01112
  19      rs687320   GENO      G/G      G/A      A/A
  19      rs687320 COUNTS        3       19       18
  19      rs687320   FREQ    0.075    0.475     0.45
  19      rs687320   MEAN 0.0005031 0.0003359 0.0008361
  19      rs687320     SD   0.0053 0.009064  0.01154
  19      rs687789   GENO      C/C      C/T      T/T
  19      rs687789 COUNTS        5       19       16
  19      rs687789   FREQ    0.125    0.475      0.4
  19      rs687789   MEAN 0.003467 -0.002683 0.003536
  19      rs687789     SD 0.005513  0.01083 0.008883
  19      rs687791   GENO      C/C      C/T      T/T
  19      rs687791 COUNTS        5       19       16
  19      rs687791   FREQ    0.125    0.475      0.4
  19      rs687791   MEAN 0.003467 -0.002683 0.003536
  19      rs687791     SD 0.005513  0.01083 0.008883
  19    rs10412321   GENO      A/A      A/G      G/G
  19    rs10412321 COUNTS        0        4       36
  19    rs10412321   FREQ        0      0.1      0.9
  19    rs10412321   MEAN       NA  0.00107 0.0005184
  19    rs10412321     SD       NA 0.009817  0.01002
  19    rs73549954   GENO      T/T      T/C      C/C
  19    rs73549954 COUNTS        0        8       32
  19    rs73549954   FREQ        0      0.2      0.8
  19    rs73549954   MEAN       NA 0.008268 -0.00135
  19    rs73549954     SD       NA 0.007496 0.009531
  19    rs28449972   GENO      C/C      C/G      G/G
  19    rs28449972 COUNTS        1        4       35
  19    rs28449972   FREQ    0.025      0.1    0.875
  19    rs28449972   MEAN 0.004166 -0.001399 0.0006963
  19    rs28449972     SD        0  0.01012   0.0101
  19    rs12979180   GENO      T/T      T/C      C/C
  19    rs12979180 COUNTS        0       10       30
  19    rs12979180   FREQ        0     0.25     0.75
  19    rs12979180   MEAN       NA 0.0005236 0.0005902
  19    rs12979180     SD       NA 0.009979  0.01001
  19    rs11880033   GENO      A/A      A/G      G/G
  19    rs11880033 COUNTS        0       10       30
  19    rs11880033   FREQ        0     0.25     0.75
  19    rs11880033   MEAN       NA 0.0005236 0.0005902
  19    rs11880033     SD       NA 0.009979  0.01001
  19   rs112156119   GENO      C/C      C/A      A/A
  19   rs112156119 COUNTS        3        4       33
  19   rs112156119   FREQ    0.075      0.1    0.825
  19   rs112156119   MEAN 0.006663 -0.004119 0.0005888
  19   rs112156119     SD 0.002107 0.009433   0.0102
  19   rs116780067   GENO      G/G      G/C      C/C
  19   rs116780067 COUNTS        0        4       36
  19   rs116780067   FREQ        0      0.1      0.9
  19   rs116780067   MEAN       NA 0.0008395 0.000544
  19   rs116780067     SD       NA  0.01423 0.009552
  19      rs553528   GENO      G/G      G/A      A/A
  19      rs553528 COUNTS        1       12       27
  19      rs553528   FREQ    0.025      0.3    0.675
  19      rs553528   MEAN -0.03071 -0.00188 0.002823
  19      rs553528     SD        0 0.008908 0.008184
  19    rs10401349   GENO      A/A      A/G      G/G
  19    rs10401349 COUNTS        1        3       36
  19    rs10401349   FREQ    0.025    0.075      0.9
  19    rs10401349   MEAN 0.004166 -0.0007625 0.0005851
  19    rs10401349     SD        0   0.0123 0.009972
  19    rs10403344   GENO      T/T      T/C      C/C
  19    rs10403344 COUNTS        0       10       30
  19    rs10403344   FREQ        0     0.25     0.75
  19    rs10403344   MEAN       NA 0.002896 -0.0002006
  19    rs10403344     SD       NA  0.00943  0.01005
  19      rs622574   GENO      A/A      A/T      T/T
  19      rs622574 COUNTS        0        4       36
  19      rs622574   FREQ        0      0.1      0.9
  19      rs622574   MEAN       NA -0.004293 0.001114
  19      rs622574     SD       NA 0.004744  0.01018
  19      rs623062   GENO      G/G      G/A      A/A
  19      rs623062 COUNTS        1       12       27
  19      rs623062   FREQ    0.025      0.3    0.675
  19      rs623062   MEAN -0.03071 -0.00188 0.002823
  19      rs623062     SD        0 0.008908 0.008184
  19   rs113961306   GENO      T/T      T/C      C/C
  19   rs113961306 COUNTS        0        6       34
  19   rs113961306   FREQ        0     0.15     0.85
  19   rs113961306   MEAN       NA 0.002345 0.0002609
  19   rs113961306     SD       NA 0.008154  0.01022
  19    rs10407686   GENO      A/A      A/G      G/G
  19    rs10407686 COUNTS        1        3       36
  19    rs10407686   FREQ    0.025    0.075      0.9
  19    rs10407686   MEAN 0.004166 -0.0007625 0.0005851
  19    rs10407686     SD        0   0.0123 0.009972
  19    rs10408625   GENO      A/A      A/G      G/G
  19    rs10408625 COUNTS        1        3       36
  19    rs10408625   FREQ    0.025    0.075      0.9
  19    rs10408625   MEAN 0.004166 -0.0007625 0.0005851
  19    rs10408625     SD        0   0.0123 0.009972
  19      rs637094   GENO      A/A      A/G      G/G
  19      rs637094 COUNTS        2       16       22
  19      rs637094   FREQ     0.05      0.4     0.55
  19      rs637094   MEAN -0.001328 0.0005418 0.0007695
  19      rs637094     SD 0.006004  0.00884   0.0111
  19    rs59277920   GENO      A/A      A/G      G/G
  19    rs59277920 COUNTS       11       17       12
  19    rs59277920   FREQ    0.275    0.425      0.3
  19    rs59277920   MEAN 0.004298 7.604e-05 -0.002135
  19    rs59277920     SD  0.00517  0.01064  0.01159
  19   rs115117074   GENO      T/T      T/C      C/C
  19   rs115117074 COUNTS        0        6       34
  19   rs115117074   FREQ        0     0.15     0.85
  19   rs115117074   MEAN       NA 0.003707 2.06e-05
  19   rs115117074     SD       NA  0.01001 0.009895
  19   rs138598087   GENO      A/A      A/G      G/G
  19   rs138598087 COUNTS        0        6       34
  19   rs138598087   FREQ        0     0.15     0.85
  19   rs138598087   MEAN       NA 0.002345 0.0002609
  19   rs138598087     SD       NA 0.008154  0.01022
  19      rs602054   GENO      A/A      A/C      C/C
  19      rs602054 COUNTS        4       14       22
  19      rs602054   FREQ      0.1     0.35     0.55
  19      rs602054   MEAN -0.000527 -0.004063 0.003724
  19      rs602054     SD  0.02074 0.006712 0.008167
  19      rs573297   GENO      G/G      G/A      A/A
  19      rs573297 COUNTS        6       21       13
  19      rs573297   FREQ     0.15    0.525    0.325
  19      rs573297   MEAN -0.006195 7.172e-05 0.004508
  19      rs573297     SD   0.0126  0.01055 0.004988
  19   rs114678243   GENO      A/A      A/G      G/G
  19   rs114678243 COUNTS        0        6       34
  19   rs114678243   FREQ        0     0.15     0.85
  19   rs114678243   MEAN       NA 0.003707 2.06e-05
  19   rs114678243     SD       NA  0.01001 0.009895
  19    rs78293648   GENO      C/C      C/T      T/T
  19    rs78293648 COUNTS        0        6       34
  19    rs78293648   FREQ        0     0.15     0.85
  19    rs78293648   MEAN       NA -0.007929 0.002074
  19    rs78293648     SD       NA  0.01453  0.00823
  19   rs201515277   GENO      T/T     T/TA    TA/TA
  19   rs201515277 COUNTS        2        9       29
  19   rs201515277   FREQ     0.05    0.225    0.725
  19   rs201515277   MEAN -0.003777 -0.003301 0.002076
  19   rs201515277     SD 0.002541  0.01506 0.007888
  19   rs143824257   GENO      A/A      A/G      G/G
  19   rs143824257 COUNTS        1       12       27
  19   rs143824257   FREQ    0.025      0.3    0.675
  19   rs143824257   MEAN -0.03071 -0.00188 0.002823
  19   rs143824257     SD        0 0.008908 0.008184
  19   rs147254341   GENO      T/T      T/C      C/C
  19   rs147254341 COUNTS        1        3       36
  19   rs147254341   FREQ    0.025    0.075      0.9
  19   rs147254341   MEAN 0.009187 -0.002035 0.0005517
  19   rs147254341     SD        0 0.002293  0.01028
  19    rs59907625   GENO      G/G      G/A      A/A
  19    rs59907625 COUNTS        2       15       23
  19    rs59907625   FREQ     0.05    0.375    0.575
  19    rs59907625   MEAN 0.001865 0.000245 0.0006755
  19    rs59907625     SD 0.003254  0.01014  0.01033
  19   rs111856345   GENO      T/T      T/G      G/G
  19   rs111856345 COUNTS        2        9       29
  19   rs111856345   FREQ     0.05    0.225    0.725
  19   rs111856345   MEAN   0.0049 0.006535 -0.001575
  19   rs111856345     SD 0.006063 0.008501 0.009811
  19    rs58617377   GENO      T/T      T/C      C/C
  19    rs58617377 COUNTS        2       15       23
  19    rs58617377   FREQ     0.05    0.375    0.575
  19    rs58617377   MEAN 0.001865 0.000245 0.0006755
  19    rs58617377     SD 0.003254  0.01014  0.01033
  19   rs140199860   GENO      G/G      G/C      C/C
  19   rs140199860 COUNTS        0        4       36
  19   rs140199860   FREQ        0      0.1      0.9
  19   rs140199860   MEAN       NA -0.004293 0.001114
  19   rs140199860     SD       NA 0.004744  0.01018
  19   rs573939462   GENO      A/A    A/ATG  ATG/ATG
  19   rs573939462 COUNTS        4       24       12
  19   rs573939462   FREQ      0.1      0.6      0.3
  19   rs573939462   MEAN -0.004801 0.001591 0.0003301
  19   rs573939462     SD  0.01805 0.009649 0.007014
  19    rs78597455   GENO      A/A      A/G      G/G
  19    rs78597455 COUNTS        1       12       27
  19    rs78597455   FREQ    0.025      0.3    0.675
  19    rs78597455   MEAN -0.03071 -0.00188 0.002823
  19    rs78597455     SD        0 0.008908 0.008184
  19    rs11880706   GENO      G/G      G/C      C/C
  19    rs11880706 COUNTS        2       15       23
  19    rs11880706   FREQ     0.05    0.375    0.575
  19    rs11880706   MEAN 0.001865 0.000245 0.0006755
  19    rs11880706     SD 0.003254  0.01014  0.01033
  19   rs116105499   GENO      G/G      G/A      A/A
  19   rs116105499 COUNTS        0        4       36
  19   rs116105499   FREQ        0      0.1      0.9
  19   rs116105499   MEAN       NA -0.004293 0.001114
  19   rs116105499     SD       NA 0.004744  0.01018
  19   rs112714471   GENO      G/G      G/C      C/C
  19   rs112714471 COUNTS        0        6       34
  19   rs112714471   FREQ        0     0.15     0.85
  19   rs112714471   MEAN       NA 0.002345 0.0002609
  19   rs112714471     SD       NA 0.008154  0.01022
  19   rs138190849   GENO      C/C      C/G      G/G
  19   rs138190849 COUNTS        0        6       34
  19   rs138190849   FREQ        0     0.15     0.85
  19   rs138190849   MEAN       NA 0.003707 2.06e-05
  19   rs138190849     SD       NA  0.01001 0.009895
  19   rs546169517   GENO      T/T      T/A      A/A
  19   rs546169517 COUNTS        2       10       28
  19   rs546169517   FREQ     0.05     0.25      0.7
  19   rs546169517   MEAN   0.0049 0.005104 -0.001354
  19   rs546169517     SD 0.006063 0.009203 0.009917
  19      rs543030   GENO      C/C      C/T      T/T
  19      rs543030 COUNTS        6       21       13
  19      rs543030   FREQ     0.15    0.525    0.325
  19      rs543030   MEAN -0.006195 7.172e-05 0.004508
  19      rs543030     SD   0.0126  0.01055 0.004988
  19   rs113706407   GENO      T/T      T/C      C/C
  19   rs113706407 COUNTS        1       12       27
  19   rs113706407   FREQ    0.025      0.3    0.675
  19   rs113706407   MEAN -0.0004356 0.0004969 0.000645
  19   rs113706407     SD        0  0.01015  0.01013
  19   rs144733211   GENO      A/A      A/C      C/C
  19   rs144733211 COUNTS        0        4       36
  19   rs144733211   FREQ        0      0.1      0.9
  19   rs144733211   MEAN       NA 0.003271 0.0002738
  19   rs144733211     SD       NA 0.007889  0.01012
  19   rs148125491   GENO      G/G      G/C      C/C
  19   rs148125491 COUNTS        0        6       34
  19   rs148125491   FREQ        0     0.15     0.85
  19   rs148125491   MEAN       NA 0.003707 2.06e-05
  19   rs148125491     SD       NA  0.01001 0.009895
  19   rs564185905   GENO      C/C     C/CA    CA/CA
  19   rs564185905 COUNTS        3       25       12
  19   rs564185905   FREQ    0.075    0.625      0.3
  19   rs564185905   MEAN -0.0006783  0.00159 -0.001231
  19   rs564185905     SD  0.01596  0.01005 0.008527
  19   rs113240307   GENO      A/A      A/G      G/G
  19   rs113240307 COUNTS        0        6       34
  19   rs113240307   FREQ        0     0.15     0.85
  19   rs113240307   MEAN       NA 0.002345 0.0002609
  19   rs113240307     SD       NA 0.008154  0.01022
  19     rs7251098   GENO      T/T      T/G      G/G
  19     rs7251098 COUNTS        0        6       34
  19     rs7251098   FREQ        0     0.15     0.85
  19     rs7251098   MEAN       NA -0.007929 0.002074
  19     rs7251098     SD       NA  0.01453  0.00823
  19   rs115022256   GENO      A/A      A/C      C/C
  19   rs115022256 COUNTS        1        5       34
  19   rs115022256   FREQ    0.025    0.125     0.85
  19   rs115022256   MEAN -0.03071 -0.003374 0.002074
  19   rs115022256     SD        0  0.01041  0.00823
  19      rs609335   GENO      C/C      C/A      A/A
  19      rs609335 COUNTS        1       12       27
  19      rs609335   FREQ    0.025      0.3    0.675
  19      rs609335   MEAN -0.03071 -0.00188 0.002823
  19      rs609335     SD        0 0.008908 0.008184
  19   rs114478046   GENO      T/T      T/G      G/G
  19   rs114478046 COUNTS        1        8       31
  19   rs114478046   FREQ    0.025      0.2    0.775
  19   rs114478046   MEAN -0.03071 -0.0006741 0.001905
  19   rs114478046     SD        0  0.01049 0.008135
  19    rs66503447   GENO      G/G     G/GT    GT/GT
  19    rs66503447 COUNTS        3       21       16
  19    rs66503447   FREQ    0.075    0.525      0.4
  19    rs66503447   MEAN  -0.0195 0.004785 -0.00119
  19    rs66503447     SD  0.01026 0.007561 0.007376
  19    rs76024709   GENO      G/G      G/A      A/A
  19    rs76024709 COUNTS        0        6       34
  19    rs76024709   FREQ        0     0.15     0.85
  19    rs76024709   MEAN       NA 0.002345 0.0002609
  19    rs76024709     SD       NA 0.008154  0.01022
  19    rs77657770   GENO      A/A      A/C      C/C
  19    rs77657770 COUNTS        0        6       34
  19    rs77657770   FREQ        0     0.15     0.85
  19    rs77657770   MEAN       NA 0.002345 0.0002609
  19    rs77657770     SD       NA 0.008154  0.01022
  19    rs77517239   GENO      C/C      C/A      A/A
  19    rs77517239 COUNTS        2       17       21
  19    rs77517239   FREQ     0.05    0.425    0.525
  19    rs77517239   MEAN   0.0049 0.004806 -0.003265
  19    rs77517239     SD 0.006063 0.008551 0.009858
  19    rs11665960   GENO      A/A      A/G      G/G
  19    rs11665960 COUNTS        0       10       30
  19    rs11665960   FREQ        0     0.25     0.75
  19    rs11665960   MEAN       NA 0.0005236 0.0005902
  19    rs11665960     SD       NA 0.009979  0.01001
  19    rs11666200   GENO      T/T      T/C      C/C
  19    rs11666200 COUNTS        0       10       30
  19    rs11666200   FREQ        0     0.25     0.75
  19    rs11666200   MEAN       NA 0.0005236 0.0005902
  19    rs11666200     SD       NA 0.009979  0.01001
  19     rs2163802   GENO      C/C      C/T      T/T
  19     rs2163802 COUNTS        0       10       30
  19     rs2163802   FREQ        0     0.25     0.75
  19     rs2163802   MEAN       NA 0.0005236 0.0005902
  19     rs2163802     SD       NA 0.009979  0.01001
  19   rs143326088   GENO      C/C  C/CCTGT CCTGT/CCTGT
  19   rs143326088 COUNTS        0        4       36
  19   rs143326088   FREQ        0      0.1      0.9
  19   rs143326088   MEAN       NA -0.004293 0.001114
  19   rs143326088     SD       NA 0.004744  0.01018
  19    rs11879739   GENO      C/C      C/A      A/A
  19    rs11879739 COUNTS        2       16       22
  19    rs11879739   FREQ     0.05      0.4     0.55
  19    rs11879739   MEAN -0.001328 0.0005418 0.0007695
  19    rs11879739     SD 0.006004  0.00884   0.0111
  19    rs76428705   GENO      A/A      A/G      G/G
  19    rs76428705 COUNTS        0        6       34
  19    rs76428705   FREQ        0     0.15     0.85
  19    rs76428705   MEAN       NA 0.002345 0.0002609
  19    rs76428705     SD       NA 0.008154  0.01022
  19    rs73549958   GENO      T/T      T/C      C/C
  19    rs73549958 COUNTS        2        9       29
  19    rs73549958   FREQ     0.05    0.225    0.725
  19    rs73549958   MEAN   0.0049 0.006535 -0.001575
  19    rs73549958     SD 0.006063 0.008501 0.009811
  19   rs368962252   GENO      C/C     C/CT    CT/CT
  19   rs368962252 COUNTS        3       21       16
  19   rs368962252   FREQ    0.075    0.525      0.4
  19   rs368962252   MEAN 0.005141 0.004025 -0.004813
  19   rs368962252     SD 0.004307 0.008731 0.009876
  19    rs28479876   GENO      C/C      C/T      T/T
  19    rs28479876 COUNTS        1        3       36
  19    rs28479876   FREQ    0.025    0.075      0.9
  19    rs28479876   MEAN 0.004166 -0.0007625 0.0005851
  19    rs28479876     SD        0   0.0123 0.009972
  19      rs476988   GENO      C/C      C/T      T/T
  19      rs476988 COUNTS        1       12       27
  19      rs476988   FREQ    0.025      0.3    0.675
  19      rs476988   MEAN -0.03071 -0.00188 0.002823
  19      rs476988     SD        0 0.008908 0.008184
  19    rs73549960   GENO      A/A      A/G      G/G
  19    rs73549960 COUNTS        3       21       16
  19    rs73549960   FREQ    0.075    0.525      0.4
  19    rs73549960   MEAN 0.005141 0.004025 -0.004813
  19    rs73549960     SD 0.004307 0.008731 0.009876
  19    rs73923443   GENO      A/A      A/G      G/G
  19    rs73923443 COUNTS        0        4       36
  19    rs73923443   FREQ        0      0.1      0.9
  19    rs73923443   MEAN       NA -0.005967   0.0013
  19    rs73923443     SD       NA 0.006035     0.01
  19    rs73549964   GENO      A/A      A/G      G/G
  19    rs73549964 COUNTS        0        8       32
  19    rs73549964   FREQ        0      0.2      0.8
  19    rs73549964   MEAN       NA 0.008268 -0.00135
  19    rs73549964     SD       NA 0.007496 0.009531
  19    rs10406048   GENO      T/T      T/C      C/C
  19    rs10406048 COUNTS        0        4       36
  19    rs10406048   FREQ        0      0.1      0.9
  19    rs10406048   MEAN       NA  0.00107 0.0005184
  19    rs10406048     SD       NA 0.009817  0.01002
  19    rs78148525   GENO      G/G      G/T      T/T
  19    rs78148525 COUNTS        1        3       36
  19    rs78148525   FREQ    0.025    0.075      0.9
  19    rs78148525   MEAN 0.004166 -0.0007625 0.0005851
  19    rs78148525     SD        0   0.0123 0.009972
  19      rs557318   GENO      G/G      G/C      C/C
  19      rs557318 COUNTS        2       16       22
  19      rs557318   FREQ     0.05      0.4     0.55
  19      rs557318   MEAN -0.001328 0.0005418 0.0007695
  19      rs557318     SD 0.006004  0.00884   0.0111
  19   rs111725429   GENO    AT/AT     AT/A      A/A
  19   rs111725429 COUNTS        6       21       13
  19   rs111725429   FREQ     0.15    0.525    0.325
  19   rs111725429   MEAN -0.006195 7.172e-05 0.004508
  19   rs111725429     SD   0.0126  0.01055 0.004988
  19    rs11879374   GENO      G/G      G/T      T/T
  19    rs11879374 COUNTS        1        3       36
  19    rs11879374   FREQ    0.025    0.075      0.9
  19    rs11879374   MEAN 0.004166 -0.0007625 0.0005851
  19    rs11879374     SD        0   0.0123 0.009972
  19    rs74561304   GENO      A/A      A/G      G/G
  19    rs74561304 COUNTS        1        3       36
  19    rs74561304   FREQ    0.025    0.075      0.9
  19    rs74561304   MEAN 0.009187 -0.002035 0.0005517
  19    rs74561304     SD        0 0.002293  0.01028
  19      rs588236   GENO      A/A      A/G      G/G
  19      rs588236 COUNTS        0        4       36
  19      rs588236   FREQ        0      0.1      0.9
  19      rs588236   MEAN       NA -0.004293 0.001114
  19      rs588236     SD       NA 0.004744  0.01018
  19     rs3795009   GENO      C/C      C/T      T/T
  19     rs3795009 COUNTS        1        3       36
  19     rs3795009   FREQ    0.025    0.075      0.9
  19     rs3795009   MEAN 0.004166 -0.0007625 0.0005851
  19     rs3795009     SD        0   0.0123 0.009972
  19      rs550905   GENO      T/T      T/C      C/C
  19      rs550905 COUNTS        2       16       22
  19      rs550905   FREQ     0.05      0.4     0.55
  19      rs550905   MEAN -0.001328 0.0005418 0.0007695
  19      rs550905     SD 0.006004  0.00884   0.0111
  19    rs73549967   GENO      C/C      C/T      T/T
  19    rs73549967 COUNTS        0        8       32
  19    rs73549967   FREQ        0      0.2      0.8
  19    rs73549967   MEAN       NA 0.008268 -0.00135
  19    rs73549967     SD       NA 0.007496 0.009531
  19   rs111973445   GENO      G/G      G/A      A/A
  19   rs111973445 COUNTS        0        6       34
  19   rs111973445   FREQ        0     0.15     0.85
  19   rs111973445   MEAN       NA 0.002345 0.0002609
  19   rs111973445     SD       NA 0.008154  0.01022
  19    rs75645001   GENO      T/T      T/C      C/C
  19    rs75645001 COUNTS        0        6       34
  19    rs75645001   FREQ        0     0.15     0.85
  19    rs75645001   MEAN       NA 0.002345 0.0002609
  19    rs75645001     SD       NA 0.008154  0.01022
  19     rs7246824   GENO      C/C      C/G      G/G
  19     rs7246824 COUNTS        0        6       34
  19     rs7246824   FREQ        0     0.15     0.85
  19     rs7246824   MEAN       NA -0.007929 0.002074
  19     rs7246824     SD       NA  0.01453  0.00823
  19   rs111360723   GENO      A/A      A/T      T/T
  19   rs111360723 COUNTS        0        6       34
  19   rs111360723   FREQ        0     0.15     0.85
  19   rs111360723   MEAN       NA 0.002345 0.0002609
  19   rs111360723     SD       NA 0.008154  0.01022
  19    rs78478209   GENO      T/T      T/C      C/C
  19    rs78478209 COUNTS        1       15       24
  19    rs78478209   FREQ    0.025    0.375      0.6
  19    rs78478209   MEAN 0.009187 0.002014 -0.0006855
  19    rs78478209     SD        0 0.008068  0.01093
  19    rs28718730   GENO      A/A      A/G      G/G
  19    rs28718730 COUNTS        1        3       36
  19    rs28718730   FREQ    0.025    0.075      0.9
  19    rs28718730   MEAN 0.004166 -0.0007625 0.0005851
  19    rs28718730     SD        0   0.0123 0.009972
  19   rs114348542   GENO      C/C      C/T      T/T
  19   rs114348542 COUNTS        0        4       36
  19   rs114348542   FREQ        0      0.1      0.9
  19   rs114348542   MEAN       NA -0.004293 0.001114
  19   rs114348542     SD       NA 0.004744  0.01018
  19    rs74452731   GENO      A/A      A/T      T/T
  19    rs74452731 COUNTS        0        4       36
  19    rs74452731   FREQ        0      0.1      0.9
  19    rs74452731   MEAN       NA -0.004293 0.001114
  19    rs74452731     SD       NA 0.004744  0.01018
  19   rs142775072   GENO    TA/TA     TA/T      T/T
  19   rs142775072 COUNTS        3       10       27
  19   rs142775072   FREQ    0.075     0.25    0.675
  19   rs142775072   MEAN 0.009343 0.004108 -0.00171
  19   rs142775072     SD 0.008809 0.007169  0.01017
  19    rs73549970   GENO      T/T      T/C      C/C
  19    rs73549970 COUNTS        0        8       32
  19    rs73549970   FREQ        0      0.2      0.8
  19    rs73549970   MEAN       NA 0.008268 -0.00135
  19    rs73549970     SD       NA 0.007496 0.009531
  19    rs10405373   GENO      T/T      T/A      A/A
  19    rs10405373 COUNTS        2       15       23
  19    rs10405373   FREQ     0.05    0.375    0.575
  19    rs10405373   MEAN 0.001865 0.000245 0.0006755
  19    rs10405373     SD 0.003254  0.01014  0.01033
  19   rs111660512   GENO      G/G      G/A      A/A
  19   rs111660512 COUNTS        0        5       35
  19   rs111660512   FREQ        0    0.125    0.875
  19   rs111660512   MEAN       NA 0.001572 0.0004308
  19   rs111660512     SD       NA 0.008867  0.01012
  19   rs540815089   GENO      C/C  C/CTTTT CTTTT/CTTTT
  19   rs540815089 COUNTS        0        6       34
  19   rs540815089   FREQ        0     0.15     0.85
  19   rs540815089   MEAN       NA 0.002345 0.0002609
  19   rs540815089     SD       NA 0.008154  0.01022
  19   rs112541629   GENO      A/A      A/G      G/G
  19   rs112541629 COUNTS        0        6       34
  19   rs112541629   FREQ        0     0.15     0.85
  19   rs112541629   MEAN       NA -0.007929 0.002074
  19   rs112541629     SD       NA  0.01453  0.00823
  19    rs76369997   GENO      A/A      A/T      T/T
  19    rs76369997 COUNTS        0        4       36
  19    rs76369997   FREQ        0      0.1      0.9
  19    rs76369997   MEAN       NA -0.004293 0.001114
  19    rs76369997     SD       NA 0.004744  0.01018
  19     rs8103735   GENO      A/A      A/G      G/G
  19     rs8103735 COUNTS        1        3       36
  19     rs8103735   FREQ    0.025    0.075      0.9
  19     rs8103735   MEAN 0.004166 -0.0007625 0.0005851
  19     rs8103735     SD        0   0.0123 0.009972
  19   rs182727077   GENO      G/G      G/C      C/C
  19   rs182727077 COUNTS        0        6       34
  19   rs182727077   FREQ        0     0.15     0.85
  19   rs182727077   MEAN       NA 0.003707 2.06e-05
  19   rs182727077     SD       NA  0.01001 0.009895
  19    rs56730124   GENO      C/C      C/G      G/G
  19    rs56730124 COUNTS        0       10       30
  19    rs56730124   FREQ        0     0.25     0.75
  19    rs56730124   MEAN       NA 0.002896 -0.0002006
  19    rs56730124     SD       NA  0.00943  0.01005
  19   rs113376976   GENO      T/T      T/C      C/C
  19   rs113376976 COUNTS        2        9       29
  19   rs113376976   FREQ     0.05    0.225    0.725
  19   rs113376976   MEAN   0.0049 0.006535 -0.001575
  19   rs113376976     SD 0.006063 0.008501 0.009811
  19   rs146533533   GENO      G/G      G/A      A/A
  19   rs146533533 COUNTS        0        6       34
  19   rs146533533   FREQ        0     0.15     0.85
  19   rs146533533   MEAN       NA 0.002345 0.0002609
  19   rs146533533     SD       NA 0.008154  0.01022
  19     rs8108378   GENO      G/G      G/A      A/A
  19     rs8108378 COUNTS        1        3       36
  19     rs8108378   FREQ    0.025    0.075      0.9
  19     rs8108378   MEAN 0.004166 -0.0007625 0.0005851
  19     rs8108378     SD        0   0.0123 0.009972
  19     rs8108512   GENO      G/G      G/A      A/A
  19     rs8108512 COUNTS        6       17       17
  19     rs8108512   FREQ     0.15    0.425    0.425
  19     rs8108512   MEAN -0.004215 0.002686 0.0001514
  19     rs8108512     SD  0.01386  0.01029  0.00763
  19    rs12975650   GENO      A/A      A/G      G/G
  19    rs12975650 COUNTS        0       10       30
  19    rs12975650   FREQ        0     0.25     0.75
  19    rs12975650   MEAN       NA 0.0005236 0.0005902
  19    rs12975650     SD       NA 0.009979  0.01001
  19    rs73549979   GENO      C/C      C/T      T/T
  19    rs73549979 COUNTS        0        8       32
  19    rs73549979   FREQ        0      0.2      0.8
  19    rs73549979   MEAN       NA 0.008268 -0.00135
  19    rs73549979     SD       NA 0.007496 0.009531
  19     rs8107977   GENO      G/G      G/T      T/T
  19     rs8107977 COUNTS        1        8       31
  19     rs8107977   FREQ    0.025      0.2    0.775
  19     rs8107977   MEAN 0.002917 -0.0009642 0.0008948
  19     rs8107977     SD        0 0.006892  0.01071
  19    rs11670606   GENO      C/C      C/T      T/T
  19    rs11670606 COUNTS        0       10       30
  19    rs11670606   FREQ        0     0.25     0.75
  19    rs11670606   MEAN       NA 0.0005236 0.0005902
  19    rs11670606     SD       NA 0.009979  0.01001
  19   rs148143748   GENO      T/T      T/C      C/C
  19   rs148143748 COUNTS        0        4       36
  19   rs148143748   FREQ        0      0.1      0.9
  19   rs148143748   MEAN       NA -0.004293 0.001114
  19   rs148143748     SD       NA 0.004744  0.01018
  19   rs141976291   GENO      C/C      C/T      T/T
  19   rs141976291 COUNTS        0        6       34
  19   rs141976291   FREQ        0     0.15     0.85
  19   rs141976291   MEAN       NA 0.002345 0.0002609
  19   rs141976291     SD       NA 0.008154  0.01022
  19    rs28460625   GENO      G/G      G/A      A/A
  19    rs28460625 COUNTS        1        3       36
  19    rs28460625   FREQ    0.025    0.075      0.9
  19    rs28460625   MEAN 0.004166 -0.0007625 0.0005851
  19    rs28460625     SD        0   0.0123 0.009972
  19    rs16993371   GENO      T/T      T/C      C/C
  19    rs16993371 COUNTS        0        6       34
  19    rs16993371   FREQ        0     0.15     0.85
  19    rs16993371   MEAN       NA -0.003098 0.001222
  19    rs16993371     SD       NA   0.0154  0.00874
  19    rs10405994   GENO      G/G      G/A      A/A
  19    rs10405994 COUNTS        2       16       22
  19    rs10405994   FREQ     0.05      0.4     0.55
  19    rs10405994   MEAN -0.001328 0.0005418 0.0007695
  19    rs10405994     SD 0.006004  0.00884   0.0111
  19    rs17271924   GENO      A/A      A/G      G/G
  19    rs17271924 COUNTS        1        3       36
  19    rs17271924   FREQ    0.025    0.075      0.9
  19    rs17271924   MEAN 0.004166 -0.0007625 0.0005851
  19    rs17271924     SD        0   0.0123 0.009972
  19    rs78380430   GENO      A/A      A/G      G/G
  19    rs78380430 COUNTS        0        6       34
  19    rs78380430   FREQ        0     0.15     0.85
  19    rs78380430   MEAN       NA -0.007929 0.002074
  19    rs78380430     SD       NA  0.01453  0.00823
  19    rs73549985   GENO      A/A      A/G      G/G
  19    rs73549985 COUNTS        2       15       23
  19    rs73549985   FREQ     0.05    0.375    0.575
  19    rs73549985   MEAN   0.0049 0.005404 -0.002953
  19    rs73549985     SD 0.006063 0.008897 0.009494
  19    rs16993372   GENO      C/C      C/A      A/A
  19    rs16993372 COUNTS        9       21       10
  19    rs16993372   FREQ    0.225    0.525     0.25
  19    rs16993372   MEAN -5.992e-05 0.0007415 0.000791
  19    rs16993372     SD 0.006691  0.01001  0.01263
  19    rs73549989   GENO      C/C      C/T      T/T
  19    rs73549989 COUNTS        8       19       13
  19    rs73549989   FREQ      0.2    0.475    0.325
  19    rs73549989   MEAN 1.852e-05 0.000896 0.0004438
  19    rs73549989     SD  0.01417 0.009736 0.007554
  19    rs75596836   GENO      T/T      T/A      A/A
  19    rs75596836 COUNTS        2       12       26
  19    rs75596836   FREQ     0.05      0.3     0.65
  19    rs75596836   MEAN -0.01377 -0.002354 0.003028
  19    rs75596836     SD  0.02395 0.008765 0.008275
  19    rs73549991   GENO      C/C      C/G      G/G
  19    rs73549991 COUNTS        0        8       32
  19    rs73549991   FREQ        0      0.2      0.8
  19    rs73549991   MEAN       NA 0.008268 -0.00135
  19    rs73549991     SD       NA 0.007496 0.009531
  19    rs16993374   GENO      C/C      C/T      T/T
  19    rs16993374 COUNTS        0        4       36
  19    rs16993374   FREQ        0      0.1      0.9
  19    rs16993374   MEAN       NA -0.005967   0.0013
  19    rs16993374     SD       NA 0.006035     0.01
  19   rs542815659   GENO CAAAAAAAAAAAAAAAA/CAAAAAAAAAAAAAAAA CAAAAAAAAAAAAAAAA/C      C/C
  19   rs542815659 COUNTS        5       15       20
  19   rs542815659   FREQ    0.125    0.375      0.5
  19   rs542815659   MEAN 0.004431  0.00244 -0.001791
  19   rs542815659     SD 0.006679 0.007553  0.01167
  19    rs16993376   GENO      C/C      C/G      G/G
  19    rs16993376 COUNTS        0        4       36
  19    rs16993376   FREQ        0      0.1      0.9
  19    rs16993376   MEAN       NA -0.005967   0.0013
  19    rs16993376     SD       NA 0.006035     0.01
  19   rs150889266   GENO      A/A A/AGGGGAG AGGGGAG/AGGGGAG
  19   rs150889266 COUNTS        1        3       36
  19   rs150889266   FREQ    0.025    0.075      0.9
  19   rs150889266   MEAN 0.004166 -0.0007625 0.0005851
  19   rs150889266     SD        0   0.0123 0.009972
  19     rs9676759   GENO      G/G      G/A      A/A
  19     rs9676759 COUNTS        0        6       34
  19     rs9676759   FREQ        0     0.15     0.85
  19     rs9676759   MEAN       NA 0.002345 0.0002609
  19     rs9676759     SD       NA 0.008154  0.01022
  19    rs10418205   GENO      A/A      A/G      G/G
  19    rs10418205 COUNTS        1        8       31
  19    rs10418205   FREQ    0.025      0.2    0.775
  19    rs10418205   MEAN 0.002917 -0.0009642 0.0008948
  19    rs10418205     SD        0 0.006892  0.01071
  19    rs73549994   GENO      T/T      T/C      C/C
  19    rs73549994 COUNTS        2       17       21
  19    rs73549994   FREQ     0.05    0.425    0.525
  19    rs73549994   MEAN   0.0049 0.004806 -0.003265
  19    rs73549994     SD 0.006063 0.008551 0.009858
  19   rs200954323   GENO    AT/AT     AT/A      A/A
  19   rs200954323 COUNTS        0        6       34
  19   rs200954323   FREQ        0     0.15     0.85
  19   rs200954323   MEAN       NA 0.002345 0.0002609
  19   rs200954323     SD       NA 0.008154  0.01022
  19    rs71741773   GENO      G/G  G/GAATT GAATT/GAATT
  19    rs71741773 COUNTS        0       10       30
  19    rs71741773   FREQ        0     0.25     0.75
  19    rs71741773   MEAN       NA 0.002896 -0.0002006
  19    rs71741773     SD       NA  0.00943  0.01005
  19   rs201584029   GENO      T/T     T/TG    TG/TG
  19   rs201584029 COUNTS        0        7       33
  19   rs201584029   FREQ        0    0.175    0.825
  19   rs201584029   MEAN       NA 0.001853 0.0003022
  19   rs201584029     SD       NA 0.008923  0.01017
  19   rs143544211   GENO      G/G  G/GAATT GAATT/GAATT
  19   rs143544211 COUNTS        5       18       17
  19   rs143544211   FREQ    0.125     0.45    0.425
  19   rs143544211   MEAN 0.003527 0.000489 -0.0002057
  19   rs143544211     SD 0.006123 0.008651  0.01206
  19    rs10404544   GENO      T/T      T/C      C/C
  19    rs10404544 COUNTS        2       16       22
  19    rs10404544   FREQ     0.05      0.4     0.55
  19    rs10404544   MEAN -0.001328 0.0005418 0.0007695
  19    rs10404544     SD 0.006004  0.00884   0.0111
  19    rs73543052   GENO      A/A      A/G      G/G
  19    rs73543052 COUNTS        2       15       23
  19    rs73543052   FREQ     0.05    0.375    0.575
  19    rs73543052   MEAN   0.0049 0.0007495 8.263e-05
  19    rs73543052     SD 0.006063  0.01306 0.007788
  19    rs79564426   GENO      A/A      A/G      G/G
  19    rs79564426 COUNTS        0        6       34
  19    rs79564426   FREQ        0     0.15     0.85
  19    rs79564426   MEAN       NA 0.003707 2.06e-05
  19    rs79564426     SD       NA  0.01001 0.009895
  19    rs10423669   GENO      A/A      A/G      G/G
  19    rs10423669 COUNTS        0        4       36
  19    rs10423669   FREQ        0      0.1      0.9
  19    rs10423669   MEAN       NA  0.00107 0.0005184
  19    rs10423669     SD       NA 0.009817  0.01002
  19    rs10411604   GENO      T/T      T/G      G/G
  19    rs10411604 COUNTS        3       19       18
  19    rs10411604   FREQ    0.075    0.475     0.45
  19    rs10411604   MEAN 0.0005031 0.0003359 0.0008361
  19    rs10411604     SD   0.0053 0.009064  0.01154
  19    rs79791918   GENO      T/T      T/C      C/C
  19    rs79791918 COUNTS        0        4       36
  19    rs79791918   FREQ        0      0.1      0.9
  19    rs79791918   MEAN       NA -0.004293 0.001114
  19    rs79791918     SD       NA 0.004744  0.01018
  19    rs10411815   GENO      T/T      T/C      C/C
  19    rs10411815 COUNTS        2       16       22
  19    rs10411815   FREQ     0.05      0.4     0.55
  19    rs10411815   MEAN -0.001328 0.0005418 0.0007695
  19    rs10411815     SD 0.006004  0.00884   0.0111
  19    rs10405147   GENO      T/T      T/G      G/G
  19    rs10405147 COUNTS        1        3       36
  19    rs10405147   FREQ    0.025    0.075      0.9
  19    rs10405147   MEAN 0.004166 -0.0007625 0.0005851
  19    rs10405147     SD        0   0.0123 0.009972
  19    rs75093002   GENO      C/C      C/T      T/T
  19    rs75093002 COUNTS        0        8       32
  19    rs75093002   FREQ        0      0.2      0.8
  19    rs75093002   MEAN       NA  0.00286 1.895e-06
  19    rs75093002     SD       NA 0.008739  0.01018
  19     rs8108217   GENO      T/T      T/C      C/C
  19     rs8108217 COUNTS        9       21       10
  19     rs8108217   FREQ    0.225    0.525     0.25
  19     rs8108217   MEAN -5.992e-05 0.0007415 0.000791
  19     rs8108217     SD 0.006691  0.01001  0.01263
  19    rs76012882   GENO      T/T      T/C      C/C
  19    rs76012882 COUNTS        0        8       32
  19    rs76012882   FREQ        0      0.2      0.8
  19    rs76012882   MEAN       NA  0.00286 1.895e-06
  19    rs76012882     SD       NA 0.008739  0.01018
  19    rs58452134   GENO      G/G      G/T      T/T
  19    rs58452134 COUNTS        2       15       23
  19    rs58452134   FREQ     0.05    0.375    0.575
  19    rs58452134   MEAN   0.0049 0.0007495 8.263e-05
  19    rs58452134     SD 0.006063  0.01306 0.007788
  19    rs58220924   GENO      C/C      C/A      A/A
  19    rs58220924 COUNTS        7       19       14
  19    rs58220924   FREQ    0.175    0.475     0.35
  19    rs58220924   MEAN -0.002955 0.002626 -0.0004468
  19    rs58220924     SD  0.01311  0.01049 0.006828
  19     rs8108892   GENO      A/A      A/G      G/G
  19     rs8108892 COUNTS        1        8       31
  19     rs8108892   FREQ    0.025      0.2    0.775
  19     rs8108892   MEAN 0.002917 -0.0009642 0.0008948
  19     rs8108892     SD        0 0.006892  0.01071
  19    rs58693730   GENO      T/T      T/A      A/A
  19    rs58693730 COUNTS        0        8       32
  19    rs58693730   FREQ        0      0.2      0.8
  19    rs58693730   MEAN       NA  0.00286 1.895e-06
  19    rs58693730     SD       NA 0.008739  0.01018
  19    rs10401490   GENO      C/C      C/T      T/T
  19    rs10401490 COUNTS        1        3       36
  19    rs10401490   FREQ    0.025    0.075      0.9
  19    rs10401490   MEAN 0.004166 -0.0007625 0.0005851
  19    rs10401490     SD        0   0.0123 0.009972
  19    rs73543057   GENO      C/C      C/T      T/T
  19    rs73543057 COUNTS        7       19       14
  19    rs73543057   FREQ    0.175    0.475     0.35
  19    rs73543057   MEAN -0.002955 0.002626 -0.0004468
  19    rs73543057     SD  0.01311  0.01049 0.006828
  19    rs10422245   GENO      G/G      G/A      A/A
  19    rs10422245 COUNTS        1        3       36
  19    rs10422245   FREQ    0.025    0.075      0.9
  19    rs10422245   MEAN 0.004166 -0.0007625 0.0005851
  19    rs10422245     SD        0   0.0123 0.009972
  19   rs115014675   GENO      A/A      A/G      G/G
  19   rs115014675 COUNTS        0       10       30
  19   rs115014675   FREQ        0     0.25     0.75
  19   rs115014675   MEAN       NA 0.002896 -0.0002006
  19   rs115014675     SD       NA  0.00943  0.01005
  19   rs141815985   GENO      T/T      T/G      G/G
  19   rs141815985 COUNTS        0        4       36
  19   rs141815985   FREQ        0      0.1      0.9
  19   rs141815985   MEAN       NA 0.008329 -0.0002881
  19   rs141815985     SD       NA 0.009466 0.009659
  19   rs200865688   GENO      T/T    T/TCA  TCA/TCA
  19   rs200865688 COUNTS        0        9       31
  19   rs200865688   FREQ        0    0.225    0.775
  19   rs200865688   MEAN       NA 0.002866 -9.214e-05
  19   rs200865688     SD       NA 0.008174  0.01034
  19    rs10402293   GENO      G/G      G/A      A/A
  19    rs10402293 COUNTS        1        3       36
  19    rs10402293   FREQ    0.025    0.075      0.9
  19    rs10402293   MEAN 0.004166 -0.0007625 0.0005851
  19    rs10402293     SD        0   0.0123 0.009972
  19    rs73543060   GENO      C/C      C/G      G/G
  19    rs73543060 COUNTS        9       21       10
  19    rs73543060   FREQ    0.225    0.525     0.25
  19    rs73543060   MEAN -5.992e-05 0.0007415 0.000791
  19    rs73543060     SD 0.006691  0.01001  0.01263
  19   rs115178519   GENO      A/A      A/G      G/G
  19   rs115178519 COUNTS        0        8       32
  19   rs115178519   FREQ        0      0.2      0.8
  19   rs115178519   MEAN       NA  0.00286 1.895e-06
  19   rs115178519     SD       NA 0.008739  0.01018
  19   rs115936678   GENO      A/A      A/G      G/G
  19   rs115936678 COUNTS        0        6       34
  19   rs115936678   FREQ        0     0.15     0.85
  19   rs115936678   MEAN       NA 0.003707 2.06e-05
  19   rs115936678     SD       NA  0.01001 0.009895
  19    rs10401351   GENO      C/C      C/G      G/G
  19    rs10401351 COUNTS        8       23        9
  19    rs10401351   FREQ      0.2    0.575    0.225
  19    rs10401351   MEAN -0.006089 0.001681 0.003666
  19    rs10401351     SD  0.01146 0.009874 0.005789
  19    rs73543063   GENO      T/T      T/G      G/G
  19    rs73543063 COUNTS        2        9       29
  19    rs73543063   FREQ     0.05    0.225    0.725
  19    rs73543063   MEAN   0.0049 0.006535 -0.001575
  19    rs73543063     SD 0.006063 0.008501 0.009811
  19    rs10409535   GENO      C/C      C/A      A/A
  19    rs10409535 COUNTS        2       16       22
  19    rs10409535   FREQ     0.05      0.4     0.55
  19    rs10409535   MEAN -0.001328 0.0005418 0.0007695
  19    rs10409535     SD 0.006004  0.00884   0.0111
  19    rs79114230   GENO      A/A      A/T      T/T
  19    rs79114230 COUNTS        0        8       32
  19    rs79114230   FREQ        0      0.2      0.8
  19    rs79114230   MEAN       NA 0.001599 0.0003173
  19    rs79114230     SD       NA  0.01098 0.009751
  19    rs16993388   GENO      T/T      T/C      C/C
  19    rs16993388 COUNTS        1       12       27
  19    rs16993388   FREQ    0.025      0.3    0.675
  19    rs16993388   MEAN -0.0004356 0.0004969 0.000645
  19    rs16993388     SD        0  0.01015  0.01013
  19    rs78846755   GENO      T/T      T/C      C/C
  19    rs78846755 COUNTS        0        8       32
  19    rs78846755   FREQ        0      0.2      0.8
  19    rs78846755   MEAN       NA  0.00286 1.895e-06
  19    rs78846755     SD       NA 0.008739  0.01018
  19    rs10408410   GENO      A/A      A/G      G/G
  19    rs10408410 COUNTS        0       10       30
  19    rs10408410   FREQ        0     0.25     0.75
  19    rs10408410   MEAN       NA 0.002896 -0.0002006
  19    rs10408410     SD       NA  0.00943  0.01005
  19    rs10416794   GENO      T/T      T/C      C/C
  19    rs10416794 COUNTS        4       20       16
  19    rs10416794   FREQ      0.1      0.5      0.4
  19    rs10416794   MEAN 0.002169 0.0004442 0.0003364
  19    rs10416794     SD  0.00614 0.009143   0.0118
  19    rs10416027   GENO      C/C      C/A      A/A
  19    rs10416027 COUNTS        4       20       16
  19    rs10416027   FREQ      0.1      0.5      0.4
  19    rs10416027   MEAN 0.002169 0.0004442 0.0003364
  19    rs10416027     SD  0.00614 0.009143   0.0118
  19   rs148002503   GENO      C/C      C/A      A/A
  19   rs148002503 COUNTS        0        6       34
  19   rs148002503   FREQ        0     0.15     0.85
  19   rs148002503   MEAN       NA 0.002345 0.0002609
  19   rs148002503     SD       NA 0.008154  0.01022
  19    rs56677442   GENO      G/G      G/A      A/A
  19    rs56677442 COUNTS        4       20       16
  19    rs56677442   FREQ      0.1      0.5      0.4
  19    rs56677442   MEAN 0.002169 0.0004442 0.0003364
  19    rs56677442     SD  0.00614 0.009143   0.0118
  19    rs57895191   GENO      A/A      A/G      G/G
  19    rs57895191 COUNTS        1       12       27
  19    rs57895191   FREQ    0.025      0.3    0.675
  19    rs57895191   MEAN -0.0004356 0.0004969 0.000645
  19    rs57895191     SD        0  0.01015  0.01013
  19   rs113346699   GENO      A/A      A/G      G/G
  19   rs113346699 COUNTS        0       14       26
  19   rs113346699   FREQ        0     0.35     0.65
  19   rs113346699   MEAN       NA 0.001327 0.0001681
  19   rs113346699     SD       NA  0.01344 0.007591
  19     rs8106862   GENO      C/C      C/G      G/G
  19     rs8106862 COUNTS        4       20       16
  19     rs8106862   FREQ      0.1      0.5      0.4
  19     rs8106862   MEAN 0.002169 0.0004442 0.0003364
  19     rs8106862     SD  0.00614 0.009143   0.0118
  19    rs61644281   GENO      A/A      A/T      T/T
  19    rs61644281 COUNTS        2       15       23
  19    rs61644281   FREQ     0.05    0.375    0.575
  19    rs61644281   MEAN   0.0049 0.0007495 8.263e-05
  19    rs61644281     SD 0.006063  0.01306 0.007788
  19   rs116142891   GENO      A/A      A/G      G/G
  19   rs116142891 COUNTS        0        4       36
  19   rs116142891   FREQ        0      0.1      0.9
  19   rs116142891   MEAN       NA -0.004293 0.001114
  19   rs116142891     SD       NA 0.004744  0.01018
  19    rs28441261   GENO      G/G      G/A      A/A
  19    rs28441261 COUNTS        3       19       18
  19    rs28441261   FREQ    0.075    0.475     0.45
  19    rs28441261   MEAN  0.00192 0.0005527 0.0003712
  19    rs28441261     SD 0.007495 0.008983  0.01145
  19   rs144248270   GENO      C/C      C/T      T/T
  19   rs144248270 COUNTS        1        3       36
  19   rs144248270   FREQ    0.025    0.075      0.9
  19   rs144248270   MEAN 0.009187 -0.002035 0.0005517
  19   rs144248270     SD        0 0.002293  0.01028
  19   rs113025966   GENO      A/A      A/G      G/G
  19   rs113025966 COUNTS        0        5       35
  19   rs113025966   FREQ        0    0.125    0.875
  19   rs113025966   MEAN       NA 0.001572 0.0004308
  19   rs113025966     SD       NA 0.008867  0.01012
  19    rs10425519   GENO      T/T      T/C      C/C
  19    rs10425519 COUNTS        1       12       27
  19    rs10425519   FREQ    0.025      0.3    0.675
  19    rs10425519   MEAN -0.0004356 0.0004969 0.000645
  19    rs10425519     SD        0  0.01015  0.01013
  19    rs10407185   GENO      T/T      T/G      G/G
  19    rs10407185 COUNTS        1       15       24
  19    rs10407185   FREQ    0.025    0.375      0.6
  19    rs10407185   MEAN -0.005574 0.0006858 0.0007595
  19    rs10407185     SD        0 0.008602  0.01089
  19    rs10427036   GENO      C/C      C/T      T/T
  19    rs10427036 COUNTS        1       15       24
  19    rs10427036   FREQ    0.025    0.375      0.6
  19    rs10427036   MEAN -0.005574 0.0006858 0.0007595
  19    rs10427036     SD        0 0.008602  0.01089
  19    rs10425506   GENO      T/T      T/G      G/G
  19    rs10425506 COUNTS        1        3       36
  19    rs10425506   FREQ    0.025    0.075      0.9
  19    rs10425506   MEAN 0.004166 -0.0007625 0.0005851
  19    rs10425506     SD        0   0.0123 0.009972
  19    rs73923451   GENO      G/G      G/A      A/A
  19    rs73923451 COUNTS        1       15       24
  19    rs73923451   FREQ    0.025    0.375      0.6
  19    rs73923451   MEAN -0.005574 0.0006858 0.0007595
  19    rs73923451     SD        0 0.008602  0.01089
  19     rs9636181   GENO      G/G      G/A      A/A
  19     rs9636181 COUNTS        6       24       10
  19     rs9636181   FREQ     0.15      0.6     0.25
  19     rs9636181   MEAN -0.001259 0.001879 -0.00146
  19     rs9636181     SD 0.009938  0.01059 0.008344
  19   rs543952976   GENO    CT/CT     CT/C      C/C
  19   rs543952976 COUNTS        1       14       25
  19   rs543952976   FREQ    0.025     0.35    0.625
  19   rs543952976   MEAN -0.004237 0.005594 -0.002045
  19   rs543952976     SD        0 0.008328   0.0099
  19   rs200002071   GENO      C/C    C/CAG  CAG/CAG
  19   rs200002071 COUNTS        0        4       36
  19   rs200002071   FREQ        0      0.1      0.9
  19   rs200002071   MEAN       NA 0.0008395 0.000544
  19   rs200002071     SD       NA  0.01423 0.009552
  19    rs10420168   GENO      C/C      C/T      T/T
  19    rs10420168 COUNTS        1       12       27
  19    rs10420168   FREQ    0.025      0.3    0.675
  19    rs10420168   MEAN -0.0004356 0.0004969 0.000645
  19    rs10420168     SD        0  0.01015  0.01013
  19    rs10539184   GENO GGCTC/GGCTC  GGCTC/G      G/G
  19    rs10539184 COUNTS        1       15       24
  19    rs10539184   FREQ    0.025    0.375      0.6
  19    rs10539184   MEAN -0.005574 0.0006858 0.0007595
  19    rs10539184     SD        0 0.008602  0.01089
  19   rs114342391   GENO      C/C      C/T      T/T
  19   rs114342391 COUNTS        1        3       36
  19   rs114342391   FREQ    0.025    0.075      0.9
  19   rs114342391   MEAN 0.009187 -0.002035 0.0005517
  19   rs114342391     SD        0 0.002293  0.01028
  19   rs567031865   GENO      A/A     A/AT    AT/AT
  19   rs567031865 COUNTS        1       22       17
  19   rs567031865   FREQ    0.025     0.55    0.425
  19   rs567031865   MEAN -0.005574 0.0006446 0.0008432
  19   rs567031865     SD        0 0.009516  0.01078
  19    rs10415411   GENO      T/T      T/C      C/C
  19    rs10415411 COUNTS        0       10       30
  19    rs10415411   FREQ        0     0.25     0.75
  19    rs10415411   MEAN       NA 0.002896 -0.0002006
  19    rs10415411     SD       NA  0.00943  0.01005
  19     rs6510874   GENO      G/G      G/A      A/A
  19     rs6510874 COUNTS        1       15       24
  19     rs6510874   FREQ    0.025    0.375      0.6
  19     rs6510874   MEAN -0.005574 0.0006858 0.0007595
  19     rs6510874     SD        0 0.008602  0.01089
  19   rs115329736   GENO      A/A      A/C      C/C
  19   rs115329736 COUNTS        0        8       32
  19   rs115329736   FREQ        0      0.2      0.8
  19   rs115329736   MEAN       NA  0.00286 1.895e-06
  19   rs115329736     SD       NA 0.008739  0.01018
  19     rs9636182   GENO      T/T      T/A      A/A
  19     rs9636182 COUNTS        0        6       34
  19     rs9636182   FREQ        0     0.15     0.85
  19     rs9636182   MEAN       NA -0.0003983 0.0007451
  19     rs9636182     SD       NA 0.009091  0.01012
  19   rs141207151   GENO  AAT/AAT    AAT/A      A/A
  19   rs141207151 COUNTS        0       10       30
  19   rs141207151   FREQ        0     0.25     0.75
  19   rs141207151   MEAN       NA 0.001498 0.0002654
  19   rs141207151     SD       NA 0.007489  0.01064
  19     rs8109482   GENO      C/C      C/A      A/A
  19     rs8109482 COUNTS        1       15       24
  19     rs8109482   FREQ    0.025    0.375      0.6
  19     rs8109482   MEAN -0.005574 0.0006858 0.0007595
  19     rs8109482     SD        0 0.008602  0.01089
  19    rs79848801   GENO      C/C      C/G      G/G
  19    rs79848801 COUNTS        0        8       32
  19    rs79848801   FREQ        0      0.2      0.8
  19    rs79848801   MEAN       NA  0.00286 1.895e-06
  19    rs79848801     SD       NA 0.008739  0.01018
  19     rs8110142   GENO      A/A      A/G      G/G
  19     rs8110142 COUNTS        5       18       17
  19     rs8110142   FREQ    0.125     0.45    0.425
  19     rs8110142   MEAN 0.003467 -0.002847 0.003345
  19     rs8110142     SD 0.005513  0.01102 0.008771
  19   rs114663324   GENO      A/A      A/T      T/T
  19   rs114663324 COUNTS        1        3       36
  19   rs114663324   FREQ    0.025    0.075      0.9
  19   rs114663324   MEAN 0.009187 -0.002035 0.0005517
  19   rs114663324     SD        0 0.002293  0.01028
  19    rs78656288   GENO      T/T      T/C      C/C
  19    rs78656288 COUNTS        0       10       30
  19    rs78656288   FREQ        0     0.25     0.75
  19    rs78656288   MEAN       NA 0.001498 0.0002654
  19    rs78656288     SD       NA 0.007489  0.01064
  19    rs11085156   GENO      T/T      T/C      C/C
  19    rs11085156 COUNTS        0       10       30
  19    rs11085156   FREQ        0     0.25     0.75
  19    rs11085156   MEAN       NA 0.0005236 0.0005902
  19    rs11085156     SD       NA 0.009979  0.01001
  19     rs8113710   GENO      A/A      A/G      G/G
  19     rs8113710 COUNTS        5       18       17
  19     rs8113710   FREQ    0.125     0.45    0.425
  19     rs8113710   MEAN 0.003467 -0.002847 0.003345
  19     rs8113710     SD 0.005513  0.01102 0.008771
  19     rs8102649   GENO      A/A      A/T      T/T
  19     rs8102649 COUNTS        2       15       23
  19     rs8102649   FREQ     0.05    0.375    0.575
  19     rs8102649   MEAN   0.0049 0.0007495 8.263e-05
  19     rs8102649     SD 0.006063  0.01306 0.007788
  19     rs8102784   GENO      T/T      T/C      C/C
  19     rs8102784 COUNTS        5       18       17
  19     rs8102784   FREQ    0.125     0.45    0.425
  19     rs8102784   MEAN 0.003467 -0.002847 0.003345
  19     rs8102784     SD 0.005513  0.01102 0.008771
  19   rs150605786   GENO      T/T      T/C      C/C
  19   rs150605786 COUNTS        0        6       34
  19   rs150605786   FREQ        0     0.15     0.85
  19   rs150605786   MEAN       NA -0.007929 0.002074
  19   rs150605786     SD       NA  0.01453  0.00823
  19   rs143055136   GENO      A/A      A/C      C/C
  19   rs143055136 COUNTS        0       10       30
  19   rs143055136   FREQ        0     0.25     0.75
  19   rs143055136   MEAN       NA 0.001498 0.0002654
  19   rs143055136     SD       NA 0.007489  0.01064
  19    rs57365030   GENO      C/C      C/A      A/A
  19    rs57365030 COUNTS        5       20       15
  19    rs57365030   FREQ    0.125      0.5    0.375
  19    rs57365030   MEAN 0.003467 -0.002531 0.003748
  19    rs57365030     SD 0.005513  0.01051 0.009235
  19   rs111444609   GENO      A/A     A/AT    AT/AT
  19   rs111444609 COUNTS        5       23       12
  19   rs111444609   FREQ    0.125    0.575      0.3
  19   rs111444609   MEAN 0.002516 -0.0004466 0.001719
  19   rs111444609     SD 0.009554  0.01062 0.009034
  19    rs78658368   GENO      C/C      C/G      G/G
  19    rs78658368 COUNTS        0        6       34
  19    rs78658368   FREQ        0     0.15     0.85
  19    rs78658368   MEAN       NA -0.0003983 0.0007451
  19    rs78658368     SD       NA 0.009091  0.01012
  19     rs8104313   GENO      A/A      A/G      G/G
  19     rs8104313 COUNTS        0        9       31
  19     rs8104313   FREQ        0    0.225    0.775
  19     rs8104313   MEAN       NA -0.0006062 0.0009161
  19     rs8104313     SD       NA 0.005233   0.0109
  19    rs77806179   GENO      T/T      T/G      G/G
  19    rs77806179 COUNTS        2       15       23
  19    rs77806179   FREQ     0.05    0.375    0.575
  19    rs77806179   MEAN   0.0049 0.0007495 8.263e-05
  19    rs77806179     SD 0.006063  0.01306 0.007788
  19   rs111313263   GENO      A/A      A/G      G/G
  19   rs111313263 COUNTS        1        3       36
  19   rs111313263   FREQ    0.025    0.075      0.9
  19   rs111313263   MEAN 0.004166 -0.0007625 0.0005851
  19   rs111313263     SD        0   0.0123 0.009972
  19     rs7253993   GENO      T/T      T/C      C/C
  19     rs7253993 COUNTS        6       24       10
  19     rs7253993   FREQ     0.15      0.6     0.25
  19     rs7253993   MEAN -0.002178 0.0007984 0.001685
  19     rs7253993     SD 0.006633  0.01113 0.008664
  19    rs59583096   GENO      T/T      T/C      C/C
  19    rs59583096 COUNTS        1       13       26
  19    rs59583096   FREQ    0.025    0.325     0.65
  19    rs59583096   MEAN 0.004166 0.0009764 0.000234
  19    rs59583096     SD        0 0.008261  0.01089
  19     rs8111823   GENO      T/T      T/C      C/C
  19     rs8111823 COUNTS        5       19       16
  19     rs8111823   FREQ    0.125    0.475      0.4
  19     rs8111823   MEAN 0.004235 0.003857 -0.00447
  19     rs8111823     SD 0.005471 0.009254  0.00987
  19   rs116049224   GENO      A/A      A/G      G/G
  19   rs116049224 COUNTS        1        3       36
  19   rs116049224   FREQ    0.025    0.075      0.9
  19   rs116049224   MEAN 0.009187 -0.002035 0.0005517
  19   rs116049224     SD        0 0.002293  0.01028
  19    rs11879285   GENO      C/C      C/T      T/T
  19    rs11879285 COUNTS        1        3       36
  19    rs11879285   FREQ    0.025    0.075      0.9
  19    rs11879285   MEAN 0.004166 -0.0007625 0.0005851
  19    rs11879285     SD        0   0.0123 0.009972
  19     rs8100976   GENO      T/T      T/C      C/C
  19     rs8100976 COUNTS        5       14       21
  19     rs8100976   FREQ    0.125     0.35    0.525
  19     rs8100976   MEAN  0.00284 0.005593 -0.003312
  19     rs8100976     SD 0.009482 0.007926 0.009822
  19     rs4505447   GENO      A/A      A/T      T/T
  19     rs4505447 COUNTS        8       20       12
  19     rs4505447   FREQ      0.2      0.5      0.3
  19     rs4505447   MEAN 0.0001427 0.0001157 0.001624
  19     rs4505447     SD 0.007151 0.008605  0.01354
  19   rs188381494   GENO      G/G      G/T      T/T
  19   rs188381494 COUNTS        0        6       34
  19   rs188381494   FREQ        0     0.15     0.85
  19   rs188381494   MEAN       NA -0.007929 0.002074
  19   rs188381494     SD       NA  0.01453  0.00823
  19   rs375458669   GENO TTTCC/TTTCC  TTTCC/T      T/T
  19   rs375458669 COUNTS        0        6       34
  19   rs375458669   FREQ        0     0.15     0.85
  19   rs375458669   MEAN       NA -0.007929 0.002074
  19   rs375458669     SD       NA  0.01453  0.00823
  19   rs532696338   GENO TCCTC/TCCTC  TCCTC/T      T/T
  19   rs532696338 COUNTS        0        7       33
  19   rs532696338   FREQ        0    0.175    0.825
  19   rs532696338   MEAN       NA 0.0006186 0.000564
  19   rs532696338     SD       NA  0.01075 0.009855
  19   rs114349183   GENO      A/A      A/G      G/G
  19   rs114349183 COUNTS        1        3       36
  19   rs114349183   FREQ    0.025    0.075      0.9
  19   rs114349183   MEAN 0.004166 -0.0007625 0.0005851
  19   rs114349183     SD        0   0.0123 0.009972
  19     rs4525615   GENO      G/G      G/T      T/T
  19     rs4525615 COUNTS        0       14       26
  19     rs4525615   FREQ        0     0.35     0.65
  19     rs4525615   MEAN       NA 0.006313 -0.002517
  19     rs4525615     SD       NA  0.00862 0.009221
  19   rs111636182   GENO      T/T      T/C      C/C
  19   rs111636182 COUNTS        2       16       22
  19   rs111636182   FREQ     0.05      0.4     0.55
  19   rs111636182   MEAN   0.0049  0.00458 -0.002734
  19   rs111636182     SD 0.006063 0.009205 0.009658
  19     rs6510875   GENO      T/T      T/C      C/C
  19     rs6510875 COUNTS        1       17       22
  19     rs6510875   FREQ    0.025    0.425     0.55
  19     rs6510875   MEAN -0.005574 0.0006428 0.0007995
  19     rs6510875     SD        0  0.00811  0.01136
  19   rs112556895   GENO      G/G      G/A      A/A
  19   rs112556895 COUNTS        0       13       27
  19   rs112556895   FREQ        0    0.325    0.675
  19   rs112556895   MEAN       NA 8.58e-05 0.0008084
  19   rs112556895     SD       NA 0.007402  0.01099
  19   rs113498659   GENO      C/C      C/T      T/T
  19   rs113498659 COUNTS        2       15       23
  19   rs113498659   FREQ     0.05    0.375    0.575
  19   rs113498659   MEAN   0.0049 0.005404 -0.002953
  19   rs113498659     SD 0.006063 0.008897 0.009494
  19   rs112149488   GENO      T/T      T/C      C/C
  19   rs112149488 COUNTS        1       14       25
  19   rs112149488   FREQ    0.025     0.35    0.625
  19   rs112149488   MEAN 0.002917 -0.0008281 0.001265
  19   rs112149488     SD        0 0.007358  0.01128
  19    rs10407886   GENO      A/A      A/G      G/G
  19    rs10407886 COUNTS        1       13       26
  19    rs10407886   FREQ    0.025    0.325     0.65
  19    rs10407886   MEAN -0.0004356 -0.0001111 0.0009547
  19    rs10407886     SD        0  0.01372 0.007827
  19    rs11439793   GENO    CT/CT     CT/C      C/C
  19    rs11439793 COUNTS        4       18       18
  19    rs11439793   FREQ      0.1     0.45     0.45
  19    rs11439793   MEAN -0.007978  0.00111 0.001937
  19    rs11439793     SD   0.0156  0.01095 0.006419
  19     rs8106772   GENO      A/A      A/G      G/G
  19     rs8106772 COUNTS        7       20       13
  19     rs8106772   FREQ    0.175      0.5    0.325
  19     rs8106772   MEAN 0.001273 -0.001049 0.002693
  19     rs8106772     SD 0.006908 0.007962  0.01353
  19    rs76980039   GENO      A/A      A/T      T/T
  19    rs76980039 COUNTS        0        6       34
  19    rs76980039   FREQ        0     0.15     0.85
  19    rs76980039   MEAN       NA -0.007929 0.002074
  19    rs76980039     SD       NA  0.01453  0.00823
  19   rs113449807   GENO    AT/AT     AT/A      A/A
  19   rs113449807 COUNTS        0        4       36
  19   rs113449807   FREQ        0      0.1      0.9
  19   rs113449807   MEAN       NA -0.0001426 0.0006531
  19   rs113449807     SD       NA    0.012 0.009808
  19     rs7256341   GENO      C/C      C/T      T/T
  19     rs7256341 COUNTS        7       20       13
  19     rs7256341   FREQ    0.175      0.5    0.325
  19     rs7256341   MEAN 0.001273 -0.001049 0.002693
  19     rs7256341     SD 0.006908 0.007962  0.01353
  19    rs76144025   GENO      A/A      A/G      G/G
  19    rs76144025 COUNTS        1        3       36
  19    rs76144025   FREQ    0.025    0.075      0.9
  19    rs76144025   MEAN 0.009187 -0.002035 0.0005517
  19    rs76144025     SD        0 0.002293  0.01028
  19    rs10423785   GENO      T/T      T/C      C/C
  19    rs10423785 COUNTS        1       13       26
  19    rs10423785   FREQ    0.025    0.325     0.65
  19    rs10423785   MEAN -0.0004356 -0.0001111 0.0009547
  19    rs10423785     SD        0  0.01372 0.007827
  19   rs113552827   GENO      T/T      T/C      C/C
  19   rs113552827 COUNTS        1        3       36
  19   rs113552827   FREQ    0.025    0.075      0.9
  19   rs113552827   MEAN 0.004166 -0.0007625 0.0005851
  19   rs113552827     SD        0   0.0123 0.009972
  19     rs6510876   GENO      A/A      A/G      G/G
  19     rs6510876 COUNTS        8       19       13
  19     rs6510876   FREQ      0.2    0.475    0.325
  19     rs6510876   MEAN 0.003197 0.003303 -0.00503
  19     rs6510876     SD 0.007954 0.008774  0.01068
  19   rs113008401   GENO      C/C  C/CTCAA CTCAA/CTCAA
  19   rs113008401 COUNTS        4       19       17
  19   rs113008401   FREQ      0.1    0.475    0.425
  19   rs113008401   MEAN -0.00182 -0.002062 0.004083
  19   rs113008401     SD  0.00745  0.01053 0.008927
  19    rs10411682   GENO      T/T      T/C      C/C
  19    rs10411682 COUNTS        3       18       19
  19    rs10411682   FREQ    0.075     0.45    0.475
  19    rs10411682   MEAN 6.753e-05 0.0006469 0.000584
  19    rs10411682     SD 0.007971 0.007864  0.01207
  19   rs113551364   GENO      T/T      T/C      C/C
  19   rs113551364 COUNTS        1        3       36
  19   rs113551364   FREQ    0.025    0.075      0.9
  19   rs113551364   MEAN 0.004166 -0.0007625 0.0005851
  19   rs113551364     SD        0   0.0123 0.009972
  19    rs77447384   GENO      A/A      A/G      G/G
  19    rs77447384 COUNTS        1        3       36
  19    rs77447384   FREQ    0.025    0.075      0.9
  19    rs77447384   MEAN 0.004166 -0.0007625 0.0005851
  19    rs77447384     SD        0   0.0123 0.009972
  19    rs75183021   GENO      G/G      G/T      T/T
  19    rs75183021 COUNTS        2        6       32
  19    rs75183021   FREQ     0.05     0.15      0.8
  19    rs75183021   MEAN 0.006677 -0.001399 0.0005619
  19    rs75183021     SD  0.00355 0.007942  0.01044
  19   rs142152976   GENO      C/C      C/T      T/T
  19   rs142152976 COUNTS        0        4       36
  19   rs142152976   FREQ        0      0.1      0.9
  19   rs142152976   MEAN       NA -0.00342 0.001017
  19   rs142152976     SD       NA 0.006013  0.01017
  19     rs8108134   GENO      C/C      C/T      T/T
  19     rs8108134 COUNTS        1        3       36
  19     rs8108134   FREQ    0.025    0.075      0.9
  19     rs8108134   MEAN 0.004166 -0.0007625 0.0005851
  19     rs8108134     SD        0   0.0123 0.009972
  19     rs4807836   GENO      T/T      T/A      A/A
  19     rs4807836 COUNTS        2       20       18
  19     rs4807836   FREQ     0.05      0.5     0.45
  19     rs4807836   MEAN 0.007342 0.002816 -0.00267
  19     rs4807836     SD 0.002431 0.009255  0.01025
  19     rs6510877   GENO      T/T      T/C      C/C
  19     rs6510877 COUNTS        1       18       21
  19     rs6510877   FREQ    0.025     0.45    0.525
  19     rs6510877   MEAN -0.005574 0.001158 0.0003656
  19     rs6510877     SD        0 0.008165  0.01145
  19   rs112313255   GENO      T/T      T/C      C/C
  19   rs112313255 COUNTS        2       20       18
  19   rs112313255   FREQ     0.05      0.5     0.45
  19   rs112313255   MEAN 0.007342 0.002816 -0.00267
  19   rs112313255     SD 0.002431 0.009255  0.01025
  19    rs60913572   GENO      A/A      A/C      C/C
  19    rs60913572 COUNTS        0        5       35
  19    rs60913572   FREQ        0    0.125    0.875
  19    rs60913572   MEAN       NA -0.007962 0.001793
  19    rs60913572     SD       NA  0.01625 0.008277
  19    rs73544815   GENO      G/G      G/C      C/C
  19    rs73544815 COUNTS        0       13       27
  19    rs73544815   FREQ        0    0.325    0.675
  19    rs73544815   MEAN       NA 0.006037 -0.002057
  19    rs73544815     SD       NA 0.008907 0.009353
  19    rs73544817   GENO      C/C      C/A      A/A
  19    rs73544817 COUNTS        2       19       19
  19    rs73544817   FREQ     0.05    0.475    0.475
  19    rs73544817   MEAN 0.007342 0.003373 -0.002938
  19    rs73544817     SD 0.002431 0.009157  0.01003
  19    rs73544818   GENO      T/T      T/C      C/C
  19    rs73544818 COUNTS        8       22       10
  19    rs73544818   FREQ      0.2     0.55     0.25
  19    rs73544818   MEAN -0.00029 -0.0008627 0.004424
  19    rs73544818     SD 0.008909 0.009993  0.01027
  19    rs73923455   GENO      T/T      T/C      C/C
  19    rs73923455 COUNTS        0        4       36
  19    rs73923455   FREQ        0      0.1      0.9
  19    rs73923455   MEAN       NA -0.0001426 0.0006531
  19    rs73923455     SD       NA    0.012 0.009808
  19   rs139498778   GENO      G/G      G/A      A/A
  19   rs139498778 COUNTS        0        5       35
  19   rs139498778   FREQ        0    0.125    0.875
  19   rs139498778   MEAN       NA -0.003374 0.001137
  19   rs139498778     SD       NA  0.01041 0.009821
  19   rs113263323   GENO      G/G      G/C      C/C
  19   rs113263323 COUNTS        0        5       35
  19   rs113263323   FREQ        0    0.125    0.875
  19   rs113263323   MEAN       NA -0.005596 0.001455
  19   rs113263323     SD       NA 0.006345  0.01003
  19     rs4439887   GENO      A/A      A/G      G/G
  19     rs4439887 COUNTS        1       13       26
  19     rs4439887   FREQ    0.025    0.325     0.65
  19     rs4439887   MEAN -0.01056   0.0004 0.001088
[truncated: 4,729,930 more chars]
