# Supplementary material for: Cell-to-cell expression dispersion of B-cell surface proteins is linked to genetic variants in humans
Source: Commun Biol. 2020 Jul 3;3:346. doi: 10.1038/s42003-020-1075-1 (PMC7335051; doi:10.1038/s42003-020-1075-1)
Supplement: Supplementary file 4 — Supplementary Data 2 [file 42003_2020_1075_MOESM4_ESM.zip › Supplementary_Data_S2/plink-results-40LCLs/CD23_chr19_mean/CD23_mean_40_LCLs.qassoc.adjusted]

 CHR           SNP      UNADJ         GC       BONF       HOLM   SIDAK_SS   SIDAK_SD     FDR_BH     FDR_BY
  19     rs8100607  4.708e-06  4.708e-06     0.0904     0.0904    0.08643    0.08643     0.0904     0.9438 
  19   rs141928483  0.0001922  0.0001922          1          1     0.9751     0.9751     0.5889          1 
  19   rs535556928  0.0002207  0.0002207          1          1     0.9856     0.9856     0.5889          1 
  19      rs529710  0.0003181  0.0003181          1          1     0.9978     0.9978     0.5889          1 
  19      rs479651  0.0003181  0.0003181          1          1     0.9978     0.9978     0.5889          1 
  19    rs12982157  0.0003181  0.0003181          1          1     0.9978     0.9978     0.5889          1 
  19     rs8111177  0.0004421  0.0004421          1          1     0.9998     0.9998     0.5889          1 
  19   rs543020041  0.0004818  0.0004818          1          1     0.9999     0.9999     0.5889          1 
  19     rs4807871  0.0005056  0.0005056          1          1     0.9999     0.9999     0.5889          1 
  19    rs35246766  0.0006193  0.0006193          1          1          1          1     0.5889          1 
  19      rs339400  0.0006899  0.0006899          1          1          1          1     0.5889          1 
  19     rs8101398  0.0007324  0.0007324          1          1          1          1     0.5889          1 
  19      rs168349  0.0007324  0.0007324          1          1          1          1     0.5889          1 
  19     rs7252003  0.0008792  0.0008792          1          1          1          1     0.5889          1 
  19    rs10404423  0.0009341  0.0009341          1          1          1          1     0.5889          1 
  19      rs406974  0.0009341  0.0009341          1          1          1          1     0.5889          1 
  19      rs393375  0.0009341  0.0009341          1          1          1          1     0.5889          1 
  19    rs62113418   0.001026   0.001026          1          1          1          1     0.5889          1 
  19    rs60305400   0.001026   0.001026          1          1          1          1     0.5889          1 
  19    rs62113419   0.001026   0.001026          1          1          1          1     0.5889          1 
  19   rs202242140   0.001026   0.001026          1          1          1          1     0.5889          1 
  19     rs4134856   0.001026   0.001026          1          1          1          1     0.5889          1 
  19    rs56659558   0.001026   0.001026          1          1          1          1     0.5889          1 
  19    rs73924408   0.001026   0.001026          1          1          1          1     0.5889          1 
  19   rs114359914   0.001026   0.001026          1          1          1          1     0.5889          1 
  19    rs73924410   0.001026   0.001026          1          1          1          1     0.5889          1 
  19    rs73924412   0.001026   0.001026          1          1          1          1     0.5889          1 
  19    rs73924413   0.001026   0.001026          1          1          1          1     0.5889          1 
  19    rs75441356   0.001026   0.001026          1          1          1          1     0.5889          1 
  19    rs78950768   0.001026   0.001026          1          1          1          1     0.5889          1 
  19   rs139517792   0.001026   0.001026          1          1          1          1     0.5889          1 
  19   rs191732900   0.001026   0.001026          1          1          1          1     0.5889          1 
  19    rs62107586   0.001042   0.001042          1          1          1          1     0.5889          1 
  19    rs10906991   0.001043   0.001043          1          1          1          1     0.5889          1 
  19     rs2161491   0.001168   0.001168          1          1          1          1     0.6316          1 
  19      rs348370   0.001315   0.001315          1          1          1          1     0.6316          1 
  19   rs540074087    0.00138    0.00138          1          1          1          1     0.6316          1 
  19     rs8101090   0.001781   0.001781          1          1          1          1     0.6316          1 
  19      rs168348   0.001826   0.001826          1          1          1          1     0.6316          1 
  19      rs348357    0.00194    0.00194          1          1          1          1     0.6316          1 
  19      rs348358    0.00194    0.00194          1          1          1          1     0.6316          1 
  19    rs58787852    0.00197    0.00197          1          1          1          1     0.6316          1 
  19    rs12462882   0.002035   0.002035          1          1          1          1     0.6316          1 
  19   rs141138526   0.002067   0.002067          1          1          1          1     0.6316          1 
  19   rs113530025   0.002278   0.002278          1          1          1          1     0.6316          1 
  19    rs77280459   0.002278   0.002278          1          1          1          1     0.6316          1 
  19    rs12609798   0.002278   0.002278          1          1          1          1     0.6316          1 
  19    rs12610395   0.002278   0.002278          1          1          1          1     0.6316          1 
  19    rs12608618   0.002278   0.002278          1          1          1          1     0.6316          1 
  19      rs872664   0.002286   0.002286          1          1          1          1     0.6316          1 
  19   rs144348484   0.002351   0.002351          1          1          1          1     0.6316          1 
  19    rs76040706   0.002351   0.002351          1          1          1          1     0.6316          1 
  19    rs78236562   0.002351   0.002351          1          1          1          1     0.6316          1 
  19     rs7254422   0.002351   0.002351          1          1          1          1     0.6316          1 
  19   rs149618250   0.002351   0.002351          1          1          1          1     0.6316          1 
  19   rs138339626   0.002351   0.002351          1          1          1          1     0.6316          1 
  19   rs114632106   0.002351   0.002351          1          1          1          1     0.6316          1 
  19   rs184999011   0.002351   0.002351          1          1          1          1     0.6316          1 
  19   rs143019805   0.002351   0.002351          1          1          1          1     0.6316          1 
  19   rs116623717   0.002351   0.002351          1          1          1          1     0.6316          1 
  19   rs150679157   0.002461   0.002461          1          1          1          1     0.6316          1 
  19   rs114489799     0.0025     0.0025          1          1          1          1     0.6316          1 
  19    rs59996701     0.0025     0.0025          1          1          1          1     0.6316          1 
  19   rs140101087     0.0025     0.0025          1          1          1          1     0.6316          1 
  19   rs114987286     0.0025     0.0025          1          1          1          1     0.6316          1 
  19    rs80329663     0.0025     0.0025          1          1          1          1     0.6316          1 
  19   rs115660924     0.0025     0.0025          1          1          1          1     0.6316          1 
  19   rs144101466     0.0025     0.0025          1          1          1          1     0.6316          1 
  19   rs114297580     0.0025     0.0025          1          1          1          1     0.6316          1 
  19   rs142905426     0.0025     0.0025          1          1          1          1     0.6316          1 
  19    rs78909912     0.0025     0.0025          1          1          1          1     0.6316          1 
  19    rs77750510     0.0025     0.0025          1          1          1          1     0.6316          1 
  19    rs79512178     0.0025     0.0025          1          1          1          1     0.6316          1 
  19    rs57117157     0.0025     0.0025          1          1          1          1     0.6316          1 
  19    rs76774936     0.0025     0.0025          1          1          1          1     0.6316          1 
  19   rs142520289     0.0025     0.0025          1          1          1          1     0.6316          1 
  19   rs368355739   0.002667   0.002667          1          1          1          1     0.6517          1 
  19   rs587697901   0.002753   0.002753          1          1          1          1     0.6517          1 
  19   rs587755852   0.002753   0.002753          1          1          1          1     0.6517          1 
  19      rs348368   0.002783   0.002783          1          1          1          1     0.6517          1 
  19      rs348369   0.002783   0.002783          1          1          1          1     0.6517          1 
  19      rs173230   0.002783   0.002783          1          1          1          1     0.6517          1 
  19    rs74173087   0.002874   0.002874          1          1          1          1     0.6649          1 
  19     rs7257887   0.003066   0.003066          1          1          1          1     0.7009          1 
  19    rs74178109    0.00327    0.00327          1          1          1          1     0.7087          1 
  19    rs74178110    0.00327    0.00327          1          1          1          1     0.7087          1 
  19   rs145168470   0.003314   0.003314          1          1          1          1     0.7087          1 
  19    rs10420789   0.003314   0.003314          1          1          1          1     0.7087          1 
  19      rs340136   0.003321   0.003321          1          1          1          1     0.7087          1 
  19      rs340140   0.003321   0.003321          1          1          1          1     0.7087          1 
  19      rs340137   0.003509   0.003509          1          1          1          1     0.7404          1 
  19    rs55698874   0.003811   0.003811          1          1          1          1     0.7869          1 
  19     rs1047598   0.003811   0.003811          1          1          1          1     0.7869          1 
  19   rs543193752   0.003869   0.003869          1          1          1          1     0.7903          1 
  19    rs59703284   0.004086   0.004086          1          1          1          1      0.826          1 
  19     rs4804312   0.004244   0.004244          1          1          1          1     0.8433          1 
  19     rs2913958   0.004295   0.004295          1          1          1          1     0.8433          1 
  19   rs112415550   0.004348   0.004348          1          1          1          1     0.8433          1 
  19      rs778970   0.004471   0.004471          1          1          1          1     0.8433          1 
  19    rs28402927   0.004525   0.004525          1          1          1          1     0.8433          1 
  19    rs28645424   0.004525   0.004525          1          1          1          1     0.8433          1 
  19     rs6510903   0.004525   0.004525          1          1          1          1     0.8433          1 
  19     rs1663802   0.004618   0.004618          1          1          1          1     0.8433          1 
  19    rs55790431    0.00482    0.00482          1          1          1          1     0.8433          1 
  19   rs147736951   0.004837   0.004837          1          1          1          1     0.8433          1 
  19     rs8108323   0.004837   0.004837          1          1          1          1     0.8433          1 
  19   rs551042250   0.004837   0.004837          1          1          1          1     0.8433          1 
  19     rs7256298   0.004965   0.004965          1          1          1          1     0.8433          1 
  19     rs7250112   0.004974   0.004974          1          1          1          1     0.8433          1 
  19      rs348362   0.005205   0.005205          1          1          1          1     0.8433          1 
  19     rs4804421   0.005255   0.005255          1          1          1          1     0.8433          1 
  19     rs1531548   0.005273   0.005273          1          1          1          1     0.8433          1 
  19     rs7246376   0.005273   0.005273          1          1          1          1     0.8433          1 
  19   rs200027879   0.005413   0.005413          1          1          1          1     0.8433          1 
  19   rs534429132   0.005413   0.005413          1          1          1          1     0.8433          1 
  19    rs35484313   0.005516   0.005516          1          1          1          1     0.8433          1 
  19    rs34134669   0.005516   0.005516          1          1          1          1     0.8433          1 
  19    rs35523798   0.005549   0.005549          1          1          1          1     0.8433          1 
  19    rs73922246   0.005678   0.005678          1          1          1          1     0.8433          1 
  19    rs57738743   0.005678   0.005678          1          1          1          1     0.8433          1 
  19    rs57188466   0.005678   0.005678          1          1          1          1     0.8433          1 
  19    rs59574605   0.005678   0.005678          1          1          1          1     0.8433          1 
  19    rs10407381   0.005678   0.005678          1          1          1          1     0.8433          1 
  19    rs10408896   0.005678   0.005678          1          1          1          1     0.8433          1 
  19   rs112382677   0.005766   0.005766          1          1          1          1     0.8433          1 
  19    rs60329214    0.00593    0.00593          1          1          1          1     0.8433          1 
  19    rs11882213   0.006169   0.006169          1          1          1          1     0.8433          1 
  19     rs8102598   0.006245   0.006245          1          1          1          1     0.8433          1 
  19   rs201559686   0.006245   0.006245          1          1          1          1     0.8433          1 
  19    rs28561537   0.006245   0.006245          1          1          1          1     0.8433          1 
  19   rs114590444   0.006245   0.006245          1          1          1          1     0.8433          1 
  19   rs115980588   0.006245   0.006245          1          1          1          1     0.8433          1 
  19   rs113855346   0.006245   0.006245          1          1          1          1     0.8433          1 
  19    rs73494901   0.006245   0.006245          1          1          1          1     0.8433          1 
  19   rs113431592   0.006245   0.006245          1          1          1          1     0.8433          1 
  19   rs113893314   0.006245   0.006245          1          1          1          1     0.8433          1 
  19    rs73502886   0.006245   0.006245          1          1          1          1     0.8433          1 
  19     rs7253583   0.006274   0.006274          1          1          1          1     0.8433          1 
  19     rs4476282   0.006274   0.006274          1          1          1          1     0.8433          1 
  19   rs148744764   0.006368   0.006368          1          1          1          1     0.8433          1 
  19     rs4804412   0.006368   0.006368          1          1          1          1     0.8433          1 
  19   rs113385784   0.006368   0.006368          1          1          1          1     0.8433          1 
  19    rs73490743   0.006368   0.006368          1          1          1          1     0.8433          1 
  19    rs73490744   0.006368   0.006368          1          1          1          1     0.8433          1 
  19   rs557879024   0.006368   0.006368          1          1          1          1     0.8433          1 
  19     rs2061775   0.006454   0.006454          1          1          1          1     0.8462          1 
  19    rs12460997   0.006496   0.006496          1          1          1          1     0.8462          1 
  19     rs2228138   0.006654   0.006654          1          1          1          1     0.8462          1 
  19     rs4996973   0.006654   0.006654          1          1          1          1     0.8462          1 
  19     rs4996972   0.006654   0.006654          1          1          1          1     0.8462          1 
  19    rs28364072   0.006654   0.006654          1          1          1          1     0.8462          1 
  19    rs11260012    0.00679    0.00679          1          1          1          1     0.8578          1 
  19    rs34124566   0.006998   0.006998          1          1          1          1     0.8761          1 
  19    rs73921526    0.00715    0.00715          1          1          1          1     0.8761          1 
  19   rs111662569   0.007182   0.007182          1          1          1          1     0.8761          1 
  19    rs73548308   0.007182   0.007182          1          1          1          1     0.8761          1 
  19   rs200067597   0.007246   0.007246          1          1          1          1     0.8761          1 
  19    rs35028797   0.007246   0.007246          1          1          1          1     0.8761          1 
  19      rs348361   0.007313   0.007313          1          1          1          1     0.8761          1 
  19     rs4804280   0.007376   0.007376          1          1          1          1     0.8761          1 
  19    rs11669069    0.00752    0.00752          1          1          1          1     0.8761          1 
  19     rs2115106    0.00752    0.00752          1          1          1          1     0.8761          1 
  19   rs185762253   0.007658   0.007658          1          1          1          1     0.8761          1 
  19   rs112321137   0.007658   0.007658          1          1          1          1     0.8761          1 
  19      rs529929   0.007924   0.007924          1          1          1          1     0.8761          1 
  19      rs478755   0.007924   0.007924          1          1          1          1     0.8761          1 
  19    rs67978409   0.008071   0.008071          1          1          1          1     0.8761          1 
  19    rs17160147    0.00813    0.00813          1          1          1          1     0.8761          1 
  19   rs113379743   0.008154   0.008154          1          1          1          1     0.8761          1 
  19     rs7247388   0.008259   0.008259          1          1          1          1     0.8761          1 
  19      rs398650   0.008259   0.008259          1          1          1          1     0.8761          1 
  19     rs8105046     0.0085     0.0085          1          1          1          1     0.8761          1 
  19   rs146242402   0.008539   0.008539          1          1          1          1     0.8761          1 
  19     rs5826993   0.008634   0.008634          1          1          1          1     0.8761          1 
  19   rs557753625   0.008651   0.008651          1          1          1          1     0.8761          1 
  19   rs144397254   0.008805   0.008805          1          1          1          1     0.8761          1 
  19     rs2972585   0.008852   0.008852          1          1          1          1     0.8761          1 
  19    rs11672616   0.008901   0.008901          1          1          1          1     0.8761          1 
  19    rs78736229   0.008924   0.008924          1          1          1          1     0.8761          1 
  19   rs138419778   0.008924   0.008924          1          1          1          1     0.8761          1 
  19    rs79519121   0.008924   0.008924          1          1          1          1     0.8761          1 
  19   rs199694952   0.008924   0.008924          1          1          1          1     0.8761          1 
  19    rs78859616   0.008924   0.008924          1          1          1          1     0.8761          1 
  19   rs141573296   0.008924   0.008924          1          1          1          1     0.8761          1 
  19    rs57776338   0.008994   0.008994          1          1          1          1     0.8761          1 
  19   rs568067864   0.009081   0.009081          1          1          1          1     0.8761          1 
  19   rs573493287   0.009084   0.009084          1          1          1          1     0.8761          1 
  19      rs708687   0.009087   0.009087          1          1          1          1     0.8761          1 
  19     rs7248939   0.009134   0.009134          1          1          1          1     0.8761          1 
  19      rs186996   0.009233   0.009233          1          1          1          1     0.8761          1 
  19     rs7247153   0.009253   0.009253          1          1          1          1     0.8761          1 
  19      rs173229   0.009253   0.009253          1          1          1          1     0.8761          1 
  19   rs114791449   0.009373   0.009373          1          1          1          1     0.8761          1 
  19   rs150407322   0.009373   0.009373          1          1          1          1     0.8761          1 
  19    rs78382877   0.009373   0.009373          1          1          1          1     0.8761          1 
  19   rs141613163   0.009373   0.009373          1          1          1          1     0.8761          1 
  19     rs1965714   0.009542   0.009542          1          1          1          1     0.8761          1 
  19     rs4804413   0.009552   0.009552          1          1          1          1     0.8761          1 
  19     rs4804414   0.009552   0.009552          1          1          1          1     0.8761          1 
  19     rs4804416   0.009552   0.009552          1          1          1          1     0.8761          1 
  19      rs527515    0.00972    0.00972          1          1          1          1     0.8761          1 
  19   rs539184401    0.01011    0.01011          1          1          1          1     0.8761          1 
  19    rs11569393    0.01014    0.01014          1          1          1          1     0.8761          1 
  19     rs2918300    0.01029    0.01029          1          1          1          1     0.8761          1 
  19     rs8100070    0.01039    0.01039          1          1          1          1     0.8761          1 
  19    rs10411029    0.01062    0.01062          1          1          1          1     0.8761          1 
  19   rs113660049    0.01073    0.01073          1          1          1          1     0.8761          1 
  19     rs3111570    0.01133    0.01133          1          1          1          1     0.8761          1 
  19    rs16994314    0.01148    0.01148          1          1          1          1     0.8761          1 
  19   rs111481546    0.01148    0.01148          1          1          1          1     0.8761          1 
  19    rs73486582    0.01148    0.01148          1          1          1          1     0.8761          1 
  19    rs16994316    0.01148    0.01148          1          1          1          1     0.8761          1 
  19   rs114074298    0.01148    0.01148          1          1          1          1     0.8761          1 
  19   rs113851839    0.01148    0.01148          1          1          1          1     0.8761          1 
  19      rs171093    0.01155    0.01155          1          1          1          1     0.8761          1 
  19      rs344589    0.01155    0.01155          1          1          1          1     0.8761          1 
  19    rs62113381     0.0116     0.0116          1          1          1          1     0.8761          1 
  19    rs62113417     0.0116     0.0116          1          1          1          1     0.8761          1 
  19    rs56244281     0.0116     0.0116          1          1          1          1     0.8761          1 
  19    rs10410576    0.01183    0.01183          1          1          1          1     0.8761          1 
  19    rs10404838    0.01205    0.01205          1          1          1          1     0.8761          1 
  19     rs8103511    0.01234    0.01234          1          1          1          1     0.8761          1 
  19   rs202221910    0.01236    0.01236          1          1          1          1     0.8761          1 
  19   rs117405190    0.01239    0.01239          1          1          1          1     0.8761          1 
  19    rs12975181    0.01239    0.01239          1          1          1          1     0.8761          1 
  19   rs112885461    0.01245    0.01245          1          1          1          1     0.8761          1 
  19    rs59145526    0.01245    0.01245          1          1          1          1     0.8761          1 
  19    rs61731848    0.01245    0.01245          1          1          1          1     0.8761          1 
  19    rs56807558    0.01245    0.01245          1          1          1          1     0.8761          1 
  19    rs73495751    0.01245    0.01245          1          1          1          1     0.8761          1 
  19   rs565491128    0.01245    0.01245          1          1          1          1     0.8761          1 
  19   rs112080759    0.01259    0.01259          1          1          1          1     0.8761          1 
  19    rs75686816    0.01259    0.01259          1          1          1          1     0.8761          1 
  19    rs60510913    0.01259    0.01259          1          1          1          1     0.8761          1 
  19    rs55865617    0.01259    0.01259          1          1          1          1     0.8761          1 
  19   rs139913158    0.01259    0.01259          1          1          1          1     0.8761          1 
  19    rs75341389    0.01259    0.01259          1          1          1          1     0.8761          1 
  19   rs141180014    0.01259    0.01259          1          1          1          1     0.8761          1 
  19    rs11882816    0.01259    0.01259          1          1          1          1     0.8761          1 
  19    rs12983696    0.01259    0.01259          1          1          1          1     0.8761          1 
  19   rs531706842    0.01271    0.01271          1          1          1          1     0.8761          1 
  19     rs7253442    0.01279    0.01279          1          1          1          1     0.8761          1 
  19   rs139693572    0.01285    0.01285          1          1          1          1     0.8761          1 
  19    rs35063966    0.01286    0.01286          1          1          1          1     0.8761          1 
  19    rs28771971    0.01305    0.01305          1          1          1          1     0.8761          1 
  19   rs140344155    0.01316    0.01316          1          1          1          1     0.8761          1 
  19    rs73550775    0.01331    0.01331          1          1          1          1     0.8761          1 
  19    rs57015940    0.01331    0.01331          1          1          1          1     0.8761          1 
  19     rs4578779    0.01366    0.01366          1          1          1          1     0.8761          1 
  19    rs35569886     0.0138     0.0138          1          1          1          1     0.8761          1 
  19      rs373916    0.01391    0.01391          1          1          1          1     0.8761          1 
  19   rs116185247    0.01423    0.01423          1          1          1          1     0.8761          1 
  19     rs4807870    0.01428    0.01428          1          1          1          1     0.8761          1 
  19    rs72987150    0.01445    0.01445          1          1          1          1     0.8761          1 
  19    rs76824413    0.01466    0.01466          1          1          1          1     0.8761          1 
  19    rs56357015    0.01466    0.01466          1          1          1          1     0.8761          1 
  19    rs58600725    0.01466    0.01466          1          1          1          1     0.8761          1 
  19    rs34882599    0.01466    0.01466          1          1          1          1     0.8761          1 
  19    rs35805499    0.01466    0.01466          1          1          1          1     0.8761          1 
  19    rs61324102    0.01466    0.01466          1          1          1          1     0.8761          1 
  19   rs200063392    0.01466    0.01466          1          1          1          1     0.8761          1 
  19    rs35954420    0.01466    0.01466          1          1          1          1     0.8761          1 
  19    rs34951221    0.01466    0.01466          1          1          1          1     0.8761          1 
  19    rs35921610    0.01466    0.01466          1          1          1          1     0.8761          1 
  19    rs34737362    0.01466    0.01466          1          1          1          1     0.8761          1 
  19    rs36042114    0.01466    0.01466          1          1          1          1     0.8761          1 
  19    rs73506515    0.01466    0.01466          1          1          1          1     0.8761          1 
  19   rs112729727    0.01466    0.01466          1          1          1          1     0.8761          1 
  19   rs113765639    0.01466    0.01466          1          1          1          1     0.8761          1 
  19   rs113161408    0.01466    0.01466          1          1          1          1     0.8761          1 
  19    rs73921517    0.01466    0.01466          1          1          1          1     0.8761          1 
  19    rs73921519    0.01466    0.01466          1          1          1          1     0.8761          1 
  19    rs66683559    0.01466    0.01466          1          1          1          1     0.8761          1 
  19    rs73921520    0.01466    0.01466          1          1          1          1     0.8761          1 
  19    rs55933885    0.01466    0.01466          1          1          1          1     0.8761          1 
  19    rs55823831    0.01466    0.01466          1          1          1          1     0.8761          1 
  19    rs55662346    0.01466    0.01466          1          1          1          1     0.8761          1 
  19    rs56994937    0.01466    0.01466          1          1          1          1     0.8761          1 
  19   rs113921198    0.01466    0.01466          1          1          1          1     0.8761          1 
  19   rs112823730    0.01466    0.01466          1          1          1          1     0.8761          1 
  19    rs35381137    0.01466    0.01466          1          1          1          1     0.8761          1 
  19    rs79024319    0.01466    0.01466          1          1          1          1     0.8761          1 
  19    rs76971274    0.01466    0.01466          1          1          1          1     0.8761          1 
  19   rs377487829    0.01466    0.01466          1          1          1          1     0.8761          1 
  19    rs35371613    0.01466    0.01466          1          1          1          1     0.8761          1 
  19    rs35387182    0.01466    0.01466          1          1          1          1     0.8761          1 
  19    rs34590744    0.01466    0.01466          1          1          1          1     0.8761          1 
  19    rs73489921    0.01466    0.01466          1          1          1          1     0.8761          1 
  19    rs35055364    0.01466    0.01466          1          1          1          1     0.8761          1 
  19    rs35522535    0.01466    0.01466          1          1          1          1     0.8761          1 
  19    rs56705009    0.01466    0.01466          1          1          1          1     0.8761          1 
  19    rs58342410    0.01466    0.01466          1          1          1          1     0.8761          1 
  19    rs57720845    0.01466    0.01466          1          1          1          1     0.8761          1 
  19    rs57638176    0.01466    0.01466          1          1          1          1     0.8761          1 
  19   rs150375695     0.0147     0.0147          1          1          1          1     0.8761          1 
  19   rs531238324    0.01499    0.01499          1          1          1          1     0.8761          1 
  19     rs4804765    0.01499    0.01499          1          1          1          1     0.8761          1 
  19    rs57836279      0.015      0.015          1          1          1          1     0.8761          1 
  19   rs142880112    0.01503    0.01503          1          1          1          1     0.8761          1 
  19    rs58173840    0.01507    0.01507          1          1          1          1     0.8761          1 
  19     rs7257062     0.0151     0.0151          1          1          1          1     0.8761          1 
  19   rs373917639    0.01517    0.01517          1          1          1          1     0.8761          1 
  19   rs147977145    0.01522    0.01522          1          1          1          1     0.8761          1 
  19     rs6603111    0.01535    0.01535          1          1          1          1     0.8761          1 
  19     rs4804749    0.01537    0.01537          1          1          1          1     0.8761          1 
  19      rs917707    0.01543    0.01543          1          1          1          1     0.8761          1 
  19     rs8106010    0.01563    0.01563          1          1          1          1     0.8761          1 
  19    rs60984717    0.01564    0.01564          1          1          1          1     0.8761          1 
  19   rs116642666    0.01571    0.01571          1          1          1          1     0.8761          1 
  19   rs551869791    0.01589    0.01589          1          1          1          1     0.8761          1 
  19   rs112910547    0.01603    0.01603          1          1          1          1     0.8761          1 
  19     rs2972575    0.01607    0.01607          1          1          1          1     0.8761          1 
  19     rs2913950    0.01607    0.01607          1          1          1          1     0.8761          1 
  19     rs4332847    0.01607    0.01607          1          1          1          1     0.8761          1 
  19     rs2972577    0.01607    0.01607          1          1          1          1     0.8761          1 
  19   rs148009606    0.01607    0.01607          1          1          1          1     0.8761          1 
  19     rs2972578    0.01607    0.01607          1          1          1          1     0.8761          1 
  19     rs2913952    0.01607    0.01607          1          1          1          1     0.8761          1 
  19     rs2913953    0.01607    0.01607          1          1          1          1     0.8761          1 
  19     rs3097183    0.01607    0.01607          1          1          1          1     0.8761          1 
  19     rs3111568    0.01607    0.01607          1          1          1          1     0.8761          1 
  19    rs35210193    0.01607    0.01607          1          1          1          1     0.8761          1 
  19     rs2913954    0.01607    0.01607          1          1          1          1     0.8761          1 
  19     rs2913955    0.01607    0.01607          1          1          1          1     0.8761          1 
  19      rs890852    0.01607    0.01607          1          1          1          1     0.8761          1 
  19      rs890851    0.01607    0.01607          1          1          1          1     0.8761          1 
  19      rs890850    0.01607    0.01607          1          1          1          1     0.8761          1 
  19   rs139471407    0.01607    0.01607          1          1          1          1     0.8761          1 
  19     rs4999701    0.01607    0.01607          1          1          1          1     0.8761          1 
  19     rs4999702    0.01607    0.01607          1          1          1          1     0.8761          1 
  19    rs62117475    0.01607    0.01607          1          1          1          1     0.8761          1 
  19     rs3097186    0.01607    0.01607          1          1          1          1     0.8761          1 
  19     rs3097187    0.01607    0.01607          1          1          1          1     0.8761          1 
  19     rs2913965    0.01607    0.01607          1          1          1          1     0.8761          1 
  19   rs111896090     0.0161     0.0161          1          1          1          1     0.8761          1 
  19   rs185767679    0.01611    0.01611          1          1          1          1     0.8761          1 
  19    rs74174809    0.01634    0.01634          1          1          1          1     0.8761          1 
  19     rs2562717    0.01645    0.01645          1          1          1          1     0.8761          1 
  19   rs140484766    0.01658    0.01658          1          1          1          1     0.8761          1 
  19    rs73493434    0.01666    0.01666          1          1          1          1     0.8761          1 
  19    rs61188328    0.01666    0.01666          1          1          1          1     0.8761          1 
  19      rs274796    0.01667    0.01667          1          1          1          1     0.8761          1 
  19     rs3105701    0.01672    0.01672          1          1          1          1     0.8761          1 
  19      rs459883    0.01678    0.01678          1          1          1          1     0.8761          1 
  19      rs460698    0.01678    0.01678          1          1          1          1     0.8761          1 
  19      rs670152    0.01678    0.01678          1          1          1          1     0.8761          1 
  19     rs8107564    0.01678    0.01678          1          1          1          1     0.8761          1 
  19    rs10415518    0.01704    0.01704          1          1          1          1     0.8761          1 
  19    rs73499031    0.01707    0.01707          1          1          1          1     0.8761          1 
  19   rs111787029    0.01707    0.01707          1          1          1          1     0.8761          1 
  19     rs7253648    0.01707    0.01707          1          1          1          1     0.8761          1 
  19   rs113495227    0.01707    0.01707          1          1          1          1     0.8761          1 
  19   rs113406333    0.01707    0.01707          1          1          1          1     0.8761          1 
  19   rs112294362    0.01707    0.01707          1          1          1          1     0.8761          1 
  19   rs563688078    0.01736    0.01736          1          1          1          1     0.8761          1 
  19    rs73920723     0.0174     0.0174          1          1          1          1     0.8761          1 
  19     rs8100375     0.0174     0.0174          1          1          1          1     0.8761          1 
  19    rs73920726     0.0174     0.0174          1          1          1          1     0.8761          1 
  19    rs73920727     0.0174     0.0174          1          1          1          1     0.8761          1 
  19    rs17264395     0.0174     0.0174          1          1          1          1     0.8761          1 
  19     rs7253197     0.0174     0.0174          1          1          1          1     0.8761          1 
  19   rs147905407     0.0174     0.0174          1          1          1          1     0.8761          1 
  19    rs56253013     0.0174     0.0174          1          1          1          1     0.8761          1 
  19    rs76144183     0.0174     0.0174          1          1          1          1     0.8761          1 
  19    rs77363050     0.0174     0.0174          1          1          1          1     0.8761          1 
  19    rs73920753     0.0174     0.0174          1          1          1          1     0.8761          1 
  19    rs73920755     0.0174     0.0174          1          1          1          1     0.8761          1 
  19    rs73920756     0.0174     0.0174          1          1          1          1     0.8761          1 
  19   rs114860328     0.0174     0.0174          1          1          1          1     0.8761          1 
  19    rs73920762     0.0174     0.0174          1          1          1          1     0.8761          1 
  19    rs59385074     0.0174     0.0174          1          1          1          1     0.8761          1 
  19    rs73920764     0.0174     0.0174          1          1          1          1     0.8761          1 
  19    rs73920765     0.0174     0.0174          1          1          1          1     0.8761          1 
  19    rs58703238     0.0174     0.0174          1          1          1          1     0.8761          1 
  19    rs73920770     0.0174     0.0174          1          1          1          1     0.8761          1 
  19    rs60202069     0.0174     0.0174          1          1          1          1     0.8761          1 
  19    rs73920784     0.0174     0.0174          1          1          1          1     0.8761          1 
  19    rs10405423     0.0174     0.0174          1          1          1          1     0.8761          1 
  19    rs72620539     0.0176     0.0176          1          1          1          1     0.8761          1 
  19   rs150202376    0.01771    0.01771          1          1          1          1     0.8761          1 
  19     rs4807831    0.01808    0.01808          1          1          1          1     0.8761          1 
  19   rs112948997    0.01808    0.01808          1          1          1          1     0.8761          1 
  19     rs2607126    0.01814    0.01814          1          1          1          1     0.8761          1 
  19      rs673320    0.01814    0.01814          1          1          1          1     0.8761          1 
  19    rs11333815    0.01814    0.01814          1          1          1          1     0.8761          1 
  19     rs7247509    0.01814    0.01814          1          1          1          1     0.8761          1 
  19    rs60015866    0.01829    0.01829          1          1          1          1     0.8761          1 
  19     rs1015956     0.0184     0.0184          1          1          1          1     0.8761          1 
  19    rs12609243    0.01846    0.01846          1          1          1          1     0.8761          1 
  19   rs368884266    0.01862    0.01862          1          1          1          1     0.8761          1 
  19    rs28504210    0.01873    0.01873          1          1          1          1     0.8761          1 
  19     rs1674033    0.01878    0.01878          1          1          1          1     0.8761          1 
  19    rs62109632     0.0188     0.0188          1          1          1          1     0.8761          1 
  19    rs55950295     0.0188     0.0188          1          1          1          1     0.8761          1 
  19    rs62124731    0.01892    0.01892          1          1          1          1     0.8761          1 
  19    rs17160149    0.01892    0.01892          1          1          1          1     0.8761          1 
  19    rs11260055    0.01906    0.01906          1          1          1          1     0.8761          1 
  19    rs80297296    0.01919    0.01919          1          1          1          1     0.8761          1 
  19      rs364611    0.01922    0.01922          1          1          1          1     0.8761          1 
  19    rs58634952    0.01932    0.01932          1          1          1          1     0.8761          1 
  19    rs11259999    0.01938    0.01938          1          1          1          1     0.8761          1 
  19    rs10416592    0.01938    0.01938          1          1          1          1     0.8761          1 
  19   rs587679479    0.01955    0.01955          1          1          1          1     0.8761          1 
  19   rs538854889    0.01959    0.01959          1          1          1          1     0.8761          1 
  19    rs10432321    0.01966    0.01966          1          1          1          1     0.8761          1 
  19    rs62123345    0.01971    0.01971          1          1          1          1     0.8761          1 
  19   rs201673980    0.01971    0.01971          1          1          1          1     0.8761          1 
  19    rs12460279    0.01971    0.01971          1          1          1          1     0.8761          1 
  19     rs7252865    0.01971    0.01971          1          1          1          1     0.8761          1 
  19    rs79877761    0.01983    0.01983          1          1          1          1     0.8761          1 
  19    rs61755866    0.01983    0.01983          1          1          1          1     0.8761          1 
  19    rs12461137       0.02       0.02          1          1          1          1     0.8761          1 
  19    rs71179107       0.02       0.02          1          1          1          1     0.8761          1 
  19    rs12459354       0.02       0.02          1          1          1          1     0.8761          1 
  19    rs12975715       0.02       0.02          1          1          1          1     0.8761          1 
  19     rs1382354    0.02005    0.02005          1          1          1          1     0.8761          1 
  19    rs10422681     0.0202     0.0202          1          1          1          1     0.8761          1 
  19   rs149412658     0.0202     0.0202          1          1          1          1     0.8761          1 
  19   rs184717640     0.0202     0.0202          1          1          1          1     0.8761          1 
  19    rs10401267     0.0202     0.0202          1          1          1          1     0.8761          1 
  19    rs59301382     0.0202     0.0202          1          1          1          1     0.8761          1 
  19   rs200121209     0.0202     0.0202          1          1          1          1     0.8761          1 
  19   rs182868059     0.0202     0.0202          1          1          1          1     0.8761          1 
  19      rs349090     0.0203     0.0203          1          1          1          1     0.8761          1 
  19    rs75461488    0.02031    0.02031          1          1          1          1     0.8761          1 
  19   rs200216025    0.02037    0.02037          1          1          1          1     0.8761          1 
  19    rs62107580    0.02037    0.02037          1          1          1          1     0.8761          1 
  19    rs57796367    0.02045    0.02045          1          1          1          1     0.8761          1 
  19   rs572240648    0.02048    0.02048          1          1          1          1     0.8761          1 
  19    rs61324715    0.02065    0.02065          1          1          1          1     0.8761          1 
  19     rs9304931    0.02074    0.02074          1          1          1          1     0.8761          1 
  19   rs138976793     0.0209     0.0209          1          1          1          1     0.8761          1 
  19   rs143801777    0.02096    0.02096          1          1          1          1     0.8761          1 
  19    rs76491087    0.02096    0.02096          1          1          1          1     0.8761          1 
  19     rs7256836    0.02097    0.02097          1          1          1          1     0.8761          1 
  19   rs545382843    0.02097    0.02097          1          1          1          1     0.8761          1 
  19   rs187903762    0.02097    0.02097          1          1          1          1     0.8761          1 
  19   rs147644408    0.02097    0.02097          1          1          1          1     0.8761          1 
  19   rs144644066    0.02097    0.02097          1          1          1          1     0.8761          1 
  19   rs140517056    0.02097    0.02097          1          1          1          1     0.8761          1 
  19    rs10415427    0.02097    0.02097          1          1          1          1     0.8761          1 
  19     rs8108317    0.02111    0.02111          1          1          1          1     0.8761          1 
  19   rs146983888    0.02146    0.02146          1          1          1          1     0.8761          1 
  19     rs8106329    0.02146    0.02146          1          1          1          1     0.8761          1 
  19     rs8107359    0.02146    0.02146          1          1          1          1     0.8761          1 
  19     rs8107575    0.02146    0.02146          1          1          1          1     0.8761          1 
  19    rs57618923    0.02151    0.02151          1          1          1          1     0.8761          1 
  19    rs56075808    0.02166    0.02166          1          1          1          1     0.8761          1 
  19    rs62123354    0.02166    0.02166          1          1          1          1     0.8761          1 
  19    rs62123355    0.02166    0.02166          1          1          1          1     0.8761          1 
  19    rs62123356    0.02166    0.02166          1          1          1          1     0.8761          1 
  19    rs62123357    0.02166    0.02166          1          1          1          1     0.8761          1 
  19    rs62123358    0.02166    0.02166          1          1          1          1     0.8761          1 
  19    rs62123359    0.02166    0.02166          1          1          1          1     0.8761          1 
  19    rs56158821    0.02166    0.02166          1          1          1          1     0.8761          1 
  19    rs11667319    0.02166    0.02166          1          1          1          1     0.8761          1 
  19    rs11673107    0.02166    0.02166          1          1          1          1     0.8761          1 
  19   rs113364251    0.02166    0.02166          1          1          1          1     0.8761          1 
  19   rs112552841    0.02166    0.02166          1          1          1          1     0.8761          1 
  19    rs62124460    0.02166    0.02166          1          1          1          1     0.8761          1 
  19    rs75668894    0.02166    0.02166          1          1          1          1     0.8761          1 
  19    rs10423989    0.02166    0.02166          1          1          1          1     0.8761          1 
  19    rs12460591    0.02166    0.02166          1          1          1          1     0.8761          1 
  19    rs12460597    0.02166    0.02166          1          1          1          1     0.8761          1 
  19    rs12463194    0.02166    0.02166          1          1          1          1     0.8761          1 
  19    rs12463212    0.02166    0.02166          1          1          1          1     0.8761          1 
  19    rs55858841    0.02166    0.02166          1          1          1          1     0.8761          1 
  19    rs62124520    0.02166    0.02166          1          1          1          1     0.8761          1 
  19    rs10420779    0.02166    0.02166          1          1          1          1     0.8761          1 
  19    rs10426282    0.02166    0.02166          1          1          1          1     0.8761          1 
  19    rs10405419    0.02166    0.02166          1          1          1          1     0.8761          1 
  19     rs9329377    0.02166    0.02166          1          1          1          1     0.8761          1 
  19   rs200135820    0.02171    0.02171          1          1          1          1     0.8761          1 
  19   rs150847134     0.0218     0.0218          1          1          1          1     0.8761          1 
  19    rs76190936     0.0218     0.0218          1          1          1          1     0.8761          1 
  19    rs10409055    0.02196    0.02196          1          1          1          1     0.8761          1 
  19    rs10409558    0.02196    0.02196          1          1          1          1     0.8761          1 
  19   rs113752432    0.02201    0.02201          1          1          1          1     0.8761          1 
  19    rs75397041    0.02232    0.02232          1          1          1          1     0.8761          1 
  19    rs73922200    0.02263    0.02263          1          1          1          1     0.8761          1 
  19   rs570005155    0.02275    0.02275          1          1          1          1     0.8761          1 
  19    rs58003878    0.02281    0.02281          1          1          1          1     0.8761          1 
  19     rs2241393    0.02285    0.02285          1          1          1          1     0.8761          1 
  19    rs57614495     0.0229     0.0229          1          1          1          1     0.8761          1 
  19     rs7260229    0.02298    0.02298          1          1          1          1     0.8761          1 
  19     rs7248021    0.02298    0.02298          1          1          1          1     0.8761          1 
  19     rs7251743    0.02298    0.02298          1          1          1          1     0.8761          1 
  19    rs10561865    0.02298    0.02298          1          1          1          1     0.8761          1 
  19     rs6603100    0.02298    0.02298          1          1          1          1     0.8761          1 
  19     rs6603101    0.02298    0.02298          1          1          1          1     0.8761          1 
  19     rs6603102    0.02298    0.02298          1          1          1          1     0.8761          1 
  19     rs7256394    0.02298    0.02298          1          1          1          1     0.8761          1 
  19    rs12463007      0.023      0.023          1          1          1          1     0.8761          1 
  19    rs59174308      0.023      0.023          1          1          1          1     0.8761          1 
  19   rs138302544    0.02309    0.02309          1          1          1          1     0.8761          1 
  19   rs202176139    0.02325    0.02325          1          1          1          1     0.8761          1 
  19    rs73012738     0.0233     0.0233          1          1          1          1     0.8761          1 
  19    rs34446693     0.0233     0.0233          1          1          1          1     0.8761          1 
  19     rs1651879    0.02338    0.02338          1          1          1          1     0.8761          1 
  19   rs554319457    0.02341    0.02341          1          1          1          1     0.8761          1 
  19     rs8111024    0.02341    0.02341          1          1          1          1     0.8761          1 
  19   rs550865965    0.02357    0.02357          1          1          1          1     0.8761          1 
  19     rs8103745    0.02361    0.02361          1          1          1          1     0.8761          1 
  19      rs344561    0.02408    0.02408          1          1          1          1     0.8761          1 
  19   rs202093969    0.02426    0.02426          1          1          1          1     0.8761          1 
  19    rs28423680    0.02428    0.02428          1          1          1          1     0.8761          1 
  19      rs344634    0.02432    0.02432          1          1          1          1     0.8761          1 
  19    rs12986054    0.02437    0.02437          1          1          1          1     0.8761          1 
  19   rs527924076    0.02441    0.02441          1          1          1          1     0.8761          1 
  19      rs496110    0.02444    0.02444          1          1          1          1     0.8761          1 
  19     rs2291666    0.02445    0.02445          1          1          1          1     0.8761          1 
  19   rs145247204    0.02445    0.02445          1          1          1          1     0.8761          1 
  19    rs67706801    0.02451    0.02451          1          1          1          1     0.8761          1 
  19   rs148758501    0.02477    0.02477          1          1          1          1     0.8761          1 
  19     rs4328554    0.02491    0.02491          1          1          1          1     0.8761          1 
  19     rs8102671    0.02491    0.02491          1          1          1          1     0.8761          1 
  19      rs376640    0.02495    0.02495          1          1          1          1     0.8761          1 
  19      rs367378    0.02495    0.02495          1          1          1          1     0.8761          1 
  19    rs10416081    0.02504    0.02504          1          1          1          1     0.8761          1 
  19     rs7248580    0.02504    0.02504          1          1          1          1     0.8761          1 
  19   rs183936056    0.02512    0.02512          1          1          1          1     0.8761          1 
  19    rs35899614    0.02518    0.02518          1          1          1          1     0.8761          1 
  19    rs73490752    0.02534    0.02534          1          1          1          1     0.8761          1 
  19    rs73490755    0.02534    0.02534          1          1          1          1     0.8761          1 
  19    rs73490756    0.02534    0.02534          1          1          1          1     0.8761          1 
  19    rs28532116    0.02534    0.02534          1          1          1          1     0.8761          1 
  19     rs8112190     0.0254     0.0254          1          1          1          1     0.8761          1 
  19    rs71165277     0.0255     0.0255          1          1          1          1     0.8761          1 
  19    rs62119398     0.0256     0.0256          1          1          1          1     0.8761          1 
  19    rs72994557    0.02578    0.02578          1          1          1          1     0.8761          1 
  19    rs77828133    0.02585    0.02585          1          1          1          1     0.8761          1 
  19    rs62123347    0.02594    0.02594          1          1          1          1     0.8761          1 
  19     rs8101404    0.02606    0.02606          1          1          1          1     0.8761          1 
  19     rs6511831    0.02606    0.02606          1          1          1          1     0.8761          1 
  19    rs77901925    0.02617    0.02617          1          1          1          1     0.8761          1 
  19    rs59420882    0.02652    0.02652          1          1          1          1     0.8761          1 
  19     rs4804420    0.02671    0.02671          1          1          1          1     0.8761          1 
  19     rs4804424    0.02671    0.02671          1          1          1          1     0.8761          1 
  19     rs4804426    0.02671    0.02671          1          1          1          1     0.8761          1 
  19    rs10416429    0.02671    0.02671          1          1          1          1     0.8761          1 
  19   rs551492230    0.02679    0.02679          1          1          1          1     0.8761          1 
  19   rs112986420    0.02693    0.02693          1          1          1          1     0.8761          1 
  19    rs10401786    0.02722    0.02722          1          1          1          1     0.8761          1 
  19    rs78197454    0.02733    0.02733          1          1          1          1     0.8761          1 
  19    rs74589946    0.02733    0.02733          1          1          1          1     0.8761          1 
  19   rs201259088    0.02736    0.02736          1          1          1          1     0.8761          1 
  19   rs369182737     0.0274     0.0274          1          1          1          1     0.8761          1 
  19    rs61741223     0.0274     0.0274          1          1          1          1     0.8761          1 
  19    rs61738391     0.0274     0.0274          1          1          1          1     0.8761          1 
  19   rs139495105     0.0274     0.0274          1          1          1          1     0.8761          1 
  19    rs77939958     0.0274     0.0274          1          1          1          1     0.8761          1 
  19    rs76296486     0.0274     0.0274          1          1          1          1     0.8761          1 
  19    rs79893793     0.0274     0.0274          1          1          1          1     0.8761          1 
  19   rs114448739     0.0274     0.0274          1          1          1          1     0.8761          1 
  19   rs114148988     0.0274     0.0274          1          1          1          1     0.8761          1 
  19   rs115311327     0.0274     0.0274          1          1          1          1     0.8761          1 
  19   rs115789979     0.0274     0.0274          1          1          1          1     0.8761          1 
  19   rs115909981     0.0274     0.0274          1          1          1          1     0.8761          1 
  19   rs114452591     0.0274     0.0274          1          1          1          1     0.8761          1 
  19   rs115112318     0.0274     0.0274          1          1          1          1     0.8761          1 
  19   rs116485406     0.0274     0.0274          1          1          1          1     0.8761          1 
  19   rs116477649     0.0274     0.0274          1          1          1          1     0.8761          1 
  19   rs201624135     0.0274     0.0274          1          1          1          1     0.8761          1 
  19   rs148221546     0.0274     0.0274          1          1          1          1     0.8761          1 
  19   rs115207934     0.0274     0.0274          1          1          1          1     0.8761          1 
  19   rs572836973     0.0274     0.0274          1          1          1          1     0.8761          1 
  19   rs141864970     0.0274     0.0274          1          1          1          1     0.8761          1 
  19   rs541521794     0.0275     0.0275          1          1          1          1     0.8761          1 
  19     rs8103609    0.02756    0.02756          1          1          1          1     0.8761          1 
  19   rs372406789    0.02766    0.02766          1          1          1          1     0.8761          1 
  19   rs149272824     0.0277     0.0277          1          1          1          1     0.8761          1 
  19     rs6603139    0.02783    0.02783          1          1          1          1     0.8761          1 
  19   rs528236835    0.02783    0.02783          1          1          1          1     0.8761          1 
  19   rs143891874    0.02783    0.02783          1          1          1          1     0.8761          1 
  19     rs7257658    0.02783    0.02783          1          1          1          1     0.8761          1 
  19     rs9676439    0.02783    0.02783          1          1          1          1     0.8761          1 
  19    rs78484880    0.02783    0.02783          1          1          1          1     0.8761          1 
  19    rs45571440    0.02783    0.02783          1          1          1          1     0.8761          1 
  19     rs6603140    0.02783    0.02783          1          1          1          1     0.8761          1 
  19     rs7246313    0.02798    0.02798          1          1          1          1     0.8761          1 
  19     rs7258329    0.02798    0.02798          1          1          1          1     0.8761          1 
  19    rs10406487      0.028      0.028          1          1          1          1     0.8761          1 
  19   rs140563451    0.02808    0.02808          1          1          1          1     0.8761          1 
  19   rs143413532    0.02808    0.02808          1          1          1          1     0.8761          1 
  19   rs111896466    0.02818    0.02818          1          1          1          1     0.8761          1 
  19     rs8106995     0.0284     0.0284          1          1          1          1     0.8761          1 
  19    rs10775589     0.0284     0.0284          1          1          1          1     0.8761          1 
  19    rs71174998    0.02843    0.02843          1          1          1          1     0.8761          1 
  19   rs146001938    0.02848    0.02848          1          1          1          1     0.8761          1 
  19    rs10541335    0.02877    0.02877          1          1          1          1     0.8761          1 
  19   rs113834368    0.02888    0.02888          1          1          1          1     0.8761          1 
  19   rs112636853    0.02888    0.02888          1          1          1          1     0.8761          1 
  19   rs145132202    0.02888    0.02888          1          1          1          1     0.8761          1 
  19    rs72982446    0.02888    0.02888          1          1          1          1     0.8761          1 
  19     rs4804077    0.02893    0.02893          1          1          1          1     0.8761          1 
  19    rs58970531    0.02893    0.02893          1          1          1          1     0.8761          1 
  19    rs58345519    0.02893    0.02893          1          1          1          1     0.8761          1 
  19    rs59535255    0.02893    0.02893          1          1          1          1     0.8761          1 
  19     rs4804078    0.02893    0.02893          1          1          1          1     0.8761          1 
  19   rs113595556    0.02893    0.02893          1          1          1          1     0.8761          1 
  19   rs141374359    0.02893    0.02893          1          1          1          1     0.8761          1 
  19    rs11085873    0.02893    0.02893          1          1          1          1     0.8761          1 
  19   rs565422232    0.02904    0.02904          1          1          1          1     0.8761          1 
  19     rs7257555    0.02904    0.02904          1          1          1          1     0.8761          1 
  19   rs193002156    0.02907    0.02907          1          1          1          1     0.8761          1 
  19   rs537600267    0.02907    0.02907          1          1          1          1     0.8761          1 
  19   rs554629764    0.02907    0.02907          1          1          1          1     0.8761          1 
  19   rs188347754    0.02907    0.02907          1          1          1          1     0.8761          1 
  19   rs191266947    0.02907    0.02907          1          1          1          1     0.8761          1 
  19   rs186870980    0.02907    0.02907          1          1          1          1     0.8761          1 
  19   rs531916855    0.02907    0.02907          1          1          1          1     0.8761          1 
  19   rs181241588    0.02907    0.02907          1          1          1          1     0.8761          1 
  19   rs189735478    0.02907    0.02907          1          1          1          1     0.8761          1 
  19    rs75342878     0.0293     0.0293          1          1          1          1     0.8761          1 
  19   rs139448364    0.02934    0.02934          1          1          1          1     0.8761          1 
  19     rs3786689    0.02936    0.02936          1          1          1          1     0.8761          1 
  19   rs141592634    0.02936    0.02936          1          1          1          1     0.8761          1 
  19   rs147599379    0.02941    0.02941          1          1          1          1     0.8761          1 
  19    rs10412469    0.02953    0.02953          1          1          1          1     0.8761          1 
  19   rs140515973    0.02953    0.02953          1          1          1          1     0.8761          1 
  19   rs145167324    0.02953    0.02953          1          1          1          1     0.8761          1 
  19    rs28665117    0.02953    0.02953          1          1          1          1     0.8761          1 
  19    rs10417390    0.02953    0.02953          1          1          1          1     0.8761          1 
  19   rs145284991    0.02953    0.02953          1          1          1          1     0.8761          1 
  19    rs10401464    0.02953    0.02953          1          1          1          1     0.8761          1 
  19    rs10418359    0.02953    0.02953          1          1          1          1     0.8761          1 
  19    rs10418760    0.02953    0.02953          1          1          1          1     0.8761          1 
  19    rs10412314    0.02953    0.02953          1          1          1          1     0.8761          1 
  19    rs10418778    0.02953    0.02953          1          1          1          1     0.8761          1 
  19   rs144298319    0.02953    0.02953          1          1          1          1     0.8761          1 
  19   rs186947607    0.02953    0.02953          1          1          1          1     0.8761          1 
  19   rs191744341    0.02953    0.02953          1          1          1          1     0.8761          1 
  19     rs8106901    0.02953    0.02953          1          1          1          1     0.8761          1 
  19    rs73922940    0.02953    0.02953          1          1          1          1     0.8761          1 
  19    rs73922941    0.02953    0.02953          1          1          1          1     0.8761          1 
  19    rs73922942    0.02953    0.02953          1          1          1          1     0.8761          1 
  19    rs17001928    0.02953    0.02953          1          1          1          1     0.8761          1 
  19    rs73922943    0.02953    0.02953          1          1          1          1     0.8761          1 
  19    rs28653025    0.02953    0.02953          1          1          1          1     0.8761          1 
  19    rs28515927    0.02953    0.02953          1          1          1          1     0.8761          1 
  19    rs28588152    0.02953    0.02953          1          1          1          1     0.8761          1 
  19    rs10427155    0.02953    0.02953          1          1          1          1     0.8761          1 
  19    rs10413318    0.02953    0.02953          1          1          1          1     0.8761          1 
  19    rs10406950    0.02953    0.02953          1          1          1          1     0.8761          1 
  19      rs348365    0.02955    0.02955          1          1          1          1     0.8761          1 
  19   rs201760136    0.02958    0.02958          1          1          1          1     0.8761          1 
  19   rs200702132    0.02967    0.02967          1          1          1          1     0.8761          1 
  19    rs12980486     0.0298     0.0298          1          1          1          1     0.8761          1 
  19      rs377237    0.02991    0.02991          1          1          1          1     0.8761          1 
  19      rs416956    0.02991    0.02991          1          1          1          1     0.8761          1 
  19      rs382146    0.02991    0.02991          1          1          1          1     0.8761          1 
  19     rs8106687    0.03018    0.03018          1          1          1          1     0.8761          1 
  19    rs35757137    0.03024    0.03024          1          1          1          1     0.8761          1 
  19   rs116264657    0.03024    0.03024          1          1          1          1     0.8761          1 
  19   rs144343857    0.03024    0.03024          1          1          1          1     0.8761          1 
  19    rs60887686    0.03038    0.03038          1          1          1          1     0.8761          1 
  19    rs61217964    0.03042    0.03042          1          1          1          1     0.8761          1 
  19     rs9282757    0.03046    0.03046          1          1          1          1     0.8761          1 
  19   rs112024654    0.03046    0.03046          1          1          1          1     0.8761          1 
  19   rs139987401    0.03046    0.03046          1          1          1          1     0.8761          1 
  19     rs2047140    0.03055    0.03055          1          1          1          1     0.8761          1 
  19    rs10418768    0.03068    0.03068          1          1          1          1     0.8761          1 
  19    rs76049419     0.0308     0.0308          1          1          1          1     0.8761          1 
  19   rs114737389     0.0308     0.0308          1          1          1          1     0.8761          1 
  19    rs57828334     0.0308     0.0308          1          1          1          1     0.8761          1 
  19     rs4804425    0.03086    0.03086          1          1          1          1     0.8761          1 
  19     rs7256464    0.03093    0.03093          1          1          1          1     0.8761          1 
  19    rs11882881    0.03099    0.03099          1          1          1          1     0.8761          1 
  19    rs12983477    0.03106    0.03106          1          1          1          1     0.8761          1 
  19    rs12978425    0.03106    0.03106          1          1          1          1     0.8761          1 
  19     rs7343141    0.03106    0.03106          1          1          1          1     0.8761          1 
  19    rs11667743    0.03106    0.03106          1          1          1          1     0.8761          1 
  19    rs10416160     0.0313     0.0313          1          1          1          1     0.8761          1 
  19    rs58013530     0.0314     0.0314          1          1          1          1     0.8761          1 
  19     rs6510865    0.03144    0.03144          1          1          1          1     0.8761          1 
  19    rs73921558    0.03166    0.03166          1          1          1          1     0.8761          1 
  19    rs78208235    0.03168    0.03168          1          1          1          1     0.8761          1 
  19   rs558432129    0.03175    0.03175          1          1          1          1     0.8761          1 
  19    rs75360060    0.03176    0.03176          1          1          1          1     0.8761          1 
  19    rs74342709    0.03176    0.03176          1          1          1          1     0.8761          1 
  19    rs79534730    0.03176    0.03176          1          1          1          1     0.8761          1 
  19    rs56201147    0.03183    0.03183          1          1          1          1     0.8761          1 
  19   rs570927397    0.03184    0.03184          1          1          1          1     0.8761          1 
  19   rs145412013    0.03186    0.03186          1          1          1          1     0.8761          1 
  19   rs200143462    0.03205    0.03205          1          1          1          1     0.8761          1 
  19     rs8108933    0.03206    0.03206          1          1          1          1     0.8761          1 
  19    rs73490773    0.03206    0.03206          1          1          1          1     0.8761          1 
  19    rs73490774    0.03206    0.03206          1          1          1          1     0.8761          1 
  19    rs58664893    0.03206    0.03206          1          1          1          1     0.8761          1 
  19    rs28671367    0.03206    0.03206          1          1          1          1     0.8761          1 
  19   rs112638915    0.03206    0.03206          1          1          1          1     0.8761          1 
  19    rs73490795    0.03206    0.03206          1          1          1          1     0.8761          1 
  19    rs10409259    0.03206    0.03206          1          1          1          1     0.8761          1 
  19    rs10404318    0.03206    0.03206          1          1          1          1     0.8761          1 
  19    rs73492813    0.03206    0.03206          1          1          1          1     0.8761          1 
  19    rs79653587     0.0321     0.0321          1          1          1          1     0.8761          1 
  19    rs79001698     0.0321     0.0321          1          1          1          1     0.8761          1 
  19    rs34070649    0.03217    0.03217          1          1          1          1     0.8761          1 
  19    rs12980251    0.03217    0.03217          1          1          1          1     0.8761          1 
  19    rs34593851    0.03217    0.03217          1          1          1          1     0.8761          1 
  19    rs34367204    0.03217    0.03217          1          1          1          1     0.8761          1 
  19    rs35899557    0.03217    0.03217          1          1          1          1     0.8761          1 
  19   rs138501563    0.03217    0.03217          1          1          1          1     0.8761          1 
  19    rs74178113    0.03217    0.03217          1          1          1          1     0.8761          1 
  19    rs34788887    0.03217    0.03217          1          1          1          1     0.8761          1 
  19   rs114228529    0.03256    0.03256          1          1          1          1     0.8781          1 
  19   rs561344585    0.03256    0.03256          1          1          1          1     0.8781          1 
  19   rs114098070    0.03256    0.03256          1          1          1          1     0.8781          1 
  19   rs545577663    0.03256    0.03256          1          1          1          1     0.8781          1 
  19   rs112778545    0.03256    0.03256          1          1          1          1     0.8781          1 
  19   rs113388772    0.03256    0.03256          1          1          1          1     0.8781          1 
  19    rs79442325    0.03256    0.03256          1          1          1          1     0.8781          1 
  19    rs35800262    0.03277    0.03277          1          1          1          1     0.8813          1 
  19    rs12985470    0.03277    0.03277          1          1          1          1     0.8813          1 
  19    rs11666443    0.03302    0.03302          1          1          1          1     0.8869          1 
  19    rs10407881    0.03315    0.03315          1          1          1          1     0.8875          1 
  19   rs555252319    0.03317    0.03317          1          1          1          1     0.8875          1 
  19    rs73020161    0.03318    0.03318          1          1          1          1     0.8875          1 
  19   rs115287619    0.03323    0.03323          1          1          1          1     0.8875          1 
  19     rs8101385    0.03335    0.03335          1          1          1          1     0.8882          1 
  19    rs73920720    0.03335    0.03335          1          1          1          1     0.8882          1 
  19     rs7260208    0.03345    0.03345          1          1          1          1     0.8896          1 
  19    rs74176693    0.03355    0.03355          1          1          1          1     0.8904          1 
  19   rs114662403    0.03364    0.03364          1          1          1          1     0.8904          1 
  19   rs115936275    0.03374    0.03374          1          1          1          1     0.8904          1 
  19   rs113189876     0.0338     0.0338          1          1          1          1     0.8904          1 
  19     rs8100656     0.0338     0.0338          1          1          1          1     0.8904          1 
  19    rs17855739     0.0338     0.0338          1          1          1          1     0.8904          1 
  19    rs12019136     0.0338     0.0338          1          1          1          1     0.8904          1 
  19   rs148705082    0.03391    0.03391          1          1          1          1     0.8921          1 
  19   rs552499372    0.03401    0.03401          1          1          1          1     0.8933          1 
  19    rs10416912    0.03406    0.03406          1          1          1          1     0.8934          1 
  19    rs10426510    0.03415    0.03415          1          1          1          1     0.8946          1 
  19     rs7249130     0.0346     0.0346          1          1          1          1     0.9045          1 
  19    rs80143950    0.03493    0.03493          1          1          1          1     0.9045          1 
  19     rs8110497    0.03495    0.03495          1          1          1          1     0.9045          1 
  19    rs28599733    0.03497    0.03497          1          1          1          1     0.9045          1 
  19     rs2918315    0.03514    0.03514          1          1          1          1     0.9045          1 
  19    rs10418534    0.03515    0.03515          1          1          1          1     0.9045          1 
  19    rs56031102     0.0352     0.0352          1          1          1          1     0.9045          1 
  19    rs12974739    0.03546    0.03546          1          1          1          1     0.9045          1 
  19    rs10417444    0.03546    0.03546          1          1          1          1     0.9045          1 
  19     rs2967624    0.03546    0.03546          1          1          1          1     0.9045          1 
  19   rs560323120    0.03547    0.03547          1          1          1          1     0.9045          1 
  19   rs148315141    0.03556    0.03556          1          1          1          1     0.9045          1 
  19    rs11671305    0.03578    0.03578          1          1          1          1     0.9045          1 
  19    rs11085759    0.03578    0.03578          1          1          1          1     0.9045          1 
  19   rs111535315    0.03578    0.03578          1          1          1          1     0.9045          1 
  19    rs73498225    0.03592    0.03592          1          1          1          1     0.9045          1 
  19     rs8110313    0.03597    0.03597          1          1          1          1     0.9045          1 
  19      rs434364    0.03612    0.03612          1          1          1          1     0.9045          1 
  19    rs61588476    0.03617    0.03617          1          1          1          1     0.9045          1 
  19    rs10403764    0.03617    0.03617          1          1          1          1     0.9045          1 
  19      rs555836    0.03635    0.03635          1          1          1          1     0.9045          1 
  19     rs8101614    0.03651    0.03651          1          1          1          1     0.9045          1 
  19      rs348340    0.03655    0.03655          1          1          1          1     0.9045          1 
  19    rs66533858    0.03658    0.03658          1          1          1          1     0.9045          1 
  19    rs10416659    0.03714    0.03714          1          1          1          1     0.9045          1 
  19    rs10421964    0.03756    0.03756          1          1          1          1     0.9045          1 
  19   rs534371614    0.03769    0.03769          1          1          1          1     0.9045          1 
  19    rs12981770    0.03812    0.03812          1          1          1          1     0.9045          1 
  19      rs370209     0.0383     0.0383          1          1          1          1     0.9045          1 
  19     rs8108439    0.03836    0.03836          1          1          1          1     0.9045          1 
  19    rs12983876    0.03836    0.03836          1          1          1          1     0.9045          1 
  19    rs57922141    0.03842    0.03842          1          1          1          1     0.9045          1 
  19   rs140649400    0.03844    0.03844          1          1          1          1     0.9045          1 
  19   rs116037397    0.03847    0.03847          1          1          1          1     0.9045          1 
  19      rs344618    0.03847    0.03847          1          1          1          1     0.9045          1 
  19     rs4072910    0.03856    0.03856          1          1          1          1     0.9045          1 
  19      rs171094    0.03861    0.03861          1          1          1          1     0.9045          1 
  19    rs79668571    0.03868    0.03868          1          1          1          1     0.9045          1 
  19    rs28753769    0.03921    0.03921          1          1          1          1     0.9045          1 
  19    rs12984534     0.0394     0.0394          1          1          1          1     0.9045          1 
  19   rs113611719     0.0394     0.0394          1          1          1          1     0.9045          1 
  19    rs59949136    0.03949    0.03949          1          1          1          1     0.9045          1 
  19     rs6511893     0.0395     0.0395          1          1          1          1     0.9045          1 
  19     rs7246654     0.0395     0.0395          1          1          1          1     0.9045          1 
  19    rs56780324     0.0395     0.0395          1          1          1          1     0.9045          1 
  19     rs5826921    0.03959    0.03959          1          1          1          1     0.9045          1 
  19   rs114831913    0.03962    0.03962          1          1          1          1     0.9045          1 
  19   rs555823706    0.03962    0.03962          1          1          1          1     0.9045          1 
  19     rs8101047    0.03993    0.03993          1          1          1          1     0.9045          1 
  19     rs4533396    0.03993    0.03993          1          1          1          1     0.9045          1 
  19     rs2279626       0.04       0.04          1          1          1          1     0.9045          1 
  19    rs10405956    0.04005    0.04005          1          1          1          1     0.9045          1 
  19    rs10418929    0.04005    0.04005          1          1          1          1     0.9045          1 
  19    rs12974560    0.04015    0.04015          1          1          1          1     0.9045          1 
  19    rs34030944    0.04046    0.04046          1          1          1          1     0.9045          1 
  19     rs2241392    0.04056    0.04056          1          1          1          1     0.9045          1 
  19     rs3055535    0.04061    0.04061          1          1          1          1     0.9045          1 
  19    rs11878476    0.04071    0.04071          1          1          1          1     0.9045          1 
  19   rs200110031    0.04084    0.04084          1          1          1          1     0.9045          1 
  19    rs73488486    0.04091    0.04091          1          1          1          1     0.9045          1 
  19    rs10427003    0.04101    0.04101          1          1          1          1     0.9045          1 
  19    rs10416039    0.04111    0.04111          1          1          1          1     0.9045          1 
  19    rs10407838    0.04111    0.04111          1          1          1          1     0.9045          1 
  19     rs7252938    0.04111    0.04111          1          1          1          1     0.9045          1 
  19   rs141658386    0.04111    0.04111          1          1          1          1     0.9045          1 
  19   rs142268685    0.04113    0.04113          1          1          1          1     0.9045          1 
  19    rs34080680    0.04125    0.04125          1          1          1          1     0.9045          1 
  19    rs35407097    0.04125    0.04125          1          1          1          1     0.9045          1 
  19   rs546602728     0.0414     0.0414          1          1          1          1     0.9045          1 
  19     rs7257191     0.0415     0.0415          1          1          1          1     0.9045          1 
  19    rs71941306    0.04157    0.04157          1          1          1          1     0.9045          1 
  19   rs113940601    0.04166    0.04166          1          1          1          1     0.9045          1 
  19    rs73484406    0.04166    0.04166          1          1          1          1     0.9045          1 
  19   rs148600478    0.04174    0.04174          1          1          1          1     0.9045          1 
  19    rs57585829    0.04177    0.04177          1          1          1          1     0.9045          1 
  19    rs35639485    0.04177    0.04177          1          1          1          1     0.9045          1 
  19    rs10424782    0.04188    0.04188          1          1          1          1     0.9045          1 
  19     rs8100562    0.04196    0.04196          1          1          1          1     0.9045          1 
  19     rs8108232    0.04206    0.04206          1          1          1          1     0.9045          1 
  19   rs149098725    0.04222    0.04222          1          1          1          1     0.9045          1 
  19     rs6603103    0.04222    0.04222          1          1          1          1     0.9045          1 
  19     rs6603104    0.04222    0.04222          1          1          1          1     0.9045          1 
  19     rs6603105    0.04222    0.04222          1          1          1          1     0.9045          1 
  19    rs62111357    0.04222    0.04222          1          1          1          1     0.9045          1 
  19    rs59311011    0.04222    0.04222          1          1          1          1     0.9045          1 
  19   rs369267815    0.04228    0.04228          1          1          1          1     0.9045          1 
  19     rs8113073    0.04228    0.04228          1          1          1          1     0.9045          1 
  19     rs3924927    0.04242    0.04242          1          1          1          1     0.9045          1 
  19    rs28550332    0.04242    0.04242          1          1          1          1     0.9045          1 
  19    rs12611233    0.04242    0.04242          1          1          1          1     0.9045          1 
  19   rs113888968    0.04259    0.04259          1          1          1          1     0.9045          1 
  19    rs35914430    0.04268    0.04268          1          1          1          1     0.9045          1 
  19     rs7250254    0.04269    0.04269          1          1          1          1     0.9045          1 
  19     rs7253794    0.04269    0.04269          1          1          1          1     0.9045          1 
  19     rs4807877    0.04269    0.04269          1          1          1          1     0.9045          1 
  19    rs60507991    0.04269    0.04269          1          1          1          1     0.9045          1 
  19    rs57928945    0.04269    0.04269          1          1          1          1     0.9045          1 
  19     rs8113328    0.04269    0.04269          1          1          1          1     0.9045          1 
  19   rs201491237    0.04284    0.04284          1          1          1          1     0.9045          1 
  19    rs55904843    0.04297    0.04297          1          1          1          1     0.9045          1 
  19    rs28763275    0.04297    0.04297          1          1          1          1     0.9045          1 
  19     rs8100137    0.04302    0.04302          1          1          1          1     0.9045          1 
  19   rs113900022    0.04305    0.04305          1          1          1          1     0.9045          1 
  19   rs141181254    0.04307    0.04307          1          1          1          1     0.9045          1 
  19    rs57355800     0.0431     0.0431          1          1          1          1     0.9045          1 
  19   rs113718835    0.04325    0.04325          1          1          1          1     0.9045          1 
  19    rs11667690     0.0433     0.0433          1          1          1          1     0.9045          1 
  19    rs72988314     0.0433     0.0433          1          1          1          1     0.9045          1 
  19    rs72988324     0.0433     0.0433          1          1          1          1     0.9045          1 
  19   rs111768715     0.0433     0.0433          1          1          1          1     0.9045          1 
  19   rs555434322    0.04333    0.04333          1          1          1          1     0.9045          1 
  19   rs565696136    0.04333    0.04333          1          1          1          1     0.9045          1 
  19    rs56313992    0.04335    0.04335          1          1          1          1     0.9045          1 
  19   rs201495932    0.04344    0.04344          1          1          1          1     0.9045          1 
  19    rs73488463    0.04349    0.04349          1          1          1          1     0.9045          1 
  19    rs10414323    0.04365    0.04365          1          1          1          1     0.9045          1 
  19    rs55999497    0.04369    0.04369          1          1          1          1     0.9045          1 
  19     rs8107767    0.04369    0.04369          1          1          1          1     0.9045          1 
  19   rs200108422    0.04371    0.04371          1          1          1          1     0.9045          1 
  19   rs148004179    0.04371    0.04371          1          1          1          1     0.9045          1 
  19   rs114230172    0.04371    0.04371          1          1          1          1     0.9045          1 
  19   rs114643752    0.04371    0.04371          1          1          1          1     0.9045          1 
  19   rs150291998    0.04371    0.04371          1          1          1          1     0.9045          1 
  19   rs116074506    0.04371    0.04371          1          1          1          1     0.9045          1 
  19     rs8100267    0.04376    0.04376          1          1          1          1     0.9045          1 
  19    rs11881108    0.04376    0.04376          1          1          1          1     0.9045          1 
  19     rs4996978    0.04395    0.04395          1          1          1          1     0.9045          1 
  19     rs4996977    0.04395    0.04395          1          1          1          1     0.9045          1 
  19     rs4996976    0.04395    0.04395          1          1          1          1     0.9045          1 
  19     rs4996975    0.04395    0.04395          1          1          1          1     0.9045          1 
  19   rs145322928    0.04395    0.04395          1          1          1          1     0.9045          1 
  19   rs573939462      0.044      0.044          1          1          1          1     0.9045          1 
  19    rs79188675    0.04405    0.04405          1          1          1          1     0.9045          1 
  19   rs183525843    0.04405    0.04405          1          1          1          1     0.9045          1 
  19   rs116556268    0.04405    0.04405          1          1          1          1     0.9045          1 
  19   rs115408920    0.04405    0.04405          1          1          1          1     0.9045          1 
  19   rs200193129    0.04405    0.04405          1          1          1          1     0.9045          1 
  19    rs12459488    0.04412    0.04412          1          1          1          1     0.9045          1 
  19   rs148208689    0.04416    0.04416          1          1          1          1     0.9045          1 
  19   rs149439896    0.04416    0.04416          1          1          1          1     0.9045          1 
  19    rs56022401    0.04416    0.04416          1          1          1          1     0.9045          1 
  19    rs56296218    0.04416    0.04416          1          1          1          1     0.9045          1 
  19    rs56037171    0.04416    0.04416          1          1          1          1     0.9045          1 
  19    rs56230911    0.04416    0.04416          1          1          1          1     0.9045          1 
  19    rs12982374    0.04421    0.04421          1          1          1          1     0.9045          1 
  19   rs202193430    0.04423    0.04423          1          1          1          1     0.9045          1 
  19   rs114259780    0.04458    0.04458          1          1          1          1     0.9045          1 
  19      rs368341    0.04466    0.04466          1          1          1          1     0.9045          1 
  19      rs439839    0.04466    0.04466          1          1          1          1     0.9045          1 
  19      rs429682    0.04466    0.04466          1          1          1          1     0.9045          1 
  19    rs59149515    0.04474    0.04474          1          1          1          1     0.9045          1 
  19    rs10422991    0.04474    0.04474          1          1          1          1     0.9045          1 
  19     rs6511894    0.04474    0.04474          1          1          1          1     0.9045          1 
  19    rs73494602    0.04474    0.04474          1          1          1          1     0.9045          1 
  19    esv3643629    0.04474    0.04474          1          1          1          1     0.9045          1 
  19   rs544661795    0.04474    0.04474          1          1          1          1     0.9045          1 
  19   rs560005040    0.04474    0.04474          1          1          1          1     0.9045          1 
  19      rs330881    0.04481    0.04481          1          1          1          1     0.9045          1 
  19      rs447684    0.04481    0.04481          1          1          1          1     0.9045          1 
  19    rs62110713    0.04487    0.04487          1          1          1          1     0.9045          1 
  19   rs146807197    0.04489    0.04489          1          1          1          1     0.9045          1 
  19   rs369615195    0.04498    0.04498          1          1          1          1     0.9045          1 
  19      rs500914     0.0451     0.0451          1          1          1          1     0.9045          1 
  19     rs1644755    0.04514    0.04514          1          1          1          1     0.9045          1 
  19    rs11305442    0.04521    0.04521          1          1          1          1     0.9045          1 
  19    rs12327886    0.04521    0.04521          1          1          1          1     0.9045          1 
  19     rs1674034    0.04543    0.04543          1          1          1          1     0.9045          1 
  19    rs10415658    0.04544    0.04544          1          1          1          1     0.9045          1 
  19    rs55917268    0.04544    0.04544          1          1          1          1     0.9045          1 
  19    rs12459040    0.04544    0.04544          1          1          1          1     0.9045          1 
  19     rs9305034    0.04544    0.04544          1          1          1          1     0.9045          1 
  19   rs578252915    0.04544    0.04544          1          1          1          1     0.9045          1 
  19     rs2163816    0.04544    0.04544          1          1          1          1     0.9045          1 
  19    rs10418591    0.04544    0.04544          1          1          1          1     0.9045          1 
  19     rs2017307    0.04544    0.04544          1          1          1          1     0.9045          1 
  19      rs164014    0.04549    0.04549          1          1          1          1     0.9045          1 
  19      rs448726     0.0456     0.0456          1          1          1          1     0.9045          1 
  19    rs34837190     0.0456     0.0456          1          1          1          1     0.9045          1 
  19   rs141325306    0.04569    0.04569          1          1          1          1     0.9045          1 
  19   rs539158902    0.04575    0.04575          1          1          1          1     0.9045          1 
  19      rs348367    0.04604    0.04604          1          1          1          1     0.9045          1 
  19    rs62121177    0.04607    0.04607          1          1          1          1     0.9045          1 
  19     rs7249838    0.04614    0.04614          1          1          1          1     0.9045          1 
  19     rs8102202     0.0465     0.0465          1          1          1          1     0.9045          1 
  19     rs7507610    0.04656    0.04656          1          1          1          1     0.9045          1 
  19   rs117282984    0.04657    0.04657          1          1          1          1     0.9045          1 
  19   rs118126232    0.04657    0.04657          1          1          1          1     0.9045          1 
  19    rs79328422    0.04667    0.04667          1          1          1          1     0.9045          1 
  19    rs77540572    0.04667    0.04667          1          1          1          1     0.9045          1 
  19    rs80280568    0.04667    0.04667          1          1          1          1     0.9045          1 
  19    rs75818590    0.04667    0.04667          1          1          1          1     0.9045          1 
  19      rs374119    0.04667    0.04667          1          1          1          1     0.9045          1 
  19    rs74337797    0.04672    0.04672          1          1          1          1     0.9045          1 
  19    rs79444393    0.04672    0.04672          1          1          1          1     0.9045          1 
  19    rs78522267    0.04672    0.04672          1          1          1          1     0.9045          1 
  19    rs77461030    0.04673    0.04673          1          1          1          1     0.9045          1 
  19    rs74677503    0.04673    0.04673          1          1          1          1     0.9045          1 
  19    rs78066839    0.04673    0.04673          1          1          1          1     0.9045          1 
  19   rs111274712    0.04673    0.04673          1          1          1          1     0.9045          1 
  19    rs56160529    0.04683    0.04683          1          1          1          1     0.9045          1 
  19    rs75883363    0.04687    0.04687          1          1          1          1     0.9045          1 
  19   rs114640829    0.04687    0.04687          1          1          1          1     0.9045          1 
  19    rs74677083    0.04687    0.04687          1          1          1          1     0.9045          1 
  19   rs115310879    0.04687    0.04687          1          1          1          1     0.9045          1 
  19   rs116348910    0.04687    0.04687          1          1          1          1     0.9045          1 
  19    rs10405572    0.04687    0.04687          1          1          1          1     0.9045          1 
  19    rs28630864    0.04687    0.04687          1          1          1          1     0.9045          1 
  19    rs28472921    0.04687    0.04687          1          1          1          1     0.9045          1 
  19    rs75726088    0.04687    0.04687          1          1          1          1     0.9045          1 
  19    rs10414303    0.04687    0.04687          1          1          1          1     0.9045          1 
  19   rs145191620    0.04687    0.04687          1          1          1          1     0.9045          1 
  19   rs142324633    0.04687    0.04687          1          1          1          1     0.9045          1 
  19    rs10407833    0.04687    0.04687          1          1          1          1     0.9045          1 
  19    rs10404282    0.04687    0.04687          1          1          1          1     0.9045          1 
  19    rs10412736    0.04687    0.04687          1          1          1          1     0.9045          1 
  19    rs10418789    0.04687    0.04687          1          1          1          1     0.9045          1 
  19    rs10412164    0.04687    0.04687          1          1          1          1     0.9045          1 
  19    rs10404928    0.04687    0.04687          1          1          1          1     0.9045          1 
  19   rs116258890    0.04687    0.04687          1          1          1          1     0.9045          1 
  19   rs114735679    0.04687    0.04687          1          1          1          1     0.9045          1 
  19     rs1865062    0.04687    0.04687          1          1          1          1     0.9045          1 
  19   rs146950743    0.04687    0.04687          1          1          1          1     0.9045          1 
  19   rs148748105    0.04687    0.04687          1          1          1          1     0.9045          1 
  19    rs10404353    0.04687    0.04687          1          1          1          1     0.9045          1 
  19     rs9916953    0.04687    0.04687          1          1          1          1     0.9045          1 
  19   rs112758849    0.04687    0.04687          1          1          1          1     0.9045          1 
  19      rs426815    0.04696    0.04696          1          1          1          1     0.9045          1 
  19    rs10411644    0.04699    0.04699          1          1          1          1     0.9045          1 
  19    rs79203077    0.04699    0.04699          1          1          1          1     0.9045          1 
  19     rs4807813    0.04699    0.04699          1          1          1          1     0.9045          1 
  19    rs28523462    0.04699    0.04699          1          1          1          1     0.9045          1 
  19    rs28416984    0.04699    0.04699          1          1          1          1     0.9045          1 
  19    rs28724571    0.04699    0.04699          1          1          1          1     0.9045          1 
  19   rs190173225    0.04699    0.04699          1          1          1          1     0.9045          1 
  19     rs1529449    0.04708    0.04708          1          1          1          1     0.9045          1 
  19      rs898010    0.04725    0.04725          1          1          1          1     0.9045          1 
  19    rs79106014    0.04725    0.04725          1          1          1          1     0.9045          1 
  19     rs4804059    0.04784    0.04784          1          1          1          1     0.9045          1 
  19    rs72984368    0.04796    0.04796          1          1          1          1     0.9045          1 
  19      rs472709    0.04799    0.04799          1          1          1          1     0.9045          1 
  19    rs74725466    0.04805    0.04805          1          1          1          1     0.9045          1 
  19   rs139228034    0.04805    0.04805          1          1          1          1     0.9045          1 
  19   rs112435464    0.04812    0.04812          1          1          1          1     0.9045          1 
  19   rs200511640    0.04825    0.04825          1          1          1          1     0.9045          1 
  19   rs149915173    0.04827    0.04827          1          1          1          1     0.9045          1 
  19   rs141161676    0.04827    0.04827          1          1          1          1     0.9045          1 
  19    rs57813543    0.04827    0.04827          1          1          1          1     0.9045          1 
  19    rs12972001    0.04831    0.04831          1          1          1          1     0.9045          1 
  19   rs557406319    0.04841    0.04841          1          1          1          1     0.9045          1 
  19   rs550370461    0.04841    0.04841          1          1          1          1     0.9045          1 
  19     rs7250235    0.04847    0.04847          1          1          1          1     0.9045          1 
  19      rs348339    0.04856    0.04856          1          1          1          1     0.9045          1 
  19    rs56367248    0.04869    0.04869          1          1          1          1     0.9045          1 
  19   rs201789523    0.04875    0.04875          1          1          1          1     0.9045          1 
  19   rs139741322    0.04876    0.04876          1          1          1          1     0.9045          1 
  19     rs2305058    0.04879    0.04879          1          1          1          1     0.9045          1 
  19   rs112620818    0.04885    0.04885          1          1          1          1     0.9045          1 
  19    rs11465396    0.04912    0.04912          1          1          1          1     0.9045          1 
  19    rs34124816    0.04914    0.04914          1          1          1          1     0.9045          1 
  19     rs7259616    0.04935    0.04935          1          1          1          1     0.9045          1 
  19     rs7249856    0.04935    0.04935          1          1          1          1     0.9045          1 
  19     rs7253497    0.04935    0.04935          1          1          1          1     0.9045          1 
  19      rs447573    0.04947    0.04947          1          1          1          1     0.9045          1 
  19     rs2547447    0.04947    0.04947          1          1          1          1     0.9045          1 
  19    rs55810426    0.04947    0.04947          1          1          1          1     0.9045          1 
  19   rs368540942     0.0495     0.0495          1          1          1          1     0.9045          1 
  19    rs58437379    0.04955    0.04955          1          1          1          1     0.9045          1 
  19    rs11669374     0.0496     0.0496          1          1          1          1     0.9045          1 
  19     rs3890058    0.04961    0.04961          1          1          1          1     0.9045          1 
  19      rs164018    0.04993    0.04993          1          1          1          1     0.9045          1 
  19     rs7251888    0.04996    0.04996          1          1          1          1     0.9045          1 
  19     rs7252374    0.04996    0.04996          1          1          1          1     0.9045          1 
  19     rs7252020    0.04996    0.04996          1          1          1          1     0.9045          1 
  19   rs111283231    0.05012    0.05012          1          1          1          1     0.9045          1 
  19    rs34501900    0.05017    0.05017          1          1          1          1     0.9045          1 
  19    rs34342514    0.05017    0.05017          1          1          1          1     0.9045          1 
  19   rs561689576    0.05033    0.05033          1          1          1          1     0.9045          1 
  19    rs76224268    0.05036    0.05036          1          1          1          1     0.9045          1 
  19    rs17159572     0.0504     0.0504          1          1          1          1     0.9045          1 
  19   rs536812550    0.05042    0.05042          1          1          1          1     0.9045          1 
  19   rs142179418    0.05053    0.05053          1          1          1          1     0.9045          1 
  19      rs778811    0.05061    0.05061          1          1          1          1     0.9045          1 
  19   rs201359716    0.05068    0.05068          1          1          1          1     0.9045          1 
  19   rs113243461     0.0507     0.0507          1          1          1          1     0.9045          1 
  19    rs35702923    0.05078    0.05078          1          1          1          1     0.9045          1 
  19   rs114287917     0.0508     0.0508          1          1          1          1     0.9045          1 
  19      rs889187    0.05081    0.05081          1          1          1          1     0.9045          1 
  19      rs889185    0.05081    0.05081          1          1          1          1     0.9045          1 
  19      rs889184    0.05081    0.05081          1          1          1          1     0.9045          1 
  19   rs556160910     0.0512     0.0512          1          1          1          1     0.9045          1 
  19    rs10403514    0.05123    0.05123          1          1          1          1     0.9045          1 
  19       rs10001    0.05124    0.05124          1          1          1          1     0.9045          1 
  19   rs564048609    0.05158    0.05158          1          1          1          1     0.9045          1 
  19   rs111662308    0.05173    0.05173          1          1          1          1     0.9045          1 
  19    rs10418055    0.05193    0.05193          1          1          1          1     0.9045          1 
  19      rs308200    0.05202    0.05202          1          1          1          1     0.9045          1 
  19    rs77790748    0.05203    0.05203          1          1          1          1     0.9045          1 
  19     rs2118706    0.05209    0.05209          1          1          1          1     0.9045          1 
  19      rs571497    0.05209    0.05209          1          1          1          1     0.9045          1 
  19     rs2279623    0.05217    0.05217          1          1          1          1     0.9045          1 
  19   rs566996968    0.05221    0.05221          1          1          1          1     0.9045          1 
  19     rs4134809    0.05229    0.05229          1          1          1          1     0.9045          1 
  19   rs138265982    0.05247    0.05247          1          1          1          1     0.9045          1 
  19   rs141891210    0.05248    0.05248          1          1          1          1     0.9045          1 
  19     rs8106374     0.0528     0.0528          1          1          1          1     0.9045          1 
  19    rs10411656     0.0528     0.0528          1          1          1          1     0.9045          1 
  19      rs425514     0.0529     0.0529          1          1          1          1     0.9045          1 
  19   rs140399517    0.05293    0.05293          1          1          1          1     0.9045          1 
  19     rs8104283    0.05296    0.05296          1          1          1          1     0.9045          1 
  19   rs142945413    0.05329    0.05329          1          1          1          1     0.9045          1 
  19     rs4804751    0.05329    0.05329          1          1          1          1     0.9045          1 
  19     rs4804754    0.05329    0.05329          1          1          1          1     0.9045          1 
  19   rs143149642    0.05331    0.05331          1          1          1          1     0.9045          1 
  19    rs10420783     0.0534     0.0534          1          1          1          1     0.9045          1 
  19      rs345596    0.05347    0.05347          1          1          1          1     0.9045          1 
  19   rs112859916    0.05351    0.05351          1          1          1          1     0.9045          1 
  19    rs73921559    0.05357    0.05357          1          1          1          1     0.9045          1 
  19    rs10413643    0.05395    0.05395          1          1          1          1     0.9045          1 
  19   rs142977186    0.05433    0.05433          1          1          1          1     0.9045          1 
  19    rs10404599    0.05437    0.05437          1          1          1          1     0.9045          1 
  19    rs61027285    0.05437    0.05437          1          1          1          1     0.9045          1 
  19     rs2112929    0.05447    0.05447          1          1          1          1     0.9045          1 
  19     rs8108918     0.0546     0.0546          1          1          1          1     0.9045          1 
  19   rs144388403     0.0548     0.0548          1          1          1          1     0.9045          1 
  19     rs4804422    0.05501    0.05501          1          1          1          1     0.9045          1 
  19    rs10404551    0.05501    0.05501          1          1          1          1     0.9045          1 
  19   rs150933933    0.05503    0.05503          1          1          1          1     0.9045          1 
  19   rs112313778    0.05517    0.05517          1          1          1          1     0.9045          1 
  19   rs112476482    0.05542    0.05542          1          1          1          1     0.9045          1 
  19   rs151155178    0.05547    0.05547          1          1          1          1     0.9045          1 
  19   rs138639985    0.05547    0.05547          1          1          1          1     0.9045          1 
  19      rs331681    0.05547    0.05547          1          1          1          1     0.9045          1 
  19   rs574549195    0.05552    0.05552          1          1          1          1     0.9045          1 
  19    rs74509083    0.05552    0.05552          1          1          1          1     0.9045          1 
  19    rs74554583    0.05552    0.05552          1          1          1          1     0.9045          1 
  19    rs75153965    0.05552    0.05552          1          1          1          1     0.9045          1 
  19   rs115113676    0.05552    0.05552          1          1          1          1     0.9045          1 
  19    rs62120171    0.05552    0.05552          1          1          1          1     0.9045          1 
  19    rs11881333    0.05558    0.05558          1          1          1          1     0.9045          1 
  19    rs73488449    0.05561    0.05561          1          1          1          1     0.9045          1 
  19   rs146903562    0.05561    0.05561          1          1          1          1     0.9045          1 
  19     rs8107099    0.05564    0.05564          1          1          1          1     0.9045          1 
  19    rs76080299    0.05564    0.05564          1          1          1          1     0.9045          1 
  19      rs610999    0.05564    0.05564          1          1          1          1     0.9045          1 
  19      rs392751    0.05564    0.05564          1          1          1          1     0.9045          1 
  19      rs425796    0.05564    0.05564          1          1          1          1     0.9045          1 
  19      rs454453    0.05564    0.05564          1          1          1          1     0.9045          1 
  19      rs390821    0.05564    0.05564          1          1          1          1     0.9045          1 
  19      rs438580    0.05564    0.05564          1          1          1          1     0.9045          1 
  19     rs7260397    0.05564    0.05564          1          1          1          1     0.9045          1 
  19     rs7260400    0.05564    0.05564          1          1          1          1     0.9045          1 
  19      rs409761    0.05564    0.05564          1          1          1          1     0.9045          1 
  19      rs370582    0.05564    0.05564          1          1          1          1     0.9045          1 
  19      rs429407    0.05564    0.05564          1          1          1          1     0.9045          1 
  19     rs2562020    0.05574    0.05574          1          1          1          1     0.9045          1 
  19    rs12985273    0.05584    0.05584          1          1          1          1     0.9045          1 
  19    rs72988231    0.05593    0.05593          1          1          1          1     0.9045          1 
  19   rs113884244    0.05597    0.05597          1          1          1          1     0.9045          1 
  19    rs77125961    0.05628    0.05628          1          1          1          1     0.9045          1 
  19   rs111563044    0.05649    0.05649          1          1          1          1     0.9045          1 
  19    rs58151161    0.05651    0.05651          1          1          1          1     0.9045          1 
  19    rs59384601    0.05653    0.05653          1          1          1          1     0.9045          1 
  19   rs200613225    0.05667    0.05667          1          1          1          1     0.9045          1 
  19   rs149536835    0.05691    0.05691          1          1          1          1     0.9045          1 
  19    rs10413947    0.05702    0.05702          1          1          1          1     0.9045          1 
  19    rs62125171    0.05709    0.05709          1          1          1          1     0.9045          1 
  19    rs11569411    0.05716    0.05716          1          1          1          1     0.9045          1 
  19    rs10413115    0.05724    0.05724          1          1          1          1     0.9045          1 
  19   rs116246092    0.05726    0.05726          1          1          1          1     0.9045          1 
  19    rs73488802    0.05728    0.05728          1          1          1          1     0.9045          1 
  19     rs8105391    0.05728    0.05728          1          1          1          1     0.9045          1 
  19     rs8105997    0.05728    0.05728          1          1          1          1     0.9045          1 
  19     rs4804600    0.05738    0.05738          1          1          1          1     0.9045          1 
  19     rs4804601    0.05738    0.05738          1          1          1          1     0.9045          1 
  19     rs4804602    0.05738    0.05738          1          1          1          1     0.9045          1 
  19     rs4804603    0.05738    0.05738          1          1          1          1     0.9045          1 
  19    rs11260069    0.05738    0.05738          1          1          1          1     0.9045          1 
  19    rs11260070    0.05738    0.05738          1          1          1          1     0.9045          1 
  19    rs11260072    0.05738    0.05738          1          1          1          1     0.9045          1 
  19    rs11260073    0.05738    0.05738          1          1          1          1     0.9045          1 
  19    rs12462193    0.05738    0.05738          1          1          1          1     0.9045          1 
  19    rs11260075    0.05738    0.05738          1          1          1          1     0.9045          1 
  19    rs11260076    0.05738    0.05738          1          1          1          1     0.9045          1 
  19   rs111383645    0.05738    0.05738          1          1          1          1     0.9045          1 
  19     rs7249195    0.05738    0.05738          1          1          1          1     0.9045          1 
  19     rs7249339    0.05738    0.05738          1          1          1          1     0.9045          1 
  19    rs11673513    0.05738    0.05738          1          1          1          1     0.9045          1 
  19     rs8107535    0.05738    0.05738          1          1          1          1     0.9045          1 
  19     rs8112164    0.05738    0.05738          1          1          1          1     0.9045          1 
  19     rs8111332    0.05738    0.05738          1          1          1          1     0.9045          1 
  19     rs8108993    0.05738    0.05738          1          1          1          1     0.9045          1 
  19     rs8100171    0.05738    0.05738          1          1          1          1     0.9045          1 
  19    rs12461568    0.05738    0.05738          1          1          1          1     0.9045          1 
  19     rs7248093    0.05738    0.05738          1          1          1          1     0.9045          1 
  19    rs12460296    0.05738    0.05738          1          1          1          1     0.9045          1 
  19    rs66522268    0.05738    0.05738          1          1          1          1     0.9045          1 
  19    rs12463247    0.05738    0.05738          1          1          1          1     0.9045          1 
  19    rs12462162    0.05738    0.05738          1          1          1          1     0.9045          1 
  19     rs7247996    0.05738    0.05738          1          1          1          1     0.9045          1 
  19    rs12983052    0.05738    0.05738          1          1          1          1     0.9045          1 
  19     rs6603114    0.05752    0.05752          1          1          1          1     0.9045          1 
  19   rs150405158     0.0576     0.0576          1          1          1          1     0.9045          1 
  19    rs72984363    0.05762    0.05762          1          1          1          1     0.9045          1 
  19     rs4453621    0.05769    0.05769          1          1          1          1     0.9045          1 
  19   rs111687809    0.05776    0.05776          1          1          1          1     0.9045          1 
  19     rs7260417    0.05781    0.05781          1          1          1          1     0.9045          1 
  19    rs73493685    0.05781    0.05781          1          1          1          1     0.9045          1 
  19    rs73546595    0.05803    0.05803          1          1          1          1     0.9045          1 
  19     rs3097293    0.05822    0.05822          1          1          1          1     0.9045          1 
  19      rs162727    0.05833    0.05833          1          1          1          1     0.9045          1 
  19   rs114641290     0.0584     0.0584          1          1          1          1     0.9045          1 
  19    rs76840277     0.0584     0.0584          1          1          1          1     0.9045          1 
  19    rs10424513     0.0584     0.0584          1          1          1          1     0.9045          1 
  19    rs10424075     0.0584     0.0584          1          1          1          1     0.9045          1 
  19    rs10420096     0.0584     0.0584          1          1          1          1     0.9045          1 
  19    rs28633719     0.0584     0.0584          1          1          1          1     0.9045          1 
  19    rs28435419     0.0584     0.0584          1          1          1          1     0.9045          1 
  19    rs28457686     0.0584     0.0584          1          1          1          1     0.9045          1 
  19   rs150039749     0.0584     0.0584          1          1          1          1     0.9045          1 
  19    rs77653921     0.0584     0.0584          1          1          1          1     0.9045          1 
  19    rs74801182     0.0584     0.0584          1          1          1          1     0.9045          1 
  19    rs10407623     0.0584     0.0584          1          1          1          1     0.9045          1 
  19    rs10402538     0.0584     0.0584          1          1          1          1     0.9045          1 
  19    rs10402994     0.0584     0.0584          1          1          1          1     0.9045          1 
  19    rs28595701     0.0584     0.0584          1          1          1          1     0.9045          1 
  19    rs28703580     0.0584     0.0584          1          1          1          1     0.9045          1 
  19    rs28641623     0.0584     0.0584          1          1          1          1     0.9045          1 
  19    rs10416013     0.0584     0.0584          1          1          1          1     0.9045          1 
  19    rs10401312     0.0584     0.0584          1          1          1          1     0.9045          1 
  19    rs10410933     0.0584     0.0584          1          1          1          1     0.9045          1 
  19   rs116412832     0.0584     0.0584          1          1          1          1     0.9045          1 
  19   rs115916681     0.0584     0.0584          1          1          1          1     0.9045          1 
  19    rs77846926     0.0584     0.0584          1          1          1          1     0.9045          1 
  19    rs77183352     0.0584     0.0584          1          1          1          1     0.9045          1 
  19    rs78027661     0.0584     0.0584          1          1          1          1     0.9045          1 
  19    rs10406202     0.0584     0.0584          1          1          1          1     0.9045          1 
  19    rs10411228     0.0584     0.0584          1          1          1          1     0.9045          1 
  19   rs145226180     0.0584     0.0584          1          1          1          1     0.9045          1 
  19    rs10415709     0.0584     0.0584          1          1          1          1     0.9045          1 
  19    rs74340378     0.0584     0.0584          1          1          1          1     0.9045          1 
  19   rs185874014     0.0584     0.0584          1          1          1          1     0.9045          1 
  19    rs78519537     0.0584     0.0584          1          1          1          1     0.9045          1 
  19   rs145352951     0.0584     0.0584          1          1          1          1     0.9045          1 
  19   rs200781036     0.0584     0.0584          1          1          1          1     0.9045          1 
  19   rs140830752     0.0584     0.0584          1          1          1          1     0.9045          1 
  19    rs10421523     0.0584     0.0584          1          1          1          1     0.9045          1 
  19   rs139304823     0.0584     0.0584          1          1          1          1     0.9045          1 
  19    rs76267805     0.0584     0.0584          1          1          1          1     0.9045          1 
  19    rs10423913     0.0584     0.0584          1          1          1          1     0.9045          1 
  19   rs144604816     0.0584     0.0584          1          1          1          1     0.9045          1 
  19   rs140156279     0.0584     0.0584          1          1          1          1     0.9045          1 
  19   rs150353545     0.0584     0.0584          1          1          1          1     0.9045          1 
  19   rs138918981     0.0584     0.0584          1          1          1          1     0.9045          1 
  19   rs143050191     0.0584     0.0584          1          1          1          1     0.9045          1 
  19    rs79760901     0.0584     0.0584          1          1          1          1     0.9045          1 
  19     rs7252754     0.0584     0.0584          1          1          1          1     0.9045          1 
  19    rs10411597     0.0584     0.0584          1          1          1          1     0.9045          1 
  19     rs4395187    0.05847    0.05847          1          1          1          1     0.9045          1 
  19   rs571174580     0.0585     0.0585          1          1          1          1     0.9045          1 
  19   rs201551767    0.05858    0.05858          1          1          1          1     0.9045          1 
  19    rs76305978    0.05883    0.05883          1          1          1          1     0.9045          1 
  19     rs7247751    0.05883    0.05883          1          1          1          1     0.9045          1 
  19    rs35412614    0.05901    0.05901          1          1          1          1     0.9045          1 
  19   rs527814836    0.05924    0.05924          1          1          1          1     0.9045          1 
  19    rs11880704    0.05953    0.05953          1          1          1          1     0.9045          1 
  19     rs1812631    0.05956    0.05956          1          1          1          1     0.9045          1 
  19    rs35585024    0.05956    0.05956          1          1          1          1     0.9045          1 
  19    rs57373144    0.05956    0.05956          1          1          1          1     0.9045          1 
  19    rs10164301    0.05956    0.05956          1          1          1          1     0.9045          1 
  19     rs4807879    0.05956    0.05956          1          1          1          1     0.9045          1 
  19     rs7256795    0.05961    0.05961          1          1          1          1     0.9045          1 
  19    rs35020672    0.05984    0.05984          1          1          1          1     0.9045          1 
  19    rs75464137    0.05986    0.05986          1          1          1          1     0.9045          1 
  19    rs60772715    0.05995    0.05995          1          1          1          1     0.9045          1 
  19    rs17160134    0.05997    0.05997          1          1          1          1     0.9045          1 
  19     rs2642214    0.06016    0.06016          1          1          1          1     0.9045          1 
  19   rs369996245    0.06051    0.06051          1          1          1          1     0.9045          1 
  19   rs372861684    0.06051    0.06051          1          1          1          1     0.9045          1 
  19   rs560279854    0.06051    0.06051          1          1          1          1     0.9045          1 
  19   rs143840733    0.06057    0.06057          1          1          1          1     0.9045          1 
  19    rs62111426    0.06063    0.06063          1          1          1          1     0.9045          1 
  19    rs59877592    0.06064    0.06064          1          1          1          1     0.9045          1 
  19    rs10410753    0.06081    0.06081          1          1          1          1     0.9045          1 
  19     rs8112954    0.06081    0.06081          1          1          1          1     0.9045          1 
  19     rs8113057    0.06081    0.06081          1          1          1          1     0.9045          1 
  19    rs59637174    0.06086    0.06086          1          1          1          1     0.9045          1 
  19   rs139529488    0.06086    0.06086          1          1          1          1     0.9045          1 
  19     rs3763046    0.06086    0.06086          1          1          1          1     0.9045          1 
  19    rs34182948    0.06086    0.06086          1          1          1          1     0.9045          1 
  19    rs28481711    0.06086    0.06086          1          1          1          1     0.9045          1 
  19   rs143772327    0.06086    0.06086          1          1          1          1     0.9045          1 
  19   rs151082251    0.06086    0.06086          1          1          1          1     0.9045          1 
  19    rs76231074    0.06086    0.06086          1          1          1          1     0.9045          1 
  19   rs114355552    0.06086    0.06086          1          1          1          1     0.9045          1 
  19     rs4804315    0.06087    0.06087          1          1          1          1     0.9045          1 
  19     rs8112085    0.06088    0.06088          1          1          1          1     0.9045          1 
  19    rs10424829    0.06088    0.06088          1          1          1          1     0.9045          1 
  19   rs116301679    0.06088    0.06088          1          1          1          1     0.9045          1 
  19     rs8103311    0.06094    0.06094          1          1          1          1     0.9045          1 
  19     rs2305059    0.06094    0.06094          1          1          1          1     0.9045          1 
  19    rs12151307      0.061      0.061          1          1          1          1     0.9045          1 
  19    rs12327692    0.06107    0.06107          1          1          1          1     0.9045          1 
  19    rs12327576    0.06107    0.06107          1          1          1          1     0.9045          1 
  19     rs4608435     0.0611     0.0611          1          1          1          1     0.9045          1 
  19     rs4804428     0.0611     0.0611          1          1          1          1     0.9045          1 
  19     rs4804103     0.0611     0.0611          1          1          1          1     0.9045          1 
  19    rs28786231     0.0611     0.0611          1          1          1          1     0.9045          1 
  19    rs10422199     0.0611     0.0611          1          1          1          1     0.9045          1 
  19     rs1808539    0.06124    0.06124          1          1          1          1     0.9045          1 
  19   rs114336217    0.06126    0.06126          1          1          1          1     0.9045          1 
  19   rs112488926    0.06136    0.06136          1          1          1          1     0.9045          1 
  19   rs372044901    0.06163    0.06163          1          1          1          1     0.9045          1 
  19      rs344591    0.06173    0.06173          1          1          1          1     0.9045          1 
  19     rs2043837    0.06177    0.06177          1          1          1          1     0.9045          1 
  19    rs62124464     0.0618     0.0618          1          1          1          1     0.9045          1 
  19    rs62124465     0.0618     0.0618          1          1          1          1     0.9045          1 
  19    rs35869342     0.0618     0.0618          1          1          1          1     0.9045          1 
  19    rs10906992    0.06184    0.06184          1          1          1          1     0.9045          1 
  19    rs28394310    0.06189    0.06189          1          1          1          1     0.9045          1 
  19   rs113319292    0.06189    0.06189          1          1          1          1     0.9045          1 
  19    rs56365043    0.06204    0.06204          1          1          1          1     0.9045          1 
  19    rs34488963    0.06204    0.06204          1          1          1          1     0.9045          1 
  19      rs344590    0.06208    0.06208          1          1          1          1     0.9045          1 
  19    rs58096320    0.06214    0.06214          1          1          1          1     0.9045          1 
  19    rs61699527    0.06214    0.06214          1          1          1          1     0.9045          1 
  19   rs112991382    0.06224    0.06224          1          1          1          1     0.9045          1 
  19    rs73538630    0.06224    0.06224          1          1          1          1     0.9045          1 
  19   rs111856291    0.06224    0.06224          1          1          1          1     0.9045          1 
  19    rs73538641    0.06224    0.06224          1          1          1          1     0.9045          1 
  19    rs75784306    0.06224    0.06224          1          1          1          1     0.9045          1 
  19    rs73538652    0.06224    0.06224          1          1          1          1     0.9045          1 
  19    rs73546550    0.06224    0.06224          1          1          1          1     0.9045          1 
  19    rs58111488    0.06224    0.06224          1          1          1          1     0.9045          1 
  19    rs73546566    0.06224    0.06224          1          1          1          1     0.9045          1 
  19    rs28421148    0.06251    0.06251          1          1          1          1     0.9045          1 
  19    rs78309858    0.06251    0.06251          1          1          1          1     0.9045          1 
  19   rs146046646    0.06263    0.06263          1          1          1          1     0.9045          1 
  19    rs79238723    0.06263    0.06263          1          1          1          1     0.9045          1 
  19    rs75838623    0.06263    0.06263          1          1          1          1     0.9045          1 
  19    rs61006516    0.06263    0.06263          1          1          1          1     0.9045          1 
  19    rs61411575    0.06263    0.06263          1          1          1          1     0.9045          1 
  19    rs61594329    0.06263    0.06263          1          1          1          1     0.9045          1 
  19    rs55932604    0.06263    0.06263          1          1          1          1     0.9045          1 
  19    rs75438961    0.06263    0.06263          1          1          1          1     0.9045          1 
  19   rs149733827    0.06263    0.06263          1          1          1          1     0.9045          1 
  19   rs201294597    0.06263    0.06263          1          1          1          1     0.9045          1 
  19    rs76506598    0.06263    0.06263          1          1          1          1     0.9045          1 
  19    rs74467981    0.06263    0.06263          1          1          1          1     0.9045          1 
  19    rs73490712    0.06265    0.06265          1          1          1          1     0.9045          1 
  19   rs112187716    0.06265    0.06265          1          1          1          1     0.9045          1 
  19     rs7251191    0.06266    0.06266          1          1          1          1     0.9045          1 
  19    rs12151050    0.06266    0.06266          1          1          1          1     0.9045          1 
  19     rs2233188    0.06272    0.06272          1          1          1          1     0.9045          1 
  19    rs13343298    0.06272    0.06272          1          1          1          1     0.9045          1 
  19    rs76513798    0.06272    0.06272          1          1          1          1     0.9045          1 
  19    rs75975430    0.06272    0.06272          1          1          1          1     0.9045          1 
  19    rs10404571    0.06272    0.06272          1          1          1          1     0.9045          1 
  19     rs6422428    0.06283    0.06283          1          1          1          1     0.9045          1 
  19     rs7507385    0.06283    0.06283          1          1          1          1     0.9045          1 
  19     rs7257030    0.06288    0.06288          1          1          1          1     0.9045          1 
  19   rs111726108    0.06302    0.06302          1          1          1          1     0.9045          1 
  19    rs73498372    0.06302    0.06302          1          1          1          1     0.9045          1 
  19    rs73498378    0.06302    0.06302          1          1          1          1     0.9045          1 
  19    rs73498385    0.06302    0.06302          1          1          1          1     0.9045          1 
  19    rs73498402    0.06302    0.06302          1          1          1          1     0.9045          1 
  19    rs60404739    0.06302    0.06302          1          1          1          1     0.9045          1 
  19    rs73500312    0.06302    0.06302          1          1          1          1     0.9045          1 
  19    rs73500319    0.06302    0.06302          1          1          1          1     0.9045          1 
  19    rs73500327    0.06302    0.06302          1          1          1          1     0.9045          1 
  19     rs7259857    0.06311    0.06311          1          1          1          1     0.9045          1 
  19     rs8108758    0.06338    0.06338          1          1          1          1     0.9045          1 
  19    rs11879908    0.06338    0.06338          1          1          1          1     0.9045          1 
  19   rs142845256    0.06338    0.06338          1          1          1          1     0.9045          1 
  19    rs12979435    0.06338    0.06338          1          1          1          1     0.9045          1 
  19    rs11301602    0.06338    0.06338          1          1          1          1     0.9045          1 
  19     rs8106128    0.06338    0.06338          1          1          1          1     0.9045          1 
  19    rs74174401    0.06338    0.06338          1          1          1          1     0.9045          1 
  19    rs12461987    0.06338    0.06338          1          1          1          1     0.9045          1 
  19     rs8103463    0.06338    0.06338          1          1          1          1     0.9045          1 
  19    rs12462627    0.06338    0.06338          1          1          1          1     0.9045          1 
  19     rs1494124    0.06338    0.06338          1          1          1          1     0.9045          1 
  19     rs2172661    0.06338    0.06338          1          1          1          1     0.9045          1 
  19    rs12611036    0.06342    0.06342          1          1          1          1     0.9045          1 
  19   rs552173582    0.06344    0.06344          1          1          1          1     0.9045          1 
  19   rs146233321    0.06378    0.06378          1          1          1          1     0.9045          1 
  19   rs113836633    0.06388    0.06388          1          1          1          1     0.9045          1 
  19   rs114021084    0.06393    0.06393          1          1          1          1     0.9045          1 
  19    rs11667956    0.06394    0.06394          1          1          1          1     0.9045          1 
  19    rs12609647      0.064      0.064          1          1          1          1     0.9045          1 
  19    rs77927328      0.064      0.064          1          1          1          1     0.9045          1 
  19   rs116260887    0.06409    0.06409          1          1          1          1     0.9045          1 
  19     rs2972583    0.06414    0.06414          1          1          1          1     0.9045          1 
  19    rs10409542    0.06438    0.06438          1          1          1          1     0.9045          1 
  19     rs7260363    0.06453    0.06453          1          1          1          1     0.9045          1 
  19    rs75933578    0.06467    0.06467          1          1          1          1     0.9045          1 
  19    rs76045003    0.06467    0.06467          1          1          1          1     0.9045          1 
  19   rs115371334    0.06467    0.06467          1          1          1          1     0.9045          1 
  19   rs116834145    0.06467    0.06467          1          1          1          1     0.9045          1 
  19    rs80190249    0.06467    0.06467          1          1          1          1     0.9045          1 
  19    rs77665129    0.06467    0.06467          1          1          1          1     0.9045          1 
  19    rs75366109    0.06467    0.06467          1          1          1          1     0.9045          1 
  19   rs113958185    0.06467    0.06467          1          1          1          1     0.9045          1 
  19   rs113441103    0.06467    0.06467          1          1          1          1     0.9045          1 
  19    rs78494775    0.06467    0.06467          1          1          1          1     0.9045          1 
  19    rs78612848    0.06467    0.06467          1          1          1          1     0.9045          1 
  19   rs113314908    0.06467    0.06467          1          1          1          1     0.9045          1 
  19    rs77619851    0.06467    0.06467          1          1          1          1     0.9045          1 
  19   rs113791110    0.06467    0.06467          1          1          1          1     0.9045          1 
  19   rs144945223    0.06467    0.06467          1          1          1          1     0.9045          1 
  19   rs112708357    0.06467    0.06467          1          1          1          1     0.9045          1 
  19    rs78584255    0.06467    0.06467          1          1          1          1     0.9045          1 
  19   rs111523968    0.06467    0.06467          1          1          1          1     0.9045          1 
  19    rs74895591    0.06467    0.06467          1          1          1          1     0.9045          1 
  19   rs112702826    0.06467    0.06467          1          1          1          1     0.9045          1 
  19   rs112661498    0.06467    0.06467          1          1          1          1     0.9045          1 
  19   rs111587572    0.06467    0.06467          1          1          1          1     0.9045          1 
  19    rs76490307    0.06467    0.06467          1          1          1          1     0.9045          1 
  19    rs75162614    0.06467    0.06467          1          1          1          1     0.9045          1 
  19   rs113625471    0.06467    0.06467          1          1          1          1     0.9045          1 
  19    rs75915449    0.06467    0.06467          1          1          1          1     0.9045          1 
  19   rs145515071    0.06467    0.06467          1          1          1          1     0.9045          1 
  19    rs77294189    0.06467    0.06467          1          1          1          1     0.9045          1 
  19    rs79554965    0.06467    0.06467          1          1          1          1     0.9045          1 
  19   rs111964534    0.06467    0.06467          1          1          1          1     0.9045          1 
  19   rs113961306    0.06467    0.06467          1          1          1          1     0.9045          1 
  19   rs138598087    0.06467    0.06467          1          1          1          1     0.9045          1 
  19   rs112714471    0.06467    0.06467          1          1          1          1     0.9045          1 
  19   rs113240307    0.06467    0.06467          1          1          1          1     0.9045          1 
  19    rs76024709    0.06467    0.06467          1          1          1          1     0.9045          1 
  19    rs77657770    0.06467    0.06467          1          1          1          1     0.9045          1 
  19    rs76428705    0.06467    0.06467          1          1          1          1     0.9045          1 
  19   rs111973445    0.06467    0.06467          1          1          1          1     0.9045          1 
  19    rs75645001    0.06467    0.06467          1          1          1          1     0.9045          1 
  19   rs111360723    0.06467    0.06467          1          1          1          1     0.9045          1 
  19   rs540815089    0.06467    0.06467          1          1          1          1     0.9045          1 
  19   rs146533533    0.06467    0.06467          1          1          1          1     0.9045          1 
  19   rs141976291    0.06467    0.06467          1          1          1          1     0.9045          1 
  19     rs9676759    0.06467    0.06467          1          1          1          1     0.9045          1 
  19   rs200954323    0.06467    0.06467          1          1          1          1     0.9045          1 
  19   rs148002503    0.06467    0.06467          1          1          1          1     0.9045          1 
  19     rs3852880    0.06483    0.06483          1          1          1          1     0.9052          1 
  19     rs4807086    0.06483    0.06483          1          1          1          1     0.9052          1 
  19     rs4804285    0.06486    0.06486          1          1          1          1     0.9052          1 
  19    rs59526587    0.06518    0.06518          1          1          1          1     0.9068          1 
  19   rs117033539    0.06518    0.06518          1          1          1          1     0.9068          1 
  19    rs57995446    0.06518    0.06518          1          1          1          1     0.9068          1 
  19   rs143310643    0.06539    0.06539          1          1          1          1     0.9068          1 
  19    rs12462321     0.0655     0.0655          1          1          1          1     0.9068          1 
  19    rs35313549     0.0655     0.0655          1          1          1          1     0.9068          1 
  19    rs12461454     0.0655     0.0655          1          1          1          1     0.9068          1 
  19    rs12459736     0.0655     0.0655          1          1          1          1     0.9068          1 
  19    rs12462856     0.0655     0.0655          1          1          1          1     0.9068          1 
  19    rs11666866    0.06572    0.06572          1          1          1          1     0.9068          1 
  19     rs3887594    0.06573    0.06573          1          1          1          1     0.9068          1 
  19   rs114639709    0.06574    0.06574          1          1          1          1     0.9068          1 
  19   rs115293707    0.06574    0.06574          1          1          1          1     0.9068          1 
  19   rs115325811    0.06574    0.06574          1          1          1          1     0.9068          1 
  19     rs7249542    0.06574    0.06574          1          1          1          1     0.9068          1 
  19   rs116106834    0.06574    0.06574          1          1          1          1     0.9068          1 
  19      rs163916    0.06593    0.06593          1          1          1          1     0.9082          1 
  19      rs339399    0.06593    0.06593          1          1          1          1     0.9082          1 
  19     rs1542785    0.06604    0.06604          1          1          1          1     0.9084          1 
  19     rs8111335    0.06604    0.06604          1          1          1          1     0.9084          1 
  19    rs10411808     0.0661     0.0661          1          1          1          1     0.9084          1 
  19   rs377065880    0.06623    0.06623          1          1          1          1     0.9084          1 
  19    rs62118874    0.06623    0.06623          1          1          1          1     0.9084          1 
  19    rs73924362    0.06623    0.06623          1          1          1          1     0.9084          1 
  19    rs59711330    0.06631    0.06631          1          1          1          1     0.9088          1 
  19   rs138633372    0.06653    0.06653          1          1          1          1     0.9101          1 
  19    rs10425093    0.06654    0.06654          1          1          1          1     0.9101          1 
  19    rs10406443    0.06654    0.06654          1          1          1          1     0.9101          1 
  19    rs28687060    0.06673    0.06673          1          1          1          1     0.9107          1 
  19    rs10419177    0.06678    0.06678          1          1          1          1     0.9107          1 
  19    rs10419595    0.06678    0.06678          1          1          1          1     0.9107          1 
  19    rs62125125    0.06678    0.06678          1          1          1          1     0.9107          1 
  19    rs10402876    0.06692    0.06692          1          1          1          1     0.9114          1 
  19    rs10420313    0.06703    0.06703          1          1          1          1     0.9114          1 
  19    rs11569398    0.06705    0.06705          1          1          1          1     0.9114          1 
  19    rs11569396    0.06705    0.06705          1          1          1          1     0.9114          1 
  19     rs7254240    0.06713    0.06713          1          1          1          1     0.9114          1 
  19     rs4134857    0.06716    0.06716          1          1          1          1     0.9114          1 
  19   rs114969390    0.06716    0.06716          1          1          1          1     0.9114          1 
  19    rs12608694    0.06724    0.06724          1          1          1          1     0.9118          1 
  19   rs545322015    0.06735    0.06735          1          1          1          1     0.9127          1 
  19    rs73493918    0.06769    0.06769          1          1          1          1     0.9161          1 
  19    rs28627476    0.06774    0.06774          1          1          1          1     0.9161          1 
  19    rs10415047    0.06774    0.06774          1          1          1          1     0.9161          1 
  19   rs114297686    0.06825    0.06825          1          1          1          1     0.9224          1 
  19     rs1862460    0.06854    0.06854          1          1          1          1     0.9243          1 
  19   rs200668543    0.06865    0.06865          1          1          1          1     0.9243          1 
  19      rs552371    0.06868    0.06868          1          1          1          1     0.9243          1 
  19      rs512940    0.06868    0.06868          1          1          1          1     0.9243          1 
  19      rs580456    0.06868    0.06868          1          1          1          1     0.9243          1 
  19      rs542419    0.06868    0.06868          1          1          1          1     0.9243          1 
  19     rs3760776    0.06911    0.06911          1          1          1          1     0.9285          1 
  19    rs55718357    0.06912    0.06912          1          1          1          1     0.9285          1 
  19    rs35425863    0.06916    0.06916          1          1          1          1     0.9285          1 
  19    rs12461883    0.06919    0.06919          1          1          1          1     0.9285          1 
  19    rs71179138    0.06934    0.06934          1          1          1          1     0.9285          1 
  19   rs111293957    0.06943    0.06943          1          1          1          1     0.9285          1 
  19    rs12983106    0.06943    0.06943          1          1          1          1     0.9285          1 
  19    rs10412083    0.06943    0.06943          1          1          1          1     0.9285          1 
  19     rs8113531    0.06943    0.06943          1          1          1          1     0.9285          1 
  19     rs4807830    0.06977    0.06977          1          1          1          1     0.9292          1 
  19    rs12981383     0.0699     0.0699          1          1          1          1     0.9292          1 
  19    rs62109606    0.06992    0.06992          1          1          1          1     0.9292          1 
  19      rs778977    0.07002    0.07002          1          1          1          1     0.9292          1 
  19   rs115839971    0.07004    0.07004          1          1          1          1     0.9292          1 
  19   rs140250767    0.07008    0.07008          1          1          1          1     0.9292          1 
  19   rs547133537    0.07022    0.07022          1          1          1          1     0.9292          1 
  19   rs564798967    0.07022    0.07022          1          1          1          1     0.9292          1 
  19    rs72994960    0.07022    0.07022          1          1          1          1     0.9292          1 
  19     rs2230208    0.07026    0.07026          1          1          1          1     0.9292          1 
  19   rs542351266    0.07026    0.07026          1          1          1          1     0.9292          1 
  19   rs562044198    0.07026    0.07026          1          1          1          1     0.9292          1 
  19     rs2230207    0.07026    0.07026          1          1          1          1     0.9292          1 
  19    rs11569448    0.07026    0.07026          1          1          1          1     0.9292          1 
  19    rs11569446    0.07026    0.07026          1          1          1          1     0.9292          1 
  19    rs60747136    0.07026    0.07026          1          1          1          1     0.9292          1 
  19   rs113604778    0.07031    0.07031          1          1          1          1     0.9293          1 
  19    rs74697733    0.07058    0.07058          1          1          1          1     0.9305          1 
  19   rs146374600    0.07058    0.07058          1          1          1          1     0.9305          1 
  19   rs148405606    0.07058    0.07058          1          1          1          1     0.9305          1 
  19     rs9653131    0.07086    0.07086          1          1          1          1     0.9305          1 
  19   rs149144422    0.07086    0.07086          1          1          1          1     0.9305          1 
  19   rs114514471    0.07086    0.07086          1          1          1          1     0.9305          1 
  19    rs12327646    0.07086    0.07086          1          1          1          1     0.9305          1 
  19    rs12327841    0.07086    0.07086          1          1          1          1     0.9305          1 
  19   rs375635492    0.07089    0.07089          1          1          1          1     0.9305          1 
  19   rs146513546    0.07094    0.07094          1          1          1          1     0.9305          1 
  19    rs58186620    0.07096    0.07096          1          1          1          1     0.9305          1 
  19    rs73922406    0.07103    0.07103          1          1          1          1     0.9305          1 
  19    rs78569841    0.07104    0.07104          1          1          1          1     0.9305          1 
  19   rs112385920    0.07142    0.07142          1          1          1          1     0.9336          1 
  19   rs563278807    0.07147    0.07147          1          1          1          1     0.9336          1 
  19   rs141234661     0.0715     0.0715          1          1          1          1     0.9336          1 
  19      rs794082     0.0715     0.0715          1          1          1          1     0.9336          1 
  19     rs2967635    0.07152    0.07152          1          1          1          1     0.9336          1 
  19     rs2287866    0.07165    0.07165          1          1          1          1     0.9341          1 
  19    rs11085154    0.07166    0.07166          1          1          1          1     0.9341          1 
  19     rs2053073     0.0717     0.0717          1          1          1          1     0.9341          1 
  19    rs11880234    0.07176    0.07176          1          1          1          1     0.9341          1 
  19     rs2279040    0.07184    0.07184          1          1          1          1     0.9341          1 
  19     rs2279042    0.07184    0.07184          1          1          1          1     0.9341          1 
  19     rs3097355    0.07201    0.07201          1          1          1          1     0.9356          1 
  19      rs637269    0.07207    0.07207          1          1          1          1     0.9357          1 
  19    rs12462564     0.0722     0.0722          1          1          1          1     0.9358          1 
  19     rs3097894    0.07222    0.07222          1          1          1          1     0.9358          1 
  19     rs2485272    0.07222    0.07222          1          1          1          1     0.9358          1 
  19    rs10412145    0.07241    0.07241          1          1          1          1     0.9361          1 
  19    rs10407491    0.07241    0.07241          1          1          1          1     0.9361          1 
  19     rs2446181    0.07242    0.07242          1          1          1          1     0.9361          1 
  19    rs60293701    0.07244    0.07244          1          1          1          1     0.9361          1 
  19    rs73498222    0.07254    0.07254          1          1          1          1     0.9367          1 
  19      rs885433    0.07267    0.07267          1          1          1          1     0.9367          1 
  19    rs74897580    0.07272    0.07272          1          1          1          1     0.9367          1 
  19     rs7252761    0.07276    0.07276          1          1          1          1     0.9367          1 
  19    rs72992629    0.07276    0.07276          1          1          1          1     0.9367          1 
  19    rs78158288    0.07278    0.07278          1          1          1          1     0.9367          1 
  19   rs112379345    0.07285    0.07285          1          1          1          1     0.9369          1 
  19   rs144982866    0.07321    0.07321          1          1          1          1      0.941          1 
  19    rs57867330     0.0735     0.0735          1          1          1          1     0.9429          1 
  19    rs68119574     0.0735     0.0735          1          1          1          1     0.9429          1 
  19    rs10411474    0.07351    0.07351          1          1          1          1     0.9429          1 
  19    rs28413030    0.07364    0.07364          1          1          1          1     0.9433          1 
  19   rs149906060    0.07364    0.07364          1          1          1          1     0.9433          1 
  19    rs10415151    0.07389    0.07389          1          1          1          1     0.9438          1 
  19     rs7247477    0.07392    0.07392          1          1          1          1     0.9438          1 
  19     rs7251975    0.07392    0.07392          1          1          1          1     0.9438          1 
  19   rs530127619    0.07396    0.07396          1          1          1          1     0.9438          1 
  19    rs34261365      0.074      0.074          1          1          1          1     0.9438          1 
  19    rs12462305      0.074      0.074          1          1          1          1     0.9438          1 
  19   rs115547488    0.07406    0.07406          1          1          1          1     0.9438          1 
  19    rs75798583    0.07406    0.07406          1          1          1          1     0.9438          1 
  19   rs576737264    0.07437    0.07437          1          1          1          1     0.9445          1 
  19    rs11878279    0.07437    0.07437          1          1          1          1     0.9445          1 
  19    rs10415206    0.07438    0.07438          1          1          1          1     0.9445          1 
  19     rs2335631     0.0744     0.0744          1          1          1          1     0.9445          1 
  19    rs78235251    0.07442    0.07442          1          1          1          1     0.9445          1 
  19   rs115466690    0.07442    0.07442          1          1          1          1     0.9445          1 
  19   rs142253269    0.07469    0.07469          1          1          1          1     0.9445          1 
  19   rs115185572    0.07471    0.07471          1          1          1          1     0.9445          1 
  19   rs115802879    0.07471    0.07471          1          1          1          1     0.9445          1 
  19   rs568724164    0.07471    0.07471          1          1          1          1     0.9445          1 
  19      rs193933    0.07472    0.07472          1          1          1          1     0.9445          1 
  19    rs57706581    0.07484    0.07484          1          1          1          1     0.9445          1 
  19    rs12986126    0.07487    0.07487          1          1          1          1     0.9445          1 
  19    rs16993897    0.07491    0.07491          1          1          1          1     0.9445          1 
  19   rs116629662    0.07495    0.07495          1          1          1          1     0.9445          1 
  19   rs199866218    0.07498    0.07498          1          1          1          1     0.9445          1 
  19    rs28447127    0.07499    0.07499          1          1          1          1     0.9445          1 
  19    rs72992618    0.07505    0.07505          1          1          1          1     0.9445          1 
  19   rs113965282    0.07505    0.07505          1          1          1          1     0.9445          1 
  19   rs190151545    0.07515    0.07515          1          1          1          1      0.945          1 
  19     rs8111202    0.07532    0.07532          1          1          1          1     0.9466          1 
  19   rs368263157    0.07566    0.07566          1          1          1          1     0.9482          1 
  19    rs12232870    0.07569    0.07569          1          1          1          1     0.9482          1 
  19    rs12232828    0.07569    0.07569          1          1          1          1     0.9482          1 
  19    rs73502233    0.07569    0.07569          1          1          1          1     0.9482          1 
  19    rs11672182    0.07571    0.07571          1          1          1          1     0.9482          1 
  19     rs7343142    0.07574    0.07574          1          1          1          1     0.9482          1 
  19    rs10407166    0.07616    0.07616          1          1          1          1     0.9489          1 
  19    rs11880397    0.07616    0.07616          1          1          1          1     0.9489          1 
  19    rs75849541    0.07616    0.07616          1          1          1          1     0.9489          1 
  19   rs113434931    0.07616    0.07616          1          1          1          1     0.9489          1 
  19    rs74779691    0.07627    0.07627          1          1          1          1     0.9489          1 
  19   rs141096956    0.07635    0.07635          1          1          1          1     0.9489          1 
  19    rs10406220    0.07636    0.07636          1          1          1          1     0.9489          1 
  19    rs11883387     0.0764     0.0764          1          1          1          1     0.9489          1 
  19      rs348350    0.07642    0.07642          1          1          1          1     0.9489          1 
  19      rs348353    0.07642    0.07642          1          1          1          1     0.9489          1 
  19     rs2047139    0.07668    0.07668          1          1          1          1     0.9489          1 
  19     rs2967764    0.07685    0.07685          1          1          1          1     0.9489          1 
  19     rs1469082    0.07695    0.07695          1          1          1          1     0.9489          1 
  19    rs62124727    0.07704    0.07704          1          1          1          1     0.9489          1 
  19    rs61729603    0.07735    0.07735          1          1          1          1     0.9489          1 
  19   rs116450972    0.07735    0.07735          1          1          1          1     0.9489          1 
  19   rs113431901    0.07748    0.07748          1          1          1          1     0.9489          1 
  19   rs375063180     0.0775     0.0775          1          1          1          1     0.9489          1 
  19   rs140865515     0.0775     0.0775          1          1          1          1     0.9489          1 
  19    rs76219436     0.0775     0.0775          1          1          1          1     0.9489          1 
  19    rs56266348     0.0775     0.0775          1          1          1          1     0.9489          1 
  19    rs55732112     0.0775     0.0775          1          1          1          1     0.9489          1 
  19    rs55913254     0.0775     0.0775          1          1          1          1     0.9489          1 
  19     rs7250187     0.0775     0.0775          1          1          1          1     0.9489          1 
  19     rs7251591     0.0775     0.0775          1          1          1          1     0.9489          1 
  19    rs60257087     0.0775     0.0775          1          1          1          1     0.9489          1 
  19   rs202035660    0.07751    0.07751          1          1          1          1     0.9489          1 
  19   rs114265483    0.07753    0.07753          1          1          1          1     0.9489          1 
  19     rs2972576    0.07754    0.07754          1          1          1          1     0.9489          1 
  19   rs372718130    0.07762    0.07762          1          1          1          1     0.9489          1 
  19    rs76421907    0.07768    0.07768          1          1          1          1     0.9489          1 
  19   rs144662598    0.07768    0.07768          1          1          1          1     0.9489          1 
  19    rs77548987    0.07768    0.07768          1          1          1          1     0.9489          1 
  19    rs79860019    0.07768    0.07768          1          1          1          1     0.9489          1 
  19    rs76528607    0.07768    0.07768          1          1          1          1     0.9489          1 
  19    rs78326104    0.07768    0.07768          1          1          1          1     0.9489          1 
  19    rs79236665    0.07768    0.07768          1          1          1          1     0.9489          1 
  19    rs79608435    0.07768    0.07768          1          1          1          1     0.9489          1 
  19     rs9676367    0.07795    0.07795          1          1          1          1     0.9491          1 
  19     rs7248276    0.07795    0.07795          1          1          1          1     0.9491          1 
  19     rs7251600    0.07795    0.07795          1          1          1          1     0.9491          1 
  19   rs143738237    0.07797    0.07797          1          1          1          1     0.9491          1 
  19     rs4804298    0.07803    0.07803          1          1          1          1     0.9491          1 
  19     rs6510975    0.07808    0.07808          1          1          1          1     0.9491          1 
  19     rs6510976    0.07808    0.07808          1          1          1          1     0.9491          1 
  19    rs59272043    0.07812    0.07812          1          1          1          1     0.9491          1 
  19     rs4804750    0.07819    0.07819          1          1          1          1     0.9491          1 
  19     rs2335079    0.07819    0.07819          1          1          1          1     0.9491          1 
  19    rs73924359    0.07852    0.07852          1          1          1          1     0.9512          1 
  19   rs139820684    0.07869    0.07869          1          1          1          1     0.9512          1 
  19     rs4804589     0.0787     0.0787          1          1          1          1     0.9512          1 
  19    rs12982801     0.0787     0.0787          1          1          1          1     0.9512          1 
  19    rs72121393     0.0787     0.0787          1          1          1          1     0.9512          1 
  19     rs4804779    0.07874    0.07874          1          1          1          1     0.9512          1 
  19     rs8106042    0.07876    0.07876          1          1          1          1     0.9512          1 
  19     rs8105247    0.07882    0.07882          1          1          1          1     0.9512          1 
  19     rs1561406    0.07885    0.07885          1          1          1          1     0.9512          1 
  19   rs148470942    0.07888    0.07888          1          1          1          1     0.9512          1 
  19      rs348360    0.07893    0.07893          1          1          1          1     0.9512          1 
  19    rs12972649    0.07895    0.07895          1          1          1          1     0.9512          1 
  19   rs562812749    0.07904    0.07904          1          1          1          1     0.9516          1 
  19   rs151032321    0.07924    0.07924          1          1          1          1     0.9534          1 
  19   rs113069130    0.07931    0.07931          1          1          1          1     0.9537          1 
  19    rs10409457    0.07953    0.07953          1          1          1          1     0.9557          1 
  19    rs10422490     0.0796     0.0796          1          1          1          1     0.9559          1 
  19    rs10221492    0.07966    0.07966          1          1          1          1     0.9559          1 
  19    rs10414553     0.0797     0.0797          1          1          1          1     0.9559          1 
  19     rs1494123    0.07985    0.07985          1          1          1          1     0.9566          1 
  19   rs553672834     0.0799     0.0799          1          1          1          1     0.9566          1 
  19    rs34764437    0.07997    0.07997          1          1          1          1     0.9566          1 
  19     rs8113276    0.07997    0.07997          1          1          1          1     0.9566          1 
  19     rs1379868    0.08017    0.08017          1          1          1          1     0.9566          1 
  19   rs368761130    0.08021    0.08021          1          1          1          1     0.9566          1 
  19    rs10410267    0.08031    0.08031          1          1          1          1     0.9566          1 
  19    rs10403619    0.08034    0.08034          1          1          1          1     0.9566          1 
  19     rs4482400    0.08034    0.08034          1          1          1          1     0.9566          1 
  19     rs8102764    0.08034    0.08034          1          1          1          1     0.9566          1 
  19     rs4372802    0.08034    0.08034          1          1          1          1     0.9566          1 
  19     rs4804392     0.0804     0.0804          1          1          1          1     0.9566          1 
  19     rs4804394     0.0804     0.0804          1          1          1          1     0.9566          1 
  19    rs10417877    0.08056    0.08056          1          1          1          1     0.9573          1 
  19     rs2967718    0.08056    0.08056          1          1          1          1     0.9573          1 
  19    rs80194034    0.08065    0.08065          1          1          1          1     0.9577          1 
  19     rs4804433    0.08074    0.08074          1          1          1          1     0.9583          1 
  19    rs56036274    0.08117    0.08117          1          1          1          1     0.9616          1 
  19    rs77107572    0.08124    0.08124          1          1          1          1     0.9616          1 
  19     rs3745369    0.08127    0.08127          1          1          1          1     0.9616          1 
  19    rs80315444    0.08146    0.08146          1          1          1          1     0.9616          1 
  19   rs111525981    0.08146    0.08146          1          1          1          1     0.9616          1 
  19   rs111253111    0.08146    0.08146          1          1          1          1     0.9616          1 
  19     rs9941457    0.08146    0.08146          1          1          1          1     0.9616          1 
  19   rs113309267    0.08146    0.08146          1          1          1          1     0.9616          1 
  19    rs10421948    0.08148    0.08148          1          1          1          1     0.9616          1 
  19    rs10412292    0.08155    0.08155          1          1          1          1     0.9616          1 
  19      rs348355    0.08157    0.08157          1          1          1          1     0.9616          1 
  19     rs7260602    0.08191    0.08191          1          1          1          1     0.9649          1 
  19    rs34222003     0.0821     0.0821          1          1          1          1     0.9661          1 
  19   rs113846482    0.08211    0.08211          1          1          1          1     0.9661          1 
  19   rs191066445    0.08223    0.08223          1          1          1          1      0.967          1 
  19    rs73923924    0.08232    0.08232          1          1          1          1     0.9674          1 
  19      rs332425    0.08239    0.08239          1          1          1          1     0.9676          1 
  19    rs12979990    0.08261    0.08261          1          1          1          1     0.9689          1 
  19     rs4804251    0.08264    0.08264          1          1          1          1     0.9689          1 
  19     rs4804252    0.08264    0.08264          1          1          1          1     0.9689          1 
  19   rs546156218    0.08272    0.08272          1          1          1          1     0.9692          1 
  19    rs28489666    0.08332    0.08332          1          1          1          1     0.9725          1 
  19    rs17159858    0.08342    0.08342          1          1          1          1     0.9725          1 
  19    rs11286301    0.08363    0.08363          1          1          1          1     0.9725          1 
  19   rs115502682    0.08365    0.08365          1          1          1          1     0.9725          1 
  19    rs61738474    0.08365    0.08365          1          1          1          1     0.9725          1 
  19   rs115192981    0.08365    0.08365          1          1          1          1     0.9725          1 
  19   rs142281488    0.08365    0.08365          1          1          1          1     0.9725          1 
  19   rs200891036    0.08366    0.08366          1          1          1          1     0.9725          1 
  19      rs683729    0.08374    0.08374          1          1          1          1     0.9725          1 
  19   rs113638258    0.08393    0.08393          1          1          1          1     0.9725          1 
  19   rs199701591    0.08395    0.08395          1          1          1          1     0.9725          1 
  19     rs7252142    0.08403    0.08403          1          1          1          1     0.9725          1 
  19     rs9749347    0.08412    0.08412          1          1          1          1     0.9725          1 
  19    rs56219725    0.08412    0.08412          1          1          1          1     0.9725          1 
  19    rs11085782    0.08412    0.08412          1          1          1          1     0.9725          1 
  19     rs1862463    0.08412    0.08412          1          1          1          1     0.9725          1 
  19     rs7260214    0.08412    0.08412          1          1          1          1     0.9725          1 
  19     rs2161444    0.08412    0.08412          1          1          1          1     0.9725          1 
  19     rs7247508    0.08412    0.08412          1          1          1          1     0.9725          1 
  19     rs4807054    0.08419    0.08419          1          1          1          1     0.9725          1 
  19   rs144583511    0.08422    0.08422          1          1          1          1     0.9725          1 
  19   rs114551987    0.08422    0.08422          1          1          1          1     0.9725          1 
  19    rs59041779    0.08422    0.08422          1          1          1          1     0.9725          1 
  19   rs116326422    0.08422    0.08422          1          1          1          1     0.9725          1 
  19   rs114202831    0.08473    0.08473          1          1          1          1     0.9775          1 
  19      rs344592    0.08475    0.08475          1          1          1          1     0.9775          1 
  19    rs62117478    0.08505    0.08505          1          1          1          1     0.9804          1 
  19   rs147997544    0.08548    0.08548          1          1          1          1     0.9841          1 
  19    rs56179167    0.08548    0.08548          1          1          1          1     0.9841          1 
  19     rs2012357    0.08566    0.08566          1          1          1          1     0.9856          1 
  19     rs8110895    0.08575    0.08575          1          1          1          1     0.9859          1 
  19     rs7248749    0.08579    0.08579          1          1          1          1     0.9859          1 
  19   rs138618598    0.08595    0.08595          1          1          1          1     0.9865          1 
  19   rs142653213    0.08595    0.08595          1          1          1          1     0.9865          1 
  19    rs11882777    0.08633    0.08633          1          1          1          1     0.9884          1 
  19      rs929807    0.08656    0.08656          1          1          1          1     0.9884          1 
  19   rs200885736    0.08667    0.08667          1          1          1          1     0.9884          1 
  19   rs112753238    0.08671    0.08671          1          1          1          1     0.9884          1 
  19   rs113552283    0.08694    0.08694          1          1          1          1     0.9884          1 
  19    rs57499049    0.08713    0.08713          1          1          1          1     0.9884          1 
  19    rs11260068    0.08719    0.08719          1          1          1          1     0.9884          1 
  19      rs565801    0.08753    0.08753          1          1          1          1     0.9884          1 
  19    rs76878716    0.08754    0.08754          1          1          1          1     0.9884          1 
  19    rs56079027     0.0876     0.0876          1          1          1          1     0.9884          1 
  19    rs59987666    0.08768    0.08768          1          1          1          1     0.9884          1 
  19    rs73921525    0.08776    0.08776          1          1          1          1     0.9884          1 
  19    rs10402403    0.08804    0.08804          1          1          1          1     0.9884          1 
  19    rs10412438    0.08805    0.08805          1          1          1          1     0.9884          1 
  19   rs181778413    0.08861    0.08861          1          1          1          1     0.9884          1 
  19   rs147745918    0.08864    0.08864          1          1          1          1     0.9884          1 
  19    rs10405167    0.08866    0.08866          1          1          1          1     0.9884          1 
  19    rs10414865    0.08876    0.08876          1          1          1          1     0.9884          1 
  19   rs112938203    0.08888    0.08888          1          1          1          1     0.9884          1 
  19     rs2290777    0.08903    0.08903          1          1          1          1     0.9884          1 
  19     rs9917116    0.08903    0.08903          1          1          1          1     0.9884          1 
  19     rs8101416    0.08903    0.08903          1          1          1          1     0.9884          1 
  19     rs7507292    0.08908    0.08908          1          1          1          1     0.9884          1 
  19    rs28679745    0.08921    0.08921          1          1          1          1     0.9884          1 
  19    rs60775215    0.08923    0.08923          1          1          1          1     0.9884          1 
  19    rs62103641    0.08934    0.08934          1          1          1          1     0.9884          1 
  19    rs73498885    0.08934    0.08934          1          1          1          1     0.9884          1 
  19    rs56122942    0.08947    0.08947          1          1          1          1     0.9884          1 
  19     rs4804102    0.08951    0.08951          1          1          1          1     0.9884          1 
  19   rs114831278    0.08965    0.08965          1          1          1          1     0.9884          1 
  19   rs115389919    0.08965    0.08965          1          1          1          1     0.9884          1 
  19    rs73922455    0.08973    0.08973          1          1          1          1     0.9884          1 
  19    rs73922458    0.08973    0.08973          1          1          1          1     0.9884          1 
  19      rs348386    0.08987    0.08987          1          1          1          1     0.9884          1 
  19    rs11879232    0.09007    0.09007          1          1          1          1     0.9884          1 
  19   rs200318540    0.09009    0.09009          1          1          1          1     0.9884          1 
  19     rs6603099    0.09018    0.09018          1          1          1          1     0.9884          1 
  19     rs8105834    0.09018    0.09018          1          1          1          1     0.9884          1 
  19    rs34022693    0.09018    0.09018          1          1          1          1     0.9884          1 
  19    rs35367623    0.09018    0.09018          1          1          1          1     0.9884          1 
  19     rs9676718    0.09018    0.09018          1          1          1          1     0.9884          1 
  19   rs140224333    0.09018    0.09018          1          1          1          1     0.9884          1 
  19     rs4807849    0.09022    0.09022          1          1          1          1     0.9884          1 
  19    rs10410254    0.09025    0.09025          1          1          1          1     0.9884          1 
  19     rs8112929     0.0903     0.0903          1          1          1          1     0.9884          1 
  19    rs35055219     0.0904     0.0904          1          1          1          1     0.9884          1 
  19     rs8110533     0.0904     0.0904          1          1          1          1     0.9884          1 
  19   rs193014351    0.09043    0.09043          1          1          1          1     0.9884          1 
  19   rs146475997    0.09057    0.09057          1          1          1          1     0.9884          1 
  19    rs10402176    0.09058    0.09058          1          1          1          1     0.9884          1 
  19     rs1422402    0.09085    0.09085          1          1          1          1     0.9884          1 
  19    rs11085197    0.09108    0.09108          1          1          1          1     0.9884          1 
  19      rs580572     0.0911     0.0911          1          1          1          1     0.9884          1 
  19     rs9329383    0.09133    0.09133          1          1          1          1     0.9884          1 
  19   rs146147426    0.09152    0.09152          1          1          1          1     0.9884          1 
  19      rs451202    0.09156    0.09156          1          1          1          1     0.9884          1 
  19    rs12971756    0.09166    0.09166          1          1          1          1     0.9884          1 
  19    rs10402219    0.09167    0.09167          1          1          1          1     0.9884          1 
  19    rs73546588    0.09168    0.09168          1          1          1          1     0.9884          1 
  19    rs73548324    0.09168    0.09168          1          1          1          1     0.9884          1 
  19    rs74500071    0.09168    0.09168          1          1          1          1     0.9884          1 
  19    rs60236148    0.09168    0.09168          1          1          1          1     0.9884          1 
  19    rs11672613    0.09173    0.09173          1          1          1          1     0.9884          1 
  19     rs2071347    0.09179    0.09179          1          1          1          1     0.9884          1 
  19   rs115250510    0.09207    0.09207          1          1          1          1     0.9884          1 
  19   rs199545457    0.09207    0.09207          1          1          1          1     0.9884          1 
  19    rs62123187    0.09209    0.09209          1          1          1          1     0.9884          1 
  19     rs3787054    0.09218    0.09218          1          1          1          1     0.9884          1 
  19    rs62109767    0.09228    0.09228          1          1          1          1     0.9884          1 
  19     rs3097356    0.09239    0.09239          1          1          1          1     0.9884          1 
  19    rs35596358    0.09243    0.09243          1          1          1          1     0.9884          1 
  19    rs79127960    0.09251    0.09251          1          1          1          1     0.9884          1 
  19     rs8107928    0.09254    0.09254          1          1          1          1     0.9884          1 
  19     rs6510961    0.09254    0.09254          1          1          1          1     0.9884          1 
  19     rs6510962    0.09254    0.09254          1          1          1          1     0.9884          1 
  19   rs112314402    0.09254    0.09254          1          1          1          1     0.9884          1 
  19   rs111286010    0.09254    0.09254          1          1          1          1     0.9884          1 
  19   rs112998618    0.09254    0.09254          1          1          1          1     0.9884          1 
  19   rs113460662    0.09254    0.09254          1          1          1          1     0.9884          1 
  19   rs551947532     0.0926     0.0926          1          1          1          1     0.9884          1 
  19   rs112048689    0.09267    0.09267          1          1          1          1     0.9884          1 
  19    rs12610475    0.09268    0.09268          1          1          1          1     0.9884          1 
  19     rs2591591    0.09291    0.09291          1          1          1          1     0.9884          1 
  19   rs116237429    0.09295    0.09295          1          1          1          1     0.9884          1 
  19    rs59948067    0.09334    0.09334          1          1          1          1     0.9884          1 
  19    rs78847343    0.09362    0.09362          1          1          1          1     0.9884          1 
  19   rs149025313    0.09362    0.09362          1          1          1          1     0.9884          1 
  19   rs191304555    0.09362    0.09362          1          1          1          1     0.9884          1 
  19    rs76334785    0.09362    0.09362          1          1          1          1     0.9884          1 
  19   rs115966722    0.09362    0.09362          1          1          1          1     0.9884          1 
  19   rs148542651    0.09362    0.09362          1          1          1          1     0.9884          1 
  19   rs142590286    0.09362    0.09362          1          1          1          1     0.9884          1 
  19   rs115177186    0.09366    0.09366          1          1          1          1     0.9884          1 
  19   rs113999770    0.09366    0.09366          1          1          1          1     0.9884          1 
  19   rs369085071    0.09366    0.09366          1          1          1          1     0.9884          1 
  19      rs731773    0.09373    0.09373          1          1          1          1     0.9884          1 
  19    rs71942694    0.09373    0.09373          1          1          1          1     0.9884          1 
  19     rs2302222    0.09373    0.09373          1          1          1          1     0.9884          1 
  19    rs12984893    0.09373    0.09373          1          1          1          1     0.9884          1 
  19    rs12974931    0.09373    0.09373          1          1          1          1     0.9884          1 
  19     rs8108266    0.09374    0.09374          1          1          1          1     0.9884          1 
  19    rs59211979    0.09386    0.09386          1          1          1          1     0.9884          1 
  19    rs61538929    0.09386    0.09386          1          1          1          1     0.9884          1 
  19    rs62106618    0.09386    0.09386          1          1          1          1     0.9884          1 
  19      rs345598    0.09402    0.09402          1          1          1          1     0.9884          1 
  19      rs345601    0.09402    0.09402          1          1          1          1     0.9884          1 
  19    rs73488447    0.09412    0.09412          1          1          1          1     0.9884          1 
  19   rs147735663    0.09449    0.09449          1          1          1          1     0.9884          1 
  19      rs332426     0.0948     0.0948          1          1          1          1     0.9884          1 
  19    rs28620539    0.09491    0.09491          1          1          1          1     0.9884          1 
  19    rs10406045    0.09491    0.09491          1          1          1          1     0.9884          1 
  19    rs28459042    0.09491    0.09491          1          1          1          1     0.9884          1 
  19    rs10574751    0.09497    0.09497          1          1          1          1     0.9884          1 
  19   rs137951936    0.09505    0.09505          1          1          1          1     0.9884          1 
  19   rs116489323    0.09505    0.09505          1          1          1          1     0.9884          1 
  19     rs3795017    0.09508    0.09508          1          1          1          1     0.9884          1 
  19     rs7257358     0.0951     0.0951          1          1          1          1     0.9884          1 
  19    rs12610619    0.09513    0.09513          1          1          1          1     0.9884          1 
  19    rs12610640    0.09513    0.09513          1          1          1          1     0.9884          1 
  19   rs148094322    0.09534    0.09534          1          1          1          1     0.9884          1 
  19    rs10418214    0.09539    0.09539          1          1          1          1     0.9884          1 
  19    rs10421567    0.09545    0.09545          1          1          1          1     0.9884          1 
  19    rs10411608    0.09545    0.09545          1          1          1          1     0.9884          1 
  19     rs1833776    0.09545    0.09545          1          1          1          1     0.9884          1 
  19    rs10426598    0.09577    0.09577          1          1          1          1     0.9884          1 
  19    rs61233962    0.09577    0.09577          1          1          1          1     0.9884          1 
  19     rs9304957    0.09577    0.09577          1          1          1          1     0.9884          1 
  19     rs7343078    0.09577    0.09577          1          1          1          1     0.9884          1 
  19   rs370444993     0.0959     0.0959          1          1          1          1     0.9884          1 
  19     rs3042435    0.09595    0.09595          1          1          1          1     0.9884          1 
  19      rs368065    0.09595    0.09595          1          1          1          1     0.9884          1 
  19      rs685587    0.09595    0.09595          1          1          1          1     0.9884          1 
  19      rs526768    0.09595    0.09595          1          1          1          1     0.9884          1 
  19     rs4541176    0.09628    0.09628          1          1          1          1     0.9884          1 
  19    rs55657489    0.09628    0.09628          1          1          1          1     0.9884          1 
  19      rs348398    0.09636    0.09636          1          1          1          1     0.9884          1 
  19      rs348399    0.09636    0.09636          1          1          1          1     0.9884          1 
  19    rs76708294    0.09638    0.09638          1          1          1          1     0.9884          1 
  19    rs77509849    0.09657    0.09657          1          1          1          1     0.9884          1 
  19   rs201976102    0.09658    0.09658          1          1          1          1     0.9884          1 
  19    rs28663100    0.09658    0.09658          1          1          1          1     0.9884          1 
  19   rs145275499    0.09666    0.09666          1          1          1          1     0.9884          1 
  19     rs3214464    0.09677    0.09677          1          1          1          1     0.9884          1 
  19    rs61229509    0.09683    0.09683          1          1          1          1     0.9884          1 
  19   rs563393795    0.09689    0.09689          1          1          1          1     0.9884          1 
  19     rs2234179    0.09689    0.09689          1          1          1          1     0.9884          1 
  19    rs10419225    0.09689    0.09689          1          1          1          1     0.9884          1 
  19    rs10426436    0.09689    0.09689          1          1          1          1     0.9884          1 
  19    rs10406760    0.09689    0.09689          1          1          1          1     0.9884          1 
  19    rs10405649    0.09689    0.09689          1          1          1          1     0.9884          1 
  19    rs10422353    0.09689    0.09689          1          1          1          1     0.9884          1 
  19   rs114654390    0.09689    0.09689          1          1          1          1     0.9884          1 
  19   rs115430719    0.09689    0.09689          1          1          1          1     0.9884          1 
  19    rs12975129    0.09711    0.09711          1          1          1          1     0.9884          1 
  19    rs12461488    0.09711    0.09711          1          1          1          1     0.9884          1 
  19    rs35873123    0.09711    0.09711          1          1          1          1     0.9884          1 
  19    rs34636320    0.09711    0.09711          1          1          1          1     0.9884          1 
  19   rs527854435    0.09743    0.09743          1          1          1          1     0.9884          1 
  19   rs568488428    0.09743    0.09743          1          1          1          1     0.9884          1 
  19   rs114496761    0.09743    0.09743          1          1          1          1     0.9884          1 
  19   rs190913406    0.09743    0.09743          1          1          1          1     0.9884          1 
  19   rs542188595    0.09743    0.09743          1          1          1          1     0.9884          1 
  19   rs200509291    0.09743    0.09743          1          1          1          1     0.9884          1 
  19   rs530794507    0.09743    0.09743          1          1          1          1     0.9884          1 
  19   rs113626472    0.09743    0.09743          1          1          1          1     0.9884          1 
  19   rs116362549    0.09743    0.09743          1          1          1          1     0.9884          1 
  19   rs115760045    0.09743    0.09743          1          1          1          1     0.9884          1 
  19   rs140700977    0.09743    0.09743          1          1          1          1     0.9884          1 
  19   rs115435435    0.09743    0.09743          1          1          1          1     0.9884          1 
  19    rs77261434    0.09743    0.09743          1          1          1          1     0.9884          1 
  19   rs143474417    0.09753    0.09753          1          1          1          1     0.9884          1 
  19    rs10404710    0.09753    0.09753          1          1          1          1     0.9884          1 
  19   rs534114100    0.09776    0.09776          1          1          1          1     0.9884          1 
  19   rs145831973    0.09776    0.09776          1          1          1          1     0.9884          1 
  19   rs112302095    0.09776    0.09776          1          1          1          1     0.9884          1 
  19   rs114184135    0.09776    0.09776          1          1          1          1     0.9884          1 
  19    rs11260026    0.09784    0.09784          1          1          1          1     0.9884          1 
  19    rs12971677    0.09784    0.09784          1          1          1          1     0.9884          1 
  19     rs7250738    0.09784    0.09784          1          1          1          1     0.9884          1 
  19   rs113829730    0.09791    0.09791          1          1          1          1     0.9884          1 
  19      rs250506    0.09817    0.09817          1          1          1          1     0.9884          1 
  19      rs432643    0.09821    0.09821          1          1          1          1     0.9884          1 
  19    rs10402331    0.09829    0.09829          1          1          1          1     0.9884          1 
  19    rs12984694    0.09829    0.09829          1          1          1          1     0.9884          1 
  19     rs8106848    0.09829    0.09829          1          1          1          1     0.9884          1 
  19    rs10419577    0.09836    0.09836          1          1          1          1     0.9884          1 
  19    rs62124519    0.09836    0.09836          1          1          1          1     0.9884          1 
  19   rs527339576    0.09838    0.09838          1          1          1          1     0.9884          1 
  19    rs57698744    0.09838    0.09838          1          1          1          1     0.9884          1 
  19   rs111359523    0.09843    0.09843          1          1          1          1     0.9884          1 
  19     rs2016145     0.0988     0.0988          1          1          1          1     0.9884          1 
  19    rs57130603    0.09881    0.09881          1          1          1          1     0.9884          1 
  19   rs148970559    0.09881    0.09881          1          1          1          1     0.9884          1 
  19    rs56684959    0.09881    0.09881          1          1          1          1     0.9884          1 
  19     rs1864029    0.09902    0.09902          1          1          1          1     0.9884          1 
  19    rs35076940    0.09902    0.09902          1          1          1          1     0.9884          1 
  19   rs111551285    0.09905    0.09905          1          1          1          1     0.9884          1 
  19   rs113195355    0.09905    0.09905          1          1          1          1     0.9884          1 
  19   rs113745336    0.09905    0.09905          1          1          1          1     0.9884          1 
  19    rs61732668    0.09905    0.09905          1          1          1          1     0.9884          1 
  19     rs8100853    0.09905    0.09905          1          1          1          1     0.9884          1 
  19    rs75144440    0.09905    0.09905          1          1          1          1     0.9884          1 
  19   rs114300350    0.09906    0.09906          1          1          1          1     0.9884          1 
  19   rs114927457    0.09906    0.09906          1          1          1          1     0.9884          1 
  19     rs2075755    0.09907    0.09907          1          1          1          1     0.9884          1 
  19      rs459301    0.09909    0.09909          1          1          1          1     0.9884          1 
  19     rs7250363    0.09917    0.09917          1          1          1          1     0.9884          1 
  19    rs10416571    0.09931    0.09931          1          1          1          1     0.9884          1 
  19    rs10408607    0.09931    0.09931          1          1          1          1     0.9884          1 
  19   rs572351656    0.09941    0.09941          1          1          1          1     0.9884          1 
  19    rs12461971    0.09946    0.09946          1          1          1          1     0.9884          1 
  19   rs143725937    0.09954    0.09954          1          1          1          1     0.9884          1 
  19   rs114034910    0.09958    0.09958          1          1          1          1     0.9884          1 
  19    rs73923361    0.09958    0.09958          1          1          1          1     0.9884          1 
  19    rs73548332    0.09971    0.09971          1          1          1          1     0.9884          1 
  19     rs4804286    0.09972    0.09972          1          1          1          1     0.9884          1 
  19    rs78219220     0.1001     0.1001          1          1          1          1     0.9884          1 
  19    rs34684510     0.1001     0.1001          1          1          1          1     0.9884          1 
  19     rs4804753     0.1003     0.1003          1          1          1          1     0.9884          1 
  19    rs55726729     0.1003     0.1003          1          1          1          1     0.9884          1 
  19    rs55757204     0.1003     0.1003          1          1          1          1     0.9884          1 
  19    rs75783912     0.1003     0.1003          1          1          1          1     0.9884          1 
  19    rs11880811     0.1004     0.1004          1          1          1          1     0.9884          1 
  19     rs7249830     0.1005     0.1005          1          1          1          1     0.9884          1 
  19    rs34786523     0.1005     0.1005          1          1          1          1     0.9884          1 
  19    rs72992520     0.1008     0.1008          1          1          1          1     0.9884          1 
  19      rs794087     0.1008     0.1008          1          1          1          1     0.9884          1 
  19   rs113719826     0.1008     0.1008          1          1          1          1     0.9884          1 
  19     rs2967694     0.1008     0.1008          1          1          1          1     0.9884          1 
  19     rs2967693     0.1008     0.1008          1          1          1          1     0.9884          1 
  19   rs372059459     0.1008     0.1008          1          1          1          1     0.9884          1 
  19   rs115515588     0.1009     0.1009          1          1          1          1     0.9884          1 
  19   rs116362433     0.1009     0.1009          1          1          1          1     0.9884          1 
  19   rs561570798     0.1009     0.1009          1          1          1          1     0.9884          1 
  19   rs115469221      0.101      0.101          1          1          1          1     0.9884          1 
  19   rs139907459     0.1011     0.1011          1          1          1          1     0.9884          1 
  19   rs186450569     0.1011     0.1011          1          1          1          1     0.9884          1 
  19   rs113883969     0.1011     0.1011          1          1          1          1     0.9884          1 
  19   rs149227041     0.1013     0.1013          1          1          1          1     0.9884          1 
  19     rs6512133     0.1017     0.1017          1          1          1          1     0.9884          1 
  19    rs57673327     0.1018     0.1018          1          1          1          1     0.9884          1 
  19    rs79840264     0.1018     0.1018          1          1          1          1     0.9884          1 
  19   rs116096463     0.1018     0.1018          1          1          1          1     0.9884          1 
  19   rs116334574     0.1018     0.1018          1          1          1          1     0.9884          1 
  19   rs116736632     0.1018     0.1018          1          1          1          1     0.9884          1 
  19   rs116337990     0.1018     0.1018          1          1          1          1     0.9884          1 
  19    rs28798370     0.1024     0.1024          1          1          1          1     0.9884          1 
  19   rs139069282     0.1025     0.1025          1          1          1          1     0.9884          1 
  19    rs12980126     0.1027     0.1027          1          1          1          1     0.9884          1 
  19     rs1971294     0.1027     0.1027          1          1          1          1     0.9884          1 
  19     rs1971295     0.1027     0.1027          1          1          1          1     0.9884          1 
  19     rs1971296     0.1027     0.1027          1          1          1          1     0.9884          1 
  19     rs8113413     0.1027     0.1027          1          1          1          1     0.9884          1 
  19     rs7253638     0.1027     0.1027          1          1          1          1     0.9884          1 
  19     rs7253639     0.1027     0.1027          1          1          1          1     0.9884          1 
  19     rs1542784     0.1027     0.1027          1          1          1          1     0.9884          1 
  19   rs567823831     0.1027     0.1027          1          1          1          1     0.9884          1 
  19      rs906331     0.1028     0.1028          1          1          1          1     0.9884          1 
  19     rs3795016     0.1029     0.1029          1          1          1          1     0.9884          1 
  19      rs534758     0.1029     0.1029          1          1          1          1     0.9884          1 
  19     rs3815754      0.103      0.103          1          1          1          1     0.9884          1 
  19    rs12973383      0.103      0.103          1          1          1          1     0.9884          1 
  19    rs58013564     0.1032     0.1032          1          1          1          1     0.9884          1 
  19   rs200976491     0.1035     0.1035          1          1          1          1     0.9884          1 
  19    rs77239504     0.1035     0.1035          1          1          1          1     0.9884          1 
  19   rs114378028     0.1035     0.1035          1          1          1          1     0.9884          1 
  19   rs112634049     0.1035     0.1035          1          1          1          1     0.9884          1 
  19    rs80350027     0.1035     0.1035          1          1          1          1     0.9884          1 
  19    rs77545091     0.1035     0.1035          1          1          1          1     0.9884          1 
  19    rs75387087     0.1035     0.1035          1          1          1          1     0.9884          1 
  19   rs112543183     0.1035     0.1035          1          1          1          1     0.9884          1 
  19   rs141153905     0.1035     0.1035          1          1          1          1     0.9884          1 
  19   rs112331360     0.1035     0.1035          1          1          1          1     0.9884          1 
  19   rs569052279     0.1036     0.1036          1          1          1          1     0.9884          1 
  19    rs11669641     0.1037     0.1037          1          1          1          1     0.9884          1 
  19   rs200792103     0.1038     0.1038          1          1          1          1     0.9884          1 
  19   rs115457696     0.1038     0.1038          1          1          1          1     0.9884          1 
  19   rs200746275     0.1045     0.1045          1          1          1          1     0.9884          1 
  19    rs34976997     0.1045     0.1045          1          1          1          1     0.9884          1 
  19    rs10408733     0.1045     0.1045          1          1          1          1     0.9884          1 
  19    rs34501799     0.1045     0.1045          1          1          1          1     0.9884          1 
  19    rs28617395     0.1047     0.1047          1          1          1          1     0.9884          1 
  19   rs145182380     0.1047     0.1047          1          1          1          1     0.9884          1 
  19     rs7260547     0.1047     0.1047          1          1          1          1     0.9884          1 
  19     rs3760746     0.1048     0.1048          1          1          1          1     0.9884          1 
  19    rs11878563     0.1048     0.1048          1          1          1          1     0.9884          1 
  19     rs8103562     0.1048     0.1048          1          1          1          1     0.9884          1 
  19    rs11881860     0.1048     0.1048          1          1          1          1     0.9884          1 
  19    rs11881912     0.1048     0.1048          1          1          1          1     0.9884          1 
  19    rs62123257     0.1048     0.1048          1          1          1          1     0.9884          1 
  19     rs3745368     0.1049     0.1049          1          1          1          1     0.9884          1 
  19     rs7258610     0.1049     0.1049          1          1          1          1     0.9884          1 
  19     rs1644759      0.105      0.105          1          1          1          1     0.9884          1 
  19    rs12972592      0.105      0.105          1          1          1          1     0.9884          1 
  19     rs9710465      0.105      0.105          1          1          1          1     0.9884          1 
  19    rs12609936     0.1051     0.1051          1          1          1          1     0.9884          1 
  19    rs17854645     0.1053     0.1053          1          1          1          1     0.9884          1 
  19    rs12980173     0.1053     0.1053          1          1          1          1     0.9884          1 
  19   rs141227959     0.1053     0.1053          1          1          1          1     0.9884          1 
  19    rs79598435     0.1053     0.1053          1          1          1          1     0.9884          1 
  19   rs143012390     0.1053     0.1053          1          1          1          1     0.9884          1 
  19   rs543034602     0.1056     0.1056          1          1          1          1     0.9884          1 
  19   rs138165596     0.1056     0.1056          1          1          1          1     0.9884          1 
  19   rs200215177     0.1057     0.1057          1          1          1          1     0.9884          1 
  19   rs199807139     0.1057     0.1057          1          1          1          1     0.9884          1 
  19   rs200240432     0.1057     0.1057          1          1          1          1     0.9884          1 
  19      rs794072      0.106      0.106          1          1          1          1     0.9884          1 
  19    rs10424262     0.1064     0.1064          1          1          1          1     0.9884          1 
  19      rs593535     0.1066     0.1066          1          1          1          1     0.9884          1 
  19     rs4804793     0.1067     0.1067          1          1          1          1     0.9884          1 
  19     rs4804794     0.1067     0.1067          1          1          1          1     0.9884          1 
  19    rs34289482     0.1067     0.1067          1          1          1          1     0.9884          1 
  19   rs148429370     0.1067     0.1067          1          1          1          1     0.9884          1 
  19   rs186200941     0.1067     0.1067          1          1          1          1     0.9884          1 
  19   rs145016111     0.1067     0.1067          1          1          1          1     0.9884          1 
  19    rs59337126     0.1068     0.1068          1          1          1          1     0.9884          1 
  19    rs59820310     0.1068     0.1068          1          1          1          1     0.9884          1 
  19    rs77782056     0.1069     0.1069          1          1          1          1     0.9884          1 
  19      rs609898     0.1069     0.1069          1          1          1          1     0.9884          1 
  19    rs35407824      0.107      0.107          1          1          1          1     0.9884          1 
  19    rs34957495      0.107      0.107          1          1          1          1     0.9884          1 
  19      rs348364     0.1072     0.1072          1          1          1          1     0.9884          1 
  19     rs1141221     0.1072     0.1072          1          1          1          1     0.9884          1 
  19     rs1141220     0.1072     0.1072          1          1          1          1     0.9884          1 
  19     rs2860185     0.1072     0.1072          1          1          1          1     0.9884          1 
  19     rs2860182     0.1072     0.1072          1          1          1          1     0.9884          1 
  19     rs2260187     0.1073     0.1073          1          1          1          1     0.9884          1 
  19    rs12973997     0.1073     0.1073          1          1          1          1     0.9884          1 
  19     rs7253943     0.1073     0.1073          1          1          1          1     0.9884          1 
  19     rs7252545     0.1073     0.1073          1          1          1          1     0.9884          1 
  19    rs57330009     0.1074     0.1074          1          1          1          1     0.9884          1 
  19   rs201824618     0.1074     0.1074          1          1          1          1     0.9884          1 
  19   rs113348531     0.1074     0.1074          1          1          1          1     0.9884          1 
  19   rs144458355     0.1074     0.1074          1          1          1          1     0.9884          1 
  19    rs77680407     0.1076     0.1076          1          1          1          1     0.9884          1 
  19   rs138737657     0.1076     0.1076          1          1          1          1     0.9884          1 
  19     rs7508668     0.1076     0.1076          1          1          1          1     0.9884          1 
  19    rs11465387     0.1077     0.1077          1          1          1          1     0.9884          1 
  19   rs144117752     0.1077     0.1077          1          1          1          1     0.9884          1 
  19   rs531123623     0.1078     0.1078          1          1          1          1     0.9884          1 
  19   rs587600872     0.1079     0.1079          1          1          1          1     0.9884          1 
  19      rs348392     0.1082     0.1082          1          1          1          1     0.9884          1 
  19   rs189422266     0.1082     0.1082          1          1          1          1     0.9884          1 
  19   rs138703213     0.1084     0.1084          1          1          1          1     0.9884          1 
  19   rs116664360     0.1084     0.1084          1          1          1          1     0.9884          1 
  19   rs578235561     0.1084     0.1084          1          1          1          1     0.9884          1 
  19      rs625828     0.1084     0.1084          1          1          1          1     0.9884          1 
  19     rs8108064     0.1085     0.1085          1          1          1          1     0.9884          1 
  19    rs10406399     0.1085     0.1085          1          1          1          1     0.9884          1 
  19      rs542767     0.1085     0.1085          1          1          1          1     0.9884          1 
  19      rs539052     0.1085     0.1085          1          1          1          1     0.9884          1 
  19      rs447980     0.1085     0.1085          1          1          1          1     0.9884          1 
  19      rs445493     0.1085     0.1085          1          1          1          1     0.9884          1 
  19    rs35364392     0.1087     0.1087          1          1          1          1     0.9884          1 
  19     rs3865461     0.1087     0.1087          1          1          1          1     0.9884          1 
  19   rs115240543     0.1091     0.1091          1          1          1          1     0.9884          1 
  19    rs28381969     0.1091     0.1091          1          1          1          1     0.9884          1 
  19    rs13344227     0.1092     0.1092          1          1          1          1     0.9884          1 
  19    rs61678563     0.1094     0.1094          1          1          1          1     0.9884          1 
  19    rs62106649     0.1096     0.1096          1          1          1          1     0.9884          1 
  19    rs56852049     0.1096     0.1096          1          1          1          1     0.9884          1 
  19    rs61179535     0.1096     0.1096          1          1          1          1     0.9884          1 
  19    rs57329093     0.1096     0.1096          1          1          1          1     0.9884          1 
  19    rs78494599     0.1096     0.1096          1          1          1          1     0.9884          1 
  19   rs148751507     0.1098     0.1098          1          1          1          1     0.9884          1 
  19   rs145879403     0.1098     0.1098          1          1          1          1     0.9884          1 
  19   rs376138754     0.1098     0.1098          1          1          1          1     0.9884          1 
  19    rs77484187     0.1101     0.1101          1          1          1          1     0.9884          1 
  19    rs12980100     0.1101     0.1101          1          1          1          1     0.9884          1 
  19   rs111248127     0.1102     0.1102          1          1          1          1     0.9884          1 
  19     rs7257367     0.1104     0.1104          1          1          1          1     0.9884          1 
  19    rs11666078     0.1104     0.1104          1          1          1          1     0.9884          1 
  19   rs564666934     0.1106     0.1106          1          1          1          1     0.9884          1 
  19    rs79112124     0.1106     0.1106          1          1          1          1     0.9884          1 
  19    rs59799745     0.1107     0.1107          1          1          1          1     0.9884          1 
  19    rs60636658     0.1107     0.1107          1          1          1          1     0.9884          1 
  19    rs10401812     0.1107     0.1107          1          1          1          1     0.9884          1 
  19    rs34380919     0.1112     0.1112          1          1          1          1     0.9884          1 
  19    rs34734821     0.1112     0.1112          1          1          1          1     0.9884          1 
  19    rs28882379     0.1112     0.1112          1          1          1          1     0.9884          1 
  19     rs7256710     0.1115     0.1115          1          1          1          1     0.9884          1 
  19    rs72986349     0.1118     0.1118          1          1          1          1     0.9884          1 
  19     rs2546136     0.1118     0.1118          1          1          1          1     0.9884          1 
  19   rs115118410     0.1119     0.1119          1          1          1          1     0.9884          1 
  19   rs146828458     0.1119     0.1119          1          1          1          1     0.9884          1 
  19    rs73503784     0.1121     0.1121          1          1          1          1     0.9884          1 
  19   rs115015773     0.1121     0.1121          1          1          1          1     0.9884          1 
  19    rs78695519     0.1123     0.1123          1          1          1          1     0.9884          1 
  19   rs111623945     0.1124     0.1124          1          1          1          1     0.9884          1 
  19      rs523648     0.1124     0.1124          1          1          1          1     0.9884          1 
  19    rs78569445     0.1125     0.1125          1          1          1          1     0.9884          1 
  19   rs115375098     0.1126     0.1126          1          1          1          1     0.9884          1 
  19     rs3786686     0.1126     0.1126          1          1          1          1     0.9884          1 
  19     rs6603150     0.1126     0.1126          1          1          1          1     0.9884          1 
  19   rs142587875     0.1126     0.1126          1          1          1          1     0.9884          1 
  19    rs56272042     0.1128     0.1128          1          1          1          1     0.9884          1 
  19    rs56262542     0.1128     0.1128          1          1          1          1     0.9884          1 
  19     rs1862514     0.1128     0.1128          1          1          1          1     0.9884          1 
  19     rs1862515     0.1128     0.1128          1          1          1          1     0.9884          1 
  19     rs4804756     0.1128     0.1128          1          1          1          1     0.9884          1 
  19     rs4804757     0.1128     0.1128          1          1          1          1     0.9884          1 
  19     rs3745361     0.1128     0.1128          1          1          1          1     0.9884          1 
  19     rs3745362     0.1128     0.1128          1          1          1          1     0.9884          1 
  19     rs3745363     0.1128     0.1128          1          1          1          1     0.9884          1 
  19     rs3745364     0.1128     0.1128          1          1          1          1     0.9884          1 
  19     rs4804758     0.1128     0.1128          1          1          1          1     0.9884          1 
  19     rs4804217     0.1128     0.1128          1          1          1          1     0.9884          1 
  19     rs4804218     0.1128     0.1128          1          1          1          1     0.9884          1 
  19     rs4804759     0.1128     0.1128          1          1          1          1     0.9884          1 
  19    rs11673006     0.1128     0.1128          1          1          1          1     0.9884          1 
  19    rs11672067     0.1128     0.1128          1          1          1          1     0.9884          1 
  19    rs11672074     0.1128     0.1128          1          1          1          1     0.9884          1 
  19   rs116794036     0.1128     0.1128          1          1          1          1     0.9884          1 
  19     rs3916080     0.1128     0.1128          1          1          1          1     0.9884          1 
  19    rs11668191     0.1128     0.1128          1          1          1          1     0.9884          1 
  19    rs17160522      0.113      0.113          1          1          1          1     0.9884          1 
  19    rs10410555     0.1131     0.1131          1          1          1          1     0.9884          1 
  19   rs146240311     0.1132     0.1132          1          1          1          1     0.9884          1 
  19    rs10423277     0.1133     0.1133          1          1          1          1     0.9884          1 
  19     rs2642201     0.1135     0.1135          1          1          1          1     0.9884          1 
  19    rs78307859     0.1136     0.1136          1          1          1          1     0.9884          1 
  19     rs7257740     0.1136     0.1136          1          1          1          1     0.9884          1 
  19     rs7257039     0.1137     0.1137          1          1          1          1     0.9884          1 
  19     rs9676711     0.1137     0.1137          1          1          1          1     0.9884          1 
  19   rs116567426     0.1139     0.1139          1          1          1          1     0.9884          1 
  19   rs112590827      0.114      0.114          1          1          1          1     0.9884          1 
  19   rs145489562      0.114      0.114          1          1          1          1     0.9884          1 
  19    rs56862142      0.114      0.114          1          1          1          1     0.9884          1 
  19    rs11085182     0.1141     0.1141          1          1          1          1     0.9884          1 
  19    rs10425549     0.1141     0.1141          1          1          1          1     0.9884          1 
  19   rs112959873     0.1141     0.1141          1          1          1          1     0.9884          1 
  19   rs186090279     0.1141     0.1141          1          1          1          1     0.9884          1 
  19   rs140198063     0.1141     0.1141          1          1          1          1     0.9884          1 
  19    rs58124313     0.1141     0.1141          1          1          1          1     0.9884          1 
  19    rs57529249     0.1141     0.1141          1          1          1          1     0.9884          1 
  19    rs62106624     0.1141     0.1141          1          1          1          1     0.9884          1 
  19   rs112648928     0.1141     0.1141          1          1          1          1     0.9884          1 
  19   rs115817862     0.1141     0.1141          1          1          1          1     0.9884          1 
  19    rs60643382     0.1141     0.1141          1          1          1          1     0.9884          1 
  19     rs8108629     0.1141     0.1141          1          1          1          1     0.9884          1 
  19   rs149357173     0.1141     0.1141          1          1          1          1     0.9884          1 
  19    rs62106643     0.1141     0.1141          1          1          1          1     0.9884          1 
  19    rs62106645     0.1141     0.1141          1          1          1          1     0.9884          1 
  19    rs62106648     0.1141     0.1141          1          1          1          1     0.9884          1 
  19   rs117177436     0.1141     0.1141          1          1          1          1     0.9884          1 
  19     rs2860168     0.1141     0.1141          1          1          1          1     0.9884          1 
  19   rs149293367     0.1143     0.1143          1          1          1          1     0.9884          1 
  19     rs2967722     0.1143     0.1143          1          1          1          1     0.9884          1 
  19    rs78656425     0.1143     0.1143          1          1          1          1     0.9884          1 
  19   rs139999431     0.1144     0.1144          1          1          1          1     0.9884          1 
  19      rs184628     0.1144     0.1144          1          1          1          1     0.9884          1 
  19      rs881877     0.1146     0.1146          1          1          1          1     0.9884          1 
  19      rs778974     0.1146     0.1146          1          1          1          1     0.9884          1 
  19    rs11881158     0.1148     0.1148          1          1          1          1     0.9884          1 
  19    rs10422773     0.1148     0.1148          1          1          1          1     0.9884          1 
  19      rs348394     0.1151     0.1151          1          1          1          1     0.9884          1 
  19    rs59500281     0.1151     0.1151          1          1          1          1     0.9884          1 
  19     rs8109284     0.1151     0.1151          1          1          1          1     0.9884          1 
  19     rs6603127     0.1151     0.1151          1          1          1          1     0.9884          1 
  19     rs1630632     0.1154     0.1154          1          1          1          1     0.9884          1 
  19    rs71175833     0.1155     0.1155          1          1          1          1     0.9884          1 
  19    rs57248437     0.1155     0.1155          1          1          1          1     0.9884          1 
  19    rs79008529     0.1157     0.1157          1          1          1          1     0.9884          1 
  19    rs34377020     0.1157     0.1157          1          1          1          1     0.9884          1 
  19    rs34246032     0.1157     0.1157          1          1          1          1     0.9884          1 
  19   rs113038017     0.1158     0.1158          1          1          1          1     0.9884          1 
  19    rs11878742     0.1161     0.1161          1          1          1          1     0.9884          1 
  19       rs36253     0.1165     0.1165          1          1          1          1     0.9884          1 
  19    rs12984227     0.1165     0.1165          1          1          1          1     0.9884          1 
  19    rs58092963     0.1165     0.1165          1          1          1          1     0.9884          1 
  19   rs112771505     0.1169     0.1169          1          1          1          1     0.9884          1 
  19     rs2029743      0.117      0.117          1          1          1          1     0.9884          1 
  19      rs427105      0.117      0.117          1          1          1          1     0.9884          1 
  19      rs581527     0.1173     0.1173          1          1          1          1     0.9884          1 
  19      rs584307     0.1173     0.1173          1          1          1          1     0.9884          1 
  19      rs625563     0.1173     0.1173          1          1          1          1     0.9884          1 
  19   rs145035385     0.1173     0.1173          1          1          1          1     0.9884          1 
  19   rs140380863     0.1173     0.1173          1          1          1          1     0.9884          1 
  19    rs77311302     0.1173     0.1173          1          1          1          1     0.9884          1 
  19   rs114004703     0.1173     0.1173          1          1          1          1     0.9884          1 
  19   rs115342819     0.1173     0.1173          1          1          1          1     0.9884          1 
  19   rs370408750     0.1173     0.1173          1          1          1          1     0.9884          1 
  19   rs191966103     0.1173     0.1173          1          1          1          1     0.9884          1 
  19   rs114814819     0.1173     0.1173          1          1          1          1     0.9884          1 
  19     rs1054060     0.1174     0.1174          1          1          1          1     0.9884          1 
  19   rs543571127     0.1174     0.1174          1          1          1          1     0.9884          1 
  19     rs5827009     0.1177     0.1177          1          1          1          1     0.9884          1 
  19   rs143798593     0.1178     0.1178          1          1          1          1     0.9884          1 
  19     rs2910434      0.118      0.118          1          1          1          1     0.9884          1 
  19     rs4804299     0.1182     0.1182          1          1          1          1     0.9884          1 
  19      rs691633     0.1183     0.1183          1          1          1          1     0.9884          1 
  19     rs8107652     0.1184     0.1184          1          1          1          1     0.9884          1 
  19      rs890856     0.1184     0.1184          1          1          1          1     0.9884          1 
  19    rs12151140     0.1184     0.1184          1          1          1          1     0.9884          1 
  19    rs35255991     0.1185     0.1185          1          1          1          1     0.9884          1 
  19    rs76451352     0.1186     0.1186          1          1          1          1     0.9884          1 
  19    rs12710100     0.1186     0.1186          1          1          1          1     0.9884          1 
  19   rs545606989     0.1187     0.1187          1          1          1          1     0.9884          1 
  19    rs16989918     0.1187     0.1187          1          1          1          1     0.9884          1 
  19    rs72982503     0.1187     0.1187          1          1          1          1     0.9884          1 
  19   rs562549260     0.1187     0.1187          1          1          1          1     0.9884          1 
  19    rs78717162     0.1188     0.1188          1          1          1          1     0.9884          1 
  19   rs146978003     0.1188     0.1188          1          1          1          1     0.9884          1 
  19   rs144965607     0.1188     0.1188          1          1          1          1     0.9884          1 
  19   rs144976216     0.1188     0.1188          1          1          1          1     0.9884          1 
  19    rs79348329     0.1189     0.1189          1          1          1          1     0.9884          1 
  19     rs7250651      0.119      0.119          1          1          1          1     0.9884          1 
  19     rs4527136      0.119      0.119          1          1          1          1     0.9884          1 
  19   rs528314433      0.119      0.119          1          1          1          1     0.9884          1 
  19   rs145849096     0.1192     0.1192          1          1          1          1     0.9884          1 
  19    rs57038171     0.1193     0.1193          1          1          1          1     0.9884          1 
  19     rs4807055     0.1193     0.1193          1          1          1          1     0.9884          1 
  19     rs7245450     0.1193     0.1193          1          1          1          1     0.9884          1 
  19     rs4807057     0.1193     0.1193          1          1          1          1     0.9884          1 
  19   rs539327205     0.1194     0.1194          1          1          1          1     0.9884          1 
  19     rs8113478     0.1195     0.1195          1          1          1          1     0.9884          1 
  19   rs113463169     0.1196     0.1196          1          1          1          1     0.9884          1 
  19      rs807812     0.1197     0.1197          1          1          1          1     0.9884          1 
  19      rs794078     0.1197     0.1197          1          1          1          1     0.9884          1 
  19      rs794080     0.1197     0.1197          1          1          1          1     0.9884          1 
  19   rs531888535     0.1198     0.1198          1          1          1          1     0.9884          1 
  19    rs28735077     0.1198     0.1198          1          1          1          1     0.9884          1 
  19   rs201342740     0.1198     0.1198          1          1          1          1     0.9884          1 
  19   rs146989239     0.1199     0.1199          1          1          1          1     0.9884          1 
  19   rs185417896       0.12       0.12          1          1          1          1     0.9884          1 
  19   rs115263133       0.12       0.12          1          1          1          1     0.9884          1 
  19   rs114250447       0.12       0.12          1          1          1          1     0.9884          1 
  19    rs58335327     0.1201     0.1201          1          1          1          1     0.9884          1 
  19   rs114250044     0.1201     0.1201          1          1          1          1     0.9884          1 
  19   rs372259996     0.1201     0.1201          1          1          1          1     0.9884          1 
  19   rs151218321     0.1201     0.1201          1          1          1          1     0.9884          1 
  19    rs10409281     0.1201     0.1201          1          1          1          1     0.9884          1 
  19   rs144744114     0.1202     0.1202          1          1          1          1     0.9884          1 
  19    rs11882170     0.1202     0.1202          1          1          1          1     0.9884          1 
  19    rs10424498     0.1203     0.1203          1          1          1          1     0.9884          1 
  19    rs28502541     0.1203     0.1203          1          1          1          1     0.9884          1 
  19   rs558894778     0.1205     0.1205          1          1          1          1     0.9884          1 
  19   rs200440094     0.1205     0.1205          1          1          1          1     0.9884          1 
  19   rs192011105     0.1205     0.1205          1          1          1          1     0.9884          1 
  19   rs367727421     0.1205     0.1205          1          1          1          1     0.9884          1 
  19   rs147265320     0.1205     0.1205          1          1          1          1     0.9884          1 
  19     rs1808536     0.1205     0.1205          1          1          1          1     0.9884          1 
  19    rs10402306     0.1206     0.1206          1          1          1          1     0.9884          1 
  19   rs111570197     0.1206     0.1206          1          1          1          1     0.9884          1 
  19       rs76274     0.1207     0.1207          1          1          1          1     0.9884          1 
  19   rs143365332     0.1207     0.1207          1          1          1          1     0.9884          1 
  19     rs2174759     0.1209     0.1209          1          1          1          1     0.9884          1 
  19   rs116523997     0.1211     0.1211          1          1          1          1     0.9884          1 
  19      rs432990     0.1212     0.1212          1          1          1          1     0.9884          1 
  19     rs4807823     0.1212     0.1212          1          1          1          1     0.9884          1 
  19     rs4804403     0.1213     0.1213          1          1          1          1     0.9884          1 
  19    rs34244580     0.1218     0.1218          1          1          1          1     0.9884          1 
  19    rs76312564     0.1218     0.1218          1          1          1          1     0.9884          1 
  19    rs79434743     0.1218     0.1218          1          1          1          1     0.9884          1 
  19   rs138549938     0.1218     0.1218          1          1          1          1     0.9884          1 
  19    rs10403588     0.1219     0.1219          1          1          1          1     0.9884          1 
  19    rs35881440      0.122      0.122          1          1          1          1     0.9884          1 
  19    rs61735544     0.1221     0.1221          1          1          1          1     0.9884          1 
  19    rs73001538     0.1222     0.1222          1          1          1          1     0.9884          1 
  19   rs375609046     0.1223     0.1223          1          1          1          1     0.9884          1 
  19   rs112254571     0.1223     0.1223          1          1          1          1     0.9884          1 
  19    rs73552524     0.1223     0.1223          1          1          1          1     0.9884          1 
  19   rs200596347     0.1224     0.1224          1          1          1          1     0.9884          1 
  19      rs794070     0.1225     0.1225          1          1          1          1     0.9884          1 
  19    rs73498852     0.1226     0.1226          1          1          1          1     0.9884          1 
  19    rs57442285     0.1226     0.1226          1          1          1          1     0.9884          1 
  19    rs11879502     0.1226     0.1226          1          1          1          1     0.9884          1 
  19    rs11878807     0.1226     0.1226          1          1          1          1     0.9884          1 
  19    rs34986624     0.1227     0.1227          1          1          1          1     0.9884          1 
  19     rs8110612     0.1227     0.1227          1          1          1          1     0.9884          1 
  19   rs369684837     0.1227     0.1227          1          1          1          1     0.9884          1 
  19   rs111234716     0.1228     0.1228          1          1          1          1     0.9884          1 
  19     rs2967765     0.1228     0.1228          1          1          1          1     0.9884          1 
  19     rs2910347     0.1228     0.1228          1          1          1          1     0.9884          1 
  19   rs111663013      0.123      0.123          1          1          1          1     0.9884          1 
  19    rs62124543     0.1231     0.1231          1          1          1          1     0.9884          1 
  19   rs115294901     0.1233     0.1233          1          1          1          1     0.9884          1 
  19     rs7247287     0.1233     0.1233          1          1          1          1     0.9884          1 
  19   rs148411184     0.1233     0.1233          1          1          1          1     0.9884          1 
  19   rs139321727     0.1233     0.1233          1          1          1          1     0.9884          1 
  19    rs75527781     0.1233     0.1233          1          1          1          1     0.9884          1 
  19   rs114764749     0.1233     0.1233          1          1          1          1     0.9884          1 
  19   rs115112177     0.1233     0.1233          1          1          1          1     0.9884          1 
  19    rs67574373     0.1235     0.1235          1          1          1          1     0.9884          1 
  19    rs34907622     0.1235     0.1235          1          1          1          1     0.9884          1 
  19   rs151110263     0.1235     0.1235          1          1          1          1     0.9884          1 
  19    rs34460450     0.1237     0.1237          1          1          1          1     0.9884          1 
  19     rs2569401     0.1238     0.1238          1          1          1          1     0.9884          1 
  19    rs28362447     0.1238     0.1238          1          1          1          1     0.9884          1 
  19     rs8108106      0.124      0.124          1          1          1          1     0.9884          1 
  19     rs4804065      0.124      0.124          1          1          1          1     0.9884          1 
  19    rs73920224     0.1242     0.1242          1          1          1          1     0.9884          1 
  19   rs144645256     0.1242     0.1242          1          1          1          1     0.9884          1 
  19    rs10412845     0.1242     0.1242          1          1          1          1     0.9884          1 
  19    rs10418327     0.1242     0.1242          1          1          1          1     0.9884          1 
  19    rs11669819     0.1242     0.1242          1          1          1          1     0.9884          1 
  19    rs74803260     0.1244     0.1244          1          1          1          1     0.9884          1 
  19   rs114008247     0.1244     0.1244          1          1          1          1     0.9884          1 
  19   rs149427040     0.1244     0.1244          1          1          1          1     0.9884          1 
  19   rs149816623     0.1244     0.1244          1          1          1          1     0.9884          1 
  19   rs116745608     0.1244     0.1244          1          1          1          1     0.9884          1 
  19    rs76455100     0.1244     0.1244          1          1          1          1     0.9884          1 
  19   rs117377341     0.1244     0.1244          1          1          1          1     0.9884          1 
  19   rs145705817     0.1244     0.1244          1          1          1          1     0.9884          1 
  19    rs77586383     0.1244     0.1244          1          1          1          1     0.9884          1 
  19   rs116692747     0.1244     0.1244          1          1          1          1     0.9884          1 
  19     rs2230750     0.1244     0.1244          1          1          1          1     0.9884          1 
  19   rs564485601     0.1244     0.1244          1          1          1          1     0.9884          1 
  19   rs149241762     0.1244     0.1244          1          1          1          1     0.9884          1 
  19   rs542178831     0.1244     0.1244          1          1          1          1     0.9884          1 
  19    rs13345078     0.1245     0.1245          1          1          1          1     0.9884          1 
  19     rs1638538     0.1245     0.1245          1          1          1          1     0.9884          1 
  19     rs2918303     0.1246     0.1246          1          1          1          1     0.9884          1 
  19     rs2967674     0.1246     0.1246          1          1          1          1     0.9884          1 
  19     rs2967680     0.1246     0.1246          1          1          1          1     0.9884          1 
  19      rs768896     0.1246     0.1246          1          1          1          1     0.9884          1 
  19   rs147431946     0.1246     0.1246          1          1          1          1     0.9884          1 
  19    rs75185970     0.1247     0.1247          1          1          1          1     0.9884          1 
  19   rs111421791     0.1248     0.1248          1          1          1          1     0.9884          1 
  19    rs73492767     0.1249     0.1249          1          1          1          1     0.9884          1 
  19   rs535257402      0.125      0.125          1          1          1          1     0.9884          1 
  19    rs12609642     0.1251     0.1251          1          1          1          1     0.9884          1 
  19     rs2081195     0.1251     0.1251          1          1          1          1     0.9884          1 
  19    rs75089190     0.1252     0.1252          1          1          1          1     0.9884          1 
  19   rs115660386     0.1252     0.1252          1          1          1          1     0.9884          1 
  19   rs564614690     0.1252     0.1252          1          1          1          1     0.9884          1 
  19   rs142016530     0.1252     0.1252          1          1          1          1     0.9884          1 
  19   rs200689609     0.1252     0.1252          1          1          1          1     0.9884          1 
  19     rs8102146     0.1252     0.1252          1          1          1          1     0.9884          1 
  19    rs74469389     0.1252     0.1252          1          1          1          1     0.9884          1 
  19    rs76719083     0.1252     0.1252          1          1          1          1     0.9884          1 
  19   rs143400833     0.1252     0.1252          1          1          1          1     0.9884          1 
  19   rs140710077     0.1252     0.1252          1          1          1          1     0.9884          1 
  19   rs115756746     0.1252     0.1252          1          1          1          1     0.9884          1 
  19   rs115100352     0.1252     0.1252          1          1          1          1     0.9884          1 
  19    rs35003675     0.1253     0.1253          1          1          1          1     0.9884          1 
  19    rs62110715     0.1255     0.1255          1          1          1          1     0.9884          1 
  19   rs111674746     0.1255     0.1255          1          1          1          1     0.9884          1 
  19   rs113453074     0.1255     0.1255          1          1          1          1     0.9884          1 
  19   rs111740138     0.1255     0.1255          1          1          1          1     0.9884          1 
  19    rs35260294     0.1255     0.1255          1          1          1          1     0.9884          1 
  19    rs34288384     0.1255     0.1255          1          1          1          1     0.9884          1 
  19     rs4804789     0.1255     0.1255          1          1          1          1     0.9884          1 
  19    rs12984130     0.1258     0.1258          1          1          1          1     0.9884          1 
  19    rs12982113     0.1258     0.1258          1          1          1          1     0.9884          1 
  19     rs1874072      0.126      0.126          1          1          1          1     0.9884          1 
  19    rs56061427      0.126      0.126          1          1          1          1     0.9884          1 
  19   rs560498870     0.1261     0.1261          1          1          1          1     0.9884          1 
  19     rs7259018     0.1262     0.1262          1          1          1          1     0.9884          1 
  19    rs12973279     0.1263     0.1263          1          1          1          1     0.9884          1 
  19      rs339397     0.1264     0.1264          1          1          1          1     0.9884          1 
  19      rs425787     0.1264     0.1264          1          1          1          1     0.9884          1 
  19   rs192066309     0.1266     0.1266          1          1          1          1     0.9884          1 
  19   rs114104610     0.1266     0.1266          1          1          1          1     0.9884          1 
  19   rs116353040     0.1266     0.1266          1          1          1          1     0.9884          1 
  19   rs114280035     0.1266     0.1266          1          1          1          1     0.9884          1 
  19   rs116467332     0.1266     0.1266          1          1          1          1     0.9884          1 
  19   rs115310383     0.1266     0.1266          1          1          1          1     0.9884          1 
  19   rs115852443     0.1266     0.1266          1          1          1          1     0.9884          1 
  19   rs114512659     0.1266     0.1266          1          1          1          1     0.9884          1 
  19   rs115099377     0.1266     0.1266          1          1          1          1     0.9884          1 
  19   rs114389016     0.1266     0.1266          1          1          1          1     0.9884          1 
  19   rs114313600     0.1266     0.1266          1          1          1          1     0.9884          1 
  19   rs145232671     0.1266     0.1266          1          1          1          1     0.9884          1 
  19   rs111802507     0.1266     0.1266          1          1          1          1     0.9884          1 
  19   rs111660512     0.1266     0.1266          1          1          1          1     0.9884          1 
  19   rs113025966     0.1266     0.1266          1          1          1          1     0.9884          1 
  19   rs112493073     0.1266     0.1266          1          1          1          1     0.9884          1 
  19   rs532250756     0.1269     0.1269          1          1          1          1     0.9884          1 
  19   rs552249819     0.1269     0.1269          1          1          1          1     0.9884          1 
  19   rs568663229     0.1271     0.1271          1          1          1          1     0.9884          1 
  19   rs563371070     0.1271     0.1271          1          1          1          1     0.9884          1 
  19     rs7408174     0.1272     0.1272          1          1          1          1     0.9884          1 
  19    rs73538632     0.1275     0.1275          1          1          1          1     0.9884          1 
  19    rs12983886     0.1276     0.1276          1          1          1          1     0.9884          1 
  19    rs10405143     0.1277     0.1277          1          1          1          1     0.9884          1 
  19   rs112526880     0.1279     0.1279          1          1          1          1     0.9884          1 
  19   rs111790118     0.1279     0.1279          1          1          1          1     0.9884          1 
  19   rs146480385     0.1279     0.1279          1          1          1          1     0.9884          1 
  19    rs76276705     0.1279     0.1279          1          1          1          1     0.9884          1 
  19     rs8112982      0.128      0.128          1          1          1          1     0.9884          1 
  19   rs532372618     0.1281     0.1281          1          1          1          1     0.9884          1 
  19    rs68090061     0.1282     0.1282          1          1          1          1     0.9884          1 
  19     rs2927726     0.1282     0.1282          1          1          1          1     0.9884          1 
  19   rs534245337     0.1285     0.1285          1          1          1          1     0.9884          1 
  19    rs77571385     0.1285     0.1285          1          1          1          1     0.9884          1 
  19   rs545863264     0.1287     0.1287          1          1          1          1     0.9884          1 
  19   rs150302273     0.1287     0.1287          1          1          1          1     0.9884          1 
  19   rs114466327     0.1287     0.1287          1          1          1          1     0.9884          1 
  19   rs571451882      0.129      0.129          1          1          1          1     0.9884          1 
  19   rs113535021     0.1291     0.1291          1          1          1          1     0.9884          1 
  19   rs141052635     0.1292     0.1292          1          1          1          1     0.9884          1 
  19   rs560244481     0.1294     0.1294          1          1          1          1     0.9884          1 
  19      rs449481     0.1297     0.1297          1          1          1          1     0.9884          1 
  19      rs417983     0.1297     0.1297          1          1          1          1     0.9884          1 
  19     rs8101946     0.1297     0.1297          1          1          1          1     0.9884          1 
  19     rs1626918     0.1299     0.1299          1          1          1          1     0.9884          1 
  19   rs587611978       0.13       0.13          1          1          1          1     0.9884          1 
  19   rs587671288       0.13       0.13          1          1          1          1     0.9884          1 
  19    rs78815175     0.1303     0.1303          1          1          1          1     0.9884          1 
  19   rs112156119     0.1303     0.1303          1          1          1          1     0.9884          1 
  19    rs10410586     0.1303     0.1303          1          1          1          1     0.9884          1 
  19     rs2042900     0.1303     0.1303          1          1          1          1     0.9884          1 
  19      rs345602     0.1303     0.1303          1          1          1          1     0.9884          1 
  19    rs56275926     0.1303     0.1303          1          1          1          1     0.9884          1 
  19   rs113721852     0.1303     0.1303          1          1          1          1     0.9884          1 
  19      rs694414     0.1304     0.1304          1          1          1          1     0.9884          1 
  19    rs79906591     0.1304     0.1304          1          1          1          1     0.9884          1 
  19   rs112790957     0.1304     0.1304          1          1          1          1     0.9884          1 
  19   rs587773013     0.1305     0.1305          1          1          1          1     0.9884          1 
  19   rs115852921     0.1307     0.1307          1          1          1          1     0.9884          1 
  19    rs57631880     0.1307     0.1307          1          1          1          1     0.9884          1 
  19    rs73503023     0.1307     0.1307          1          1          1          1     0.9884          1 
  19    rs11085780     0.1308     0.1308          1          1          1          1     0.9884          1 
  19     rs7246933     0.1308     0.1308          1          1          1          1     0.9884          1 
  19    rs34314892     0.1308     0.1308          1          1          1          1     0.9884          1 
  19   rs112285583      0.131      0.131          1          1          1          1     0.9884          1 
  19    rs73006384      0.131      0.131          1          1          1          1     0.9884          1 
  19     rs2161523     0.1311     0.1311          1          1          1          1     0.9884          1 
  19     rs1645800     0.1311     0.1311          1          1          1          1     0.9884          1 
  19    rs10402045     0.1311     0.1311          1          1          1          1     0.9884          1 
  19    rs12976944     0.1312     0.1312          1          1          1          1     0.9884          1 
  19     rs3745571     0.1312     0.1312          1          1          1          1     0.9884          1 
  19    rs62123295     0.1313     0.1313          1          1          1          1     0.9884          1 
  19    rs62118862     0.1314     0.1314          1          1          1          1     0.9884          1 
  19    rs17704999     0.1315     0.1315          1          1          1          1     0.9884          1 
  19     rs3835070     0.1317     0.1317          1          1          1          1     0.9884          1 
  19   rs112108346      0.132      0.132          1          1          1          1     0.9884          1 
  19    rs11880979      0.132      0.132          1          1          1          1     0.9884          1 
  19   rs538867334     0.1321     0.1321          1          1          1          1     0.9884          1 
  19   rs116679811     0.1321     0.1321          1          1          1          1     0.9884          1 
  19    rs12980358     0.1322     0.1322          1          1          1          1     0.9884          1 
  19     rs7247127     0.1323     0.1323          1          1          1          1     0.9884          1 
  19    rs77509588     0.1326     0.1326          1          1          1          1     0.9884          1 
  19    rs59615742      0.133      0.133          1          1          1          1     0.9884          1 
  19    rs10426863      0.133      0.133          1          1          1          1     0.9884          1 
  19   rs115471385     0.1333     0.1333          1          1          1          1     0.9884          1 
  19   rs112883106     0.1333     0.1333          1          1          1          1     0.9884          1 
  19     rs8113553      0.134      0.134          1          1          1          1     0.9884          1 
  19    rs61741669     0.1341     0.1341          1          1          1          1     0.9884          1 
  19   rs111261114     0.1343     0.1343          1          1          1          1     0.9884          1 
  19   rs113114685     0.1344     0.1344          1          1          1          1     0.9884          1 
  19    rs73561877     0.1344     0.1344          1          1          1          1     0.9884          1 
  19   rs116658319     0.1345     0.1345          1          1          1          1     0.9884          1 
  19   rs151174108     0.1345     0.1345          1          1          1          1     0.9884          1 
  19    rs11666089     0.1346     0.1346          1          1          1          1     0.9884          1 
  19    rs11669728     0.1346     0.1346          1          1          1          1     0.9884          1 
  19   rs556473322     0.1347     0.1347          1          1          1          1     0.9884          1 
  19   rs200441355     0.1348     0.1348          1          1          1          1     0.9884          1 
  19    rs76226883     0.1348     0.1348          1          1          1          1     0.9884          1 
  19   rs191806984     0.1348     0.1348          1          1          1          1     0.9884          1 
  19    rs36069243     0.1348     0.1348          1          1          1          1     0.9884          1 
  19     rs8112277     0.1354     0.1354          1          1          1          1     0.9884          1 
  19   rs114038042     0.1355     0.1355          1          1          1          1     0.9884          1 
  19   rs114414737     0.1355     0.1355          1          1          1          1     0.9884          1 
  19   rs150231717     0.1355     0.1355          1          1          1          1     0.9884          1 
  19     rs2608895     0.1355     0.1355          1          1          1          1     0.9884          1 
  19    rs79652720     0.1355     0.1355          1          1          1          1     0.9884          1 
  19   rs116353179     0.1355     0.1355          1          1          1          1     0.9884          1 
  19    rs35973501     0.1356     0.1356          1          1          1          1     0.9884          1 
  19    rs12983560     0.1356     0.1356          1          1          1          1     0.9884          1 
  19    rs11665713     0.1356     0.1356          1          1          1          1     0.9884          1 
  19      rs809646     0.1357     0.1357          1          1          1          1     0.9884          1 
  19     rs2561796     0.1357     0.1357          1          1          1          1     0.9884          1 
  19     rs2637193     0.1357     0.1357          1          1          1          1     0.9884          1 
  19     rs2608892     0.1357     0.1357          1          1          1          1     0.9884          1 
  19     rs2608893     0.1357     0.1357          1          1          1          1     0.9884          1 
  19     rs2637194     0.1357     0.1357          1          1          1          1     0.9884          1 
  19     rs2637195     0.1357     0.1357          1          1          1          1     0.9884          1 
  19    rs77880277     0.1357     0.1357          1          1          1          1     0.9884          1 
  19     rs2608889     0.1357     0.1357          1          1          1          1     0.9884          1 
  19      rs778802     0.1357     0.1357          1          1          1          1     0.9884          1 
  19    rs80192003     0.1357     0.1357          1          1          1          1     0.9884          1 
  19    rs72486374     0.1358     0.1358          1          1          1          1     0.9884          1 
  19    rs12610686     0.1359     0.1359          1          1          1          1     0.9884          1 
  19    rs73490726     0.1359     0.1359          1          1          1          1     0.9884          1 
  19    rs10401670     0.1361     0.1361          1          1          1          1     0.9884          1 
  19    rs12327892     0.1361     0.1361          1          1          1          1     0.9884          1 
  19   rs187250298     0.1362     0.1362          1          1          1          1     0.9884          1 
  19     rs2967619     0.1362     0.1362          1          1          1          1     0.9884          1 
  19   rs114900627     0.1362     0.1362          1          1          1          1     0.9884          1 
  19    rs77205550     0.1362     0.1362          1          1          1          1     0.9884          1 
  19    rs79313324     0.1362     0.1362          1          1          1          1     0.9884          1 
  19   rs572017058     0.1364     0.1364          1          1          1          1     0.9884          1 
  19   rs562986660     0.1364     0.1364          1          1          1          1     0.9884          1 
  19   rs141575953     0.1364     0.1364          1          1          1          1     0.9884          1 
  19   rs144569478     0.1364     0.1364          1          1          1          1     0.9884          1 
  19    rs28362463     0.1364     0.1364          1          1          1          1     0.9884          1 
  19    rs28362458     0.1364     0.1364          1          1          1          1     0.9884          1 
  19    rs17160196     0.1365     0.1365          1          1          1          1     0.9884          1 
  19    rs12974088     0.1365     0.1365          1          1          1          1     0.9884          1 
  19    rs12983084     0.1365     0.1365          1          1          1          1     0.9884          1 
  19    rs73009364     0.1365     0.1365          1          1          1          1     0.9884          1 
  19     rs2232778     0.1367     0.1367          1          1          1          1     0.9884          1 
  19     rs2927707     0.1367     0.1367          1          1          1          1     0.9884          1 
  19     rs2972570     0.1367     0.1367          1          1          1          1     0.9884          1 
  19     rs2241590     0.1367     0.1367          1          1          1          1     0.9884          1 
  19     rs1057232     0.1367     0.1367          1          1          1          1     0.9884          1 
  19      rs732217     0.1367     0.1367          1          1          1          1     0.9884          1 
  19     rs2972572     0.1367     0.1367          1          1          1          1     0.9884          1 
  19     rs2972574     0.1367     0.1367          1          1          1          1     0.9884          1 
  19     rs3965185     0.1367     0.1367          1          1          1          1     0.9884          1 
  19     rs3111569     0.1367     0.1367          1          1          1          1     0.9884          1 
  19     rs2241589     0.1367     0.1367          1          1          1          1     0.9884          1 
  19      rs710949     0.1367     0.1367          1          1          1          1     0.9884          1 
  19     rs2913957     0.1367     0.1367          1          1          1          1     0.9884          1 
  19   rs374573356     0.1369     0.1369          1          1          1          1     0.9884          1 
  19   rs577205186     0.1369     0.1369          1          1          1          1     0.9884          1 
  19   rs116622055     0.1369     0.1369          1          1          1          1     0.9884          1 
  19    rs60163647      0.137      0.137          1          1          1          1     0.9884          1 
  19     rs2913877     0.1371     0.1371          1          1          1          1     0.9884          1 
  19   rs569318963     0.1372     0.1372          1          1          1          1     0.9884          1 
  19     rs2967634     0.1373     0.1373          1          1          1          1     0.9884          1 
  19     rs2967625     0.1374     0.1374          1          1          1          1     0.9884          1 
  19     rs2927722     0.1374     0.1374          1          1          1          1     0.9884          1 
  19      rs344552     0.1376     0.1376          1          1          1          1     0.9884          1 
  19      rs344551     0.1376     0.1376          1          1          1          1     0.9884          1 
  19    rs13344928     0.1376     0.1376          1          1          1          1     0.9884          1 
  19    rs60585010     0.1377     0.1377          1          1          1          1     0.9884          1 
  19    rs57729180     0.1377     0.1377          1          1          1          1     0.9884          1 
  19    rs10405081     0.1377     0.1377          1          1          1          1     0.9884          1 
  19    rs10405250     0.1377     0.1377          1          1          1          1     0.9884          1 
  19    rs56742042     0.1377     0.1377          1          1          1          1     0.9884          1 
  19    rs28571162     0.1377     0.1377          1          1          1          1     0.9884          1 
  19    rs12459760     0.1378     0.1378          1          1          1          1     0.9884          1 
  19   rs199921063      0.138      0.138          1          1          1          1     0.9884          1 
  19    rs73488672      0.138      0.138          1          1          1          1     0.9884          1 
  19   rs113688472      0.138      0.138          1          1          1          1     0.9884          1 
  19   rs146204452     0.1381     0.1381          1          1          1          1     0.9884          1 
  19      rs489056     0.1382     0.1382          1          1          1          1     0.9884          1 
  19     rs7507979     0.1384     0.1384          1          1          1          1     0.9884          1 
  19    rs11259996     0.1385     0.1385          1          1          1          1     0.9884          1 
  19    rs10406181     0.1386     0.1386          1          1          1          1     0.9884          1 
  19    rs73501539     0.1386     0.1386          1          1          1          1     0.9884          1 
  19    rs11259978     0.1388     0.1388          1          1          1          1     0.9884          1 
  19     rs6510910     0.1391     0.1391          1          1          1          1     0.9884          1 
  19    rs79770401     0.1393     0.1393          1          1          1          1     0.9884          1 
  19     rs2355313     0.1396     0.1396          1          1          1          1     0.9884          1 
  19      rs164019     0.1396     0.1396          1          1          1          1     0.9884          1 
  19    rs59099428     0.1398     0.1398          1          1          1          1     0.9884          1 
  19     rs7250249     0.1398     0.1398          1          1          1          1     0.9884          1 
  19     rs8107165     0.1399     0.1399          1          1          1          1     0.9884          1 
  19     rs7252830     0.1399     0.1399          1          1          1          1     0.9884          1 
  19     rs7259894     0.1399     0.1399          1          1          1          1     0.9884          1 
  19    rs77551134     0.1399     0.1399          1          1          1          1     0.9884          1 
  19   rs139347220     0.1399     0.1399          1          1          1          1     0.9884          1 
  19    rs58510880     0.1399     0.1399          1          1          1          1     0.9884          1 
  19   rs374698954     0.1399     0.1399          1          1          1          1     0.9884          1 
  19    rs74508573       0.14       0.14          1          1          1          1     0.9884          1 
  19    rs16994164       0.14       0.14          1          1          1          1     0.9884          1 
  19    rs78463963       0.14       0.14          1          1          1          1     0.9884          1 
  19    rs16994167       0.14       0.14          1          1          1          1     0.9884          1 
  19   rs115267256       0.14       0.14          1          1          1          1     0.9884          1 
  19   rs200915867       0.14       0.14          1          1          1          1     0.9884          1 
  19   rs116678829       0.14       0.14          1          1          1          1     0.9884          1 
  19   rs538191583       0.14       0.14          1          1          1          1     0.9884          1 
  19    rs16994169       0.14       0.14          1          1          1          1     0.9884          1 
  19    rs16990074       0.14       0.14          1          1          1          1     0.9884          1 
  19   rs145123564       0.14       0.14          1          1          1          1     0.9884          1 
  19   rs534639808       0.14       0.14          1          1          1          1     0.9884          1 
  19   rs534176903       0.14       0.14          1          1          1          1     0.9884          1 
  19   rs554444184       0.14       0.14          1          1          1          1     0.9884          1 
  19   rs115637320       0.14       0.14          1          1          1          1     0.9884          1 
  19   rs369668340       0.14       0.14          1          1          1          1     0.9884          1 
  19   rs192567540       0.14       0.14          1          1          1          1     0.9884          1 
  19   rs147598229       0.14       0.14          1          1          1          1     0.9884          1 
  19   rs114162653       0.14       0.14          1          1          1          1     0.9884          1 
  19   rs151035284       0.14       0.14          1          1          1          1     0.9884          1 
  19   rs115887701       0.14       0.14          1          1          1          1     0.9884          1 
  19   rs140622481       0.14       0.14          1          1          1          1     0.9884          1 
  19    rs16994171       0.14       0.14          1          1          1          1     0.9884          1 
  19    rs74757437       0.14       0.14          1          1          1          1     0.9884          1 
  19    rs16994173       0.14       0.14          1          1          1          1     0.9884          1 
  19    rs78958929       0.14       0.14          1          1          1          1     0.9884          1 
  19     rs4804304       0.14       0.14          1          1          1          1     0.9884          1 
  19     rs4804072       0.14       0.14          1          1          1          1     0.9884          1 
  19    rs11334308       0.14       0.14          1          1          1          1     0.9884          1 
  19   rs566690432       0.14       0.14          1          1          1          1     0.9884          1 
  19     rs4804073       0.14       0.14          1          1          1          1     0.9884          1 
  19    rs16994185       0.14       0.14          1          1          1          1     0.9884          1 
  19    rs16994189       0.14       0.14          1          1          1          1     0.9884          1 
  19    rs76195114       0.14       0.14          1          1          1          1     0.9884          1 
  19   rs111892938       0.14       0.14          1          1          1          1     0.9884          1 
  19     rs2229432       0.14       0.14          1          1          1          1     0.9884          1 
  19    rs16994200       0.14       0.14          1          1          1          1     0.9884          1 
  19    rs77416154       0.14       0.14          1          1          1          1     0.9884          1 
  19   rs113396079       0.14       0.14          1          1          1          1     0.9884          1 
  19   rs112540628       0.14       0.14          1          1          1          1     0.9884          1 
  19   rs149954658       0.14       0.14          1          1          1          1     0.9884          1 
  19   rs193191063       0.14       0.14          1          1          1          1     0.9884          1 
  19   rs200820470       0.14       0.14          1          1          1          1     0.9884          1 
  19    rs13306451       0.14       0.14          1          1          1          1     0.9884          1 
  19     rs2229430       0.14       0.14          1          1          1          1     0.9884          1 
  19     rs2229434       0.14       0.14          1          1          1          1     0.9884          1 
  19    rs16994210       0.14       0.14          1          1          1          1     0.9884          1 
  19    rs67009449       0.14       0.14          1          1          1          1     0.9884          1 
  19   rs115043703       0.14       0.14          1          1          1          1     0.9884          1 
  19   rs143427778       0.14       0.14          1          1          1          1     0.9884          1 
  19   rs548417145       0.14       0.14          1          1          1          1     0.9884          1 
  19    rs12460407     0.1401     0.1401          1          1          1          1     0.9884          1 
  19   rs113113326     0.1402     0.1402          1          1          1          1     0.9884          1 
  19     rs4804283     0.1404     0.1404          1          1          1          1     0.9884          1 
  19   rs147912027     0.1405     0.1405          1          1          1          1     0.9884          1 
  19    rs59695609     0.1405     0.1405          1          1          1          1     0.9884          1 
  19    rs61515378     0.1405     0.1405          1          1          1          1     0.9884          1 
  19    rs59765738     0.1405     0.1405          1          1          1          1     0.9884          1 
  19   rs143031267     0.1408     0.1408          1          1          1          1     0.9884          1 
  19   rs113863910     0.1409     0.1409          1          1          1          1     0.9884          1 
  19        rs7899     0.1411     0.1411          1          1          1          1     0.9884          1 
  19    rs80155773     0.1411     0.1411          1          1          1          1     0.9884          1 
  19   rs115729063     0.1412     0.1412          1          1          1          1     0.9884          1 
  19    rs72990326     0.1412     0.1412          1          1          1          1     0.9884          1 
  19    rs11569585     0.1412     0.1412          1          1          1          1     0.9884          1 
  19        rs7951     0.1412     0.1412          1          1          1          1     0.9884          1 
  19   rs577033571     0.1412     0.1412          1          1          1          1     0.9884          1 
  19    rs35011034     0.1413     0.1413          1          1          1          1     0.9884          1 
  19      rs530942     0.1413     0.1413          1          1          1          1     0.9884          1 
  19   rs111377853     0.1415     0.1415          1          1          1          1     0.9884          1 
  19   rs142400770     0.1416     0.1416          1          1          1          1     0.9884          1 
  19   rs140222265     0.1416     0.1416          1          1          1          1     0.9884          1 
  19   rs116485632     0.1416     0.1416          1          1          1          1     0.9884          1 
  19   rs115904642     0.1416     0.1416          1          1          1          1     0.9884          1 
  19   rs142148789     0.1416     0.1416          1          1          1          1     0.9884          1 
  19    rs10416950     0.1419     0.1419          1          1          1          1     0.9884          1 
  19     rs8103817     0.1419     0.1419          1          1          1          1     0.9884          1 
  19    rs10411947     0.1419     0.1419          1          1          1          1     0.9884          1 
  19    rs10417987     0.1419     0.1419          1          1          1          1     0.9884          1 
  19     rs2547068     0.1419     0.1419          1          1          1          1     0.9884          1 
  19     rs6603092      0.142      0.142          1          1          1          1     0.9884          1 
  19   rs115411775      0.142      0.142          1          1          1          1     0.9884          1 
  19    rs35339766     0.1422     0.1422          1          1          1          1     0.9884          1 
  19   rs111706205     0.1424     0.1424          1          1          1          1     0.9884          1 
  19   rs531256385     0.1426     0.1426          1          1          1          1     0.9884          1 
  19    rs28623590     0.1426     0.1426          1          1          1          1     0.9884          1 
  19    rs62124746     0.1427     0.1427          1          1          1          1     0.9884          1 
  19     rs7249482     0.1428     0.1428          1          1          1          1     0.9884          1 
  19   rs147779689     0.1429     0.1429          1          1          1          1     0.9884          1 
  19   rs141309403     0.1429     0.1429          1          1          1          1     0.9884          1 
  19   rs116823342     0.1429     0.1429          1          1          1          1     0.9884          1 
  19   rs200314328     0.1429     0.1429          1          1          1          1     0.9884          1 
  19   rs138935258     0.1429     0.1429          1          1          1          1     0.9884          1 
  19    rs10406687     0.1431     0.1431          1          1          1          1     0.9884          1 
  19    rs71179880     0.1432     0.1432          1          1          1          1     0.9884          1 
  19   rs116747999     0.1433     0.1433          1          1          1          1     0.9884          1 
  19   rs115271426     0.1433     0.1433          1          1          1          1     0.9884          1 
  19   rs557018838     0.1433     0.1433          1          1          1          1     0.9884          1 
  19   rs113935640     0.1433     0.1433          1          1          1          1     0.9884          1 
  19      rs428020     0.1433     0.1433          1          1          1          1     0.9884          1 
  19     rs9749012     0.1434     0.1434          1          1          1          1     0.9884          1 
  19    rs11085210     0.1435     0.1435          1          1          1          1     0.9884          1 
  19   rs117660421     0.1435     0.1435          1          1          1          1     0.9884          1 
  19    rs28772909     0.1435     0.1435          1          1          1          1     0.9884          1 
  19      rs461970     0.1435     0.1435          1          1          1          1     0.9884          1 
  19    rs10412515     0.1436     0.1436          1          1          1          1     0.9884          1 
  19     rs7507522     0.1436     0.1436          1          1          1          1     0.9884          1 
  19     rs7508527     0.1436     0.1436          1          1          1          1     0.9884          1 
  19     rs7507914     0.1436     0.1436          1          1          1          1     0.9884          1 
  19    rs10403530     0.1436     0.1436          1          1          1          1     0.9884          1 
  19   rs201091740     0.1438     0.1438          1          1          1          1     0.9884          1 
  19   rs200378713     0.1438     0.1438          1          1          1          1     0.9884          1 
  19      rs348349     0.1439     0.1439          1          1          1          1     0.9884          1 
  19   rs564187150      0.144      0.144          1          1          1          1     0.9884          1 
  19   rs532858604      0.144      0.144          1          1          1          1     0.9884          1 
  19   rs543556424      0.144      0.144          1          1          1          1     0.9884          1 
  19     rs4134813     0.1441     0.1441          1          1          1          1     0.9884          1 
  19     rs3760676     0.1441     0.1441          1          1          1          1     0.9884          1 
  19    rs11260004     0.1441     0.1441          1          1          1          1     0.9884          1 
  19     rs3760677     0.1441     0.1441          1          1          1          1     0.9884          1 
  19    rs11882197     0.1441     0.1441          1          1          1          1     0.9884          1 
  19    rs59100405     0.1441     0.1441          1          1          1          1     0.9884          1 
  19     rs4804281     0.1444     0.1444          1          1          1          1     0.9884          1 
  19     rs1650916     0.1446     0.1446          1          1          1          1     0.9884          1 
  19     rs2967710     0.1446     0.1446          1          1          1          1     0.9884          1 
  19     rs2967687     0.1446     0.1446          1          1          1          1     0.9884          1 
  19     rs2918314     0.1446     0.1446          1          1          1          1     0.9884          1 
  19    rs35414377     0.1446     0.1446          1          1          1          1     0.9884          1 
  19    rs58245471     0.1446     0.1446          1          1          1          1     0.9884          1 
  19     rs8103977     0.1446     0.1446          1          1          1          1     0.9884          1 
  19     rs8113765     0.1446     0.1446          1          1          1          1     0.9884          1 
  19   rs200535121     0.1448     0.1448          1          1          1          1     0.9884          1 
  19   rs142282913     0.1449     0.1449          1          1          1          1     0.9884          1 
  19    rs34702560     0.1453     0.1453          1          1          1          1     0.9884          1 
  19   rs113486640     0.1453     0.1453          1          1          1          1     0.9884          1 
  19      rs413956      0.146      0.146          1          1          1          1     0.9884          1 
  19    rs12150888      0.146      0.146          1          1          1          1     0.9884          1 
  19    rs10406209      0.146      0.146          1          1          1          1     0.9884          1 
  19   rs111770937     0.1462     0.1462          1          1          1          1     0.9884          1 
  19    rs77227806     0.1462     0.1462          1          1          1          1     0.9884          1 
  19    rs11085173     0.1462     0.1462          1          1          1          1     0.9884          1 
  19   rs535650721     0.1462     0.1462          1          1          1          1     0.9884          1 
  19   rs572642593     0.1462     0.1462          1          1          1          1     0.9884          1 
  19   rs147032612     0.1463     0.1463          1          1          1          1     0.9884          1 
  19     rs7254499     0.1465     0.1465          1          1          1          1     0.9884          1 
  19    rs76769505     0.1467     0.1467          1          1          1          1     0.9884          1 
  19   rs113299013     0.1467     0.1467          1          1          1          1     0.9884          1 
  19   rs114621589     0.1468     0.1468          1          1          1          1     0.9884          1 
  19     rs8110777     0.1471     0.1471          1          1          1          1     0.9884          1 
  19    rs12462970     0.1471     0.1471          1          1          1          1     0.9884          1 
  19    rs11878432     0.1473     0.1473          1          1          1          1     0.9884          1 
  19     rs8104489     0.1474     0.1474          1          1          1          1     0.9884          1 
  19     rs8106855     0.1475     0.1475          1          1          1          1     0.9884          1 
  19     rs7253567     0.1475     0.1475          1          1          1          1     0.9884          1 
  19    rs10416635     0.1475     0.1475          1          1          1          1     0.9884          1 
  19    rs60006507     0.1475     0.1475          1          1          1          1     0.9884          1 
  19     rs8109717     0.1475     0.1475          1          1          1          1     0.9884          1 
  19   rs113483064     0.1475     0.1475          1          1          1          1     0.9884          1 
  19   rs111751275     0.1475     0.1475          1          1          1          1     0.9884          1 
  19   rs111244730     0.1476     0.1476          1          1          1          1     0.9884          1 
  19   rs199544150     0.1477     0.1477          1          1          1          1     0.9884          1 
  19   rs114538514     0.1477     0.1477          1          1          1          1     0.9884          1 
  19   rs141929926     0.1477     0.1477          1          1          1          1     0.9884          1 
  19   rs543305812     0.1477     0.1477          1          1          1          1     0.9884          1 
  19   rs575694764     0.1477     0.1477          1          1          1          1     0.9884          1 
  19   rs141289048     0.1477     0.1477          1          1          1          1     0.9884          1 
  19   rs140870960     0.1477     0.1477          1          1          1          1     0.9884          1 
  19    rs12971459     0.1479     0.1479          1          1          1          1     0.9884          1 
  19     rs2081879      0.148      0.148          1          1          1          1     0.9884          1 
  19    rs35353507     0.1481     0.1481          1          1          1          1     0.9884          1 
  19     rs7258822     0.1482     0.1482          1          1          1          1     0.9884          1 
  19    rs12974297     0.1482     0.1482          1          1          1          1     0.9884          1 
  19    rs76984385     0.1483     0.1483          1          1          1          1     0.9884          1 
  19    rs78555270     0.1485     0.1485          1          1          1          1     0.9884          1 
  19    rs72486385     0.1485     0.1485          1          1          1          1     0.9884          1 
  19    rs72996944     0.1485     0.1485          1          1          1          1     0.9884          1 
  19    rs62636889     0.1487     0.1487          1          1          1          1     0.9884          1 
  19    rs79314920     0.1487     0.1487          1          1          1          1     0.9884          1 
  19     rs2336170     0.1488     0.1488          1          1          1          1     0.9884          1 
  19   rs556316527     0.1488     0.1488          1          1          1          1     0.9884          1 
  19    rs75409659     0.1488     0.1488          1          1          1          1     0.9884          1 
  19    rs10424521     0.1489     0.1489          1          1          1          1     0.9884          1 
  19    rs10422644     0.1489     0.1489          1          1          1          1     0.9884          1 
  19    rs10403916     0.1489     0.1489          1          1          1          1     0.9884          1 
  19    rs56111240     0.1491     0.1491          1          1          1          1     0.9884          1 
  19   rs147439353     0.1491     0.1491          1          1          1          1     0.9884          1 
  19   rs143079189     0.1492     0.1492          1          1          1          1     0.9884          1 
  19     rs1030927     0.1494     0.1494          1          1          1          1     0.9884          1 
  19    rs34437435     0.1495     0.1495          1          1          1          1     0.9884          1 
  19   rs570964521     0.1496     0.1496          1          1          1          1     0.9884          1 
  19     rs2012175     0.1496     0.1496          1          1          1          1     0.9884          1 
  19    rs10406333     0.1497     0.1497          1          1          1          1     0.9884          1 
  19    rs75014155     0.1497     0.1497          1          1          1          1     0.9884          1 
  19    rs10421842       0.15       0.15          1          1          1          1     0.9884          1 
  19    rs10407086       0.15       0.15          1          1          1          1     0.9884          1 
  19    rs79345726       0.15       0.15          1          1          1          1     0.9884          1 
  19   rs137874001       0.15       0.15          1          1          1          1     0.9884          1 
  19   rs143152443       0.15       0.15          1          1          1          1     0.9884          1 
  19   rs150189017       0.15       0.15          1          1          1          1     0.9884          1 
  19    rs73559832     0.1503     0.1503          1          1          1          1     0.9884          1 
  19     rs2918302     0.1503     0.1503          1          1          1          1     0.9884          1 
  19     rs2967684     0.1503     0.1503          1          1          1          1     0.9884          1 
  19     rs2918301     0.1503     0.1503          1          1          1          1     0.9884          1 
  19     rs2967685     0.1503     0.1503          1          1          1          1     0.9884          1 
  19    rs11670067     0.1503     0.1503          1          1          1          1     0.9884          1 
  19    rs61154119     0.1503     0.1503          1          1          1          1     0.9884          1 
  19   rs140154668     0.1503     0.1503          1          1          1          1     0.9884          1 
  19   rs111065633     0.1503     0.1503          1          1          1          1     0.9884          1 
  19   rs145300825     0.1503     0.1503          1          1          1          1     0.9884          1 
  19   rs140153525     0.1503     0.1503          1          1          1          1     0.9884          1 
  19     rs2918306     0.1503     0.1503          1          1          1          1     0.9884          1 
  19     rs2967673     0.1503     0.1503          1          1          1          1     0.9884          1 
  19     rs1473280     0.1503     0.1503          1          1          1          1     0.9884          1 
  19     rs1473281     0.1503     0.1503          1          1          1          1     0.9884          1 
  19     rs2164983     0.1503     0.1503          1          1          1          1     0.9884          1 
  19   rs146366338     0.1503     0.1503          1          1          1          1     0.9884          1 
  19     rs2967675     0.1503     0.1503          1          1          1          1     0.9884          1 
  19     rs2967676     0.1503     0.1503          1          1          1          1     0.9884          1 
  19     rs2967677     0.1503     0.1503          1          1          1          1     0.9884          1 
  19     rs2918307     0.1503     0.1503          1          1          1          1     0.9884          1 
  19     rs2918308     0.1503     0.1503          1          1          1          1     0.9884          1 
  19     rs2918309     0.1503     0.1503          1          1          1          1     0.9884          1 
  19     rs7253377     0.1503     0.1503          1          1          1          1     0.9884          1 
  19    rs77155258     0.1504     0.1504          1          1          1          1     0.9884          1 
  19    rs73920344     0.1504     0.1504          1          1          1          1     0.9884          1 
  19    rs10401466     0.1504     0.1504          1          1          1          1     0.9884          1 
  19      rs753733     0.1505     0.1505          1          1          1          1     0.9884          1 
  19   rs534044461     0.1505     0.1505          1          1          1          1     0.9884          1 
  19    rs73490639     0.1505     0.1505          1          1          1          1     0.9884          1 
  19    rs73490644     0.1505     0.1505          1          1          1          1     0.9884          1 
  19    rs10420795     0.1505     0.1505          1          1          1          1     0.9884          1 
  19    rs10409603     0.1505     0.1505          1          1          1          1     0.9884          1 
  19     rs3760749     0.1506     0.1506          1          1          1          1     0.9884          1 
  19    rs56925352     0.1509     0.1509          1          1          1          1     0.9884          1 
  19   rs112347090     0.1509     0.1509          1          1          1          1     0.9884          1 
  19    rs58969808     0.1509     0.1509          1          1          1          1     0.9884          1 
  19    rs10414082     0.1511     0.1511          1          1          1          1     0.9884          1 
  19   rs202193577     0.1512     0.1512          1          1          1          1     0.9884          1 
  19   rs200305208     0.1512     0.1512          1          1          1          1     0.9884          1 
  19    rs73503753     0.1514     0.1514          1          1          1          1     0.9884          1 
  19   rs143340662     0.1515     0.1515          1          1          1          1     0.9884          1 
  19      rs445764     0.1516     0.1516          1          1          1          1     0.9884          1 
  19   rs147119816     0.1518     0.1518          1          1          1          1     0.9884          1 
  19    rs79035540     0.1518     0.1518          1          1          1          1     0.9884          1 
  19   rs113469069     0.1518     0.1518          1          1          1          1     0.9884          1 
  19   rs139866210     0.1518     0.1518          1          1          1          1     0.9884          1 
  19   rs151073146     0.1519     0.1519          1          1          1          1     0.9884          1 
  19     rs1469081      0.152      0.152          1          1          1          1     0.9884          1 
  19     rs4804092     0.1523     0.1523          1          1          1          1     0.9884          1 
  19     rs2115386     0.1523     0.1523          1          1          1          1     0.9884          1 
  19    rs79386654     0.1523     0.1523          1          1          1          1     0.9884          1 
  19    rs59812602     0.1523     0.1523          1          1          1          1     0.9884          1 
  19   rs115167107     0.1523     0.1523          1          1          1          1     0.9884          1 
  19   rs115883804     0.1523     0.1523          1          1          1          1     0.9884          1 
  19   rs143069386     0.1523     0.1523          1          1          1          1     0.9884          1 
  19    rs76641139     0.1523     0.1523          1          1          1          1     0.9884          1 
  19   rs138110662     0.1524     0.1524          1          1          1          1     0.9884          1 
  19     rs3813782     0.1526     0.1526          1          1          1          1     0.9884          1 
  19   rs113483829     0.1527     0.1527          1          1          1          1     0.9884          1 
  19      rs794077     0.1529     0.1529          1          1          1          1     0.9884          1 
  19    rs66643563      0.153      0.153          1          1          1          1     0.9884          1 
  19     rs2926066      0.153      0.153          1          1          1          1     0.9884          1 
  19   rs113312079      0.153      0.153          1          1          1          1     0.9884          1 
  19     rs2290776      0.153      0.153          1          1          1          1     0.9884          1 
  19     rs2446195      0.153      0.153          1          1          1          1     0.9884          1 
  19     rs2446196      0.153      0.153          1          1          1          1     0.9884          1 
  19   rs113649884      0.153      0.153          1          1          1          1     0.9884          1 
  19    rs10408865      0.153      0.153          1          1          1          1     0.9884          1 
  19   rs368649123     0.1531     0.1531          1          1          1          1     0.9884          1 
  19     rs2287886     0.1531     0.1531          1          1          1          1     0.9884          1 
  19     rs2967614     0.1531     0.1531          1          1          1          1     0.9884          1 
  19    rs10419317     0.1532     0.1532          1          1          1          1     0.9884          1 
  19      rs428292     0.1532     0.1532          1          1          1          1     0.9884          1 
  19      rs419337     0.1532     0.1532          1          1          1          1     0.9884          1 
  19      rs379172     0.1532     0.1532          1          1          1          1     0.9884          1 
  19      rs453686     0.1532     0.1532          1          1          1          1     0.9884          1 
  19    rs10424331     0.1532     0.1532          1          1          1          1     0.9884          1 
  19    rs10421995     0.1532     0.1532          1          1          1          1     0.9884          1 
  19     rs2642211     0.1532     0.1532          1          1          1          1     0.9884          1 
  19     rs1690638     0.1532     0.1532          1          1          1          1     0.9884          1 
  19     rs1690637     0.1532     0.1532          1          1          1          1     0.9884          1 
  19      rs390815     0.1532     0.1532          1          1          1          1     0.9884          1 
  19      rs401284     0.1532     0.1532          1          1          1          1     0.9884          1 
  19      rs387116     0.1532     0.1532          1          1          1          1     0.9884          1 
  19      rs366850     0.1532     0.1532          1          1          1          1     0.9884          1 
  19      rs433134     0.1532     0.1532          1          1          1          1     0.9884          1 
  19      rs364628     0.1532     0.1532          1          1          1          1     0.9884          1 
  19      rs400658     0.1532     0.1532          1          1          1          1     0.9884          1 
  19      rs423602     0.1532     0.1532          1          1          1          1     0.9884          1 
  19      rs408453     0.1532     0.1532          1          1          1          1     0.9884          1 
  19      rs389971     0.1532     0.1532          1          1          1          1     0.9884          1 
  19      rs433288     0.1532     0.1532          1          1          1          1     0.9884          1 
  19      rs624968     0.1532     0.1532          1          1          1          1     0.9884          1 
  19     rs1644752     0.1532     0.1532          1          1          1          1     0.9884          1 
  19      rs376884     0.1532     0.1532          1          1          1          1     0.9884          1 
  19    rs10424924     0.1532     0.1532          1          1          1          1     0.9884          1 
  19      rs424810     0.1532     0.1532          1          1          1          1     0.9884          1 
  19      rs401294     0.1532     0.1532          1          1          1          1     0.9884          1 
  19      rs376817     0.1532     0.1532          1          1          1          1     0.9884          1 
  19     rs8101829     0.1532     0.1532          1          1          1          1     0.9884          1 
  19     rs8104834     0.1532     0.1532          1          1          1          1     0.9884          1 
  19     rs8101544     0.1532     0.1532          1          1          1          1     0.9884          1 
  19   rs138267097     0.1532     0.1532          1          1          1          1     0.9884          1 
  19    rs28422003     0.1532     0.1532          1          1          1          1     0.9884          1 
  19    rs28416478     0.1532     0.1532          1          1          1          1     0.9884          1 
  19    rs28502049     0.1532     0.1532          1          1          1          1     0.9884          1 
  19      rs435546     0.1532     0.1532          1          1          1          1     0.9884          1 
  19      rs437844     0.1532     0.1532          1          1          1          1     0.9884          1 
  19      rs426364     0.1532     0.1532          1          1          1          1     0.9884          1 
  19      rs426366     0.1532     0.1532          1          1          1          1     0.9884          1 
  19      rs399937     0.1532     0.1532          1          1          1          1     0.9884          1 
  19    rs71174995     0.1532     0.1532          1          1          1          1     0.9884          1 
  19      rs393158     0.1532     0.1532          1          1          1          1     0.9884          1 
  19      rs401550     0.1532     0.1532          1          1          1          1     0.9884          1 
  19      rs407686     0.1532     0.1532          1          1          1          1     0.9884          1 
  19      rs392151     0.1532     0.1532          1          1          1          1     0.9884          1 
  19    rs71174996     0.1532     0.1532          1          1          1          1     0.9884          1 
  19    rs71174997     0.1532     0.1532          1          1          1          1     0.9884          1 
  19     rs2642200     0.1532     0.1532          1          1          1          1     0.9884          1 
  19      rs432958     0.1532     0.1532          1          1          1          1     0.9884          1 
  19   rs144553481     0.1532     0.1532          1          1          1          1     0.9884          1 
  19      rs371172     0.1532     0.1532          1          1          1          1     0.9884          1 
  19      rs452590     0.1532     0.1532          1          1          1          1     0.9884          1 
  19   rs544997602     0.1533     0.1533          1          1          1          1     0.9884          1 
  19   rs149955654     0.1537     0.1537          1          1          1          1     0.9884          1 
  19    rs79349293     0.1539     0.1539          1          1          1          1     0.9884          1 
  19      rs386574      0.154      0.154          1          1          1          1     0.9884          1 
  19    rs56182050      0.154      0.154          1          1          1          1     0.9884          1 
  19     rs1864009     0.1542     0.1542          1          1          1          1     0.9884          1 
  19    rs12981042     0.1542     0.1542          1          1          1          1     0.9884          1 
  19    rs12463045     0.1542     0.1542          1          1          1          1     0.9884          1 
  19    rs11880337     0.1542     0.1542          1          1          1          1     0.9884          1 
  19    rs62111319     0.1542     0.1542          1          1          1          1     0.9884          1 
  19    rs45474094     0.1542     0.1542          1          1          1          1     0.9884          1 
  19    rs10412724     0.1542     0.1542          1          1          1          1     0.9884          1 
  19    rs62111321     0.1542     0.1542          1          1          1          1     0.9884          1 
  19    rs78070574     0.1544     0.1544          1          1          1          1     0.9884          1 
  19    rs10406986     0.1544     0.1544          1          1          1          1     0.9884          1 
  19    rs10413351     0.1544     0.1544          1          1          1          1     0.9884          1 
  19     rs7251643     0.1544     0.1544          1          1          1          1     0.9884          1 
  19    rs10403113     0.1544     0.1544          1          1          1          1     0.9884          1 
  19   rs113284340     0.1544     0.1544          1          1          1          1     0.9884          1 
  19   rs148558424     0.1544     0.1544          1          1          1          1     0.9884          1 
  19    rs72986530     0.1544     0.1544          1          1          1          1     0.9884          1 
  19    rs10420047     0.1544     0.1544          1          1          1          1     0.9884          1 
  19    rs10407292     0.1544     0.1544          1          1          1          1     0.9884          1 
  19    rs10414729     0.1544     0.1544          1          1          1          1     0.9884          1 
  19     rs7250400     0.1547     0.1547          1          1          1          1     0.9884          1 
  19    rs35333884     0.1547     0.1547          1          1          1          1     0.9884          1 
  19    rs34799738     0.1547     0.1547          1          1          1          1     0.9884          1 
  19    rs73924353      0.155      0.155          1          1          1          1     0.9884          1 
  19   rs111914883      0.155      0.155          1          1          1          1     0.9884          1 
  19    rs73548352      0.155      0.155          1          1          1          1     0.9884          1 
  19    rs60628887      0.155      0.155          1          1          1          1     0.9884          1 
  19   rs145391175      0.155      0.155          1          1          1          1     0.9884          1 
  19    rs67145602      0.155      0.155          1          1          1          1     0.9884          1 
  19    rs62111355     0.1551     0.1551          1          1          1          1     0.9884          1 
  19    rs12973098     0.1551     0.1551          1          1          1          1     0.9884          1 
  19     rs7259351     0.1551     0.1551          1          1          1          1     0.9884          1 
  19     rs7259626     0.1551     0.1551          1          1          1          1     0.9884          1 
  19    rs62113360     0.1551     0.1551          1          1          1          1     0.9884          1 
  19     rs7245829     0.1551     0.1551          1          1          1          1     0.9884          1 
  19    rs35807820     0.1551     0.1551          1          1          1          1     0.9884          1 
  19    rs57291915     0.1551     0.1551          1          1          1          1     0.9884          1 
  19    rs61242683     0.1551     0.1551          1          1          1          1     0.9884          1 
  19    rs58176675     0.1551     0.1551          1          1          1          1     0.9884          1 
  19    rs12973462     0.1551     0.1551          1          1          1          1     0.9884          1 
  19     rs8101796     0.1551     0.1551          1          1          1          1     0.9884          1 
  19    rs11667028     0.1551     0.1551          1          1          1          1     0.9884          1 
  19    rs11667998     0.1551     0.1551          1          1          1          1     0.9884          1 
  19    rs11667035     0.1551     0.1551          1          1          1          1     0.9884          1 
  19    rs11667083     0.1551     0.1551          1          1          1          1     0.9884          1 
  19    rs11670340     0.1551     0.1551          1          1          1          1     0.9884          1 
  19    rs11668055     0.1551     0.1551          1          1          1          1     0.9884          1 
  19    rs62111750     0.1551     0.1551          1          1          1          1     0.9884          1 
  19    rs36093070     0.1551     0.1551          1          1          1          1     0.9884          1 
  19    rs62111752     0.1551     0.1551          1          1          1          1     0.9884          1 
  19    rs62109762     0.1551     0.1551          1          1          1          1     0.9884          1 
  19    rs62109763     0.1551     0.1551          1          1          1          1     0.9884          1 
  19   rs200582880     0.1551     0.1551          1          1          1          1     0.9884          1 
  19    rs35268156     0.1551     0.1551          1          1          1          1     0.9884          1 
  19    rs17159299     0.1551     0.1551          1          1          1          1     0.9884          1 
  19   rs139667459     0.1551     0.1551          1          1          1          1     0.9884          1 
  19     rs8106516     0.1551     0.1551          1          1          1          1     0.9884          1 
  19   rs145021806     0.1551     0.1551          1          1          1          1     0.9884          1 
  19     rs8109545     0.1551     0.1551          1          1          1          1     0.9884          1 
  19     rs8112153     0.1551     0.1551          1          1          1          1     0.9884          1 
  19     rs8112159     0.1551     0.1551          1          1          1          1     0.9884          1 
  19     rs8112167     0.1551     0.1551          1          1          1          1     0.9884          1 
  19     rs8112354     0.1551     0.1551          1          1          1          1     0.9884          1 
  19    rs62109768     0.1551     0.1551          1          1          1          1     0.9884          1 
  19     rs8100377     0.1553     0.1553          1          1          1          1     0.9884          1 
  19   rs114197345     0.1553     0.1553          1          1          1          1     0.9884          1 
  19    rs10417594     0.1554     0.1554          1          1          1          1     0.9884          1 
  19   rs116122371     0.1554     0.1554          1          1          1          1     0.9884          1 
  19   rs116444490     0.1555     0.1555          1          1          1          1     0.9884          1 
  19   rs564694178     0.1556     0.1556          1          1          1          1     0.9884          1 
  19    rs11669968     0.1557     0.1557          1          1          1          1     0.9884          1 
  19    rs61458959     0.1558     0.1558          1          1          1          1     0.9884          1 
  19    rs60168460     0.1558     0.1558          1          1          1          1     0.9884          1 
  19    rs58439085     0.1558     0.1558          1          1          1          1     0.9884          1 
  19    rs61027650     0.1558     0.1558          1          1          1          1     0.9884          1 
  19    rs56768489     0.1558     0.1558          1          1          1          1     0.9884          1 
  19    rs61171656     0.1558     0.1558          1          1          1          1     0.9884          1 
  19    rs60953033     0.1558     0.1558          1          1          1          1     0.9884          1 
  19    rs10405376     0.1558     0.1558          1          1          1          1     0.9884          1 
  19    rs10421238     0.1558     0.1558          1          1          1          1     0.9884          1 
  19    rs10401639     0.1558     0.1558          1          1          1          1     0.9884          1 
  19    rs10411223     0.1558     0.1558          1          1          1          1     0.9884          1 
  19    rs10421501     0.1558     0.1558          1          1          1          1     0.9884          1 
  19    rs10421693     0.1558     0.1558          1          1          1          1     0.9884          1 
  19    rs10422362     0.1558     0.1558          1          1          1          1     0.9884          1 
  19   rs112307104     0.1558     0.1558          1          1          1          1     0.9884          1 
  19      rs899204     0.1558     0.1558          1          1          1          1     0.9884          1 
  19    rs13345466      0.156      0.156          1          1          1          1     0.9884          1 
  19    rs12150912     0.1562     0.1562          1          1          1          1     0.9884          1 
  19   rs542536915     0.1563     0.1563          1          1          1          1     0.9884          1 
  19    rs75734496     0.1564     0.1564          1          1          1          1     0.9884          1 
  19   rs113568492     0.1566     0.1566          1          1          1          1     0.9884          1 
  19   rs143068870     0.1566     0.1566          1          1          1          1     0.9884          1 
  19    rs78099705     0.1566     0.1566          1          1          1          1     0.9884          1 
  19    rs75096035     0.1566     0.1566          1          1          1          1     0.9884          1 
  19    rs76882869     0.1566     0.1566          1          1          1          1     0.9884          1 
  19    rs80257388     0.1566     0.1566          1          1          1          1     0.9884          1 
  19    rs77546369     0.1566     0.1566          1          1          1          1     0.9884          1 
  19   rs146120488     0.1566     0.1566          1          1          1          1     0.9884          1 
  19    rs77373430     0.1566     0.1566          1          1          1          1     0.9884          1 
  19   rs115097389     0.1566     0.1566          1          1          1          1     0.9884          1 
  19   rs150577074     0.1566     0.1566          1          1          1          1     0.9884          1 
  19    rs77181559     0.1566     0.1566          1          1          1          1     0.9884          1 
  19   rs137924894     0.1566     0.1566          1          1          1          1     0.9884          1 
  19    rs75901532     0.1566     0.1566          1          1          1          1     0.9884          1 
  19   rs115310443     0.1566     0.1566          1          1          1          1     0.9884          1 
  19   rs116127898     0.1566     0.1566          1          1          1          1     0.9884          1 
  19    rs78447388     0.1566     0.1566          1          1          1          1     0.9884          1 
  19     rs1433061     0.1566     0.1566          1          1          1          1     0.9884          1 
  19   rs150345088     0.1566     0.1566          1          1          1          1     0.9884          1 
  19   rs143140157     0.1569     0.1569          1          1          1          1     0.9884          1 
  19      rs441751     0.1571     0.1571          1          1          1          1     0.9884          1 
  19   rs149779298     0.1571     0.1571          1          1          1          1     0.9884          1 
  19   rs144336392     0.1571     0.1571          1          1          1          1     0.9884          1 
  19    rs10413489     0.1572     0.1572          1          1          1          1     0.9884          1 
  19    rs35126523     0.1572     0.1572          1          1          1          1     0.9884          1 
  19      rs494642     0.1573     0.1573          1          1          1          1     0.9884          1 
  19     rs2546134     0.1573     0.1573          1          1          1          1     0.9884          1 
  19     rs2546135     0.1573     0.1573          1          1          1          1     0.9884          1 
  19    rs73498772     0.1573     0.1573          1          1          1          1     0.9884          1 
  19     rs8111850     0.1575     0.1575          1          1          1          1     0.9884          1 
  19     rs1808563     0.1575     0.1575          1          1          1          1     0.9884          1 
  19    rs10423572     0.1576     0.1576          1          1          1          1     0.9884          1 
  19      rs168148     0.1577     0.1577          1          1          1          1     0.9884          1 
  19      rs250512     0.1577     0.1577          1          1          1          1     0.9884          1 
  19     rs2241591     0.1577     0.1577          1          1          1          1     0.9884          1 
  19   rs112992332     0.1577     0.1577          1          1          1          1     0.9884          1 
  19   rs113225496     0.1577     0.1577          1          1          1          1     0.9884          1 
  19    rs59926460     0.1577     0.1577          1          1          1          1     0.9884          1 
  19    rs72997027     0.1579     0.1579          1          1          1          1     0.9884          1 
  19     rs8109332     0.1579     0.1579          1          1          1          1     0.9884          1 
  19     rs3826741      0.158      0.158          1          1          1          1     0.9884          1 
  19     rs3136653      0.158      0.158          1          1          1          1     0.9884          1 
  19    rs10409772     0.1582     0.1582          1          1          1          1     0.9884          1 
  19      rs411204     0.1584     0.1584          1          1          1          1     0.9884          1 
  19      rs408167     0.1584     0.1584          1          1          1          1     0.9884          1 
  19      rs408372     0.1584     0.1584          1          1          1          1     0.9884          1 
  19   rs111853886     0.1586     0.1586          1          1          1          1     0.9884          1 
  19     rs7260351     0.1588     0.1588          1          1          1          1     0.9884          1 
  19      rs687960     0.1588     0.1588          1          1          1          1     0.9884          1 
  19    rs71179860     0.1589     0.1589          1          1          1          1     0.9884          1 
  19    rs11671297     0.1591     0.1591          1          1          1          1     0.9884          1 
  19   rs540185358     0.1594     0.1594          1          1          1          1     0.9884          1 
  19   rs200103523     0.1594     0.1594          1          1          1          1     0.9884          1 
  19    rs10421043     0.1595     0.1595          1          1          1          1     0.9884          1 
  19     rs2287911     0.1596     0.1596          1          1          1          1     0.9884          1 
  19     rs7252672     0.1596     0.1596          1          1          1          1     0.9884          1 
  19    rs74796908       0.16       0.16          1          1          1          1     0.9884          1 
  19   rs115812514       0.16       0.16          1          1          1          1     0.9884          1 
  19   rs147256591       0.16       0.16          1          1          1          1     0.9884          1 
  19   rs140581676       0.16       0.16          1          1          1          1     0.9884          1 
  19   rs148710574     0.1603     0.1603          1          1          1          1     0.9884          1 
  19   rs181292833     0.1603     0.1603          1          1          1          1     0.9884          1 
  19   rs147278126     0.1603     0.1603          1          1          1          1     0.9884          1 
  19   rs116248082     0.1603     0.1603          1          1          1          1     0.9884          1 
  19    rs67104970     0.1606     0.1606          1          1          1          1     0.9884          1 
  19     rs7248719     0.1607     0.1607          1          1          1          1     0.9884          1 
  19     rs2637197     0.1607     0.1607          1          1          1          1     0.9884          1 
  19   rs112186796     0.1607     0.1607          1          1          1          1     0.9884          1 
  19   rs111991228     0.1607     0.1607          1          1          1          1     0.9884          1 
  19   rs112544030     0.1607     0.1607          1          1          1          1     0.9884          1 
  19   rs112247968     0.1607     0.1607          1          1          1          1     0.9884          1 
  19    rs73923910     0.1609     0.1609          1          1          1          1     0.9884          1 
  19   rs139787145     0.1609     0.1609          1          1          1          1     0.9884          1 
  19     rs2547437     0.1611     0.1611          1          1          1          1     0.9884          1 
  19    rs61572044     0.1611     0.1611          1          1          1          1     0.9884          1 
  19   rs148727608     0.1611     0.1611          1          1          1          1     0.9884          1 
  19     rs7257351     0.1611     0.1611          1          1          1          1     0.9884          1 
  19   rs113198155     0.1611     0.1611          1          1          1          1     0.9884          1 
  19     rs2561794     0.1612     0.1612          1          1          1          1     0.9884          1 
  19    rs57338458     0.1612     0.1612          1          1          1          1     0.9884          1 
  19    rs11670049     0.1613     0.1613          1          1          1          1     0.9884          1 
  19    rs10412398     0.1614     0.1614          1          1          1          1     0.9884          1 
  19    rs73006091     0.1615     0.1615          1          1          1          1     0.9884          1 
  19    rs34846316     0.1616     0.1616          1          1          1          1     0.9884          1 
  19    rs57041965     0.1618     0.1618          1          1          1          1     0.9884          1 
  19     rs2279043     0.1618     0.1618          1          1          1          1     0.9884          1 
  19     rs8110907     0.1618     0.1618          1          1          1          1     0.9884          1 
  19     rs8111036     0.1618     0.1618          1          1          1          1     0.9884          1 
  19    rs12981878     0.1618     0.1618          1          1          1          1     0.9884          1 
  19    rs34284870     0.1618     0.1618          1          1          1          1     0.9884          1 
  19    rs12983000     0.1619     0.1619          1          1          1          1     0.9884          1 
  19      rs655852     0.1619     0.1619          1          1          1          1     0.9884          1 
  19      rs691392     0.1619     0.1619          1          1          1          1     0.9884          1 
  19   rs141722657      0.162      0.162          1          1          1          1     0.9884          1 
  19     rs8104481      0.162      0.162          1          1          1          1     0.9884          1 
  19    rs62119448     0.1621     0.1621          1          1          1          1     0.9884          1 
  19     rs2967725     0.1622     0.1622          1          1          1          1     0.9884          1 
  19   rs549060946     0.1623     0.1623          1          1          1          1     0.9884          1 
  19   rs113557077     0.1624     0.1624          1          1          1          1     0.9884          1 
  19   rs140852142     0.1624     0.1624          1          1          1          1     0.9884          1 
  19     rs8104528     0.1629     0.1629          1          1          1          1     0.9884          1 
  19     rs7250621      0.163      0.163          1          1          1          1     0.9884          1 
  19   rs146219291     0.1632     0.1632          1          1          1          1     0.9884          1 
  19    rs57907731     0.1632     0.1632          1          1          1          1     0.9884          1 
  19    rs71892431     0.1635     0.1635          1          1          1          1     0.9884          1 
  19      rs685048     0.1635     0.1635          1          1          1          1     0.9884          1 
  19      rs589710     0.1635     0.1635          1          1          1          1     0.9884          1 
  19     rs7256646     0.1636     0.1636          1          1          1          1     0.9884          1 
  19   rs118043255     0.1636     0.1636          1          1          1          1     0.9884          1 
  19   rs539827379     0.1636     0.1636          1          1          1          1     0.9884          1 
  19   rs111369943     0.1636     0.1636          1          1          1          1     0.9884          1 
  19    rs11448240     0.1637     0.1637          1          1          1          1     0.9884          1 
  19      rs560849     0.1638     0.1638          1          1          1          1     0.9884          1 
  19      rs604959     0.1638     0.1638          1          1          1          1     0.9884          1 
  19      rs526411     0.1638     0.1638          1          1          1          1     0.9884          1 
  19      rs654059     0.1638     0.1638          1          1          1          1     0.9884          1 
  19      rs488886     0.1638     0.1638          1          1          1          1     0.9884          1 
  19    rs34819904     0.1638     0.1638          1          1          1          1     0.9884          1 
  19     rs2913934     0.1638     0.1638          1          1          1          1     0.9884          1 
  19     rs2927711     0.1638     0.1638          1          1          1          1     0.9884          1 
  19     rs2913935     0.1638     0.1638          1          1          1          1     0.9884          1 
  19     rs2913936     0.1638     0.1638          1          1          1          1     0.9884          1 
  19     rs2967700     0.1638     0.1638          1          1          1          1     0.9884          1 
  19     rs2967699     0.1638     0.1638          1          1          1          1     0.9884          1 
  19     rs2967698     0.1638     0.1638          1          1          1          1     0.9884          1 
  19     rs2913937     0.1638     0.1638          1          1          1          1     0.9884          1 
  19     rs2913938     0.1638     0.1638          1          1          1          1     0.9884          1 
  19    rs56189413     0.1638     0.1638          1          1          1          1     0.9884          1 
  19     rs2967697     0.1638     0.1638          1          1          1          1     0.9884          1 
  19     rs2913939     0.1638     0.1638          1          1          1          1     0.9884          1 
  19     rs2967696     0.1638     0.1638          1          1          1          1     0.9884          1 
  19     rs2967695     0.1638     0.1638          1          1          1          1     0.9884          1 
  19   rs565219362     0.1638     0.1638          1          1          1          1     0.9884          1 
  19   rs150721232     0.1639     0.1639          1          1          1          1     0.9884          1 
  19    rs28817930     0.1639     0.1639          1          1          1          1     0.9884          1 
  19     rs7252993     0.1641     0.1641          1          1          1          1     0.9884          1 
  19     rs6512164     0.1641     0.1641          1          1          1          1     0.9884          1 
  19    rs12975453     0.1641     0.1641          1          1          1          1     0.9884          1 
  19   rs114772352     0.1642     0.1642          1          1          1          1     0.9884          1 
  19   rs139343055     0.1642     0.1642          1          1          1          1     0.9884          1 
  19    rs73921404     0.1643     0.1643          1          1          1          1     0.9884          1 
  19    rs10404835     0.1643     0.1643          1          1          1          1     0.9884          1 
  19    rs10409371     0.1643     0.1643          1          1          1          1     0.9884          1 
  19    rs10404890     0.1643     0.1643          1          1          1          1     0.9884          1 
  19    rs10420664     0.1643     0.1643          1          1          1          1     0.9884          1 
  19    rs10421125     0.1643     0.1643          1          1          1          1     0.9884          1 
  19    rs10416317     0.1643     0.1643          1          1          1          1     0.9884          1 
  19   rs144281850     0.1643     0.1643          1          1          1          1     0.9884          1 
  19     rs9329378     0.1643     0.1643          1          1          1          1     0.9884          1 
  19     rs9329379     0.1643     0.1643          1          1          1          1     0.9884          1 
  19     rs9329381     0.1643     0.1643          1          1          1          1     0.9884          1 
  19   rs146386067     0.1643     0.1643          1          1          1          1     0.9884          1 
  19    rs34634484     0.1643     0.1643          1          1          1          1     0.9884          1 
  19    rs35441825     0.1643     0.1643          1          1          1          1     0.9884          1 
  19    rs73921413     0.1643     0.1643          1          1          1          1     0.9884          1 
  19     rs7256500     0.1644     0.1644          1          1          1          1     0.9884          1 
  19    rs56727053     0.1644     0.1644          1          1          1          1     0.9884          1 
  19    rs35390907     0.1644     0.1644          1          1          1          1     0.9884          1 
  19    rs79504417     0.1645     0.1645          1          1          1          1     0.9884          1 
  19    rs35085285     0.1647     0.1647          1          1          1          1     0.9884          1 
  19     rs7249943     0.1648     0.1648          1          1          1          1     0.9884          1 
  19     rs6510959     0.1649     0.1649          1          1          1          1     0.9884          1 
  19   rs148381379     0.1651     0.1651          1          1          1          1     0.9884          1 
  19    rs73505766     0.1651     0.1651          1          1          1          1     0.9884          1 
  19   rs111396987     0.1651     0.1651          1          1          1          1     0.9884          1 
  19   rs113696640     0.1651     0.1651          1          1          1          1     0.9884          1 
  19   rs112287818     0.1651     0.1651          1          1          1          1     0.9884          1 
  19    rs73505774     0.1651     0.1651          1          1          1          1     0.9884          1 
  19     rs7259056     0.1652     0.1652          1          1          1          1     0.9884          1 
  19    rs36016119     0.1654     0.1654          1          1          1          1     0.9884          1 
  19     rs8104339     0.1655     0.1655          1          1          1          1     0.9884          1 
  19     rs2927715     0.1655     0.1655          1          1          1          1     0.9884          1 
  19     rs2927714     0.1655     0.1655          1          1          1          1     0.9884          1 
  19   rs112569697     0.1656     0.1656          1          1          1          1     0.9884          1 
  19    rs67718817     0.1656     0.1656          1          1          1          1     0.9884          1 
  19   rs200037988     0.1657     0.1657          1          1          1          1     0.9884          1 
  19    rs10402265     0.1658     0.1658          1          1          1          1     0.9884          1 
  19    rs71175862     0.1658     0.1658          1          1          1          1     0.9884          1 
  19   rs112827254     0.1659     0.1659          1          1          1          1     0.9884          1 
  19   rs587683948      0.166      0.166          1          1          1          1     0.9884          1 
  19     rs8106382      0.166      0.166          1          1          1          1     0.9884          1 
  19    rs10419556     0.1661     0.1661          1          1          1          1     0.9884          1 
  19   rs560374411     0.1663     0.1663          1          1          1          1     0.9884          1 
  19   rs587602383     0.1663     0.1663          1          1          1          1     0.9884          1 
  19     rs7256275     0.1665     0.1665          1          1          1          1     0.9884          1 
  19     rs1972653     0.1665     0.1665          1          1          1          1     0.9884          1 
  19   rs114342631     0.1667     0.1667          1          1          1          1     0.9884          1 
  19     rs8101232     0.1668     0.1668          1          1          1          1     0.9884          1 
  19     rs8104876     0.1668     0.1668          1          1          1          1     0.9884          1 
  19   rs113019969     0.1669     0.1669          1          1          1          1     0.9884          1 
  19    rs11667611      0.167      0.167          1          1          1          1     0.9884          1 
  19     rs2019092      0.167      0.167          1          1          1          1     0.9884          1 
  19   rs116270843      0.167      0.167          1          1          1          1     0.9884          1 
  19     rs2303178      0.167      0.167          1          1          1          1     0.9884          1 
  19     rs6603064     0.1671     0.1671          1          1          1          1     0.9884          1 
  19   rs560293612     0.1671     0.1671          1          1          1          1     0.9884          1 
  19     rs4566305     0.1672     0.1672          1          1          1          1     0.9884          1 
  19   rs140764965     0.1672     0.1672          1          1          1          1     0.9884          1 
  19    rs79828401     0.1672     0.1672          1          1          1          1     0.9884          1 
  19    rs78540758     0.1673     0.1673          1          1          1          1     0.9884          1 
  19   rs140640245     0.1673     0.1673          1          1          1          1     0.9884          1 
  19   rs138502153     0.1674     0.1674          1          1          1          1     0.9884          1 
  19     rs3833294     0.1675     0.1675          1          1          1          1     0.9884          1 
  19    rs57192694     0.1676     0.1676          1          1          1          1     0.9884          1 
  19    rs35006155     0.1677     0.1677          1          1          1          1     0.9884          1 
  19    rs10405061     0.1677     0.1677          1          1          1          1     0.9884          1 
  19    rs10714598     0.1679     0.1679          1          1          1          1     0.9884          1 
  19   rs113649135      0.168      0.168          1          1          1          1     0.9884          1 
  19   rs547294429     0.1681     0.1681          1          1          1          1     0.9884          1 
  19    rs74663465     0.1681     0.1681          1          1          1          1     0.9884          1 
  19    rs76283326     0.1681     0.1681          1          1          1          1     0.9884          1 
  19    rs78836102     0.1681     0.1681          1          1          1          1     0.9884          1 
  19    rs77917663     0.1681     0.1681          1          1          1          1     0.9884          1 
  19    rs79860098     0.1681     0.1681          1          1          1          1     0.9884          1 
  19    rs73923387     0.1682     0.1682          1          1          1          1     0.9884          1 
  19    rs73923388     0.1682     0.1682          1          1          1          1     0.9884          1 
  19   rs111664273     0.1682     0.1682          1          1          1          1     0.9884          1 
  19   rs112172957     0.1682     0.1682          1          1          1          1     0.9884          1 
  19   rs113008401     0.1682     0.1682          1          1          1          1     0.9884          1 
  19   rs112957606     0.1686     0.1686          1          1          1          1     0.9884          1 
  19     rs8110151     0.1686     0.1686          1          1          1          1     0.9884          1 
  19    rs61460442     0.1686     0.1686          1          1          1          1     0.9884          1 
  19     rs7248921     0.1688     0.1688          1          1          1          1     0.9884          1 
  19    rs80155757     0.1689     0.1689          1          1          1          1     0.9884          1 
  19      rs661241     0.1689     0.1689          1          1          1          1     0.9884          1 
  19    rs80125054      0.169      0.169          1          1          1          1     0.9884          1 
  19   rs201444959      0.169      0.169          1          1          1          1     0.9884          1 
  19   rs149244871      0.169      0.169          1          1          1          1     0.9884          1 
  19       rs42316      0.169      0.169          1          1          1          1     0.9884          1 
  19      rs331691     0.1695     0.1695          1          1          1          1     0.9884          1 
  19     rs7249440     0.1697     0.1697          1          1          1          1     0.9884          1 
  19    rs67974150     0.1697     0.1697          1          1          1          1     0.9884          1 
  19    rs34918448     0.1697     0.1697          1          1          1          1     0.9884          1 
  19     rs7259459     0.1697     0.1697          1          1          1          1     0.9884          1 
  19    rs11669559     0.1698     0.1698          1          1          1          1     0.9884          1 
  19      rs340135     0.1699     0.1699          1          1          1          1     0.9884          1 
  19      rs340141     0.1699     0.1699          1          1          1          1     0.9884          1 
  19    rs77247151       0.17       0.17          1          1          1          1     0.9884          1 
  19    rs78461511       0.17       0.17          1          1          1          1     0.9884          1 
  19   rs112935763       0.17       0.17          1          1          1          1     0.9884          1 
  19   rs113936714       0.17       0.17          1          1          1          1     0.9884          1 
  19    rs60930048       0.17       0.17          1          1          1          1     0.9884          1 
  19    rs75046347       0.17       0.17          1          1          1          1     0.9884          1 
  19     rs6510879       0.17       0.17          1          1          1          1     0.9884          1 
  19   rs112095212       0.17       0.17          1          1          1          1     0.9884          1 
  19   rs111843531       0.17       0.17          1          1          1          1     0.9884          1 
  19    rs16993437       0.17       0.17          1          1          1          1     0.9884          1 
  19     rs6511918     0.1701     0.1701          1          1          1          1     0.9884          1 
  19   rs112640871     0.1702     0.1702          1          1          1          1     0.9884          1 
  19   rs541900700     0.1703     0.1703          1          1          1          1     0.9884          1 
  19    rs10417568     0.1704     0.1704          1          1          1          1     0.9884          1 
  19    rs60918571     0.1706     0.1706          1          1          1          1     0.9884          1 
  19    rs34385193     0.1707     0.1707          1          1          1          1     0.9884          1 
  19   rs150234576     0.1708     0.1708          1          1          1          1     0.9884          1 
  19     rs1469079     0.1712     0.1712          1          1          1          1     0.9884          1 
  19    rs17438280     0.1713     0.1713          1          1          1          1     0.9884          1 
  19   rs575304121     0.1714     0.1714          1          1          1          1     0.9884          1 
  19   rs544422202     0.1714     0.1714          1          1          1          1     0.9884          1 
  19    rs12981234     0.1716     0.1716          1          1          1          1     0.9884          1 
  19   rs115146837     0.1717     0.1717          1          1          1          1     0.9884          1 
  19    rs10403784     0.1718     0.1718          1          1          1          1     0.9884          1 
  19    rs12979129     0.1718     0.1718          1          1          1          1     0.9884          1 
  19    rs12985563     0.1718     0.1718          1          1          1          1     0.9884          1 
  19     rs1644753     0.1718     0.1718          1          1          1          1     0.9884          1 
  19     rs9749527     0.1718     0.1718          1          1          1          1     0.9884          1 
  19     rs9749457     0.1718     0.1718          1          1          1          1     0.9884          1 
  19     rs9749004     0.1718     0.1718          1          1          1          1     0.9884          1 
  19      rs426868     0.1718     0.1718          1          1          1          1     0.9884          1 
  19      rs372959     0.1718     0.1718          1          1          1          1     0.9884          1 
  19      rs451785     0.1718     0.1718          1          1          1          1     0.9884          1 
  19   rs572582124      0.172      0.172          1          1          1          1     0.9884          1 
  19   rs576824126      0.172      0.172          1          1          1          1     0.9884          1 
  19    rs10402721      0.172      0.172          1          1          1          1     0.9884          1 
  19      rs890860     0.1721     0.1721          1          1          1          1     0.9884          1 
  19   rs189383793     0.1722     0.1722          1          1          1          1     0.9884          1 
  19    rs10405675     0.1722     0.1722          1          1          1          1     0.9884          1 
  19      rs662894     0.1724     0.1724          1          1          1          1     0.9884          1 
  19   rs115001942     0.1727     0.1727          1          1          1          1     0.9884          1 
  19    rs28826689     0.1727     0.1727          1          1          1          1     0.9884          1 
  19   rs141814291     0.1727     0.1727          1          1          1          1     0.9884          1 
  19    rs75282451     0.1727     0.1727          1          1          1          1     0.9884          1 
  19    rs11669411     0.1727     0.1727          1          1          1          1     0.9884          1 
  19    rs57410351     0.1727     0.1727          1          1          1          1     0.9884          1 
  19     rs4476279     0.1727     0.1727          1          1          1          1     0.9884          1 
  19   rs114274889     0.1728     0.1728          1          1          1          1     0.9884          1 
  19   rs143918466     0.1728     0.1728          1          1          1          1     0.9884          1 
  19    rs10422281     0.1729     0.1729          1          1          1          1     0.9884          1 
  19    rs11465372     0.1729     0.1729          1          1          1          1     0.9884          1 
  19    rs11465366     0.1729     0.1729          1          1          1          1     0.9884          1 
  19     rs3787069     0.1729     0.1729          1          1          1          1     0.9884          1 
  19   rs138082169     0.1732     0.1732          1          1          1          1     0.9884          1 
  19     rs7255607     0.1734     0.1734          1          1          1          1     0.9884          1 
  19    rs73920063     0.1734     0.1734          1          1          1          1     0.9884          1 
  19    rs75833150     0.1734     0.1734          1          1          1          1     0.9884          1 
  19    rs10423575     0.1734     0.1734          1          1          1          1     0.9884          1 
  19    rs10424012     0.1734     0.1734          1          1          1          1     0.9884          1 
  19    rs10421619     0.1734     0.1734          1          1          1          1     0.9884          1 
  19    rs10401730     0.1734     0.1734          1          1          1          1     0.9884          1 
  19    rs10424680     0.1737     0.1737          1          1          1          1     0.9884          1 
  19     rs8108791     0.1737     0.1737          1          1          1          1     0.9884          1 
  19    rs59918870     0.1737     0.1737          1          1          1          1     0.9884          1 
  19    rs45505598     0.1737     0.1737          1          1          1          1     0.9884          1 
  19     rs8110625     0.1737     0.1737          1          1          1          1     0.9884          1 
  19    rs11878263     0.1737     0.1737          1          1          1          1     0.9884          1 
  19    rs11880908     0.1737     0.1737          1          1          1          1     0.9884          1 
  19    rs62111318     0.1737     0.1737          1          1          1          1     0.9884          1 
  19    rs62113380      0.174      0.174          1          1          1          1     0.9884          1 
  19    rs34714080      0.174      0.174          1          1          1          1     0.9884          1 
  19     rs8106864     0.1741     0.1741          1          1          1          1     0.9884          1 
  19    rs10536413     0.1742     0.1742          1          1          1          1     0.9884          1 
  19    rs58933546     0.1742     0.1742          1          1          1          1     0.9884          1 
  19   rs114205023     0.1742     0.1742          1          1          1          1     0.9884          1 
  19   rs187466049     0.1742     0.1742          1          1          1          1     0.9884          1 
  19   rs112002107     0.1742     0.1742          1          1          1          1     0.9884          1 
  19     rs2967628     0.1743     0.1743          1          1          1          1     0.9884          1 
  19     rs4804290     0.1743     0.1743          1          1          1          1     0.9884          1 
  19      rs395909     0.1744     0.1744          1          1          1          1     0.9884          1 
  19   rs112860927     0.1744     0.1744          1          1          1          1     0.9884          1 
  19   rs116698334     0.1744     0.1744          1          1          1          1     0.9884          1 
  19     rs2024163     0.1746     0.1746          1          1          1          1     0.9884          1 
  19   rs201252664     0.1747     0.1747          1          1          1          1     0.9884          1 
  19    rs60347693     0.1752     0.1752          1          1          1          1     0.9884          1 
  19    rs76046311     0.1752     0.1752          1          1          1          1     0.9884          1 
  19    rs74694619     0.1752     0.1752          1          1          1          1     0.9884          1 
  19     rs8113831     0.1757     0.1757          1          1          1          1     0.9884          1 
  19     rs4331435     0.1757     0.1757          1          1          1          1     0.9884          1 
  19    rs11669301     0.1757     0.1757          1          1          1          1     0.9884          1 
  19    rs11085158     0.1757     0.1757          1          1          1          1     0.9884          1 
  19    rs11880577     0.1757     0.1757          1          1          1          1     0.9884          1 
  19    rs10403939     0.1758     0.1758          1          1          1          1     0.9884          1 
  19   rs200194087     0.1759     0.1759          1          1          1          1     0.9884          1 
  19     rs4804061      0.176      0.176          1          1          1          1     0.9884          1 
  19     rs3865464      0.176      0.176          1          1          1          1     0.9884          1 
  19     rs8182583      0.176      0.176          1          1          1          1     0.9884          1 
  19    rs74809330     0.1763     0.1763          1          1          1          1     0.9884          1 
  19    rs73539613     0.1763     0.1763          1          1          1          1     0.9884          1 
  19    rs61064939     0.1763     0.1763          1          1          1          1     0.9884          1 
  19     rs2967768     0.1764     0.1764          1          1          1          1     0.9884          1 
  19    rs35297872     0.1764     0.1764          1          1          1          1     0.9884          1 
  19    rs79016229     0.1765     0.1765          1          1          1          1     0.9884          1 
  19   rs112112241     0.1767     0.1767          1          1          1          1     0.9884          1 
  19    rs78447335     0.1768     0.1768          1          1          1          1     0.9884          1 
  19   rs115742801     0.1768     0.1768          1          1          1          1     0.9884          1 
  19   rs587710049     0.1768     0.1768          1          1          1          1     0.9884          1 
  19    rs60803886     0.1769     0.1769          1          1          1          1     0.9884          1 
  19     rs2396188      0.177      0.177          1          1          1          1     0.9884          1 
  19    rs79441499      0.177      0.177          1          1          1          1     0.9884          1 
  19   rs116912419     0.1771     0.1771          1          1          1          1     0.9884          1 
  19    rs73493937     0.1771     0.1771          1          1          1          1     0.9884          1 
  19    rs10416530     0.1771     0.1771          1          1          1          1     0.9884          1 
  19     rs8101620     0.1773     0.1773          1          1          1          1     0.9884          1 
  19      rs413141     0.1775     0.1775          1          1          1          1     0.9884          1 
  19    rs10405845     0.1776     0.1776          1          1          1          1     0.9884          1 
  19    rs34970365     0.1777     0.1777          1          1          1          1     0.9884          1 
  19    rs13306458     0.1777     0.1777          1          1          1          1     0.9884          1 
  19    rs75154977     0.1777     0.1777          1          1          1          1     0.9884          1 
  19   rs115918585     0.1777     0.1777          1          1          1          1     0.9884          1 
  19    rs35957892     0.1778     0.1778          1          1          1          1     0.9884          1 
  19    rs11465402     0.1779     0.1779          1          1          1          1     0.9884          1 
  19    rs11465390     0.1779     0.1779          1          1          1          1     0.9884          1 
  19    rs11465380     0.1779     0.1779          1          1          1          1     0.9884          1 
  19    rs74524758     0.1779     0.1779          1          1          1          1     0.9884          1 
  19    rs11878528      0.178      0.178          1          1          1          1     0.9884          1 
  19   rs115880989      0.178      0.178          1          1          1          1     0.9884          1 
  19     rs8103869     0.1781     0.1781          1          1          1          1     0.9884          1 
  19     rs2547448     0.1782     0.1782          1          1          1          1     0.9884          1 
  19   rs145917648     0.1783     0.1783          1          1          1          1     0.9884          1 
  19      rs348337     0.1784     0.1784          1          1          1          1     0.9884          1 
  19    rs78256050     0.1785     0.1785          1          1          1          1     0.9884          1 
  19     rs7246346     0.1785     0.1785          1          1          1          1     0.9884          1 
  19    rs73492809     0.1785     0.1785          1          1          1          1     0.9884          1 
  19   rs114076105     0.1785     0.1785          1          1          1          1     0.9884          1 
  19     rs3219175     0.1785     0.1785          1          1          1          1     0.9884          1 
  19     rs8104034     0.1787     0.1787          1          1          1          1     0.9884          1 
  19   rs113623289      0.179      0.179          1          1          1          1     0.9884          1 
  19    rs12985146     0.1795     0.1795          1          1          1          1     0.9884          1 
  19   rs184027276     0.1798     0.1798          1          1          1          1     0.9884          1 
  19    rs10418596     0.1798     0.1798          1          1          1          1     0.9884          1 
  19    rs10404166       0.18       0.18          1          1          1          1     0.9884          1 
  19    rs35619681     0.1802     0.1802          1          1          1          1     0.9884          1 
  19    rs62123353     0.1809     0.1809          1          1          1          1     0.9884          1 
  19    rs60711382     0.1809     0.1809          1          1          1          1     0.9884          1 
  19    rs59514891     0.1809     0.1809          1          1          1          1     0.9884          1 
  19   rs536941245     0.1811     0.1811          1          1          1          1     0.9884          1 
  19    rs79197153     0.1811     0.1811          1          1          1          1     0.9884          1 
  19    rs79488365     0.1811     0.1811          1          1          1          1     0.9884          1 
  19    rs79994516     0.1811     0.1811          1          1          1          1     0.9884          1 
  19    rs28415875     0.1811     0.1811          1          1          1          1     0.9884          1 
  19   rs116481373     0.1811     0.1811          1          1          1          1     0.9884          1 
  19    rs73492838     0.1812     0.1812          1          1          1          1     0.9884          1 
  19    rs73491607     0.1813     0.1813          1          1          1          1     0.9884          1 
  19      rs899207     0.1816     0.1816          1          1          1          1     0.9884          1 
  19     rs4134835     0.1816     0.1816          1          1          1          1     0.9884          1 
  19    rs78220710     0.1817     0.1817          1          1          1          1     0.9884          1 
  19    rs28599881     0.1817     0.1817          1          1          1          1     0.9884          1 
  19   rs151211604     0.1817     0.1817          1          1          1          1     0.9884          1 
  19   rs111064563     0.1818     0.1818          1          1          1          1     0.9884          1 
  19   rs192555825     0.1821     0.1821          1          1          1          1     0.9884          1 
  19      rs466123     0.1822     0.1822          1          1          1          1     0.9884          1 
  19   rs140302428     0.1822     0.1822          1          1          1          1     0.9884          1 
  19     rs6512250     0.1823     0.1823          1          1          1          1     0.9884          1 
  19     rs6512253     0.1823     0.1823          1          1          1          1     0.9884          1 
  19      rs301425     0.1823     0.1823          1          1          1          1     0.9884          1 
  19      rs177300     0.1823     0.1823          1          1          1          1     0.9884          1 
  19       rs36245     0.1823     0.1823          1          1          1          1     0.9884          1 
  19       rs36244     0.1823     0.1823          1          1          1          1     0.9884          1 
  19       rs36243     0.1823     0.1823          1          1          1          1     0.9884          1 
  19    rs35445311     0.1823     0.1823          1          1          1          1     0.9884          1 
  19   rs575852922     0.1823     0.1823          1          1          1          1     0.9884          1 
  19       rs36241     0.1823     0.1823          1          1          1          1     0.9884          1 
  19       rs36240     0.1823     0.1823          1          1          1          1     0.9884          1 
  19     rs2918289     0.1823     0.1823          1          1          1          1     0.9884          1 
  19     rs2918288     0.1823     0.1823          1          1          1          1     0.9884          1 
  19     rs2967708     0.1823     0.1823          1          1          1          1     0.9884          1 
  19     rs2967707     0.1823     0.1823          1          1          1          1     0.9884          1 
  19     rs2967706     0.1823     0.1823          1          1          1          1     0.9884          1 
  19     rs2967632     0.1823     0.1823          1          1          1          1     0.9884          1 
  19   rs140922553     0.1823     0.1823          1          1          1          1     0.9884          1 
  19   rs183570788     0.1823     0.1823          1          1          1          1     0.9884          1 
  19    rs76601072     0.1823     0.1823          1          1          1          1     0.9884          1 
  19      rs486497     0.1824     0.1824          1          1          1          1     0.9884          1 
  19    rs55841410     0.1824     0.1824          1          1          1          1     0.9884          1 
  19     rs7351103     0.1824     0.1824          1          1          1          1     0.9884          1 
  19     rs3865473     0.1825     0.1825          1          1          1          1     0.9884          1 
  19   rs535875034     0.1828     0.1828          1          1          1          1     0.9884          1 
  19   rs553950924     0.1828     0.1828          1          1          1          1     0.9884          1 
  19    rs13353320     0.1828     0.1828          1          1          1          1     0.9884          1 
  19    rs13353340     0.1828     0.1828          1          1          1          1     0.9884          1 
  19     rs2250656     0.1829     0.1829          1          1          1          1     0.9884          1 
  19    rs12710265     0.1829     0.1829          1          1          1          1     0.9884          1 
  19    rs12977368     0.1829     0.1829          1          1          1          1     0.9884          1 
  19     rs2918318     0.1829     0.1829          1          1          1          1     0.9884          1 
  19     rs2340540     0.1829     0.1829          1          1          1          1     0.9884          1 
  19    rs11666151     0.1832     0.1832          1          1          1          1     0.9884          1 
  19     rs1678860     0.1832     0.1832          1          1          1          1     0.9884          1 
  19    rs11306508     0.1832     0.1832          1          1          1          1     0.9884          1 
  19     rs1612621     0.1832     0.1832          1          1          1          1     0.9884          1 
  19   rs200977535     0.1832     0.1832          1          1          1          1     0.9884          1 
  19    rs12981580     0.1832     0.1832          1          1          1          1     0.9884          1 
  19    rs61293321     0.1832     0.1832          1          1          1          1     0.9884          1 
  19    rs61507041     0.1832     0.1832          1          1          1          1     0.9884          1 
  19    rs35997297     0.1832     0.1832          1          1          1          1     0.9884          1 
  19    rs78440625     0.1833     0.1833          1          1          1          1     0.9884          1 
  19   rs200631755     0.1833     0.1833          1          1          1          1     0.9884          1 
  19    rs62125131     0.1833     0.1833          1          1          1          1     0.9884          1 
  19     rs7249045     0.1834     0.1834          1          1          1          1     0.9884          1 
  19    rs61097680     0.1834     0.1834          1          1          1          1     0.9884          1 
  19      rs331684     0.1834     0.1834          1          1          1          1     0.9884          1 
  19   rs114533871     0.1834     0.1834          1          1          1          1     0.9884          1 
  19     rs1674146     0.1834     0.1834          1          1          1          1     0.9884          1 
  19    rs11442325     0.1834     0.1834          1          1          1          1     0.9884          1 
  19     rs8109264     0.1834     0.1834          1          1          1          1     0.9884          1 
  19     rs2637198     0.1834     0.1834          1          1          1          1     0.9884          1 
  19    rs11667261     0.1834     0.1834          1          1          1          1     0.9884          1 
  19     rs2637202     0.1834     0.1834          1          1          1          1     0.9884          1 
  19      rs480208     0.1835     0.1835          1          1          1          1     0.9884          1 
  19   rs116638689     0.1838     0.1838          1          1          1          1     0.9884          1 
  19   rs202128143     0.1839     0.1839          1          1          1          1     0.9884          1 
  19    rs59225647     0.1841     0.1841          1          1          1          1     0.9884          1 
  19     rs8107417     0.1842     0.1842          1          1          1          1     0.9884          1 
  19    rs10408562     0.1842     0.1842          1          1          1          1     0.9884          1 
  19     rs1985937     0.1842     0.1842          1          1          1          1     0.9884          1 
  19    rs59324082     0.1844     0.1844          1          1          1          1     0.9884          1 
  19    rs11881254     0.1844     0.1844          1          1          1          1     0.9884          1 
  19     rs7408664     0.1844     0.1844          1          1          1          1     0.9884          1 
  19    rs61649769     0.1844     0.1844          1          1          1          1     0.9884          1 
  19    rs60391531     0.1844     0.1844          1          1          1          1     0.9884          1 
  19     rs7507911     0.1845     0.1845          1          1          1          1     0.9884          1 
  19     rs7250537     0.1845     0.1845          1          1          1          1     0.9884          1 
  19   rs144781072     0.1848     0.1848          1          1          1          1     0.9884          1 
  19    rs79476774     0.1848     0.1848          1          1          1          1     0.9884          1 
  19     rs6413502     0.1848     0.1848          1          1          1          1     0.9884          1 
  19     rs8104305     0.1848     0.1848          1          1          1          1     0.9884          1 
  19     rs8111037     0.1848     0.1848          1          1          1          1     0.9884          1 
  19   rs149722933     0.1849     0.1849          1          1          1          1     0.9884          1 
  19   rs147839062     0.1849     0.1849          1          1          1          1     0.9884          1 
  19    rs73503763     0.1849     0.1849          1          1          1          1     0.9884          1 
  19     rs4807856     0.1853     0.1853          1          1          1          1     0.9884          1 
  19    rs73493932     0.1853     0.1853          1          1          1          1     0.9884          1 
  19     rs2918317     0.1856     0.1856          1          1          1          1     0.9884          1 
  19     rs2967717     0.1856     0.1856          1          1          1          1     0.9884          1 
  19     rs2967716     0.1856     0.1856          1          1          1          1     0.9884          1 
  19     rs2967715     0.1856     0.1856          1          1          1          1     0.9884          1 
  19    rs79441523     0.1856     0.1856          1          1          1          1     0.9884          1 
  19    rs34340959     0.1859     0.1859          1          1          1          1     0.9884          1 
  19    rs11881086     0.1861     0.1861          1          1          1          1     0.9884          1 
  19   rs151023172     0.1861     0.1861          1          1          1          1     0.9884          1 
  19    rs10417484     0.1861     0.1861          1          1          1          1     0.9884          1 
  19    rs35096302     0.1861     0.1861          1          1          1          1     0.9884          1 
  19    rs10403781     0.1865     0.1865          1          1          1          1     0.9884          1 
  19     rs9917006     0.1865     0.1865          1          1          1          1     0.9884          1 
  19   rs547693434     0.1866     0.1866          1          1          1          1     0.9884          1 
  19    esv3643559     0.1866     0.1866          1          1          1          1     0.9884          1 
  19   rs142024212     0.1866     0.1866          1          1          1          1     0.9884          1 
  19   rs182726110     0.1866     0.1866          1          1          1          1     0.9884          1 
  19   rs150254164     0.1866     0.1866          1          1          1          1     0.9884          1 
  19    rs77951493     0.1866     0.1866          1          1          1          1     0.9884          1 
  19   rs146324901     0.1866     0.1866          1          1          1          1     0.9884          1 
  19    rs79109916     0.1866     0.1866          1          1          1          1     0.9884          1 
  19   rs142849458     0.1866     0.1866          1          1          1          1     0.9884          1 
  19   rs199559259     0.1866     0.1866          1          1          1          1     0.9884          1 
  19   rs200512690     0.1866     0.1866          1          1          1          1     0.9884          1 
  19   rs114557983     0.1866     0.1866          1          1          1          1     0.9884          1 
  19   rs116001277     0.1866     0.1866          1          1          1          1     0.9884          1 
  19   rs116307257     0.1866     0.1866          1          1          1          1     0.9884          1 
  19   rs149334487     0.1866     0.1866          1          1          1          1     0.9884          1 
  19   rs140275848     0.1866     0.1866          1          1          1          1     0.9884          1 
  19   rs142637639     0.1866     0.1866          1          1          1          1     0.9884          1 
  19   rs147500832     0.1866     0.1866          1          1          1          1     0.9884          1 
  19   rs148381783     0.1866     0.1866          1          1          1          1     0.9884          1 
  19   rs116463845     0.1866     0.1866          1          1          1          1     0.9884          1 
  19   rs144684146     0.1866     0.1866          1          1          1          1     0.9884          1 
  19   rs114258722     0.1866     0.1866          1          1          1          1     0.9884          1 
  19   rs115838493     0.1866     0.1866          1          1          1          1     0.9884          1 
  19   rs114043210     0.1866     0.1866          1          1          1          1     0.9884          1 
  19   rs149543814     0.1866     0.1866          1          1          1          1     0.9884          1 
  19   rs115940836     0.1866     0.1866          1          1          1          1     0.9884          1 
  19   rs141843343     0.1866     0.1866          1          1          1          1     0.9884          1 
  19   rs115655364     0.1866     0.1866          1          1          1          1     0.9884          1 
  19   rs151242807     0.1866     0.1866          1          1          1          1     0.9884          1 
  19   rs114064884     0.1866     0.1866          1          1          1          1     0.9884          1 
  19   rs114737154     0.1866     0.1866          1          1          1          1     0.9884          1 
  19   rs144137751     0.1866     0.1866          1          1          1          1     0.9884          1 
  19    rs35846585     0.1868     0.1868          1          1          1          1     0.9884          1 
  19   rs113153498      0.187      0.187          1          1          1          1     0.9884          1 
  19   rs112068722      0.187      0.187          1          1          1          1     0.9884          1 
  19   rs542431822      0.187      0.187          1          1          1          1     0.9884          1 
  19    rs10426493      0.187      0.187          1          1          1          1     0.9884          1 
  19    rs12459150      0.187      0.187          1          1          1          1     0.9884          1 
  19   rs114422114     0.1871     0.1871          1          1          1          1     0.9884          1 
  19     rs7246617     0.1871     0.1871          1          1          1          1     0.9884          1 
  19    rs62126382     0.1871     0.1871          1          1          1          1     0.9884          1 
  19     rs2336171     0.1871     0.1871          1          1          1          1     0.9884          1 
  19   rs149219271     0.1873     0.1873          1          1          1          1     0.9884          1 
  19   rs371568845     0.1873     0.1873          1          1          1          1     0.9884          1 
  19    rs73503755     0.1875     0.1875          1          1          1          1     0.9884          1 
  19   rs565215806     0.1875     0.1875          1          1          1          1     0.9884          1 
  19   rs147618998     0.1876     0.1876          1          1          1          1     0.9884          1 
  19   rs112721518     0.1877     0.1877          1          1          1          1     0.9884          1 
  19    rs12984133     0.1879     0.1879          1          1          1          1     0.9884          1 
  19    rs12610157      0.188      0.188          1          1          1          1     0.9884          1 
  19     rs3097184     0.1881     0.1881          1          1          1          1     0.9884          1 
  19     rs1808537     0.1881     0.1881          1          1          1          1     0.9884          1 
  19    rs12151097     0.1881     0.1881          1          1          1          1     0.9884          1 
  19    rs12151146     0.1881     0.1881          1          1          1          1     0.9884          1 
  19     rs2913959     0.1881     0.1881          1          1          1          1     0.9884          1 
  19     rs3097185     0.1881     0.1881          1          1          1          1     0.9884          1 
  19     rs2972579     0.1881     0.1881          1          1          1          1     0.9884          1 
  19     rs2972580     0.1881     0.1881          1          1          1          1     0.9884          1 
  19     rs2913961     0.1881     0.1881          1          1          1          1     0.9884          1 
  19    rs11880842     0.1882     0.1882          1          1          1          1     0.9884          1 
  19       rs36260     0.1882     0.1882          1          1          1          1     0.9884          1 
  19     rs4804225     0.1883     0.1883          1          1          1          1     0.9884          1 
  19     rs8113500     0.1885     0.1885          1          1          1          1     0.9884          1 
  19    rs10412041     0.1886     0.1886          1          1          1          1     0.9884          1 
  19    rs61203785     0.1887     0.1887          1          1          1          1     0.9884          1 
  19     rs9304930     0.1887     0.1887          1          1          1          1     0.9884          1 
  19    rs57207852     0.1887     0.1887          1          1          1          1     0.9884          1 
  19   rs112335245     0.1888     0.1888          1          1          1          1     0.9884          1 
  19   rs111444609     0.1889     0.1889          1          1          1          1     0.9884          1 
  19    rs57452891     0.1889     0.1889          1          1          1          1     0.9884          1 
  19    rs11672121     0.1889     0.1889          1          1          1          1     0.9884          1 
  19    rs59969167     0.1889     0.1889          1          1          1          1     0.9884          1 
  19    rs35018123     0.1889     0.1889          1          1          1          1     0.9884          1 
  19   rs113222390     0.1894     0.1894          1          1          1          1     0.9884          1 
  19    rs10426616     0.1894     0.1894          1          1          1          1     0.9884          1 
  19   rs148785802     0.1894     0.1894          1          1          1          1     0.9884          1 
  19   rs145348136     0.1894     0.1894          1          1          1          1     0.9884          1 
  19    rs28370465     0.1894     0.1894          1          1          1          1     0.9884          1 
  19     rs8110797     0.1894     0.1894          1          1          1          1     0.9884          1 
  19    rs10406815     0.1894     0.1894          1          1          1          1     0.9884          1 
  19    rs10417041     0.1894     0.1894          1          1          1          1     0.9884          1 
  19    rs62118869     0.1895     0.1895          1          1          1          1     0.9884          1 
  19   rs141289854     0.1896     0.1896          1          1          1          1     0.9884          1 
  19     rs9749394     0.1898     0.1898          1          1          1          1     0.9884          1 
  19   rs113830509     0.1898     0.1898          1          1          1          1     0.9884          1 
  19    rs56992811     0.1899     0.1899          1          1          1          1     0.9884          1 
  19    rs57868533     0.1903     0.1903          1          1          1          1     0.9884          1 
  19    rs73920065     0.1903     0.1903          1          1          1          1     0.9884          1 
  19      rs534464     0.1904     0.1904          1          1          1          1     0.9884          1 
  19      rs597582     0.1904     0.1904          1          1          1          1     0.9884          1 
  19      rs598023     0.1904     0.1904          1          1          1          1     0.9884          1 
  19      rs598028     0.1904     0.1904          1          1          1          1     0.9884          1 
  19      rs599330     0.1904     0.1904          1          1          1          1     0.9884          1 
  19      rs524530     0.1904     0.1904          1          1          1          1     0.9884          1 
  19     rs8102180     0.1905     0.1905          1          1          1          1     0.9884          1 
  19    rs62120166     0.1905     0.1905          1          1          1          1     0.9884          1 
  19    rs10407714     0.1906     0.1906          1          1          1          1     0.9884          1 
  19     rs6511937     0.1906     0.1906          1          1          1          1     0.9884          1 
  19   rs547007282     0.1908     0.1908          1          1          1          1     0.9884          1 
  19    rs10408682     0.1912     0.1912          1          1          1          1     0.9884          1 
  19      rs348396     0.1914     0.1914          1          1          1          1     0.9884          1 
  19    rs34294924     0.1914     0.1914          1          1          1          1     0.9884          1 
  19   rs572481422     0.1915     0.1915          1          1          1          1     0.9884          1 
  19   rs184796519     0.1915     0.1915          1          1          1          1     0.9884          1 
  19    rs10415980     0.1915     0.1915          1          1          1          1     0.9884          1 
  19   rs113032892     0.1916     0.1916          1          1          1          1     0.9884          1 
  19    rs79513191     0.1917     0.1917          1          1          1          1     0.9884          1 
  19    rs77522644     0.1917     0.1917          1          1          1          1     0.9884          1 
  19     rs7245664     0.1917     0.1917          1          1          1          1     0.9884          1 
  19    rs75717316     0.1917     0.1917          1          1          1          1     0.9884          1 
  19   rs114269194     0.1917     0.1917          1          1          1          1     0.9884          1 
  19   rs149022641     0.1917     0.1917          1          1          1          1     0.9884          1 
  19    rs16995435     0.1917     0.1917          1          1          1          1     0.9884          1 
  19    rs78636917     0.1917     0.1917          1          1          1          1     0.9884          1 
  19    rs76016062     0.1917     0.1917          1          1          1          1     0.9884          1 
  19    rs74477676     0.1917     0.1917          1          1          1          1     0.9884          1 
  19    rs75845451     0.1917     0.1917          1          1          1          1     0.9884          1 
  19    rs12976646     0.1918     0.1918          1          1          1          1     0.9884          1 
  19   rs113612963     0.1918     0.1918          1          1          1          1     0.9884          1 
  19    rs10410403     0.1919     0.1919          1          1          1          1     0.9884          1 
  19    rs10412778     0.1919     0.1919          1          1          1          1     0.9884          1 
  19    rs10411973     0.1919     0.1919          1          1          1          1     0.9884          1 
  19   rs111511429      0.192      0.192          1          1          1          1     0.9884          1 
  19   rs116102400      0.192      0.192          1          1          1          1     0.9884          1 
  19     rs7409459     0.1921     0.1921          1          1          1          1     0.9884          1 
  19   rs116534951     0.1922     0.1922          1          1          1          1     0.9884          1 
  19     rs7246441     0.1922     0.1922          1          1          1          1     0.9884          1 
  19    rs12232825     0.1923     0.1923          1          1          1          1     0.9884          1 
  19    rs11260009     0.1924     0.1924          1          1          1          1     0.9884          1 
  19    rs35237501     0.1928     0.1928          1          1          1          1     0.9884          1 
  19      rs344617      0.193      0.193          1          1          1          1     0.9884          1 
  19    rs73500311      0.193      0.193          1          1          1          1     0.9884          1 
  19   rs201197502     0.1932     0.1932          1          1          1          1     0.9884          1 
  19   rs565908469     0.1933     0.1933          1          1          1          1     0.9884          1 
  19    rs10422585     0.1934     0.1934          1          1          1          1     0.9884          1 
  19    rs10403019     0.1934     0.1934          1          1          1          1     0.9884          1 
  19    rs10408759     0.1934     0.1934          1          1          1          1     0.9884          1 
  19    rs10426819     0.1934     0.1934          1          1          1          1     0.9884          1 
  19   rs113829911     0.1934     0.1934          1          1          1          1     0.9884          1 
  19    rs10416737     0.1935     0.1935          1          1          1          1     0.9884          1 
  19   rs113974628     0.1936     0.1936          1          1          1          1     0.9884          1 
  19    rs73502001     0.1936     0.1936          1          1          1          1     0.9884          1 
  19     rs8104478     0.1936     0.1936          1          1          1          1     0.9884          1 
  19    rs12462074      0.194      0.194          1          1          1          1     0.9884          1 
  19    rs73498890      0.194      0.194          1          1          1          1     0.9884          1 
  19    rs10407831     0.1941     0.1941          1          1          1          1     0.9884          1 
  19     rs2918311     0.1941     0.1941          1          1          1          1     0.9884          1 
  19    rs28619893     0.1942     0.1942          1          1          1          1     0.9884          1 
  19     rs7257839     0.1942     0.1942          1          1          1          1     0.9884          1 
  19   rs114520915     0.1944     0.1944          1          1          1          1     0.9884          1 
  19      rs378303     0.1944     0.1944          1          1          1          1     0.9884          1 
  19    rs11879199     0.1945     0.1945          1          1          1          1     0.9884          1 
  19   rs532895413     0.1946     0.1946          1          1          1          1     0.9884          1 
  19   rs568872467     0.1946     0.1946          1          1          1          1     0.9884          1 
  19   rs531180466     0.1946     0.1946          1          1          1          1     0.9884          1 
  19   rs568099402     0.1946     0.1946          1          1          1          1     0.9884          1 
  19   rs533864308     0.1946     0.1946          1          1          1          1     0.9884          1 
  19   rs547324381     0.1946     0.1946          1          1          1          1     0.9884          1 
  19   rs199948431     0.1946     0.1946          1          1          1          1     0.9884          1 
  19   rs551100583     0.1946     0.1946          1          1          1          1     0.9884          1 
  19   rs113911646     0.1946     0.1946          1          1          1          1     0.9884          1 
  19   rs112674731     0.1946     0.1946          1          1          1          1     0.9884          1 
  19   rs147468770     0.1946     0.1946          1          1          1          1     0.9884          1 
  19    rs60318332     0.1946     0.1946          1          1          1          1     0.9884          1 
  19    rs10407248     0.1947     0.1947          1          1          1          1     0.9884          1 
  19    rs10424133     0.1948     0.1948          1          1          1          1     0.9884          1 
  19    rs79233265     0.1948     0.1948          1          1          1          1     0.9884          1 
  19    rs73001536     0.1948     0.1948          1          1          1          1     0.9884          1 
  19    rs57845540     0.1949     0.1949          1          1          1          1     0.9884          1 
  19    rs61051007     0.1949     0.1949          1          1          1          1     0.9884          1 
  19    rs76868501     0.1949     0.1949          1          1          1          1     0.9884          1 
  19    rs59039881     0.1949     0.1949          1          1          1          1     0.9884          1 
  19    rs60730900     0.1951     0.1951          1          1          1          1     0.9884          1 
  19     rs5827039     0.1953     0.1953          1          1          1          1     0.9884          1 
  19    rs77102125     0.1953     0.1953          1          1          1          1     0.9884          1 
  19    rs11880836      0.196      0.196          1          1          1          1     0.9884          1 
  19   rs143019412     0.1961     0.1961          1          1          1          1     0.9884          1 
  19    rs79045618     0.1962     0.1962          1          1          1          1     0.9884          1 
  19     rs8110645     0.1963     0.1963          1          1          1          1     0.9884          1 
  19     rs8102136     0.1963     0.1963          1          1          1          1     0.9884          1 
  19    rs12719935     0.1963     0.1963          1          1          1          1     0.9884          1 
  19     rs2287910     0.1963     0.1963          1          1          1          1     0.9884          1 
  19    rs10403528     0.1963     0.1963          1          1          1          1     0.9884          1 
  19    rs12975127     0.1965     0.1965          1          1          1          1     0.9884          1 
  19     rs2431869     0.1968     0.1968          1          1          1          1     0.9884          1 
  19    rs56408517     0.1971     0.1971          1          1          1          1     0.9884          1 
  19    rs11671437     0.1973     0.1973          1          1          1          1     0.9884          1 
  19    rs73002184     0.1973     0.1973          1          1          1          1     0.9884          1 
  19   rs116135117     0.1973     0.1973          1          1          1          1     0.9884          1 
  19     rs1609453     0.1977     0.1977          1          1          1          1     0.9884          1 
  19   rs147167265     0.1977     0.1977          1          1          1          1     0.9884          1 
  19    rs77170391     0.1977     0.1977          1          1          1          1     0.9884          1 
  19     rs6603058     0.1979     0.1979          1          1          1          1     0.9884          1 
  19     rs6603059     0.1979     0.1979          1          1          1          1     0.9884          1 
  19     rs6603060     0.1979     0.1979          1          1          1          1     0.9884          1 
  19     rs6603063     0.1979     0.1979          1          1          1          1     0.9884          1 
  19   rs150910615      0.198      0.198          1          1          1          1     0.9884          1 
  19    rs66952611     0.1981     0.1981          1          1          1          1     0.9884          1 
  19   rs563587829     0.1981     0.1981          1          1          1          1     0.9884          1 
  19    rs66831547     0.1981     0.1981          1          1          1          1     0.9884          1 
  19    rs28534912     0.1981     0.1981          1          1          1          1     0.9884          1 
  19   rs113141408     0.1983     0.1983          1          1          1          1     0.9884          1 
  19     rs8112997     0.1983     0.1983          1          1          1          1     0.9884          1 
  19    rs10414889     0.1983     0.1983          1          1          1          1     0.9884          1 
  19     rs7257866     0.1984     0.1984          1          1          1          1     0.9884          1 
  19     rs7257704     0.1984     0.1984          1          1          1          1     0.9884          1 
  19    rs12977979     0.1984     0.1984          1          1          1          1     0.9884          1 
  19   rs112265491     0.1985     0.1985          1          1          1          1     0.9884          1 
  19    rs10408972     0.1985     0.1985          1          1          1          1     0.9884          1 
  19    rs61748333     0.1985     0.1985          1          1          1          1     0.9884          1 
  19    rs61755885     0.1985     0.1985          1          1          1          1     0.9884          1 
  19     rs2354121     0.1986     0.1986          1          1          1          1     0.9884          1 
  19     rs2354120     0.1986     0.1986          1          1          1          1     0.9884          1 
  19     rs2354119     0.1986     0.1986          1          1          1          1     0.9884          1 
  19     rs2354118     0.1986     0.1986          1          1          1          1     0.9884          1 
  19     rs2354117     0.1986     0.1986          1          1          1          1     0.9884          1 
  19     rs2354115     0.1986     0.1986          1          1          1          1     0.9884          1 
  19    rs72986346     0.1986     0.1986          1          1          1          1     0.9884          1 
  19     rs4538117     0.1988     0.1988          1          1          1          1     0.9884          1 
  19     rs4371268     0.1988     0.1988          1          1          1          1     0.9884          1 
  19     rs8100585      0.199      0.199          1          1          1          1     0.9884          1 
  19    rs11882912      0.199      0.199          1          1          1          1     0.9884          1 
  19    rs10403518     0.1992     0.1992          1          1          1          1     0.9884          1 
  19      rs598236     0.1992     0.1992          1          1          1          1     0.9884          1 
  19     rs8103560     0.1992     0.1992          1          1          1          1     0.9884          1 
  19     rs7246925     0.1992     0.1992          1          1          1          1     0.9884          1 
  19      rs478239     0.1992     0.1992          1          1          1          1     0.9884          1 
  19     rs1110621     0.1992     0.1992          1          1          1          1     0.9884          1 
  19     rs3795010     0.1992     0.1992          1          1          1          1     0.9884          1 
  19    rs11298163     0.1992     0.1992          1          1          1          1     0.9884          1 
  19    rs35989251     0.1992     0.1992          1          1          1          1     0.9884          1 
  19     rs8107977     0.1992     0.1992          1          1          1          1     0.9884          1 
  19    rs10418205     0.1992     0.1992          1          1          1          1     0.9884          1 
  19     rs8108892     0.1992     0.1992          1          1          1          1     0.9884          1 
  19      rs869918     0.1992     0.1992          1          1          1          1     0.9884          1 
  19    rs12609323     0.1992     0.1992          1          1          1          1     0.9884          1 
  19     rs3745573     0.1992     0.1992          1          1          1          1     0.9884          1 
  19   rs534058025     0.1992     0.1992          1          1          1          1     0.9884          1 
  19   rs546438746     0.1992     0.1992          1          1          1          1     0.9884          1 
  19     rs8102989     0.1992     0.1992          1          1          1          1     0.9884          1 
  19    rs60965685     0.1992     0.1992          1          1          1          1     0.9884          1 
  19    rs72996468     0.1992     0.1992          1          1          1          1     0.9884          1 
  19     rs4807895     0.1993     0.1993          1          1          1          1     0.9884          1 
  19   rs587597393     0.1994     0.1994          1          1          1          1     0.9884          1 
  19    rs71183658     0.1995     0.1995          1          1          1          1     0.9884          1 
  19     rs8105285     0.1995     0.1995          1          1          1          1     0.9884          1 
  19    rs73488437     0.1998     0.1998          1          1          1          1     0.9884          1 
  19    rs66529260     0.1998     0.1998          1          1          1          1     0.9884          1 
  19      rs661825     0.1998     0.1998          1          1          1          1     0.9884          1 
  19      rs496380     0.1998     0.1998          1          1          1          1     0.9884          1 
  19      rs557596     0.1998     0.1998          1          1          1          1     0.9884          1 
  19   rs144603233        0.2        0.2          1          1          1          1     0.9884          1 
  19      rs308196     0.2001     0.2001          1          1          1          1     0.9884          1 
  19    rs10425555     0.2002     0.2002          1          1          1          1     0.9884          1 
  19    rs10425567     0.2002     0.2002          1          1          1          1     0.9884          1 
  19     rs9329382     0.2002     0.2002          1          1          1          1     0.9884          1 
  19    rs77353826     0.2003     0.2003          1          1          1          1     0.9884          1 
  19   rs587667009     0.2004     0.2004          1          1          1          1     0.9884          1 
  19   rs143029988     0.2005     0.2005          1          1          1          1     0.9884          1 
  19     rs8106366     0.2005     0.2005          1          1          1          1     0.9884          1 
  19     rs3105702     0.2006     0.2006          1          1          1          1     0.9884          1 
  19     rs1622498     0.2012     0.2012          1          1          1          1     0.9884          1 
  19      rs778806     0.2012     0.2012          1          1          1          1     0.9884          1 
  19    rs75476118     0.2013     0.2013          1          1          1          1     0.9884          1 
  19    rs76190228     0.2013     0.2013          1          1          1          1     0.9884          1 
  19    rs10422357     0.2013     0.2013          1          1          1          1     0.9884          1 
  19    rs10401596     0.2013     0.2013          1          1          1          1     0.9884          1 
  19   rs115869741     0.2013     0.2013          1          1          1          1     0.9884          1 
  19     rs6603091     0.2018     0.2018          1          1          1          1     0.9884          1 
  19   rs187955806     0.2019     0.2019          1          1          1          1     0.9884          1 
  19      rs586551      0.202      0.202          1          1          1          1     0.9884          1 
  19      rs491748      0.202      0.202          1          1          1          1     0.9884          1
[truncated: 1,674,109 more chars]
