# Supplementary material for: Cell-to-cell expression dispersion of B-cell surface proteins is linked to genetic variants in humans
Source: Commun Biol. 2020 Jul 3;3:346. doi: 10.1038/s42003-020-1075-1 (PMC7335051; doi:10.1038/s42003-020-1075-1)
Supplement: Supplementary file 4 — Supplementary Data 2 [file 42003_2020_1075_MOESM4_ESM.zip › Supplementary_Data_S2/plink-results-40LCLs/CD23_chr19_mean/CD23_mean_40_LCLs.qassoc.means]

 CHR           SNP  VALUE      G11      G12      G22
  19   rs182840630   GENO      G/G      G/C      C/C
  19   rs182840630 COUNTS        0        5       35
  19   rs182840630   FREQ        0    0.125    0.875
  19   rs182840630   MEAN       NA    8.228    8.385
  19   rs182840630     SD       NA   0.6095    0.824
  19   rs544445641   GENO    CA/CA     CA/C      C/C
  19   rs544445641 COUNTS        5       19       16
  19   rs544445641   FREQ    0.125    0.475      0.4
  19   rs544445641   MEAN    9.107    8.046    8.514
  19   rs544445641     SD   0.2979   0.7518   0.7795
  19   rs192156884   GENO      T/T      T/C      C/C
  19   rs192156884 COUNTS        0        4       36
  19   rs192156884   FREQ        0      0.1      0.9
  19   rs192156884   MEAN       NA    8.582    8.342
  19   rs192156884     SD       NA   0.6689   0.8129
  19   rs200619331   GENO      C/C  C/CTTTT CTTTT/CTTTT
  19   rs200619331 COUNTS        0        4       36
  19   rs200619331   FREQ        0      0.1      0.9
  19   rs200619331   MEAN       NA     8.64    8.335
  19   rs200619331     SD       NA   0.5799   0.8166
  19    rs71892431   GENO ATTATT/ATTATT ATTATT/A      A/A
  19    rs71892431 COUNTS        0       19       21
  19    rs71892431   FREQ        0    0.475    0.525
  19    rs71892431   MEAN       NA     8.18    8.533
  19    rs71892431     SD       NA    0.885   0.6833
  19     rs3097894   GENO      T/T      T/C      C/C
  19     rs3097894 COUNTS        0       16       24
  19     rs3097894   FREQ        0      0.4      0.6
  19     rs3097894   MEAN       NA    8.089     8.55
  19     rs3097894     SD       NA   0.8933   0.6812
  19   rs115200198   GENO      G/G      G/C      C/C
  19   rs115200198 COUNTS        0        7       33
  19   rs115200198   FREQ        0    0.175    0.825
  19   rs115200198   MEAN       NA    8.537    8.329
  19   rs115200198     SD       NA   0.5492   0.8408
  19     rs2485272   GENO      T/T      T/C      C/C
  19     rs2485272 COUNTS        0       16       24
  19     rs2485272   FREQ        0      0.4      0.6
  19     rs2485272   MEAN       NA    8.089     8.55
  19     rs2485272     SD       NA   0.8933   0.6812
  19   rs148465953   GENO      A/A      A/G      G/G
  19   rs148465953 COUNTS        0        4       36
  19   rs148465953   FREQ        0      0.1      0.9
  19   rs148465953   MEAN       NA    8.582    8.342
  19   rs148465953     SD       NA   0.6689   0.8129
  19   rs115801704   GENO      A/A      A/G      G/G
  19   rs115801704 COUNTS        0        4       36
  19   rs115801704   FREQ        0      0.1      0.9
  19   rs115801704   MEAN       NA    8.553    8.345
  19   rs115801704     SD       NA   0.9809   0.7863
  19     rs7257191   GENO      G/G      G/A      A/A
  19     rs7257191 COUNTS        0       15       25
  19     rs7257191   FREQ        0    0.375    0.625
  19     rs7257191   MEAN       NA    8.037    8.563
  19     rs7257191     SD       NA   0.8992   0.6699
  19   rs147779689   GENO      G/G      G/T      T/T
  19   rs147779689 COUNTS        0        4       36
  19   rs147779689   FREQ        0      0.1      0.9
  19   rs147779689   MEAN       NA    8.921    8.304
  19   rs147779689     SD       NA   0.5104   0.8022
  19   rs115477493   GENO      T/T      T/G      G/G
  19   rs115477493 COUNTS        1        8       31
  19   rs115477493   FREQ    0.025      0.2    0.775
  19   rs115477493   MEAN    9.031    8.173    8.394
  19   rs115477493     SD        0   0.9866    0.755
  19    rs11881309   GENO      A/A      A/C      C/C
  19    rs11881309 COUNTS        1       15       24
  19    rs11881309   FREQ    0.025    0.375      0.6
  19    rs11881309   MEAN    9.031    8.274    8.395
  19    rs11881309     SD        0   0.9966   0.6655
  19     rs2485273   GENO      A/A      A/G      G/G
  19     rs2485273 COUNTS        0       14       26
  19     rs2485273   FREQ        0     0.35     0.65
  19     rs2485273   MEAN       NA    8.212    8.448
  19     rs2485273     SD       NA   0.8404   0.7744
  19     rs2436497   GENO      T/T      T/C      C/C
  19     rs2436497 COUNTS        0       14       26
  19     rs2436497   FREQ        0     0.35     0.65
  19     rs2436497   MEAN       NA    8.212    8.448
  19     rs2436497     SD       NA   0.8404   0.7744
  19   rs540503483   GENO      A/A     A/AG    AG/AG
  19   rs540503483 COUNTS        0        4       36
  19   rs540503483   FREQ        0      0.1      0.9
  19   rs540503483   MEAN       NA    8.814    8.316
  19   rs540503483     SD       NA   0.2475   0.8212
  19   rs141309403   GENO      T/T      T/A      A/A
  19   rs141309403 COUNTS        0        4       36
  19   rs141309403   FREQ        0      0.1      0.9
  19   rs141309403   MEAN       NA    8.921    8.304
  19   rs141309403     SD       NA   0.5104   0.8022
  19   rs150388021   GENO      A/A      A/C      C/C
  19   rs150388021 COUNTS        0       14       26
  19   rs150388021   FREQ        0     0.35     0.65
  19   rs150388021   MEAN       NA    8.189    8.461
  19   rs150388021     SD       NA   0.9767   0.6813
  19   rs113719826   GENO      A/A      A/G      G/G
  19   rs113719826 COUNTS        0        9       31
  19   rs113719826   FREQ        0    0.225    0.775
  19   rs113719826   MEAN       NA    7.982    8.477
  19   rs113719826     SD       NA   0.7941    0.773
  19     rs2446201   GENO      T/T      T/C      C/C
  19     rs2446201 COUNTS        0        7       33
  19     rs2446201   FREQ        0    0.175    0.825
  19     rs2446201   MEAN       NA    8.537    8.329
  19     rs2446201     SD       NA   0.5492   0.8408
  19     rs2446202   GENO      C/C      C/G      G/G
  19     rs2446202 COUNTS        0       14       26
  19     rs2446202   FREQ        0     0.35     0.65
  19     rs2446202   MEAN       NA    8.212    8.448
  19     rs2446202     SD       NA   0.8404   0.7744
  19   rs544647993   GENO    AT/AT     AT/A      A/A
  19   rs544647993 COUNTS        2        8       30
  19   rs544647993   FREQ     0.05      0.2     0.75
  19   rs544647993   MEAN    8.681    8.417    8.331
  19   rs544647993     SD   0.1457   0.7665   0.8365
  19    rs12985299   GENO      C/C      C/G      G/G
  19    rs12985299 COUNTS        1        3       36
  19    rs12985299   FREQ    0.025    0.075      0.9
  19    rs12985299   MEAN    8.854    8.727    8.322
  19    rs12985299     SD        0   0.3591   0.8233
  19     rs2436495   GENO      T/T      T/C      C/C
  19     rs2436495 COUNTS        0       13       27
  19     rs2436495   FREQ        0    0.325    0.675
  19     rs2436495   MEAN       NA    8.224    8.434
  19     rs2436495     SD       NA   0.7166   0.8351
  19   rs192558256   GENO      T/T      T/C      C/C
  19   rs192558256 COUNTS        1       11       28
  19   rs192558256   FREQ    0.025    0.275      0.7
  19   rs192558256   MEAN    9.148    8.283     8.37
  19   rs192558256     SD        0   0.8474   0.7891
  19   rs145076919   GENO      T/T      T/G      G/G
  19   rs145076919 COUNTS        0        7       33
  19   rs145076919   FREQ        0    0.175    0.825
  19   rs145076919   MEAN       NA    8.491    8.339
  19   rs145076919     SD       NA   0.8279   0.7991
  19    rs75296851   GENO      T/T      T/C      C/C
  19    rs75296851 COUNTS        0        5       35
  19    rs75296851   FREQ        0    0.125    0.875
  19    rs75296851   MEAN       NA    8.634    8.327
  19    rs75296851     SD       NA   0.4325   0.8317
  19     rs4377262   GENO      G/G      G/C      C/C
  19     rs4377262 COUNTS        0       13       27
  19     rs4377262   FREQ        0    0.325    0.675
  19     rs4377262   MEAN       NA    8.224    8.434
  19     rs4377262     SD       NA   0.7166   0.8351
  19   rs116823342   GENO      C/C      C/T      T/T
  19   rs116823342 COUNTS        0        4       36
  19   rs116823342   FREQ        0      0.1      0.9
  19   rs116823342   MEAN       NA    8.921    8.304
  19   rs116823342     SD       NA   0.5104   0.8022
  19     rs4606852   GENO      G/G      G/A      A/A
  19     rs4606852 COUNTS        0        4       36
  19     rs4606852   FREQ        0      0.1      0.9
  19     rs4606852   MEAN       NA    8.755    8.322
  19     rs4606852     SD       NA   0.3407   0.8222
  19    rs12982357   GENO      A/A      A/G      G/G
  19    rs12982357 COUNTS        0       13       27
  19    rs12982357   FREQ        0    0.325    0.675
  19    rs12982357   MEAN       NA    8.224    8.434
  19    rs12982357     SD       NA   0.7166   0.8351
  19    rs71172770   GENO      C/C     C/CT    CT/CT
  19    rs71172770 COUNTS        4       20       16
  19    rs71172770   FREQ      0.1      0.5      0.4
  19    rs71172770   MEAN    8.569     8.31    8.385
  19    rs71172770     SD   0.3914    1.007   0.5615
  19   rs530047941   GENO    CT/CT     CT/C      C/C
  19   rs530047941 COUNTS        3       10       27
  19   rs530047941   FREQ    0.075     0.25    0.675
  19   rs530047941   MEAN    8.018    8.508    8.352
  19   rs530047941     SD    1.583   0.7348   0.7401
  19   rs143884233   GENO      T/T      T/C      C/C
  19   rs143884233 COUNTS        2       14       24
  19   rs143884233   FREQ     0.05     0.35      0.6
  19   rs143884233   MEAN    9.008    8.425    8.277
  19   rs143884233     SD    0.197    0.832   0.7962
  19   rs111467240   GENO      T/T      T/C      C/C
  19   rs111467240 COUNTS        1       14       25
  19   rs111467240   FREQ    0.025     0.35    0.625
  19   rs111467240   MEAN    9.148    8.365    8.335
  19   rs111467240     SD        0   0.8234   0.7966
  19   rs200314328   GENO      A/A  A/AAAAT AAAAT/AAAAT
  19   rs200314328 COUNTS        0        4       36
  19   rs200314328   FREQ        0      0.1      0.9
  19   rs200314328   MEAN       NA    8.921    8.304
  19   rs200314328     SD       NA   0.5104   0.8022
  19   rs113021450   GENO      A/A      A/G      G/G
  19   rs113021450 COUNTS        1       14       25
  19   rs113021450   FREQ    0.025     0.35    0.625
  19   rs113021450   MEAN    9.148    8.365    8.335
  19   rs113021450     SD        0   0.8234   0.7966
  19     rs1026466   GENO      C/C      C/G      G/G
  19     rs1026466 COUNTS        1       15       24
  19     rs1026466   FREQ    0.025    0.375      0.6
  19     rs1026466   MEAN    8.987    8.143    8.479
  19     rs1026466     SD        0   0.7828   0.7986
  19    rs35784220   GENO      C/C     C/CA    CA/CA
  19    rs35784220 COUNTS        3       22       15
  19    rs35784220   FREQ    0.075     0.55    0.375
  19    rs35784220   MEAN    8.889    8.313    8.338
  19    rs35784220     SD  0.08719   0.7649   0.9057
  19     rs2436494   GENO      G/G      G/A      A/A
  19     rs2436494 COUNTS       10       18       12
  19     rs2436494   FREQ     0.25     0.45      0.3
  19     rs2436494   MEAN    8.359      8.5    8.169
  19     rs2436494     SD   0.8707   0.8822   0.5905
  19     rs7250134   GENO      C/C      C/A      A/A
  19     rs7250134 COUNTS        1       15       24
  19     rs7250134   FREQ    0.025    0.375      0.6
  19     rs7250134   MEAN    8.987    8.143    8.479
  19     rs7250134     SD        0   0.7828   0.7986
  19   rs146268405   GENO      T/T      T/C      C/C
  19   rs146268405 COUNTS        1       14       25
  19   rs146268405   FREQ    0.025     0.35    0.625
  19   rs146268405   MEAN    9.148    8.365    8.335
  19   rs146268405     SD        0   0.8234   0.7966
  19   rs138935258   GENO      A/A      A/G      G/G
  19   rs138935258 COUNTS        0        4       36
  19   rs138935258   FREQ        0      0.1      0.9
  19   rs138935258   MEAN       NA    8.921    8.304
  19   rs138935258     SD       NA   0.5104   0.8022
  19   rs113138914   GENO      G/G      G/C      C/C
  19   rs113138914 COUNTS        0        5       35
  19   rs113138914   FREQ        0    0.125    0.875
  19   rs113138914   MEAN       NA    8.124      8.4
  19   rs113138914     SD       NA   0.6958   0.8118
  19    rs10417703   GENO      T/T      T/C      C/C
  19    rs10417703 COUNTS        1       15       24
  19    rs10417703   FREQ    0.025    0.375      0.6
  19    rs10417703   MEAN    8.987    8.143    8.479
  19    rs10417703     SD        0   0.7828   0.7986
  19   rs112059347   GENO      T/T      T/C      C/C
  19   rs112059347 COUNTS        0        7       33
  19   rs112059347   FREQ        0    0.175    0.825
  19   rs112059347   MEAN       NA    8.491    8.339
  19   rs112059347     SD       NA   0.8279   0.7991
  19   rs116282598   GENO      G/G      G/T      T/T
  19   rs116282598 COUNTS        0        4       36
  19   rs116282598   FREQ        0      0.1      0.9
  19   rs116282598   MEAN       NA    8.533    8.347
  19   rs116282598     SD       NA   0.4293   0.8281
  19    rs77584859   GENO      T/T      T/C      C/C
  19    rs77584859 COUNTS        0        7       33
  19    rs77584859   FREQ        0    0.175    0.825
  19    rs77584859   MEAN       NA    8.491    8.339
  19    rs77584859     SD       NA   0.8279   0.7991
  19   rs111553826   GENO      T/T      T/C      C/C
  19   rs111553826 COUNTS        0        5       35
  19   rs111553826   FREQ        0    0.125    0.875
  19   rs111553826   MEAN       NA    8.124      8.4
  19   rs111553826     SD       NA   0.6958   0.8118
  19    rs77395822   GENO      G/G      G/A      A/A
  19    rs77395822 COUNTS        0        5       35
  19    rs77395822   FREQ        0    0.125    0.875
  19    rs77395822   MEAN       NA    8.124      8.4
  19    rs77395822     SD       NA   0.6958   0.8118
  19    rs77077278   GENO      A/A      A/T      T/T
  19    rs77077278 COUNTS        0        4       36
  19    rs77077278   FREQ        0      0.1      0.9
  19    rs77077278   MEAN       NA    8.755    8.322
  19    rs77077278     SD       NA   0.3407   0.8222
  19     rs8100696   GENO      A/A      A/T      T/T
  19     rs8100696 COUNTS        0        4       36
  19     rs8100696   FREQ        0      0.1      0.9
  19     rs8100696   MEAN       NA    8.533    8.347
  19     rs8100696     SD       NA   0.4293   0.8281
  19     rs2436493   GENO      A/A      A/G      G/G
  19     rs2436493 COUNTS        2        9       29
  19     rs2436493   FREQ     0.05    0.225    0.725
  19     rs2436493   MEAN    7.596    8.308    8.437
  19     rs2436493     SD    1.985   0.6919   0.7452
  19     rs2446206   GENO      T/T      T/C      C/C
  19     rs2446206 COUNTS        3        9       28
  19     rs2446206   FREQ    0.075    0.225      0.7
  19     rs2446206   MEAN    8.018    8.307    8.422
  19     rs2446206     SD    1.583   0.6912   0.7544
  19     rs1973115   GENO      C/C      C/T      T/T
  19     rs1973115 COUNTS        1       18       21
  19     rs1973115   FREQ    0.025     0.45    0.525
  19     rs1973115   MEAN    8.987    8.243    8.441
  19     rs1973115     SD        0   0.7516   0.8457
  19   rs150370765   GENO      A/A      A/G      G/G
  19   rs150370765 COUNTS        0        4       36
  19   rs150370765   FREQ        0      0.1      0.9
  19   rs150370765   MEAN       NA    8.533    8.347
  19   rs150370765     SD       NA   0.4293   0.8281
  19   rs111998644   GENO      C/C      C/G      G/G
  19   rs111998644 COUNTS        0       14       26
  19   rs111998644   FREQ        0     0.35     0.65
  19   rs111998644   MEAN       NA    8.366    8.366
  19   rs111998644     SD       NA   0.5955    0.896
  19     rs2017303   GENO      A/A      A/G      G/G
  19     rs2017303 COUNTS        0       14       26
  19     rs2017303   FREQ        0     0.35     0.65
  19     rs2017303   MEAN       NA    8.432     8.33
  19     rs2017303     SD       NA   0.7817   0.8159
  19   rs569344305   GENO      C/C     C/CA    CA/CA
  19   rs569344305 COUNTS        4       24       12
  19   rs569344305   FREQ      0.1      0.6      0.3
  19   rs569344305   MEAN    8.667     8.33    8.336
  19   rs569344305     SD   0.4808   0.8015   0.8949
  19     rs2305925   GENO      T/T      T/A      A/A
  19     rs2305925 COUNTS        2       16       22
  19     rs2305925   FREQ     0.05      0.4     0.55
  19     rs2305925   MEAN    9.293    8.142    8.444
  19     rs2305925     SD   0.4324   0.7071   0.8264
  19    rs73548665   GENO      A/A      A/G      G/G
  19    rs73548665 COUNTS        0       14       26
  19    rs73548665   FREQ        0     0.35     0.65
  19    rs73548665   MEAN       NA    8.366    8.366
  19    rs73548665     SD       NA   0.5955    0.896
  19   rs111505087   GENO      A/A     A/AT    AT/AT
  19   rs111505087 COUNTS        0       14       26
  19   rs111505087   FREQ        0     0.35     0.65
  19   rs111505087   MEAN       NA    8.366    8.366
  19   rs111505087     SD       NA   0.5955    0.896
  19   rs112444917   GENO      A/A      A/G      G/G
  19   rs112444917 COUNTS        0        5       35
  19   rs112444917   FREQ        0    0.125    0.875
  19   rs112444917   MEAN       NA    8.124      8.4
  19   rs112444917     SD       NA   0.6958   0.8118
  19   rs147288905   GENO      A/A      A/G      G/G
  19   rs147288905 COUNTS        0        4       36
  19   rs147288905   FREQ        0      0.1      0.9
  19   rs147288905   MEAN       NA    8.755    8.322
  19   rs147288905     SD       NA   0.3407   0.8222
  19   rs111283373   GENO      G/G      G/C      C/C
  19   rs111283373 COUNTS        0       13       27
  19   rs111283373   FREQ        0    0.325    0.675
  19   rs111283373   MEAN       NA     8.35    8.373
  19   rs111283373     SD       NA   0.6165   0.8795
  19   rs112876997   GENO      C/C      C/T      T/T
  19   rs112876997 COUNTS        0       14       26
  19   rs112876997   FREQ        0     0.35     0.65
  19   rs112876997   MEAN       NA    8.366    8.366
  19   rs112876997     SD       NA   0.5955    0.896
  19   rs544997602   GENO      C/C     C/CT    CT/CT
  19   rs544997602 COUNTS        7       23       10
  19   rs544997602   FREQ    0.175    0.575     0.25
  19   rs544997602   MEAN    8.721    8.353    8.147
  19   rs544997602     SD   0.4701   0.7952   0.9471
  19   rs112549493   GENO      T/T      T/C      C/C
  19   rs112549493 COUNTS        1       13       26
  19   rs112549493   FREQ    0.025    0.325     0.65
  19   rs112549493   MEAN    9.148    8.324    8.356
  19   rs112549493     SD        0   0.8422   0.7882
  19   rs145322928   GENO      A/A      A/T      T/T
  19   rs145322928 COUNTS        0        9       31
  19   rs145322928   FREQ        0    0.225    0.775
  19   rs145322928   MEAN       NA    8.832     8.23
  19   rs145322928     SD       NA    0.451   0.8271
  19   rs199782897   GENO      T/T     T/TA    TA/TA
  19   rs199782897 COUNTS        1       18       21
  19   rs199782897   FREQ    0.025     0.45    0.525
  19   rs199782897   MEAN    7.953    8.373    8.379
  19   rs199782897     SD        0   0.7694   0.8498
  19   rs147676389   GENO CATAT/CATAT  CATAT/C      C/C
  19   rs147676389 COUNTS        6       17       17
  19   rs147676389   FREQ     0.15    0.425    0.425
  19   rs147676389   MEAN    8.616    8.268    8.375
  19   rs147676389     SD    0.798   0.6712    0.927
  19   rs146945675   GENO    CA/CA     CA/C      C/C
  19   rs146945675 COUNTS        6       16       18
  19   rs146945675   FREQ     0.15      0.4     0.45
  19   rs146945675   MEAN    8.616    8.299    8.341
  19   rs146945675     SD    0.798   0.6805   0.9105
  19    rs10415436   GENO      C/C      C/T      T/T
  19    rs10415436 COUNTS        9       11       20
  19    rs10415436   FREQ    0.225    0.275      0.5
  19    rs10415436   MEAN     8.54    8.214     8.37
  19    rs10415436     SD     0.67   0.7916   0.8674
  19     rs5826901   GENO GAAAAA/GAAAAA GAAAAA/G      G/G
  19     rs5826901 COUNTS        2       17       21
  19     rs5826901   FREQ     0.05    0.425    0.525
  19     rs5826901   MEAN    9.293    8.191    8.419
  19     rs5826901     SD   0.4324   0.7131   0.8384
  19     rs2436490   GENO      A/A      A/G      G/G
  19     rs2436490 COUNTS        0        7       33
  19     rs2436490   FREQ        0    0.175    0.825
  19     rs2436490   MEAN       NA    8.055    8.432
  19     rs2436490     SD       NA   0.8742   0.7761
  19     rs4533403   GENO      A/A      A/G      G/G
  19     rs4533403 COUNTS        1        5       34
  19     rs4533403   FREQ    0.025    0.125     0.85
  19     rs4533403   MEAN    8.965    8.486     8.33
  19     rs4533403     SD        0   0.3262   0.8489
  19     rs4508530   GENO      A/A      A/T      T/T
  19     rs4508530 COUNTS        1        5       34
  19     rs4508530   FREQ    0.025    0.125     0.85
  19     rs4508530   MEAN    8.965    8.486     8.33
  19     rs4508530     SD        0   0.3262   0.8489
  19    rs76081042   GENO      T/T      T/C      C/C
  19    rs76081042 COUNTS        8       22       10
  19    rs76081042   FREQ      0.2     0.55     0.25
  19    rs76081042   MEAN    8.302    8.415    8.308
  19    rs76081042     SD     1.02   0.6777    0.921
  19    rs10416402   GENO      G/G      G/T      T/T
  19    rs10416402 COUNTS       10       12       18
  19    rs10416402   FREQ     0.25      0.3     0.45
  19    rs10416402   MEAN    8.583    8.222    8.341
  19    rs10416402     SD   0.6458   0.7449   0.9105
  19   rs113252451   GENO TACAA/TACAA  TACAA/T      T/T
  19   rs113252451 COUNTS       10       12       18
  19   rs113252451   FREQ     0.25      0.3     0.45
  19   rs113252451   MEAN    8.583    8.222    8.341
  19   rs113252451     SD   0.6458   0.7449   0.9105
  19     rs4343404   GENO      A/A      A/C      C/C
  19     rs4343404 COUNTS       10       12       18
  19     rs4343404   FREQ     0.25      0.3     0.45
  19     rs4343404   MEAN    8.583    8.222    8.341
  19     rs4343404     SD   0.6458   0.7449   0.9105
  19     rs8106107   GENO      T/T      T/C      C/C
  19     rs8106107 COUNTS        2       19       19
  19     rs8106107   FREQ     0.05    0.475    0.475
  19     rs8106107   MEAN    8.368    8.379    8.352
  19     rs8106107     SD   0.8435   0.7346   0.8897
  19     rs8106226   GENO      C/C      C/T      T/T
  19     rs8106226 COUNTS        7       18       15
  19     rs8106226   FREQ    0.175     0.45    0.375
  19     rs8106226   MEAN    8.208    8.429    8.363
  19     rs8106226     SD    1.017   0.8335   0.6773
  19     rs8106240   GENO      A/A      A/C      C/C
  19     rs8106240 COUNTS        2       19       19
  19     rs8106240   FREQ     0.05    0.475    0.475
  19     rs8106240   MEAN    8.368    8.379    8.352
  19     rs8106240     SD   0.8435   0.7346   0.8897
  19     rs8106687   GENO      A/A      A/G      G/G
  19     rs8106687 COUNTS        1        8       31
  19     rs8106687   FREQ    0.025      0.2    0.775
  19     rs8106687   MEAN    6.192    8.252    8.465
  19     rs8106687     SD        0   0.6565   0.7423
  19   rs113399844   GENO      T/T      T/C      C/C
  19   rs113399844 COUNTS        0       10       30
  19   rs113399844   FREQ        0     0.25     0.75
  19   rs113399844   MEAN       NA    8.392    8.357
  19   rs113399844     SD       NA   0.9027   0.7732
  19   rs112310449   GENO TTTTTTC/TTTTTTC TTTTTTC/T      T/T
  19   rs112310449 COUNTS        0       15       25
  19   rs112310449   FREQ        0    0.375    0.625
  19   rs112310449   MEAN       NA    8.302    8.404
  19   rs112310449     SD       NA   0.8242   0.7925
  19   rs148694052   GENO      A/A      A/G      G/G
  19   rs148694052 COUNTS        1       11       28
  19   rs148694052   FREQ    0.025    0.275      0.7
  19   rs148694052   MEAN    9.148    8.283     8.37
  19   rs148694052     SD        0   0.8474   0.7891
  19   rs146734254   GENO      T/T      T/C      C/C
  19   rs146734254 COUNTS        1        5       34
  19   rs146734254   FREQ    0.025    0.125     0.85
  19   rs146734254   MEAN    8.965    8.486     8.33
  19   rs146734254     SD        0   0.3262   0.8489
  19   rs140331887   GENO      T/T      T/C      C/C
  19   rs140331887 COUNTS        0        4       36
  19   rs140331887   FREQ        0      0.1      0.9
  19   rs140331887   MEAN       NA    8.533    8.347
  19   rs140331887     SD       NA   0.4293   0.8281
  19    rs35415311   GENO      T/T      T/C      C/C
  19    rs35415311 COUNTS        0        7       33
  19    rs35415311   FREQ        0    0.175    0.825
  19    rs35415311   MEAN       NA    8.038    8.435
  19    rs35415311     SD       NA   0.7939   0.7903
  19   rs114478485   GENO      C/C      C/G      G/G
  19   rs114478485 COUNTS        0        4       36
  19   rs114478485   FREQ        0      0.1      0.9
  19   rs114478485   MEAN       NA    8.533    8.347
  19   rs114478485     SD       NA   0.4293   0.8281
  19    rs74698582   GENO      T/T      T/C      C/C
  19    rs74698582 COUNTS        0        9       31
  19    rs74698582   FREQ        0    0.225    0.775
  19    rs74698582   MEAN       NA    8.265    8.395
  19    rs74698582     SD       NA   0.9641   0.7556
  19   rs116094957   GENO      G/G      G/T      T/T
  19   rs116094957 COUNTS        1        5       34
  19   rs116094957   FREQ    0.025    0.125     0.85
  19   rs116094957   MEAN    8.965    8.486     8.33
  19   rs116094957     SD        0   0.3262   0.8489
  19   rs114898173   GENO      C/C      C/T      T/T
  19   rs114898173 COUNTS        1        5       34
  19   rs114898173   FREQ    0.025    0.125     0.85
  19   rs114898173   MEAN    8.965    8.486     8.33
  19   rs114898173     SD        0   0.3262   0.8489
  19     rs2446207   GENO      T/T      T/C      C/C
  19     rs2446207 COUNTS        1       12       27
  19     rs2446207   FREQ    0.025      0.3    0.675
  19     rs2446207   MEAN    8.965    8.235    8.402
  19     rs2446207     SD        0   0.7106   0.8441
  19     rs2446208   GENO      C/C      C/G      G/G
  19     rs2446208 COUNTS        0       10       30
  19     rs2446208   FREQ        0     0.25     0.75
  19     rs2446208   MEAN       NA    8.392    8.357
  19     rs2446208     SD       NA   0.9027   0.7732
  19    rs35262565   GENO      T/T   T/TCTC TCTC/TCTC
  19    rs35262565 COUNTS        5       13       22
  19    rs35262565   FREQ    0.125    0.325     0.55
  19    rs35262565   MEAN     8.49     8.29    8.382
  19    rs35262565     SD    1.303   0.5112   0.8335
  19     rs2446209   GENO      T/T      T/C      C/C
  19     rs2446209 COUNTS        2       16       22
  19     rs2446209   FREQ     0.05      0.4     0.55
  19     rs2446209   MEAN    8.251    8.395    8.355
  19     rs2446209     SD   0.6781    0.812   0.8248
  19    rs78160779   GENO      G/G      G/C      C/C
  19    rs78160779 COUNTS        0        9       31
  19    rs78160779   FREQ        0    0.225    0.775
  19    rs78160779   MEAN       NA    8.265    8.395
  19    rs78160779     SD       NA   0.9641   0.7556
  19    rs10424996   GENO      G/G      G/A      A/A
  19    rs10424996 COUNTS        6       13       21
  19    rs10424996   FREQ     0.15    0.325    0.525
  19    rs10424996   MEAN    8.616    8.197    8.399
  19    rs10424996     SD    0.798   0.7127   0.8553
  19    rs10404490   GENO      C/C      C/T      T/T
  19    rs10404490 COUNTS        6       13       21
  19    rs10404490   FREQ     0.15    0.325    0.525
  19    rs10404490   MEAN    8.616    8.197    8.399
  19    rs10404490     SD    0.798   0.7127   0.8553
  19   rs115109202   GENO      A/A      A/C      C/C
  19   rs115109202 COUNTS        0        7       33
  19   rs115109202   FREQ        0    0.175    0.825
  19   rs115109202   MEAN       NA     8.45    8.348
  19   rs115109202     SD       NA   0.8756    0.791
  19   rs146900286   GENO      A/A      A/G      G/G
  19   rs146900286 COUNTS        1        5       34
  19   rs146900286   FREQ    0.025    0.125     0.85
  19   rs146900286   MEAN    8.965    8.486     8.33
  19   rs146900286     SD        0   0.3262   0.8489
  19     rs2436489   GENO      A/A      A/T      T/T
  19     rs2436489 COUNTS        0       10       30
  19     rs2436489   FREQ        0     0.25     0.75
  19     rs2436489   MEAN       NA    8.392    8.357
  19     rs2436489     SD       NA   0.9027   0.7732
  19     rs2446210   GENO      T/T      T/C      C/C
  19     rs2446210 COUNTS        3       11       26
  19     rs2446210   FREQ    0.075    0.275     0.65
  19     rs2446210   MEAN    8.018    8.365    8.406
  19     rs2446210     SD    1.583    0.643    0.778
  19    rs74315694   GENO      C/C      C/G      G/G
  19    rs74315694 COUNTS        0        6       34
  19    rs74315694   FREQ        0     0.15     0.85
  19    rs74315694   MEAN       NA    8.611    8.322
  19    rs74315694     SD       NA   0.8378   0.7929
  19     rs2446211   GENO      T/T      T/C      C/C
  19     rs2446211 COUNTS        5       19       16
  19     rs2446211   FREQ    0.125    0.475      0.4
  19     rs2446211   MEAN    8.338    8.286    8.469
  19     rs2446211     SD   0.9716   0.7662   0.8183
  19     rs3745640   GENO      A/A      A/G      G/G
  19     rs3745640 COUNTS        6       13       21
  19     rs3745640   FREQ     0.15    0.325    0.525
  19     rs3745640   MEAN    8.616    8.197    8.399
  19     rs3745640     SD    0.798   0.7127   0.8553
  19    rs59904063   GENO      A/A      A/G      G/G
  19    rs59904063 COUNTS        1       13       26
  19    rs59904063   FREQ    0.025    0.325     0.65
  19    rs59904063   MEAN    9.148    8.324    8.356
  19    rs59904063     SD        0   0.8422   0.7882
  19    rs10410693   GENO      A/A      A/G      G/G
  19    rs10410693 COUNTS        3       10       27
  19    rs10410693   FREQ    0.075     0.25    0.675
  19    rs10410693   MEAN      8.3    8.297    8.398
  19    rs10410693     SD   0.8991   0.6331   0.8631
  19     rs2446212   GENO      C/C      C/T      T/T
  19     rs2446212 COUNTS        3       11       26
  19     rs2446212   FREQ    0.075    0.275     0.65
  19     rs2446212   MEAN    8.018    8.365    8.406
  19     rs2446212     SD    1.583    0.643    0.778
  19    rs73548694   GENO      T/T      T/C      C/C
  19    rs73548694 COUNTS        0       11       29
  19    rs73548694   FREQ        0    0.275    0.725
  19    rs73548694   MEAN       NA    8.495    8.317
  19    rs73548694     SD       NA   0.5248   0.8798
  19    rs45459297   GENO      A/A      A/G      G/G
  19    rs45459297 COUNTS        1       13       26
  19    rs45459297   FREQ    0.025    0.325     0.65
  19    rs45459297   MEAN    9.148    8.324    8.356
  19    rs45459297     SD        0   0.8422   0.7882
  19    rs60199162   GENO      G/G      G/C      C/C
  19    rs60199162 COUNTS        4       18       18
  19    rs60199162   FREQ      0.1     0.45     0.45
  19    rs60199162   MEAN    8.428    8.409    8.309
  19    rs60199162     SD   0.9798   0.7957   0.8018
  19    rs73920060   GENO      T/T      T/C      C/C
  19    rs73920060 COUNTS        0        5       35
  19    rs73920060   FREQ        0    0.125    0.875
  19    rs73920060   MEAN       NA    8.634    8.327
  19    rs73920060     SD       NA   0.4325   0.8317
  19     rs3826798   GENO      T/T      T/C      C/C
  19     rs3826798 COUNTS        6       16       18
  19     rs3826798   FREQ     0.15      0.4     0.45
  19     rs3826798   MEAN    8.616    8.299    8.341
  19     rs3826798     SD    0.798   0.6805   0.9105
  19    rs75393678   GENO      T/T      T/C      C/C
  19    rs75393678 COUNTS        0        4       36
  19    rs75393678   FREQ        0      0.1      0.9
  19    rs75393678   MEAN       NA    8.755    8.322
  19    rs75393678     SD       NA   0.3407   0.8222
  19     rs8107987   GENO      A/A      A/G      G/G
  19     rs8107987 COUNTS        1       18       21
  19     rs8107987   FREQ    0.025     0.45    0.525
  19     rs8107987   MEAN    7.772    8.383    8.379
  19     rs8107987     SD        0   0.7622   0.8498
  19     rs2446193   GENO      A/A      A/G      G/G
  19     rs2446193 COUNTS        7       18       15
  19     rs2446193   FREQ    0.175     0.45    0.375
  19     rs2446193   MEAN    8.208    8.429    8.363
  19     rs2446193     SD    1.017   0.8335   0.6773
  19     rs2436488   GENO      G/G      G/A      A/A
  19     rs2436488 COUNTS        7       18       15
  19     rs2436488   FREQ    0.175     0.45    0.375
  19     rs2436488   MEAN    8.208    8.429    8.363
  19     rs2436488     SD    1.017   0.8335   0.6773
  19   rs114071992   GENO      A/A      A/G      G/G
  19   rs114071992 COUNTS        0        4       36
  19   rs114071992   FREQ        0      0.1      0.9
  19   rs114071992   MEAN       NA    8.533    8.347
  19   rs114071992     SD       NA   0.4293   0.8281
  19     rs2305927   GENO      G/G      G/A      A/A
  19     rs2305927 COUNTS        6       16       18
  19     rs2305927   FREQ     0.15      0.4     0.45
  19     rs2305927   MEAN    8.616    8.299    8.341
  19     rs2305927     SD    0.798   0.6805   0.9105
  19       rs10811   GENO      A/A      A/G      G/G
  19       rs10811 COUNTS        6       16       18
  19       rs10811   FREQ     0.15      0.4     0.45
  19       rs10811   MEAN    8.616    8.299    8.341
  19       rs10811     SD    0.798   0.6805   0.9105
  19     rs1128792   GENO      T/T      T/C      C/C
  19     rs1128792 COUNTS        0        7       33
  19     rs1128792   FREQ        0    0.175    0.825
  19     rs1128792   MEAN       NA    8.038    8.435
  19     rs1128792     SD       NA   0.7939   0.7903
  19    rs75954858   GENO      G/G      G/A      A/A
  19    rs75954858 COUNTS        0        5       35
  19    rs75954858   FREQ        0    0.125    0.875
  19    rs75954858   MEAN       NA    8.634    8.327
  19    rs75954858     SD       NA   0.4325   0.8317
  19   rs116702206   GENO      T/T      T/C      C/C
  19   rs116702206 COUNTS        0        8       32
  19   rs116702206   FREQ        0      0.2      0.8
  19   rs116702206   MEAN       NA     8.19     8.41
  19   rs116702206     SD       NA    1.002    0.748
  19   rs569019695   GENO      C/C      C/T      T/T
  19   rs569019695 COUNTS        0        6       34
  19   rs569019695   FREQ        0     0.15     0.85
  19   rs569019695   MEAN       NA    8.196    8.395
  19   rs569019695     SD       NA   0.6279   0.8258
  19   rs376282672   GENO      A/A      A/G      G/G
  19   rs376282672 COUNTS        0        6       34
  19   rs376282672   FREQ        0     0.15     0.85
  19   rs376282672   MEAN       NA    8.196    8.395
  19   rs376282672     SD       NA   0.6279   0.8258
  19    rs73550307   GENO      A/A      A/G      G/G
  19    rs73550307 COUNTS        0       11       29
  19    rs73550307   FREQ        0    0.275    0.725
  19    rs73550307   MEAN       NA    8.495    8.317
  19    rs73550307     SD       NA   0.5248   0.8798
  19    rs12610399   GENO      T/T      T/C      C/C
  19    rs12610399 COUNTS        0        6       34
  19    rs12610399   FREQ        0     0.15     0.85
  19    rs12610399   MEAN       NA    8.492    8.343
  19    rs12610399     SD       NA   0.5889   0.8318
  19   rs141223640   GENO  ACG/ACG    ACG/A      A/A
  19   rs141223640 COUNTS        0       13       27
  19   rs141223640   FREQ        0    0.325    0.675
  19   rs141223640   MEAN       NA    8.368    8.365
  19   rs141223640     SD       NA   0.8521   0.7837
  19   rs111408740   GENO      G/G      G/A      A/A
  19   rs111408740 COUNTS        0       10       30
  19   rs111408740   FREQ        0     0.25     0.75
  19   rs111408740   MEAN       NA    8.434    8.343
  19   rs111408740     SD       NA   0.6882   0.8378
  19    rs66643563   GENO    AT/AT     AT/A      A/A
  19    rs66643563 COUNTS        3       11       26
  19    rs66643563   FREQ    0.075    0.275     0.65
  19    rs66643563   MEAN    8.018    8.143      8.5
  19    rs66643563     SD    1.583   0.6605   0.7464
  19     rs2926067   GENO      G/G      G/A      A/A
  19     rs2926067 COUNTS        9       22        9
  19     rs2926067   FREQ    0.225     0.55    0.225
  19     rs2926067   MEAN    8.418     8.37    8.303
  19     rs2926067     SD    1.044   0.6892   0.8602
  19    rs10415058   GENO      A/A      A/G      G/G
  19    rs10415058 COUNTS        0        6       34
  19    rs10415058   FREQ        0     0.15     0.85
  19    rs10415058   MEAN       NA    8.492    8.343
  19    rs10415058     SD       NA   0.5889   0.8318
  19   rs138196124   GENO      A/A      A/G      G/G
  19   rs138196124 COUNTS        0       13       27
  19   rs138196124   FREQ        0    0.325    0.675
  19   rs138196124   MEAN       NA    8.341    8.378
  19   rs138196124     SD       NA   0.8828   0.7675
  19     rs2926066   GENO      G/G      G/T      T/T
  19     rs2926066 COUNTS        3       11       26
  19     rs2926066   FREQ    0.075    0.275     0.65
  19     rs2926066   MEAN    8.018    8.143      8.5
  19     rs2926066     SD    1.583   0.6605   0.7464
  19   rs113682386   GENO      T/T      T/C      C/C
  19   rs113682386 COUNTS        0        7       33
  19   rs113682386   FREQ        0    0.175    0.825
  19   rs113682386   MEAN       NA    8.652    8.305
  19   rs113682386     SD       NA   0.6767   0.8147
  19    rs28663100   GENO      T/T      T/C      C/C
  19    rs28663100 COUNTS        4       15       21
  19    rs28663100   FREQ      0.1    0.375    0.525
  19    rs28663100   MEAN    9.042    8.377    8.229
  19    rs28663100     SD    0.421   0.7117   0.8611
  19   rs113312079   GENO      C/C C/CACCAGAGTGGG CACCAGAGTGGG/CACCAGAGTGGG
  19   rs113312079 COUNTS        3       11       26
  19   rs113312079   FREQ    0.075    0.275     0.65
  19   rs113312079   MEAN    8.018    8.143      8.5
  19   rs113312079     SD    1.583   0.6605   0.7464
  19     rs2436487   GENO      T/T      T/C      C/C
  19     rs2436487 COUNTS        3        8       29
  19     rs2436487   FREQ    0.075      0.2    0.725
  19     rs2436487   MEAN    8.018    8.166    8.457
  19     rs2436487     SD    1.583    0.585   0.7642
  19     rs2436486   GENO      T/T      T/C      C/C
  19     rs2436486 COUNTS        6       22       12
  19     rs2436486   FREQ     0.15     0.55      0.3
  19     rs2436486   MEAN    8.199    8.461    8.274
  19     rs2436486     SD    1.244   0.6646   0.8087
  19     rs2290777   GENO      T/T      T/C      C/C
  19     rs2290777 COUNTS        1       15       24
  19     rs2290777   FREQ    0.025    0.375      0.6
  19     rs2290777   MEAN    9.599    8.511    8.224
  19     rs2290777     SD        0   0.6697   0.8361
  19   rs148972790   GENO    AC/AC     AC/A      A/A
  19   rs148972790 COUNTS        0        9       31
  19   rs148972790   FREQ        0    0.225    0.775
  19   rs148972790   MEAN       NA    8.265    8.395
  19   rs148972790     SD       NA   0.9641   0.7556
  19     rs2290776   GENO      T/T      T/C      C/C
  19     rs2290776 COUNTS        3       11       26
  19     rs2290776   FREQ    0.075    0.275     0.65
  19     rs2290776   MEAN    8.018    8.143      8.5
  19     rs2290776     SD    1.583   0.6605   0.7464
  19    rs76792018   GENO      G/G      G/A      A/A
  19    rs76792018 COUNTS        0        7       33
  19    rs76792018   FREQ        0    0.175    0.825
  19    rs76792018   MEAN       NA    8.598    8.316
  19    rs76792018     SD       NA   0.3834    0.854
  19   rs115101089   GENO      C/C      C/T      T/T
  19   rs115101089 COUNTS        0        8       32
  19   rs115101089   FREQ        0      0.2      0.8
  19   rs115101089   MEAN       NA     8.19     8.41
  19   rs115101089     SD       NA    1.002    0.748
  19     rs9917116   GENO      C/C      C/A      A/A
  19     rs9917116 COUNTS        1       15       24
  19     rs9917116   FREQ    0.025    0.375      0.6
  19     rs9917116   MEAN    9.599    8.511    8.224
  19     rs9917116     SD        0   0.6697   0.8361
  19   rs111510107   GENO      A/A      A/G      G/G
  19   rs111510107 COUNTS        0        4       36
  19   rs111510107   FREQ        0      0.1      0.9
  19   rs111510107   MEAN       NA    8.755    8.322
  19   rs111510107     SD       NA   0.3407   0.8222
  19   rs150181328   GENO      C/C      C/G      G/G
  19   rs150181328 COUNTS        0        7       33
  19   rs150181328   FREQ        0    0.175    0.825
  19   rs150181328   MEAN       NA     8.45    8.348
  19   rs150181328     SD       NA   0.8756    0.791
  19     rs4297808   GENO      T/T      T/A      A/A
  19     rs4297808 COUNTS        0        9       31
  19     rs4297808   FREQ        0    0.225    0.775
  19     rs4297808   MEAN       NA    8.265    8.395
  19     rs4297808     SD       NA   0.9641   0.7556
  19     rs8101416   GENO      T/T      T/A      A/A
  19     rs8101416 COUNTS        1       15       24
  19     rs8101416   FREQ    0.025    0.375      0.6
  19     rs8101416   MEAN    9.599    8.511    8.224
  19     rs8101416     SD        0   0.6697   0.8361
  19    rs73550319   GENO      T/T      T/C      C/C
  19    rs73550319 COUNTS        0        5       35
  19    rs73550319   FREQ        0    0.125    0.875
  19    rs73550319   MEAN       NA     8.51    8.345
  19    rs73550319     SD       NA   0.7127    0.814
  19   rs112986420   GENO      G/G  G/GTTTA GTTTA/GTTTA
  19   rs112986420 COUNTS        0        4       36
  19   rs112986420   FREQ        0      0.1      0.9
  19   rs112986420   MEAN       NA     9.19    8.274
  19   rs112986420     SD       NA   0.3824   0.7787
  19     rs2436485   GENO      C/C      C/T      T/T
  19     rs2436485 COUNTS        3       21       16
  19     rs2436485   FREQ    0.075    0.525      0.4
  19     rs2436485   MEAN    8.018    8.442    8.331
  19     rs2436485     SD    1.583   0.6991   0.7913
  19     rs2446195   GENO      C/C      C/G      G/G
  19     rs2446195 COUNTS        3       11       26
  19     rs2446195   FREQ    0.075    0.275     0.65
  19     rs2446195   MEAN    8.018    8.143      8.5
  19     rs2446195     SD    1.583   0.6605   0.7464
  19    rs78126441   GENO      A/A      A/G      G/G
  19    rs78126441 COUNTS        0       14       26
  19    rs78126441   FREQ        0     0.35     0.65
  19    rs78126441   MEAN       NA    8.358     8.37
  19    rs78126441     SD       NA   0.8505   0.7817
  19    rs73550322   GENO      A/A      A/G      G/G
  19    rs73550322 COUNTS        5       23       12
  19    rs73550322   FREQ    0.125    0.575      0.3
  19    rs73550322   MEAN    8.946    8.236    8.372
  19    rs73550322     SD   0.3294   0.7637   0.9218
  19   rs147163358   GENO      C/C      C/T      T/T
  19   rs147163358 COUNTS        0        7       33
  19   rs147163358   FREQ        0    0.175    0.825
  19   rs147163358   MEAN       NA     8.45    8.348
  19   rs147163358     SD       NA   0.8756    0.791
  19   rs574627928   GENO      C/C     C/CA    CA/CA
  19   rs574627928 COUNTS        7       23       10
  19   rs574627928   FREQ    0.175    0.575     0.25
  19   rs574627928   MEAN    8.027    8.494    8.309
  19   rs574627928     SD   0.9472   0.6578   0.9755
  19     rs2446196   GENO      A/A      A/C      C/C
  19     rs2446196 COUNTS        3       11       26
  19     rs2446196   FREQ    0.075    0.275     0.65
  19     rs2446196   MEAN    8.018    8.143      8.5
  19     rs2446196     SD    1.583   0.6605   0.7464
  19   rs114711330   GENO      C/C      C/T      T/T
  19   rs114711330 COUNTS        0       14       26
  19   rs114711330   FREQ        0     0.35     0.65
  19   rs114711330   MEAN       NA    8.358     8.37
  19   rs114711330     SD       NA   0.8505   0.7817
  19   rs113649884   GENO      A/A      A/G      G/G
  19   rs113649884 COUNTS        3       11       26
  19   rs113649884   FREQ    0.075    0.275     0.65
  19   rs113649884   MEAN    8.018    8.143      8.5
  19   rs113649884     SD    1.583   0.6605   0.7464
  19     rs8111850   GENO      A/A      A/G      G/G
  19     rs8111850 COUNTS        0        9       31
  19     rs8111850   FREQ        0    0.225    0.775
  19     rs8111850   MEAN       NA    8.698    8.269
  19     rs8111850     SD       NA   0.5973   0.8276
  19    rs73550380   GENO      C/C      C/A      A/A
  19    rs73550380 COUNTS        0        5       35
  19    rs73550380   FREQ        0    0.125    0.875
  19    rs73550380   MEAN       NA     8.51    8.345
  19    rs73550380     SD       NA   0.7127    0.814
  19   rs199509570   GENO      T/T   T/TTTA TTTA/TTTA
  19   rs199509570 COUNTS        0       16       24
  19   rs199509570   FREQ        0      0.4      0.6
  19   rs199509570   MEAN       NA    8.272    8.428
  19   rs199509570     SD       NA   0.8149   0.7936
  19    rs57330009   GENO      G/G      G/A      A/A
  19    rs57330009 COUNTS        0        8       32
  19    rs57330009   FREQ        0      0.2      0.8
  19    rs57330009   MEAN       NA     7.96    8.467
  19    rs57330009     SD       NA   0.8528   0.7607
  19   rs201824618   GENO      G/G      G/A      A/A
  19   rs201824618 COUNTS        0        8       32
  19   rs201824618   FREQ        0      0.2      0.8
  19   rs201824618   MEAN       NA     7.96    8.467
  19   rs201824618     SD       NA   0.8528   0.7607
  19     rs8101614   GENO      G/G      G/T      T/T
  19     rs8101614 COUNTS        3       26       11
  19     rs8101614   FREQ    0.075     0.65    0.275
  19     rs8101614   MEAN    8.018    8.223    8.798
  19     rs8101614     SD    1.583   0.7745   0.4148
  19    rs72987150   GENO      C/C      C/T      T/T
  19    rs72987150 COUNTS        3       25       12
  19    rs72987150   FREQ    0.075    0.625      0.3
  19    rs72987150   MEAN    8.018    8.174    8.851
  19    rs72987150     SD    1.583   0.7493   0.4359
  19   rs113348531   GENO      A/A      A/G      G/G
  19   rs113348531 COUNTS        0        8       32
  19   rs113348531   FREQ        0      0.2      0.8
  19   rs113348531   MEAN       NA     7.96    8.467
  19   rs113348531     SD       NA   0.8528   0.7607
  19   rs144458355   GENO      G/G      G/A      A/A
  19   rs144458355 COUNTS        0        8       32
  19   rs144458355   FREQ        0      0.2      0.8
  19   rs144458355   MEAN       NA     7.96    8.467
  19   rs144458355     SD       NA   0.8528   0.7607
  19   rs113082862   GENO AACACACACAC/AACACACACAC AACACACACAC/A      A/A
  19   rs113082862 COUNTS        3       11       26
  19   rs113082862   FREQ    0.075    0.275     0.65
  19   rs113082862   MEAN    8.018    8.214     8.47
  19   rs113082862     SD    1.583   0.5564   0.7919
  19   rs373183784   GENO      G/G     G/GA    GA/GA
  19   rs373183784 COUNTS        2        9       29
  19   rs373183784   FREQ     0.05    0.225    0.725
  19   rs373183784   MEAN    8.484    8.433    8.337
  19   rs373183784     SD   0.6794    0.553   0.8799
  19   rs561261578   GENO    TC/TC     TC/T      T/T
  19   rs561261578 COUNTS        0        6       34
  19   rs561261578   FREQ        0     0.15     0.85
  19   rs561261578   MEAN       NA    8.611    8.322
  19   rs561261578     SD       NA   0.8378   0.7929
  19    rs11878476   GENO      T/T      T/C      C/C
  19    rs11878476 COUNTS        4       20       16
  19    rs11878476   FREQ      0.1      0.5      0.4
  19    rs11878476   MEAN    8.227    8.094     8.74
  19    rs11878476     SD    1.358   0.6527   0.6958
  19      rs751992   GENO      A/A      A/G      G/G
  19      rs751992 COUNTS        0       11       29
  19      rs751992   FREQ        0    0.275    0.725
  19      rs751992   MEAN       NA    8.529    8.304
  19      rs751992     SD       NA   0.6727   0.8399
  19   rs144411408   GENO      A/A      A/G      G/G
  19   rs144411408 COUNTS        0        6       34
  19   rs144411408   FREQ        0     0.15     0.85
  19   rs144411408   MEAN       NA    8.611    8.322
  19   rs144411408     SD       NA   0.8378   0.7929
  19    rs10423645   GENO      A/A      A/G      G/G
  19    rs10423645 COUNTS        0       14       26
  19    rs10423645   FREQ        0     0.35     0.65
  19    rs10423645   MEAN       NA    8.398    8.348
  19    rs10423645     SD       NA   0.9352   0.7291
  19    rs79045618   GENO      A/A      A/G      G/G
  19    rs79045618 COUNTS        0       10       30
  19    rs79045618   FREQ        0     0.25     0.75
  19    rs79045618   MEAN       NA     8.65    8.271
  19    rs79045618     SD       NA   0.5021   0.8577
  19     rs2436531   GENO      C/C      C/T      T/T
  19     rs2436531 COUNTS        9       17       14
  19     rs2436531   FREQ    0.225    0.425     0.35
  19     rs2436531   MEAN    8.132     8.44    8.426
  19     rs2436531     SD    1.004   0.8422   0.5971
  19     rs2446194   GENO      C/C      C/T      T/T
  19     rs2446194 COUNTS        4       22       14
  19     rs2446194   FREQ      0.1     0.55     0.35
  19     rs2446194   MEAN    7.915    8.506    8.274
  19     rs2446194     SD    1.308    0.614   0.8888
  19    rs11878665   GENO      G/G      G/A      A/A
  19    rs11878665 COUNTS        4       13       23
  19    rs11878665   FREQ      0.1    0.325    0.575
  19    rs11878665   MEAN    8.454    8.384     8.34
  19    rs11878665     SD   0.8756   0.6655   0.8794
  19    rs10404179   GENO      A/A      A/G      G/G
  19    rs10404179 COUNTS        0        8       32
  19    rs10404179   FREQ        0      0.2      0.8
  19    rs10404179   MEAN       NA    8.239    8.397
  19    rs10404179     SD       NA    1.027   0.7434
  19     rs2436532   GENO      A/A      A/C      C/C
  19     rs2436532 COUNTS        0        9       31
  19     rs2436532   FREQ        0    0.225    0.775
  19     rs2436532   MEAN       NA    8.071    8.451
  19     rs2436532     SD       NA   0.8653   0.7678
  19     rs2260187   GENO      A/A      A/G      G/G
  19     rs2260187 COUNTS        3       13       24
  19     rs2260187   FREQ    0.075    0.325      0.6
  19     rs2260187   MEAN      7.6    8.324    8.484
  19     rs2260187     SD    1.404   0.5757    0.798
  19    rs10413115   GENO      C/C      C/T      T/T
  19    rs10413115 COUNTS        5       19       16
  19    rs10413115   FREQ    0.125    0.475      0.4
  19    rs10413115   MEAN     9.17    8.278    8.218
  19    rs10413115     SD   0.3107   0.7293   0.8559
  19   rs141224048   GENO      A/A      A/G      G/G
  19   rs141224048 COUNTS        0        6       34
  19   rs141224048   FREQ        0     0.15     0.85
  19   rs141224048   MEAN       NA    8.288    8.379
  19   rs141224048     SD       NA   0.7748   0.8097
  19     rs6510857   GENO      C/C      C/T      T/T
  19     rs6510857 COUNTS        0       14       26
  19     rs6510857   FREQ        0     0.35     0.65
  19     rs6510857   MEAN       NA    8.398    8.348
  19     rs6510857     SD       NA   0.9352   0.7291
  19    rs57410351   GENO      A/A      A/G      G/G
  19    rs57410351 COUNTS        0        9       31
  19    rs57410351   FREQ        0    0.225    0.775
  19    rs57410351   MEAN       NA    8.686    8.273
  19    rs57410351     SD       NA   0.5182   0.8434
  19   rs137956511   GENO      T/T      T/C      C/C
  19   rs137956511 COUNTS        0        5       35
  19   rs137956511   FREQ        0    0.125    0.875
  19   rs137956511   MEAN       NA    8.727    8.314
  19   rs137956511     SD       NA   0.2896   0.8331
  19    rs10408406   GENO      G/G      G/A      A/A
  19    rs10408406 COUNTS        3       17       20
  19    rs10408406   FREQ    0.075    0.425      0.5
  19    rs10408406   MEAN    9.154    8.284    8.317
  19    rs10408406     SD   0.1704     0.81    0.798
  19    rs10414470   GENO      G/G      G/T      T/T
  19    rs10414470 COUNTS        1       14       25
  19    rs10414470   FREQ    0.025     0.35    0.625
  19    rs10414470   MEAN    9.328    8.345    8.339
  19    rs10414470     SD        0   0.8986   0.7426
  19    rs12977437   GENO      T/T      T/G      G/G
  19    rs12977437 COUNTS        0        9       31
  19    rs12977437   FREQ        0    0.225    0.775
  19    rs12977437   MEAN       NA    8.538    8.316
  19    rs12977437     SD       NA   0.8411    0.789
  19    rs10406481   GENO      T/T      T/G      G/G
  19    rs10406481 COUNTS        0       14       26
  19    rs10406481   FREQ        0     0.35     0.65
  19    rs10406481   MEAN       NA    8.398    8.348
  19    rs10406481     SD       NA   0.9352   0.7291
  19    rs56288898   GENO      A/A      A/G      G/G
  19    rs56288898 COUNTS        0        6       34
  19    rs56288898   FREQ        0     0.15     0.85
  19    rs56288898   MEAN       NA     8.58    8.328
  19    rs56288898     SD       NA   0.6078   0.8259
  19   rs149216849   GENO      C/C    C/CTG  CTG/CTG
  19   rs149216849 COUNTS        0       14       26
  19   rs149216849   FREQ        0     0.35     0.65
  19   rs149216849   MEAN       NA    8.398    8.348
  19   rs149216849     SD       NA   0.9352   0.7291
  19    rs73920062   GENO      C/C      C/T      T/T
  19    rs73920062 COUNTS        0        6       34
  19    rs73920062   FREQ        0     0.15     0.85
  19    rs73920062   MEAN       NA     8.58    8.328
  19    rs73920062     SD       NA   0.6078   0.8259
  19   rs552173582   GENO      A/A      A/T      T/T
  19   rs552173582 COUNTS        0        7       33
  19   rs552173582   FREQ        0    0.175    0.825
  19   rs552173582   MEAN       NA    8.871    8.258
  19   rs552173582     SD       NA   0.4975   0.8107
  19    rs10688950   GENO  CAG/CAG    CAG/C      C/C
  19    rs10688950 COUNTS        3       14       23
  19    rs10688950   FREQ    0.075     0.35    0.575
  19    rs10688950   MEAN    9.358    8.205    8.334
  19    rs10688950     SD    0.227    0.818    0.755
  19     rs7255607   GENO      T/T      T/C      C/C
  19     rs7255607 COUNTS        4       16       20
  19     rs7255607   FREQ      0.1      0.4      0.5
  19     rs7255607   MEAN    9.265    8.202    8.317
  19     rs7255607     SD   0.2622   0.7599    0.798
  19   rs576824126   GENO      C/C     C/CA    CA/CA
  19   rs576824126 COUNTS        8       17       15
  19   rs576824126   FREQ      0.2    0.425    0.375
  19   rs576824126   MEAN    8.513    8.528    8.104
  19   rs576824126     SD   0.6641   0.5925    1.012
  19    rs73920063   GENO      A/A      A/C      C/C
  19    rs73920063 COUNTS        4       16       20
  19    rs73920063   FREQ      0.1      0.4      0.5
  19    rs73920063   MEAN    9.265    8.202    8.317
  19    rs73920063     SD   0.2622   0.7599    0.798
  19    rs75833150   GENO      C/C      C/T      T/T
  19    rs75833150 COUNTS        4       16       20
  19    rs75833150   FREQ      0.1      0.4      0.5
  19    rs75833150   MEAN    9.265    8.202    8.317
  19    rs75833150     SD   0.2622   0.7599    0.798
  19   rs146119881   GENO      A/A      A/C      C/C
  19   rs146119881 COUNTS        0        7       33
  19   rs146119881   FREQ        0    0.175    0.825
  19   rs146119881   MEAN       NA    8.149    8.412
  19   rs146119881     SD       NA    1.075   0.7363
  19    rs10423575   GENO      T/T      T/A      A/A
  19    rs10423575 COUNTS        4       16       20
  19    rs10423575   FREQ      0.1      0.4      0.5
  19    rs10423575   MEAN    9.265    8.202    8.317
  19    rs10423575     SD   0.2622   0.7599    0.798
  19    rs57706581   GENO      C/C      C/T      T/T
  19    rs57706581 COUNTS        3       10       27
  19    rs57706581   FREQ    0.075     0.25    0.675
  19    rs57706581   MEAN    9.304    8.361    8.263
  19    rs57706581     SD   0.3064   0.5577   0.8495
  19    rs10424012   GENO      T/T      T/A      A/A
  19    rs10424012 COUNTS        4       16       20
  19    rs10424012   FREQ      0.1      0.4      0.5
  19    rs10424012   MEAN    9.265    8.202    8.317
  19    rs10424012     SD   0.2622   0.7599    0.798
  19    rs10421619   GENO      A/A      A/G      G/G
  19    rs10421619 COUNTS        4       16       20
  19    rs10421619   FREQ      0.1      0.4      0.5
  19    rs10421619   MEAN    9.265    8.202    8.317
  19    rs10421619     SD   0.2622   0.7599    0.798
  19    rs10401730   GENO      A/A      A/G      G/G
  19    rs10401730 COUNTS        4       16       20
  19    rs10401730   FREQ      0.1      0.4      0.5
  19    rs10401730   MEAN    9.265    8.202    8.317
  19    rs10401730     SD   0.2622   0.7599    0.798
  19   rs114503593   GENO      A/A      A/G      G/G
  19   rs114503593 COUNTS        0        5       35
  19   rs114503593   FREQ        0    0.125    0.875
  19   rs114503593   MEAN       NA    8.174    8.393
  19   rs114503593     SD       NA   0.8079   0.8018
  19    rs10404599   GENO      A/A      A/G      G/G
  19    rs10404599 COUNTS       10       19       11
  19    rs10404599   FREQ     0.25    0.475    0.275
  19    rs10404599   MEAN    8.193     8.18    8.843
  19    rs10404599     SD   0.9071   0.7413   0.6268
  19     rs4476279   GENO      A/A      A/C      C/C
  19     rs4476279 COUNTS        0        9       31
  19     rs4476279   FREQ        0    0.225    0.775
  19     rs4476279   MEAN       NA    8.686    8.273
  19     rs4476279     SD       NA   0.5182   0.8434
  19   rs190587670   GENO      A/A      A/G      G/G
  19   rs190587670 COUNTS        2       16       22
  19   rs190587670   FREQ     0.05      0.4     0.55
  19   rs190587670   MEAN    8.662    8.176    8.476
  19   rs190587670     SD   0.4283   0.7859   0.8227
  19   rs561782359   GENO      G/G     G/GC    GC/GC
  19   rs561782359 COUNTS        0       13       27
  19   rs561782359   FREQ        0    0.325    0.675
  19   rs561782359   MEAN       NA    8.413    8.343
  19   rs561782359     SD       NA   0.9717   0.7154
  19    rs61027285   GENO      A/A      A/G      G/G
  19    rs61027285 COUNTS       10       19       11
  19    rs61027285   FREQ     0.25    0.475    0.275
  19    rs61027285   MEAN    8.193     8.18    8.843
  19    rs61027285     SD   0.9071   0.7413   0.6268
  19      rs898010   GENO      G/G      G/A      A/A
  19      rs898010 COUNTS        5       17       18
  19      rs898010   FREQ    0.125    0.425     0.45
  19      rs898010   MEAN     7.79    8.305    8.583
  19      rs898010     SD    1.165   0.6596   0.7561
  19   rs144615328   GENO      A/A      A/G      G/G
  19   rs144615328 COUNTS        0        7       33
  19   rs144615328   FREQ        0    0.175    0.825
  19   rs144615328   MEAN       NA    8.149    8.412
  19   rs144615328     SD       NA    1.075   0.7363
  19     rs2436530   GENO      A/A      A/G      G/G
  19     rs2436530 COUNTS        0       10       30
  19     rs2436530   FREQ        0     0.25     0.75
  19     rs2436530   MEAN       NA    8.096    8.455
  19     rs2436530     SD       NA   0.8195   0.7805
  19     rs1466326   GENO      A/A      A/G      G/G
  19     rs1466326 COUNTS        1       15       24
  19     rs1466326   FREQ    0.025    0.375      0.6
  19     rs1466326   MEAN    9.148    8.399    8.312
  19     rs1466326     SD        0   0.8903   0.7486
  19    rs55745818   GENO      T/T      T/C      C/C
  19    rs55745818 COUNTS        0        5       35
  19    rs55745818   FREQ        0    0.125    0.875
  19    rs55745818   MEAN       NA    8.068    8.408
  19    rs55745818     SD       NA   0.6938   0.8089
  19   rs368649123   GENO  CTT/CTT    CTT/C      C/C
  19   rs368649123 COUNTS        6       20       14
  19   rs368649123   FREQ     0.15      0.5     0.35
  19   rs368649123   MEAN    7.879    8.412    8.508
  19   rs368649123     SD    1.065   0.6342   0.8601
  19   rs570492039   GENO      G/G     G/GT    GT/GT
  19   rs570492039 COUNTS        1        5       34
  19   rs570492039   FREQ    0.025    0.125     0.85
  19   rs570492039   MEAN    8.004    8.359    8.377
  19   rs570492039     SD        0    1.124   0.7686
  19    rs68159132   GENO      T/T     T/TG    TG/TG
  19    rs68159132 COUNTS        1       12       27
  19    rs68159132   FREQ    0.025      0.3    0.675
  19    rs68159132   MEAN    9.148     8.24    8.393
  19    rs68159132     SD        0   0.8242   0.7939
  19     rs5826903   GENO      T/T      T/G      G/G
  19     rs5826903 COUNTS        1       15       24
  19     rs5826903   FREQ    0.025    0.375      0.6
  19     rs5826903   MEAN    9.148    8.399    8.312
  19     rs5826903     SD        0   0.8903   0.7486
  19    rs12610749   GENO      G/G      G/A      A/A
  19    rs12610749 COUNTS        3       13       24
  19    rs12610749   FREQ    0.075    0.325      0.6
  19    rs12610749   MEAN    8.307    8.593     8.25
  19    rs12610749     SD     1.01   0.5175   0.8949
  19   rs114500600   GENO      T/T      T/C      C/C
  19   rs114500600 COUNTS        0        4       36
  19   rs114500600   FREQ        0      0.1      0.9
  19   rs114500600   MEAN       NA    8.634    8.336
  19   rs114500600     SD       NA   0.6522   0.8121
  19     rs8102202   GENO      A/A      A/G      G/G
  19     rs8102202 COUNTS        1       11       28
  19     rs8102202   FREQ    0.025    0.275      0.7
  19     rs8102202   MEAN    7.609    8.034    8.523
  19     rs8102202     SD        0   0.8382   0.7497
  19   rs200014629   GENO    CA/CA     CA/C      C/C
  19   rs200014629 COUNTS        0        7       33
  19   rs200014629   FREQ        0    0.175    0.825
  19   rs200014629   MEAN       NA    8.149    8.412
  19   rs200014629     SD       NA    1.075   0.7363
  19   rs113480602   GENO      A/A      A/C      C/C
  19   rs113480602 COUNTS        0        5       35
  19   rs113480602   FREQ        0    0.125    0.875
  19   rs113480602   MEAN       NA    8.166    8.394
  19   rs113480602     SD       NA   0.8059   0.8018
  19     rs6510858   GENO      G/G      G/A      A/A
  19     rs6510858 COUNTS       11       17       12
  19     rs6510858   FREQ    0.275    0.425      0.3
  19     rs6510858   MEAN    8.407    8.365    8.329
  19     rs6510858     SD   0.7406   0.8708   0.7994
  19   rs112270862   GENO      G/G      G/A      A/A
  19   rs112270862 COUNTS        0       10       30
  19   rs112270862   FREQ        0     0.25     0.75
  19   rs112270862   MEAN       NA    8.339    8.375
  19   rs112270862     SD       NA   0.6051   0.8585
  19   rs112047027   GENO      T/T      T/C      C/C
  19   rs112047027 COUNTS        0        4       36
  19   rs112047027   FREQ        0      0.1      0.9
  19   rs112047027   MEAN       NA    7.943    8.413
  19   rs112047027     SD       NA    0.733   0.7977
  19   rs562544125   GENO      C/C      C/T      T/T
  19   rs562544125 COUNTS        0        4       36
  19   rs562544125   FREQ        0      0.1      0.9
  19   rs562544125   MEAN       NA    7.984    8.408
  19   rs562544125     SD       NA   0.8026   0.7946
  19   rs549551792   GENO      C/C     C/CA    CA/CA
  19   rs549551792 COUNTS        2       20       18
  19   rs549551792   FREQ     0.05      0.5     0.45
  19   rs549551792   MEAN    7.533    8.524    8.282
  19   rs549551792     SD   0.3375     0.63   0.9397
  19    rs60386129   GENO      A/A      A/T      T/T
  19    rs60386129 COUNTS        4       16       20
  19    rs60386129   FREQ      0.1      0.4      0.5
  19    rs60386129   MEAN    8.022    8.455    8.363
  19    rs60386129     SD   0.7513   0.6426   0.9232
  19   rs111850522   GENO      G/G      G/A      A/A
  19   rs111850522 COUNTS        1        7       32
  19   rs111850522   FREQ    0.025    0.175      0.8
  19   rs111850522   MEAN    7.953    8.137    8.429
  19   rs111850522     SD        0   0.7734   0.8117
  19    rs75397041   GENO      G/G      G/A      A/A
  19    rs75397041 COUNTS        0       10       30
  19    rs75397041   FREQ        0     0.25     0.75
  19    rs75397041   MEAN       NA    8.856    8.202
  19    rs75397041     SD       NA   0.6632   0.7771
  19   rs202128143   GENO      T/T   T/TTTG TTTG/TTTG
  19   rs202128143 COUNTS        3       15       22
  19   rs202128143   FREQ    0.075    0.375     0.55
  19   rs202128143   MEAN    8.805    7.906    8.619
  19   rs202128143     SD    0.421   0.7726   0.7172
  19   rs139787145   GENO GTTA/GTTA   GTTA/G      G/G
  19   rs139787145 COUNTS        0       13       27
  19   rs139787145   FREQ        0    0.325    0.675
  19   rs139787145   MEAN       NA     8.11    8.489
  19   rs139787145     SD       NA   0.8391   0.7588
  19   rs148378949   GENO      T/T      T/G      G/G
  19   rs148378949 COUNTS        0        4       36
  19   rs148378949   FREQ        0      0.1      0.9
  19   rs148378949   MEAN       NA    7.984    8.408
  19   rs148378949     SD       NA   0.8026   0.7946
  19    rs74422372   GENO      T/T      T/A      A/A
  19    rs74422372 COUNTS        1       13       26
  19    rs74422372   FREQ    0.025    0.325     0.65
  19    rs74422372   MEAN    8.568    8.394    8.343
  19    rs74422372     SD        0   0.7129   0.8606
  19   rs192855697   GENO      A/A      A/T      T/T
  19   rs192855697 COUNTS        0        4       36
  19   rs192855697   FREQ        0      0.1      0.9
  19   rs192855697   MEAN       NA    7.984    8.408
  19   rs192855697     SD       NA   0.8026   0.7946
  19     rs2007774   GENO      A/A      A/T      T/T
  19     rs2007774 COUNTS        4       18       18
  19     rs2007774   FREQ      0.1     0.45     0.45
  19     rs2007774   MEAN    8.226    8.484    8.278
  19     rs2007774     SD     0.97   0.8042   0.7821
  19     rs2007761   GENO      A/A      A/G      G/G
  19     rs2007761 COUNTS        1       12       27
  19     rs2007761   FREQ    0.025      0.3    0.675
  19     rs2007761   MEAN    8.161    8.362    8.375
  19     rs2007761     SD        0    1.046   0.6961
  19   rs200182058   GENO    GT/GT     GT/G      G/G
  19   rs200182058 COUNTS        1       13       26
  19   rs200182058   FREQ    0.025    0.325     0.65
  19   rs200182058   MEAN    8.568    8.394    8.343
  19   rs200182058     SD        0   0.7129   0.8606
  19     rs2336068   GENO      C/C      C/A      A/A
  19     rs2336068 COUNTS        6       17       17
  19     rs2336068   FREQ     0.15    0.425    0.425
  19     rs2336068   MEAN    8.074     8.59    8.244
  19     rs2336068     SD   0.8252   0.7757   0.7917
  19   rs557383692   GENO      G/G    G/GAA  GAA/GAA
  19   rs557383692 COUNTS        1       13       26
  19   rs557383692   FREQ    0.025    0.325     0.65
  19   rs557383692   MEAN    9.069    8.356    8.343
  19   rs557383692     SD        0   0.6865   0.8606
  19   rs148487998   GENO      C/C      C/T      T/T
  19   rs148487998 COUNTS        1       13       26
  19   rs148487998   FREQ    0.025    0.325     0.65
  19   rs148487998   MEAN    8.568    8.394    8.343
  19   rs148487998     SD        0   0.7129   0.8606
  19   rs112742683   GENO      A/A      A/G      G/G
  19   rs112742683 COUNTS        0        9       31
  19   rs112742683   FREQ        0    0.225    0.775
  19   rs112742683   MEAN       NA    8.187    8.417
  19   rs112742683     SD       NA   0.9519   0.7542
  19    rs73552423   GENO      G/G      G/A      A/A
  19    rs73552423 COUNTS        1       13       26
  19    rs73552423   FREQ    0.025    0.325     0.65
  19    rs73552423   MEAN    8.568    8.394    8.343
  19    rs73552423     SD        0   0.7129   0.8606
  19   rs140598402   GENO CACAG/CACAG  CACAG/C      C/C
  19   rs140598402 COUNTS        1       13       26
  19   rs140598402   FREQ    0.025    0.325     0.65
  19   rs140598402   MEAN    8.568    8.394    8.343
  19   rs140598402     SD        0   0.7129   0.8606
  19    rs75694600   GENO      T/T      T/C      C/C
  19    rs75694600 COUNTS        2       13       25
  19    rs75694600   FREQ     0.05    0.325    0.625
  19    rs75694600   MEAN    8.819    8.381    8.321
  19    rs75694600     SD   0.3541   0.7008   0.8708
  19    rs28721898   GENO      T/T      T/C      C/C
  19    rs28721898 COUNTS        0        8       32
  19    rs28721898   FREQ        0      0.2      0.8
  19    rs28721898   MEAN       NA    8.216    8.403
  19    rs28721898     SD       NA   0.7109   0.8214
  19     rs2446203   GENO      T/T      T/C      C/C
  19     rs2446203 COUNTS        7       16       17
  19     rs2446203   FREQ    0.175      0.4    0.425
  19     rs2446203   MEAN    8.353    8.433    8.308
  19     rs2446203     SD   0.9401   0.7331   0.8361
  19    rs55814356   GENO      C/C   C/CCTT CCTT/CCTT
  19    rs55814356 COUNTS        1       12       27
  19    rs55814356   FREQ    0.025      0.3    0.675
  19    rs55814356   MEAN    8.161    8.362    8.375
  19    rs55814356     SD        0    1.046   0.6961
  19    rs73920064   GENO      T/T      T/C      C/C
  19    rs73920064 COUNTS        0        5       35
  19    rs73920064   FREQ        0    0.125    0.875
  19    rs73920064   MEAN       NA    8.521    8.343
  19    rs73920064     SD       NA   0.6064   0.8237
  19   rs138509270   GENO      T/T      T/C      C/C
  19   rs138509270 COUNTS        0        4       36
  19   rs138509270   FREQ        0      0.1      0.9
  19   rs138509270   MEAN       NA     8.29    8.374
  19   rs138509270     SD       NA   0.8323   0.8032
  19    rs28542390   GENO      T/T      T/C      C/C
  19    rs28542390 COUNTS        0        8       32
  19    rs28542390   FREQ        0      0.2      0.8
  19    rs28542390   MEAN       NA    8.216    8.403
  19    rs28542390     SD       NA   0.7109   0.8214
  19   rs114965986   GENO      A/A      A/G      G/G
  19   rs114965986 COUNTS        0        4       36
  19   rs114965986   FREQ        0      0.1      0.9
  19   rs114965986   MEAN       NA    7.984    8.408
  19   rs114965986     SD       NA   0.8026   0.7946
  19   rs113321396   GENO      A/A      A/C      C/C
  19   rs113321396 COUNTS        1       13       26
  19   rs113321396   FREQ    0.025    0.325     0.65
  19   rs113321396   MEAN    8.568    8.394    8.343
  19   rs113321396     SD        0   0.7129   0.8606
  19    rs79582876   GENO      T/T      T/C      C/C
  19    rs79582876 COUNTS        2       16       22
  19    rs79582876   FREQ     0.05      0.4     0.55
  19    rs79582876   MEAN     8.17    8.512    8.277
  19    rs79582876     SD   0.5632   0.6661   0.9028
  19    rs57800928   GENO      T/T      T/A      A/A
  19    rs57800928 COUNTS        2       12       26
  19    rs57800928   FREQ     0.05      0.3     0.65
  19    rs57800928   MEAN    8.819    8.338    8.343
  19    rs57800928     SD   0.3541   0.7139   0.8606
  19   rs112091285   GENO      G/G      G/C      C/C
  19   rs112091285 COUNTS        0        5       35
  19   rs112091285   FREQ        0    0.125    0.875
  19   rs112091285   MEAN       NA    8.521    8.343
  19   rs112091285     SD       NA   0.6064   0.8237
  19    rs80020143   GENO      C/C      C/T      T/T
  19    rs80020143 COUNTS        1        4       35
  19    rs80020143   FREQ    0.025      0.1    0.875
  19    rs80020143   MEAN    8.896    8.428    8.343
  19    rs80020143     SD        0   0.6571   0.8237
  19    rs72987170   GENO      A/A      A/G      G/G
  19    rs72987170 COUNTS        1       12       27
  19    rs72987170   FREQ    0.025      0.3    0.675
  19    rs72987170   MEAN    8.161    8.362    8.375
  19    rs72987170     SD        0    1.046   0.6961
  19    rs76444128   GENO      G/G      G/C      C/C
  19    rs76444128 COUNTS        0        5       35
  19    rs76444128   FREQ        0    0.125    0.875
  19    rs76444128   MEAN       NA    8.521    8.343
  19    rs76444128     SD       NA   0.6064   0.8237
  19    rs11880922   GENO      T/T      T/C      C/C
  19    rs11880922 COUNTS        4       14       22
  19    rs11880922   FREQ      0.1     0.35     0.55
  19    rs11880922   MEAN    8.576    8.445    8.277
  19    rs11880922     SD   0.5751   0.6869   0.9028
  19    rs79008529   GENO      A/A      A/G      G/G
  19    rs79008529 COUNTS        0        4       36
  19    rs79008529   FREQ        0      0.1      0.9
  19    rs79008529   MEAN       NA     7.77    8.432
  19    rs79008529     SD       NA    1.228   0.7286
  19    rs11878862   GENO      G/G      G/A      A/A
  19    rs11878862 COUNTS        5       16       19
  19    rs11878862   FREQ    0.125      0.4    0.475
  19    rs11878862   MEAN    8.667    8.203    8.423
  19    rs11878862     SD   0.5373   0.8511    0.807
  19    rs59447241   GENO      A/A    A/AAG  AAG/AAG
  19    rs59447241 COUNTS        7       16       17
  19    rs59447241   FREQ    0.175      0.4    0.425
  19    rs59447241   MEAN    8.353     8.46    8.282
  19    rs59447241     SD   0.9401   0.7148   0.8459
  19   rs151116256   GENO      G/G  G/GAGAA GAGAA/GAGAA
  19   rs151116256 COUNTS        0        5       35
  19   rs151116256   FREQ        0    0.125    0.875
  19   rs151116256   MEAN       NA    8.521    8.343
  19   rs151116256     SD       NA   0.6064   0.8237
  19   rs150950820   GENO      A/A  A/AAGGG AAGGG/AAGGG
  19   rs150950820 COUNTS        1       13       26
  19   rs150950820   FREQ    0.025    0.325     0.65
  19   rs150950820   MEAN    9.069    8.356    8.343
  19   rs150950820     SD        0   0.6865   0.8606
  19   rs201393824   GENO      A/A A/AAGAAGGCAGGC AAGAAGGCAGGC/AAGAAGGCAGGC
  19   rs201393824 COUNTS        0       12       28
  19   rs201393824   FREQ        0      0.3      0.7
  19   rs201393824   MEAN       NA    8.526    8.297
  19   rs201393824     SD       NA   0.8003    0.798
  19   rs111430527   GENO      A/A A/AAGGCAGGC AAGGCAGGC/AAGGCAGGC
  19   rs111430527 COUNTS        0       20       20
  19   rs111430527   FREQ        0      0.5      0.5
  19   rs111430527   MEAN       NA    8.338    8.393
  19   rs111430527     SD       NA   0.7239   0.8794
  19   rs113732036   GENO      T/T      T/C      C/C
  19   rs113732036 COUNTS        2       15       23
  19   rs113732036   FREQ     0.05    0.375    0.575
  19   rs113732036   MEAN    8.334    8.429    8.327
  19   rs113732036     SD   0.7948   0.6301   0.9144
  19    rs75708854   GENO      C/C      C/T      T/T
  19    rs75708854 COUNTS        3       16       21
  19    rs75708854   FREQ    0.075      0.4    0.525
  19    rs75708854   MEAN    8.565    8.192    8.469
  19    rs75708854     SD     0.69   0.8248   0.7968
  19    rs60538197   GENO      T/T      T/C      C/C
  19    rs60538197 COUNTS        2       15       23
  19    rs60538197   FREQ     0.05    0.375    0.575
  19    rs60538197   MEAN    8.334    8.429    8.327
  19    rs60538197     SD   0.7948   0.6301   0.9144
  19   rs112956342   GENO      A/A      A/G      G/G
  19   rs112956342 COUNTS        1        3       36
  19   rs112956342   FREQ    0.025    0.075      0.9
  19   rs112956342   MEAN    8.568    8.704    8.332
  19   rs112956342     SD        0   0.6317   0.8186
  19   rs112880059   GENO      C/C      C/A      A/A
  19   rs112880059 COUNTS        2       16       22
  19   rs112880059   FREQ     0.05      0.4     0.55
  19   rs112880059   MEAN    8.718    8.448    8.273
  19   rs112880059     SD    1.011   0.8266   0.7827
  19    rs73920065   GENO      C/C      C/T      T/T
  19    rs73920065 COUNTS        1        8       31
  19    rs73920065   FREQ    0.025      0.2    0.775
  19    rs73920065   MEAN    8.896    8.638    8.278
  19    rs73920065     SD        0   0.5851   0.8401
  19    rs59337126   GENO      A/A      A/G      G/G
  19    rs59337126 COUNTS        0        6       34
  19    rs59337126   FREQ        0     0.15     0.85
  19    rs59337126   MEAN       NA    7.882    8.451
  19    rs59337126     SD       NA   0.6593   0.7949
  19   rs143077610   GENO      A/A A/ATGCAGTGGGGATAAGGGTATTACT ATGCAGTGGGGATAAGGGTATTACT/ATGCAGTGGGGATAAGGGTATTACT
  19   rs143077610 COUNTS        0        8       32
  19   rs143077610   FREQ        0      0.2      0.8
  19   rs143077610   MEAN       NA    8.306    8.381
  19   rs143077610     SD       NA   0.9733   0.7623
  19   rs144726938   GENO      A/A      A/G      G/G
  19   rs144726938 COUNTS        0        5       35
  19   rs144726938   FREQ        0    0.125    0.875
  19   rs144726938   MEAN       NA    8.059    8.409
  19   rs144726938     SD       NA    0.715   0.8062
  19   rs149536835   GENO      C/C C/CAAAAATAAATAAAAATTTTA CAAAAATAAATAAAAATTTTA/CAAAAATAAATAAAAATTTTA
  19   rs149536835 COUNTS        3       11       26
  19   rs149536835   FREQ    0.075    0.275     0.65
  19   rs149536835   MEAN    9.297    8.402    8.243
  19   rs149536835     SD   0.3881   0.6345   0.8329
  19    rs10422361   GENO      G/G      G/A      A/A
  19    rs10422361 COUNTS        7       17       16
  19    rs10422361   FREQ    0.175    0.425      0.4
  19    rs10422361   MEAN    8.313    8.152    8.616
  19    rs10422361     SD   0.9069   0.8283   0.6819
  19   rs372188986   GENO    GA/GA     GA/G      G/G
  19   rs372188986 COUNTS        0       10       30
  19   rs372188986   FREQ        0     0.25     0.75
  19   rs372188986   MEAN       NA    8.302    8.387
  19   rs372188986     SD       NA   0.7399   0.8242
  19    rs79390761   GENO      T/T      T/G      G/G
  19    rs79390761 COUNTS        0        8       32
  19    rs79390761   FREQ        0      0.2      0.8
  19    rs79390761   MEAN       NA    8.554    8.319
  19    rs79390761     SD       NA   0.6833   0.8242
  19   rs192011105   GENO      A/A      A/G      G/G
  19   rs192011105 COUNTS        1        8       31
  19   rs192011105   FREQ    0.025      0.2    0.775
  19   rs192011105   MEAN    9.599    8.535    8.282
  19   rs192011105     SD        0   0.7397   0.7934
  19   rs367727421   GENO      C/C      C/T      T/T
  19   rs367727421 COUNTS        1        8       31
  19   rs367727421   FREQ    0.025      0.2    0.775
  19   rs367727421   MEAN    9.599    8.535    8.282
  19   rs367727421     SD        0   0.7397   0.7934
  19    rs10417568   GENO      G/G      G/A      A/A
  19    rs10417568 COUNTS        3       10       27
  19    rs10417568   FREQ    0.075     0.25    0.675
  19    rs10417568   MEAN    8.954    8.447     8.27
  19    rs10417568     SD     0.44   0.6803   0.8499
  19    rs10416844   GENO      A/A      A/C      C/C
  19    rs10416844 COUNTS        1        5       34
  19    rs10416844   FREQ    0.025    0.125     0.85
  19    rs10416844   MEAN    8.568    8.645    8.319
  19    rs10416844     SD        0   0.6988   0.8206
  19   rs532862172   GENO    TC/TC     TC/T      T/T
  19   rs532862172 COUNTS        0        8       32
  19   rs532862172   FREQ        0      0.2      0.8
  19   rs532862172   MEAN       NA    8.554    8.319
  19   rs532862172     SD       NA   0.6833   0.8242
  19   rs574429788   GENO      C/C     C/CA    CA/CA
  19   rs574429788 COUNTS        4       20       16
  19   rs574429788   FREQ      0.1      0.5      0.4
  19   rs574429788   MEAN    8.233    8.356    8.411
  19   rs574429788     SD   0.6311   0.8184   0.8427
  19   rs188389805   GENO      T/T      T/C      C/C
  19   rs188389805 COUNTS        0        6       34
  19   rs188389805   FREQ        0     0.15     0.85
  19   rs188389805   MEAN       NA     8.05    8.421
  19   rs188389805     SD       NA   0.6399   0.8152
  19   rs139143223   GENO      A/A      A/C      C/C
  19   rs139143223 COUNTS        0       10       30
  19   rs139143223   FREQ        0     0.25     0.75
  19   rs139143223   MEAN       NA      8.2    8.421
  19   rs139143223     SD       NA   0.8507   0.7835
  19    rs72127155   GENO    CA/CA     CA/C      C/C
  19    rs72127155 COUNTS        5       27        8
  19    rs72127155   FREQ    0.125    0.675      0.2
  19    rs72127155   MEAN    8.378    8.369    8.348
  19    rs72127155     SD   0.7935   0.8823   0.5237
  19     rs7252435   GENO      G/G      G/C      C/C
  19     rs7252435 COUNTS        2       14       24
  19     rs7252435   FREQ     0.05     0.35      0.6
  19     rs7252435   MEAN    8.716    8.309     8.37
  19     rs7252435     SD   0.1956   0.7823   0.8443
  19     rs3834829   GENO      G/G G/GTTCATTCA GTTCATTCA/GTTCATTCA
  19     rs3834829 COUNTS        6       23       11
  19     rs3834829   FREQ     0.15    0.575    0.275
  19     rs3834829   MEAN    8.181    8.467    8.254
  19     rs3834829     SD    1.023   0.8765   0.4438
  19    rs10411644   GENO      A/A      A/T      T/T
  19    rs10411644 COUNTS        4       15       21
  19    rs10411644   FREQ      0.1    0.375    0.525
  19    rs10411644   MEAN    8.138    8.046    8.637
  19    rs10411644     SD    1.216   0.8041   0.6283
  19    rs79203077   GENO      T/T      T/C      C/C
  19    rs79203077 COUNTS        4       15       21
  19    rs79203077   FREQ      0.1    0.375    0.525
  19    rs79203077   MEAN    8.138    8.046    8.637
  19    rs79203077     SD    1.216   0.8041   0.6283
  19   rs144020501   GENO      G/G G/GGTGCAGGGCAGC GGTGCAGGGCAGC/GGTGCAGGGCAGC
  19   rs144020501 COUNTS        5       19       16
  19   rs144020501   FREQ    0.125    0.475      0.4
  19   rs144020501   MEAN    8.007    8.329    8.522
  19   rs144020501     SD    1.094   0.8417   0.6371
  19     rs1678851   GENO      A/A      A/G      G/G
  19     rs1678851 COUNTS        5       19       16
  19     rs1678851   FREQ    0.125    0.475      0.4
  19     rs1678851   MEAN    8.007    8.329    8.522
  19     rs1678851     SD    1.094   0.8417   0.6371
  19     rs1614324   GENO      T/T      T/C      C/C
  19     rs1614324 COUNTS        5       19       16
  19     rs1614324   FREQ    0.125    0.475      0.4
  19     rs1614324   MEAN    8.007    8.329    8.522
  19     rs1614324     SD    1.094   0.8417   0.6371
  19      rs778813   GENO      A/A      A/G      G/G
  19      rs778813 COUNTS        5       19       16
  19      rs778813   FREQ    0.125    0.475      0.4
  19      rs778813   MEAN    8.007    8.329    8.522
  19      rs778813     SD    1.094   0.8417   0.6371
  19   rs187745880   GENO      C/C      C/T      T/T
  19   rs187745880 COUNTS        0        5       35
  19   rs187745880   FREQ        0    0.125    0.875
  19   rs187745880   MEAN       NA    7.988     8.42
  19   rs187745880     SD       NA   0.6951   0.8032
  19      rs778812   GENO      T/T      T/C      C/C
  19      rs778812 COUNTS        5       19       16
  19      rs778812   FREQ    0.125    0.475      0.4
  19      rs778812   MEAN    8.007    8.329    8.522
  19      rs778812     SD    1.094   0.8417   0.6371
  19     rs2436519   GENO      C/C      C/G      G/G
  19     rs2436519 COUNTS        9       16       15
  19     rs2436519   FREQ    0.225      0.4    0.375
  19     rs2436519   MEAN    8.535    8.127    8.518
  19     rs2436519     SD    0.595   0.8222   0.8532
  19     rs4807813   GENO      A/A      A/G      G/G
  19     rs4807813 COUNTS        4       15       21
  19     rs4807813   FREQ      0.1    0.375    0.525
  19     rs4807813   MEAN    8.138    8.046    8.637
  19     rs4807813     SD    1.216   0.8041   0.6283
  19     rs4807814   GENO      C/C      C/T      T/T
  19     rs4807814 COUNTS        6       17       17
  19     rs4807814   FREQ     0.15    0.425    0.425
  19     rs4807814   MEAN    8.552    8.264    8.402
  19     rs4807814     SD    0.569   0.6688   0.9841
  19   rs199921063   GENO      G/G      G/A      A/A
  19   rs199921063 COUNTS        0        4       36
  19   rs199921063   FREQ        0      0.1      0.9
  19   rs199921063   MEAN       NA    8.928    8.303
  19   rs199921063     SD       NA   0.5096   0.8017
  19      rs708688   GENO      A/A      A/G      G/G
  19      rs708688 COUNTS        5       19       16
  19      rs708688   FREQ    0.125    0.475      0.4
  19      rs708688   MEAN    8.007    8.329    8.522
  19      rs708688     SD    1.094   0.8417   0.6371
  19    rs59637174   GENO      A/A      A/G      G/G
  19    rs59637174 COUNTS        5       15       20
  19    rs59637174   FREQ    0.125    0.375      0.5
  19    rs59637174   MEAN    8.007    8.169    8.603
  19    rs59637174     SD    1.094   0.8515   0.6239
  19      rs708689   GENO      C/C      C/A      A/A
  19      rs708689 COUNTS        5       19       16
  19      rs708689   FREQ    0.125    0.475      0.4
  19      rs708689   MEAN    8.007    8.329    8.522
  19      rs708689     SD    1.094   0.8417   0.6371
  19   rs139529488   GENO      A/A      A/C      C/C
  19   rs139529488 COUNTS        5       15       20
  19   rs139529488   FREQ    0.125    0.375      0.5
  19   rs139529488   MEAN    8.007    8.169    8.603
  19   rs139529488     SD    1.094   0.8515   0.6239
  19    rs73554357   GENO      T/T      T/C      C/C
  19    rs73554357 COUNTS        0       10       30
  19    rs73554357   FREQ        0     0.25     0.75
  19    rs73554357   MEAN       NA    8.302    8.387
  19    rs73554357     SD       NA   0.7399   0.8242
  19     rs3763046   GENO      A/A      A/G      G/G
  19     rs3763046 COUNTS        5       15       20
  19     rs3763046   FREQ    0.125    0.375      0.5
  19     rs3763046   MEAN    8.007    8.169    8.603
  19     rs3763046     SD    1.094   0.8515   0.6239
  19   rs115287619   GENO      T/T      T/C      C/C
  19   rs115287619 COUNTS        0       13       27
  19   rs115287619   FREQ        0    0.325    0.675
  19   rs115287619   MEAN       NA    7.984     8.55
  19   rs115287619     SD       NA   0.9659   0.6407
  19    rs73554359   GENO      C/C      C/T      T/T
  19    rs73554359 COUNTS        1       13       26
  19    rs73554359   FREQ    0.025    0.325     0.65
  19    rs73554359   MEAN    7.772    8.468    8.337
  19    rs73554359     SD        0   0.6904   0.8591
  19    rs61731573   GENO      T/T      T/C      C/C
  19    rs61731573 COUNTS        0       10       30
  19    rs61731573   FREQ        0     0.25     0.75
  19    rs61731573   MEAN       NA    8.302    8.387
  19    rs61731573     SD       NA   0.7399   0.8242
  19    rs71934499   GENO      G/G    G/GGT  GGT/GGT
  19    rs71934499 COUNTS        5       19       16
  19    rs71934499   FREQ    0.125    0.475      0.4
  19    rs71934499   MEAN    8.007    8.329    8.522
  19    rs71934499     SD    1.094   0.8417   0.6371
  19    rs34182948   GENO    GT/GT     GT/G      G/G
  19    rs34182948 COUNTS        5       15       20
  19    rs34182948   FREQ    0.125    0.375      0.5
  19    rs34182948   MEAN    8.007    8.169    8.603
  19    rs34182948     SD    1.094   0.8515   0.6239
  19    rs28523462   GENO      A/A      A/G      G/G
  19    rs28523462 COUNTS        4       15       21
  19    rs28523462   FREQ      0.1    0.375    0.525
  19    rs28523462   MEAN    8.138    8.046    8.637
  19    rs28523462     SD    1.216   0.8041   0.6283
  19   rs115240543   GENO      T/T      T/C      C/C
  19   rs115240543 COUNTS        0        4       36
  19   rs115240543   FREQ        0      0.1      0.9
  19   rs115240543   MEAN       NA     7.76    8.433
  19   rs115240543     SD       NA    1.054   0.7505
  19    rs28416984   GENO      T/T      T/C      C/C
  19    rs28416984 COUNTS        4       15       21
  19    rs28416984   FREQ      0.1    0.375    0.525
  19    rs28416984   MEAN    8.138    8.046    8.637
  19    rs28416984     SD    1.216   0.8041   0.6283
  19    rs28481711   GENO      C/C      C/T      T/T
  19    rs28481711 COUNTS        5       15       20
  19    rs28481711   FREQ    0.125    0.375      0.5
  19    rs28481711   MEAN    8.007    8.169    8.603
  19    rs28481711     SD    1.094   0.8515   0.6239
  19    rs28724571   GENO      A/A      A/G      G/G
  19    rs28724571 COUNTS        4       15       21
  19    rs28724571   FREQ      0.1    0.375    0.525
  19    rs28724571   MEAN    8.138    8.046    8.637
  19    rs28724571     SD    1.216   0.8041   0.6283
  19     rs6510859   GENO      C/C      C/T      T/T
  19     rs6510859 COUNTS        3       19       18
  19     rs6510859   FREQ    0.075    0.475     0.45
  19     rs6510859   MEAN    8.101    8.349    8.427
  19     rs6510859     SD   0.4227   0.6811   0.9607
  19   rs190173225   GENO      A/A      A/G      G/G
  19   rs190173225 COUNTS        4       15       21
  19   rs190173225   FREQ      0.1    0.375    0.525
  19   rs190173225   MEAN    8.138    8.046    8.637
  19   rs190173225     SD    1.216   0.8041   0.6283
  19   rs144970486   GENO      A/A      A/T      T/T
  19   rs144970486 COUNTS        0        6       34
  19   rs144970486   FREQ        0     0.15     0.85
  19   rs144970486   MEAN       NA     8.05    8.421
  19   rs144970486     SD       NA   0.6399   0.8152
  19     rs1379868   GENO      G/G      G/A      A/A
  19     rs1379868 COUNTS        3       12       25
  19     rs1379868   FREQ    0.075      0.3    0.625
  19     rs1379868   MEAN    8.954    8.534    8.214
  19     rs1379868     SD     0.44   0.7107   0.8364
  19     rs8106995   GENO      C/C      C/T      T/T
  19     rs8106995 COUNTS        4       13       23
  19     rs8106995   FREQ      0.1    0.325    0.575
  19     rs8106995   MEAN    9.115    8.466    8.178
  19     rs8106995     SD   0.4828   0.6141     0.86
  19     rs1622498   GENO      T/T      T/A      A/A
  19     rs1622498 COUNTS        0        8       32
  19     rs1622498   FREQ        0      0.2      0.8
  19     rs1622498   MEAN       NA     8.69    8.285
  19     rs1622498     SD       NA   0.8227   0.7806
  19   rs143772327   GENO      G/G      G/C      C/C
  19   rs143772327 COUNTS        5       15       20
  19   rs143772327   FREQ    0.125    0.375      0.5
  19   rs143772327   MEAN    8.007    8.169    8.603
  19   rs143772327     SD    1.094   0.8515   0.6239
  19   rs151082251   GENO      C/C      C/G      G/G
  19   rs151082251 COUNTS        5       15       20
  19   rs151082251   FREQ    0.125    0.375      0.5
  19   rs151082251   MEAN    8.007    8.169    8.603
  19   rs151082251     SD    1.094   0.8515   0.6239
  19    rs76231074   GENO      A/A      A/G      G/G
  19    rs76231074 COUNTS        5       15       20
  19    rs76231074   FREQ    0.125    0.375      0.5
  19    rs76231074   MEAN    8.007    8.169    8.603
  19    rs76231074     SD    1.094   0.8515   0.6239
  19   rs115043339   GENO      T/T      T/C      C/C
  19   rs115043339 COUNTS        0       10       30
  19   rs115043339   FREQ        0     0.25     0.75
  19   rs115043339   MEAN       NA      8.2    8.421
  19   rs115043339     SD       NA   0.8507   0.7835
  19   rs114355552   GENO      T/T      T/G      G/G
  19   rs114355552 COUNTS        5       15       20
  19   rs114355552   FREQ    0.125    0.375      0.5
  19   rs114355552   MEAN    8.007    8.169    8.603
  19   rs114355552     SD    1.094   0.8515   0.6239
  19    rs10775589   GENO      G/G      G/C      C/C
  19    rs10775589 COUNTS        4       13       23
  19    rs10775589   FREQ      0.1    0.325    0.575
  19    rs10775589   MEAN    9.115    8.466    8.178
  19    rs10775589     SD   0.4828   0.6141     0.86
  19   rs112836591   GENO      T/T     T/TG    TG/TG
  19   rs112836591 COUNTS        1       13       26
  19   rs112836591   FREQ    0.025    0.325     0.65
  19   rs112836591   MEAN    7.772    8.468    8.337
  19   rs112836591     SD        0   0.6904   0.8591
  19   rs113189876   GENO      C/C      C/G      G/G
  19   rs113189876 COUNTS        6       16       18
  19   rs113189876   FREQ     0.15      0.4     0.45
  19   rs113189876   MEAN    7.705     8.39    8.565
  19   rs113189876     SD    1.227   0.6678   0.6471
  19      rs778811   GENO      T/T      T/G      G/G
  19      rs778811 COUNTS        3       13       24
  19      rs778811   FREQ    0.075    0.325      0.6
  19      rs778811   MEAN    8.954     8.57    8.182
  19      rs778811     SD     0.44   0.6926   0.8378
  19    rs10853991   GENO      G/G      G/A      A/A
  19    rs10853991 COUNTS        1       12       27
  19    rs10853991   FREQ    0.025      0.3    0.675
  19    rs10853991   MEAN    7.772    8.423    8.362
  19    rs10853991     SD        0   0.7016    0.852
  19      rs778810   GENO      A/A      A/G      G/G
  19      rs778810 COUNTS        3       11       26
  19      rs778810   FREQ    0.075    0.275     0.65
  19      rs778810   MEAN    8.599    8.431    8.311
  19      rs778810     SD    0.252   0.7484   0.8641
  19   rs148112183   GENO      C/C C/CCCCAGCGTCTCCCTGTCCGCACTGAT CCCCAGCGTCTCCCTGTCCGCACTGAT/CCCCAGCGTCTCCCTGTCCGCACTGAT
  19   rs148112183 COUNTS        3       11       26
  19   rs148112183   FREQ    0.075    0.275     0.65
  19   rs148112183   MEAN    8.599    8.431    8.311
  19   rs148112183     SD    0.252   0.7484   0.8641
  19     rs8100656   GENO      C/C      C/A      A/A
  19     rs8100656 COUNTS        6       16       18
  19     rs8100656   FREQ     0.15      0.4     0.45
  19     rs8100656   MEAN    7.705     8.39    8.565
  19     rs8100656     SD    1.227   0.6678   0.6471
  19    rs11666494   GENO      G/G      G/A      A/A
  19    rs11666494 COUNTS        2       10       28
  19    rs11666494   FREQ     0.05     0.25      0.7
  19    rs11666494   MEAN     8.72     8.26    8.378
  19    rs11666494     SD   0.2008   0.6442   0.8722
  19    rs73920067   GENO      G/G      G/C      C/C
  19    rs73920067 COUNTS        0        5       35
  19    rs73920067   FREQ        0    0.125    0.875
  19    rs73920067   MEAN       NA    8.521    8.343
  19    rs73920067     SD       NA   0.6064   0.8237
  19      rs778809   GENO      G/G      G/A      A/A
  19      rs778809 COUNTS        8       18       14
  19      rs778809   FREQ      0.2     0.45     0.35
  19      rs778809   MEAN    8.571    8.313    8.316
  19      rs778809     SD   0.5031   0.7757   0.9711
  19   rs111912575   GENO      A/A      A/G      G/G
  19   rs111912575 COUNTS        1       13       26
  19   rs111912575   FREQ    0.025    0.325     0.65
  19   rs111912575   MEAN    7.772    8.468    8.337
  19   rs111912575     SD        0   0.6904   0.8591
  19   rs181778413   GENO      T/T      T/C      C/C
  19   rs181778413 COUNTS        0       11       29
  19   rs181778413   FREQ        0    0.275    0.725
  19   rs181778413   MEAN       NA    8.018    8.498
  19   rs181778413     SD       NA    1.009   0.6725
  19    rs35845041   GENO      A/A      A/G      G/G
  19    rs35845041 COUNTS        2       10       28
  19    rs35845041   FREQ     0.05     0.25      0.7
  19    rs35845041   MEAN     8.72     8.26    8.378
  19    rs35845041     SD   0.2008   0.6442   0.8722
  19    rs12986368   GENO      T/T      T/C      C/C
  19    rs12986368 COUNTS        2       10       28
  19    rs12986368   FREQ     0.05     0.25      0.7
  19    rs12986368   MEAN     8.72     8.26    8.378
  19    rs12986368     SD   0.2008   0.6442   0.8722
  19      rs778806   GENO      T/T      T/C      C/C
  19      rs778806 COUNTS        0        8       32
  19      rs778806   FREQ        0      0.2      0.8
  19      rs778806   MEAN       NA     8.69    8.285
  19      rs778806     SD       NA   0.8227   0.7806
  19   rs116794036   GENO      T/T      T/C      C/C
  19   rs116794036 COUNTS        0        4       36
  19   rs116794036   FREQ        0      0.1      0.9
  19   rs116794036   MEAN       NA    8.966    8.299
  19   rs116794036     SD       NA   0.1384    0.811
  19    rs61740561   GENO      C/C      C/G      G/G
  19    rs61740561 COUNTS        1       13       26
  19    rs61740561   FREQ    0.025    0.325     0.65
  19    rs61740561   MEAN    7.772    8.468    8.337
  19    rs61740561     SD        0   0.6904   0.8591
  19   rs112313064   GENO      T/T      T/C      C/C
  19   rs112313064 COUNTS        3       11       26
  19   rs112313064   FREQ    0.075    0.275     0.65
  19   rs112313064   MEAN    8.599    8.431    8.311
  19   rs112313064     SD    0.252   0.7484   0.8641
  19    rs17855739   GENO      T/T      T/C      C/C
  19    rs17855739 COUNTS        6       16       18
  19    rs17855739   FREQ     0.15      0.4     0.45
  19    rs17855739   MEAN    7.705     8.39    8.565
  19    rs17855739     SD    1.227   0.6678   0.6471
  19    rs79359759   GENO      G/G      G/A      A/A
  19    rs79359759 COUNTS        0        5       35
  19    rs79359759   FREQ        0    0.125    0.875
  19    rs79359759   MEAN       NA    8.521    8.343
  19    rs79359759     SD       NA   0.6064   0.8237
  19      rs778805   GENO      G/G      G/A      A/A
  19      rs778805 COUNTS        8       16       16
  19      rs778805   FREQ      0.2      0.4      0.4
  19      rs778805   MEAN    8.571    8.302    8.327
  19      rs778805     SD   0.5031   0.7531   0.9652
  19     rs9807877   GENO      C/C      C/A      A/A
  19     rs9807877 COUNTS        6       17       17
  19     rs9807877   FREQ     0.15    0.425    0.425
  19     rs9807877   MEAN    8.552    8.264    8.402
  19     rs9807877     SD    0.569   0.6688   0.9841
  19     rs3916080   GENO      A/A      A/C      C/C
  19     rs3916080 COUNTS        0        4       36
  19     rs3916080   FREQ        0      0.1      0.9
  19     rs3916080   MEAN       NA    8.966    8.299
  19     rs3916080     SD       NA   0.1384    0.811
  19    rs73536616   GENO      G/G      G/A      A/A
  19    rs73536616 COUNTS        1       13       26
  19    rs73536616   FREQ    0.025    0.325     0.65
  19    rs73536616   MEAN    7.772    8.468    8.337
  19    rs73536616     SD        0   0.6904   0.8591
  19     rs3859563   GENO      T/T      T/C      C/C
  19     rs3859563 COUNTS        4       14       22
  19     rs3859563   FREQ      0.1     0.35     0.55
  19     rs3859563   MEAN    8.605    8.506    8.233
  19     rs3859563     SD   0.7844   0.6586   0.8811
  19    rs10420107   GENO      G/G      G/A      A/A
  19    rs10420107 COUNTS        8       16       16
  19    rs10420107   FREQ      0.2      0.4      0.4
  19    rs10420107   MEAN    8.571    8.302    8.327
  19    rs10420107     SD   0.5031   0.7531   0.9652
  19   rs111342270   GENO      T/T      T/C      C/C
  19   rs111342270 COUNTS        1       13       26
  19   rs111342270   FREQ    0.025    0.325     0.65
  19   rs111342270   MEAN    7.772    8.468    8.337
  19   rs111342270     SD        0   0.6904   0.8591
  19   rs112641207   GENO      A/A      A/G      G/G
  19   rs112641207 COUNTS        1       13       26
  19   rs112641207   FREQ    0.025    0.325     0.65
  19   rs112641207   MEAN    7.772    8.468    8.337
  19   rs112641207     SD        0   0.6904   0.8591
  19    rs10402728   GENO      T/T      T/C      C/C
  19    rs10402728 COUNTS        2       14       24
  19    rs10402728   FREQ     0.05     0.35      0.6
  19    rs10402728   MEAN    8.334     8.51    8.284
  19    rs10402728     SD   0.7948   0.7234   0.8545
  19   rs113769774   GENO      A/A      A/C      C/C
  19   rs113769774 COUNTS        1       13       26
  19   rs113769774   FREQ    0.025    0.325     0.65
  19   rs113769774   MEAN    7.772    8.468    8.337
  19   rs113769774     SD        0   0.6904   0.8591
  19    rs73536626   GENO      A/A      A/T      T/T
  19    rs73536626 COUNTS        1       13       26
  19    rs73536626   FREQ    0.025    0.325     0.65
  19    rs73536626   MEAN    7.772    8.468    8.337
  19    rs73536626     SD        0   0.6904   0.8591
  19    rs34940903   GENO      T/T      T/C      C/C
  19    rs34940903 COUNTS        2       10       28
  19    rs34940903   FREQ     0.05     0.25      0.7
  19    rs34940903   MEAN     8.72     8.26    8.378
  19    rs34940903     SD   0.2008   0.6442   0.8722
  19    rs80053250   GENO      T/T      T/C      C/C
  19    rs80053250 COUNTS        1       13       26
  19    rs80053250   FREQ    0.025    0.325     0.65
  19    rs80053250   MEAN    7.772    8.468    8.337
  19    rs80053250     SD        0   0.6904   0.8591
  19   rs113180603   GENO      A/A      A/G      G/G
  19   rs113180603 COUNTS        1       13       26
  19   rs113180603   FREQ    0.025    0.325     0.65
  19   rs113180603   MEAN    7.772    8.468    8.337
  19   rs113180603     SD        0   0.6904   0.8591
  19    rs11305548   GENO      G/G     G/GA    GA/GA
  19    rs11305548 COUNTS        3       14       23
  19    rs11305548   FREQ    0.075     0.35    0.575
  19    rs11305548   MEAN    8.954    8.378    8.281
  19    rs11305548     SD     0.44    0.734   0.8551
  19    rs73536629   GENO      G/G      G/A      A/A
  19    rs73536629 COUNTS        1       13       26
  19    rs73536629   FREQ    0.025    0.325     0.65
  19    rs73536629   MEAN    7.772    8.468    8.337
  19    rs73536629     SD        0   0.6904   0.8591
  19    rs17271883   GENO      C/C      C/T      T/T
  19    rs17271883 COUNTS        8       16       16
  19    rs17271883   FREQ      0.2      0.4      0.4
  19    rs17271883   MEAN    8.571    8.302    8.327
  19    rs17271883     SD   0.5031   0.7531   0.9652
  19    rs10403115   GENO      A/A      A/C      C/C
  19    rs10403115 COUNTS        0        7       33
  19    rs10403115   FREQ        0    0.175    0.825
  19    rs10403115   MEAN       NA    8.194    8.402
  19    rs10403115     SD       NA   0.9683   0.7666
  19     rs5826905   GENO    CA/CA     CA/C      C/C
  19     rs5826905 COUNTS        2       10       28
  19     rs5826905   FREQ     0.05     0.25      0.7
  19     rs5826905   MEAN     8.72     8.26    8.378
  19     rs5826905     SD   0.2008   0.6442   0.8722
  19   rs149138148   GENO      T/T      T/C      C/C
  19   rs149138148 COUNTS        0        6       34
  19   rs149138148   FREQ        0     0.15     0.85
  19   rs149138148   MEAN       NA     8.05    8.421
  19   rs149138148     SD       NA   0.6399   0.8152
  19    rs12019136   GENO      A/A      A/G      G/G
  19    rs12019136 COUNTS        6       16       18
  19    rs12019136   FREQ     0.15      0.4     0.45
  19    rs12019136   MEAN    7.705     8.39    8.565
  19    rs12019136     SD    1.227   0.6678   0.6471
  19   rs146989239   GENO      T/T      T/C      C/C
  19   rs146989239 COUNTS        0       15       25
  19   rs146989239   FREQ        0    0.375    0.625
  19   rs146989239   MEAN       NA    8.112    8.518
  19   rs146989239     SD       NA   0.9569   0.6557
  19   rs139999431   GENO      C/C C/CTTTTCTTTTCTTTTG CTTTTCTTTTCTTTTG/CTTTTCTTTTCTTTTG
  19   rs139999431 COUNTS        2        7       31
  19   rs139999431   FREQ     0.05    0.175    0.775
  19   rs139999431   MEAN    8.948    8.656    8.263
  19   rs139999431     SD  0.07302   0.6759   0.8234
  19   rs145275499   GENO      A/A  A/AAAAT AAAAT/AAAAT
  19   rs145275499 COUNTS        3       14       23
  19   rs145275499   FREQ    0.075     0.35    0.575
  19   rs145275499   MEAN    8.954    8.492    8.212
  19   rs145275499     SD     0.44   0.7071   0.8526
  19     rs1678849   GENO      G/G      G/A      A/A
  19     rs1678849 COUNTS        2       13       25
  19     rs1678849   FREQ     0.05    0.325    0.625
  19     rs1678849   MEAN    8.334    8.426    8.337
  19     rs1678849     SD   0.7948   0.6786   0.8768
  19    rs60383067   GENO      C/C      C/T      T/T
  19    rs60383067 COUNTS        2       10       28
  19    rs60383067   FREQ     0.05     0.25      0.7
  19    rs60383067   MEAN     8.72     8.26    8.378
  19    rs60383067     SD   0.2008   0.6442   0.8722
  19    rs35222081   GENO      T/T      T/C      C/C
  19    rs35222081 COUNTS        2       10       28
  19    rs35222081   FREQ     0.05     0.25      0.7
  19    rs35222081   MEAN     8.72     8.26    8.378
  19    rs35222081     SD   0.2008   0.6442   0.8722
  19     rs8101385   GENO      C/C      C/T      T/T
  19     rs8101385 COUNTS        8       20       12
  19     rs8101385   FREQ      0.2      0.5      0.3
  19     rs8101385   MEAN    8.749     8.43    8.003
  19     rs8101385     SD   0.5871   0.6705   0.9951
  19    rs73920069   GENO      T/T      T/C      C/C
  19    rs73920069 COUNTS        0        5       35
  19    rs73920069   FREQ        0    0.125    0.875
  19    rs73920069   MEAN       NA    8.521    8.343
  19    rs73920069     SD       NA   0.6064   0.8237
  19     rs3760776   GENO      G/G      G/A      A/A
  19     rs3760776 COUNTS        7       21       12
  19     rs3760776   FREQ    0.175    0.525      0.3
  19     rs3760776   MEAN    8.628    8.485    8.003
  19     rs3760776     SD   0.5144   0.7015   0.9951
  19      rs708686   GENO      C/C      C/T      T/T
  19      rs708686 COUNTS        2       11       27
  19      rs708686   FREQ     0.05    0.275    0.675
  19      rs708686   MEAN     8.72    8.318    8.359
  19      rs708686     SD   0.2008   0.6405   0.8828
  19    rs10409772   GENO      C/C      C/A      A/A
  19    rs10409772 COUNTS        7       19       14
  19    rs10409772   FREQ    0.175    0.475     0.35
  19    rs10409772   MEAN    8.628    8.437    8.138
  19    rs10409772     SD   0.5144   0.7348   0.9635
  19   rs371330919   GENO      A/A    A/ATT  ATT/ATT
  19   rs371330919 COUNTS        2       15       23
  19   rs371330919   FREQ     0.05    0.375    0.575
  19   rs371330919   MEAN     7.69     8.57    8.291
  19   rs371330919     SD   0.1152   0.6066   0.9007
  19     rs3760775   GENO      T/T      T/G      G/G
  19     rs3760775 COUNTS        2       15       23
  19     rs3760775   FREQ     0.05    0.375    0.575
  19     rs3760775   MEAN     7.69     8.62    8.259
  19     rs3760775     SD   0.1152   0.6594   0.8643
  19     rs3760774   GENO      C/C      C/T      T/T
  19     rs3760774 COUNTS        2       10       28
  19     rs3760774   FREQ     0.05     0.25      0.7
  19     rs3760774   MEAN     8.72     8.26    8.378
  19     rs3760774     SD   0.2008   0.6442   0.8722
  19     rs3760771   GENO      A/A      A/C      C/C
  19     rs3760771 COUNTS        2        9       29
  19     rs3760771   FREQ     0.05    0.225    0.725
  19     rs3760771   MEAN     8.72    8.266    8.372
  19     rs3760771     SD   0.2008    0.683    0.857
  19    rs12982233   GENO      T/T      T/A      A/A
  19    rs12982233 COUNTS        2       10       28
  19    rs12982233   FREQ     0.05     0.25      0.7
  19    rs12982233   MEAN     8.72     8.26    8.378
  19    rs12982233     SD   0.2008   0.6442   0.8722
  19    rs28381973   GENO      C/C      C/A      A/A
  19    rs28381973 COUNTS        0       19       21
  19    rs28381973   FREQ        0    0.475    0.525
  19    rs28381973   MEAN       NA    8.237    8.482
  19    rs28381973     SD       NA   0.9532   0.6215
  19    rs28742595   GENO      T/T      T/C      C/C
  19    rs28742595 COUNTS        0        8       32
  19    rs28742595   FREQ        0      0.2      0.8
  19    rs28742595   MEAN       NA    8.136    8.423
  19    rs28742595     SD       NA   0.5723   0.8397
  19      rs874232   GENO      C/C      C/T      T/T
  19      rs874232 COUNTS        2       15       23
  19      rs874232   FREQ     0.05    0.375    0.575
  19      rs874232   MEAN     7.69     8.62    8.259
  19      rs874232     SD   0.1152   0.6594   0.8643
  19    rs28381969   GENO      A/A      A/G      G/G
  19    rs28381969 COUNTS        0        4       36
  19    rs28381969   FREQ        0      0.1      0.9
  19    rs28381969   MEAN       NA     7.76    8.433
  19    rs28381969     SD       NA    1.054   0.7505
  19   rs139326855   GENO      C/C      C/T      T/T
  19   rs139326855 COUNTS        0        5       35
  19   rs139326855   FREQ        0    0.125    0.875
  19   rs139326855   MEAN       NA    8.737    8.313
  19   rs139326855     SD       NA   0.5419   0.8174
  19   rs137909900   GENO      T/T      T/C      C/C
  19   rs137909900 COUNTS        0        4       36
  19   rs137909900   FREQ        0      0.1      0.9
  19   rs137909900   MEAN       NA    8.677    8.331
  19   rs137909900     SD       NA   0.8183   0.7972
  19   rs144569478   GENO      T/T      T/C      C/C
  19   rs144569478 COUNTS        0       17       23
  19   rs144569478   FREQ        0    0.425    0.575
  19   rs144569478   MEAN       NA    8.147    8.527
  19   rs144569478     SD       NA   0.9577   0.6248
  19     rs3745635   GENO      T/T      T/C      C/C
  19     rs3745635 COUNTS        2       15       23
  19     rs3745635   FREQ     0.05    0.375    0.575
  19     rs3745635   MEAN     7.69     8.62    8.259
  19     rs3745635     SD   0.1152   0.6594   0.8643
  19    rs28362463   GENO      T/T      T/C      C/C
  19    rs28362463 COUNTS        0       17       23
  19    rs28362463   FREQ        0    0.425    0.575
  19    rs28362463   MEAN       NA    8.147    8.527
  19    rs28362463     SD       NA   0.9577   0.6248
  19      rs778986   GENO      A/A      A/G      G/G
  19      rs778986 COUNTS        0        7       33
  19      rs778986   FREQ        0    0.175    0.825
  19      rs778986   MEAN       NA    8.505    8.336
  19      rs778986     SD       NA   0.4748   0.8508
  19      rs812936   GENO      G/G      G/A      A/A
  19      rs812936 COUNTS        0        7       33
  19      rs812936   FREQ        0    0.175    0.825
  19      rs812936   MEAN       NA    8.505    8.336
  19      rs812936     SD       NA   0.4748   0.8508
  19    rs28362459   GENO      C/C      C/A      A/A
  19    rs28362459 COUNTS        2       15       23
  19    rs28362459   FREQ     0.05    0.375    0.575
  19    rs28362459   MEAN     7.69     8.62    8.259
  19    rs28362459     SD   0.1152   0.6594   0.8643
  19    rs28362458   GENO      T/T      T/C      C/C
  19    rs28362458 COUNTS        0       17       23
  19    rs28362458   FREQ        0    0.425    0.575
  19    rs28362458   MEAN       NA    8.147    8.527
  19    rs28362458     SD       NA   0.9577   0.6248
  19    rs11668191   GENO      A/A      A/G      G/G
  19    rs11668191 COUNTS        0        4       36
  19    rs11668191   FREQ        0      0.1      0.9
  19    rs11668191   MEAN       NA    8.966    8.299
  19    rs11668191     SD       NA   0.1384    0.811
  19      rs778987   GENO      A/A      A/G      G/G
  19      rs778987 COUNTS        3       16       21
  19      rs778987   FREQ    0.075      0.4    0.525
  19      rs778987   MEAN    8.586    8.311    8.375
  19      rs778987     SD   0.2709   0.6358   0.9559
  19     rs4807816   GENO      G/G      G/A      A/A
  19     rs4807816 COUNTS        2       10       28
  19     rs4807816   FREQ     0.05     0.25      0.7
  19     rs4807816   MEAN     8.72     8.26    8.378
  19     rs4807816     SD   0.2008   0.6442   0.8722
  19     rs4807052   GENO      T/T      T/C      C/C
  19     rs4807052 COUNTS        2       10       28
  19     rs4807052   FREQ     0.05     0.25      0.7
  19     rs4807052   MEAN     8.72     8.26    8.378
  19     rs4807052     SD   0.2008   0.6442   0.8722
  19   rs537757549   GENO AAAAT/AAAAT  AAAAT/A      A/A
  19   rs537757549 COUNTS        0       12       28
  19   rs537757549   FREQ        0      0.3      0.7
  19   rs537757549   MEAN       NA    8.444    8.332
  19   rs537757549     SD       NA   0.7643   0.8199
  19      rs809646   GENO      C/C      C/T      T/T
  19      rs809646 COUNTS        0        6       34
  19      rs809646   FREQ        0     0.15     0.85
  19      rs809646   MEAN       NA    8.815    8.286
  19      rs809646     SD       NA    0.869   0.7683
  19     rs2561796   GENO      A/A      A/C      C/C
  19     rs2561796 COUNTS        0        6       34
  19     rs2561796   FREQ        0     0.15     0.85
  19     rs2561796   MEAN       NA    8.815    8.286
  19     rs2561796     SD       NA    0.869   0.7683
  19     rs2637193   GENO      T/T      T/C      C/C
  19     rs2637193 COUNTS        0        6       34
  19     rs2637193   FREQ        0     0.15     0.85
  19     rs2637193   MEAN       NA    8.815    8.286
  19     rs2637193     SD       NA    0.869   0.7683
  19   rs554274438   GENO    CA/CA     CA/C      C/C
  19   rs554274438 COUNTS        1       19       20
  19   rs554274438   FREQ    0.025    0.475      0.5
  19   rs554274438   MEAN    8.359    8.315    8.414
  19   rs554274438     SD        0    0.867   0.7628
  19     rs2608892   GENO      C/C      C/T      T/T
  19     rs2608892 COUNTS        0        6       34
  19     rs2608892   FREQ        0     0.15     0.85
  19     rs2608892   MEAN       NA    8.815    8.286
  19     rs2608892     SD       NA    0.869   0.7683
  19     rs2608893   GENO      A/A      A/G      G/G
  19     rs2608893 COUNTS        0        6       34
  19     rs2608893   FREQ        0     0.15     0.85
  19     rs2608893   MEAN       NA    8.815    8.286
  19     rs2608893     SD       NA    0.869   0.7683
  19     rs2637194   GENO      T/T      T/C      C/C
  19     rs2637194 COUNTS        0        6       34
  19     rs2637194   FREQ        0     0.15     0.85
  19     rs2637194   MEAN       NA    8.815    8.286
  19     rs2637194     SD       NA    0.869   0.7683
  19     rs2637195   GENO      T/T      T/C      C/C
  19     rs2637195 COUNTS        0        6       34
  19     rs2637195   FREQ        0     0.15     0.85
  19     rs2637195   MEAN       NA    8.815    8.286
  19     rs2637195     SD       NA    0.869   0.7683
  19     rs2608894   GENO      T/T      T/C      C/C
  19     rs2608894 COUNTS        0        6       34
  19     rs2608894   FREQ        0     0.15     0.85
  19     rs2608894   MEAN       NA    8.536    8.336
  19     rs2608894     SD       NA   0.5124   0.8378
  19    rs28742591   GENO      A/A     A/AG    AG/AG
  19    rs28742591 COUNTS        1       13       26
  19    rs28742591   FREQ    0.025    0.325     0.65
  19    rs28742591   MEAN    8.004    8.254    8.435
  19    rs28742591     SD        0   0.9921   0.7057
  19    rs28742588   GENO      C/C      C/T      T/T
  19    rs28742588 COUNTS        0        4       36
  19    rs28742588   FREQ        0      0.1      0.9
  19    rs28742588   MEAN       NA    7.984    8.408
  19    rs28742588     SD       NA   0.8026   0.7946
  19    rs28742587   GENO      T/T      T/C      C/C
  19    rs28742587 COUNTS        7       23       10
  19    rs28742587   FREQ    0.175    0.575     0.25
  19    rs28742587   MEAN    8.157    8.339    8.573
  19    rs28742587     SD   0.6451   0.8921   0.6601
  19    rs28362447   GENO      G/G      G/C      C/C
  19    rs28362447 COUNTS        0       16       24
  19    rs28362447   FREQ        0      0.4      0.6
  19    rs28362447   MEAN       NA    8.128    8.524
  19    rs28362447     SD       NA   0.9266    0.669
  19    rs28362446   GENO      C/C      C/G      G/G
  19    rs28362446 COUNTS        0        4       36
  19    rs28362446   FREQ        0      0.1      0.9
  19    rs28362446   MEAN       NA    7.984    8.408
  19    rs28362446     SD       NA   0.8026   0.7946
  19    rs73920070   GENO      A/A      A/G      G/G
  19    rs73920070 COUNTS        0        6       34
  19    rs73920070   FREQ        0     0.15     0.85
  19    rs73920070   MEAN       NA    8.348    8.369
  19    rs73920070     SD       NA   0.6884   0.8222
  19     rs2306969   GENO      A/A      A/G      G/G
  19     rs2306969 COUNTS        1       15       24
  19     rs2306969   FREQ    0.025    0.375      0.6
  19     rs2306969   MEAN    8.161    8.373    8.369
  19     rs2306969     SD        0   0.9449   0.7264
  19    rs28362437   GENO      T/T      T/C      C/C
  19    rs28362437 COUNTS        0       16       24
  19    rs28362437   FREQ        0      0.4      0.6
  19    rs28362437   MEAN       NA    8.422    8.328
  19    rs28362437     SD       NA   0.6695   0.8815
  19    rs10406157   GENO      T/T      T/C      C/C
  19    rs10406157 COUNTS        0       12       28
  19    rs10406157   FREQ        0      0.3      0.7
  19    rs10406157   MEAN       NA    8.339    8.377
  19    rs10406157     SD       NA   0.7844   0.8142
  19    rs10405209   GENO      G/G      G/A      A/A
  19    rs10405209 COUNTS        9       21       10
  19    rs10405209   FREQ    0.225    0.525     0.25
  19    rs10405209   MEAN    8.165    8.524    8.214
  19    rs10405209     SD   0.9913   0.6927   0.8237
  19    rs28742581   GENO      A/A     A/AT    AT/AT
  19    rs28742581 COUNTS        6       23       11
  19    rs28742581   FREQ     0.15    0.575    0.275
  19    rs28742581   MEAN    8.633    8.369    8.214
  19    rs28742581     SD    0.543   0.8072   0.9048
  19     rs4807817   GENO      C/C      C/A      A/A
  19     rs4807817 COUNTS        8       22       10
  19     rs4807817   FREQ      0.2     0.55     0.25
  19     rs4807817   MEAN    8.113    8.453    8.376
  19     rs4807817     SD    1.047   0.6863    0.846
  19    rs11671428   GENO      A/A      A/C      C/C
  19    rs11671428 COUNTS        1        6       33
  19    rs11671428   FREQ    0.025     0.15    0.825
  19    rs11671428   MEAN    8.862    8.346    8.354
  19    rs11671428     SD        0   0.8388   0.8083
  19    rs10418972   GENO      T/T      T/C      C/C
  19    rs10418972 COUNTS        5       20       15
  19    rs10418972   FREQ    0.125      0.5    0.375
  19    rs10418972   MEAN    8.463    8.234    8.509
  19    rs10418972     SD   0.8441   0.8638   0.7046
  19     rs4807818   GENO      T/T      T/G      G/G
  19     rs4807818 COUNTS        5       22       13
  19     rs4807818   FREQ    0.125     0.55    0.325
  19     rs4807818   MEAN    8.416    8.359    8.358
  19     rs4807818     SD   0.4603   0.9004   0.7524
  19     rs4807819   GENO      A/A      A/C      C/C
  19     rs4807819 COUNTS        5       22       13
  19     rs4807819   FREQ    0.125     0.55    0.325
  19     rs4807819   MEAN    8.416    8.359    8.358
  19     rs4807819     SD   0.4603   0.9004   0.7524
  19    rs35082514   GENO      C/C     C/CT    CT/CT
  19    rs35082514 COUNTS        6       21       13
  19    rs35082514   FREQ     0.15    0.525    0.325
  19    rs35082514   MEAN    8.405    8.301    8.451
  19    rs35082514     SD   0.5789   0.9613   0.6009
  19    rs11671528   GENO      C/C      C/T      T/T
  19    rs11671528 COUNTS        0       10       30
  19    rs11671528   FREQ        0     0.25     0.75
  19    rs11671528   MEAN       NA    8.247    8.405
  19    rs11671528     SD       NA   0.9583   0.7481
  19    rs34552692   GENO      G/G      G/A      A/A
  19    rs34552692 COUNTS        0        9       31
  19    rs34552692   FREQ        0    0.225    0.775
  19    rs34552692   MEAN       NA    8.156    8.427
  19    rs34552692     SD       NA   0.9692   0.7451
  19    rs11671555   GENO      C/C      C/T      T/T
  19    rs11671555 COUNTS        0        9       31
  19    rs11671555   FREQ        0    0.225    0.775
  19    rs11671555   MEAN       NA    8.156    8.427
  19    rs11671555     SD       NA   0.9692   0.7451
  19    rs58634952   GENO      T/T      T/C      C/C
  19    rs58634952 COUNTS        0        4       36
  19    rs58634952   FREQ        0      0.1      0.9
  19    rs58634952   MEAN       NA    7.497    8.462
  19    rs58634952     SD       NA    1.092   0.7122
  19    rs11882055   GENO      T/T      T/C      C/C
  19    rs11882055 COUNTS        4       26       10
  19    rs11882055   FREQ      0.1     0.65     0.25
  19    rs11882055   MEAN     8.48    8.433    8.144
  19    rs11882055     SD   0.7241   0.7721   0.9153
  19   rs576584223   GENO    AT/AT     AT/A      A/A
  19   rs576584223 COUNTS        0       14       26
  19   rs576584223   FREQ        0     0.35     0.65
  19   rs576584223   MEAN       NA    8.412    8.341
  19   rs576584223     SD       NA   0.7198   0.8462
  19   rs190151545   GENO      G/G      G/A      A/A
  19   rs190151545 COUNTS        0        7       33
  19   rs190151545   FREQ        0    0.175    0.825
  19   rs190151545   MEAN       NA    8.851    8.263
  19   rs190151545     SD       NA   0.7991   0.7675
  19    rs77559081   GENO      T/T      T/C      C/C
  19    rs77559081 COUNTS        3        9       28
  19    rs77559081   FREQ    0.075    0.225      0.7
  19    rs77559081   MEAN    8.054    8.288    8.424
  19    rs77559081     SD   0.9677   0.9364   0.7541
  19    rs57861181   GENO      A/A      A/G      G/G
  19    rs57861181 COUNTS        6       18       16
  19    rs57861181   FREQ     0.15     0.45      0.4
  19    rs57861181   MEAN    7.814    8.701    8.195
  19    rs57861181     SD   0.9479   0.6208   0.7881
  19    rs11668487   GENO      C/C      C/T      T/T
  19    rs11668487 COUNTS        5       20       15
  19    rs11668487   FREQ    0.125      0.5    0.375
  19    rs11668487   MEAN    8.576    8.435    8.203
  19    rs11668487     SD   0.6914    0.685   0.9688
  19    rs12977833   GENO      T/T      T/C      C/C
  19    rs12977833 COUNTS        9       20       11
  19    rs12977833   FREQ    0.225      0.5    0.275
  19    rs12977833   MEAN    8.206    8.342    8.539
  19    rs12977833     SD   0.8944   0.6362    1.001
  19    rs59822531   GENO      A/A      A/G      G/G
  19    rs59822531 COUNTS        9       20       11
  19    rs59822531   FREQ    0.225      0.5    0.275
  19    rs59822531   MEAN    8.378    8.541    8.037
  19    rs59822531     SD    1.087    0.596   0.8165
  19    rs58309625   GENO      T/T      T/C      C/C
  19    rs58309625 COUNTS        8       18       14
  19    rs58309625   FREQ      0.2     0.45     0.35
  19    rs58309625   MEAN    8.246    8.545    8.202
  19    rs58309625     SD    1.083   0.6509   0.7942
  19    rs77880277   GENO      G/G      G/C      C/C
  19    rs77880277 COUNTS        0        6       34
  19    rs77880277   FREQ        0     0.15     0.85
  19    rs77880277   MEAN       NA    8.815    8.286
  19    rs77880277     SD       NA    0.869   0.7683
  19     rs2608889   GENO      A/A      A/G      G/G
  19     rs2608889 COUNTS        0        6       34
  19     rs2608889   FREQ        0     0.15     0.85
  19     rs2608889   MEAN       NA    8.815    8.286
  19     rs2608889     SD       NA    0.869   0.7683
  19     rs2637197   GENO      A/A      A/C      C/C
  19     rs2637197 COUNTS        3       19       18
  19     rs2637197   FREQ    0.075    0.475     0.45
  19     rs2637197   MEAN    8.845    8.446    8.201
  19     rs2637197     SD    1.079   0.6307   0.9039
  19   rs113149612   GENO      A/A      A/G      G/G
  19   rs113149612 COUNTS        0        7       33
  19   rs113149612   FREQ        0    0.175    0.825
  19   rs113149612   MEAN       NA    8.575    8.321
  19   rs113149612     SD       NA   0.5734   0.8355
  19     rs2608890   GENO      A/A      A/C      C/C
  19     rs2608890 COUNTS        2       21       17
  19     rs2608890   FREQ     0.05    0.525    0.425
  19     rs2608890   MEAN    8.948    8.186    8.519
  19     rs2608890     SD   0.1119   0.8475   0.7307
  19   rs115471385   GENO      A/A      A/G      G/G
  19   rs115471385 COUNTS        0        7       33
  19   rs115471385   FREQ        0    0.175    0.825
  19   rs115471385   MEAN       NA    7.954    8.453
  19   rs115471385     SD       NA    0.924   0.7525
  19    rs35939715   GENO      C/C     C/CT    CT/CT
  19    rs35939715 COUNTS        3       19       18
  19    rs35939715   FREQ    0.075    0.475     0.45
  19    rs35939715   MEAN    8.874    8.325    8.323
  19    rs35939715     SD   0.6497    0.816   0.8048
  19    rs56688182   GENO      C/C      C/G      G/G
  19    rs56688182 COUNTS        2       10       28
  19    rs56688182   FREQ     0.05     0.25      0.7
  19    rs56688182   MEAN    8.948    7.844     8.51
  19    rs56688182     SD   0.1119   0.9903   0.6625
  19     rs7254765   GENO      G/G      G/A      A/A
  19     rs7254765 COUNTS        3        9       28
  19     rs7254765   FREQ    0.075    0.225      0.7
  19     rs7254765   MEAN    8.601    8.289    8.365
  19     rs7254765     SD   0.7206    1.118   0.7052
  19    rs12984439   GENO      A/A      A/G      G/G
  19    rs12984439 COUNTS        4       16       20
  19    rs12984439   FREQ      0.1      0.4      0.5
  19    rs12984439   MEAN    8.142    8.358    8.417
  19    rs12984439     SD   0.9461   0.7243   0.8545
  19   rs116810092   GENO      T/T      T/C      C/C
  19   rs116810092 COUNTS        4       18       18
  19   rs116810092   FREQ      0.1     0.45     0.45
  19   rs116810092   MEAN    8.573    8.355    8.331
  19   rs116810092     SD   0.2699   0.7431   0.9355
  19   rs114963941   GENO      C/C      C/T      T/T
  19   rs114963941 COUNTS        4       18       18
  19   rs114963941   FREQ      0.1     0.45     0.45
  19   rs114963941   MEAN    8.573    8.355    8.331
  19   rs114963941     SD   0.2699   0.7431   0.9355
  19    rs56351405   GENO      C/C      C/T      T/T
  19    rs56351405 COUNTS        1        4       35
  19    rs56351405   FREQ    0.025      0.1    0.875
  19    rs56351405   MEAN    8.578    8.414    8.354
  19    rs56351405     SD        0   0.6457   0.8291
  19    rs55669463   GENO      T/T      T/G      G/G
  19    rs55669463 COUNTS        2       12       26
  19    rs55669463   FREQ     0.05      0.3     0.65
  19    rs55669463   MEAN    8.788    8.501    8.271
  19    rs55669463     SD   0.2982   0.6247   0.8829
  19   rs111244730   GENO      G/G      G/C      C/C
  19   rs111244730 COUNTS        0        4       36
  19   rs111244730   FREQ        0      0.1      0.9
  19   rs111244730   MEAN       NA    8.915    8.305
  19   rs111244730     SD       NA   0.6504   0.7941
  19      rs778802   GENO      A/A      A/C      C/C
  19      rs778802 COUNTS        0        6       34
  19      rs778802   FREQ        0     0.15     0.85
  19      rs778802   MEAN       NA    8.815    8.286
  19      rs778802     SD       NA    0.869   0.7683
  19      rs778803   GENO      C/C      C/T      T/T
  19      rs778803 COUNTS        2       16       22
  19      rs778803   FREQ     0.05      0.4     0.55
  19      rs778803   MEAN    8.472    8.349    8.368
  19      rs778803     SD   0.4402   0.9716   0.7003
  19    rs10414865   GENO      C/C      C/T      T/T
  19    rs10414865 COUNTS        5       21       14
  19    rs10414865   FREQ    0.125    0.525     0.35
  19    rs10414865   MEAN     8.52    8.558    8.022
  19    rs10414865     SD   0.5962   0.6567   0.9641
  19    rs73920071   GENO      C/C      C/T      T/T
  19    rs73920071 COUNTS        0        4       36
  19    rs73920071   FREQ        0      0.1      0.9
  19    rs73920071   MEAN       NA    8.435    8.358
  19    rs73920071     SD       NA   0.6653   0.8165
  19      rs708687   GENO      C/C      C/T      T/T
  19      rs708687 COUNTS        8       19       13
  19      rs708687   FREQ      0.2    0.475    0.325
  19      rs708687   MEAN    7.735    8.416     8.68
  19      rs708687     SD    1.125   0.5532   0.6944
  19     rs8102917   GENO      T/T      T/C      C/C
  19     rs8102917 COUNTS        0        4       36
  19     rs8102917   FREQ        0      0.1      0.9
  19     rs8102917   MEAN       NA    8.361    8.366
  19     rs8102917     SD       NA   0.5895   0.8218
  19     rs4807053   GENO      T/T      T/C      C/C
  19     rs4807053 COUNTS        9       17       14
  19     rs4807053   FREQ    0.225    0.425     0.35
  19     rs4807053   MEAN    8.278     8.36    8.429
  19     rs4807053     SD   0.8517   0.7475   0.8687
  19    rs11667943   GENO      G/G      G/C      C/C
  19    rs11667943 COUNTS        0        4       36
  19    rs11667943   FREQ        0      0.1      0.9
  19    rs11667943   MEAN       NA    7.984    8.408
  19    rs11667943     SD       NA   0.8026   0.7946
  19   rs150375695   GENO      T/T      T/C      C/C
  19   rs150375695 COUNTS        0        5       35
  19   rs150375695   FREQ        0    0.125    0.875
  19   rs150375695   MEAN       NA     7.57    8.479
  19   rs150375695     SD       NA    0.954   0.7157
  19   rs112493073   GENO      G/G      G/T      T/T
  19   rs112493073 COUNTS        1        8       31
  19   rs112493073   FREQ    0.025      0.2    0.775
  19   rs112493073   MEAN    8.987     8.68    8.264
  19   rs112493073     SD        0   0.7887   0.7922
  19    rs56254644   GENO      T/T      T/G      G/G
  19    rs56254644 COUNTS        0       13       27
  19    rs56254644   FREQ        0    0.325    0.675
  19    rs56254644   MEAN       NA    8.224    8.434
  19    rs56254644     SD       NA   0.8978   0.7499
  19   rs114662403   GENO      G/G      G/T      T/T
  19   rs114662403 COUNTS        0        4       36
  19   rs114662403   FREQ        0      0.1      0.9
  19   rs114662403   MEAN       NA    7.572    8.454
  19   rs114662403     SD       NA    1.102   0.7219
  19   rs116495662   GENO      T/T      T/C      C/C
  19   rs116495662 COUNTS        0        4       36
  19   rs116495662   FREQ        0      0.1      0.9
  19   rs116495662   MEAN       NA    8.325     8.37
  19   rs116495662     SD       NA   0.5965   0.8212
  19    rs73538619   GENO      T/T      T/C      C/C
  19    rs73538619 COUNTS        3        9       28
  19    rs73538619   FREQ    0.075    0.225      0.7
  19    rs73538619   MEAN     8.59    7.778     8.53
  19    rs73538619     SD   0.3682   0.9569   0.6956
  19   rs146871836   GENO      C/C     C/CA    CA/CA
  19   rs146871836 COUNTS        1       10       29
  19   rs146871836   FREQ    0.025     0.25    0.725
  19   rs146871836   MEAN    9.433    8.388    8.321
  19   rs146871836     SD        0   0.9779   0.7287
  19   rs145837984   GENO  CTT/CTT    CTT/C      C/C
  19   rs145837984 COUNTS        3       13       24
  19   rs145837984   FREQ    0.075    0.325      0.6
  19   rs145837984   MEAN    8.381    8.636    8.217
  19   rs145837984     SD   0.7788   0.5374   0.8975
  19      rs778988   GENO      T/T      T/C      C/C
  19      rs778988 COUNTS        1        7       32
  19      rs778988   FREQ    0.025    0.175      0.8
  19      rs778988   MEAN    7.483    8.497    8.365
  19      rs778988     SD        0   0.6467   0.8283
  19   rs112991382   GENO      C/C      C/T      T/T
  19   rs112991382 COUNTS        2        8       30
  19   rs112991382   FREQ     0.05      0.2     0.75
  19   rs112991382   MEAN    8.474    7.661    8.546
  19   rs112991382     SD   0.4373   0.9035   0.6897
  19    rs34406997   GENO    CT/CT     CT/C      C/C
  19    rs34406997 COUNTS        0        4       36
  19    rs34406997   FREQ        0      0.1      0.9
  19    rs34406997   MEAN       NA    8.538    8.347
  19    rs34406997     SD       NA    1.056   0.7783
  19     rs7260208   GENO      A/A      A/G      G/G
  19     rs7260208 COUNTS        5       13       22
  19     rs7260208   FREQ    0.125    0.325     0.55
  19     rs7260208   MEAN    8.806      8.6    8.127
  19     rs7260208     SD   0.4762   0.8888   0.7356
  19    rs11085149   GENO      T/T      T/C      C/C
  19    rs11085149 COUNTS        1        7       32
  19    rs11085149   FREQ    0.025    0.175      0.8
  19    rs11085149   MEAN    7.483    8.497    8.365
  19    rs11085149     SD        0   0.6467   0.8283
  19    rs73538629   GENO      C/C      C/T      T/T
  19    rs73538629 COUNTS        3       10       27
  19    rs73538629   FREQ    0.075     0.25    0.675
  19    rs73538629   MEAN     8.59     7.89    8.517
  19    rs73538629     SD   0.3682    0.969   0.7051
  19    rs10406559   GENO      G/G      G/A      A/A
  19    rs10406559 COUNTS        1        5       34
  19    rs10406559   FREQ    0.025    0.125     0.85
  19    rs10406559   MEAN    8.896    8.156    8.381
  19    rs10406559     SD        0    1.183   0.7501
  19     rs7246884   GENO      G/G      G/A      A/A
  19     rs7246884 COUNTS        7       19       14
  19     rs7246884   FREQ    0.175    0.475     0.35
  19     rs7246884   MEAN    8.508    8.121    8.626
  19     rs7246884     SD   0.5014   0.9284   0.6462
  19   rs151014743   GENO      A/A      A/G      G/G
  19   rs151014743 COUNTS        0        4       36
  19   rs151014743   FREQ        0      0.1      0.9
  19   rs151014743   MEAN       NA    8.061    8.399
  19   rs151014743     SD       NA    1.193   0.7559
  19    rs73538630   GENO      A/A      A/G      G/G
  19    rs73538630 COUNTS        2        8       30
  19    rs73538630   FREQ     0.05      0.2     0.75
  19    rs73538630   MEAN    8.474    7.661    8.546
  19    rs73538630     SD   0.4373   0.9035   0.6897
  19   rs150399952   GENO      T/T   T/TTGA TTGA/TTGA
  19   rs150399952 COUNTS        2       10       28
  19   rs150399952   FREQ     0.05     0.25      0.7
  19   rs150399952   MEAN    8.424    8.083    8.462
  19   rs150399952     SD   0.6671   0.9675   0.7391
  19    rs28753769   GENO      A/A      A/G      G/G
  19    rs28753769 COUNTS        3       10       27
  19    rs28753769   FREQ    0.075     0.25    0.675
  19    rs28753769   MEAN    7.769    8.081    8.537
  19    rs28753769     SD     1.26   0.7792   0.7171
  19   rs112693648   GENO      T/T      T/A      A/A
  19   rs112693648 COUNTS        1       10       29
  19   rs112693648   FREQ    0.025     0.25    0.725
  19   rs112693648   MEAN    9.433    8.388    8.321
  19   rs112693648     SD        0   0.9779   0.7287
  19      rs778975   GENO      A/A      A/G      G/G
  19      rs778975 COUNTS        2       14       24
  19      rs778975   FREQ     0.05     0.35      0.6
  19      rs778975   MEAN    8.718    8.421    8.304
  19      rs778975     SD   0.1991   0.8489   0.8046
  19    rs73538632   GENO      G/G      G/A      A/A
  19    rs73538632 COUNTS        4       11       25
  19    rs73538632   FREQ      0.1    0.275    0.625
  19    rs73538632   MEAN    8.032    8.139    8.519
  19    rs73538632     SD    1.155   0.8032   0.7254
  19      rs778976   GENO      G/G      G/C      C/C
  19      rs778976 COUNTS        6       20       14
  19      rs778976   FREQ     0.15      0.5     0.35
  19      rs778976   MEAN    8.517    8.456    8.172
  19      rs778976     SD   0.9508   0.6851   0.8951
  19    rs13343470   GENO      A/A      A/T      T/T
  19    rs13343470 COUNTS        0        4       36
  19    rs13343470   FREQ        0      0.1      0.9
  19    rs13343470   MEAN       NA    8.061    8.399
  19    rs13343470     SD       NA    1.193   0.7559
  19   rs111856291   GENO      G/G      G/A      A/A
  19   rs111856291 COUNTS        2        8       30
  19   rs111856291   FREQ     0.05      0.2     0.75
  19   rs111856291   MEAN    8.474    7.661    8.546
  19   rs111856291     SD   0.4373   0.9035   0.6897
  19   rs543760607   GENO      A/A   A/ATTT ATTT/ATTT
  19   rs543760607 COUNTS        6       16       18
  19   rs543760607   FREQ     0.15      0.4     0.45
  19   rs543760607   MEAN    8.604    8.001     8.61
  19   rs543760607     SD   0.5906   0.9382   0.6034
  19    rs16993239   GENO      T/T      T/C      C/C
  19    rs16993239 COUNTS        9       16       15
  19    rs16993239   FREQ    0.225      0.4    0.375
  19    rs16993239   MEAN    8.586    8.155    8.458
  19    rs16993239     SD   0.4614    0.974   0.7304
  19     rs7249219   GENO      T/T      T/G      G/G
  19     rs7249219 COUNTS        1        8       31
  19     rs7249219   FREQ    0.025      0.2    0.775
  19     rs7249219   MEAN    7.483    8.614     8.33
  19     rs7249219     SD        0   0.6842   0.8184
  19     rs7259885   GENO      G/G      G/A      A/A
  19     rs7259885 COUNTS        1        8       31
  19     rs7259885   FREQ    0.025      0.2    0.775
  19     rs7259885   MEAN    7.483    8.614     8.33
  19     rs7259885     SD        0   0.6842   0.8184
  19      rs778977   GENO      T/T      T/C      C/C
  19      rs778977 COUNTS        3       13       24
  19      rs778977   FREQ    0.075    0.325      0.6
  19      rs778977   MEAN    8.864    8.578    8.188
  19      rs778977     SD   0.6466   0.8855   0.7328
  19     rs6510860   GENO      T/T      T/C      C/C
  19     rs6510860 COUNTS        8       14       18
  19     rs6510860   FREQ      0.2     0.35     0.45
  19     rs6510860   MEAN    8.615    8.211    8.375
  19     rs6510860     SD   0.4848   0.8755   0.8484
  19    rs73538641   GENO      T/T      T/C      C/C
  19    rs73538641 COUNTS        2        8       30
  19    rs73538641   FREQ     0.05      0.2     0.75
  19    rs73538641   MEAN    8.474    7.661    8.546
  19    rs73538641     SD   0.4373   0.9035   0.6897
  19    rs73920072   GENO      T/T      T/C      C/C
  19    rs73920072 COUNTS        2       10       28
  19    rs73920072   FREQ     0.05     0.25      0.7
  19    rs73920072   MEAN    8.424    8.083    8.462
  19    rs73920072     SD   0.6671   0.9675   0.7391
  19    rs11322174   GENO      A/A     A/AC    AC/AC
  19    rs11322174 COUNTS        1       10       29
  19    rs11322174   FREQ    0.025     0.25    0.725
  19    rs11322174   MEAN    8.965    8.516    8.293
  19    rs11322174     SD        0   0.5508   0.8704
  19    rs75784306   GENO      A/A      A/G      G/G
  19    rs75784306 COUNTS        2        8       30
  19    rs75784306   FREQ     0.05      0.2     0.75
  19    rs75784306   MEAN    8.474    7.661    8.546
  19    rs75784306     SD   0.4373   0.9035   0.6897
  19      rs778979   GENO      G/G      G/C      C/C
  19      rs778979 COUNTS        1        7       32
  19      rs778979   FREQ    0.025    0.175      0.8
  19      rs778979   MEAN    7.483    8.497    8.365
  19      rs778979     SD        0   0.6467   0.8283
  19      rs778980   GENO      T/T      T/C      C/C
  19      rs778980 COUNTS        1        7       32
  19      rs778980   FREQ    0.025    0.175      0.8
  19      rs778980   MEAN    7.483    8.497    8.365
  19      rs778980     SD        0   0.6467   0.8283
  19   rs113659374   GENO      A/A      A/G      G/G
  19   rs113659374 COUNTS        3        9       28
  19   rs113659374   FREQ    0.075    0.225      0.7
  19   rs113659374   MEAN     8.59    7.778     8.53
  19   rs113659374     SD   0.3682   0.9569   0.6956
  19     rs3892514   GENO      A/A      A/G      G/G
  19     rs3892514 COUNTS        3        9       28
  19     rs3892514   FREQ    0.075    0.225      0.7
  19     rs3892514   MEAN     8.59    7.778     8.53
  19     rs3892514     SD   0.3682   0.9569   0.6956
  19     rs3892515   GENO      C/C      C/T      T/T
  19     rs3892515 COUNTS        3        9       28
  19     rs3892515   FREQ    0.075    0.225      0.7
  19     rs3892515   MEAN     8.59    7.778     8.53
  19     rs3892515     SD   0.3682   0.9569   0.6956
  19     rs8108362   GENO      T/T      T/C      C/C
  19     rs8108362 COUNTS        1        2       37
  19     rs8108362   FREQ    0.025     0.05    0.925
  19     rs8108362   MEAN    8.896    7.612    8.392
  19     rs8108362     SD        0    2.008   0.7304
  19    rs77933818   GENO      A/A      A/C      C/C
  19    rs77933818 COUNTS        0        6       34
  19    rs77933818   FREQ        0     0.15     0.85
  19    rs77933818   MEAN       NA    8.116     8.41
  19    rs77933818     SD       NA   0.6938   0.8134
  19    rs10426709   GENO      T/T      T/C      C/C
  19    rs10426709 COUNTS        0        4       36
  19    rs10426709   FREQ        0      0.1      0.9
  19    rs10426709   MEAN       NA    8.061    8.399
  19    rs10426709     SD       NA    1.193   0.7559
  19    rs73538652   GENO      A/A      A/C      C/C
  19    rs73538652 COUNTS        2        8       30
  19    rs73538652   FREQ     0.05      0.2     0.75
  19    rs73538652   MEAN    8.474    7.661    8.546
  19    rs73538652     SD   0.4373   0.9035   0.6897
  19    rs11881470   GENO      C/C      C/T      T/T
  19    rs11881470 COUNTS        1        2       37
  19    rs11881470   FREQ    0.025     0.05    0.925
  19    rs11881470   MEAN    8.896    7.612    8.392
  19    rs11881470     SD        0    2.008   0.7304
  19    rs73546550   GENO      A/A      A/G      G/G
  19    rs73546550 COUNTS        2        8       30
  19    rs73546550   FREQ     0.05      0.2     0.75
  19    rs73546550   MEAN    8.474    7.661    8.546
  19    rs73546550     SD   0.4373   0.9035   0.6897
  19     rs8101625   GENO      A/A      A/C      C/C
  19     rs8101625 COUNTS       10       15       15
  19     rs8101625   FREQ     0.25    0.375    0.375
  19     rs8101625   MEAN    8.594    8.398    8.181
  19     rs8101625     SD   0.7071   0.8276   0.8258
  19      rs778982   GENO      C/C      C/T      T/T
  19      rs778982 COUNTS        1       10       29
  19      rs778982   FREQ    0.025     0.25    0.725
  19      rs778982   MEAN    7.483    8.584    8.321
  19      rs778982     SD        0   0.6066   0.8463
  19      rs778983   GENO      A/A      A/G      G/G
  19      rs778983 COUNTS        1        7       32
  19      rs778983   FREQ    0.025    0.175      0.8
  19      rs778983   MEAN    7.483    8.497    8.365
  19      rs778983     SD        0   0.6467   0.8283
  19     rs4807054   GENO      A/A      A/G      G/G
  19     rs4807054 COUNTS        3       12       25
  19     rs4807054   FREQ    0.075      0.3    0.625
  19     rs4807054   MEAN    8.957    8.526    8.218
  19     rs4807054     SD    0.439   0.9299   0.7324
  19    rs28541500   GENO      G/G      G/A      A/A
  19    rs28541500 COUNTS        1        9       30
  19    rs28541500   FREQ    0.025    0.225     0.75
  19    rs28541500   MEAN    7.483    8.613    8.321
  19    rs28541500     SD        0   0.6358   0.8316
  19      rs702065   GENO      T/T      T/C      C/C
  19      rs702065 COUNTS        1        7       32
  19      rs702065   FREQ    0.025    0.175      0.8
  19      rs702065   MEAN    7.483    8.497    8.365
  19      rs702065     SD        0   0.6467   0.8283
  19    rs61730513   GENO      G/G      G/A      A/A
  19    rs61730513 COUNTS        3        9       28
  19    rs61730513   FREQ    0.075    0.225      0.7
  19    rs61730513   MEAN     8.99    8.352    8.303
  19    rs61730513     SD   0.6776   0.9917   0.7356
  19      rs778970   GENO      A/A      A/G      G/G
  19      rs778970 COUNTS        5       11       24
  19      rs778970   FREQ    0.125    0.275      0.6
  19      rs778970   MEAN    8.806    8.854     8.05
  19      rs778970     SD   0.4762    0.531   0.8068
  19    rs10412834   GENO      A/A      A/G      G/G
  19    rs10412834 COUNTS        0        4       36
  19    rs10412834   FREQ        0      0.1      0.9
  19    rs10412834   MEAN       NA    8.061    8.399
  19    rs10412834     SD       NA    1.193   0.7559
  19    rs59903004   GENO      T/T      T/C      C/C
  19    rs59903004 COUNTS        4       19       17
  19    rs59903004   FREQ      0.1    0.475    0.425
  19    rs59903004   MEAN    8.759    8.118     8.55
  19    rs59903004     SD    0.534   0.9862   0.4971
  19      rs778971   GENO      T/T      T/G      G/G
  19      rs778971 COUNTS       10       17       13
  19      rs778971   FREQ     0.25    0.425    0.325
  19      rs778971   MEAN    8.479    8.213    8.479
  19      rs778971     SD   0.5641    0.949   0.7479
  19      rs778972   GENO      G/G      G/A      A/A
  19      rs778972 COUNTS        1       13       26
  19      rs778972   FREQ    0.025    0.325     0.65
  19      rs778972   MEAN    7.483    8.487    8.339
  19      rs778972     SD        0   0.8461   0.7772
  19     rs7256360   GENO      G/G      G/A      A/A
  19     rs7256360 COUNTS        1        9       30
  19     rs7256360   FREQ    0.025    0.225     0.75
  19     rs7256360   MEAN    7.953    8.635    8.299
  19     rs7256360     SD        0   0.4719   0.8698
  19     rs7255893   GENO      T/T      T/C      C/C
  19     rs7255893 COUNTS        0        6       34
  19     rs7255893   FREQ        0     0.15     0.85
  19     rs7255893   MEAN       NA    8.642    8.317
  19     rs7255893     SD       NA   0.5044   0.8325
  19     rs7255125   GENO      A/A      A/G      G/G
  19     rs7255125 COUNTS        0        6       34
  19     rs7255125   FREQ        0     0.15     0.85
  19     rs7255125   MEAN       NA    8.642    8.317
  19     rs7255125     SD       NA   0.5044   0.8325
  19   rs137874001   GENO      A/A      A/G      G/G
  19   rs137874001 COUNTS        0        5       35
  19   rs137874001   FREQ        0    0.125    0.875
  19   rs137874001   MEAN       NA    7.884    8.434
  19   rs137874001     SD       NA   0.7981   0.7823
  19     rs7256646   GENO      G/G      G/A      A/A
  19     rs7256646 COUNTS        9       19       12
  19     rs7256646   FREQ    0.225    0.475      0.3
  19     rs7256646   MEAN    8.386    8.078    8.805
  19     rs7256646     SD   0.5916   0.9728   0.2957
  19   rs148155052   GENO      A/A      A/G      G/G
  19   rs148155052 COUNTS        0        6       34
  19   rs148155052   FREQ        0     0.15     0.85
  19   rs148155052   MEAN       NA    8.624     8.32
  19   rs148155052     SD       NA   0.4921   0.8348
  19    rs10404705   GENO      T/T      T/C      C/C
  19    rs10404705 COUNTS        0        6       34
  19    rs10404705   FREQ        0     0.15     0.85
  19    rs10404705   MEAN       NA    8.046    8.422
  19    rs10404705     SD       NA   0.8164   0.7906
  19    rs58111488   GENO      A/A      A/G      G/G
  19    rs58111488 COUNTS        2        8       30
  19    rs58111488   FREQ     0.05      0.2     0.75
  19    rs58111488   MEAN    8.474    7.661    8.546
  19    rs58111488     SD   0.4373   0.9035   0.6897
  19   rs147466477   GENO      A/A      A/C      C/C
  19   rs147466477 COUNTS        1        7       32
  19   rs147466477   FREQ    0.025    0.175      0.8
  19   rs147466477   MEAN    8.869    8.368    8.349
  19   rs147466477     SD        0   0.9361   0.7862
  19      rs778974   GENO      A/A      A/G      G/G
  19      rs778974 COUNTS        9       20       11
  19      rs778974   FREQ    0.225      0.5    0.275
  19      rs778974   MEAN    8.763    8.289     8.18
  19      rs778974     SD   0.3324   0.9864   0.5824
  19    rs56671476   GENO    CA/CA     CA/C      C/C
  19    rs56671476 COUNTS        0        7       33
  19    rs56671476   FREQ        0    0.175    0.825
  19    rs56671476   MEAN       NA    8.426    8.353
  19    rs56671476     SD       NA   0.5322   0.8469
  19    rs12984793   GENO      T/T      T/A      A/A
  19    rs12984793 COUNTS        0        8       32
  19    rs12984793   FREQ        0      0.2      0.8
  19    rs12984793   MEAN       NA    8.493    8.334
  19    rs12984793     SD       NA   0.5283   0.8531
  19    rs73546566   GENO      T/T      T/C      C/C
  19    rs73546566 COUNTS        2        8       30
  19    rs73546566   FREQ     0.05      0.2     0.75
  19    rs73546566   MEAN    8.474    7.661    8.546
  19    rs73546566     SD   0.4373   0.9035   0.6897
  19    rs75621193   GENO      T/T      T/C      C/C
  19    rs75621193 COUNTS        0        6       34
  19    rs75621193   FREQ        0     0.15     0.85
  19    rs75621193   MEAN       NA    8.462    8.349
  19    rs75621193     SD       NA   0.5736   0.8343
  19   rs552960113   GENO    TA/TA     TA/T      T/T
  19   rs552960113 COUNTS        5       26        9
  19   rs552960113   FREQ    0.125     0.65    0.225
  19   rs552960113   MEAN    8.769    8.318    8.278
  19   rs552960113     SD   0.4641   0.7732   0.9959
  19    rs11666151   GENO      G/G      G/A      A/A
  19    rs11666151 COUNTS        1        5       34
  19    rs11666151   FREQ    0.025    0.125     0.85
  19    rs11666151   MEAN    8.999    8.707    8.297
  19    rs11666151     SD        0   0.3671   0.8348
  19   rs142612013   GENO      T/T      T/C      C/C
  19   rs142612013 COUNTS        2       11       27
  19   rs142612013   FREQ     0.05    0.275    0.675
  19   rs142612013   MEAN    8.474    8.018    8.499
  19   rs142612013     SD   0.4373   0.9733   0.7121
  19   rs146828458   GENO      A/A      A/G      G/G
  19   rs146828458 COUNTS        0        7       33
  19   rs146828458   FREQ        0    0.175    0.825
  19   rs146828458   MEAN       NA     7.93    8.458
  19   rs146828458     SD       NA   0.6751   0.7972
  19   rs139228342   GENO      C/C      C/G      G/G
  19   rs139228342 COUNTS        1        6       33
  19   rs139228342   FREQ    0.025     0.15    0.825
  19   rs139228342   MEAN    8.869    8.339    8.355
  19   rs139228342     SD        0        1    0.779
  19   rs143152443   GENO      G/G      G/A      A/A
  19   rs143152443 COUNTS        0        5       35
  19   rs143152443   FREQ        0    0.125    0.875
  19   rs143152443   MEAN       NA    7.884    8.434
  19   rs143152443     SD       NA   0.7981   0.7823
  19   rs199701591   GENO      C/C     C/CA    CA/CA
  19   rs199701591 COUNTS        1        8       31
  19   rs199701591   FREQ    0.025      0.2    0.775
  19   rs199701591   MEAN    8.999    8.737    8.249
  19   rs199701591     SD        0   0.3162   0.8575
  19   rs148102730   GENO      T/T      T/G      G/G
  19   rs148102730 COUNTS        0        4       36
  19   rs148102730   FREQ        0      0.1      0.9
  19   rs148102730   MEAN       NA     8.62    8.337
  19   rs148102730     SD       NA   0.9126   0.7909
  19     rs1674146   GENO      A/A      A/G      G/G
  19     rs1674146 COUNTS        2       15       23
  19     rs1674146   FREQ     0.05    0.375    0.575
  19     rs1674146   MEAN    8.276    8.655    8.184
  19     rs1674146     SD    1.122   0.5629   0.8779
  19    rs12984289   GENO      A/A      A/G      G/G
  19    rs12984289 COUNTS        2       12       26
  19    rs12984289   FREQ     0.05      0.3     0.65
  19    rs12984289   MEAN     7.61    8.556    8.336
  19    rs12984289     SD    2.005   0.6885   0.7441
  19    rs34971496   GENO      G/G      G/A      A/A
  19    rs34971496 COUNTS        2       12       26
  19    rs34971496   FREQ     0.05      0.3     0.65
  19    rs34971496   MEAN     7.61    8.556    8.336
  19    rs34971496     SD    2.005   0.6885   0.7441
  19     rs1678854   GENO      A/A      A/G      G/G
  19     rs1678854 COUNTS        1       14       25
  19     rs1678854   FREQ    0.025     0.35    0.625
  19     rs1678854   MEAN    8.999     8.44    8.299
  19     rs1678854     SD        0   0.7084   0.8555
  19    rs11355885   GENO    TA/TA     TA/T      T/T
  19    rs11355885 COUNTS        3       14       23
  19    rs11355885   FREQ    0.075     0.35    0.575
  19    rs11355885   MEAN    8.168    8.706    8.184
  19    rs11355885     SD   0.8149   0.5482   0.8779
  19   rs142791611   GENO      A/A  A/AGAGT AGAGT/AGAGT
  19   rs142791611 COUNTS        1       10       29
  19   rs142791611   FREQ    0.025     0.25    0.725
  19   rs142791611   MEAN    9.027    8.429    8.321
  19   rs142791611     SD        0    1.015   0.7287
  19    rs59068331   GENO      C/C      C/T      T/T
  19    rs59068331 COUNTS        2       11       27
  19    rs59068331   FREQ     0.05    0.275    0.675
  19    rs59068331   MEAN     7.61    8.519    8.359
  19    rs59068331     SD    2.005   0.7094   0.7396
  19    rs60974710   GENO      G/G      G/A      A/A
  19    rs60974710 COUNTS        2       11       27
  19    rs60974710   FREQ     0.05    0.275    0.675
  19    rs60974710   MEAN     7.61    8.519    8.359
  19    rs60974710     SD    2.005   0.7094   0.7396
  19     rs8108862   GENO      T/T      T/C      C/C
  19     rs8108862 COUNTS        2       12       26
  19     rs8108862   FREQ     0.05      0.3     0.65
  19     rs8108862   MEAN     7.61    8.556    8.336
  19     rs8108862     SD    2.005   0.6885   0.7441
  19    rs11442325   GENO      T/T     T/TC    TC/TC
  19    rs11442325 COUNTS        2       15       23
  19    rs11442325   FREQ     0.05    0.375    0.575
  19    rs11442325   MEAN    8.276    8.655    8.184
  19    rs11442325     SD    1.122   0.5629   0.8779
  19    rs28375314   GENO      T/T      T/C      C/C
  19    rs28375314 COUNTS        2       11       27
  19    rs28375314   FREQ     0.05    0.275    0.675
  19    rs28375314   MEAN     7.61    8.519    8.359
  19    rs28375314     SD    2.005   0.7094   0.7396
  19   rs150446611   GENO      T/T      T/C      C/C
  19   rs150446611 COUNTS        0        5       35
  19   rs150446611   FREQ        0    0.125    0.875
  19   rs150446611   MEAN       NA    8.182    8.392
  19   rs150446611     SD       NA   0.6017   0.8232
  19     rs1678855   GENO      A/A      A/G      G/G
  19     rs1678855 COUNTS        5       16       19
  19     rs1678855   FREQ    0.125      0.4    0.475
  19     rs1678855   MEAN    8.341    8.539    8.226
  19     rs1678855     SD    1.278   0.6347   0.7906
  19     rs1678856   GENO      A/A      A/G      G/G
  19     rs1678856 COUNTS        1       14       25
  19     rs1678856   FREQ    0.025     0.35    0.625
  19     rs1678856   MEAN    8.999     8.44    8.299
  19     rs1678856     SD        0   0.7084   0.8555
  19     rs1678857   GENO      C/C      C/T      T/T
  19     rs1678857 COUNTS        1       14       25
  19     rs1678857   FREQ    0.025     0.35    0.625
  19     rs1678857   MEAN    8.999     8.44    8.299
  19     rs1678857     SD        0   0.7084   0.8555
  19     rs1674149   GENO      T/T      T/C      C/C
  19     rs1674149 COUNTS        1       12       27
  19     rs1674149   FREQ    0.025      0.3    0.675
  19     rs1674149   MEAN    8.999    8.506     8.28
  19     rs1674149     SD        0   0.7393   0.8282
  19     rs1678858   GENO      A/A      A/G      G/G
  19     rs1678858 COUNTS       10       19       11
  19     rs1678858   FREQ     0.25    0.475    0.275
  19     rs1678858   MEAN     8.11    8.533    8.308
  19     rs1678858     SD   0.9626   0.5183    1.014
  19    rs10407295   GENO      A/A      A/G      G/G
  19    rs10407295 COUNTS        7        9       24
  19    rs10407295   FREQ    0.175    0.225      0.6
  19    rs10407295   MEAN    8.102    8.306    8.465
  19    rs10407295     SD    0.778   0.9798   0.7405
  19    rs10409306   GENO      T/T      T/C      C/C
  19    rs10409306 COUNTS        7        9       24
  19    rs10409306   FREQ    0.175    0.225      0.6
  19    rs10409306   MEAN    8.102    8.306    8.465
  19    rs10409306     SD    0.778   0.9798   0.7405
  19    rs10407932   GENO      A/A      A/G      G/G
  19    rs10407932 COUNTS        7        9       24
  19    rs10407932   FREQ    0.175    0.225      0.6
  19    rs10407932   MEAN    8.102    8.306    8.465
  19    rs10407932     SD    0.778   0.9798   0.7405
  19    rs12973503   GENO      G/G      G/T      T/T
  19    rs12973503 COUNTS        2       12       26
  19    rs12973503   FREQ     0.05      0.3     0.65
  19    rs12973503   MEAN     7.61    8.556    8.336
  19    rs12973503     SD    2.005   0.6885   0.7441
  19   rs112242666   GENO      T/T      T/C      C/C
  19   rs112242666 COUNTS        1       10       29
  19   rs112242666   FREQ    0.025     0.25    0.725
  19   rs112242666   MEAN    9.027    8.429    8.321
  19   rs112242666     SD        0    1.015   0.7287
  19     rs1678860   GENO      T/T      T/G      G/G
  19     rs1678860 COUNTS        1        5       34
  19     rs1678860   FREQ    0.025    0.125     0.85
  19     rs1678860   MEAN    8.999    8.707    8.297
  19     rs1678860     SD        0   0.3671   0.8348
  19    rs11306508   GENO      C/C     C/CT    CT/CT
  19    rs11306508 COUNTS        1        5       34
  19    rs11306508   FREQ    0.025    0.125     0.85
  19    rs11306508   MEAN    8.999    8.707    8.297
  19    rs11306508     SD        0   0.3671   0.8348
  19    rs34764248   GENO  CCT/CCT    CCT/C      C/C
  19    rs34764248 COUNTS        7       14       19
  19    rs34764248   FREQ    0.175     0.35    0.475
  19    rs34764248   MEAN    8.117     8.44    8.403
  19    rs34764248     SD   0.7963   0.8131   0.8077
  19     rs1612621   GENO      A/A      A/G      G/G
  19     rs1612621 COUNTS        1        5       34
  19     rs1612621   FREQ    0.025    0.125     0.85
  19     rs1612621   MEAN    8.999    8.707    8.297
  19     rs1612621     SD        0   0.3671   0.8348
  19     rs3865521   GENO      C/C      C/G      G/G
  19     rs3865521 COUNTS        0        8       32
  19     rs3865521   FREQ        0      0.2      0.8
  19     rs3865521   MEAN       NA     8.45    8.345
  19     rs3865521     SD       NA   0.8915   0.7838
  19     rs1614492   GENO      A/A      A/G      G/G
  19     rs1614492 COUNTS        1        8       31
  19     rs1614492   FREQ    0.025      0.2    0.775
  19     rs1614492   MEAN    8.999    8.574    8.291
  19     rs1614492     SD        0   0.4608   0.8616
  19    rs73546588   GENO      G/G      G/A      A/A
  19    rs73546588 COUNTS        2        9       29
  19    rs73546588   FREQ     0.05    0.225    0.725
  19    rs73546588   MEAN    8.474    7.784    8.539
  19    rs73546588     SD   0.4373   0.9203   0.7015
  19    rs10423970   GENO      G/G      G/A      A/A
  19    rs10423970 COUNTS        3       16       21
  19    rs10423970   FREQ    0.075      0.4    0.525
  19    rs10423970   MEAN    8.027    8.364    8.416
  19    rs10423970     SD    1.591   0.6805   0.7834
  19     rs8109264   GENO      C/C      C/G      G/G
  19     rs8109264 COUNTS        2       15       23
  19     rs8109264   FREQ     0.05    0.375    0.575
  19     rs8109264   MEAN    8.276    8.655    8.184
  19     rs8109264     SD    1.122   0.5629   0.8779
  19    rs10423418   GENO      T/T      T/C      C/C
  19    rs10423418 COUNTS        3       16       21
  19    rs10423418   FREQ    0.075      0.4    0.525
  19    rs10423418   MEAN    8.027    8.364    8.416
  19    rs10423418     SD    1.591   0.6805   0.7834
  19    rs77205156   GENO      T/T      T/C      C/C
  19    rs77205156 COUNTS        0        5       35
  19    rs77205156   FREQ        0    0.125    0.875
  19    rs77205156   MEAN       NA    8.182    8.392
  19    rs77205156     SD       NA   0.6017   0.8232
  19    rs10424279   GENO      T/T      T/C      C/C
  19    rs10424279 COUNTS        3       16       21
  19    rs10424279   FREQ    0.075      0.4    0.525
  19    rs10424279   MEAN    8.027    8.364    8.416
  19    rs10424279     SD    1.591   0.6805   0.7834
  19    rs10425039   GENO      G/G      G/A      A/A
  19    rs10425039 COUNTS        3       16       21
  19    rs10425039   FREQ    0.075      0.4    0.525
  19    rs10425039   MEAN    8.027    8.364    8.416
  19    rs10425039     SD    1.591   0.6805   0.7834
  19    rs10424683   GENO      T/T      T/C      C/C
  19    rs10424683 COUNTS        3       16       21
  19    rs10424683   FREQ    0.075      0.4    0.525
  19    rs10424683   MEAN    8.027    8.364    8.416
  19    rs10424683     SD    1.591   0.6805   0.7834
  19    rs34261218   GENO      T/T     T/TG    TG/TG
  19    rs34261218 COUNTS        0        7       33
  19    rs34261218   FREQ        0    0.175    0.825
  19    rs34261218   MEAN       NA    8.261    8.388
  19    rs34261218     SD       NA   0.5873   0.8389
  19   rs148095216   GENO      T/T  T/TTTTC TTTTC/TTTTC
  19   rs148095216 COUNTS        3       16       21
  19   rs148095216   FREQ    0.075      0.4    0.525
  19   rs148095216   MEAN    8.027    8.364    8.416
  19   rs148095216     SD    1.591   0.6805   0.7834
  19   rs117410144   GENO      T/T      T/C      C/C
  19   rs117410144 COUNTS        0        5       35
  19   rs117410144   FREQ        0    0.125    0.875
  19   rs117410144   MEAN       NA    8.182    8.392
  19   rs117410144     SD       NA   0.6017   0.8232
  19    rs10405089   GENO      T/T      T/C      C/C
  19    rs10405089 COUNTS        5       14       21
  19    rs10405089   FREQ    0.125     0.35    0.525
  19    rs10405089   MEAN    8.035    8.409    8.416
  19    rs10405089     SD    1.142   0.7107   0.7834
  19   rs112132165   GENO      A/A      A/G      G/G
  19   rs112132165 COUNTS        0        7       33
  19   rs112132165   FREQ        0    0.175    0.825
  19   rs112132165   MEAN       NA    8.361    8.367
  19   rs112132165     SD       NA   0.9242   0.7817
  19    rs10406814   GENO      C/C      C/A      A/A
  19    rs10406814 COUNTS        2       15       23
  19    rs10406814   FREQ     0.05    0.375    0.575
  19    rs10406814   MEAN    8.944    8.293    8.363
  19    rs10406814     SD   0.1171   0.8819   0.7695
  19    rs10406047   GENO      T/T      T/C      C/C
  19    rs10406047 COUNTS        3       16       21
  19    rs10406047   FREQ    0.075      0.4    0.525
  19    rs10406047   MEAN    8.027    8.364    8.416
  19    rs10406047     SD    1.591   0.6805   0.7834
  19    rs71172778   GENO    GA/GA     GA/G      G/G
  19    rs71172778 COUNTS        2       15       23
  19    rs71172778   FREQ     0.05    0.375    0.575
  19    rs71172778   MEAN    8.944    8.293    8.363
  19    rs71172778     SD   0.1171   0.8819   0.7695
  19    rs73546595   GENO      A/A      A/G      G/G
  19    rs73546595 COUNTS        2        8       30
  19    rs73546595   FREQ     0.05      0.2     0.75
  19    rs73546595   MEAN    8.474     7.65    8.549
  19    rs73546595     SD   0.4373   0.8854   0.6917
  19    rs10418257   GENO      G/G      G/T      T/T
  19    rs10418257 COUNTS        3       16       21
  19    rs10418257   FREQ    0.075      0.4    0.525
  19    rs10418257   MEAN    8.027    8.364    8.416
  19    rs10418257     SD    1.591   0.6805   0.7834
  19    rs10412316   GENO      T/T      T/C      C/C
  19    rs10412316 COUNTS        3       16       21
  19    rs10412316   FREQ    0.075      0.4    0.525
  19    rs10412316   MEAN    8.027    8.364    8.416
  19    rs10412316     SD    1.591   0.6805   0.7834
  19    rs10411214   GENO      A/A      A/G      G/G
  19    rs10411214 COUNTS        2       15       23
  19    rs10411214   FREQ     0.05    0.375    0.575
  19    rs10411214   MEAN    8.944    8.293    8.363
  19    rs10411214     SD   0.1171   0.8819   0.7695
  19    rs11881333   GENO      C/C      C/T      T/T
  19    rs11881333 COUNTS        6       14       20
  19    rs11881333   FREQ     0.15     0.35      0.5
  19    rs11881333   MEAN    8.725    8.555    8.125
  19    rs11881333     SD   0.6225   0.5713   0.9196
  19     rs1674153   GENO      T/T      T/C      C/C
  19     rs1674153 COUNTS        1       12       27
  19     rs1674153   FREQ    0.025      0.3    0.675
  19     rs1674153   MEAN    8.999    8.506     8.28
  19     rs1674153     SD        0   0.7393   0.8282
  19     rs1674154   GENO      T/T      T/C      C/C
  19     rs1674154 COUNTS        3       16       21
  19     rs1674154   FREQ    0.075      0.4    0.525
  19     rs1674154   MEAN    8.185    8.477    8.307
  19     rs1674154     SD   0.8087   0.8432   0.7855
  19     rs2637198   GENO      T/T      T/C      C/C
  19     rs2637198 COUNTS        2       15       23
  19     rs2637198   FREQ     0.05    0.375    0.575
  19     rs2637198   MEAN    8.276    8.655    8.184
  19     rs2637198     SD    1.122   0.5629   0.8779
  19     rs1674155   GENO      T/T      T/C      C/C
  19     rs1674155 COUNTS        1       12       27
  19     rs1674155   FREQ    0.025      0.3    0.675
  19     rs1674155   MEAN    8.999    8.506     8.28
  19     rs1674155     SD        0   0.7393   0.8282
  19   rs148244510   GENO      A/A      A/G      G/G
  19   rs148244510 COUNTS        0        7       33
  19   rs148244510   FREQ        0    0.175    0.825
  19   rs148244510   MEAN       NA    8.361    8.367
  19   rs148244510     SD       NA   0.9242   0.7817
  19     rs1678850   GENO      G/G      G/A      A/A
  19     rs1678850 COUNTS        1       12       27
  19     rs1678850   FREQ    0.025      0.3    0.675
  19     rs1678850   MEAN    8.999    8.506     8.28
  19     rs1678850     SD        0   0.7393   0.8282
  19   rs548447348   GENO      T/T     T/TG    TG/TG
  19   rs548447348 COUNTS        0        5       35
  19   rs548447348   FREQ        0    0.125    0.875
  19   rs548447348   MEAN       NA    8.182    8.392
  19   rs548447348     SD       NA   0.6017   0.8232
  19    rs10420696   GENO      A/A      A/C      C/C
  19    rs10420696 COUNTS        0        8       32
  19    rs10420696   FREQ        0      0.2      0.8
  19    rs10420696   MEAN       NA    8.287    8.385
  19    rs10420696     SD       NA   0.8388    0.797
  19   rs200977535   GENO AGGT/AGGT   AGGT/A      A/A
  19   rs200977535 COUNTS        1        5       34
  19   rs200977535   FREQ    0.025    0.125     0.85
  19   rs200977535   MEAN    8.999    8.707    8.297
  19   rs200977535     SD        0   0.3671   0.8348
  19    rs77102125   GENO      C/C      C/A      A/A
  19    rs77102125 COUNTS        0        4       36
  19    rs77102125   FREQ        0      0.1      0.9
  19    rs77102125   MEAN       NA    8.858    8.311
  19    rs77102125     SD       NA   0.2045    0.819
  19    rs12981580   GENO      C/C      C/A      A/A
  19    rs12981580 COUNTS        1        5       34
  19    rs12981580   FREQ    0.025    0.125     0.85
  19    rs12981580   MEAN    8.999    8.707    8.297
  19    rs12981580     SD        0   0.3671   0.8348
  19    rs61293321   GENO      A/A      A/T      T/T
  19    rs61293321 COUNTS        1        5       34
  19    rs61293321   FREQ    0.025    0.125     0.85
  19    rs61293321   MEAN    8.999    8.707    8.297
  19    rs61293321     SD        0   0.3671   0.8348
  19    rs61507041   GENO      A/A      A/C      C/C
  19    rs61507041 COUNTS        1        5       34
  19    rs61507041   FREQ    0.025    0.125     0.85
  19    rs61507041   MEAN    8.999    8.707    8.297
  19    rs61507041     SD        0   0.3671   0.8348
  19   rs145377516   GENO      C/C      C/T      T/T
  19   rs145377516 COUNTS        0        7       33
  19   rs145377516   FREQ        0    0.175    0.825
  19   rs145377516   MEAN       NA    8.361    8.367
  19   rs145377516     SD       NA   0.9242   0.7817
  19   rs200694765   GENO CAAAAAAGAAA/CAAAAAAGAAA CAAAAAAGAAA/C      C/C
  19   rs200694765 COUNTS       10       18       12
  19   rs200694765   FREQ     0.25     0.45      0.3
  19   rs200694765   MEAN    8.253    8.715    7.935
  19   rs200694765     SD    1.051   0.4038   0.8211
  19     rs8113052   GENO      G/G      G/A      A/A
  19     rs8113052 COUNTS        8       19       13
  19     rs8113052   FREQ      0.2    0.475    0.325
  19     rs8113052   MEAN    7.897     8.63    8.268
  19     rs8113052     SD   0.9643   0.4952   0.9376
  19     rs8102177   GENO      G/G      G/T      T/T
  19     rs8102177 COUNTS        8       19       13
  19     rs8102177   FREQ      0.2    0.475    0.325
  19     rs8102177   MEAN    7.897     8.63    8.268
  19     rs8102177     SD   0.9643   0.4952   0.9376
  19   rs201622322   GENO      C/C     C/CA    CA/CA
  19   rs201622322 COUNTS        0        7       33
  19   rs201622322   FREQ        0    0.175    0.825
  19   rs201622322   MEAN       NA    8.361    8.367
  19   rs201622322     SD       NA   0.9242   0.7817
  19    rs12974377   GENO      T/T      T/C      C/C
  19    rs12974377 COUNTS        1       12       27
  19    rs12974377   FREQ    0.025      0.3    0.675
  19    rs12974377   MEAN    9.027    8.434    8.311
  19    rs12974377     SD        0   0.9433   0.7421
  19   rs146543131   GENO      T/T      T/C      C/C
  19   rs146543131 COUNTS        0        7       33
  19   rs146543131   FREQ        0    0.175    0.825
  19   rs146543131   MEAN       NA    8.361    8.367
  19   rs146543131     SD       NA   0.9242   0.7817
  19    rs62106025   GENO      T/T      T/C      C/C
  19    rs62106025 COUNTS        1       12       27
  19    rs62106025   FREQ    0.025      0.3    0.675
  19    rs62106025   MEAN    8.999    8.506     8.28
  19    rs62106025     SD        0   0.7393   0.8282
  19    rs58013564   GENO      G/G      G/A      A/A
  19    rs58013564 COUNTS        8       21       11
  19    rs58013564   FREQ      0.2    0.525    0.275
  19    rs58013564   MEAN    8.655    8.413    8.065
  19    rs58013564     SD   0.8126   0.6992   0.9256
  19     rs6510861   GENO      C/C      C/T      T/T
  19     rs6510861 COUNTS        0        5       35
  19     rs6510861   FREQ        0    0.125    0.875
  19     rs6510861   MEAN       NA    8.635    8.327
  19     rs6510861     SD       NA   0.4842   0.8283
  19   rs149300280   GENO      A/A      A/G      G/G
  19   rs149300280 COUNTS        0        5       35
  19   rs149300280   FREQ        0    0.125    0.875
  19   rs149300280   MEAN       NA    8.182    8.392
  19   rs149300280     SD       NA   0.6017   0.8232
  19    rs55702327   GENO      T/T      T/C      C/C
  19    rs55702327 COUNTS        0        6       34
  19    rs55702327   FREQ        0     0.15     0.85
  19    rs55702327   MEAN       NA    8.144    8.405
  19    rs55702327     SD       NA   0.5463    0.832
  19   rs111662569   GENO      C/C      C/T      T/T
  19   rs111662569 COUNTS       10       12       18
  19   rs111662569   FREQ     0.25      0.3     0.45
  19   rs111662569   MEAN     7.89    8.268    8.695
  19   rs111662569     SD   0.6211    1.009   0.5775
  19   rs113752432   GENO      A/A      A/G      G/G
  19   rs113752432 COUNTS        7       10       23
  19   rs113752432   FREQ    0.175     0.25    0.575
  19   rs113752432   MEAN    7.918     8.12    8.608
  19   rs113752432     SD   0.7079    1.117   0.5673
  19    rs73548308   GENO      C/C      C/T      T/T
  19    rs73548308 COUNTS       10       12       18
  19    rs73548308   FREQ     0.25      0.3     0.45
  19    rs73548308   MEAN     7.89    8.268    8.695
  19    rs73548308     SD   0.6211    1.009   0.5775
  19    rs28508130   GENO      A/A      A/G      G/G
  19    rs28508130 COUNTS        1       10       29
  19    rs28508130   FREQ    0.025     0.25    0.725
  19    rs28508130   MEAN    9.027    8.429    8.321
  19    rs28508130     SD        0    1.015   0.7287
  19    rs28366403   GENO      A/A      A/C      C/C
  19    rs28366403 COUNTS        1       10       29
  19    rs28366403   FREQ    0.025     0.25    0.725
  19    rs28366403   MEAN    9.027    8.429    8.321
  19    rs28366403     SD        0    1.015   0.7287
  19     rs1674160   GENO      G/G      G/T      T/T
  19     rs1674160 COUNTS        1       15       24
  19     rs1674160   FREQ    0.025    0.375      0.6
  19     rs1674160   MEAN    8.999    8.482    8.267
  19     rs1674160     SD        0   0.7017   0.8584
  19   rs185767679   GENO      A/A      A/G      G/G
  19   rs185767679 COUNTS        0        5       35
  19   rs185767679   FREQ        0    0.125    0.875
  19   rs185767679   MEAN       NA     7.58    8.478
  19   rs185767679     SD       NA   0.8204   0.7368
  19     rs1678869   GENO      C/C      C/G      G/G
  19     rs1678869 COUNTS        1        7       32
  19     rs1678869   FREQ    0.025    0.175      0.8
  19     rs1678869   MEAN    9.031    8.342     8.35
  19     rs1678869     SD        0   0.9091   0.7883
  19     rs1674159   GENO      T/T      T/C      C/C
  19     rs1674159 COUNTS        0        7       33
  19     rs1674159   FREQ        0    0.175    0.825
  19     rs1674159   MEAN       NA    8.361    8.367
  19     rs1674159     SD       NA   0.9242   0.7817
  19    rs11667261   GENO      A/A      A/T      T/T
  19    rs11667261 COUNTS        2       15       23
  19    rs11667261   FREQ     0.05    0.375    0.575
  19    rs11667261   MEAN    8.276    8.655    8.184
  19    rs11667261     SD    1.122   0.5629   0.8779
  19   rs112910547   GENO    AT/AT     AT/A      A/A
  19   rs112910547 COUNTS       10       14       16
  19   rs112910547   FREQ     0.25     0.35      0.4
  19   rs112910547   MEAN     7.89    8.372    8.657
  19   rs112910547     SD   0.6211   0.9657   0.6034
  19    rs10407831   GENO      G/G      G/A      A/A
  19    rs10407831 COUNTS        8       12       20
  19    rs10407831   FREQ      0.2      0.3      0.5
  19    rs10407831   MEAN    8.012    8.409    8.481
  19    rs10407831     SD   0.7642    0.818   0.7927
  19     rs2561794   GENO      T/T      T/G      G/G
  19     rs2561794 COUNTS        5       16       19
  19     rs2561794   FREQ    0.125      0.4    0.475
  19     rs2561794   MEAN    8.627    8.509    8.176
  19     rs2561794     SD   0.3811    1.002   0.6532
  19     rs2637199   GENO      T/T      T/C      C/C
  19     rs2637199 COUNTS        1       12       27
  19     rs2637199   FREQ    0.025      0.3    0.675
  19     rs2637199   MEAN    8.999    8.506     8.28
  19     rs2637199     SD        0   0.7393   0.8282
  19     rs8103609   GENO      A/A      A/G      G/G
  19     rs8103609 COUNTS       11       13       16
  19     rs8103609   FREQ    0.275    0.325      0.4
  19     rs8103609   MEAN    7.981    8.332    8.657
  19     rs8103609     SD   0.6627   0.9929   0.6034
  19   rs535327199   GENO  TAC/TAC    TAC/T      T/T
  19   rs535327199 COUNTS        1        9       30
  19   rs535327199   FREQ    0.025    0.225     0.75
  19   rs535327199   MEAN    7.483    8.668    8.304
  19   rs535327199     SD        0   0.6695   0.8175
  19   rs146580252   GENO      T/T      T/C      C/C
  19   rs146580252 COUNTS        0        7       33
  19   rs146580252   FREQ        0    0.175    0.825
  19   rs146580252   MEAN       NA    8.361    8.367
  19   rs146580252     SD       NA   0.9242   0.7817
  19   rs139741322   GENO      A/A      A/C      C/C
  19   rs139741322 COUNTS        0        7       33
  19   rs139741322   FREQ        0    0.175    0.825
  19   rs139741322   MEAN       NA    7.831    8.479
  19   rs139741322     SD       NA   0.8474   0.7488
  19   rs149779298   GENO      C/C      C/T      T/T
  19   rs149779298 COUNTS        1       12       27
  19   rs149779298   FREQ    0.025      0.3    0.675
  19   rs149779298   MEAN    8.965    7.951    8.528
  19   rs149779298     SD        0   0.8872   0.7042
  19    rs35997297   GENO      A/A      A/G      G/G
  19    rs35997297 COUNTS        1        5       34
  19    rs35997297   FREQ    0.025    0.125     0.85
  19    rs35997297   MEAN    8.999    8.707    8.297
  19    rs35997297     SD        0   0.3671   0.8348
  19     rs2637200   GENO      A/A      A/G      G/G
  19     rs2637200 COUNTS        3       16       21
  19     rs2637200   FREQ    0.075      0.4    0.525
  19     rs2637200   MEAN    8.185    8.477    8.307
  19     rs2637200     SD   0.8087   0.8432   0.7855
  19   rs541521794   GENO    CA/CA     CA/C      C/C
  19   rs541521794 COUNTS        2       16       22
  19   rs541521794   FREQ     0.05      0.4     0.55
  19   rs541521794   MEAN    8.093    8.029    8.635
  19   rs541521794     SD   0.6848     0.87   0.6652
  19     rs2608895   GENO      C/C      C/G      G/G
  19     rs2608895 COUNTS        7       19       14
  19     rs2608895   FREQ    0.175    0.475     0.35
  19     rs2608895   MEAN    8.626    8.453    8.117
  19     rs2608895     SD    0.873   0.6891   0.8802
  19     rs2637201   GENO      A/A      A/G      G/G
  19     rs2637201 COUNTS        2       16       22
  19     rs2637201   FREQ     0.05      0.4     0.55
  19     rs2637201   MEAN    8.788    8.349    8.339
  19     rs2637201     SD   0.2982   0.7127    0.889
  19     rs2637202   GENO      G/G      G/A      A/A
  19     rs2637202 COUNTS        2       15       23
  19     rs2637202   FREQ     0.05    0.375    0.575
  19     rs2637202   MEAN    8.276    8.655    8.184
  19     rs2637202     SD    1.122   0.5629   0.8779
  19    rs11085152   GENO      G/G      G/T      T/T
  19    rs11085152 COUNTS       10       17       13
  19    rs11085152   FREQ     0.25    0.425    0.325
  19    rs11085152   MEAN    8.167    8.483    8.365
  19    rs11085152     SD   0.7559    0.738   0.9218
  19    rs79264470   GENO      A/A      A/G      G/G
  19    rs79264470 COUNTS        1        8       31
  19    rs79264470   FREQ    0.025      0.2    0.775
  19    rs79264470   MEAN    7.483    8.551    8.346
  19    rs79264470     SD        0   0.6107   0.8367
  19     rs1678864   GENO      T/T      T/C      C/C
  19     rs1678864 COUNTS        2       16       22
  19     rs1678864   FREQ     0.05      0.4     0.55
  19     rs1678864   MEAN    8.788    8.349    8.339
  19     rs1678864     SD   0.2982   0.7127    0.889
  19    rs73548324   GENO      A/A      A/G      G/G
  19    rs73548324 COUNTS        2        9       29
  19    rs73548324   FREQ     0.05    0.225    0.725
  19    rs73548324   MEAN    8.474    7.784    8.539
  19    rs73548324     SD   0.4373   0.9203   0.7015
  19    rs12972385   GENO      C/C      C/T      T/T
  19    rs12972385 COUNTS        9       15       16
  19    rs12972385   FREQ    0.225    0.375      0.4
  19    rs12972385   MEAN    8.086    8.477    8.419
  19    rs12972385     SD   0.7543   0.7592   0.8612
  19    rs10420396   GENO      C/C      C/G      G/G
  19    rs10420396 COUNTS        1       10       29
  19    rs10420396   FREQ    0.025     0.25    0.725
  19    rs10420396   MEAN    9.027    8.429    8.321
  19    rs10420396     SD        0    1.015   0.7287
  19    rs58163206   GENO    AC/AC     AC/A      A/A
  19    rs58163206 COUNTS        8       16       16
  19    rs58163206   FREQ      0.2      0.4      0.4
  19    rs58163206   MEAN    7.999    8.496    8.419
  19    rs58163206     SD   0.7563   0.7374   0.8612
  19     rs1678865   GENO      A/A      A/G      G/G
  19     rs1678865 COUNTS        9       15       16
  19     rs1678865   FREQ    0.225    0.375      0.4
  19     rs1678865   MEAN    8.086    8.477    8.419
  19     rs1678865     SD   0.7543   0.7592   0.8612
  19    rs67849401   GENO      C/C     C/CA    CA/CA
  19    rs67849401 COUNTS        1       10       29
  19    rs67849401   FREQ    0.025     0.25    0.725
  19    rs67849401   MEAN    9.027    8.429    8.321
  19    rs67849401     SD        0    1.015   0.7287
  19     rs1674158   GENO      T/T      T/C      C/C
  19     rs1674158 COUNTS        2       16       22
  19     rs1674158   FREQ     0.05      0.4     0.55
  19     rs1674158   MEAN    8.788    8.349    8.339
  19     rs1674158     SD   0.2982   0.7127    0.889
  19     rs1678866   GENO      C/C      C/G      G/G
  19     rs1678866 COUNTS       11       14       15
  19     rs1678866   FREQ    0.275     0.35    0.375
  19     rs1678866   MEAN    8.079    8.573    8.382
  19     rs1678866     SD   0.6858   0.7675   0.8786
  19    rs73548332   GENO      T/T      T/C      C/C
  19    rs73548332 COUNTS        2        9       29
  19    rs73548332   FREQ     0.05    0.225    0.725
  19    rs73548332   MEAN    8.474    7.796    8.535
  19    rs73548332     SD   0.4373    0.937   0.6994
  19    rs74500071   GENO      T/T      T/G      G/G
  19    rs74500071 COUNTS        2        9       29
  19    rs74500071   FREQ     0.05    0.225    0.725
  19    rs74500071   MEAN    8.474    7.784    8.539
  19    rs74500071     SD   0.4373   0.9203   0.7015
  19     rs1626918   GENO      C/C      C/T      T/T
  19     rs1626918 COUNTS       11       16       13
  19     rs1626918   FREQ    0.275      0.4    0.325
  19     rs1626918   MEAN    8.596    8.419    8.106
  19     rs1626918     SD   0.6898   0.9249   0.6821
  19     rs1678867   GENO      C/C      C/T      T/T
  19     rs1678867 COUNTS        3       18       19
  19     rs1678867   FREQ    0.075     0.45    0.475
  19     rs1678867   MEAN    8.185    8.531    8.238
  19     rs1678867     SD   0.8087   0.8079    0.795
  19     rs1627779   GENO      T/T      T/C      C/C
  19     rs1627779 COUNTS        2       16       22
  19     rs1627779   FREQ     0.05      0.4     0.55
  19     rs1627779   MEAN    8.788    8.349    8.339
  19     rs1627779     SD   0.2982   0.7127    0.889
  19     rs1628564   GENO      T/T      T/C      C/C
  19     rs1628564 COUNTS        9       16       15
  19     rs1628564   FREQ    0.225      0.4    0.375
  19     rs1628564   MEAN    8.086    8.507    8.382
  19     rs1628564     SD   0.7543   0.7435   0.8786
  19     rs1629368   GENO      T/T      T/G      G/G
  19     rs1629368 COUNTS        9       15       16
  19     rs1629368   FREQ    0.225    0.375      0.4
  19     rs1629368   MEAN    8.086    8.477    8.419
  19     rs1629368     SD   0.7543   0.7592   0.8612
  19    rs60236148   GENO      A/A      A/G      G/G
  19    rs60236148 COUNTS        2        9       29
  19    rs60236148   FREQ     0.05    0.225    0.725
  19    rs60236148   MEAN    8.474    7.784    8.539
  19    rs60236148     SD   0.4373   0.9203   0.7015
  19    rs77452913   GENO      T/T      T/C      C/C
  19    rs77452913 COUNTS        1        8       31
  19    rs77452913   FREQ    0.025      0.2    0.775
  19    rs77452913   MEAN    7.483    8.551    8.346
  19    rs77452913     SD        0   0.6107   0.8367
  19     rs1631032   GENO      T/T      T/C      C/C
  19     rs1631032 COUNTS        9       19       12
  19     rs1631032   FREQ    0.225    0.475      0.3
  19     rs1631032   MEAN    8.324     8.22    8.627
  19     rs1631032     SD   0.6331   0.9237   0.6662
  19     rs1678868   GENO      C/C      C/T      T/T
  19     rs1678868 COUNTS        2       16       22
  19     rs1678868   FREQ     0.05      0.4     0.55
  19     rs1678868   MEAN    8.788    8.349    8.339
  19     rs1678868     SD   0.2982   0.7127    0.889
  19   rs192066309   GENO      G/G      G/C      C/C
  19   rs192066309 COUNTS        0        5       35
  19   rs192066309   FREQ        0    0.125    0.875
  19   rs192066309   MEAN       NA    7.855    8.439
  19   rs192066309     SD       NA    1.145   0.7266
  19    rs28506987   GENO      T/T      T/A      A/A
  19    rs28506987 COUNTS        2       16       22
  19    rs28506987   FREQ     0.05      0.4     0.55
  19    rs28506987   MEAN     7.61    8.544    8.305
  19    rs28506987     SD    2.005   0.6441   0.7779
  19    rs76691409   GENO      A/A      A/G      G/G
  19    rs76691409 COUNTS        0        4       36
  19    rs76691409   FREQ        0      0.1      0.9
  19    rs76691409   MEAN       NA    8.253    8.378
  19    rs76691409     SD       NA   0.5265   0.8245
  19     rs7257835   GENO      T/T      T/C      C/C
  19     rs7257835 COUNTS        1        8       31
  19     rs7257835   FREQ    0.025      0.2    0.775
  19     rs7257835   MEAN    7.483    8.551    8.346
  19     rs7257835     SD        0   0.6107   0.8367
  19     rs3889896   GENO      C/C      C/G      G/G
  19     rs3889896 COUNTS        1        9       30
  19     rs3889896   FREQ    0.025    0.225     0.75
  19     rs3889896   MEAN    8.965    8.179    8.402
  19     rs3889896     SD        0   0.7887   0.8093
  19   rs113846482   GENO      A/A      A/G      G/G
  19   rs113846482 COUNTS        2       10       28
  19   rs113846482   FREQ     0.05     0.25      0.7
  19   rs113846482   MEAN    8.474    7.822    8.552
  19   rs113846482     SD   0.4373   0.8759   0.7105
  19      rs702064   GENO      T/T      T/C      C/C
  19      rs702064 COUNTS        0        9       31
  19      rs702064   FREQ        0    0.225    0.775
  19      rs702064   MEAN       NA    8.453     8.34
  19      rs702064     SD       NA   0.6087    0.849
  19   rs114489799   GENO      C/C      C/T      T/T
  19   rs114489799 COUNTS        0        8       32
  19   rs114489799   FREQ        0      0.2      0.8
  19   rs114489799   MEAN       NA    7.635    8.548
  19   rs114489799     SD       NA    1.049   0.6127
  19    rs10421538   GENO      T/T      T/C      C/C
  19    rs10421538 COUNTS        4       18       18
  19    rs10421538   FREQ      0.1     0.45     0.45
  19    rs10421538   MEAN    8.296     8.44    8.307
  19    rs10421538     SD   0.7852   0.7848   0.8464
  19     rs7255840   GENO      T/T      T/G      G/G
  19     rs7255840 COUNTS        4       18       18
  19     rs7255840   FREQ      0.1     0.45     0.45
  19     rs7255840   MEAN    8.296     8.44    8.307
  19     rs7255840     SD   0.7852   0.7848   0.8464
  19    rs59996701   GENO      A/A      A/G      G/G
  19    rs59996701 COUNTS        0        8       32
  19    rs59996701   FREQ        0      0.2      0.8
  19    rs59996701   MEAN       NA    7.635    8.548
  19    rs59996701     SD       NA    1.049   0.6127
  19    rs73920084   GENO      C/C      C/T      T/T
  19    rs73920084 COUNTS        0        8       32
  19    rs73920084   FREQ        0      0.2      0.8
  19    rs73920084   MEAN       NA    8.652    8.294
  19    rs73920084     SD       NA   0.4186   0.8545
  19     rs4807821   GENO      A/A      A/G      G/G
  19     rs4807821 COUNTS        2       14       24
  19     rs4807821   FREQ     0.05     0.35      0.6
  19     rs4807821   MEAN    8.276    8.332    8.393
  19     rs4807821     SD    1.122   0.8203   0.7974
  19   rs111790118   GENO      A/A      A/G      G/G
  19   rs111790118 COUNTS        0        6       34
  19   rs111790118   FREQ        0     0.15     0.85
  19   rs111790118   MEAN       NA    8.823    8.285
  19   rs111790118     SD       NA   0.3004   0.8303
  19     rs4807822   GENO      T/T      T/C      C/C
  19     rs4807822 COUNTS        5       26        9
  19     rs4807822   FREQ    0.125     0.65    0.225
  19     rs4807822   MEAN    8.377    8.422    8.196
  19     rs4807822     SD   0.7936   0.7836   0.8992
  19   rs375635492   GENO  GCA/GCA    GCA/G      G/G
  19   rs375635492 COUNTS        0       11       29
  19   rs375635492   FREQ        0    0.275    0.725
  19   rs375635492   MEAN       NA    7.998    8.505
  19   rs375635492     SD       NA    1.075   0.6284
  19      rs778801   GENO      T/T      T/C      C/C
  19      rs778801 COUNTS        0       10       30
  19      rs778801   FREQ        0     0.25     0.75
  19      rs778801   MEAN       NA    8.481    8.327
  19      rs778801     SD       NA   0.5806   0.8604
  19   rs143394995   GENO      T/T      T/C      C/C
  19   rs143394995 COUNTS        1        7       32
  19   rs143394995   FREQ    0.025    0.175      0.8
  19   rs143394995   MEAN    9.027    8.372    8.344
  19   rs143394995     SD        0     1.06   0.7511
  19   rs114385434   GENO      A/A      A/G      G/G
  19   rs114385434 COUNTS        1        7       32
  19   rs114385434   FREQ    0.025    0.175      0.8
  19   rs114385434   MEAN    9.027    8.372    8.344
  19   rs114385434     SD        0     1.06   0.7511
  19      rs778800   GENO      C/C      C/T      T/T
  19      rs778800 COUNTS        0       10       30
  19      rs778800   FREQ        0     0.25     0.75
  19      rs778800   MEAN       NA    8.481    8.327
  19      rs778800     SD       NA   0.5806   0.8604
  19    rs73548352   GENO      C/C      C/T      T/T
  19    rs73548352 COUNTS        0        7       33
  19    rs73548352   FREQ        0    0.175    0.825
  19    rs73548352   MEAN       NA    7.975    8.449
  19    rs73548352     SD       NA   0.6321   0.8099
  19   rs113610796   GENO      A/A      A/T      T/T
  19   rs113610796 COUNTS        1       16       23
  19   rs113610796   FREQ    0.025      0.4    0.575
  19   rs113610796   MEAN    9.027    8.227    8.433
  19   rs113610796     SD        0    0.822    0.789
  19    rs28473717   GENO      A/A      A/G      G/G
  19    rs28473717 COUNTS        1        7       32
  19    rs28473717   FREQ    0.025    0.175      0.8
  19    rs28473717   MEAN    9.027    8.372    8.344
  19    rs28473717     SD        0     1.06   0.7511
  19   rs116028877   GENO      A/A      A/G      G/G
  19   rs116028877 COUNTS        0        5       35
  19   rs116028877   FREQ        0    0.125    0.875
  19   rs116028877   MEAN       NA    8.182    8.392
  19   rs116028877     SD       NA   0.6017   0.8232
  19     rs4807055   GENO      T/T      T/C      C/C
  19     rs4807055 COUNTS        2       19       19
  19     rs4807055   FREQ     0.05    0.475    0.475
  19     rs4807055   MEAN    9.073     8.46    8.197
  19     rs4807055     SD   0.1049   0.6795   0.9021
  19     rs7245450   GENO      A/A      A/G      G/G
  19     rs7245450 COUNTS        2       19       19
  19     rs7245450   FREQ     0.05    0.475    0.475
  19     rs7245450   MEAN    9.073     8.46    8.197
  19     rs7245450     SD   0.1049   0.6795   0.9021
  19   rs146480385   GENO      A/A      A/G      G/G
  19   rs146480385 COUNTS        0        6       34
  19   rs146480385   FREQ        0     0.15     0.85
  19   rs146480385   MEAN       NA    8.823    8.285
  19   rs146480385     SD       NA   0.3004   0.8303
  19     rs7246733   GENO      T/T      T/C      C/C
  19     rs7246733 COUNTS        1       15       24
  19     rs7246733   FREQ    0.025    0.375      0.6
  19     rs7246733   MEAN    8.999    8.406    8.314
  19     rs7246733     SD        0   0.7545   0.8398
  19   rs140101087   GENO      A/A      A/C      C/C
  19   rs140101087 COUNTS        0        8       32
  19   rs140101087   FREQ        0      0.2      0.8
  19   rs140101087   MEAN       NA    7.635    8.548
  19   rs140101087     SD       NA    1.049   0.6127
  19   rs545310981   GENO    CA/CA     CA/C      C/C
  19   rs545310981 COUNTS        1       21       18
  19   rs545310981   FREQ    0.025    0.525     0.45
  19   rs545310981   MEAN    8.475     8.35    8.378
  19   rs545310981     SD        0   0.7065   0.9292
  19    rs35728843   GENO      G/G      G/C      C/C
  19    rs35728843 COUNTS        0        9       31
  19    rs35728843   FREQ        0    0.225    0.775
  19    rs35728843   MEAN       NA    8.453     8.34
  19    rs35728843     SD       NA   0.6087    0.849
  19     rs8108064   GENO      G/G      G/T      T/T
  19     rs8108064 COUNTS        4       21       15
  19     rs8108064   FREQ      0.1    0.525    0.375
  19     rs8108064   MEAN    7.729    8.365    8.537
  19     rs8108064     SD    1.127   0.8148   0.6284
  19     rs1056987   GENO      T/T      T/C      C/C
  19     rs1056987 COUNTS        2       15       23
  19     rs1056987   FREQ     0.05    0.375    0.575
  19     rs1056987   MEAN    8.276    8.441    8.324
  19     rs1056987     SD    1.122   0.8121   0.7991
  19   rs115530541   GENO      G/G      G/A      A/A
  19   rs115530541 COUNTS        1        7       32
  19   rs115530541   FREQ    0.025    0.175      0.8
  19   rs115530541   MEAN    9.027    8.372    8.344
  19   rs115530541     SD        0     1.06   0.7511
  19   rs114987286   GENO      T/T      T/C      C/C
  19   rs114987286 COUNTS        0        8       32
  19   rs114987286   FREQ        0      0.2      0.8
  19   rs114987286   MEAN       NA    7.635    8.548
  19   rs114987286     SD       NA    1.049   0.6127
  19     rs6510862   GENO      G/G      G/A      A/A
  19     rs6510862 COUNTS        2       15       23
  19     rs6510862   FREQ     0.05    0.375    0.575
  19     rs6510862   MEAN    8.276    8.441    8.324
  19     rs6510862     SD    1.122   0.8121   0.7991
  19   rs114104610   GENO      T/T      T/A      A/A
  19   rs114104610 COUNTS        0        5       35
  19   rs114104610   FREQ        0    0.125    0.875
  19   rs114104610   MEAN       NA    7.855    8.439
  19   rs114104610     SD       NA    1.145   0.7266
  19    rs80329663   GENO      A/A      A/G      G/G
  19    rs80329663 COUNTS        0        8       32
  19    rs80329663   FREQ        0      0.2      0.8
  19    rs80329663   MEAN       NA    7.635    8.548
  19    rs80329663     SD       NA    1.049   0.6127
  19    rs55660714   GENO      C/C      C/G      G/G
  19    rs55660714 COUNTS        0       10       30
  19    rs55660714   FREQ        0     0.25     0.75
  19    rs55660714   MEAN       NA    8.505    8.319
  19    rs55660714     SD       NA   0.5963   0.8555
  19    rs10406399   GENO      G/G      G/A      A/A
  19    rs10406399 COUNTS        4       21       15
  19    rs10406399   FREQ      0.1    0.525    0.375
  19    rs10406399   MEAN    7.729    8.365    8.537
  19    rs10406399     SD    1.127   0.8148   0.6284
  19   rs150926741   GENO      T/T      T/C      C/C
  19   rs150926741 COUNTS        0        5       35
  19   rs150926741   FREQ        0    0.125    0.875
  19   rs150926741   MEAN       NA    8.045    8.411
  19   rs150926741     SD       NA    1.042   0.7621
  19    rs33945799   GENO    TA/TA     TA/T      T/T
  19    rs33945799 COUNTS        4       31        5
  19    rs33945799   FREQ      0.1    0.775    0.125
  19    rs33945799   MEAN     8.25    8.384    8.347
  19    rs33945799     SD    0.799   0.8377   0.6421
  19      rs543519   GENO      A/A      A/T      T/T
  19      rs543519 COUNTS        0        9       31
  19      rs543519   FREQ        0    0.225    0.775
  19      rs543519   MEAN       NA    8.453     8.34
  19      rs543519     SD       NA   0.6087    0.849
  19    rs77008912   GENO      G/G      G/A      A/A
  19    rs77008912 COUNTS        1       16       23
  19    rs77008912   FREQ    0.025      0.4    0.575
  19    rs77008912   MEAN    9.027    8.227    8.433
  19    rs77008912     SD        0    0.822    0.789
  19      rs542767   GENO      G/G      G/A      A/A
  19      rs542767 COUNTS        4       21       15
  19      rs542767   FREQ      0.1    0.525    0.375
  19      rs542767   MEAN    7.729    8.365    8.537
  19      rs542767     SD    1.127   0.8148   0.6284
  19      rs539052   GENO      C/C      C/T      T/T
  19      rs539052 COUNTS        4       21       15
  19      rs539052   FREQ      0.1    0.525    0.375
  19      rs539052   MEAN    7.729    8.365    8.537
  19      rs539052     SD    1.127   0.8148   0.6284
  19     rs4807057   GENO      T/T      T/C      C/C
  19     rs4807057 COUNTS        2       19       19
  19     rs4807057   FREQ     0.05    0.475    0.475
  19     rs4807057   MEAN    9.073     8.46    8.197
  19     rs4807057     SD   0.1049   0.6795   0.9021
  19      rs432990   GENO      C/C      C/T      T/T
  19      rs432990 COUNTS        4       19       17
  19      rs432990   FREQ      0.1    0.475    0.425
  19      rs432990   MEAN    7.729    8.367    8.514
  19      rs432990     SD    1.127    0.849   0.6072
  19      rs417337   GENO      T/T      T/C      C/C
  19      rs417337 COUNTS        2       15       23
  19      rs417337   FREQ     0.05    0.375    0.575
  19      rs417337   MEAN    8.276    8.441    8.324
  19      rs417337     SD    1.122   0.8121   0.7991
  19    rs34366264   GENO      T/T      T/C      C/C
  19    rs34366264 COUNTS        0        9       31
  19    rs34366264   FREQ        0    0.225    0.775
  19    rs34366264   MEAN       NA    8.453     8.34
  19    rs34366264     SD       NA   0.6087    0.849
  19      rs483466   GENO      T/T      T/C      C/C
  19      rs483466 COUNTS        2       15       23
  19      rs483466   FREQ     0.05    0.375    0.575
  19      rs483466   MEAN    8.276    8.441    8.324
  19      rs483466     SD    1.122   0.8121   0.7991
  19      rs447980   GENO      A/A      A/C      C/C
  19      rs447980 COUNTS        4       21       15
  19      rs447980   FREQ      0.1    0.525    0.375
  19      rs447980   MEAN    7.729    8.365    8.537
  19      rs447980     SD    1.127   0.8148   0.6284
  19      rs445493   GENO      A/A      A/G      G/G
  19      rs445493 COUNTS        4       21       15
  19      rs445493   FREQ      0.1    0.525    0.375
  19      rs445493   MEAN    7.729    8.365    8.537
  19      rs445493     SD    1.127   0.8148   0.6284
  19   rs144253763   GENO      T/T   T/TATA TATA/TATA
  19   rs144253763 COUNTS       10       19       11
  19   rs144253763   FREQ     0.25    0.475    0.275
  19   rs144253763   MEAN    8.339    8.213    8.654
  19   rs144253763     SD   0.9159    0.843   0.5451
  19   rs116353040   GENO      T/T      T/C      C/C
  19   rs116353040 COUNTS        0        5       35
  19   rs116353040   FREQ        0    0.125    0.875
  19   rs116353040   MEAN       NA    7.855    8.439
  19   rs116353040     SD       NA    1.145   0.7266
  19    rs10404195   GENO      A/A      A/G      G/G
  19    rs10404195 COUNTS        1       16       23
  19    rs10404195   FREQ    0.025      0.4    0.575
  19    rs10404195   MEAN    9.027    8.227    8.433
  19    rs10404195     SD        0    0.822    0.789
  19      rs420458   GENO      T/T      T/C      C/C
  19      rs420458 COUNTS        2       17       21
  19      rs420458   FREQ     0.05    0.425    0.525
  19      rs420458   MEAN    8.276     8.43    8.322
  19      rs420458     SD    1.122   0.7727    0.829
  19    rs74809330   GENO      G/G      G/C      C/C
  19    rs74809330 COUNTS        0        8       32
  19    rs74809330   FREQ        0      0.2      0.8
  19    rs74809330   MEAN       NA    8.023    8.451
  19    rs74809330     SD       NA   0.6007   0.8227
  19   rs115660924   GENO      A/A      A/C      C/C
  19   rs115660924 COUNTS        0        8       32
  19   rs115660924   FREQ        0      0.2      0.8
  19   rs115660924   MEAN       NA    7.635    8.548
  19   rs115660924     SD       NA    1.049   0.6127
  19    rs10419322   GENO      C/C      C/T      T/T
  19    rs10419322 COUNTS        1        8       31
  19    rs10419322   FREQ    0.025      0.2    0.775
  19    rs10419322   MEAN    9.027    8.432    8.327
  19    rs10419322     SD        0   0.9958   0.7576
  19    rs76856385   GENO      T/T      T/C      C/C
  19    rs76856385 COUNTS        0        7       33
  19    rs76856385   FREQ        0    0.175    0.825
  19    rs76856385   MEAN       NA    8.437     8.35
  19    rs76856385     SD       NA   0.6724   0.8277
  19    rs11393158   GENO      A/A     A/AG    AG/AG
  19    rs11393158 COUNTS        2       15       23
  19    rs11393158   FREQ     0.05    0.375    0.575
  19    rs11393158   MEAN    8.276    8.441    8.324
  19    rs11393158     SD    1.122   0.8121   0.7991
  19     rs7260578   GENO      G/G      G/A      A/A
  19     rs7260578 COUNTS        7       25        8
  19     rs7260578   FREQ    0.175    0.625      0.2
  19     rs7260578   MEAN    8.244    8.409    8.337
  19     rs7260578     SD   0.7007   0.7327    1.114
  19    rs73539613   GENO      C/C      C/T      T/T
  19    rs73539613 COUNTS        0        8       32
  19    rs73539613   FREQ        0      0.2      0.8
  19    rs73539613   MEAN       NA    8.023    8.451
  19    rs73539613     SD       NA   0.6007   0.8227
  19     rs4807823   GENO      C/C      C/G      G/G
  19     rs4807823 COUNTS        4       19       17
  19     rs4807823   FREQ      0.1    0.475    0.425
  19     rs4807823   MEAN    7.729    8.367    8.514
  19     rs4807823     SD    1.127    0.849   0.6072
  19   rs150429696   GENO      C/C      C/G      G/G
  19   rs150429696 COUNTS        1        8       31
  19   rs150429696   FREQ    0.025      0.2    0.775
  19   rs150429696   MEAN    9.027    8.432    8.327
  19   rs150429696     SD        0   0.9958   0.7576
  19   rs545404295   GENO      A/A   A/AAAC AAAC/AAAC
  19   rs545404295 COUNTS        2       16       22
  19   rs545404295   FREQ     0.05      0.4     0.55
  19   rs545404295   MEAN     7.77    8.419    8.381
  19   rs545404295     SD   0.5525   0.5543   0.9514
  19   rs144101466   GENO      C/C C/CTTTCT CTTTCT/CTTTCT
  19   rs144101466 COUNTS        0        8       32
  19   rs144101466   FREQ        0      0.2      0.8
  19   rs144101466   MEAN       NA    7.635    8.548
  19   rs144101466     SD       NA    1.049   0.6127
  19    rs61064939   GENO      C/C      C/A      A/A
  19    rs61064939 COUNTS        0        8       32
  19    rs61064939   FREQ        0      0.2      0.8
  19    rs61064939   MEAN       NA    8.023    8.451
  19    rs61064939     SD       NA   0.6007   0.8227
  19    rs60628887   GENO      G/G      G/A      A/A
  19    rs60628887 COUNTS        0        7       33
  19    rs60628887   FREQ        0    0.175    0.825
  19    rs60628887   MEAN       NA    7.975    8.449
  19    rs60628887     SD       NA   0.6321   0.8099
  19   rs542774059   GENO    CT/CT     CT/C      C/C
  19   rs542774059 COUNTS        1       22       17
  19   rs542774059   FREQ    0.025     0.55    0.425
  19   rs542774059   MEAN    9.148    8.383    8.297
  19   rs542774059     SD        0   0.7765   0.8412
  19      rs274789   GENO      C/C      C/G      G/G
  19      rs274789 COUNTS        2       24       14
  19      rs274789   FREQ     0.05      0.6     0.35
  19      rs274789   MEAN    8.276    8.324     8.45
  19      rs274789     SD    1.122   0.7547   0.8841
  19   rs112968295   GENO      C/C      C/T      T/T
  19   rs112968295 COUNTS        0        9       31
  19   rs112968295   FREQ        0    0.225    0.775
  19   rs112968295   MEAN       NA    8.115    8.438
  19   rs112968295     SD       NA   0.6265   0.8329
  19   rs111261114   GENO      C/C     C/CT    CT/CT
  19   rs111261114 COUNTS        2       25       13
  19   rs111261114   FREQ     0.05    0.625    0.325
  19   rs111261114   MEAN    8.908    8.113    8.768
  19   rs111261114     SD   0.1753   0.8809   0.3815
  19   rs555591251   GENO      C/C      C/T      T/T
  19   rs555591251 COUNTS        0        5       35
  19   rs555591251   FREQ        0    0.125    0.875
  19   rs555591251   MEAN       NA    8.774    8.307
  19   rs555591251     SD       NA   0.5415   0.8145
  19    rs11882811   GENO      T/T      T/C      C/C
  19    rs11882811 COUNTS        2       14       24
  19    rs11882811   FREQ     0.05     0.35      0.6
  19    rs11882811   MEAN    8.276    8.359    8.377
  19    rs11882811     SD    1.122   0.7745   0.8237
  19      rs274788   GENO      T/T      T/C      C/C
  19      rs274788 COUNTS        4       19       17
  19      rs274788   FREQ      0.1    0.475    0.425
  19      rs274788   MEAN    8.522    8.314    8.386
  19      rs274788     SD   0.7669   0.7713   0.8679
  19      rs274787   GENO      C/C      C/G      G/G
  19      rs274787 COUNTS        4       23       13
  19      rs274787   FREQ      0.1    0.575    0.325
  19      rs274787   MEAN    7.729    8.444    8.423
  19      rs274787     SD    1.127   0.7971   0.6508
  19      rs274786   GENO      T/T      T/G      G/G
  19      rs274786 COUNTS        0       10       30
  19      rs274786   FREQ        0     0.25     0.75
  19      rs274786   MEAN       NA    8.505    8.319
  19      rs274786     SD       NA   0.5963   0.8555
  19   rs114297580   GENO      A/A      A/G      G/G
  19   rs114297580 COUNTS        0        8       32
  19   rs114297580   FREQ        0      0.2      0.8
  19   rs114297580   MEAN       NA    7.635    8.548
  19   rs114297580     SD       NA    1.049   0.6127
  19   rs142905426   GENO      T/T      T/C      C/C
  19   rs142905426 COUNTS        0        8       32
  19   rs142905426   FREQ        0      0.2      0.8
  19   rs142905426   MEAN       NA    7.635    8.548
  19   rs142905426     SD       NA    1.049   0.6127
  19      rs274784   GENO      T/T      T/C      C/C
  19      rs274784 COUNTS        0        9       31
  19      rs274784   FREQ        0    0.225    0.775
  19      rs274784   MEAN       NA    8.453     8.34
  19      rs274784     SD       NA   0.6087    0.849
  19    rs78909912   GENO      A/A      A/G      G/G
  19    rs78909912 COUNTS        0        8       32
  19    rs78909912   FREQ        0      0.2      0.8
  19    rs78909912   MEAN       NA    7.635    8.548
  19    rs78909912     SD       NA    1.049   0.6127
  19     rs7249419   GENO      G/G      G/A      A/A
  19     rs7249419 COUNTS        0        9       31
  19     rs7249419   FREQ        0    0.225    0.775
  19     rs7249419   MEAN       NA    8.545    8.314
  19     rs7249419     SD       NA   0.6325   0.8388
  19     rs7248090   GENO      A/A      A/G      G/G
  19     rs7248090 COUNTS        0        9       31
  19     rs7248090   FREQ        0    0.225    0.775
  19     rs7248090   MEAN       NA    8.545    8.314
  19     rs7248090     SD       NA   0.6325   0.8388
  19    rs79897803   GENO      T/T      T/C      C/C
  19    rs79897803 COUNTS        0        7       33
  19    rs79897803   FREQ        0    0.175    0.825
  19    rs79897803   MEAN       NA    8.437     8.35
  19    rs79897803     SD       NA   0.6724   0.8277
  19    rs11437855   GENO    CA/CA     CA/C      C/C
  19    rs11437855 COUNTS        0        9       31
  19    rs11437855   FREQ        0    0.225    0.775
  19    rs11437855   MEAN       NA    8.545    8.314
  19    rs11437855     SD       NA   0.6325   0.8388
  19    rs61741511   GENO      A/A      A/C      C/C
  19    rs61741511 COUNTS        2        6       32
  19    rs61741511   FREQ     0.05     0.15      0.8
  19    rs61741511   MEAN    7.521    8.677     8.36
  19    rs61741511     SD  0.05387    0.543   0.8268
  19    rs78387443   GENO      A/A      A/G      G/G
  19    rs78387443 COUNTS        0        7       33
  19    rs78387443   FREQ        0    0.175    0.825
  19    rs78387443   MEAN       NA    8.437     8.35
  19    rs78387443     SD       NA   0.6724   0.8277
  19    rs74174355   GENO      T/T      T/C      C/C
  19    rs74174355 COUNTS        0        9       31
  19    rs74174355   FREQ        0    0.225    0.775
  19    rs74174355   MEAN       NA    8.453     8.34
  19    rs74174355     SD       NA   0.6087    0.849
  19    rs77750510   GENO      G/G      G/A      A/A
  19    rs77750510 COUNTS        0        8       32
  19    rs77750510   FREQ        0      0.2      0.8
  19    rs77750510   MEAN       NA    7.635    8.548
  19    rs77750510     SD       NA    1.049   0.6127
  19    rs10423464   GENO      C/C      C/T      T/T
  19    rs10423464 COUNTS        0        4       36
  19    rs10423464   FREQ        0      0.1      0.9
  19    rs10423464   MEAN       NA    8.232     8.38
  19    rs10423464     SD       NA   0.8303   0.8024
  19   rs141138526   GENO      G/G     G/GA    GA/GA
  19   rs141138526 COUNTS        0        7       33
  19   rs141138526   FREQ        0    0.175    0.825
  19   rs141138526   MEAN       NA    7.559    8.537
  19   rs141138526     SD       NA    1.109   0.6068
  19     rs2245651   GENO      T/T      T/C      C/C
  19     rs2245651 COUNTS        0        8       32
  19     rs2245651   FREQ        0      0.2      0.8
  19     rs2245651   MEAN       NA    8.475    8.338
  19     rs2245651     SD       NA     1.01   0.7496
  19     rs2245650   GENO      A/A      A/G      G/G
  19     rs2245650 COUNTS        0       10       30
  19     rs2245650   FREQ        0     0.25     0.75
  19     rs2245650   MEAN       NA    8.465    8.333
  19     rs2245650     SD       NA   0.8866   0.7762
  19   rs114280035   GENO      T/T      T/C      C/C
  19   rs114280035 COUNTS        0        5       35
  19   rs114280035   FREQ        0    0.125    0.875
  19   rs114280035   MEAN       NA    7.855    8.439
  19   rs114280035     SD       NA    1.145   0.7266
  19   rs114775620   GENO      T/T      T/C      C/C
  19   rs114775620 COUNTS        1        6       33
  19   rs114775620   FREQ    0.025     0.15    0.825
  19   rs114775620   MEAN    9.027    8.398     8.34
  19   rs114775620     SD        0    1.158   0.7396
  19    rs79512178   GENO      A/A      A/G      G/G
  19    rs79512178 COUNTS        0        8       32
  19    rs79512178   FREQ        0      0.2      0.8
  19    rs79512178   MEAN       NA    7.635    8.548
  19    rs79512178     SD       NA    1.049   0.6127
  19    rs57117157   GENO      A/A      A/G      G/G
  19    rs57117157 COUNTS        0        8       32
  19    rs57117157   FREQ        0      0.2      0.8
  19    rs57117157   MEAN       NA    7.635    8.548
  19    rs57117157     SD       NA    1.049   0.6127
  19    rs10407369   GENO      T/T      T/A      A/A
  19    rs10407369 COUNTS        1        7       32
  19    rs10407369   FREQ    0.025    0.175      0.8
  19    rs10407369   MEAN    9.027    8.372    8.344
  19    rs10407369     SD        0     1.06   0.7511
  19      rs274796   GENO      A/A      A/G      G/G
  19      rs274796 COUNTS        7       13       20
  19      rs274796   FREQ    0.175    0.325      0.5
  19      rs274796   MEAN    7.975      8.1    8.675
  19      rs274796     SD   0.6321    1.017   0.5609
  19    rs10421873   GENO      G/G      G/A      A/A
  19    rs10421873 COUNTS        1        7       32
  19    rs10421873   FREQ    0.025    0.175      0.8
  19    rs10421873   MEAN    9.027    8.372    8.344
  19    rs10421873     SD        0     1.06   0.7511
  19    rs76276705   GENO      G/G      G/A      A/A
  19    rs76276705 COUNTS        0        6       34
  19    rs76276705   FREQ        0     0.15     0.85
  19    rs76276705   MEAN       NA    8.823    8.285
  19    rs76276705     SD       NA   0.3004   0.8303
  19     rs5826910   GENO    CA/CA     CA/C      C/C
  19     rs5826910 COUNTS        8       22       10
  19     rs5826910   FREQ      0.2     0.55     0.25
  19     rs5826910   MEAN     8.54     8.17    8.656
  19     rs5826910     SD   0.8737   0.8278   0.5785
  19   rs113948981   GENO      A/A      A/C      C/C
  19   rs113948981 COUNTS        0        9       31
  19   rs113948981   FREQ        0    0.225    0.775
  19   rs113948981   MEAN       NA    8.335    8.375
  19   rs113948981     SD       NA   0.8361   0.7974
  19   rs115381213   GENO      G/G      G/A      A/A
  19   rs115381213 COUNTS        1        8       31
  19   rs115381213   FREQ    0.025      0.2    0.775
  19   rs115381213   MEAN    9.027    8.504    8.309
  19   rs115381213     SD        0     1.05   0.7363
  19    rs73539627   GENO      G/G      G/A      A/A
  19    rs73539627 COUNTS        2       10       28
  19    rs73539627   FREQ     0.05     0.25      0.7
  19    rs73539627   MEAN      8.1    8.248    8.426
  19    rs73539627     SD    1.019   0.6428   0.8507
  19    rs58706158   GENO      C/C    C/CTG  CTG/CTG
  19    rs58706158 COUNTS        1       12       27
  19    rs58706158   FREQ    0.025      0.3    0.675
  19    rs58706158   MEAN    8.999     8.51    8.278
  19    rs58706158     SD        0   0.7362   0.8288
  19   rs139188821   GENO      G/G G/GTGGGCCCAGCCCTTGCGGT GTGGGCCCAGCCCTTGCGGT/GTGGGCCCAGCCCTTGCGGT
  19   rs139188821 COUNTS        1        5       34
  19   rs139188821   FREQ    0.025    0.125     0.85
  19   rs139188821   MEAN    7.483    8.263    8.407
  19   rs139188821     SD        0   0.5614   0.8263
  19   rs115164822   GENO      T/T      T/C      C/C
  19   rs115164822 COUNTS        1        7       32
  19   rs115164822   FREQ    0.025    0.175      0.8
  19   rs115164822   MEAN    9.027    8.372    8.344
  19   rs115164822     SD        0     1.06   0.7511
  19    rs73920090   GENO      G/G      G/A      A/A
  19    rs73920090 COUNTS        0        7       33
  19    rs73920090   FREQ        0    0.175    0.825
  19    rs73920090   MEAN       NA    8.699    8.295
  19    rs73920090     SD       NA   0.4284   0.8411
  19    rs78521116   GENO      T/T      T/C      C/C
  19    rs78521116 COUNTS        1        6       33
  19    rs78521116   FREQ    0.025     0.15    0.825
  19    rs78521116   MEAN    7.483    8.364    8.393
  19    rs78521116     SD        0   0.5597    0.835
  19   rs116467332   GENO      C/C      C/G      G/G
  19   rs116467332 COUNTS        0        5       35
  19   rs116467332   FREQ        0    0.125    0.875
  19   rs116467332   MEAN       NA    7.855    8.439
  19   rs116467332     SD       NA    1.145   0.7266
  19    rs77540905   GENO      A/A      A/C      C/C
  19    rs77540905 COUNTS        1        6       33
  19    rs77540905   FREQ    0.025     0.15    0.825
  19    rs77540905   MEAN    7.483    8.364    8.393
  19    rs77540905     SD        0   0.5597    0.835
  19    rs10417885   GENO      A/A      A/G      G/G
  19    rs10417885 COUNTS        1        7       32
  19    rs10417885   FREQ    0.025    0.175      0.8
  19    rs10417885   MEAN    9.027    8.372    8.344
  19    rs10417885     SD        0     1.06   0.7511
  19     rs8107420   GENO      A/A      A/G      G/G
  19     rs8107420 COUNTS        1        6       33
  19     rs8107420   FREQ    0.025     0.15    0.825
  19     rs8107420   MEAN    7.483    8.364    8.393
  19     rs8107420     SD        0   0.5597    0.835
  19    rs10405707   GENO      C/C      C/T      T/T
  19    rs10405707 COUNTS        1        7       32
  19    rs10405707   FREQ    0.025    0.175      0.8
  19    rs10405707   MEAN    9.027    8.372    8.344
  19    rs10405707     SD        0     1.06   0.7511
  19    rs77604270   GENO      G/G      G/C      C/C
  19    rs77604270 COUNTS        1        6       33
  19    rs77604270   FREQ    0.025     0.15    0.825
  19    rs77604270   MEAN    7.483    8.364    8.393
  19    rs77604270     SD        0   0.5597    0.835
  19      rs274794   GENO      C/C      C/T      T/T
  19      rs274794 COUNTS        2       18       20
  19      rs274794   FREQ     0.05     0.45      0.5
  19      rs274794   MEAN    8.176    8.452    8.307
  19      rs274794     SD   0.9801   0.7611   0.8459
  19    rs10422021   GENO      C/C      C/T      T/T
  19    rs10422021 COUNTS        1        7       32
  19    rs10422021   FREQ    0.025    0.175      0.8
  19    rs10422021   MEAN    9.027    8.372    8.344
  19    rs10422021     SD        0     1.06   0.7511
  19      rs274793   GENO      T/T      T/C      C/C
  19      rs274793 COUNTS        2       18       20
  19      rs274793   FREQ     0.05     0.45      0.5
  19      rs274793   MEAN    8.176    8.452    8.307
  19      rs274793     SD   0.9801   0.7611   0.8459
  19    rs56002800   GENO  CTT/CTT    CTT/C      C/C
  19    rs56002800 COUNTS        0       13       27
  19    rs56002800   FREQ        0    0.325    0.675
  19    rs56002800   MEAN       NA    8.536    8.284
  19    rs56002800     SD       NA   0.8374   0.7773
  19    rs11085154   GENO      C/C      C/T      T/T
  19    rs11085154 COUNTS        3       20       17
  19    rs11085154   FREQ    0.075      0.5    0.425
  19    rs11085154   MEAN    8.939    8.471     8.14
  19    rs11085154     SD   0.1291     0.83   0.7698
  19   rs561760978   GENO      C/C     C/CA    CA/CA
  19   rs561760978 COUNTS        1        6       33
  19   rs561760978   FREQ    0.025     0.15    0.825
  19   rs561760978   MEAN    7.483    8.364    8.393
  19   rs561760978     SD        0   0.5597    0.835
  19    rs76428391   GENO      G/G      G/C      C/C
  19    rs76428391 COUNTS        1        6       33
  19    rs76428391   FREQ    0.025     0.15    0.825
  19    rs76428391   MEAN    7.483    8.364    8.393
  19    rs76428391     SD        0   0.5597    0.835
  19    rs76505415   GENO      T/T      T/C      C/C
  19    rs76505415 COUNTS        1        6       33
  19    rs76505415   FREQ    0.025     0.15    0.825
  19    rs76505415   MEAN    7.483    8.364    8.393
  19    rs76505415     SD        0   0.5597    0.835
  19    rs28676824   GENO      C/C      C/A      A/A
  19    rs28676824 COUNTS        0        8       32
  19    rs28676824   FREQ        0      0.2      0.8
  19    rs28676824   MEAN       NA    8.453    8.344
  19    rs28676824     SD       NA    1.008   0.7511
  19     rs7253733   GENO      C/C      C/T      T/T
  19     rs7253733 COUNTS        0        7       33
  19     rs7253733   FREQ        0    0.175    0.825
  19     rs7253733   MEAN       NA    8.699    8.295
  19     rs7253733     SD       NA   0.4284   0.8411
  19      rs121742   GENO      G/G      G/A      A/A
  19      rs121742 COUNTS        0       13       27
  19      rs121742   FREQ        0    0.325    0.675
  19      rs121742   MEAN       NA    8.536    8.284
  19      rs121742     SD       NA   0.8374   0.7773
  19   rs116465967   GENO      C/C      C/T      T/T
  19   rs116465967 COUNTS        0        8       32
  19   rs116465967   FREQ        0      0.2      0.8
  19   rs116465967   MEAN       NA    8.453    8.344
  19   rs116465967     SD       NA    1.008   0.7511
  19    rs75234676   GENO      C/C      C/G      G/G
  19    rs75234676 COUNTS        1        6       33
  19    rs75234676   FREQ    0.025     0.15    0.825
  19    rs75234676   MEAN    7.483    8.364    8.393
  19    rs75234676     SD        0   0.5597    0.835
  19    rs78736229   GENO      C/C      C/T      T/T
  19    rs78736229 COUNTS        0        9       31
  19    rs78736229   FREQ        0    0.225    0.775
  19    rs78736229   MEAN       NA    7.771    8.538
  19    rs78736229     SD       NA    1.062   0.6203
  19      rs274792   GENO      C/C      C/T      T/T
  19      rs274792 COUNTS        2       19       19
  19      rs274792   FREQ     0.05    0.475    0.475
  19      rs274792   MEAN    8.176    8.447    8.304
  19      rs274792     SD   0.9801     0.74    0.869
  19      rs274791   GENO      A/A      A/G      G/G
  19      rs274791 COUNTS        0        8       32
  19      rs274791   FREQ        0      0.2      0.8
  19      rs274791   MEAN       NA    8.447    8.345
  19      rs274791     SD       NA    1.033   0.7437
  19   rs114829599   GENO      A/A      A/G      G/G
  19   rs114829599 COUNTS        1        6       33
  19   rs114829599   FREQ    0.025     0.15    0.825
  19   rs114829599   MEAN    7.483    8.364    8.393
  19   rs114829599     SD        0   0.5597    0.835
  19   rs116188150   GENO      A/A      A/G      G/G
  19   rs116188150 COUNTS        1        6       33
  19   rs116188150   FREQ    0.025     0.15    0.825
  19   rs116188150   MEAN    7.483    8.364    8.393
  19   rs116188150     SD        0   0.5597    0.835
  19    rs71925452   GENO      T/T T/TGCAGGCAG TGCAGGCAG/TGCAGGCAG
  19    rs71925452 COUNTS        1       12       27
  19    rs71925452   FREQ    0.025      0.3    0.675
  19    rs71925452   MEAN    8.999     8.51    8.278
  19    rs71925452     SD        0   0.7362   0.8288
  19     rs8105367   GENO      T/T      T/G      G/G
  19     rs8105367 COUNTS        1        6       33
  19     rs8105367   FREQ    0.025     0.15    0.825
  19     rs8105367   MEAN    7.483    8.364    8.393
  19     rs8105367     SD        0   0.5597    0.835
  19    rs12462305   GENO      A/A      A/G      G/G
  19    rs12462305 COUNTS        3       19       18
  19    rs12462305   FREQ    0.075    0.475     0.45
  19    rs12462305   MEAN    8.939    8.477    8.152
  19    rs12462305     SD   0.1291   0.8523   0.7486
  19   rs114900219   GENO      T/T      T/C      C/C
  19   rs114900219 COUNTS        1        7       32
  19   rs114900219   FREQ    0.025    0.175      0.8
  19   rs114900219   MEAN    9.027    8.372    8.344
  19   rs114900219     SD        0     1.06   0.7511
  19    rs77801611   GENO      G/G      G/A      A/A
  19    rs77801611 COUNTS        1        6       33
  19    rs77801611   FREQ    0.025     0.15    0.825
  19    rs77801611   MEAN    7.483    8.364    8.393
  19    rs77801611     SD        0   0.5597    0.835
  19     rs6510863   GENO      C/C      C/G      G/G
  19     rs6510863 COUNTS        3       16       21
  19     rs6510863   FREQ    0.075      0.4    0.525
  19     rs6510863   MEAN    8.474    8.304    8.397
  19     rs6510863     SD    0.864   0.7094    0.881
  19   rs145391175   GENO      C/C     C/CA    CA/CA
  19   rs145391175 COUNTS        0        7       33
  19   rs145391175   FREQ        0    0.175    0.825
  19   rs145391175   MEAN       NA    7.975    8.449
  19   rs145391175     SD       NA   0.6321   0.8099
  19   rs138419778   GENO      A/A      A/G      G/G
  19   rs138419778 COUNTS        0        9       31
  19   rs138419778   FREQ        0    0.225    0.775
  19   rs138419778   MEAN       NA    7.771    8.538
  19   rs138419778     SD       NA    1.062   0.6203
  19    rs79519121   GENO      T/T      T/C      C/C
  19    rs79519121 COUNTS        0        9       31
  19    rs79519121   FREQ        0    0.225    0.775
  19    rs79519121   MEAN       NA    7.771    8.538
  19    rs79519121     SD       NA    1.062   0.6203
  19   rs199694952   GENO      G/G    G/GTA  GTA/GTA
  19   rs199694952 COUNTS        0        9       31
  19   rs199694952   FREQ        0    0.225    0.775
  19   rs199694952   MEAN       NA    7.771    8.538
  19   rs199694952     SD       NA    1.062   0.6203
  19     rs2067089   GENO      A/A      A/C      C/C
  19     rs2067089 COUNTS        1       12       27
  19     rs2067089   FREQ    0.025      0.3    0.675
  19     rs2067089   MEAN    8.999     8.51    8.278
  19     rs2067089     SD        0   0.7362   0.8288
  19       rs81570   GENO      G/G      G/C      C/C
  19       rs81570 COUNTS        0        8       32
  19       rs81570   FREQ        0      0.2      0.8
  19       rs81570   MEAN       NA    8.447    8.345
  19       rs81570     SD       NA    1.033   0.7437
  19   rs558285568   GENO      C/C    C/CAA  CAA/CAA
  19   rs558285568 COUNTS        7       18       15
  19   rs558285568   FREQ    0.175     0.45    0.375
  19   rs558285568   MEAN    8.136     8.35    8.492
  19   rs558285568     SD   0.9583   0.6594    0.893
  19     rs7258475   GENO      T/T      T/G      G/G
  19     rs7258475 COUNTS        4       11       25
  19     rs7258475   FREQ      0.1    0.275    0.625
  19     rs7258475   MEAN    7.817    8.485    8.401
  19     rs7258475     SD   0.7007    0.526   0.8909
  19    rs12459051   GENO      G/G      G/A      A/A
  19    rs12459051 COUNTS        2       18       20
  19    rs12459051   FREQ     0.05     0.45      0.5
  19    rs12459051   MEAN    8.176    8.452    8.307
  19    rs12459051     SD   0.9801   0.7611   0.8459
  19   rs115421085   GENO      A/A      A/G      G/G
  19   rs115421085 COUNTS        0        4       36
  19   rs115421085   FREQ        0      0.1      0.9
  19   rs115421085   MEAN       NA    8.084    8.397
  19   rs115421085     SD       NA   0.6462   0.8119
  19     rs7252993   GENO      C/C      C/G      G/G
  19     rs7252993 COUNTS        2       14       24
  19     rs7252993   FREQ     0.05     0.35      0.6
  19     rs7252993   MEAN    9.083    8.457    8.252
  19     rs7252993     SD   0.7284   0.8147    0.782
  19   rs113797077   GENO      C/C      C/T      T/T
  19   rs113797077 COUNTS        2        5       33
  19   rs113797077   FREQ     0.05    0.125    0.825
  19   rs113797077   MEAN    8.276    8.223    8.393
  19   rs113797077     SD    1.122   0.4924    0.835
  19   rs114407272   GENO      G/G      G/C      C/C
  19   rs114407272 COUNTS        0        5       35
  19   rs114407272   FREQ        0    0.125    0.875
  19   rs114407272   MEAN       NA    8.399    8.361
  19   rs114407272     SD       NA   0.8108   0.8052
  19    rs59272043   GENO      T/T      T/C      C/C
  19    rs59272043 COUNTS        0       11       29
  19    rs59272043   FREQ        0    0.275    0.725
  19    rs59272043   MEAN       NA    8.006    8.502
  19    rs59272043     SD       NA    1.121   0.6021
  19    rs57776338   GENO      T/T      T/C      C/C
  19    rs57776338 COUNTS        0        9       31
  19    rs57776338   FREQ        0    0.225    0.775
  19    rs57776338   MEAN       NA    7.771    8.538
  19    rs57776338     SD       NA    1.063   0.6202
  19    rs73920096   GENO      G/G      G/C      C/C
  19    rs73920096 COUNTS        1        6       33
  19    rs73920096   FREQ    0.025     0.15    0.825
  19    rs73920096   MEAN    7.483    8.364    8.393
  19    rs73920096     SD        0   0.5597    0.835
  19   rs115243272   GENO      C/C      C/T      T/T
  19   rs115243272 COUNTS        1        7       32
  19   rs115243272   FREQ    0.025    0.175      0.8
  19   rs115243272   MEAN    9.027    8.372    8.344
  19   rs115243272     SD        0     1.06   0.7511
  19   rs115002923   GENO      T/T      T/C      C/C
  19   rs115002923 COUNTS        1        7       32
  19   rs115002923   FREQ    0.025    0.175      0.8
  19   rs115002923   MEAN    9.027    8.372    8.344
  19   rs115002923     SD        0     1.06   0.7511
  19     rs4807825   GENO      C/C      C/T      T/T
  19     rs4807825 COUNTS        0       12       28
  19     rs4807825   FREQ        0      0.3      0.7
  19     rs4807825   MEAN       NA    8.584    8.272
  19     rs4807825     SD       NA   0.8553   0.7653
  19     rs8108471   GENO      T/T      T/C      C/C
  19     rs8108471 COUNTS        1        7       32
  19     rs8108471   FREQ    0.025    0.175      0.8
  19     rs8108471   MEAN    7.483    8.306    8.406
  19     rs8108471     SD        0   0.5341   0.8445
  19     rs7251218   GENO      T/T      T/C      C/C
  19     rs7251218 COUNTS        4        9       27
  19     rs7251218   FREQ      0.1    0.225    0.675
  19     rs7251218   MEAN    7.817    8.479    8.409
  19     rs7251218     SD   0.7007   0.5614   0.8619
  19    rs59174308   GENO      C/C      C/T      T/T
  19    rs59174308 COUNTS        7       14       19
  19    rs59174308   FREQ    0.175     0.35    0.475
  19    rs59174308   MEAN    7.975    8.154    8.666
  19    rs59174308     SD   0.6321   0.9974   0.5746
  19    rs28453379   GENO      A/A      A/C      C/C
  19    rs28453379 COUNTS        1        7       32
  19    rs28453379   FREQ    0.025    0.175      0.8
  19    rs28453379   MEAN    9.027    8.372    8.344
  19    rs28453379     SD        0     1.06   0.7511
  19    rs61461754   GENO      A/A      A/G      G/G
  19    rs61461754 COUNTS        2       10       28
  19    rs61461754   FREQ     0.05     0.25      0.7
  19    rs61461754   MEAN      8.1    8.248    8.426
  19    rs61461754     SD    1.019   0.6428   0.8507
  19     rs7259761   GENO      A/A      A/G      G/G
  19     rs7259761 COUNTS        4       11       25
  19     rs7259761   FREQ      0.1    0.275    0.625
  19     rs7259761   MEAN    7.817    8.485    8.401
  19     rs7259761     SD   0.7007    0.526   0.8909
  19    rs73920098   GENO      A/A      A/T      T/T
  19    rs73920098 COUNTS        1        7       32
  19    rs73920098   FREQ    0.025    0.175      0.8
  19    rs73920098   MEAN    7.483    8.306    8.406
  19    rs73920098     SD        0   0.5341   0.8445
  19    rs77638824   GENO      A/A      A/G      G/G
  19    rs77638824 COUNTS        1        6       33
  19    rs77638824   FREQ    0.025     0.15    0.825
  19    rs77638824   MEAN    7.483    8.364    8.393
  19    rs77638824     SD        0   0.5597    0.835
  19    rs76774936   GENO      T/T      T/C      C/C
  19    rs76774936 COUNTS        0        8       32
  19    rs76774936   FREQ        0      0.2      0.8
  19    rs76774936   MEAN       NA    7.635    8.548
  19    rs76774936     SD       NA    1.049   0.6127
  19   rs114171699   GENO      A/A      A/G      G/G
  19   rs114171699 COUNTS        1        7       32
  19   rs114171699   FREQ    0.025    0.175      0.8
  19   rs114171699   MEAN    9.027    8.372    8.344
  19   rs114171699     SD        0     1.06   0.7511
  19    rs73920099   GENO      G/G      G/C      C/C
  19    rs73920099 COUNTS        1        7       32
  19    rs73920099   FREQ    0.025    0.175      0.8
  19    rs73920099   MEAN    7.483    8.306    8.406
  19    rs73920099     SD        0   0.5341   0.8445
  19    rs34831649   GENO      T/T      T/C      C/C
  19    rs34831649 COUNTS        4       11       25
  19    rs34831649   FREQ      0.1    0.275    0.625
  19    rs34831649   MEAN    7.817    8.485    8.401
  19    rs34831649     SD   0.7007    0.526   0.8909
  19    rs10414882   GENO      C/C      C/T      T/T
  19    rs10414882 COUNTS        0       15       25
  19    rs10414882   FREQ        0    0.375    0.625
  19    rs10414882   MEAN       NA    8.321    8.392
  19    rs10414882     SD       NA    1.001    0.665
  19   rs537868498   GENO      A/A     A/AG    AG/AG
  19   rs537868498 COUNTS        0        6       34
  19   rs537868498   FREQ        0     0.15     0.85
  19   rs537868498   MEAN       NA    8.091    8.414
  19   rs537868498     SD       NA   0.9391   0.7734
  19    rs78859616   GENO      G/G      G/A      A/A
  19    rs78859616 COUNTS        0        9       31
  19    rs78859616   FREQ        0    0.225    0.775
  19    rs78859616   MEAN       NA    7.771    8.538
  19    rs78859616     SD       NA    1.062   0.6203
  19   rs115310383   GENO      A/A      A/G      G/G
  19   rs115310383 COUNTS        0        5       35
  19   rs115310383   FREQ        0    0.125    0.875
  19   rs115310383   MEAN       NA    7.855    8.439
  19   rs115310383     SD       NA    1.145   0.7266
  19    rs79029050   GENO      T/T      T/C      C/C
  19    rs79029050 COUNTS        0        6       34
  19    rs79029050   FREQ        0     0.15     0.85
  19    rs79029050   MEAN       NA    8.091    8.414
  19    rs79029050     SD       NA   0.9391   0.7734
  19    rs28590395   GENO      T/T      T/C      C/C
  19    rs28590395 COUNTS        4        9       27
  19    rs28590395   FREQ      0.1    0.225    0.675
  19    rs28590395   MEAN    7.817    8.479    8.409
  19    rs28590395     SD   0.7007   0.5614   0.8619
  19   rs145134461   GENO      C/C      C/T      T/T
  19   rs145134461 COUNTS        1        7       32
  19   rs145134461   FREQ    0.025    0.175      0.8
  19   rs145134461   MEAN    7.483    8.306    8.406
  19   rs145134461     SD        0   0.5341   0.8445
  19    rs12985605   GENO      C/C      C/T      T/T
  19    rs12985605 COUNTS        4       11       25
  19    rs12985605   FREQ      0.1    0.275    0.625
  19    rs12985605   MEAN    7.817    8.485    8.401
  19    rs12985605     SD   0.7007    0.526   0.8909
  19      rs548323   GENO      C/C      C/G      G/G
  19      rs548323 COUNTS        4        9       27
  19      rs548323   FREQ      0.1    0.225    0.675
  19      rs548323   MEAN    7.817    8.479    8.409
  19      rs548323     SD   0.7007   0.5614   0.8619
  19    rs67416888   GENO      T/T T/TCAAAA TCAAAA/TCAAAA
  19    rs67416888 COUNTS        1        7       32
  19    rs67416888   FREQ    0.025    0.175      0.8
  19    rs67416888   MEAN    7.483    8.306    8.406
  19    rs67416888     SD        0   0.5341   0.8445
  19   rs568728229   GENO      G/G      G/A      A/A
  19   rs568728229 COUNTS        1        7       32
  19   rs568728229   FREQ    0.025    0.175      0.8
  19   rs568728229   MEAN    7.483    8.306    8.406
  19   rs568728229     SD        0   0.5341   0.8445
  19   rs534407911   GENO      G/G      G/A      A/A
  19   rs534407911 COUNTS        0        8       32
  19   rs534407911   FREQ        0      0.2      0.8
  19   rs534407911   MEAN       NA    8.203    8.406
  19   rs534407911     SD       NA   0.5737   0.8445
  19      rs626000   GENO      A/A      A/C      C/C
  19      rs626000 COUNTS        4       11       25
  19      rs626000   FREQ      0.1    0.275    0.625
  19      rs626000   MEAN    7.817    8.485    8.401
  19      rs626000     SD   0.7007    0.526   0.8909
  19      rs551244   GENO      G/G      G/C      C/C
  19      rs551244 COUNTS        0       11       29
  19      rs551244   FREQ        0    0.275    0.725
  19      rs551244   MEAN       NA    8.549    8.296
  19      rs551244     SD       NA   0.8882   0.7625
  19    rs73920100   GENO      A/A      A/G      G/G
  19    rs73920100 COUNTS        1        7       32
  19    rs73920100   FREQ    0.025    0.175      0.8
  19    rs73920100   MEAN    7.483    8.306    8.406
  19    rs73920100     SD        0   0.5341   0.8445
  19      rs639251   GENO      C/C      C/T      T/T
  19      rs639251 COUNTS        0       12       28
  19      rs639251   FREQ        0      0.3      0.7
  19      rs639251   MEAN       NA    8.584    8.272
  19      rs639251     SD       NA   0.8553   0.7653
  19    rs56061427   GENO      G/G      G/A      A/A
  19    rs56061427 COUNTS        1       15       24
  19    rs56061427   FREQ    0.025    0.375      0.6
  19    rs56061427   MEAN    8.999    8.561    8.217
  19    rs56061427     SD        0   0.6744    0.855
  19    rs36071073   GENO      T/T      T/G      G/G
  19    rs36071073 COUNTS        4       11       25
  19    rs36071073   FREQ      0.1    0.275    0.625
  19    rs36071073   MEAN    7.817    8.485    8.401
  19    rs36071073     SD   0.7007    0.526   0.8909
  19     rs8102722   GENO      T/T      T/C      C/C
  19     rs8102722 COUNTS        1        7       32
  19     rs8102722   FREQ    0.025    0.175      0.8
  19     rs8102722   MEAN    7.483    8.306    8.406
  19     rs8102722     SD        0   0.5341   0.8445
  19    rs73920102   GENO      A/A      A/G      G/G
  19    rs73920102 COUNTS        1        7       32
  19    rs73920102   FREQ    0.025    0.175      0.8
  19    rs73920102   MEAN    7.483    8.306    8.406
  19    rs73920102     SD        0   0.5341   0.8445
  19    rs73923403   GENO      C/C      C/T      T/T
  19    rs73923403 COUNTS        1        8       31
  19    rs73923403   FREQ    0.025      0.2    0.775
  19    rs73923403   MEAN    7.483    8.388    8.388
  19    rs73923403     SD        0   0.5466   0.8522
  19    rs12610356   GENO      G/G      G/A      A/A
  19    rs12610356 COUNTS        0       10       30
  19    rs12610356   FREQ        0     0.25     0.75
  19    rs12610356   MEAN       NA    8.461    8.334
  19    rs12610356     SD       NA   0.8838   0.7774
  19   rs115852443   GENO      G/G      G/A      A/A
  19   rs115852443 COUNTS        0        5       35
  19   rs115852443   FREQ        0    0.125    0.875
  19   rs115852443   MEAN       NA    7.855    8.439
  19   rs115852443     SD       NA    1.145   0.7266
  19    rs73923404   GENO      T/T      T/C      C/C
  19    rs73923404 COUNTS        1        7       32
  19    rs73923404   FREQ    0.025    0.175      0.8
  19    rs73923404   MEAN    7.483    8.306    8.406
  19    rs73923404     SD        0   0.5341   0.8445
  19   rs142372412   GENO    TA/TA     TA/T      T/T
  19   rs142372412 COUNTS        2       12       26
  19   rs142372412   FREQ     0.05      0.3     0.65
  19   rs142372412   MEAN      8.1    8.292     8.42
  19   rs142372412     SD    1.019   0.6088   0.8782
  19      rs525452   GENO      G/G      G/C      C/C
  19      rs525452 COUNTS        1        9       30
  19      rs525452   FREQ    0.025    0.225     0.75
  19      rs525452   MEAN    9.599    8.183    8.379
  19      rs525452     SD        0    1.085   0.6807
  19      rs628271   GENO      C/C      C/T      T/T
  19      rs628271 COUNTS        1       15       24
  19      rs628271   FREQ    0.025    0.375      0.6
  19      rs628271   MEAN    9.599     8.33    8.336
  19      rs628271     SD        0   0.8668   0.7402
  19    rs73923405   GENO      C/C      C/T      T/T
  19    rs73923405 COUNTS        1        7       32
  19    rs73923405   FREQ    0.025    0.175      0.8
  19    rs73923405   MEAN    7.483    8.298    8.408
  19    rs73923405     SD        0   0.5359   0.8441
  19   rs149586693   GENO      G/G      G/C      C/C
  19   rs149586693 COUNTS        0        6       34
  19   rs149586693   FREQ        0     0.15     0.85
  19   rs149586693   MEAN       NA    8.072    8.417
  19   rs149586693     SD       NA   0.9348   0.7727
  19   rs113774422   GENO      G/G      G/A      A/A
  19   rs113774422 COUNTS        2        6       32
  19   rs113774422   FREQ     0.05     0.15      0.8
  19   rs113774422   MEAN    9.313    8.167    8.344
  19   rs113774422     SD    0.404   0.9981   0.7511
  19      rs555836   GENO      T/T      T/C      C/C
  19      rs555836 COUNTS        7       15       18
  19      rs555836   FREQ    0.175    0.375     0.45
  19      rs555836   MEAN    7.975    8.215    8.643
  19      rs555836     SD   0.6321   0.9898   0.5826
  19     rs2024163   GENO      C/C      C/T      T/T
  19     rs2024163 COUNTS        1       13       26
  19     rs2024163   FREQ    0.025    0.325     0.65
  19     rs2024163   MEAN    8.999     8.55    8.249
  19     rs2024163     SD        0   0.7195   0.8311
  19      rs481912   GENO      T/T      T/C      C/C
  19      rs481912 COUNTS        4       11       25
  19      rs481912   FREQ      0.1    0.275    0.625
  19      rs481912   MEAN    7.817    8.485    8.401
  19      rs481912     SD   0.7007    0.526   0.8909
  19    rs55831999   GENO      C/C      C/T      T/T
  19    rs55831999 COUNTS        1        6       33
  19    rs55831999   FREQ    0.025     0.15    0.825
  19    rs55831999   MEAN    7.483    8.321      8.4
  19    rs55831999     SD        0   0.5832   0.8319
  19    rs28436149   GENO      G/G      G/A      A/A
  19    rs28436149 COUNTS        2        6       32
  19    rs28436149   FREQ     0.05     0.15      0.8
  19    rs28436149   MEAN    9.313    8.167    8.344
  19    rs28436149     SD    0.404   0.9981   0.7511
  19    rs58761764   GENO      A/A      A/G      G/G
  19    rs58761764 COUNTS        1        6       33
  19    rs58761764   FREQ    0.025     0.15    0.825
  19    rs58761764   MEAN    7.483    8.321      8.4
  19    rs58761764     SD        0   0.5832   0.8319
  19      rs671892   GENO      A/A      A/G      G/G
  19      rs671892 COUNTS        0       10       30
  19      rs671892   FREQ        0     0.25     0.75
  19      rs671892   MEAN       NA    8.362    8.367
  19      rs671892     SD       NA   0.8381   0.7956
  19    rs73923406   GENO      A/A      A/C      C/C
  19    rs73923406 COUNTS        1        6       33
  19    rs73923406   FREQ    0.025     0.15    0.825
  19    rs73923406   MEAN    7.483    8.321      8.4
  19    rs73923406     SD        0   0.5832   0.8319
  19      rs581910   GENO      T/T      T/C      C/C
  19      rs581910 COUNTS        1       15       24
  19      rs581910   FREQ    0.025    0.375      0.6
  19      rs581910   MEAN    7.483    8.339    8.419
  19      rs581910     SD        0   0.7601   0.8271
  19     rs7248008   GENO      T/T      T/C      C/C
  19     rs7248008 COUNTS        0       11       29
  19     rs7248008   FREQ        0    0.275    0.725
  19     rs7248008   MEAN       NA    8.417    8.346
  19     rs7248008     SD       NA   0.8156   0.8015
  19    rs73923408   GENO      T/T      T/C      C/C
  19    rs73923408 COUNTS        1        6       33
  19    rs73923408   FREQ    0.025     0.15    0.825
  19    rs73923408   MEAN    7.483    8.321      8.4
  19    rs73923408     SD        0   0.5832   0.8319
  19    rs10404724   GENO      G/G      G/A      A/A
  19    rs10404724 COUNTS        0        4       36
  19    rs10404724   FREQ        0      0.1      0.9
  19    rs10404724   MEAN       NA    8.765    8.321
  19    rs10404724     SD       NA   0.2756   0.8237
  19    rs76049419   GENO      G/G      G/A      A/A
  19    rs76049419 COUNTS        0       10       30
  19    rs76049419   FREQ        0     0.25     0.75
  19    rs76049419   MEAN       NA      7.9    8.521
  19    rs76049419     SD       NA    1.082   0.6229
  19    rs73923409   GENO      A/A      A/G      G/G
  19    rs73923409 COUNTS        1        6       33
  19    rs73923409   FREQ    0.025     0.15    0.825
  19    rs73923409   MEAN    7.483    8.321      8.4
  19    rs73923409     SD        0   0.5832   0.8319
  19    rs73923410   GENO      T/T      T/C      C/C
  19    rs73923410 COUNTS        1        6       33
  19    rs73923410   FREQ    0.025     0.15    0.825
  19    rs73923410   MEAN    7.483    8.321      8.4
  19    rs73923410     SD        0   0.5832   0.8319
  19    rs10425737   GENO      T/T      T/A      A/A
  19    rs10425737 COUNTS        4       11       25
  19    rs10425737   FREQ      0.1    0.275    0.625
  19    rs10425737   MEAN    7.817    8.485    8.401
  19    rs10425737     SD   0.7007    0.526   0.8909
  19    rs10406420   GENO      G/G      G/T      T/T
  19    rs10406420 COUNTS        4       11       25
  19    rs10406420   FREQ      0.1    0.275    0.625
  19    rs10406420   MEAN    7.817    8.485    8.401
  19    rs10406420     SD   0.7007    0.526   0.8909
  19    rs10412262   GENO      T/T      T/C      C/C
  19    rs10412262 COUNTS        1       14       25
  19    rs10412262   FREQ    0.025     0.35    0.625
  19    rs10412262   MEAN    7.483    8.366    8.401
  19    rs10412262     SD        0   0.7809    0.815
  19   rs111536113   GENO      G/G      G/A      A/A
  19   rs111536113 COUNTS        0        7       33
  19   rs111536113   FREQ        0    0.175    0.825
  19   rs111536113   MEAN       NA    8.108     8.42
  19   rs111536113     SD       NA   0.8585   0.7845
  19    rs78060389   GENO      A/A      A/T      T/T
  19    rs78060389 COUNTS        0        7       33
  19    rs78060389   FREQ        0    0.175    0.825
  19    rs78060389   MEAN       NA    8.108     8.42
  19    rs78060389     SD       NA   0.8585   0.7845
  19   rs116302592   GENO      C/C      C/T      T/T
  19   rs116302592 COUNTS        1        6       33
  19   rs116302592   FREQ    0.025     0.15    0.825
  19   rs116302592   MEAN    7.483    8.321      8.4
  19   rs116302592     SD        0   0.5832   0.8319
  19   rs200668543   GENO      C/C    C/CAT  CAT/CAT
  19   rs200668543 COUNTS        0        4       36
  19   rs200668543   FREQ        0      0.1      0.9
  19   rs200668543   MEAN       NA     7.68    8.442
  19   rs200668543     SD       NA   0.9173   0.7572
  19    rs56023496   GENO      G/G      G/A      A/A
  19    rs56023496 COUNTS        0       13       27
  19    rs56023496   FREQ        0    0.325    0.675
  19    rs56023496   MEAN       NA    8.435    8.332
  19    rs56023496     SD       NA   0.9347   0.7365
  19    rs56304400   GENO      G/G      G/A      A/A
  19    rs56304400 COUNTS        0       11       29
  19    rs56304400   FREQ        0    0.275    0.725
  19    rs56304400   MEAN       NA    8.462    8.329
  19    rs56304400     SD       NA   0.8372   0.7913
  19   rs532372618   GENO TATAC/TATAC  TATAC/T      T/T
  19   rs532372618 COUNTS        0       10       30
  19   rs532372618   FREQ        0     0.25     0.75
  19   rs532372618   MEAN       NA    8.033    8.477
  19   rs532372618     SD       NA   0.6167   0.8259
  19     rs4807830   GENO      T/T      T/C      C/C
  19     rs4807830 COUNTS        1       14       25
  19     rs4807830   FREQ    0.025     0.35    0.625
  19     rs4807830   MEAN    8.999    8.625    8.195
  19     rs4807830     SD        0   0.7459   0.8004
  19     rs4807831   GENO      T/T      T/C      C/C
  19     rs4807831 COUNTS        6       18       16
  19     rs4807831   FREQ     0.15     0.45      0.4
  19     rs4807831   MEAN    9.003    8.394    8.094
  19     rs4807831     SD   0.3435   0.8242    0.771
  19    rs80012190   GENO      G/G      G/C      C/C
  19    rs80012190 COUNTS        0        7       33
  19    rs80012190   FREQ        0    0.175    0.825
  19    rs80012190   MEAN       NA    8.108     8.42
  19    rs80012190     SD       NA   0.8585   0.7845
  19   rs571174580   GENO  CTT/CTT    CTT/C      C/C
  19   rs571174580 COUNTS        1       17       22
  19   rs571174580   FREQ    0.025    0.425     0.55
  19   rs571174580   MEAN    9.031    8.592     8.16
  19   rs571174580     SD        0   0.7143   0.8243
  19   rs114737389   GENO      T/T      T/C      C/C
  19   rs114737389 COUNTS        0       10       30
  19   rs114737389   FREQ        0     0.25     0.75
  19   rs114737389   MEAN       NA      7.9    8.521
  19   rs114737389     SD       NA    1.082   0.6229
  19   rs142520289   GENO      T/T      T/C      C/C
  19   rs142520289 COUNTS        0        8       32
  19   rs142520289   FREQ        0      0.2      0.8
  19   rs142520289   MEAN       NA    7.635    8.548
  19   rs142520289     SD       NA    1.049   0.6127
  19   rs530500429   GENO    CA/CA     CA/C      C/C
  19   rs530500429 COUNTS        0       11       29
  19   rs530500429   FREQ        0    0.275    0.725
  19   rs530500429   MEAN       NA    8.519    8.307
  19   rs530500429     SD       NA   0.8951   0.7632
  19    rs75844401   GENO      A/A      A/G      G/G
  19    rs75844401 COUNTS        1        6       33
  19    rs75844401   FREQ    0.025     0.15    0.825
  19    rs75844401   MEAN    7.483    8.321      8.4
  19    rs75844401     SD        0   0.5832   0.8319
  19     rs6510864   GENO      G/G      G/A      A/A
  19     rs6510864 COUNTS        1       13       26
  19     rs6510864   FREQ    0.025    0.325     0.65
  19     rs6510864   MEAN    8.965    8.451      8.3
  19     rs6510864     SD        0   0.7622   0.8281
  19     rs6510865   GENO      C/C      C/T      T/T
  19     rs6510865 COUNTS        1       13       26
  19     rs6510865   FREQ    0.025    0.325     0.65
  19     rs6510865   MEAN    8.999    8.707     8.17
  19     rs6510865     SD        0   0.7076    0.794
  19     rs6510866   GENO      G/G      G/A      A/A
  19     rs6510866 COUNTS        3       17       20
  19     rs6510866   FREQ    0.075    0.425      0.5
  19     rs6510866   MEAN    8.439    8.356    8.363
  19     rs6510866     SD   0.8293    0.719    0.889
  19      rs527515   GENO      T/T      T/C      C/C
  19      rs527515 COUNTS        6       15       19
  19      rs527515   FREQ     0.15    0.375    0.475
  19      rs527515   MEAN    7.834    8.181    8.679
  19      rs527515     SD   0.5591   0.9572   0.5876
  19    rs75734271   GENO      C/C      C/T      T/T
  19    rs75734271 COUNTS        0        4       36
  19    rs75734271   FREQ        0      0.1      0.9
  19    rs75734271   MEAN       NA    8.801    8.317
  19    rs75734271     SD       NA   0.3402   0.8193
  19      rs552320   GENO      A/A      A/G      G/G
  19      rs552320 COUNTS        1       15       24
  19      rs552320   FREQ    0.025    0.375      0.6
  19      rs552320   MEAN    7.483    8.339    8.419
  19      rs552320     SD        0   0.7601   0.8271
  19     rs7259058   GENO      T/T      T/C      C/C
  19     rs7259058 COUNTS        1        6       33
  19     rs7259058   FREQ    0.025     0.15    0.825
  19     rs7259058   MEAN    7.483    8.321      8.4
  19     rs7259058     SD        0   0.5832   0.8319
  19   rs140982422   GENO      C/C      C/T      T/T
  19   rs140982422 COUNTS        1        6       33
  19   rs140982422   FREQ    0.025     0.15    0.825
  19   rs140982422   MEAN    7.483    8.321      8.4
  19   rs140982422     SD        0   0.5832   0.8319
  19    rs10407747   GENO      T/T      T/C      C/C
  19    rs10407747 COUNTS        1        7       32
  19    rs10407747   FREQ    0.025    0.175      0.8
  19    rs10407747   MEAN    9.027    8.372    8.344
  19    rs10407747     SD        0     1.06   0.7511
  19   rs115063080   GENO      T/T      T/G      G/G
  19   rs115063080 COUNTS        0        4       36
  19   rs115063080   FREQ        0      0.1      0.9
  19   rs115063080   MEAN       NA    8.801    8.317
  19   rs115063080     SD       NA   0.3402   0.8193
  19      rs434040   GENO      C/C      C/T      T/T
  19      rs434040 COUNTS        2       17       21
  19      rs434040   FREQ     0.05    0.425    0.525
  19      rs434040   MEAN    8.224    8.374    8.373
  19      rs434040     SD    1.048   0.7282   0.8676
  19   rs113822695   GENO      G/G      G/A      A/A
  19   rs113822695 COUNTS        0        4       36
  19   rs113822695   FREQ        0      0.1      0.9
  19   rs113822695   MEAN       NA    8.801    8.317
  19   rs113822695     SD       NA   0.3402   0.8193
  19    rs58052845   GENO      T/T      T/C      C/C
  19    rs58052845 COUNTS        1        6       33
  19    rs58052845   FREQ    0.025     0.15    0.825
  19    rs58052845   MEAN    7.483    8.321      8.4
  19    rs58052845     SD        0   0.5832   0.8319
  19   rs141573296   GENO      T/T T/TCTCCTCCTCCTC TCTCCTCCTCCTC/TCTCCTCCTCCTC
  19   rs141573296 COUNTS        0        9       31
  19   rs141573296   FREQ        0    0.225    0.775
  19   rs141573296   MEAN       NA    7.771    8.538
  19   rs141573296     SD       NA    1.062   0.6203
  19   rs201860571   GENO      C/C C/CCTCCTT CCTCCTT/CCTCCTT
  19   rs201860571 COUNTS        0        4       36
  19   rs201860571   FREQ        0      0.1      0.9
  19   rs201860571   MEAN       NA    8.801    8.317
  19   rs201860571     SD       NA   0.3402   0.8193
  19      rs372890   GENO      T/T      T/C      C/C
  19      rs372890 COUNTS        0        8       32
  19      rs372890   FREQ        0      0.2      0.8
  19      rs372890   MEAN       NA    8.273    8.389
  19      rs372890     SD       NA   0.9227   0.7753
  19     rs1270038   GENO      G/G      G/C      C/C
  19     rs1270038 COUNTS        2       17       21
  19     rs1270038   FREQ     0.05    0.425    0.525
  19     rs1270038   MEAN    8.224    8.374    8.373
  19     rs1270038     SD    1.048   0.7282   0.8676
  19    rs79786852   GENO      A/A      A/G      G/G
  19    rs79786852 COUNTS        0        5       35
  19    rs79786852   FREQ        0    0.125    0.875
  19    rs79786852   MEAN       NA    8.182    8.392
  19    rs79786852     SD       NA   0.6017   0.8232
  19    rs74821533   GENO      A/A      A/G      G/G
  19    rs74821533 COUNTS        1        7       32
  19    rs74821533   FREQ    0.025    0.175      0.8
  19    rs74821533   MEAN    9.027    8.372    8.344
  19    rs74821533     SD        0     1.06   0.7511
  19      rs494642   GENO      T/T      T/C      C/C
  19      rs494642 COUNTS        3       11       26
  19      rs494642   FREQ    0.075    0.275     0.65
  19      rs494642   MEAN    7.482    8.439    8.437
  19      rs494642     SD   0.2546   0.4632   0.8916
  19    rs73923411   GENO      G/G      G/C      C/C
  19    rs73923411 COUNTS        1        6       33
  19    rs73923411   FREQ    0.025     0.15    0.825
  19    rs73923411   MEAN    7.483    8.321      8.4
  19    rs73923411     SD        0   0.5832   0.8319
  19    rs57828334   GENO      A/A      A/G      G/G
  19    rs57828334 COUNTS        0       10       30
  19    rs57828334   FREQ        0     0.25     0.75
  19    rs57828334   MEAN       NA      7.9    8.521
  19    rs57828334     SD       NA    1.082   0.6229
  19      rs574567   GENO      T/T      T/C      C/C
  19      rs574567 COUNTS        0        8       32
  19      rs574567   FREQ        0      0.2      0.8
  19      rs574567   MEAN       NA    8.273    8.389
  19      rs574567     SD       NA   0.9227   0.7753
  19    rs67982039   GENO      G/G G/GACCCTAATCT GACCCTAATCT/GACCCTAATCT
  19    rs67982039 COUNTS        0        9       31
  19    rs67982039   FREQ        0    0.225    0.775
  19    rs67982039   MEAN       NA     8.35     8.37
  19    rs67982039     SD       NA   0.8933   0.7809
  19    rs73923412   GENO      T/T      T/C      C/C
  19    rs73923412 COUNTS        1        6       33
  19    rs73923412   FREQ    0.025     0.15    0.825
  19    rs73923412   MEAN    7.483    8.321      8.4
  19    rs73923412     SD        0   0.5832   0.8319
  19     rs1638538   GENO      G/G      G/C      C/C
  19     rs1638538 COUNTS        5       15       20
  19     rs1638538   FREQ    0.125    0.375      0.5
  19     rs1638538   MEAN     7.75    8.416    8.482
  19     rs1638538     SD    0.625    0.555   0.9348
  19   rs111653728   GENO      A/A      A/G      G/G
  19   rs111653728 COUNTS        0        6       34
  19   rs111653728   FREQ        0     0.15     0.85
  19   rs111653728   MEAN       NA    8.072    8.417
  19   rs111653728     SD       NA   0.9348   0.7727
  19      rs731773   GENO      C/C      C/T      T/T
  19      rs731773 COUNTS        0        5       35
  19      rs731773   FREQ        0    0.125    0.875
  19      rs731773   MEAN       NA    8.924    8.286
  19      rs731773     SD       NA    0.369   0.8109
  19      rs398592   GENO      T/T      T/C      C/C
  19      rs398592 COUNTS        1        6       33
  19      rs398592   FREQ    0.025     0.15    0.825
  19      rs398592   MEAN    8.859    7.956    8.425
  19      rs398592     SD        0   0.8576   0.7833
  19    rs80255471   GENO      C/C      C/G      G/G
  19    rs80255471 COUNTS        0        6       34
  19    rs80255471   FREQ        0     0.15     0.85
  19    rs80255471   MEAN       NA     8.41    8.358
  19    rs80255471     SD       NA    1.182    0.732
  19   rs563082656   GENO      T/T     T/TA    TA/TA
  19   rs563082656 COUNTS        2       13       25
  19   rs563082656   FREQ     0.05    0.325    0.625
  19   rs563082656   MEAN    7.781    8.545    8.319
  19   rs563082656     SD   0.3146   0.8628   0.7771
  19    rs79314920   GENO      G/G      G/C      C/C
  19    rs79314920 COUNTS        0        4       36
  19    rs79314920   FREQ        0      0.1      0.9
  19    rs79314920   MEAN       NA    8.914    8.305
  19    rs79314920     SD       NA   0.4252   0.8072
  19    rs71942694   GENO      C/C   C/CGAG CGAG/CGAG
  19    rs71942694 COUNTS        0        5       35
  19    rs71942694   FREQ        0    0.125    0.875
  19    rs71942694   MEAN       NA    8.924    8.286
  19    rs71942694     SD       NA    0.369   0.8109
  19    rs11880463   GENO      G/G      G/A      A/A
  19    rs11880463 COUNTS        0       10       30
  19    rs11880463   FREQ        0     0.25     0.75
  19    rs11880463   MEAN       NA    8.553    8.303
  19    rs11880463     SD       NA   0.6116   0.8478
  19      rs452767   GENO      T/T      T/C      C/C
  19      rs452767 COUNTS        7       25        8
  19      rs452767   FREQ    0.175    0.625      0.2
  19      rs452767   MEAN    8.185    8.542    7.973
  19      rs452767     SD   0.6898   0.6928    1.073
  19     rs2302222   GENO      C/C      C/T      T/T
  19     rs2302222 COUNTS        0        5       35
  19     rs2302222   FREQ        0    0.125    0.875
  19     rs2302222   MEAN       NA    8.924    8.286
  19     rs2302222     SD       NA    0.369   0.8109
  19    rs57452891   GENO      A/A      A/G      G/G
  19    rs57452891 COUNTS        0        5       35
  19    rs57452891   FREQ        0    0.125    0.875
  19    rs57452891   MEAN       NA    7.925    8.429
  19    rs57452891     SD       NA   0.5735    0.809
  19    esv3643546   GENO ACACAAACACCCGCCCACACACGCCCACGCAGCCCCGTTCACGACGGCCACAGAGAGGGAGCGCGTG/ACACAAACACCCGCCCACACACGCCCACGCAGCCCCGTTCACGACGGCCACAGAGAGGGAGCGCGTG ACACAAACACCCGCCCACACACGCCCACGCAGCCCCGTTCACGACGGCCACAGAGAGGGAGCGCGTG/A      A/A
  19    esv3643546 COUNTS        0       25       15
  19    esv3643546   FREQ        0    0.625    0.375
  19    esv3643546   MEAN       NA    8.311    8.457
  19    esv3643546     SD       NA   0.8868   0.6329
  19      rs398462   GENO      C/C      C/T      T/T
  19      rs398462 COUNTS        3       15       22
  19      rs398462   FREQ    0.075    0.375     0.55
  19      rs398462   MEAN    8.532    8.225    8.439
  19      rs398462     SD   0.2832   0.9658   0.7226
  19      rs454532   GENO      C/C      C/T      T/T
  19      rs454532 COUNTS        9       21       10
  19      rs454532   FREQ    0.225    0.525     0.25
  19      rs454532   MEAN    7.897    8.565    8.368
  19      rs454532     SD    1.029   0.6558   0.7299
  19   rs115849142   GENO      T/T      T/C      C/C
  19   rs115849142 COUNTS        0        7       33
  19   rs115849142   FREQ        0    0.175    0.825
  19   rs115849142   MEAN       NA    8.397    8.359
  19   rs115849142     SD       NA    1.079   0.7434
  19      rs672355   GENO      G/G      G/C      C/C
  19      rs672355 COUNTS        0        4       36
  19      rs672355   FREQ        0      0.1      0.9
  19      rs672355   MEAN       NA    7.893    8.418
  19      rs672355     SD       NA   0.6975   0.7969
  19    rs12984893   GENO      T/T      T/C      C/C
  19    rs12984893 COUNTS        0        5       35
  19    rs12984893   FREQ        0    0.125    0.875
  19    rs12984893   MEAN       NA    8.924    8.286
  19    rs12984893     SD       NA    0.369   0.8109
  19    rs12974931   GENO      A/A      A/G      G/G
  19    rs12974931 COUNTS        0        5       35
  19    rs12974931   FREQ        0    0.125    0.875
  19    rs12974931   MEAN       NA    8.924    8.286
  19    rs12974931     SD       NA    0.369   0.8109
  19   rs112110212   GENO GCAAC/GCAAC  GCAAC/G      G/G
  19   rs112110212 COUNTS        0        5       35
  19   rs112110212   FREQ        0    0.125    0.875
  19   rs112110212   MEAN       NA    8.075    8.407
  19   rs112110212     SD       NA    1.125   0.7502
  19    rs78125990   GENO      A/A      A/C      C/C
  19    rs78125990 COUNTS        0        4       36
  19    rs78125990   FREQ        0      0.1      0.9
  19    rs78125990   MEAN       NA    7.893    8.418
  19    rs78125990     SD       NA   0.6975   0.7969
  19    rs73923415   GENO      A/A      A/G      G/G
  19    rs73923415 COUNTS        0        4       36
  19    rs73923415   FREQ        0      0.1      0.9
  19    rs73923415   MEAN       NA    8.419     8.36
  19    rs73923415     SD       NA   0.5195   0.8256
  19     rs6510867   GENO      T/T      T/C      C/C
  19     rs6510867 COUNTS        1        7       32
  19     rs6510867   FREQ    0.025    0.175      0.8
  19     rs6510867   MEAN    8.859    7.862     8.46
  19     rs6510867     SD        0   0.8218   0.7687
  19   rs114512659   GENO      G/G      G/C      C/C
  19   rs114512659 COUNTS        0        5       35
  19   rs114512659   FREQ        0    0.125    0.875
  19   rs114512659   MEAN       NA    7.855    8.439
  19   rs114512659     SD       NA    1.145   0.7266
  19     rs8103398   GENO      T/T      T/C      C/C
  19     rs8103398 COUNTS        0        5       35
  19     rs8103398   FREQ        0    0.125    0.875
  19     rs8103398   MEAN       NA     8.23    8.385
  19     rs8103398     SD       NA   0.5601   0.8282
  19    rs28421560   GENO      G/G      G/A      A/A
  19    rs28421560 COUNTS        3       16       21
  19    rs28421560   FREQ    0.075      0.4    0.525
  19    rs28421560   MEAN    8.514    8.513    8.232
  19    rs28421560     SD   0.3021   0.8927   0.7666
  19     rs3795017   GENO      A/A      A/G      G/G
  19     rs3795017 COUNTS        1       11       28
  19     rs3795017   FREQ    0.025    0.275      0.7
  19     rs3795017   MEAN    9.148     8.62    8.238
  19     rs3795017     SD        0   0.8136   0.7765
  19     rs3795016   GENO      A/A      A/C      C/C
  19     rs3795016 COUNTS        2       16       22
  19     rs3795016   FREQ     0.05      0.4     0.55
  19     rs3795016   MEAN    9.238    8.452    8.224
  19     rs3795016     SD   0.1274   0.7353   0.8301
  19   rs143140157   GENO      A/A      A/G      G/G
  19   rs143140157 COUNTS        0        6       34
  19   rs143140157   FREQ        0     0.15     0.85
  19   rs143140157   MEAN       NA    7.939    8.441
  19   rs143140157     SD       NA    1.044   0.7374
  19      rs530942   GENO      G/G      G/A      A/A
  19      rs530942 COUNTS        0        7       33
  19      rs530942   FREQ        0    0.175    0.825
  19      rs530942   MEAN       NA    8.769     8.28
  19      rs530942     SD       NA   0.5497   0.8194
  19   rs114090653   GENO      T/T      T/C      C/C
  19   rs114090653 COUNTS        0        4       36
  19   rs114090653   FREQ        0      0.1      0.9
  19   rs114090653   MEAN       NA     8.71    8.327
  19   rs114090653     SD       NA   0.3789   0.8233
  19    rs78985335   GENO      A/A      A/G      G/G
  19    rs78985335 COUNTS        0        6       34
  19    rs78985335   FREQ        0     0.15     0.85
  19    rs78985335   MEAN       NA     8.41    8.358
  19    rs78985335     SD       NA    1.182    0.732
  19   rs147242114   GENO      G/G      G/A      A/A
  19   rs147242114 COUNTS        0        8       32
  19   rs147242114   FREQ        0      0.2      0.8
  19   rs147242114   MEAN       NA    8.625    8.301
  19   rs147242114     SD       NA   0.7384   0.8071
  19   rs115099377   GENO      T/T      T/G      G/G
  19   rs115099377 COUNTS        0        5       35
  19   rs115099377   FREQ        0    0.125    0.875
  19   rs115099377   MEAN       NA    7.855    8.439
  19   rs115099377     SD       NA    1.145   0.7266
  19   rs112842748   GENO      C/C      C/T      T/T
  19   rs112842748 COUNTS        2       10       28
  19   rs112842748   FREQ     0.05     0.25      0.7
  19   rs112842748   MEAN    8.137    8.454    8.351
  19   rs112842748     SD   0.9251    0.881   0.7853
  19    rs75933578   GENO      A/A      A/G      G/G
  19    rs75933578 COUNTS        0        6       34
  19    rs75933578   FREQ        0     0.15     0.85
  19    rs75933578   MEAN       NA    7.814    8.463
  19    rs75933578     SD       NA    1.029   0.7228
  19   rs111638245   GENO      A/A      A/G      G/G
  19   rs111638245 COUNTS        0        4       36
  19   rs111638245   FREQ        0      0.1      0.9
  19   rs111638245   MEAN       NA     7.95    8.412
  19   rs111638245     SD       NA    1.096   0.7618
  19    rs10408217   GENO      C/C      C/A      A/A
  19    rs10408217 COUNTS        3        9       28
  19    rs10408217   FREQ    0.075    0.225      0.7
  19    rs10408217   MEAN    8.378    8.408    8.351
  19    rs10408217     SD   0.7757   0.9221   0.7853
  19    rs10411237   GENO      A/A      A/G      G/G
  19    rs10411237 COUNTS       10       12       18
  19    rs10411237   FREQ     0.25      0.3     0.45
  19    rs10411237   MEAN    8.298    8.364    8.404
  19    rs10411237     SD   0.8713   0.8847   0.7342
  19    rs11879954   GENO      C/C      C/T      T/T
  19    rs11879954 COUNTS       10       12       18
  19    rs11879954   FREQ     0.25      0.3     0.45
  19    rs11879954   MEAN    8.298    8.364    8.404
  19    rs11879954     SD   0.8713   0.8847   0.7342
  19    rs11881902   GENO      A/A      A/G      G/G
  19    rs11881902 COUNTS       10       12       18
  19    rs11881902   FREQ     0.25      0.3     0.45
  19    rs11881902   MEAN    8.298    8.364    8.404
  19    rs11881902     SD   0.8713   0.8847   0.7342
  19    rs10420456   GENO      C/C      C/T      T/T
  19    rs10420456 COUNTS        0        8       32
  19    rs10420456   FREQ        0      0.2      0.8
  19    rs10420456   MEAN       NA    8.625    8.301
  19    rs10420456     SD       NA   0.7384   0.8071
  19   rs145849096   GENO      A/A      A/G      G/G
  19   rs145849096 COUNTS        1        4       35
  19   rs145849096   FREQ    0.025      0.1    0.875
  19   rs145849096   MEAN    7.483    7.979    8.435
  19   rs145849096     SD        0     1.21   0.7424
  19    rs10420873   GENO      A/A      A/T      T/T
  19    rs10420873 COUNTS        1        4       35
  19    rs10420873   FREQ    0.025      0.1    0.875
  19    rs10420873   MEAN    8.791    8.717    8.313
  19    rs10420873     SD        0   0.3813   0.8309
  19    rs10418579   GENO      A/A      A/G      G/G
  19    rs10418579 COUNTS        0        8       32
  19    rs10418579   FREQ        0      0.2      0.8
  19    rs10418579   MEAN       NA    8.625    8.301
  19    rs10418579     SD       NA   0.7384   0.8071
  19    rs73547541   GENO      A/A      A/G      G/G
  19    rs73547541 COUNTS        0       11       29
  19    rs73547541   FREQ        0    0.275    0.725
  19    rs73547541   MEAN       NA     8.46     8.33
  19    rs73547541     SD       NA   0.7823   0.8112
  19    rs76045003   GENO      C/C      C/T      T/T
  19    rs76045003 COUNTS        0        6       34
  19    rs76045003   FREQ        0     0.15     0.85
  19    rs76045003   MEAN       NA    7.814    8.463
  19    rs76045003     SD       NA    1.029   0.7228
  19    rs79342694   GENO      C/C      C/G      G/G
  19    rs79342694 COUNTS        0        4       36
  19    rs79342694   FREQ        0      0.1      0.9
  19    rs79342694   MEAN       NA    8.669    8.332
  19    rs79342694     SD       NA   0.8847   0.7914
  19   rs183550614   GENO      C/C      C/T      T/T
  19   rs183550614 COUNTS        0        6       34
  19   rs183550614   FREQ        0     0.15     0.85
  19   rs183550614   MEAN       NA    8.294    8.378
  19   rs183550614     SD       NA    0.604   0.8316
  19    rs10402257   GENO      T/T      T/C      C/C
  19    rs10402257 COUNTS        0        4       36
  19    rs10402257   FREQ        0      0.1      0.9
  19    rs10402257   MEAN       NA    8.669    8.332
  19    rs10402257     SD       NA   0.8847   0.7914
  19    rs10403518   GENO      A/A      A/G      G/G
  19    rs10403518 COUNTS        1        8       31
  19    rs10403518   FREQ    0.025      0.2    0.775
  19    rs10403518   MEAN    8.999    8.604    8.284
  19    rs10403518     SD        0   0.7221   0.8158
  19    rs10409633   GENO      T/T      T/A      A/A
  19    rs10409633 COUNTS        0        4       36
  19    rs10409633   FREQ        0      0.1      0.9
  19    rs10409633   MEAN       NA    8.669    8.332
  19    rs10409633     SD       NA   0.8847   0.7914
  19      rs563793   GENO      A/A      A/G      G/G
  19      rs563793 COUNTS        1       17       22
  19      rs563793   FREQ    0.025    0.425     0.55
  19      rs563793   MEAN    8.999    8.429    8.288
  19      rs563793     SD        0     0.63   0.9188
  19      rs563771   GENO      C/C      C/T      T/T
  19      rs563771 COUNTS        9       18       13
  19      rs563771   FREQ    0.225     0.45    0.325
  19      rs563771   MEAN    8.279    8.456      8.3
  19      rs563771     SD   0.7218   0.8381   0.8317
  19      rs598236   GENO      T/T      T/C      C/C
  19      rs598236 COUNTS        1        8       31
  19      rs598236   FREQ    0.025      0.2    0.775
  19      rs598236   MEAN    8.999    8.604    8.284
  19      rs598236     SD        0   0.7221   0.8158
  19      rs585107   GENO      G/G      G/A      A/A
  19      rs585107 COUNTS        3       16       21
  19      rs585107   FREQ    0.075      0.4    0.525
  19      rs585107   MEAN    8.288    8.233    8.478
  19      rs585107     SD    1.133   0.8237   0.7541
  19   rs114389016   GENO      A/A      A/G      G/G
  19   rs114389016 COUNTS        0        5       35
  19   rs114389016   FREQ        0    0.125    0.875
  19   rs114389016   MEAN       NA    7.855    8.439
  19   rs114389016     SD       NA    1.145   0.7266
  19   rs143193745   GENO      T/T      T/C      C/C
  19   rs143193745 COUNTS        0        6       34
  19   rs143193745   FREQ        0     0.15     0.85
  19   rs143193745   MEAN       NA    8.294    8.378
  19   rs143193745     SD       NA    0.604   0.8316
  19      rs528062   GENO      T/T      T/G      G/G
  19      rs528062 COUNTS        1       17       22
  19      rs528062   FREQ    0.025    0.425     0.55
  19      rs528062   MEAN    8.999    8.429    8.288
  19      rs528062     SD        0     0.63   0.9188
  19   rs145663572   GENO      A/A      A/G      G/G
  19   rs145663572 COUNTS        0        8       32
  19   rs145663572   FREQ        0      0.2      0.8
  19   rs145663572   MEAN       NA    8.625    8.301
  19   rs145663572     SD       NA   0.7384   0.8071
  19      rs505401   GENO      A/A      A/T      T/T
  19      rs505401 COUNTS        1       23       16
  19      rs505401   FREQ    0.025    0.575      0.4
  19      rs505401   MEAN    8.999    8.384      8.3
  19      rs505401     SD        0   0.7158   0.9284
  19   rs367991289   GENO TTAAAATAAAA/TTAAAATAAAA TTAAAATAAAA/T      T/T
  19   rs367991289 COUNTS        0       17       23
  19   rs367991289   FREQ        0    0.425    0.575
  19   rs367991289   MEAN       NA    8.348    8.379
  19   rs367991289     SD       NA    0.786   0.8198
  19   rs116414903   GENO      A/A      A/G      G/G
  19   rs116414903 COUNTS        1        5       34
  19   rs116414903   FREQ    0.025    0.125     0.85
  19   rs116414903   MEAN    7.483     8.27    8.406
  19   rs116414903     SD        0    1.233   0.7327
  19    rs57740431   GENO      T/T      T/C      C/C
  19    rs57740431 COUNTS        0        6       34
  19    rs57740431   FREQ        0     0.15     0.85
  19    rs57740431   MEAN       NA    8.294    8.378
  19    rs57740431     SD       NA    0.604   0.8316
  19      rs502646   GENO      G/G      G/T      T/T
  19      rs502646 COUNTS        3       16       21
  19      rs502646   FREQ    0.075      0.4    0.525
  19      rs502646   MEAN    8.288    8.233    8.478
  19      rs502646     SD    1.133   0.8237   0.7541
  19    rs59836278   GENO      C/C     C/CT    CT/CT
  19    rs59836278 COUNTS        0       11       29
  19    rs59836278   FREQ        0    0.275    0.725
  19    rs59836278   MEAN       NA     8.46     8.33
  19    rs59836278     SD       NA   0.7823   0.8112
  19    rs10417339   GENO      T/T      T/G      G/G
  19    rs10417339 COUNTS        5       15       20
  19    rs10417339   FREQ    0.125    0.375      0.5
  19    rs10417339   MEAN    8.317    8.385    8.363
  19    rs10417339     SD        1   0.8307   0.7609
  19    rs58546514   GENO      T/T      T/A      A/A
  19    rs58546514 COUNTS        0       11       29
  19    rs58546514   FREQ        0    0.275    0.725
  19    rs58546514   MEAN       NA     8.46     8.33
  19    rs58546514     SD       NA   0.7823   0.8112
  19   rs531706842   GENO      C/C     C/CT    CT/CT
  19   rs531706842 COUNTS        9       22        9
  19   rs531706842   FREQ    0.225     0.55    0.225
  19   rs531706842   MEAN    8.611    8.539    7.697
  19   rs531706842     SD   0.6166    0.644   0.9809
  19    rs59045422   GENO      T/T      T/C      C/C
  19    rs59045422 COUNTS        0        8       32
  19    rs59045422   FREQ        0      0.2      0.8
  19    rs59045422   MEAN       NA    8.424    8.351
  19    rs59045422     SD       NA   0.8865   0.7859
  19   rs115371334   GENO      A/A      A/G      G/G
  19   rs115371334 COUNTS        0        6       34
  19   rs115371334   FREQ        0     0.15     0.85
  19   rs115371334   MEAN       NA    7.814    8.463
  19   rs115371334     SD       NA    1.029   0.7228
  19    rs57838932   GENO      A/A      A/G      G/G
  19    rs57838932 COUNTS        2       13       25
  19    rs57838932   FREQ     0.05    0.325    0.625
  19    rs57838932   MEAN    7.984    8.309    8.426
  19    rs57838932     SD    1.418    0.851   0.7515
  19      rs521878   GENO      T/T      T/C      C/C
  19      rs521878 COUNTS        0        5       35
  19      rs521878   FREQ        0    0.125    0.875
  19      rs521878   MEAN       NA    8.301    8.375
  19      rs521878     SD       NA   0.7529   0.8115
  19   rs111480618   GENO      T/T      T/C      C/C
  19   rs111480618 COUNTS        1       12       27
  19   rs111480618   FREQ    0.025      0.3    0.675
  19   rs111480618   MEAN    6.982     8.36     8.42
  19   rs111480618     SD        0   0.8952   0.7304
  19    rs12977353   GENO      A/A      A/G      G/G
  19    rs12977353 COUNTS        0        9       31
  19    rs12977353   FREQ        0    0.225    0.775
  19    rs12977353   MEAN       NA    8.273    8.393
  19    rs12977353     SD       NA   0.5289    0.863
  19      rs617748   GENO      G/G      G/A      A/A
  19      rs617748 COUNTS        0        5       35
  19      rs617748   FREQ        0    0.125    0.875
  19      rs617748   MEAN       NA    8.301    8.375
  19      rs617748     SD       NA   0.7529   0.8115
  19      rs645760   GENO      A/A      A/C      C/C
  19      rs645760 COUNTS        1       17       22
  19      rs645760   FREQ    0.025    0.425     0.55
  19      rs645760   MEAN    8.999    8.429    8.288
  19      rs645760     SD        0     0.63   0.9188
  19     rs8105106   GENO      A/A      A/C      C/C
  19     rs8105106 COUNTS       10       14       16
  19     rs8105106   FREQ     0.25     0.35      0.4
  19     rs8105106   MEAN    8.298    8.373    8.402
  19     rs8105106     SD   0.8713   0.8363    0.761
  19     rs1865028   GENO      T/T      T/C      C/C
  19     rs1865028 COUNTS        1       17       22
  19     rs1865028   FREQ    0.025    0.425     0.55
  19     rs1865028   MEAN    8.999    8.429    8.288
  19     rs1865028     SD        0     0.63   0.9188
  19    rs73547555   GENO      T/T      T/G      G/G
  19    rs73547555 COUNTS        0        8       32
  19    rs73547555   FREQ        0      0.2      0.8
  19    rs73547555   MEAN       NA    8.424    8.351
  19    rs73547555     SD       NA   0.8865   0.7859
  19   rs114102851   GENO      G/G      G/C      C/C
  19   rs114102851 COUNTS        0        8       32
  19   rs114102851   FREQ        0      0.2      0.8
  19   rs114102851   MEAN       NA    8.625    8.301
  19   rs114102851     SD       NA   0.7384   0.8071
  19    rs78807434   GENO      A/A      A/G      G/G
  19    rs78807434 COUNTS       10       14       16
  19    rs78807434   FREQ     0.25     0.35      0.4
  19    rs78807434   MEAN    8.298    8.373    8.402
  19    rs78807434     SD   0.8713   0.8363    0.761
  19      rs608145   GENO      A/A      A/G      G/G
  19      rs608145 COUNTS        1       17       22
  19      rs608145   FREQ    0.025    0.425     0.55
  19      rs608145   MEAN    8.999    8.429    8.288
  19      rs608145     SD        0     0.63   0.9188
  19   rs145090757   GENO      A/A      A/G      G/G
  19   rs145090757 COUNTS        0        8       32
  19   rs145090757   FREQ        0      0.2      0.8
  19   rs145090757   MEAN       NA    8.625    8.301
  19   rs145090757     SD       NA   0.7384   0.8071
  19      rs609898   GENO      G/G      G/A      A/A
  19      rs609898 COUNTS        0       11       29
  19      rs609898   FREQ        0    0.275    0.725
  19      rs609898   MEAN       NA    8.036    8.491
  19      rs609898     SD       NA   0.9059   0.7275
  19      rs510664   GENO      A/A      A/G      G/G
  19      rs510664 COUNTS        0        5       35
  19      rs510664   FREQ        0    0.125    0.875
  19      rs510664   MEAN       NA    8.301    8.375
  19      rs510664     SD       NA   0.7529   0.8115
  19     rs6510869   GENO      C/C      C/T      T/T
  19     rs6510869 COUNTS        2       23       15
  19     rs6510869   FREQ     0.05    0.575    0.375
  19     rs6510869   MEAN    7.922    8.312    8.507
  19     rs6510869     SD    1.329   0.8818   0.6004
  19   rs111635621   GENO      A/A      A/C      C/C
  19   rs111635621 COUNTS        1        8       31
  19   rs111635621   FREQ    0.025      0.2    0.775
  19   rs111635621   MEAN    8.854    7.982    8.449
  19   rs111635621     SD        0   0.8012   0.7865
  19      rs476596   GENO      A/A      A/G      G/G
  19      rs476596 COUNTS        2       15       23
  19      rs476596   FREQ     0.05    0.375    0.575
  19      rs476596   MEAN    7.939    8.269    8.466
  19      rs476596     SD    1.354   0.8619   0.7296
  19    rs73547557   GENO      A/A      A/G      G/G
  19    rs73547557 COUNTS        0        8       32
  19    rs73547557   FREQ        0      0.2      0.8
  19    rs73547557   MEAN       NA    8.424    8.351
  19    rs73547557     SD       NA   0.8865   0.7859
  19    rs73547558   GENO      T/T      T/C      C/C
  19    rs73547558 COUNTS        0        8       32
  19    rs73547558   FREQ        0      0.2      0.8
  19    rs73547558   MEAN       NA    8.424    8.351
  19    rs73547558     SD       NA   0.8865   0.7859
  19   rs116834145   GENO      A/A      A/G      G/G
  19   rs116834145 COUNTS        0        6       34
  19   rs116834145   FREQ        0     0.15     0.85
  19   rs116834145   MEAN       NA    7.814    8.463
  19   rs116834145     SD       NA    1.029   0.7228
  19    rs80190249   GENO      A/A      A/G      G/G
  19    rs80190249 COUNTS        0        6       34
  19    rs80190249   FREQ        0     0.15     0.85
  19    rs80190249   MEAN       NA    7.814    8.463
  19    rs80190249     SD       NA    1.029   0.7228
  19    rs12974192   GENO      A/A      A/G      G/G
  19    rs12974192 COUNTS        0       10       30
  19    rs12974192   FREQ        0     0.25     0.75
  19    rs12974192   MEAN       NA    8.175    8.429
  19    rs12974192     SD       NA   0.5868   0.8529
  19    rs61460442   GENO      G/G      G/A      A/A
  19    rs61460442 COUNTS        2       27       11
  19    rs61460442   FREQ     0.05    0.675    0.275
  19    rs61460442   MEAN    8.617    8.193    8.743
  19    rs61460442     SD   0.3361   0.8419   0.6035
  19   rs141504032   GENO  GAT/GAT    GAT/G      G/G
  19   rs141504032 COUNTS        1       10       29
  19   rs141504032   FREQ    0.025     0.25    0.725
  19   rs141504032   MEAN    7.953    8.536    8.321
  19   rs141504032     SD        0   0.4828   0.8877
  19   rs114550549   GENO      T/T      T/C      C/C
  19   rs114550549 COUNTS        1        3       36
  19   rs114550549   FREQ    0.025    0.075      0.9
  19   rs114550549   MEAN    8.791    8.682    8.327
  19   rs114550549     SD        0   0.4593   0.8233
  19      rs527555   GENO      C/C      C/G      G/G
  19      rs527555 COUNTS        2       16       22
  19      rs527555   FREQ     0.05      0.4     0.55
  19      rs527555   MEAN    8.147      8.5    8.288
  19      rs527555     SD    1.205   0.5764   0.9188
  19    rs58905799   GENO      A/A      A/T      T/T
  19    rs58905799 COUNTS        0        4       36
  19    rs58905799   FREQ        0      0.1      0.9
  19    rs58905799   MEAN       NA    8.669    8.332
  19    rs58905799     SD       NA   0.8847   0.7914
  19   rs116208371   GENO      T/T      T/G      G/G
  19   rs116208371 COUNTS        1        5       34
  19   rs116208371   FREQ    0.025    0.125     0.85
  19   rs116208371   MEAN    7.483     8.27    8.406
  19   rs116208371     SD        0    1.233   0.7327
  19    rs78378620   GENO      T/T      T/C      C/C
  19    rs78378620 COUNTS        0        6       34
  19    rs78378620   FREQ        0     0.15     0.85
  19    rs78378620   MEAN       NA     8.41    8.358
  19    rs78378620     SD       NA    1.182    0.732
  19      rs679368   GENO      A/A      A/G      G/G
  19      rs679368 COUNTS        0        4       36
  19      rs679368   FREQ        0      0.1      0.9
  19      rs679368   MEAN       NA    8.553    8.345
  19      rs679368     SD       NA   0.5775   0.8198
  19    rs73923421   GENO      A/A      A/G      G/G
  19    rs73923421 COUNTS        1        9       30
  19    rs73923421   FREQ    0.025    0.225     0.75
  19    rs73923421   MEAN    7.483    8.375    8.392
  19    rs73923421     SD        0   0.9233    0.767
  19      rs493615   GENO      T/T      T/C      C/C
  19      rs493615 COUNTS        2       16       22
  19      rs493615   FREQ     0.05      0.4     0.55
  19      rs493615   MEAN    8.147      8.5    8.288
  19      rs493615     SD    1.205   0.5764   0.9188
  19   rs114420633   GENO      T/T      T/G      G/G
  19   rs114420633 COUNTS        1        5       34
  19   rs114420633   FREQ    0.025    0.125     0.85
  19   rs114420633   MEAN    7.483     8.27    8.406
  19   rs114420633     SD        0    1.233   0.7327
  19   rs116518628   GENO      T/T      T/C      C/C
  19   rs116518628 COUNTS        0        6       34
  19   rs116518628   FREQ        0     0.15     0.85
  19   rs116518628   MEAN       NA     8.41    8.358
  19   rs116518628     SD       NA    1.182    0.732
  19      rs577139   GENO      A/A      A/C      C/C
  19      rs577139 COUNTS        0        4       36
  19      rs577139   FREQ        0      0.1      0.9
  19      rs577139   MEAN       NA    8.553    8.345
  19      rs577139     SD       NA   0.5775   0.8198
  19      rs576366   GENO      C/C      C/T      T/T
  19      rs576366 COUNTS        0       10       30
  19      rs576366   FREQ        0     0.25     0.75
  19      rs576366   MEAN       NA     8.11    8.451
  19      rs576366     SD       NA   0.9191   0.7475
  19      rs549785   GENO      A/A      A/G      G/G
  19      rs549785 COUNTS        2        7       31
  19      rs549785   FREQ     0.05    0.175    0.775
  19      rs549785   MEAN    8.147    8.791    8.284
  19      rs549785     SD    1.205   0.5307   0.8158
  19   rs114313600   GENO      A/A      A/G      G/G
  19   rs114313600 COUNTS        0        5       35
  19   rs114313600   FREQ        0    0.125    0.875
  19   rs114313600   MEAN       NA    7.855    8.439
  19   rs114313600     SD       NA    1.145   0.7266
  19    rs16993334   GENO      T/T      T/C      C/C
  19    rs16993334 COUNTS        0        6       34
  19    rs16993334   FREQ        0     0.15     0.85
  19    rs16993334   MEAN       NA     8.41    8.358
  19    rs16993334     SD       NA    1.182    0.732
  19   rs146517552   GENO      A/A      A/G      G/G
  19   rs146517552 COUNTS        0        5       35
  19   rs146517552   FREQ        0    0.125    0.875
  19   rs146517552   MEAN       NA    8.182    8.392
  19   rs146517552     SD       NA   0.6017   0.8232
  19    rs73547564   GENO      G/G      G/A      A/A
  19    rs73547564 COUNTS        6       18       16
  19    rs73547564   FREQ     0.15     0.45      0.4
  19    rs73547564   MEAN    8.104    8.469    8.348
  19    rs73547564     SD   0.6749   0.8066    0.846
  19    rs10423666   GENO      A/A      A/G      G/G
  19    rs10423666 COUNTS        3       18       19
  19    rs10423666   FREQ    0.075     0.45    0.475
  19    rs10423666   MEAN    8.022    8.592    8.205
  19    rs10423666     SD   0.8794   0.5304   0.9598
  19    rs10423680   GENO      A/A      A/G      G/G
  19    rs10423680 COUNTS        6       18       16
  19    rs10423680   FREQ     0.15     0.45      0.4
  19    rs10423680   MEAN    8.104    8.469    8.348
  19    rs10423680     SD   0.6749   0.8066    0.846
  19    rs56788109   GENO      T/T     T/TA    TA/TA
  19    rs56788109 COUNTS        0        6       34
  19    rs56788109   FREQ        0     0.15     0.85
  19    rs56788109   MEAN       NA    8.294    8.378
  19    rs56788109     SD       NA    0.604   0.8316
  19    rs11878522   GENO      T/T      T/C      C/C
  19    rs11878522 COUNTS        1        3       36
  19    rs11878522   FREQ    0.025    0.075      0.9
  19    rs11878522   MEAN    8.791    8.682    8.327
  19    rs11878522     SD        0   0.4593   0.8233
  19   rs115045092   GENO      A/A      A/G      G/G
  19   rs115045092 COUNTS        0        6       34
  19   rs115045092   FREQ        0     0.15     0.85
  19   rs115045092   MEAN       NA     8.41    8.358
  19   rs115045092     SD       NA    1.182    0.732
  19    rs77665129   GENO      A/A      A/G      G/G
  19    rs77665129 COUNTS        0        6       34
  19    rs77665129   FREQ        0     0.15     0.85
  19    rs77665129   MEAN       NA    7.814    8.463
  19    rs77665129     SD       NA    1.029   0.7228
  19    rs76050221   GENO      T/T      T/C      C/C
  19    rs76050221 COUNTS        1        3       36
  19    rs76050221   FREQ    0.025    0.075      0.9
  19    rs76050221   MEAN    8.791    8.682    8.327
  19    rs76050221     SD        0   0.4593   0.8233
  19    rs79443459   GENO      C/C      C/T      T/T
  19    rs79443459 COUNTS        0       10       30
  19    rs79443459   FREQ        0     0.25     0.75
  19    rs79443459   MEAN       NA     8.11    8.451
  19    rs79443459     SD       NA   0.9191   0.7475
  19    rs79101058   GENO      A/A      A/G      G/G
  19    rs79101058 COUNTS        0       10       30
  19    rs79101058   FREQ        0     0.25     0.75
  19    rs79101058   MEAN       NA     8.11    8.451
  19    rs79101058     SD       NA   0.9191   0.7475
  19    rs58259461   GENO      G/G      G/C      C/C
  19    rs58259461 COUNTS        2        9       29
  19    rs58259461   FREQ     0.05    0.225    0.725
  19    rs58259461   MEAN    8.458    8.367    8.359
  19    rs58259461     SD    1.379   0.7628   0.8041
  19    rs57165886   GENO      A/A      A/G      G/G
  19    rs57165886 COUNTS        0        8       32
  19    rs57165886   FREQ        0      0.2      0.8
  19    rs57165886   MEAN       NA    8.424    8.351
  19    rs57165886     SD       NA   0.8865   0.7859
  19    rs78613466   GENO      A/A      A/G      G/G
  19    rs78613466 COUNTS        0       10       30
  19    rs78613466   FREQ        0     0.25     0.75
  19    rs78613466   MEAN       NA     8.11    8.451
  19    rs78613466     SD       NA   0.9191   0.7475
  19    rs77614605   GENO      T/T      T/A      A/A
  19    rs77614605 COUNTS        0        6       34
  19    rs77614605   FREQ        0     0.15     0.85
  19    rs77614605   MEAN       NA    8.294    8.378
  19    rs77614605     SD       NA    0.604   0.8316
  19     rs7254081   GENO      C/C      C/A      A/A
  19     rs7254081 COUNTS        2        7       31
  19     rs7254081   FREQ     0.05    0.175    0.775
  19     rs7254081   MEAN    8.147    8.791    8.284
  19     rs7254081     SD    1.205   0.5307   0.8158
  19    rs57628698   GENO      G/G      G/A      A/A
  19    rs57628698 COUNTS        6       18       16
  19    rs57628698   FREQ     0.15     0.45      0.4
  19    rs57628698   MEAN    8.104    8.469    8.348
  19    rs57628698     SD   0.6749   0.8066    0.846
  19    rs80210175   GENO      A/A      A/G      G/G
  19    rs80210175 COUNTS        0        4       36
  19    rs80210175   FREQ        0      0.1      0.9
  19    rs80210175   MEAN       NA    8.553    8.345
  19    rs80210175     SD       NA   0.5775   0.8198
  19    rs73555668   GENO      C/C      C/T      T/T
  19    rs73555668 COUNTS        2        9       29
  19    rs73555668   FREQ     0.05    0.225    0.725
  19    rs73555668   MEAN    8.458    8.367    8.359
  19    rs73555668     SD    1.379   0.7628   0.8041
  19    rs73555670   GENO      G/G      G/A      A/A
  19    rs73555670 COUNTS        6       18       16
  19    rs73555670   FREQ     0.15     0.45      0.4
  19    rs73555670   MEAN    8.104    8.469    8.348
  19    rs73555670     SD   0.6749   0.8066    0.846
  19   rs138358430   GENO      T/T      T/C      C/C
  19   rs138358430 COUNTS        0        4       36
  19   rs138358430   FREQ        0      0.1      0.9
  19   rs138358430   MEAN       NA    8.553    8.345
  19   rs138358430     SD       NA   0.5775   0.8198
  19   rs151173567   GENO    CA/CA     CA/C      C/C
  19   rs151173567 COUNTS        0        5       35
  19   rs151173567   FREQ        0    0.125    0.875
  19   rs151173567   MEAN       NA    8.056     8.41
  19   rs151173567     SD       NA   0.4562   0.8278
  19    rs73555671   GENO      T/T      T/C      C/C
  19    rs73555671 COUNTS        0        8       32
  19    rs73555671   FREQ        0      0.2      0.8
  19    rs73555671   MEAN       NA    8.424    8.351
  19    rs73555671     SD       NA   0.8865   0.7859
  19   rs115621513   GENO      A/A      A/C      C/C
  19   rs115621513 COUNTS        0        4       36
  19   rs115621513   FREQ        0      0.1      0.9
  19   rs115621513   MEAN       NA    8.084    8.397
  19   rs115621513     SD       NA   0.6462   0.8119
  19    rs75807193   GENO      C/C      C/T      T/T
  19    rs75807193 COUNTS        7       14       19
  19    rs75807193   FREQ    0.175     0.35    0.475
  19    rs75807193   MEAN    8.028    8.599    8.318
  19    rs75807193     SD   0.9496   0.8452   0.6823
  19    rs10401913   GENO      T/T      T/C      C/C
  19    rs10401913 COUNTS        1        3       36
  19    rs10401913   FREQ    0.025    0.075      0.9
  19    rs10401913   MEAN    8.791    8.682    8.327
  19    rs10401913     SD        0   0.4593   0.8233
  19    rs73555674   GENO      A/A      A/G      G/G
  19    rs73555674 COUNTS        2        9       29
  19    rs73555674   FREQ     0.05    0.225    0.725
  19    rs73555674   MEAN    8.458    8.367    8.359
  19    rs73555674     SD    1.379   0.7628   0.8041
  19    rs10402138   GENO      G/G      G/A      A/A
  19    rs10402138 COUNTS        6       18       16
  19    rs10402138   FREQ     0.15     0.45      0.4
  19    rs10402138   MEAN    8.104    8.469    8.348
  19    rs10402138     SD   0.6749   0.8066    0.846
  19   rs145232671   GENO TTTA/TTTA   TTTA/T      T/T
  19   rs145232671 COUNTS        0        5       35
  19   rs145232671   FREQ        0    0.125    0.875
  19   rs145232671   MEAN       NA    7.855    8.439
  19   rs145232671     SD       NA    1.145   0.7266
  19   rs116689230   GENO      T/T      T/C      C/C
  19   rs116689230 COUNTS        1        3       36
  19   rs116689230   FREQ    0.025    0.075      0.9
  19   rs116689230   MEAN    8.791    8.682    8.327
  19   rs116689230     SD        0   0.4593   0.8233
  19    rs13343964   GENO      T/T      T/C      C/C
  19    rs13343964 COUNTS        0        4       36
  19    rs13343964   FREQ        0      0.1      0.9
  19    rs13343964   MEAN       NA    8.669    8.332
  19    rs13343964     SD       NA   0.8847   0.7914
  19   rs147254722   GENO      A/A      A/G      G/G
  19   rs147254722 COUNTS        0        4       36
  19   rs147254722   FREQ        0      0.1      0.9
  19   rs147254722   MEAN       NA    8.084    8.397
  19   rs147254722     SD       NA   0.6462   0.8119
  19      rs669638   GENO      A/A      A/C      C/C
  19      rs669638 COUNTS        0        4       36
  19      rs669638   FREQ        0      0.1      0.9
  19      rs669638   MEAN       NA    8.553    8.345
  19      rs669638     SD       NA   0.5775   0.8198
  19    rs75366109   GENO      C/C      C/G      G/G
  19    rs75366109 COUNTS        0        6       34
  19    rs75366109   FREQ        0     0.15     0.85
  19    rs75366109   MEAN       NA    7.814    8.463
  19    rs75366109     SD       NA    1.029   0.7228
  19    rs16993340   GENO      A/A      A/T      T/T
  19    rs16993340 COUNTS        0        6       34
  19    rs16993340   FREQ        0     0.15     0.85
  19    rs16993340   MEAN       NA     8.41    8.358
  19    rs16993340     SD       NA    1.182    0.732
  19   rs113958185   GENO      C/C      C/A      A/A
  19   rs113958185 COUNTS        0        6       34
  19   rs113958185   FREQ        0     0.15     0.85
  19   rs113958185   MEAN       NA    7.814    8.463
  19   rs113958185     SD       NA    1.029   0.7228
  19   rs113441103   GENO      A/A      A/G      G/G
  19   rs113441103 COUNTS        0        6       34
  19   rs113441103   FREQ        0     0.15     0.85
  19   rs113441103   MEAN       NA    7.814    8.463
  19   rs113441103     SD       NA    1.029   0.7228
  19    rs10411646   GENO      A/A      A/T      T/T
  19    rs10411646 COUNTS        1        3       36
  19    rs10411646   FREQ    0.025    0.075      0.9
  19    rs10411646   MEAN    8.791    8.682    8.327
  19    rs10411646     SD        0   0.4593   0.8233
  19    rs13345465   GENO      G/G      G/T      T/T
  19    rs13345465 COUNTS        4       17       19
  19    rs13345465   FREQ      0.1    0.425    0.475
  19    rs13345465   MEAN    8.106    8.606    8.205
  19    rs13345465     SD   0.7375   0.5434   0.9598
  19    rs13345582   GENO      T/T      T/C      C/C
  19    rs13345582 COUNTS        1       14       25
  19    rs13345582   FREQ    0.025     0.35    0.625
  19    rs13345582   MEAN    6.192    8.689    8.272
  19    rs13345582     SD        0     0.63   0.7391
  19    rs16993344   GENO      A/A      A/G      G/G
  19    rs16993344 COUNTS        1        8       31
  19    rs16993344   FREQ    0.025      0.2    0.775
  19    rs16993344   MEAN    8.987    7.868    8.474
  19    rs16993344     SD        0   0.8494   0.7504
  19      rs577554   GENO      G/G      G/T      T/T
  19      rs577554 COUNTS        2       24       14
  19      rs577554   FREQ     0.05      0.6     0.35
  19      rs577554   MEAN    8.679    8.346    8.354
  19      rs577554     SD   0.4527   0.9017   0.6545
  19    rs16993348   GENO      G/G      G/A      A/A
  19    rs16993348 COUNTS        1        8       31
  19    rs16993348   FREQ    0.025      0.2    0.775
  19    rs16993348   MEAN    8.854    7.982    8.449
  19    rs16993348     SD        0   0.8012   0.7865
  19    rs79130990   GENO      G/G      G/A      A/A
  19    rs79130990 COUNTS        2        9       29
  19    rs79130990   FREQ     0.05    0.225    0.725
  19    rs79130990   MEAN    8.458    8.367    8.359
  19    rs79130990     SD    1.379   0.7628   0.8041
  19    rs76820960   GENO      C/C      C/T      T/T
  19    rs76820960 COUNTS        0        4       36
  19    rs76820960   FREQ        0      0.1      0.9
  19    rs76820960   MEAN       NA    8.553    8.345
  19    rs76820960     SD       NA   0.5775   0.8198
  19    rs28877689   GENO      G/G      G/A      A/A
  19    rs28877689 COUNTS        0        4       36
  19    rs28877689   FREQ        0      0.1      0.9
  19    rs28877689   MEAN       NA    8.669    8.332
  19    rs28877689     SD       NA   0.8847   0.7914
  19    rs10425716   GENO      A/A      A/G      G/G
  19    rs10425716 COUNTS        0        4       36
  19    rs10425716   FREQ        0      0.1      0.9
  19    rs10425716   MEAN       NA    8.669    8.332
  19    rs10425716     SD       NA   0.8847   0.7914
  19    rs10407834   GENO      A/A      A/T      T/T
  19    rs10407834 COUNTS       10       13       17
  19    rs10407834   FREQ     0.25    0.325    0.425
  19    rs10407834   MEAN    8.287    8.512      8.3
  19    rs10407834     SD   0.8825   0.8723   0.7127
  19   rs113735104   GENO      C/C      C/T      T/T
  19   rs113735104 COUNTS        0        4       36
  19   rs113735104   FREQ        0      0.1      0.9
  19   rs113735104   MEAN       NA    8.507     8.35
  19   rs113735104     SD       NA   0.4509   0.8278
  19    rs78494775   GENO      T/T      T/A      A/A
  19    rs78494775 COUNTS        0        6       34
  19    rs78494775   FREQ        0     0.15     0.85
  19    rs78494775   MEAN       NA    7.814    8.463
  19    rs78494775     SD       NA    1.029   0.7228
  19    rs73923425   GENO      A/A      A/G      G/G
  19    rs73923425 COUNTS        0        4       36
  19    rs73923425   FREQ        0      0.1      0.9
  19    rs73923425   MEAN       NA    8.507     8.35
  19    rs73923425     SD       NA   0.4509   0.8278
  19    rs73541908   GENO      C/C      C/G      G/G
  19    rs73541908 COUNTS        0        8       32
  19    rs73541908   FREQ        0      0.2      0.8
  19    rs73541908   MEAN       NA    8.424    8.351
  19    rs73541908     SD       NA   0.8865   0.7859
  19    rs78612848   GENO      A/A      A/G      G/G
  19    rs78612848 COUNTS        0        6       34
  19    rs78612848   FREQ        0     0.15     0.85
  19    rs78612848   MEAN       NA    7.814    8.463
  19    rs78612848     SD       NA    1.029   0.7228
  19    rs11879056   GENO      T/T      T/C      C/C
  19    rs11879056 COUNTS        4       15       21
  19    rs11879056   FREQ      0.1    0.375    0.525
  19    rs11879056   MEAN    8.217    8.607    8.222
  19    rs11879056     SD    1.354   0.6187   0.7883
  19    rs35078478   GENO      T/T      T/C      C/C
  19    rs35078478 COUNTS        2        9       29
  19    rs35078478   FREQ     0.05    0.225    0.725
  19    rs35078478   MEAN    8.458    8.367    8.359
  19    rs35078478     SD    1.379   0.7628   0.8041
  19   rs113314908   GENO      T/T      T/C      C/C
  19   rs113314908 COUNTS        0        6       34
  19   rs113314908   FREQ        0     0.15     0.85
  19   rs113314908   MEAN       NA    7.814    8.463
  19   rs113314908     SD       NA    1.029   0.7228
  19     rs8103560   GENO      T/T      T/C      C/C
  19     rs8103560 COUNTS        1        8       31
  19     rs8103560   FREQ    0.025      0.2    0.775
  19     rs8103560   MEAN    8.999    8.604    8.284
  19     rs8103560     SD        0   0.7221   0.8158
  19      rs604710   GENO      A/A      A/G      G/G
  19      rs604710 COUNTS        5       13       22
  19      rs604710   FREQ    0.125    0.325     0.55
  19      rs604710   MEAN    8.254    8.284    8.439
  19      rs604710     SD    1.008   0.8371    0.754
  19    rs10417019   GENO      C/C      C/T      T/T
  19    rs10417019 COUNTS        1        3       36
  19    rs10417019   FREQ    0.025    0.075      0.9
  19    rs10417019   MEAN    8.791    8.682    8.327
  19    rs10417019     SD        0   0.4593   0.8233
  19     rs6510871   GENO      T/T      T/C      C/C
  19     rs6510871 COUNTS        3       13       24
  19     rs6510871   FREQ    0.075    0.325      0.6
  19     rs6510871   MEAN    7.966    8.325    8.438
  19     rs6510871     SD    1.295   0.8124   0.7454
  19      rs532145   GENO      C/C      C/G      G/G
  19      rs532145 COUNTS        0        4       36
  19      rs532145   FREQ        0      0.1      0.9
  19      rs532145   MEAN       NA    8.553    8.345
  19      rs532145     SD       NA   0.5775   0.8198
  19    rs78698956   GENO      T/T      T/C      C/C
  19    rs78698956 COUNTS        7        9       24
  19    rs78698956   FREQ    0.175    0.225      0.6
  19    rs78698956   MEAN    8.703    7.888    8.446
  19    rs78698956     SD   0.3095    1.099   0.7048
  19    rs11363444   GENO    CT/CT     CT/C      C/C
  19    rs11363444 COUNTS        9       20       11
  19    rs11363444   FREQ    0.225      0.5    0.275
  19    rs11363444   MEAN    8.461    8.397    8.231
  19    rs11363444     SD   0.6555   0.7983   0.9398
  19     rs2288846   GENO      T/T      T/C      C/C
  19     rs2288846 COUNTS        0       10       30
  19     rs2288846   FREQ        0     0.25     0.75
  19     rs2288846   MEAN       NA    8.175    8.429
  19     rs2288846     SD       NA   0.5868   0.8529
  19   rs115824332   GENO      G/G      G/T      T/T
  19   rs115824332 COUNTS        1        3       36
  19   rs115824332   FREQ    0.025    0.075      0.9
  19   rs115824332   MEAN    8.791    8.682    8.327
  19   rs115824332     SD        0   0.4593   0.8233
  19     rs3838916   GENO      T/T      T/G      G/G
  19     rs3838916 COUNTS        2       16       22
  19     rs3838916   FREQ     0.05      0.4     0.55
  19     rs3838916   MEAN    8.147      8.5    8.288
  19     rs3838916     SD    1.205   0.5764   0.9188
  19      rs694758   GENO      G/G      G/T      T/T
  19      rs694758 COUNTS        0        4       36
  19      rs694758   FREQ        0      0.1      0.9
  19      rs694758   MEAN       NA    8.553    8.345
  19      rs694758     SD       NA   0.5775   0.8198
  19    rs73541921   GENO      T/T      T/C      C/C
  19    rs73541921 COUNTS        0        8       32
  19    rs73541921   FREQ        0      0.2      0.8
  19    rs73541921   MEAN       NA    8.424    8.351
  19    rs73541921     SD       NA   0.8865   0.7859
  19      rs640913   GENO      C/C      C/G      G/G
  19      rs640913 COUNTS        2       16       22
  19      rs640913   FREQ     0.05      0.4     0.55
  19      rs640913   MEAN    8.147      8.5    8.288
  19      rs640913     SD    1.205   0.5764   0.9188
  19   rs115120742   GENO      T/T      T/C      C/C
  19   rs115120742 COUNTS        0        8       32
  19   rs115120742   FREQ        0      0.2      0.8
  19   rs115120742   MEAN       NA    8.455    8.343
  19   rs115120742     SD       NA    1.013   0.7497
  19    rs10424464   GENO      C/C      C/G      G/G
  19    rs10424464 COUNTS        1        3       36
  19    rs10424464   FREQ    0.025    0.075      0.9
  19    rs10424464   MEAN    8.791    8.682    8.327
  19    rs10424464     SD        0   0.4593   0.8233
  19    rs16989868   GENO      T/T      T/C      C/C
  19    rs16989868 COUNTS        1       12       27
  19    rs16989868   FREQ    0.025      0.3    0.675
  19    rs16989868   MEAN    8.731    8.345    8.361
  19    rs16989868     SD        0   0.9292   0.7606
  19    rs73541925   GENO      T/T      T/C      C/C
  19    rs73541925 COUNTS        2        9       29
  19    rs73541925   FREQ     0.05    0.225    0.725
  19    rs73541925   MEAN    8.458    8.367    8.359
  19    rs73541925     SD    1.379   0.7628   0.8041
  19    rs77619851   GENO      A/A      A/T      T/T
  19    rs77619851 COUNTS        0        6       34
  19    rs77619851   FREQ        0     0.15     0.85
  19    rs77619851   MEAN       NA    7.814    8.463
  19    rs77619851     SD       NA    1.029   0.7228
  19    rs61731072   GENO      T/T      T/C      C/C
  19    rs61731072 COUNTS        1        3       36
  19    rs61731072   FREQ    0.025    0.075      0.9
  19    rs61731072   MEAN    8.791    8.682    8.327
  19    rs61731072     SD        0   0.4593   0.8233
  19    rs35193540   GENO      T/T      T/A      A/A
  19    rs35193540 COUNTS        1        3       36
  19    rs35193540   FREQ    0.025    0.075      0.9
  19    rs35193540   MEAN    8.791    8.682    8.327
  19    rs35193540     SD        0   0.4593   0.8233
  19   rs113791110   GENO      T/T      T/C      C/C
  19   rs113791110 COUNTS        0        6       34
  19   rs113791110   FREQ        0     0.15     0.85
  19   rs113791110   MEAN       NA    7.814    8.463
  19   rs113791110     SD       NA    1.029   0.7228
  19    rs11666695   GENO      T/T      T/C      C/C
  19    rs11666695 COUNTS        0       10       30
  19    rs11666695   FREQ        0     0.25     0.75
  19    rs11666695   MEAN       NA    8.175    8.429
  19    rs11666695     SD       NA   0.5868   0.8529
  19     rs6510872   GENO      A/A      A/G      G/G
  19     rs6510872 COUNTS        2       16       22
  19     rs6510872   FREQ     0.05      0.4     0.55
  19     rs6510872   MEAN    8.147      8.5    8.288
  19     rs6510872     SD    1.205   0.5764   0.9188
  19    rs73923428   GENO      A/A      A/G      G/G
  19    rs73923428 COUNTS        1       12       27
  19    rs73923428   FREQ    0.025      0.3    0.675
  19    rs73923428   MEAN    8.731    8.345    8.361
  19    rs73923428     SD        0   0.9292   0.7606
  19    rs28421503   GENO      A/A      A/G      G/G
  19    rs28421503 COUNTS       10       16       14
  19    rs28421503   FREQ     0.25      0.4     0.35
  19    rs28421503   MEAN      8.6    8.123    8.475
  19    rs28421503     SD   0.5562    1.012   0.6128
  19    rs28489448   GENO      T/T      T/C      C/C
  19    rs28489448 COUNTS        1        3       36
  19    rs28489448   FREQ    0.025    0.075      0.9
  19    rs28489448   MEAN    8.791    8.682    8.327
  19    rs28489448     SD        0   0.4593   0.8233
  19    rs28760585   GENO      T/T      T/C      C/C
  19    rs28760585 COUNTS        5       20       15
  19    rs28760585   FREQ    0.125      0.5    0.375
  19    rs28760585   MEAN      8.3    8.358    8.398
  19    rs28760585     SD   0.7351   0.7308   0.9386
  19    rs28393650   GENO      G/G      G/T      T/T
  19    rs28393650 COUNTS        2       16       22
  19    rs28393650   FREQ     0.05      0.4     0.55
  19    rs28393650   MEAN    8.147      8.5    8.288
  19    rs28393650     SD    1.205   0.5764   0.9188
  19   rs570128570   GENO      G/G      G/T      T/T
  19   rs570128570 COUNTS        0        8       32
  19   rs570128570   FREQ        0      0.2      0.8
  19   rs570128570   MEAN       NA    8.424    8.351
  19   rs570128570     SD       NA   0.8865   0.7859
  19    rs76452762   GENO      T/T      T/C      C/C
  19    rs76452762 COUNTS        0        4       36
  19    rs76452762   FREQ        0      0.1      0.9
  19    rs76452762   MEAN       NA    8.082    8.397
  19    rs76452762     SD       NA   0.5225   0.8195
  19   rs144945223   GENO      A/A      A/G      G/G
  19   rs144945223 COUNTS        0        6       34
  19   rs144945223   FREQ        0     0.15     0.85
  19   rs144945223   MEAN       NA    7.814    8.463
  19   rs144945223     SD       NA    1.029   0.7228
  19   rs113972698   GENO      T/T      T/C      C/C
  19   rs113972698 COUNTS        1       12       27
  19   rs113972698   FREQ    0.025      0.3    0.675
  19   rs113972698   MEAN    8.731    8.345    8.361
  19   rs113972698     SD        0   0.9292   0.7606
  19   rs544173946   GENO      A/A      A/G      G/G
  19   rs544173946 COUNTS        0        4       36
  19   rs544173946   FREQ        0      0.1      0.9
  19   rs544173946   MEAN       NA    8.553    8.345
  19   rs544173946     SD       NA   0.5775   0.8198
  19   rs553142802   GENO      C/C     C/CA    CA/CA
  19   rs553142802 COUNTS        0        9       31
  19   rs553142802   FREQ        0    0.225    0.775
  19   rs553142802   MEAN       NA     8.15    8.428
  19   rs553142802     SD       NA    1.023   0.7251
  19    rs77063334   GENO      A/A      A/C      C/C
  19    rs77063334 COUNTS        1       12       27
  19    rs77063334   FREQ    0.025      0.3    0.675
  19    rs77063334   MEAN    8.731    8.345    8.361
  19    rs77063334     SD        0   0.9292   0.7606
  19   rs115215622   GENO      C/C      C/T      T/T
  19   rs115215622 COUNTS        0       10       30
  19   rs115215622   FREQ        0     0.25     0.75
  19   rs115215622   MEAN       NA    8.357    8.369
  19   rs115215622     SD       NA    1.004   0.7334
  19   rs112708357   GENO      T/T      T/G      G/G
  19   rs112708357 COUNTS        0        6       34
  19   rs112708357   FREQ        0     0.15     0.85
  19   rs112708357   MEAN       NA    7.814    8.463
  19   rs112708357     SD       NA    1.029   0.7228
  19   rs558543579   GENO      A/A     A/AT    AT/AT
  19   rs558543579 COUNTS        7       19       14
  19   rs558543579   FREQ    0.175    0.475     0.35
  19   rs558543579   MEAN    8.298    8.397    8.357
  19   rs558543579     SD   0.8648   0.9175   0.6194
  19   rs114886630   GENO      A/A      A/G      G/G
  19   rs114886630 COUNTS        1        3       36
  19   rs114886630   FREQ    0.025    0.075      0.9
  19   rs114886630   MEAN    8.791    8.682    8.327
  19   rs114886630     SD        0   0.4593   0.8233
  19    rs73541931   GENO      G/G      G/C      C/C
  19    rs73541931 COUNTS        0        8       32
  19    rs73541931   FREQ        0      0.2      0.8
  19    rs73541931   MEAN       NA    8.424    8.351
  19    rs73541931     SD       NA   0.8865   0.7859
  19     rs8113431   GENO      T/T      T/C      C/C
  19     rs8113431 COUNTS        1        8       31
  19     rs8113431   FREQ    0.025      0.2    0.775
  19     rs8113431   MEAN    8.854    7.982    8.449
  19     rs8113431     SD        0   0.8012   0.7865
  19    rs76158626   GENO      G/G      G/A      A/A
  19    rs76158626 COUNTS        1        3       36
  19    rs76158626   FREQ    0.025    0.075      0.9
  19    rs76158626   MEAN    7.483    8.926    8.343
  19    rs76158626     SD        0   0.4816   0.8014
  19   rs111907688   GENO      C/C      C/T      T/T
  19   rs111907688 COUNTS        0       10       30
  19   rs111907688   FREQ        0     0.25     0.75
  19   rs111907688   MEAN       NA     8.11    8.451
  19   rs111907688     SD       NA   0.9191   0.7475
  19    rs10402841   GENO      A/A      A/G      G/G
  19    rs10402841 COUNTS       10       16       14
  19    rs10402841   FREQ     0.25      0.4     0.35
  19    rs10402841   MEAN      8.6    8.123    8.475
  19    rs10402841     SD   0.5562    1.012   0.6128
  19    rs78584255   GENO      G/G      G/A      A/A
  19    rs78584255 COUNTS        0        6       34
  19    rs78584255   FREQ        0     0.15     0.85
  19    rs78584255   MEAN       NA    7.814    8.463
  19    rs78584255     SD       NA    1.029   0.7228
  19    rs55923207   GENO      A/A      A/G      G/G
  19    rs55923207 COUNTS        1       12       27
  19    rs55923207   FREQ    0.025      0.3    0.675
  19    rs55923207   MEAN    8.731    8.345    8.361
  19    rs55923207     SD        0   0.9292   0.7606
  19    rs17842398   GENO      T/T      T/A      A/A
  19    rs17842398 COUNTS        0        4       36
  19    rs17842398   FREQ        0      0.1      0.9
  19    rs17842398   MEAN       NA    8.553    8.345
  19    rs17842398     SD       NA   0.5775   0.8198
  19    rs79135336   GENO      A/A      A/G      G/G
  19    rs79135336 COUNTS        1        3       36
  19    rs79135336   FREQ    0.025    0.075      0.9
  19    rs79135336   MEAN    8.791    8.682    8.327
  19    rs79135336     SD        0   0.4593   0.8233
  19    rs58506788   GENO      G/G      G/T      T/T
  19    rs58506788 COUNTS        3       18       19
  19    rs58506788   FREQ    0.075     0.45    0.475
  19    rs58506788   MEAN    8.929    8.062    8.564
  19    rs58506788     SD   0.1765   0.9185     0.62
  19   rs116583711   GENO      C/C      C/G      G/G
  19   rs116583711 COUNTS        0        6       34
  19   rs116583711   FREQ        0     0.15     0.85
  19   rs116583711   MEAN       NA     8.41    8.358
  19   rs116583711     SD       NA    1.182    0.732
  19   rs111523968   GENO      T/T      T/G      G/G
  19   rs111523968 COUNTS        0        6       34
  19   rs111523968   FREQ        0     0.15     0.85
  19   rs111523968   MEAN       NA    7.814    8.463
  19   rs111523968     SD       NA    1.029   0.7228
  19    rs74895591   GENO      A/A      A/G      G/G
  19    rs74895591 COUNTS        0        6       34
  19    rs74895591   FREQ        0     0.15     0.85
  19    rs74895591   MEAN       NA    7.814    8.463
  19    rs74895591     SD       NA    1.029   0.7228
  19   rs112724667   GENO      G/G G/GGTAGCATCA GGTAGCATCA/GGTAGCATCA
  19   rs112724667 COUNTS        1       12       27
  19   rs112724667   FREQ    0.025      0.3    0.675
  19   rs112724667   MEAN    8.731    8.345    8.361
  19   rs112724667     SD        0   0.9292   0.7606
  19    rs28524792   GENO      A/A      A/G      G/G
  19    rs28524792 COUNTS        1       12       27
  19    rs28524792   FREQ    0.025      0.3    0.675
  19    rs28524792   MEAN    8.731    8.345    8.361
  19    rs28524792     SD        0   0.9292   0.7606
  19   rs112702826   GENO      A/A      A/T      T/T
  19   rs112702826 COUNTS        0        6       34
  19   rs112702826   FREQ        0     0.15     0.85
  19   rs112702826   MEAN       NA    7.814    8.463
  19   rs112702826     SD       NA    1.029   0.7228
  19    rs77514081   GENO      A/A      A/G      G/G
  19    rs77514081 COUNTS        0        8       32
  19    rs77514081   FREQ        0      0.2      0.8
  19    rs77514081   MEAN       NA    8.455    8.343
  19    rs77514081     SD       NA    1.013   0.7497
  19    rs73923429   GENO      A/A      A/G      G/G
  19    rs73923429 COUNTS        1       12       27
  19    rs73923429   FREQ    0.025      0.3    0.675
  19    rs73923429   MEAN    8.731    8.345    8.361
  19    rs73923429     SD        0   0.9292   0.7606
  19   rs201115984   GENO      G/G  G/GAAAC GAAAC/GAAAC
  19   rs201115984 COUNTS        1        3       36
  19   rs201115984   FREQ    0.025    0.075      0.9
  19   rs201115984   MEAN    8.791    8.682    8.327
  19   rs201115984     SD        0   0.4593   0.8233
  19     rs7246925   GENO      T/T      T/C      C/C
  19     rs7246925 COUNTS        1        8       31
  19     rs7246925   FREQ    0.025      0.2    0.775
  19     rs7246925   MEAN    8.999    8.604    8.284
  19     rs7246925     SD        0   0.7221   0.8158
  19    rs61358944   GENO      T/T      T/C      C/C
  19    rs61358944 COUNTS        1        8       31
  19    rs61358944   FREQ    0.025      0.2    0.775
  19    rs61358944   MEAN    8.854    7.982    8.449
  19    rs61358944     SD        0   0.8012   0.7865
  19   rs112661498   GENO      C/C      C/T      T/T
  19   rs112661498 COUNTS        0        6       34
  19   rs112661498   FREQ        0     0.15     0.85
  19   rs112661498   MEAN       NA    7.814    8.463
  19   rs112661498     SD       NA    1.029   0.7228
  19   rs116082689   GENO      G/G      G/A      A/A
  19   rs116082689 COUNTS        0        8       32
  19   rs116082689   FREQ        0      0.2      0.8
  19   rs116082689   MEAN       NA    8.455    8.343
  19   rs116082689     SD       NA    1.013   0.7497
  19    rs78486160   GENO      T/T      T/C      C/C
  19    rs78486160 COUNTS        1       12       27
  19    rs78486160   FREQ    0.025      0.3    0.675
  19    rs78486160   MEAN    8.731    8.345    8.361
  19    rs78486160     SD        0   0.9292   0.7606
  19    rs78944643   GENO      C/C      C/T      T/T
  19    rs78944643 COUNTS        0        4       36
  19    rs78944643   FREQ        0      0.1      0.9
  19    rs78944643   MEAN       NA    8.553    8.345
  19    rs78944643     SD       NA   0.5775   0.8198
  19    rs79196960   GENO      C/C      C/A      A/A
  19    rs79196960 COUNTS        0       11       29
  19    rs79196960   FREQ        0    0.275    0.725
  19    rs79196960   MEAN       NA    8.357    8.369
  19    rs79196960     SD       NA   0.9528   0.7464
  19   rs531647824   GENO      C/C     C/CA    CA/CA
  19   rs531647824 COUNTS        0        8       32
  19   rs531647824   FREQ        0      0.2      0.8
  19   rs531647824   MEAN       NA    8.424    8.351
  19   rs531647824     SD       NA   0.8865   0.7859
  19      rs478239   GENO      C/C      C/A      A/A
  19      rs478239 COUNTS        1        8       31
  19      rs478239   FREQ    0.025      0.2    0.775
  19      rs478239   MEAN    8.999    8.604    8.284
  19      rs478239     SD        0   0.7221   0.8158
  19   rs116207857   GENO      G/G      G/T      T/T
  19   rs116207857 COUNTS        0        8       32
  19   rs116207857   FREQ        0      0.2      0.8
  19   rs116207857   MEAN       NA    8.455    8.343
  19   rs116207857     SD       NA    1.013   0.7497
  19    rs28790283   GENO      G/G      G/C      C/C
  19    rs28790283 COUNTS        2       18       20
  19    rs28790283   FREQ     0.05     0.45      0.5
  19    rs28790283   MEAN    7.461    8.633    8.216
  19    rs28790283     SD    1.795   0.5944   0.7973
  19   rs115054623   GENO      C/C      C/T      T/T
  19   rs115054623 COUNTS        0        8       32
  19   rs115054623   FREQ        0      0.2      0.8
  19   rs115054623   MEAN       NA    8.455    8.343
  19   rs115054623     SD       NA    1.013   0.7497
  19   rs111587572   GENO      T/T      T/C      C/C
  19   rs111587572 COUNTS        0        6       34
  19   rs111587572   FREQ        0     0.15     0.85
  19   rs111587572   MEAN       NA    7.814    8.463
  19   rs111587572     SD       NA    1.029   0.7228
  19    rs11881111   GENO      C/C      C/T      T/T
  19    rs11881111 COUNTS        1        3       36
  19    rs11881111   FREQ    0.025    0.075      0.9
  19    rs11881111   MEAN    8.791    8.682    8.327
  19    rs11881111     SD        0   0.4593   0.8233
  19    rs10424449   GENO      T/T      T/C      C/C
  19    rs10424449 COUNTS        1        3       36
  19    rs10424449   FREQ    0.025    0.075      0.9
  19    rs10424449   MEAN    8.791    8.682    8.327
  19    rs10424449     SD        0   0.4593   0.8233
  19    rs76490307   GENO      G/G      G/A      A/A
  19    rs76490307 COUNTS        0        6       34
  19    rs76490307   FREQ        0     0.15     0.85
  19    rs76490307   MEAN       NA    7.814    8.463
  19    rs76490307     SD       NA    1.029   0.7228
  19   rs140407047   GENO    TA/TA     TA/T      T/T
  19   rs140407047 COUNTS        1        3       36
  19   rs140407047   FREQ    0.025    0.075      0.9
  19   rs140407047   MEAN    8.791    8.682    8.327
  19   rs140407047     SD        0   0.4593   0.8233
  19    rs78074720   GENO      G/G      G/A      A/A
  19    rs78074720 COUNTS        0        8       32
  19    rs78074720   FREQ        0      0.2      0.8
  19    rs78074720   MEAN       NA    8.455    8.343
  19    rs78074720     SD       NA    1.013   0.7497
  19    rs10410809   GENO      G/G      G/T      T/T
  19    rs10410809 COUNTS        1        3       36
  19    rs10410809   FREQ    0.025    0.075      0.9
  19    rs10410809   MEAN    8.791    8.682    8.327
  19    rs10410809     SD        0   0.4593   0.8233
  19   rs115261052   GENO      T/T      T/G      G/G
  19   rs115261052 COUNTS        1        3       36
  19   rs115261052   FREQ    0.025    0.075      0.9
  19   rs115261052   MEAN    8.791    8.682    8.327
  19   rs115261052     SD        0   0.4593   0.8233
  19    rs75162614   GENO      T/T      T/C      C/C
  19    rs75162614 COUNTS        0        6       34
  19    rs75162614   FREQ        0     0.15     0.85
  19    rs75162614   MEAN       NA    7.814    8.463
  19    rs75162614     SD       NA    1.029   0.7228
  19   rs113625471   GENO      T/T      T/C      C/C
  19   rs113625471 COUNTS        0        6       34
  19   rs113625471   FREQ        0     0.15     0.85
  19   rs113625471   MEAN       NA    7.814    8.463
  19   rs113625471     SD       NA    1.029   0.7228
  19    rs75915449   GENO      C/C      C/G      G/G
  19    rs75915449 COUNTS        0        6       34
  19    rs75915449   FREQ        0     0.15     0.85
  19    rs75915449   MEAN       NA    7.814    8.463
  19    rs75915449     SD       NA    1.029   0.7228
  19    rs10419436   GENO      C/C      C/T      T/T
  19    rs10419436 COUNTS        2       18       20
  19    rs10419436   FREQ     0.05     0.45      0.5
  19    rs10419436   MEAN    7.461    8.633    8.216
  19    rs10419436     SD    1.795   0.5944   0.7973
  19   rs114734355   GENO      T/T      T/C      C/C
  19   rs114734355 COUNTS        0        6       34
  19   rs114734355   FREQ        0     0.15     0.85
  19   rs114734355   MEAN       NA     8.41    8.358
  19   rs114734355     SD       NA    1.182    0.732
  19    rs73541940   GENO      A/A      A/G      G/G
  19    rs73541940 COUNTS       10       20       10
  19    rs73541940   FREQ     0.25      0.5     0.25
  19    rs73541940   MEAN    8.019    8.544    8.356
  19    rs73541940     SD   0.8265   0.6256    1.014
  19   rs112549511   GENO      G/G     G/GT    GT/GT
  19   rs112549511 COUNTS        3       21       16
  19   rs112549511   FREQ    0.075    0.525      0.4
  19   rs112549511   MEAN    7.468    8.675    8.128
  19   rs112549511     SD     1.27   0.5784   0.7935
  19    rs17842397   GENO      C/C      C/T      T/T
  19    rs17842397 COUNTS        1       12       27
  19    rs17842397   FREQ    0.025      0.3    0.675
  19    rs17842397   MEAN    8.854    8.173    8.433
  19    rs17842397     SD        0   0.7605   0.8206
  19    rs10424290   GENO      C/C      C/G      G/G
  19    rs10424290 COUNTS        1        3       36
  19    rs10424290   FREQ    0.025    0.075      0.9
  19    rs10424290   MEAN    8.791    8.682    8.327
  19    rs10424290     SD        0   0.4593   0.8233
  19   rs114055175   GENO      C/C      C/T      T/T
  19   rs114055175 COUNTS        0       10       30
  19   rs114055175   FREQ        0     0.25     0.75
  19   rs114055175   MEAN       NA    8.357    8.369
  19   rs114055175     SD       NA    1.004   0.7334
  19    rs73923432   GENO      G/G      G/A      A/A
  19    rs73923432 COUNTS        2       18       20
  19    rs73923432   FREQ     0.05     0.45      0.5
  19    rs73923432   MEAN    7.461    8.633    8.216
  19    rs73923432     SD    1.795   0.5944   0.7973
  19    rs73923433   GENO      T/T      T/C      C/C
  19    rs73923433 COUNTS        2       18       20
  19    rs73923433   FREQ     0.05     0.45      0.5
  19    rs73923433   MEAN    7.461    8.633    8.216
  19    rs73923433     SD    1.795   0.5944   0.7973
  19   rs145242562   GENO      A/A      A/C      C/C
  19   rs145242562 COUNTS        0        6       34
  19   rs145242562   FREQ        0     0.15     0.85
  19   rs145242562   MEAN       NA     8.41    8.358
  19   rs145242562     SD       NA    1.182    0.732
  19     rs7247400   GENO      C/C      C/T      T/T
  19     rs7247400 COUNTS        2        9       29
  19     rs7247400   FREQ     0.05    0.225    0.725
  19     rs7247400   MEAN    8.458    8.367    8.359
  19     rs7247400     SD    1.379   0.7628   0.8041
  19     rs1110625   GENO      T/T      T/C      C/C
  19     rs1110625 COUNTS        2       18       20
  19     rs1110625   FREQ     0.05     0.45      0.5
  19     rs1110625   MEAN    7.461    8.633    8.216
  19     rs1110625     SD    1.795   0.5944   0.7973
  19   rs145515071   GENO      A/A    A/AAC  AAC/AAC
  19   rs145515071 COUNTS        0        6       34
  19   rs145515071   FREQ        0     0.15     0.85
  19   rs145515071   MEAN       NA    7.814    8.463
  19   rs145515071     SD       NA    1.029   0.7228
  19     rs1110624   GENO      G/G      G/A      A/A
  19     rs1110624 COUNTS        2       18       20
  19     rs1110624   FREQ     0.05     0.45      0.5
  19     rs1110624   MEAN    7.461    8.633    8.216
  19     rs1110624     SD    1.795   0.5944   0.7973
  19   rs143270181   GENO    TG/TG     TG/T      T/T
  19   rs143270181 COUNTS        1        9       30
  19   rs143270181   FREQ    0.025    0.225     0.75
  19   rs143270181   MEAN    8.791    8.104     8.43
  19   rs143270181     SD        0   0.9502   0.7551
  19    rs74793478   GENO      T/T      T/G      G/G
  19    rs74793478 COUNTS        0       10       30
  19    rs74793478   FREQ        0     0.25     0.75
  19    rs74793478   MEAN       NA    8.357    8.369
  19    rs74793478     SD       NA    1.004   0.7334
  19   rs137890686   GENO      C/C     C/CA    CA/CA
  19   rs137890686 COUNTS        0        6       34
  19   rs137890686   FREQ        0     0.15     0.85
  19   rs137890686   MEAN       NA     8.41    8.358
  19   rs137890686     SD       NA    1.182    0.732
  19    rs77294189   GENO      G/G      G/C      C/C
  19    rs77294189 COUNTS        0        6       34
  19    rs77294189   FREQ        0     0.15     0.85
  19    rs77294189   MEAN       NA    7.814    8.463
  19    rs77294189     SD       NA    1.029   0.7228
  19    rs76623884   GENO      A/A      A/C      C/C
  19    rs76623884 COUNTS        0        4       36
  19    rs76623884   FREQ        0      0.1      0.9
  19    rs76623884   MEAN       NA    8.553    8.345
  19    rs76623884     SD       NA   0.5775   0.8198
  19    rs10410263   GENO      A/A      A/G      G/G
  19    rs10410263 COUNTS        6       22       12
  19    rs10410263   FREQ     0.15     0.55      0.3
  19    rs10410263   MEAN    8.212    8.446    8.294
  19    rs10410263     SD   0.6919   0.7051    1.022
  19     rs1110622   GENO      T/T      T/C      C/C
  19     rs1110622 COUNTS        0        4       36
  19     rs1110622   FREQ        0      0.1      0.9
  19     rs1110622   MEAN       NA    8.507     8.35
  19     rs1110622     SD       NA   0.4509   0.8278
  19     rs1110621   GENO      T/T      T/C      C/C
  19     rs1110621 COUNTS        1        8       31
  19     rs1110621   FREQ    0.025      0.2    0.775
  19     rs1110621   MEAN    8.999    8.604    8.284
  19     rs1110621     SD        0   0.7221   0.8158
  19     rs3795010   GENO      C/C      C/A      A/A
  19     rs3795010 COUNTS        1        8       31
  19     rs3795010   FREQ    0.025      0.2    0.775
  19     rs3795010   MEAN    8.999    8.604    8.284
  19     rs3795010     SD        0   0.7221   0.8158
  19   rs114302463   GENO      T/T      T/G      G/G
  19   rs114302463 COUNTS        0        6       34
  19   rs114302463   FREQ        0     0.15     0.85
  19   rs114302463   MEAN       NA     8.41    8.358
  19   rs114302463     SD       NA    1.182    0.732
  19    rs11298163   GENO    AC/AC     AC/A      A/A
  19    rs11298163 COUNTS        1        8       31
  19    rs11298163   FREQ    0.025      0.2    0.775
  19    rs11298163   MEAN    8.999    8.604    8.284
  19    rs11298163     SD        0   0.7221   0.8158
  19    rs61426112   GENO      A/A      A/T      T/T
  19    rs61426112 COUNTS        0        6       34
  19    rs61426112   FREQ        0     0.15     0.85
  19    rs61426112   MEAN       NA    8.294    8.378
  19    rs61426112     SD       NA    0.604   0.8316
  19   rs115578373   GENO      T/T      T/C      C/C
  19   rs115578373 COUNTS        0        6       34
  19   rs115578373   FREQ        0     0.15     0.85
  19   rs115578373   MEAN       NA     8.41    8.358
  19   rs115578373     SD       NA    1.182    0.732
  19   rs570213340   GENO      G/G      G/A      A/A
  19   rs570213340 COUNTS        0        4       36
  19   rs570213340   FREQ        0      0.1      0.9
  19   rs570213340   MEAN       NA    8.669    8.332
  19   rs570213340     SD       NA   0.8847   0.7914
  19    rs73549940   GENO      A/A      A/C      C/C
  19    rs73549940 COUNTS        2        9       29
  19    rs73549940   FREQ     0.05    0.225    0.725
  19    rs73549940   MEAN    8.458    8.367    8.359
  19    rs73549940     SD    1.379   0.7628   0.8041
  19      rs683305   GENO      T/T      T/C      C/C
  19      rs683305 COUNTS        2       16       22
  19      rs683305   FREQ     0.05      0.4     0.55
  19      rs683305   MEAN    8.147      8.5    8.288
  19      rs683305     SD    1.205   0.5764   0.9188
  19    rs79554965   GENO      A/A      A/G      G/G
  19    rs79554965 COUNTS        0        6       34
  19    rs79554965   FREQ        0     0.15     0.85
  19    rs79554965   MEAN       NA    7.814    8.463
  19    rs79554965     SD       NA    1.029   0.7228
  19    rs73549942   GENO      A/A      A/G      G/G
  19    rs73549942 COUNTS        0        8       32
  19    rs73549942   FREQ        0      0.2      0.8
  19    rs73549942   MEAN       NA    8.424    8.351
  19    rs73549942     SD       NA   0.8865   0.7859
  19      rs509081   GENO      T/T      T/G      G/G
  19      rs509081 COUNTS        0        4       36
  19      rs509081   FREQ        0      0.1      0.9
  19      rs509081   MEAN       NA    8.553    8.345
  19      rs509081     SD       NA   0.5775   0.8198
  19      rs509079   GENO      T/T      T/G      G/G
  19      rs509079 COUNTS        0        4       36
  19      rs509079   FREQ        0      0.1      0.9
  19      rs509079   MEAN       NA    8.553    8.345
  19      rs509079     SD       NA   0.5775   0.8198
  19    rs80336072   GENO      T/T      T/C      C/C
  19    rs80336072 COUNTS        0       11       29
  19    rs80336072   FREQ        0    0.275    0.725
  19    rs80336072   MEAN       NA    8.357    8.369
  19    rs80336072     SD       NA   0.9528   0.7464
  19   rs111964534   GENO      T/T      T/C      C/C
  19   rs111964534 COUNTS        0        6       34
  19   rs111964534   FREQ        0     0.15     0.85
  19   rs111964534   MEAN       NA    7.814    8.463
  19   rs111964534     SD       NA    1.029   0.7228
  19    rs74695033   GENO      G/G      G/A      A/A
  19    rs74695033 COUNTS        1        3       36
  19    rs74695033   FREQ    0.025    0.075      0.9
  19    rs74695033   MEAN    8.791    8.682    8.327
  19    rs74695033     SD        0   0.4593   0.8233
  19    rs73549943   GENO      G/G      G/C      C/C
  19    rs73549943 COUNTS        0        8       32
  19    rs73549943   FREQ        0      0.2      0.8
  19    rs73549943   MEAN       NA    8.424    8.351
  19    rs73549943     SD       NA   0.8865   0.7859
  19   rs111802507   GENO      A/A      A/G      G/G
  19   rs111802507 COUNTS        0        5       35
  19   rs111802507   FREQ        0    0.125    0.875
  19   rs111802507   MEAN       NA    7.855    8.439
  19   rs111802507     SD       NA    1.145   0.7266
  19   rs114214766   GENO      A/A      A/G      G/G
  19   rs114214766 COUNTS        0        6       34
  19   rs114214766   FREQ        0     0.15     0.85
  19   rs114214766   MEAN       NA    8.294    8.378
  19   rs114214766     SD       NA    0.604   0.8316
  19    rs73923435   GENO      T/T      T/G      G/G
  19    rs73923435 COUNTS        2       18       20
  19    rs73923435   FREQ     0.05     0.45      0.5
  19    rs73923435   MEAN    7.461    8.633    8.216
  19    rs73923435     SD    1.795   0.5944   0.7973
  19     rs7255387   GENO      C/C      C/T      T/T
  19     rs7255387 COUNTS        2        9       29
  19     rs7255387   FREQ     0.05    0.225    0.725
  19     rs7255387   MEAN    8.458    8.367    8.359
  19     rs7255387     SD    1.379   0.7628   0.8041
  19    rs78960448   GENO      C/C      C/T      T/T
  19    rs78960448 COUNTS        1        3       36
  19    rs78960448   FREQ    0.025    0.075      0.9
  19    rs78960448   MEAN    8.791    8.682    8.327
  19    rs78960448     SD        0   0.4593   0.8233
  19    rs75460141   GENO      T/T      T/G      G/G
  19    rs75460141 COUNTS        0        6       34
  19    rs75460141   FREQ        0     0.15     0.85
  19    rs75460141   MEAN       NA    8.294    8.378
  19    rs75460141     SD       NA    0.604   0.8316
  19      rs574937   GENO      C/C      C/G      G/G
  19      rs574937 COUNTS        1        7       32
  19      rs574937   FREQ    0.025    0.175      0.8
  19      rs574937   MEAN    8.999    8.573      8.3
  19      rs574937     SD        0   0.7742   0.8081
  19    rs10415213   GENO      T/T      T/G      G/G
  19    rs10415213 COUNTS        1        3       36
  19    rs10415213   FREQ    0.025    0.075      0.9
  19    rs10415213   MEAN    8.791    8.682    8.327
  19    rs10415213     SD        0   0.4593   0.8233
  19      rs572011   GENO      C/C      C/A      A/A
  19      rs572011 COUNTS        0        4       36
  19      rs572011   FREQ        0      0.1      0.9
  19      rs572011   MEAN       NA    8.553    8.345
  19      rs572011     SD       NA   0.5775   0.8198
  19    rs80111252   GENO      C/C      C/T      T/T
  19    rs80111252 COUNTS        1        3       36
  19    rs80111252   FREQ    0.025    0.075      0.9
  19    rs80111252   MEAN    7.483    8.926    8.343
  19    rs80111252     SD        0   0.4816   0.8014
  19    rs73923436   GENO      G/G      G/A      A/A
  19    rs73923436 COUNTS        2       18       20
  19    rs73923436   FREQ     0.05     0.45      0.5
  19    rs73923436   MEAN    7.461    8.633    8.216
  19    rs73923436     SD    1.795   0.5944   0.7973
  19   rs114137841   GENO      C/C      C/T      T/T
  19   rs114137841 COUNTS        0        4       36
  19   rs114137841   FREQ        0      0.1      0.9
  19   rs114137841   MEAN       NA    8.082    8.397
  19   rs114137841     SD       NA   0.5225   0.8195
  19    rs60902169   GENO      G/G      G/A      A/A
  19    rs60902169 COUNTS        6       22       12
  19    rs60902169   FREQ     0.15     0.55      0.3
  19    rs60902169   MEAN    8.212    8.446    8.294
  19    rs60902169     SD   0.6919   0.7051    1.022
  19    rs80001830   GENO      T/T      T/G      G/G
  19    rs80001830 COUNTS        1        3       36
  19    rs80001830   FREQ    0.025    0.075      0.9
  19    rs80001830   MEAN    8.791    8.682    8.327
  19    rs80001830     SD        0   0.4593   0.8233
  19   rs138436876   GENO AGTGATC/AGTGATC AGTGATC/A      A/A
  19   rs138436876 COUNTS        0        4       36
  19   rs138436876   FREQ        0      0.1      0.9
  19   rs138436876   MEAN       NA    8.669    8.332
  19   rs138436876     SD       NA   0.8847   0.7914
  19    rs35989251   GENO    TA/TA     TA/T      T/T
  19    rs35989251 COUNTS        1        8       31
  19    rs35989251   FREQ    0.025      0.2    0.775
  19    rs35989251   MEAN    8.999    8.604    8.284
  19    rs35989251     SD        0   0.7221   0.8158
  19    rs78936951   GENO      C/C      C/T      T/T
  19    rs78936951 COUNTS        0        6       34
  19    rs78936951   FREQ        0     0.15     0.85
  19    rs78936951   MEAN       NA    8.294    8.378
  19    rs78936951     SD       NA    0.604   0.8316
  19    rs79200872   GENO      C/C      C/T      T/T
  19    rs79200872 COUNTS        1        8       31
  19    rs79200872   FREQ    0.025      0.2    0.775
  19    rs79200872   MEAN    8.854    7.982    8.449
  19    rs79200872     SD        0   0.8012   0.7865
  19    rs73549950   GENO      A/A      A/C      C/C
  19    rs73549950 COUNTS        3       13       24
  19    rs73549950   FREQ    0.075    0.325      0.6
  19    rs73549950   MEAN    7.966    8.325    8.438
  19    rs73549950     SD    1.295   0.8124   0.7454
  19    rs60827844   GENO    GA/GA     GA/G      G/G
  19    rs60827844 COUNTS        2       18       20
  19    rs60827844   FREQ     0.05     0.45      0.5
  19    rs60827844   MEAN    7.461    8.633    8.216
  19    rs60827844     SD    1.795   0.5944   0.7973
  19    rs10419786   GENO      C/C      C/T      T/T
  19    rs10419786 COUNTS        4       22       14
  19    rs10419786   FREQ      0.1     0.55     0.35
  19    rs10419786   MEAN    7.952    8.591    8.129
  19    rs10419786     SD    1.385   0.6379   0.7742
  19      rs687320   GENO      G/G      G/A      A/A
  19      rs687320 COUNTS        3       19       18
  19      rs687320   FREQ    0.075    0.475     0.45
  19      rs687320   MEAN    8.362    8.529    8.194
  19      rs687320     SD   0.9299   0.5523    0.983
  19      rs687789   GENO      C/C      C/T      T/T
  19      rs687789 COUNTS        5       19       16
  19      rs687789   FREQ    0.125    0.475      0.4
  19      rs687789   MEAN     8.17    8.385    8.403
  19      rs687789     SD   0.7323   0.7835   0.8666
  19      rs687791   GENO      C/C      C/T      T/T
  19      rs687791 COUNTS        5       19       16
  19      rs687791   FREQ    0.125    0.475      0.4
  19      rs687791   MEAN     8.17    8.385    8.403
  19      rs687791     SD   0.7323   0.7835   0.8666
  19    rs10412321   GENO      A/A      A/G      G/G
  19    rs10412321 COUNTS        0        4       36
  19    rs10412321   FREQ        0      0.1      0.9
  19    rs10412321   MEAN       NA    8.669    8.332
  19    rs10412321     SD       NA   0.8847   0.7914
  19    rs73549954   GENO      T/T      T/C      C/C
  19    rs73549954 COUNTS        0        8       32
  19    rs73549954   FREQ        0      0.2      0.8
  19    rs73549954   MEAN       NA    8.424    8.351
  19    rs73549954     SD       NA   0.8865   0.7859
  19    rs28449972   GENO      C/C      C/G      G/G
  19    rs28449972 COUNTS        1        4       35
  19    rs28449972   FREQ    0.025      0.1    0.875
  19    rs28449972   MEAN    8.791    8.631    8.323
  19    rs28449972     SD        0   0.3891   0.8349
  19    rs12979180   GENO      T/T      T/C      C/C
  19    rs12979180 COUNTS        0       10       30
  19    rs12979180   FREQ        0     0.25     0.75
  19    rs12979180   MEAN       NA    8.175    8.429
  19    rs12979180     SD       NA   0.5868   0.8529
  19    rs11880033   GENO      A/A      A/G      G/G
  19    rs11880033 COUNTS        0       10       30
  19    rs11880033   FREQ        0     0.25     0.75
  19    rs11880033   MEAN       NA    8.175    8.429
  19    rs11880033     SD       NA   0.5868   0.8529
  19   rs112156119   GENO      C/C      C/A      A/A
  19   rs112156119 COUNTS        3        4       33
  19   rs112156119   FREQ    0.075      0.1    0.825
  19   rs112156119   MEAN    8.186    7.525    8.484
  19   rs112156119     SD   0.5876    1.133   0.7235
  19   rs116780067   GENO      G/G      G/C      C/C
  19   rs116780067 COUNTS        0        4       36
  19   rs116780067   FREQ        0      0.1      0.9
  19   rs116780067   MEAN       NA    8.544    8.346
  19   rs116780067     SD       NA   0.5408   0.8222
  19      rs553528   GENO      G/G      G/A      A/A
  19      rs553528 COUNTS        1       12       27
  19      rs553528   FREQ    0.025      0.3    0.675
  19      rs553528   MEAN    8.854    8.173    8.433
  19      rs553528     SD        0   0.7605   0.8206
  19    rs10401349   GENO      A/A      A/G      G/G
  19    rs10401349 COUNTS        1        3       36
  19    rs10401349   FREQ    0.025    0.075      0.9
  19    rs10401349   MEAN    8.791    8.682    8.327
  19    rs10401349     SD        0   0.4593   0.8233
  19    rs10403344   GENO      T/T      T/C      C/C
  19    rs10403344 COUNTS        0       10       30
  19    rs10403344   FREQ        0     0.25     0.75
  19    rs10403344   MEAN       NA    8.357    8.369
  19    rs10403344     SD       NA    1.004   0.7334
  19      rs622574   GENO      A/A      A/T      T/T
  19      rs622574 COUNTS        0        4       36
  19      rs622574   FREQ        0      0.1      0.9
  19      rs622574   MEAN       NA    8.553    8.345
  19      rs622574     SD       NA   0.5775   0.8198
  19      rs623062   GENO      G/G      G/A      A/A
  19      rs623062 COUNTS        1       12       27
  19      rs623062   FREQ    0.025      0.3    0.675
  19      rs623062   MEAN    8.854    8.173    8.433
  19      rs623062     SD        0   0.7605   0.8206
  19   rs113961306   GENO      T/T      T/C      C/C
  19   rs113961306 COUNTS        0        6       34
  19   rs113961306   FREQ        0     0.15     0.85
  19   rs113961306   MEAN       NA    7.814    8.463
  19   rs113961306     SD       NA    1.029   0.7228
  19    rs10407686   GENO      A/A      A/G      G/G
  19    rs10407686 COUNTS        1        3       36
  19    rs10407686   FREQ    0.025    0.075      0.9
  19    rs10407686   MEAN    8.791    8.682    8.327
  19    rs10407686     SD        0   0.4593   0.8233
  19    rs10408625   GENO      A/A      A/G      G/G
  19    rs10408625 COUNTS        1        3       36
  19    rs10408625   FREQ    0.025    0.075      0.9
  19    rs10408625   MEAN    8.791    8.682    8.327
  19    rs10408625     SD        0   0.4593   0.8233
  19      rs637094   GENO      A/A      A/G      G/G
  19      rs637094 COUNTS        2       16       22
  19      rs637094   FREQ     0.05      0.4     0.55
  19      rs637094   MEAN    8.147      8.5    8.288
  19      rs637094     SD    1.205   0.5764   0.9188
  19    rs59277920   GENO      A/A      A/G      G/G
  19    rs59277920 COUNTS       11       17       12
  19    rs59277920   FREQ    0.275    0.425      0.3
  19    rs59277920   MEAN    8.241    8.429    8.389
  19    rs59277920     SD   0.8263   0.7872   0.8362
  19   rs115117074   GENO      T/T      T/C      C/C
  19   rs115117074 COUNTS        0        6       34
  19   rs115117074   FREQ        0     0.15     0.85
  19   rs115117074   MEAN       NA     8.41    8.358
  19   rs115117074     SD       NA    1.182    0.732
  19   rs138598087   GENO      A/A      A/G      G/G
  19   rs138598087 COUNTS        0        6       34
  19   rs138598087   FREQ        0     0.15     0.85
  19   rs138598087   MEAN       NA    7.814    8.463
  19   rs138598087     SD       NA    1.029   0.7228
  19      rs602054   GENO      A/A      A/C      C/C
  19      rs602054 COUNTS        4       14       22
  19      rs602054   FREQ      0.1     0.35     0.55
  19      rs602054   MEAN    8.561    8.209     8.43
  19      rs602054     SD   0.3452    1.006   0.7096
  19      rs573297   GENO      G/G      G/A      A/A
  19      rs573297 COUNTS        6       21       13
  19      rs573297   FREQ     0.15    0.525    0.325
  19      rs573297   MEAN    8.534    8.314    8.371
  19      rs573297     SD   0.6083    0.838   0.8445
  19   rs114678243   GENO      A/A      A/G      G/G
  19   rs114678243 COUNTS        0        6       34
  19   rs114678243   FREQ        0     0.15     0.85
  19   rs114678243   MEAN       NA     8.41    8.358
  19   rs114678243     SD       NA    1.182    0.732
  19    rs78293648   GENO      C/C      C/T      T/T
  19    rs78293648 COUNTS        0        6       34
  19    rs78293648   FREQ        0     0.15     0.85
  19    rs78293648   MEAN       NA    8.294    8.378
  19    rs78293648     SD       NA    0.604   0.8316
  19   rs201515277   GENO      T/T     T/TA    TA/TA
  19   rs201515277 COUNTS        2        9       29
  19   rs201515277   FREQ     0.05    0.225    0.725
  19   rs201515277   MEAN    7.624    8.653    8.328
  19   rs201515277     SD   0.4653   0.5223   0.8535
  19   rs143824257   GENO      A/A      A/G      G/G
  19   rs143824257 COUNTS        1       12       27
  19   rs143824257   FREQ    0.025      0.3    0.675
  19   rs143824257   MEAN    8.854    8.173    8.433
  19   rs143824257     SD        0   0.7605   0.8206
  19   rs147254341   GENO      T/T      T/C      C/C
  19   rs147254341 COUNTS        1        3       36
  19   rs147254341   FREQ    0.025    0.075      0.9
  19   rs147254341   MEAN    7.483    8.926    8.343
  19   rs147254341     SD        0   0.4816   0.8014
  19    rs59907625   GENO      G/G      G/A      A/A
  19    rs59907625 COUNTS        2       15       23
  19    rs59907625   FREQ     0.05    0.375    0.575
  19    rs59907625   MEAN    8.761    8.412    8.301
  19    rs59907625     SD  0.04252   0.8533    0.799
  19   rs111856345   GENO      T/T      T/G      G/G
  19   rs111856345 COUNTS        2        9       29
  19   rs111856345   FREQ     0.05    0.225    0.725
  19   rs111856345   MEAN    8.458    8.367    8.359
  19   rs111856345     SD    1.379   0.7628   0.8041
  19    rs58617377   GENO      T/T      T/C      C/C
  19    rs58617377 COUNTS        2       15       23
  19    rs58617377   FREQ     0.05    0.375    0.575
  19    rs58617377   MEAN    8.761    8.412    8.301
  19    rs58617377     SD  0.04252   0.8533    0.799
  19   rs140199860   GENO      G/G      G/C      C/C
  19   rs140199860 COUNTS        0        4       36
  19   rs140199860   FREQ        0      0.1      0.9
  19   rs140199860   MEAN       NA    8.553    8.345
  19   rs140199860     SD       NA   0.5775   0.8198
  19   rs573939462   GENO      A/A    A/ATG  ATG/ATG
  19   rs573939462 COUNTS        4       24       12
  19   rs573939462   FREQ      0.1      0.6      0.3
  19   rs573939462   MEAN    7.948    8.253     8.73
  19   rs573939462     SD   0.8659   0.8335   0.5927
  19    rs78597455   GENO      A/A      A/G      G/G
  19    rs78597455 COUNTS        1       12       27
  19    rs78597455   FREQ    0.025      0.3    0.675
  19    rs78597455   MEAN    8.854    8.173    8.433
  19    rs78597455     SD        0   0.7605   0.8206
  19    rs11880706   GENO      G/G      G/C      C/C
  19    rs11880706 COUNTS        2       15       23
  19    rs11880706   FREQ     0.05    0.375    0.575
  19    rs11880706   MEAN    8.761    8.412    8.301
  19    rs11880706     SD  0.04252   0.8533    0.799
  19   rs116105499   GENO      G/G      G/A      A/A
  19   rs116105499 COUNTS        0        4       36
  19   rs116105499   FREQ        0      0.1      0.9
  19   rs116105499   MEAN       NA    8.553    8.345
  19   rs116105499     SD       NA   0.5775   0.8198
  19   rs112714471   GENO      G/G      G/C      C/C
  19   rs112714471 COUNTS        0        6       34
  19   rs112714471   FREQ        0     0.15     0.85
  19   rs112714471   MEAN       NA    7.814    8.463
  19   rs112714471     SD       NA    1.029   0.7228
  19   rs138190849   GENO      C/C      C/G      G/G
  19   rs138190849 COUNTS        0        6       34
  19   rs138190849   FREQ        0     0.15     0.85
  19   rs138190849   MEAN       NA     8.41    8.358
  19   rs138190849     SD       NA    1.182    0.732
  19   rs546169517   GENO      T/T      T/A      A/A
  19   rs546169517 COUNTS        2       10       28
  19   rs546169517   FREQ     0.05     0.25      0.7
  19   rs546169517   MEAN    8.458    8.366    8.359
  19   rs546169517     SD    1.379   0.7191   0.8189
  19      rs543030   GENO      C/C      C/T      T/T
  19      rs543030 COUNTS        6       21       13
  19      rs543030   FREQ     0.15    0.525    0.325
  19      rs543030   MEAN    8.534    8.314    8.371
  19      rs543030     SD   0.6083    0.838   0.8445
  19   rs113706407   GENO      T/T      T/C      C/C
  19   rs113706407 COUNTS        1       12       27
  19   rs113706407   FREQ    0.025      0.3    0.675
  19   rs113706407   MEAN    8.731    8.345    8.361
  19   rs113706407     SD        0   0.9292   0.7606
  19   rs144733211   GENO      A/A      A/C      C/C
  19   rs144733211 COUNTS        0        4       36
  19   rs144733211   FREQ        0      0.1      0.9
  19   rs144733211   MEAN       NA    8.653    8.334
  19   rs144733211     SD       NA   0.4796   0.8215
  19   rs148125491   GENO      G/G      G/C      C/C
  19   rs148125491 COUNTS        0        6       34
  19   rs148125491   FREQ        0     0.15     0.85
  19   rs148125491   MEAN       NA     8.41    8.358
  19   rs148125491     SD       NA    1.182    0.732
  19   rs564185905   GENO      C/C     C/CA    CA/CA
  19   rs564185905 COUNTS        3       25       12
  19   rs564185905   FREQ    0.075    0.625      0.3
  19   rs564185905   MEAN    8.724    8.281    8.452
  19   rs564185905     SD   0.8558   0.7998   0.8097
  19   rs113240307   GENO      A/A      A/G      G/G
  19   rs113240307 COUNTS        0        6       34
  19   rs113240307   FREQ        0     0.15     0.85
  19   rs113240307   MEAN       NA    7.814    8.463
  19   rs113240307     SD       NA    1.029   0.7228
  19     rs7251098   GENO      T/T      T/G      G/G
  19     rs7251098 COUNTS        0        6       34
  19     rs7251098   FREQ        0     0.15     0.85
  19     rs7251098   MEAN       NA    8.294    8.378
  19     rs7251098     SD       NA    0.604   0.8316
  19   rs115022256   GENO      A/A      A/C      C/C
  19   rs115022256 COUNTS        1        5       34
  19   rs115022256   FREQ    0.025    0.125     0.85
  19   rs115022256   MEAN    8.854    8.182    8.378
  19   rs115022256     SD        0   0.6017   0.8316
  19      rs609335   GENO      C/C      C/A      A/A
  19      rs609335 COUNTS        1       12       27
  19      rs609335   FREQ    0.025      0.3    0.675
  19      rs609335   MEAN    8.854    8.173    8.433
  19      rs609335     SD        0   0.7605   0.8206
  19   rs114478046   GENO      T/T      T/G      G/G
  19   rs114478046 COUNTS        1        8       31
  19   rs114478046   FREQ    0.025      0.2    0.775
  19   rs114478046   MEAN    8.854    7.982    8.449
  19   rs114478046     SD        0   0.8012   0.7865
  19    rs66503447   GENO      G/G     G/GT    GT/GT
  19    rs66503447 COUNTS        3       21       16
  19    rs66503447   FREQ    0.075    0.525      0.4
  19    rs66503447   MEAN    8.133    8.372    8.401
  19    rs66503447     SD   0.6244   0.7087   0.9547
  19    rs76024709   GENO      G/G      G/A      A/A
  19    rs76024709 COUNTS        0        6       34
  19    rs76024709   FREQ        0     0.15     0.85
  19    rs76024709   MEAN       NA    7.814    8.463
  19    rs76024709     SD       NA    1.029   0.7228
  19    rs77657770   GENO      A/A      A/C      C/C
  19    rs77657770 COUNTS        0        6       34
  19    rs77657770   FREQ        0     0.15     0.85
  19    rs77657770   MEAN       NA    7.814    8.463
  19    rs77657770     SD       NA    1.029   0.7228
  19    rs77517239   GENO      C/C      C/A      A/A
  19    rs77517239 COUNTS        2       17       21
  19    rs77517239   FREQ     0.05    0.425    0.525
  19    rs77517239   MEAN    8.458    8.408    8.322
  19    rs77517239     SD    1.379   0.8611   0.7358
  19    rs11665960   GENO      A/A      A/G      G/G
  19    rs11665960 COUNTS        0       10       30
  19    rs11665960   FREQ        0     0.25     0.75
  19    rs11665960   MEAN       NA    8.175    8.429
  19    rs11665960     SD       NA   0.5868   0.8529
  19    rs11666200   GENO      T/T      T/C      C/C
  19    rs11666200 COUNTS        0       10       30
  19    rs11666200   FREQ        0     0.25     0.75
  19    rs11666200   MEAN       NA    8.175    8.429
  19    rs11666200     SD       NA   0.5868   0.8529
  19     rs2163802   GENO      C/C      C/T      T/T
  19     rs2163802 COUNTS        0       10       30
  19     rs2163802   FREQ        0     0.25     0.75
  19     rs2163802   MEAN       NA    8.175    8.429
  19     rs2163802     SD       NA   0.5868   0.8529
  19   rs143326088   GENO      C/C  C/CCTGT CCTGT/CCTGT
  19   rs143326088 COUNTS        0        4       36
  19   rs143326088   FREQ        0      0.1      0.9
  19   rs143326088   MEAN       NA    8.553    8.345
  19   rs143326088     SD       NA   0.5775   0.8198
  19    rs11879739   GENO      C/C      C/A      A/A
  19    rs11879739 COUNTS        2       16       22
  19    rs11879739   FREQ     0.05      0.4     0.55
  19    rs11879739   MEAN    8.147      8.5    8.288
  19    rs11879739     SD    1.205   0.5764   0.9188
  19    rs76428705   GENO      A/A      A/G      G/G
  19    rs76428705 COUNTS        0        6       34
  19    rs76428705   FREQ        0     0.15     0.85
  19    rs76428705   MEAN       NA    7.814    8.463
  19    rs76428705     SD       NA    1.029   0.7228
  19    rs73549958   GENO      T/T      T/C      C/C
  19    rs73549958 COUNTS        2        9       29
  19    rs73549958   FREQ     0.05    0.225    0.725
  19    rs73549958   MEAN    8.458    8.367    8.359
  19    rs73549958     SD    1.379   0.7628   0.8041
  19   rs368962252   GENO      C/C     C/CT    CT/CT
  19   rs368962252 COUNTS        3       21       16
  19   rs368962252   FREQ    0.075    0.525      0.4
  19   rs368962252   MEAN    7.966    8.374    8.429
  19   rs368962252     SD    1.295   0.8712    0.611
  19    rs28479876   GENO      C/C      C/T      T/T
  19    rs28479876 COUNTS        1        3       36
  19    rs28479876   FREQ    0.025    0.075      0.9
  19    rs28479876   MEAN    8.791    8.682    8.327
  19    rs28479876     SD        0   0.4593   0.8233
  19      rs476988   GENO      C/C      C/T      T/T
  19      rs476988 COUNTS        1       12       27
  19      rs476988   FREQ    0.025      0.3    0.675
  19      rs476988   MEAN    8.854    8.173    8.433
  19      rs476988     SD        0   0.7605   0.8206
  19    rs73549960   GENO      A/A      A/G      G/G
  19    rs73549960 COUNTS        3       21       16
  19    rs73549960   FREQ    0.075    0.525      0.4
  19    rs73549960   MEAN    7.966    8.374    8.429
  19    rs73549960     SD    1.295   0.8712    0.611
  19    rs73923443   GENO      A/A      A/G      G/G
  19    rs73923443 COUNTS        0        4       36
  19    rs73923443   FREQ        0      0.1      0.9
  19    rs73923443   MEAN       NA    8.507     8.35
  19    rs73923443     SD       NA   0.4509   0.8278
  19    rs73549964   GENO      A/A      A/G      G/G
  19    rs73549964 COUNTS        0        8       32
  19    rs73549964   FREQ        0      0.2      0.8
  19    rs73549964   MEAN       NA    8.424    8.351
  19    rs73549964     SD       NA   0.8865   0.7859
  19    rs10406048   GENO      T/T      T/C      C/C
  19    rs10406048 COUNTS        0        4       36
  19    rs10406048   FREQ        0      0.1      0.9
  19    rs10406048   MEAN       NA    8.669    8.332
  19    rs10406048     SD       NA   0.8847   0.7914
  19    rs78148525   GENO      G/G      G/T      T/T
  19    rs78148525 COUNTS        1        3       36
  19    rs78148525   FREQ    0.025    0.075      0.9
  19    rs78148525   MEAN    8.791    8.682    8.327
  19    rs78148525     SD        0   0.4593   0.8233
  19      rs557318   GENO      G/G      G/C      C/C
  19      rs557318 COUNTS        2       16       22
  19      rs557318   FREQ     0.05      0.4     0.55
  19      rs557318   MEAN    8.147      8.5    8.288
  19      rs557318     SD    1.205   0.5764   0.9188
  19   rs111725429   GENO    AT/AT     AT/A      A/A
  19   rs111725429 COUNTS        6       21       13
  19   rs111725429   FREQ     0.15    0.525    0.325
  19   rs111725429   MEAN    8.534    8.314    8.371
  19   rs111725429     SD   0.6083    0.838   0.8445
  19    rs11879374   GENO      G/G      G/T      T/T
  19    rs11879374 COUNTS        1        3       36
  19    rs11879374   FREQ    0.025    0.075      0.9
  19    rs11879374   MEAN    8.791    8.682    8.327
  19    rs11879374     SD        0   0.4593   0.8233
  19    rs74561304   GENO      A/A      A/G      G/G
  19    rs74561304 COUNTS        1        3       36
  19    rs74561304   FREQ    0.025    0.075      0.9
  19    rs74561304   MEAN    7.483    8.926    8.343
  19    rs74561304     SD        0   0.4816   0.8014
  19      rs588236   GENO      A/A      A/G      G/G
  19      rs588236 COUNTS        0        4       36
  19      rs588236   FREQ        0      0.1      0.9
  19      rs588236   MEAN       NA    8.553    8.345
  19      rs588236     SD       NA   0.5775   0.8198
  19     rs3795009   GENO      C/C      C/T      T/T
  19     rs3795009 COUNTS        1        3       36
  19     rs3795009   FREQ    0.025    0.075      0.9
  19     rs3795009   MEAN    8.791    8.682    8.327
  19     rs3795009     SD        0   0.4593   0.8233
  19      rs550905   GENO      T/T      T/C      C/C
  19      rs550905 COUNTS        2       16       22
  19      rs550905   FREQ     0.05      0.4     0.55
  19      rs550905   MEAN    8.147      8.5    8.288
  19      rs550905     SD    1.205   0.5764   0.9188
  19    rs73549967   GENO      C/C      C/T      T/T
  19    rs73549967 COUNTS        0        8       32
  19    rs73549967   FREQ        0      0.2      0.8
  19    rs73549967   MEAN       NA    8.424    8.351
  19    rs73549967     SD       NA   0.8865   0.7859
  19   rs111973445   GENO      G/G      G/A      A/A
  19   rs111973445 COUNTS        0        6       34
  19   rs111973445   FREQ        0     0.15     0.85
  19   rs111973445   MEAN       NA    7.814    8.463
  19   rs111973445     SD       NA    1.029   0.7228
  19    rs75645001   GENO      T/T      T/C      C/C
  19    rs75645001 COUNTS        0        6       34
  19    rs75645001   FREQ        0     0.15     0.85
  19    rs75645001   MEAN       NA    7.814    8.463
  19    rs75645001     SD       NA    1.029   0.7228
  19     rs7246824   GENO      C/C      C/G      G/G
  19     rs7246824 COUNTS        0        6       34
  19     rs7246824   FREQ        0     0.15     0.85
  19     rs7246824   MEAN       NA    8.294    8.378
  19     rs7246824     SD       NA    0.604   0.8316
  19   rs111360723   GENO      A/A      A/T      T/T
  19   rs111360723 COUNTS        0        6       34
  19   rs111360723   FREQ        0     0.15     0.85
  19   rs111360723   MEAN       NA    7.814    8.463
  19   rs111360723     SD       NA    1.029   0.7228
  19    rs78478209   GENO      T/T      T/C      C/C
  19    rs78478209 COUNTS        1       15       24
  19    rs78478209   FREQ    0.025    0.375      0.6
  19    rs78478209   MEAN    7.483    8.275    8.459
  19    rs78478209     SD        0    1.049   0.5961
  19    rs28718730   GENO      A/A      A/G      G/G
  19    rs28718730 COUNTS        1        3       36
  19    rs28718730   FREQ    0.025    0.075      0.9
  19    rs28718730   MEAN    8.791    8.682    8.327
  19    rs28718730     SD        0   0.4593   0.8233
  19   rs114348542   GENO      C/C      C/T      T/T
  19   rs114348542 COUNTS        0        4       36
  19   rs114348542   FREQ        0      0.1      0.9
  19   rs114348542   MEAN       NA    8.553    8.345
  19   rs114348542     SD       NA   0.5775   0.8198
  19    rs74452731   GENO      A/A      A/T      T/T
  19    rs74452731 COUNTS        0        4       36
  19    rs74452731   FREQ        0      0.1      0.9
  19    rs74452731   MEAN       NA    8.553    8.345
  19    rs74452731     SD       NA   0.5775   0.8198
  19   rs142775072   GENO    TA/TA     TA/T      T/T
  19   rs142775072 COUNTS        3       10       27
  19   rs142775072   FREQ    0.075     0.25    0.675
  19   rs142775072   MEAN    8.158    8.555    8.319
  19   rs142775072     SD    1.105   0.6892   0.8185
  19    rs73549970   GENO      T/T      T/C      C/C
  19    rs73549970 COUNTS        0        8       32
  19    rs73549970   FREQ        0      0.2      0.8
  19    rs73549970   MEAN       NA    8.424    8.351
  19    rs73549970     SD       NA   0.8865   0.7859
  19    rs10405373   GENO      T/T      T/A      A/A
  19    rs10405373 COUNTS        2       15       23
  19    rs10405373   FREQ     0.05    0.375    0.575
  19    rs10405373   MEAN    8.761    8.412    8.301
  19    rs10405373     SD  0.04252   0.8533    0.799
  19   rs111660512   GENO      G/G      G/A      A/A
  19   rs111660512 COUNTS        0        5       35
  19   rs111660512   FREQ        0    0.125    0.875
  19   rs111660512   MEAN       NA    7.855    8.439
  19   rs111660512     SD       NA    1.145   0.7266
  19   rs540815089   GENO      C/C  C/CTTTT CTTTT/CTTTT
  19   rs540815089 COUNTS        0        6       34
  19   rs540815089   FREQ        0     0.15     0.85
  19   rs540815089   MEAN       NA    7.814    8.463
  19   rs540815089     SD       NA    1.029   0.7228
  19   rs112541629   GENO      A/A      A/G      G/G
  19   rs112541629 COUNTS        0        6       34
  19   rs112541629   FREQ        0     0.15     0.85
  19   rs112541629   MEAN       NA    8.294    8.378
  19   rs112541629     SD       NA    0.604   0.8316
  19    rs76369997   GENO      A/A      A/T      T/T
  19    rs76369997 COUNTS        0        4       36
  19    rs76369997   FREQ        0      0.1      0.9
  19    rs76369997   MEAN       NA    8.553    8.345
  19    rs76369997     SD       NA   0.5775   0.8198
  19     rs8103735   GENO      A/A      A/G      G/G
  19     rs8103735 COUNTS        1        3       36
  19     rs8103735   FREQ    0.025    0.075      0.9
  19     rs8103735   MEAN    8.791    8.682    8.327
  19     rs8103735     SD        0   0.4593   0.8233
  19   rs182727077   GENO      G/G      G/C      C/C
  19   rs182727077 COUNTS        0        6       34
  19   rs182727077   FREQ        0     0.15     0.85
  19   rs182727077   MEAN       NA     8.41    8.358
  19   rs182727077     SD       NA    1.182    0.732
  19    rs56730124   GENO      C/C      C/G      G/G
  19    rs56730124 COUNTS        0       10       30
  19    rs56730124   FREQ        0     0.25     0.75
  19    rs56730124   MEAN       NA    8.357    8.369
  19    rs56730124     SD       NA    1.004   0.7334
  19   rs113376976   GENO      T/T      T/C      C/C
  19   rs113376976 COUNTS        2        9       29
  19   rs113376976   FREQ     0.05    0.225    0.725
  19   rs113376976   MEAN    8.458    8.367    8.359
  19   rs113376976     SD    1.379   0.7628   0.8041
  19   rs146533533   GENO      G/G      G/A      A/A
  19   rs146533533 COUNTS        0        6       34
  19   rs146533533   FREQ        0     0.15     0.85
  19   rs146533533   MEAN       NA    7.814    8.463
  19   rs146533533     SD       NA    1.029   0.7228
  19     rs8108378   GENO      G/G      G/A      A/A
  19     rs8108378 COUNTS        1        3       36
  19     rs8108378   FREQ    0.025    0.075      0.9
  19     rs8108378   MEAN    8.791    8.682    8.327
  19     rs8108378     SD        0   0.4593   0.8233
  19     rs8108512   GENO      G/G      G/A      A/A
  19     rs8108512 COUNTS        6       17       17
  19     rs8108512   FREQ     0.15    0.425    0.425
  19     rs8108512   MEAN    8.577    8.187     8.47
  19     rs8108512     SD   0.6611    0.813   0.8263
  19    rs12975650   GENO      A/A      A/G      G/G
  19    rs12975650 COUNTS        0       10       30
  19    rs12975650   FREQ        0     0.25     0.75
  19    rs12975650   MEAN       NA    8.175    8.429
  19    rs12975650     SD       NA   0.5868   0.8529
  19    rs73549979   GENO      C/C      C/T      T/T
  19    rs73549979 COUNTS        0        8       32
  19    rs73549979   FREQ        0      0.2      0.8
  19    rs73549979   MEAN       NA    8.424    8.351
  19    rs73549979     SD       NA   0.8865   0.7859
  19     rs8107977   GENO      G/G      G/T      T/T
  19     rs8107977 COUNTS        1        8       31
  19     rs8107977   FREQ    0.025      0.2    0.775
  19     rs8107977   MEAN    8.999    8.604    8.284
  19     rs8107977     SD        0   0.7221   0.8158
  19    rs11670606   GENO      C/C      C/T      T/T
  19    rs11670606 COUNTS        0       10       30
  19    rs11670606   FREQ        0     0.25     0.75
  19    rs11670606   MEAN       NA    8.175    8.429
  19    rs11670606     SD       NA   0.5868   0.8529
  19   rs148143748   GENO      T/T      T/C      C/C
  19   rs148143748 COUNTS        0        4       36
  19   rs148143748   FREQ        0      0.1      0.9
  19   rs148143748   MEAN       NA    8.553    8.345
  19   rs148143748     SD       NA   0.5775   0.8198
  19   rs141976291   GENO      C/C      C/T      T/T
  19   rs141976291 COUNTS        0        6       34
  19   rs141976291   FREQ        0     0.15     0.85
  19   rs141976291   MEAN       NA    7.814    8.463
  19   rs141976291     SD       NA    1.029   0.7228
  19    rs28460625   GENO      G/G      G/A      A/A
  19    rs28460625 COUNTS        1        3       36
  19    rs28460625   FREQ    0.025    0.075      0.9
  19    rs28460625   MEAN    8.791    8.682    8.327
  19    rs28460625     SD        0   0.4593   0.8233
  19    rs16993371   GENO      T/T      T/C      C/C
  19    rs16993371 COUNTS        0        6       34
  19    rs16993371   FREQ        0     0.15     0.85
  19    rs16993371   MEAN       NA    8.163    8.401
  19    rs16993371     SD       NA   0.9265   0.7804
  19    rs10405994   GENO      G/G      G/A      A/A
  19    rs10405994 COUNTS        2       16       22
  19    rs10405994   FREQ     0.05      0.4     0.55
  19    rs10405994   MEAN    8.147      8.5    8.288
  19    rs10405994     SD    1.205   0.5764   0.9188
  19    rs17271924   GENO      A/A      A/G      G/G
  19    rs17271924 COUNTS        1        3       36
  19    rs17271924   FREQ    0.025    0.075      0.9
  19    rs17271924   MEAN    8.791    8.682    8.327
  19    rs17271924     SD        0   0.4593   0.8233
  19    rs78380430   GENO      A/A      A/G      G/G
  19    rs78380430 COUNTS        0        6       34
  19    rs78380430   FREQ        0     0.15     0.85
  19    rs78380430   MEAN       NA    8.294    8.378
  19    rs78380430     SD       NA    0.604   0.8316
  19    rs73549985   GENO      A/A      A/G      G/G
  19    rs73549985 COUNTS        2       15       23
  19    rs73549985   FREQ     0.05    0.375    0.575
  19    rs73549985   MEAN    8.458    8.384    8.346
  19    rs73549985     SD    1.379    0.912   0.7104
  19    rs16993372   GENO      C/C      C/A      A/A
  19    rs16993372 COUNTS        9       21       10
  19    rs16993372   FREQ    0.225    0.525     0.25
  19    rs16993372   MEAN    8.562    8.366    8.187
  19    rs16993372     SD   0.5982   0.8001   0.9631
  19    rs73549989   GENO      C/C      C/T      T/T
  19    rs73549989 COUNTS        8       19       13
  19    rs73549989   FREQ      0.2    0.475    0.325
  19    rs73549989   MEAN    8.567    8.184    8.508
  19    rs73549989     SD   0.5855   0.9702    0.586
  19    rs75596836   GENO      T/T      T/A      A/A
  19    rs75596836 COUNTS        2       12       26
  19    rs75596836   FREQ     0.05      0.3     0.65
  19    rs75596836   MEAN    8.587    8.218    8.417
  19    rs75596836     SD   0.3778   0.7855   0.8324
  19    rs73549991   GENO      C/C      C/G      G/G
  19    rs73549991 COUNTS        0        8       32
  19    rs73549991   FREQ        0      0.2      0.8
  19    rs73549991   MEAN       NA    8.424    8.351
  19    rs73549991     SD       NA   0.8865   0.7859
  19    rs16993374   GENO      C/C      C/T      T/T
  19    rs16993374 COUNTS        0        4       36
  19    rs16993374   FREQ        0      0.1      0.9
  19    rs16993374   MEAN       NA    8.507     8.35
  19    rs16993374     SD       NA   0.4509   0.8278
  19   rs542815659   GENO CAAAAAAAAAAAAAAAA/CAAAAAAAAAAAAAAAA CAAAAAAAAAAAAAAAA/C      C/C
  19   rs542815659 COUNTS        5       15       20
  19   rs542815659   FREQ    0.125    0.375      0.5
  19   rs542815659   MEAN    8.249    8.449    8.332
  19   rs542815659     SD   0.9451   0.6888   0.8666
  19    rs16993376   GENO      C/C      C/G      G/G
  19    rs16993376 COUNTS        0        4       36
  19    rs16993376   FREQ        0      0.1      0.9
  19    rs16993376   MEAN       NA    8.507     8.35
  19    rs16993376     SD       NA   0.4509   0.8278
  19   rs150889266   GENO      A/A A/AGGGGAG AGGGGAG/AGGGGAG
  19   rs150889266 COUNTS        1        3       36
  19   rs150889266   FREQ    0.025    0.075      0.9
  19   rs150889266   MEAN    8.791    8.682    8.327
  19   rs150889266     SD        0   0.4593   0.8233
  19     rs9676759   GENO      G/G      G/A      A/A
  19     rs9676759 COUNTS        0        6       34
  19     rs9676759   FREQ        0     0.15     0.85
  19     rs9676759   MEAN       NA    7.814    8.463
  19     rs9676759     SD       NA    1.029   0.7228
  19    rs10418205   GENO      A/A      A/G      G/G
  19    rs10418205 COUNTS        1        8       31
  19    rs10418205   FREQ    0.025      0.2    0.775
  19    rs10418205   MEAN    8.999    8.604    8.284
  19    rs10418205     SD        0   0.7221   0.8158
  19    rs73549994   GENO      T/T      T/C      C/C
  19    rs73549994 COUNTS        2       17       21
  19    rs73549994   FREQ     0.05    0.425    0.525
  19    rs73549994   MEAN    8.458    8.408    8.322
  19    rs73549994     SD    1.379   0.8611   0.7358
  19   rs200954323   GENO    AT/AT     AT/A      A/A
  19   rs200954323 COUNTS        0        6       34
  19   rs200954323   FREQ        0     0.15     0.85
  19   rs200954323   MEAN       NA    7.814    8.463
  19   rs200954323     SD       NA    1.029   0.7228
  19    rs71741773   GENO      G/G  G/GAATT GAATT/GAATT
  19    rs71741773 COUNTS        0       10       30
  19    rs71741773   FREQ        0     0.25     0.75
  19    rs71741773   MEAN       NA    8.357    8.369
  19    rs71741773     SD       NA    1.004   0.7334
  19   rs201584029   GENO      T/T     T/TG    TG/TG
  19   rs201584029 COUNTS        0        7       33
  19   rs201584029   FREQ        0    0.175    0.825
  19   rs201584029   MEAN       NA    8.396    8.359
  19   rs201584029     SD       NA    1.079   0.7434
  19   rs143544211   GENO      G/G  G/GAATT GAATT/GAATT
  19   rs143544211 COUNTS        5       18       17
  19   rs143544211   FREQ    0.125     0.45    0.425
  19   rs143544211   MEAN    8.649    8.302     8.35
  19   rs143544211     SD    0.849   0.7163   0.8873
  19    rs10404544   GENO      T/T      T/C      C/C
  19    rs10404544 COUNTS        2       16       22
  19    rs10404544   FREQ     0.05      0.4     0.55
  19    rs10404544   MEAN    8.147      8.5    8.288
  19    rs10404544     SD    1.205   0.5764   0.9188
  19    rs73543052   GENO      A/A      A/G      G/G
  19    rs73543052 COUNTS        2       15       23
  19    rs73543052   FREQ     0.05    0.375    0.575
  19    rs73543052   MEAN    8.458    8.338    8.376
  19    rs73543052     SD    1.379   0.6813   0.8594
  19    rs79564426   GENO      A/A      A/G      G/G
  19    rs79564426 COUNTS        0        6       34
  19    rs79564426   FREQ        0     0.15     0.85
  19    rs79564426   MEAN       NA     8.41    8.358
  19    rs79564426     SD       NA    1.182    0.732
  19    rs10423669   GENO      A/A      A/G      G/G
  19    rs10423669 COUNTS        0        4       36
  19    rs10423669   FREQ        0      0.1      0.9
  19    rs10423669   MEAN       NA    8.669    8.332
  19    rs10423669     SD       NA   0.8847   0.7914
  19    rs10411604   GENO      T/T      T/G      G/G
  19    rs10411604 COUNTS        3       19       18
  19    rs10411604   FREQ    0.075    0.475     0.45
  19    rs10411604   MEAN    8.362    8.529    8.194
  19    rs10411604     SD   0.9299   0.5523    0.983
  19    rs79791918   GENO      T/T      T/C      C/C
  19    rs79791918 COUNTS        0        4       36
  19    rs79791918   FREQ        0      0.1      0.9
  19    rs79791918   MEAN       NA    8.553    8.345
  19    rs79791918     SD       NA   0.5775   0.8198
  19    rs10411815   GENO      T/T      T/C      C/C
  19    rs10411815 COUNTS        2       16       22
  19    rs10411815   FREQ     0.05      0.4     0.55
  19    rs10411815   MEAN    8.147      8.5    8.288
  19    rs10411815     SD    1.205   0.5764   0.9188
  19    rs10405147   GENO      T/T      T/G      G/G
  19    rs10405147 COUNTS        1        3       36
  19    rs10405147   FREQ    0.025    0.075      0.9
  19    rs10405147   MEAN    8.791    8.682    8.327
  19    rs10405147     SD        0   0.4593   0.8233
  19    rs75093002   GENO      C/C      C/T      T/T
  19    rs75093002 COUNTS        0        8       32
  19    rs75093002   FREQ        0      0.2      0.8
  19    rs75093002   MEAN       NA    8.455    8.343
  19    rs75093002     SD       NA    1.013   0.7497
  19     rs8108217   GENO      T/T      T/C      C/C
  19     rs8108217 COUNTS        9       21       10
  19     rs8108217   FREQ    0.225    0.525     0.25
  19     rs8108217   MEAN    8.562    8.366    8.187
  19     rs8108217     SD   0.5982   0.8001   0.9631
  19    rs76012882   GENO      T/T      T/C      C/C
  19    rs76012882 COUNTS        0        8       32
  19    rs76012882   FREQ        0      0.2      0.8
  19    rs76012882   MEAN       NA    8.455    8.343
  19    rs76012882     SD       NA    1.013   0.7497
  19    rs58452134   GENO      G/G      G/T      T/T
  19    rs58452134 COUNTS        2       15       23
  19    rs58452134   FREQ     0.05    0.375    0.575
  19    rs58452134   MEAN    8.458    8.338    8.376
  19    rs58452134     SD    1.379   0.6813   0.8594
  19    rs58220924   GENO      C/C      C/A      A/A
  19    rs58220924 COUNTS        7       19       14
  19    rs58220924   FREQ    0.175    0.475     0.35
  19    rs58220924   MEAN    8.069     8.36    8.522
  19    rs58220924     SD    1.139   0.5824   0.8699
  19     rs8108892   GENO      A/A      A/G      G/G
  19     rs8108892 COUNTS        1        8       31
  19     rs8108892   FREQ    0.025      0.2    0.775
  19     rs8108892   MEAN    8.999    8.604    8.284
  19     rs8108892     SD        0   0.7221   0.8158
  19    rs58693730   GENO      T/T      T/A      A/A
  19    rs58693730 COUNTS        0        8       32
  19    rs58693730   FREQ        0      0.2      0.8
  19    rs58693730   MEAN       NA    8.455    8.343
  19    rs58693730     SD       NA    1.013   0.7497
  19    rs10401490   GENO      C/C      C/T      T/T
  19    rs10401490 COUNTS        1        3       36
  19    rs10401490   FREQ    0.025    0.075      0.9
  19    rs10401490   MEAN    8.791    8.682    8.327
  19    rs10401490     SD        0   0.4593   0.8233
  19    rs73543057   GENO      C/C      C/T      T/T
  19    rs73543057 COUNTS        7       19       14
  19    rs73543057   FREQ    0.175    0.475     0.35
  19    rs73543057   MEAN    8.069     8.36    8.522
  19    rs73543057     SD    1.139   0.5824   0.8699
  19    rs10422245   GENO      G/G      G/A      A/A
  19    rs10422245 COUNTS        1        3       36
  19    rs10422245   FREQ    0.025    0.075      0.9
  19    rs10422245   MEAN    8.791    8.682    8.327
  19    rs10422245     SD        0   0.4593   0.8233
  19   rs115014675   GENO      A/A      A/G      G/G
  19   rs115014675 COUNTS        0       10       30
  19   rs115014675   FREQ        0     0.25     0.75
  19   rs115014675   MEAN       NA    8.357    8.369
  19   rs115014675     SD       NA    1.004   0.7334
  19   rs141815985   GENO      T/T      T/G      G/G
  19   rs141815985 COUNTS        0        4       36
  19   rs141815985   FREQ        0      0.1      0.9
  19   rs141815985   MEAN       NA    8.581    8.342
  19   rs141815985     SD       NA   0.6959    0.811
  19   rs200865688   GENO      T/T    T/TCA  TCA/TCA
  19   rs200865688 COUNTS        0        9       31
  19   rs200865688   FREQ        0    0.225    0.775
  19   rs200865688   MEAN       NA    8.515    8.322
  19   rs200865688     SD       NA   0.9644   0.7523
  19    rs10402293   GENO      G/G      G/A      A/A
  19    rs10402293 COUNTS        1        3       36
  19    rs10402293   FREQ    0.025    0.075      0.9
  19    rs10402293   MEAN    8.791    8.682    8.327
  19    rs10402293     SD        0   0.4593   0.8233
  19    rs73543060   GENO      C/C      C/G      G/G
  19    rs73543060 COUNTS        9       21       10
  19    rs73543060   FREQ    0.225    0.525     0.25
  19    rs73543060   MEAN    8.562    8.366    8.187
  19    rs73543060     SD   0.5982   0.8001   0.9631
  19   rs115178519   GENO      A/A      A/G      G/G
  19   rs115178519 COUNTS        0        8       32
  19   rs115178519   FREQ        0      0.2      0.8
  19   rs115178519   MEAN       NA    8.455    8.343
  19   rs115178519     SD       NA    1.013   0.7497
  19   rs115936678   GENO      A/A      A/G      G/G
  19   rs115936678 COUNTS        0        6       34
  19   rs115936678   FREQ        0     0.15     0.85
  19   rs115936678   MEAN       NA     8.41    8.358
  19   rs115936678     SD       NA    1.182    0.732
  19    rs10401351   GENO      C/C      C/G      G/G
  19    rs10401351 COUNTS        8       23        9
  19    rs10401351   FREQ      0.2    0.575    0.225
  19    rs10401351   MEAN    8.319    8.295    8.587
  19    rs10401351     SD   0.9574    0.747   0.8228
  19    rs73543063   GENO      T/T      T/G      G/G
  19    rs73543063 COUNTS        2        9       29
  19    rs73543063   FREQ     0.05    0.225    0.725
  19    rs73543063   MEAN    8.458    8.367    8.359
  19    rs73543063     SD    1.379   0.7628   0.8041
  19    rs10409535   GENO      C/C      C/A      A/A
  19    rs10409535 COUNTS        2       16       22
  19    rs10409535   FREQ     0.05      0.4     0.55
  19    rs10409535   MEAN    8.147      8.5    8.288
  19    rs10409535     SD    1.205   0.5764   0.9188
  19    rs79114230   GENO      A/A      A/T      T/T
  19    rs79114230 COUNTS        0        8       32
  19    rs79114230   FREQ        0      0.2      0.8
  19    rs79114230   MEAN       NA    8.313    8.379
  19    rs79114230     SD       NA   0.5506   0.8525
  19    rs16993388   GENO      T/T      T/C      C/C
  19    rs16993388 COUNTS        1       12       27
  19    rs16993388   FREQ    0.025      0.3    0.675
  19    rs16993388   MEAN    8.731    8.345    8.361
  19    rs16993388     SD        0   0.9292   0.7606
  19    rs78846755   GENO      T/T      T/C      C/C
  19    rs78846755 COUNTS        0        8       32
  19    rs78846755   FREQ        0      0.2      0.8
  19    rs78846755   MEAN       NA    8.455    8.343
  19    rs78846755     SD       NA    1.013   0.7497
  19    rs10408410   GENO      A/A      A/G      G/G
  19    rs10408410 COUNTS        0       10       30
  19    rs10408410   FREQ        0     0.25     0.75
  19    rs10408410   MEAN       NA    8.357    8.369
  19    rs10408410     SD       NA    1.004   0.7334
  19    rs10416794   GENO      T/T      T/C      C/C
  19    rs10416794 COUNTS        4       20       16
  19    rs10416794   FREQ      0.1      0.5      0.4
  19    rs10416794   MEAN    8.615    8.365    8.304
  19    rs10416794     SD   0.9765    0.703   0.8989
  19    rs10416027   GENO      C/C      C/A      A/A
  19    rs10416027 COUNTS        4       20       16
  19    rs10416027   FREQ      0.1      0.5      0.4
  19    rs10416027   MEAN    8.615    8.365    8.304
  19    rs10416027     SD   0.9765    0.703   0.8989
  19   rs148002503   GENO      C/C      C/A      A/A
  19   rs148002503 COUNTS        0        6       34
  19   rs148002503   FREQ        0     0.15     0.85
  19   rs148002503   MEAN       NA    7.814    8.463
  19   rs148002503     SD       NA    1.029   0.7228
  19    rs56677442   GENO      G/G      G/A      A/A
  19    rs56677442 COUNTS        4       20       16
  19    rs56677442   FREQ      0.1      0.5      0.4
  19    rs56677442   MEAN    8.615    8.365    8.304
  19    rs56677442     SD   0.9765    0.703   0.8989
  19    rs57895191   GENO      A/A      A/G      G/G
  19    rs57895191 COUNTS        1       12       27
  19    rs57895191   FREQ    0.025      0.3    0.675
  19    rs57895191   MEAN    8.731    8.345    8.361
  19    rs57895191     SD        0   0.9292   0.7606
  19   rs113346699   GENO      A/A      A/G      G/G
  19   rs113346699 COUNTS        0       14       26
  19   rs113346699   FREQ        0     0.35     0.65
  19   rs113346699   MEAN       NA    8.369    8.364
  19   rs113346699     SD       NA   0.7536   0.8318
  19     rs8106862   GENO      C/C      C/G      G/G
  19     rs8106862 COUNTS        4       20       16
  19     rs8106862   FREQ      0.1      0.5      0.4
  19     rs8106862   MEAN    8.615    8.365    8.304
  19     rs8106862     SD   0.9765    0.703   0.8989
  19    rs61644281   GENO      A/A      A/T      T/T
  19    rs61644281 COUNTS        2       15       23
  19    rs61644281   FREQ     0.05    0.375    0.575
  19    rs61644281   MEAN    8.458    8.338    8.376
  19    rs61644281     SD    1.379   0.6813   0.8594
  19   rs116142891   GENO      A/A      A/G      G/G
  19   rs116142891 COUNTS        0        4       36
  19   rs116142891   FREQ        0      0.1      0.9
  19   rs116142891   MEAN       NA    8.553    8.345
  19   rs116142891     SD       NA   0.5775   0.8198
  19    rs28441261   GENO      G/G      G/A      A/A
  19    rs28441261 COUNTS        3       19       18
  19    rs28441261   FREQ    0.075    0.475     0.45
  19    rs28441261   MEAN    8.487    8.352     8.36
  19    rs28441261     SD    1.154   0.7188   0.8632
  19   rs144248270   GENO      C/C      C/T      T/T
  19   rs144248270 COUNTS        1        3       36
  19   rs144248270   FREQ    0.025    0.075      0.9
  19   rs144248270   MEAN    7.483    8.926    8.343
  19   rs144248270     SD        0   0.4816   0.8014
  19   rs113025966   GENO      A/A      A/G      G/G
  19   rs113025966 COUNTS        0        5       35
  19   rs113025966   FREQ        0    0.125    0.875
  19   rs113025966   MEAN       NA    7.855    8.439
  19   rs113025966     SD       NA    1.145   0.7266
  19    rs10425519   GENO      T/T      T/C      C/C
  19    rs10425519 COUNTS        1       12       27
  19    rs10425519   FREQ    0.025      0.3    0.675
  19    rs10425519   MEAN    8.731    8.345    8.361
  19    rs10425519     SD        0   0.9292   0.7606
  19    rs10407185   GENO      T/T      T/G      G/G
  19    rs10407185 COUNTS        1       15       24
  19    rs10407185   FREQ    0.025    0.375      0.6
  19    rs10407185   MEAN    7.295    8.492    8.331
  19    rs10407185     SD        0   0.5943   0.8925
  19    rs10427036   GENO      C/C      C/T      T/T
  19    rs10427036 COUNTS        1       15       24
  19    rs10427036   FREQ    0.025    0.375      0.6
  19    rs10427036   MEAN    7.295    8.492    8.331
  19    rs10427036     SD        0   0.5943   0.8925
  19    rs10425506   GENO      T/T      T/G      G/G
  19    rs10425506 COUNTS        1        3       36
  19    rs10425506   FREQ    0.025    0.075      0.9
  19    rs10425506   MEAN    8.791    8.682    8.327
  19    rs10425506     SD        0   0.4593   0.8233
  19    rs73923451   GENO      G/G      G/A      A/A
  19    rs73923451 COUNTS        1       15       24
  19    rs73923451   FREQ    0.025    0.375      0.6
  19    rs73923451   MEAN    7.295    8.492    8.331
  19    rs73923451     SD        0   0.5943   0.8925
  19     rs9636181   GENO      G/G      G/A      A/A
  19     rs9636181 COUNTS        6       24       10
  19     rs9636181   FREQ     0.15      0.6     0.25
  19     rs9636181   MEAN    8.143    8.465     8.26
  19     rs9636181     SD    0.837   0.6589    1.082
  19   rs543952976   GENO    CT/CT     CT/C      C/C
  19   rs543952976 COUNTS        1       14       25
  19   rs543952976   FREQ    0.025     0.35    0.625
  19   rs543952976   MEAN    8.896    8.334    8.362
  19   rs543952976     SD        0   0.9541   0.7231
  19   rs200002071   GENO      C/C    C/CAG  CAG/CAG
  19   rs200002071 COUNTS        0        4       36
  19   rs200002071   FREQ        0      0.1      0.9
  19   rs200002071   MEAN       NA    8.544    8.346
  19   rs200002071     SD       NA   0.5408   0.8222
  19    rs10420168   GENO      C/C      C/T      T/T
  19    rs10420168 COUNTS        1       12       27
  19    rs10420168   FREQ    0.025      0.3    0.675
  19    rs10420168   MEAN    8.731    8.345    8.361
  19    rs10420168     SD        0   0.9292   0.7606
  19    rs10539184   GENO GGCTC/GGCTC  GGCTC/G      G/G
  19    rs10539184 COUNTS        1       15       24
  19    rs10539184   FREQ    0.025    0.375      0.6
  19    rs10539184   MEAN    7.295    8.492    8.331
  19    rs10539184     SD        0   0.5943   0.8925
  19   rs114342391   GENO      C/C      C/T      T/T
  19   rs114342391 COUNTS        1        3       36
  19   rs114342391   FREQ    0.025    0.075      0.9
  19   rs114342391   MEAN    7.483    8.926    8.343
  19   rs114342391     SD        0   0.4816   0.8014
  19   rs567031865   GENO      A/A     A/AT    AT/AT
  19   rs567031865 COUNTS        1       22       17
  19   rs567031865   FREQ    0.025     0.55    0.425
  19   rs567031865   MEAN    7.295    8.525    8.223
  19   rs567031865     SD        0   0.6557   0.9219
  19    rs10415411   GENO      T/T      T/C      C/C
  19    rs10415411 COUNTS        0       10       30
  19    rs10415411   FREQ        0     0.25     0.75
  19    rs10415411   MEAN       NA    8.357    8.369
  19    rs10415411     SD       NA    1.004   0.7334
  19     rs6510874   GENO      G/G      G/A      A/A
  19     rs6510874 COUNTS        1       15       24
  19     rs6510874   FREQ    0.025    0.375      0.6
  19     rs6510874   MEAN    7.295    8.492    8.331
  19     rs6510874     SD        0   0.5943   0.8925
  19   rs115329736   GENO      A/A      A/C      C/C
  19   rs115329736 COUNTS        0        8       32
  19   rs115329736   FREQ        0      0.2      0.8
  19   rs115329736   MEAN       NA    8.455    8.343
  19   rs115329736     SD       NA    1.013   0.7497
  19     rs9636182   GENO      T/T      T/A      A/A
  19     rs9636182 COUNTS        0        6       34
  19     rs9636182   FREQ        0     0.15     0.85
  19     rs9636182   MEAN       NA    8.114     8.41
  19     rs9636182     SD       NA     0.98   0.7674
  19   rs141207151   GENO  AAT/AAT    AAT/A      A/A
  19   rs141207151 COUNTS        0       10       30
  19   rs141207151   FREQ        0     0.25     0.75
  19   rs141207151   MEAN       NA    8.197    8.422
  19   rs141207151     SD       NA    0.927   0.7558
  19     rs8109482   GENO      C/C      C/A      A/A
  19     rs8109482 COUNTS        1       15       24
  19     rs8109482   FREQ    0.025    0.375      0.6
  19     rs8109482   MEAN    7.295    8.492    8.331
  19     rs8109482     SD        0   0.5943   0.8925
  19    rs79848801   GENO      C/C      C/G      G/G
  19    rs79848801 COUNTS        0        8       32
  19    rs79848801   FREQ        0      0.2      0.8
  19    rs79848801   MEAN       NA    8.455    8.343
  19    rs79848801     SD       NA    1.013   0.7497
  19     rs8110142   GENO      A/A      A/G      G/G
  19     rs8110142 COUNTS        5       18       17
  19     rs8110142   FREQ    0.125     0.45    0.425
  19     rs8110142   MEAN     8.17    8.394    8.393
  19     rs8110142     SD   0.7323   0.8063   0.8391
  19   rs114663324   GENO      A/A      A/T      T/T
  19   rs114663324 COUNTS        1        3       36
  19   rs114663324   FREQ    0.025    0.075      0.9
  19   rs114663324   MEAN    7.483    8.926    8.343
  19   rs114663324     SD        0   0.4816   0.8014
  19    rs78656288   GENO      T/T      T/C      C/C
  19    rs78656288 COUNTS        0       10       30
  19    rs78656288   FREQ        0     0.25     0.75
  19    rs78656288   MEAN       NA    8.197    8.422
  19    rs78656288     SD       NA    0.927   0.7558
  19    rs11085156   GENO      T/T      T/C      C/C
  19    rs11085156 COUNTS        0       10       30
  19    rs11085156   FREQ        0     0.25     0.75
  19    rs11085156   MEAN       NA    8.175    8.429
  19    rs11085156     SD       NA   0.5868   0.8529
  19     rs8113710   GENO      A/A      A/G      G/G
  19     rs8113710 COUNTS        5       18       17
  19     rs8113710   FREQ    0.125     0.45    0.425
  19     rs8113710   MEAN     8.17    8.394    8.393
  19     rs8113710     SD   0.7323   0.8063   0.8391
  19     rs8102649   GENO      A/A      A/T      T/T
  19     rs8102649 COUNTS        2       15       23
  19     rs8102649   FREQ     0.05    0.375    0.575
  19     rs8102649   MEAN    8.458    8.338    8.376
  19     rs8102649     SD    1.379   0.6813   0.8594
  19     rs8102784   GENO      T/T      T/C      C/C
  19     rs8102784 COUNTS        5       18       17
  19     rs8102784   FREQ    0.125     0.45    0.425
  19     rs8102784   MEAN     8.17    8.394    8.393
  19     rs8102784     SD   0.7323   0.8063   0.8391
  19   rs150605786   GENO      T/T      T/C      C/C
  19   rs150605786 COUNTS        0        6       34
  19   rs150605786   FREQ        0     0.15     0.85
  19   rs150605786   MEAN       NA    8.294    8.378
  19   rs150605786     SD       NA    0.604   0.8316
  19   rs143055136   GENO      A/A      A/C      C/C
  19   rs143055136 COUNTS        0       10       30
  19   rs143055136   FREQ        0     0.25     0.75
  19   rs143055136   MEAN       NA    8.197    8.422
  19   rs143055136     SD       NA    0.927   0.7558
  19    rs57365030   GENO      C/C      C/A      A/A
  19    rs57365030 COUNTS        5       20       15
  19    rs57365030   FREQ    0.125      0.5    0.375
  19    rs57365030   MEAN     8.17    8.414    8.367
  19    rs57365030     SD   0.7323     0.77   0.8877
  19   rs111444609   GENO      A/A     A/AT    AT/AT
  19   rs111444609 COUNTS        5       23       12
  19   rs111444609   FREQ    0.125    0.575      0.3
  19   rs111444609   MEAN    8.557    8.464    8.097
  19   rs111444609     SD   0.8491   0.6992   0.9423
  19    rs78658368   GENO      C/C      C/G      G/G
  19    rs78658368 COUNTS        0        6       34
  19    rs78658368   FREQ        0     0.15     0.85
  19    rs78658368   MEAN       NA    8.114     8.41
  19    rs78658368     SD       NA     0.98   0.7674
  19     rs8104313   GENO      A/A      A/G      G/G
  19     rs8104313 COUNTS        0        9       31
  19     rs8104313   FREQ        0    0.225    0.775
  19     rs8104313   MEAN       NA      8.6    8.298
  19     rs8104313     SD       NA   0.6863    0.822
  19    rs77806179   GENO      T/T      T/G      G/G
  19    rs77806179 COUNTS        2       15       23
  19    rs77806179   FREQ     0.05    0.375    0.575
  19    rs77806179   MEAN    8.458    8.338    8.376
  19    rs77806179     SD    1.379   0.6813   0.8594
  19   rs111313263   GENO      A/A      A/G      G/G
  19   rs111313263 COUNTS        1        3       36
  19   rs111313263   FREQ    0.025    0.075      0.9
  19   rs111313263   MEAN    8.791    8.682    8.327
  19   rs111313263     SD        0   0.4593   0.8233
  19     rs7253993   GENO      T/T      T/C      C/C
  19     rs7253993 COUNTS        6       24       10
  19     rs7253993   FREQ     0.15      0.6     0.25
  19     rs7253993   MEAN    8.386    8.338     8.42
  19     rs7253993     SD    1.022   0.7754   0.7874
  19    rs59583096   GENO      T/T      T/C      C/C
  19    rs59583096 COUNTS        1       13       26
  19    rs59583096   FREQ    0.025    0.325     0.65
  19    rs59583096   MEAN    8.791    8.309    8.378
  19    rs59583096     SD        0   0.8515   0.7938
  19     rs8111823   GENO      T/T      T/C      C/C
  19     rs8111823 COUNTS        5       19       16
  19     rs8111823   FREQ    0.125    0.475      0.4
  19     rs8111823   MEAN    8.281    8.355    8.404
  19     rs8111823     SD    1.031   0.9106   0.6022
  19   rs116049224   GENO      A/A      A/G      G/G
  19   rs116049224 COUNTS        1        3       36
  19   rs116049224   FREQ    0.025    0.075      0.9
  19   rs116049224   MEAN    7.483    8.926    8.343
  19   rs116049224     SD        0   0.4816   0.8014
  19    rs11879285   GENO      C/C      C/T      T/T
  19    rs11879285 COUNTS        1        3       36
  19    rs11879285   FREQ    0.025    0.075      0.9
  19    rs11879285   MEAN    8.791    8.682    8.327
  19    rs11879285     SD        0   0.4593   0.8233
  19     rs8100976   GENO      T/T      T/C      C/C
  19     rs8100976 COUNTS        5       14       21
  19     rs8100976   FREQ    0.125     0.35    0.525
  19     rs8100976   MEAN    8.579    8.388      8.3
  19     rs8100976     SD   0.7668   0.9367   0.7279
  19     rs4505447   GENO      A/A      A/T      T/T
  19     rs4505447 COUNTS        8       20       12
  19     rs4505447   FREQ      0.2      0.5      0.3
  19     rs4505447   MEAN    7.918    8.574    8.317
  19     rs4505447     SD   0.8545   0.5904   0.9743
  19   rs188381494   GENO      G/G      G/T      T/T
  19   rs188381494 COUNTS        0        6       34
  19   rs188381494   FREQ        0     0.15     0.85
  19   rs188381494   MEAN       NA    8.294    8.378
  19   rs188381494     SD       NA    0.604   0.8316
  19   rs375458669   GENO TTTCC/TTTCC  TTTCC/T      T/T
  19   rs375458669 COUNTS        0        6       34
  19   rs375458669   FREQ        0     0.15     0.85
  19   rs375458669   MEAN       NA    8.294    8.378
  19   rs375458669     SD       NA    0.604   0.8316
  19   rs532696338   GENO TCCTC/TCCTC  TCCTC/T      T/T
  19   rs532696338 COUNTS        0        7       33
  19   rs532696338   FREQ        0    0.175    0.825
  19   rs532696338   MEAN       NA    8.343     8.37
  19   rs532696338     SD       NA    1.133   0.7282
  19   rs114349183   GENO      A/A      A/G      G/G
  19   rs114349183 COUNTS        1        3       36
  19   rs114349183   FREQ    0.025    0.075      0.9
  19   rs114349183   MEAN    8.791    8.682    8.327
  19   rs114349183     SD        0   0.4593   0.8233
  19     rs4525615   GENO      G/G      G/T      T/T
  19     rs4525615 COUNTS        0       14       26
  19     rs4525615   FREQ        0     0.35     0.65
  19     rs4525615   MEAN       NA    8.418    8.337
  19     rs4525615     SD       NA     0.98   0.6967
  19   rs111636182   GENO      T/T      T/C      C/C
  19   rs111636182 COUNTS        2       16       22
  19   rs111636182   FREQ     0.05      0.4     0.55
  19   rs111636182   MEAN    8.458    8.383    8.345
  19   rs111636182     SD    1.379   0.8811   0.7271
  19     rs6510875   GENO      T/T      T/C      C/C
  19     rs6510875 COUNTS        1       17       22
  19     rs6510875   FREQ    0.025    0.425     0.55
  19     rs6510875   MEAN    7.295    8.504    8.308
  19     rs6510875     SD        0   0.5649   0.9265
  19   rs112556895   GENO      G/G      G/A      A/A
  19   rs112556895 COUNTS        0       13       27
  19   rs112556895   FREQ        0    0.325    0.675
  19   rs112556895   MEAN       NA    8.285    8.404
  19   rs112556895     SD       NA   0.8691   0.7719
  19   rs113498659   GENO      C/C      C/T      T/T
  19   rs113498659 COUNTS        2       15       23
  19   rs113498659   FREQ     0.05    0.375    0.575
  19   rs113498659   MEAN    8.458    8.384    8.346
  19   rs113498659     SD    1.379    0.912   0.7104
  19   rs112149488   GENO      T/T      T/C      C/C
  19   rs112149488 COUNTS        1       14       25
  19   rs112149488   FREQ    0.025     0.35    0.625
  19   rs112149488   MEAN    8.999    8.301    8.377
  19   rs112149488     SD        0   0.8458   0.7884
  19    rs10407886   GENO      A/A      A/G      G/G
  19    rs10407886 COUNTS        1       13       26
  19    rs10407886   FREQ    0.025    0.325     0.65
  19    rs10407886   MEAN    8.731    8.373    8.348
  19    rs10407886     SD        0   0.9021   0.7687
  19    rs11439793   GENO    CT/CT     CT/C      C/C
  19    rs11439793 COUNTS        4       18       18
  19    rs11439793   FREQ      0.1     0.45     0.45
  19    rs11439793   MEAN    8.439    8.455     8.26
  19    rs11439793     SD   0.7079   0.7584   0.8756
  19     rs8106772   GENO      A/A      A/G      G/G
  19     rs8106772 COUNTS        7       20       13
  19     rs8106772   FREQ    0.175      0.5    0.325
  19     rs8106772   MEAN    7.855    8.582    8.308
  19     rs8106772     SD   0.9026   0.5865   0.9333
  19    rs76980039   GENO      A/A      A/T      T/T
  19    rs76980039 COUNTS        0        6       34
  19    rs76980039   FREQ        0     0.15     0.85
  19    rs76980039   MEAN       NA    8.294    8.378
  19    rs76980039     SD       NA    0.604   0.8316
  19   rs113449807   GENO    AT/AT     AT/A      A/A
  19   rs113449807 COUNTS        0        4       36
  19   rs113449807   FREQ        0      0.1      0.9
  19   rs113449807   MEAN       NA     8.47    8.354
  19   rs113449807     SD       NA   0.4728   0.8274
  19     rs7256341   GENO      C/C      C/T      T/T
  19     rs7256341 COUNTS        7       20       13
  19     rs7256341   FREQ    0.175      0.5    0.325
  19     rs7256341   MEAN    7.855    8.582    8.308
  19     rs7256341     SD   0.9026   0.5865   0.9333
  19    rs76144025   GENO      A/A      A/G      G/G
  19    rs76144025 COUNTS        1        3       36
  19    rs76144025   FREQ    0.025    0.075      0.9
  19    rs76144025   MEAN    7.483    8.926    8.343
  19    rs76144025     SD        0   0.4816   0.8014
  19    rs10423785   GENO      T/T      T/C      C/C
  19    rs10423785 COUNTS        1       13       26
  19    rs10423785   FREQ    0.025    0.325     0.65
  19    rs10423785   MEAN    8.731    8.373    8.348
  19    rs10423785     SD        0   0.9021   0.7687
  19   rs113552827   GENO      T/T      T/C      C/C
  19   rs113552827 COUNTS        1        3       36
  19   rs113552827   FREQ    0.025    0.075      0.9
  19   rs113552827   MEAN    8.791    8.682    8.327
  19   rs113552827     SD        0   0.4593   0.8233
  19     rs6510876   GENO      A/A      A/G      G/G
  19     rs6510876 COUNTS        8       19       13
  19     rs6510876   FREQ      0.2    0.475    0.325
  19     rs6510876   MEAN    8.423    8.357    8.343
  19     rs6510876     SD   0.8387   0.9033   0.6476
  19   rs113008401   GENO      C/C  C/CTCAA CTCAA/CTCAA
  19   rs113008401 COUNTS        4       19       17
  19   rs113008401   FREQ      0.1    0.475    0.425
  19   rs113008401   MEAN    8.749    8.442     8.19
  19   rs113008401     SD    0.303   0.6638   0.9763
  19    rs10411682   GENO      T/T      T/C      C/C
  19    rs10411682 COUNTS        3       18       19
  19    rs10411682   FREQ    0.075     0.45    0.475
  19    rs10411682   MEAN    7.882    8.534    8.283
  19    rs10411682     SD   0.8598   0.5852    0.944
  19   rs113551364   GENO      T/T      T/C      C/C
  19   rs113551364 COUNTS        1        3       36
  19   rs113551364   FREQ    0.025    0.075      0.9
  19   rs113551364   MEAN    8.791    8.682    8.327
  19   rs113551364     SD        0   0.4593   0.8233
  19    rs77447384   GENO      A/A      A/G      G/G
  19    rs77447384 COUNTS        1        3       36
  19    rs77447384   FREQ    0.025    0.075      0.9
  19    rs77447384   MEAN    8.791    8.682    8.327
  19    rs77447384     SD        0   0.4593   0.8233
  19    rs75183021   GENO      G/G      G/T      T/T
  19    rs75183021 COUNTS        2        6       32
  19    rs75183021   FREQ     0.05     0.15      0.8
  19    rs75183021   MEAN    8.137    8.804    8.298
  19    rs75183021     SD   0.9251   0.4415   0.8317
  19   rs142152976   GENO      C/C      C/T      T/T
  19   rs142152976 COUNTS        0        4       36
  19   rs142152976   FREQ        0      0.1      0.9
  19   rs142152976   MEAN       NA    7.895    8.418
  19   rs142152976     SD       NA    1.153   0.7503
  19     rs8108134   GENO      C/C      C/T      T/T
  19     rs8108134 COUNTS        1        3       36
  19     rs8108134   FREQ    0.025    0.075      0.9
  19     rs8108134   MEAN    8.791    8.682    8.327
  19     rs8108134     SD        0   0.4593   0.8233
  19     rs4807836   GENO      T/T      T/A      A/A
  19     rs4807836 COUNTS        2       20       18
  19     rs4807836   FREQ     0.05      0.5     0.45
  19     rs4807836   MEAN    8.006    8.365    8.407
  19     rs4807836     SD     1.45   0.9055   0.6284
  19     rs6510877   GENO      T/T      T/C      C/C
  19     rs6510877 COUNTS        1       18       21
  19     rs6510877   FREQ    0.025     0.45    0.525
  19     rs6510877   MEAN    7.295    8.524    8.281
  19     rs6510877     SD        0   0.5545   0.9409
  19   rs112313255   GENO      T/T      T/C      C/C
  19   rs112313255 COUNTS        2       20       18
  19   rs112313255   FREQ     0.05      0.5     0.45
  19   rs112313255   MEAN    8.006    8.365    8.407
  19   rs112313255     SD     1.45   0.9055   0.6284
  19    rs60913572   GENO      A/A      A/C      C/C
  19    rs60913572 COUNTS        0        5       35
  19    rs60913572   FREQ        0    0.125    0.875
  19    rs60913572   MEAN       NA    8.238    8.384
  19    rs60913572     SD       NA   0.6572     0.82
  19    rs73544815   GENO      G/G      G/C      C/C
  19    rs73544815 COUNTS        0       13       27
  19    rs73544815   FREQ        0    0.325    0.675
  19    rs73544815   MEAN       NA    8.384    8.357
  19    rs73544815     SD       NA    1.011   0.6906
  19    rs73544817   GENO      C/C      C/A      A/A
  19    rs73544817 COUNTS        2       19       19
  19    rs73544817   FREQ     0.05    0.475    0.475
  19    rs73544817   MEAN    8.006    8.365    8.404
  19    rs73544817     SD     1.45   0.9303   0.6108
  19    rs73544818   GENO      T/T      T/C      C/C
  19    rs73544818 COUNTS        8       22       10
  19    rs73544818   FREQ      0.2     0.55     0.25
  19    rs73544818   MEAN    8.281    8.427    8.298
  19    rs73544818     SD   0.6705   0.7372    1.051
  19    rs73923455   GENO      T/T      T/C      C/C
  19    rs73923455 COUNTS        0        4       36
  19    rs73923455   FREQ        0      0.1      0.9
  19    rs73923455   MEAN       NA     8.47    8.354
  19    rs73923455     SD       NA   0.4728   0.8274
  19   rs139498778   GENO      G/G      G/A      A/A
  19   rs139498778 COUNTS        0        5       35
  19   rs139498778   FREQ        0    0.125    0.875
  19   rs139498778   MEAN       NA    8.182    8.392
  19   rs139498778     SD       NA   0.6017   0.8232
  19   rs113263323   GENO      G/G      G/C      C/C
  19   rs113263323 COUNTS        0        5       35
  19   rs113263323   FREQ        0    0.125    0.875
  19   rs113263323   MEAN       NA    8.691    8.319
  19   rs113263323     SD       NA   0.5289   0.8217
  19     rs4439887   GENO      A/A      A/G      G/G
  19     rs4439887 COUNTS        1       13       26
  19     rs4439887   FREQ    0.025    0.325     0.65
  19     rs4439887   MEAN    7.772    8.472    8.335
  19     rs4439887     SD        0   0.8714   0.7758
  19    rs11673527   GENO      G/G      G/A      A/A
  19    rs11673527 COUNTS        1       17       22
  19    rs11673527   FREQ    0.025    0.425     0.55
  19    rs11673527   MEAN    7.772    8.381     8.38
  19    rs11673527     SD        0   0.8245      0.8
  19    rs73544824   GENO      A/A      A/T      T/T
  19    rs73544824 COUNTS        1       19       20
  19    rs73544824   FREQ    0.025    0.475      0.5
  19    rs73544824   MEAN    8.791    8.364    8.346
  19    rs73544824     SD        0   0.5728    0.989
  19   rs115072163   GENO      C/C      C/T      T/T
  19   rs115072163 COUNTS        0        5       35
  19   rs115072163   FREQ        0    0.125    0.875
  19   rs115072163   MEAN       NA    8.623    8.329
  19   rs115072163     SD       NA   0.7087   0.8097
  19    rs10439150   GENO      A/A      A/G      G/G
  19    rs10439150 COUNTS        8       20       12
  19    rs10439150   FREQ      0.2      0.5      0.3
  19    rs10439150   MEAN    8.476    8.406    8.225
  19    rs10439150     SD   0.6634   0.8577   0.8121
  19    rs76291861   GENO      T/T      T/C      C/C
  19    rs76291861 COUNTS        0        5       35
  19    rs76291861   FREQ        0    0.125    0.875
  19    rs76291861   MEAN       NA    8.182    8.392
  19    rs76291861     SD       NA   0.6017   0.8232
  19   rs111668599   GENO      A/A      A/G      G/G
  19   rs111668599 COUNTS        1       10       29
  19   rs111668599   FREQ    0.025     0.25    0.725
  19   rs111668599   MEAN    8.731    8.322    8.368
  19   rs111668599     SD        0   0.7931   0.8209
  19    rs61021252   GENO      T/T      T/C      C/C
  19    rs61021252 COUNTS        5       15       20
  19    rs61021252   FREQ    0.125    0.375      0.5
  19    rs61021252   MEAN    8.166    8.325    8.446
  19    rs61021252     SD   0.7267   0.8259   0.8164
  19    rs10413883   GENO      T/T      T/G      G/G
  19    rs10413883 COUNTS        3       23       14
  19    rs10413883   FREQ    0.075    0.575     0.35
  19    rs10413883   MEAN     8.75    8.342    8.322
  19    rs10413883     SD   0.3869   0.8624   0.7614
  19    rs11085157   GENO      T/T      T/C      C/C
  19    rs11085157 COUNTS        1       11       28
  19    rs11085157   FREQ    0.025    0.275      0.7
  19    rs11085157   MEAN     8.82    8.484    8.303
[truncated: 4,696,691 more chars]
