# Supplementary material for: Cell-to-cell expression dispersion of B-cell surface proteins is linked to genetic variants in humans
Source: Commun Biol. 2020 Jul 3;3:346. doi: 10.1038/s42003-020-1075-1 (PMC7335051; doi:10.1038/s42003-020-1075-1)
Supplement: Supplementary file 4 — Supplementary Data 2 [file 42003_2020_1075_MOESM4_ESM.zip › Supplementary_Data_S2/plink-results-40LCLs/CD23_chr19_mean1/CD23_mean1_40_LCLs.qassoc.adjusted]

 CHR           SNP      UNADJ         GC       BONF       HOLM   SIDAK_SS   SIDAK_SD     FDR_BH     FDR_BY
  19     rs8100607   1.86e-05   1.86e-05     0.3571     0.3571     0.3003     0.3003     0.3571          1 
  19     rs2161491  0.0006531  0.0006531          1          1          1          1      0.996          1 
  19   rs535556928  0.0007141  0.0007141          1          1          1          1      0.996          1 
  19    rs10404423  0.0008185  0.0008185          1          1          1          1      0.996          1 
  19      rs406974  0.0008185  0.0008185          1          1          1          1      0.996          1 
  19      rs393375  0.0008185  0.0008185          1          1          1          1      0.996          1 
  19     rs8111177  0.0008629  0.0008629          1          1          1          1      0.996          1 
  19     rs4807871  0.0009885  0.0009885          1          1          1          1      0.996          1 
  19      rs529710  0.0009919  0.0009919          1          1          1          1      0.996          1 
  19      rs479651  0.0009919  0.0009919          1          1          1          1      0.996          1 
  19    rs12982157  0.0009919  0.0009919          1          1          1          1      0.996          1 
  19      rs348370   0.001289   0.001289          1          1          1          1      0.996          1 
  19    rs79877761   0.001293   0.001293          1          1          1          1      0.996          1 
  19    rs61755866   0.001293   0.001293          1          1          1          1      0.996          1 
  19    rs62107586    0.00135    0.00135          1          1          1          1      0.996          1 
  19    rs67978409   0.001491   0.001491          1          1          1          1      0.996          1 
  19      rs872664   0.001586   0.001586          1          1          1          1      0.996          1 
  19    rs35246766   0.001997   0.001997          1          1          1          1      0.996          1 
  19      rs373916   0.002006   0.002006          1          1          1          1      0.996          1 
  19    rs55790431   0.002278   0.002278          1          1          1          1      0.996          1 
  19     rs8101398   0.003086   0.003086          1          1          1          1      0.996          1 
  19      rs168349   0.003086   0.003086          1          1          1          1      0.996          1 
  19   rs141891210   0.003151   0.003151          1          1          1          1      0.996          1 
  19    rs34124566   0.003681   0.003681          1          1          1          1      0.996          1 
  19      rs348357   0.003692   0.003692          1          1          1          1      0.996          1 
  19      rs348358   0.003692   0.003692          1          1          1          1      0.996          1 
  19    rs74178109   0.004097   0.004097          1          1          1          1      0.996          1 
  19    rs74178110   0.004097   0.004097          1          1          1          1      0.996          1 
  19   rs112382677    0.00423    0.00423          1          1          1          1      0.996          1 
  19    rs74173087   0.004238   0.004238          1          1          1          1      0.996          1 
  19    rs77461030   0.004326   0.004326          1          1          1          1      0.996          1 
  19    rs74677503   0.004326   0.004326          1          1          1          1      0.996          1 
  19    rs78066839   0.004326   0.004326          1          1          1          1      0.996          1 
  19   rs111274712   0.004326   0.004326          1          1          1          1      0.996          1 
  19   rs141928483   0.004399   0.004399          1          1          1          1      0.996          1 
  19    rs60329214   0.004446   0.004446          1          1          1          1      0.996          1 
  19    rs10404838   0.004565   0.004565          1          1          1          1      0.996          1 
  19   rs543020041   0.004654   0.004654          1          1          1          1      0.996          1 
  19      rs778970   0.004731   0.004731          1          1          1          1      0.996          1 
  19   rs150679157   0.004872   0.004872          1          1          1          1      0.996          1 
  19   rs116264657   0.005397   0.005397          1          1          1          1      0.996          1 
  19   rs144343857   0.005397   0.005397          1          1          1          1      0.996          1 
  19    rs10410576   0.005804   0.005804          1          1          1          1      0.996          1 
  19   rs200702132   0.005822   0.005822          1          1          1          1      0.996          1 
  19      rs348368   0.005828   0.005828          1          1          1          1      0.996          1 
  19      rs348369   0.005828   0.005828          1          1          1          1      0.996          1 
  19      rs173230   0.005828   0.005828          1          1          1          1      0.996          1 
  19   rs201495932   0.005952   0.005952          1          1          1          1      0.996          1 
  19     rs7250112   0.005955   0.005955          1          1          1          1      0.996          1 
  19    rs55698874   0.006245   0.006245          1          1          1          1      0.996          1 
  19     rs1047598   0.006245   0.006245          1          1          1          1      0.996          1 
  19    rs62113418   0.006348   0.006348          1          1          1          1      0.996          1 
  19    rs60305400   0.006348   0.006348          1          1          1          1      0.996          1 
  19    rs62113419   0.006348   0.006348          1          1          1          1      0.996          1 
  19   rs202242140   0.006348   0.006348          1          1          1          1      0.996          1 
  19     rs4134856   0.006348   0.006348          1          1          1          1      0.996          1 
  19    rs56659558   0.006348   0.006348          1          1          1          1      0.996          1 
  19    rs73924408   0.006348   0.006348          1          1          1          1      0.996          1 
  19   rs114359914   0.006348   0.006348          1          1          1          1      0.996          1 
  19    rs73924410   0.006348   0.006348          1          1          1          1      0.996          1 
  19    rs73924412   0.006348   0.006348          1          1          1          1      0.996          1 
  19    rs73924413   0.006348   0.006348          1          1          1          1      0.996          1 
  19    rs75441356   0.006348   0.006348          1          1          1          1      0.996          1 
  19    rs78950768   0.006348   0.006348          1          1          1          1      0.996          1 
  19   rs139517792   0.006348   0.006348          1          1          1          1      0.996          1 
  19   rs191732900   0.006348   0.006348          1          1          1          1      0.996          1 
  19    rs28679745   0.006385   0.006385          1          1          1          1      0.996          1 
  19     rs5826993   0.006429   0.006429          1          1          1          1      0.996          1 
  19   rs200511640   0.006546   0.006546          1          1          1          1      0.996          1 
  19     rs8100070   0.006658   0.006658          1          1          1          1      0.996          1 
  19    rs77107572   0.006704   0.006704          1          1          1          1      0.996          1 
  19   rs112986420   0.006833   0.006833          1          1          1          1      0.996          1 
  19   rs572240648    0.00693    0.00693          1          1          1          1      0.996          1 
  19    rs28402927   0.007119   0.007119          1          1          1          1      0.996          1 
  19    rs28645424   0.007119   0.007119          1          1          1          1      0.996          1 
  19     rs6510903   0.007119   0.007119          1          1          1          1      0.996          1 
  19   rs115502682   0.007211   0.007211          1          1          1          1      0.996          1 
  19    rs61738474   0.007211   0.007211          1          1          1          1      0.996          1 
  19   rs115192981   0.007211   0.007211          1          1          1          1      0.996          1 
  19   rs142281488   0.007211   0.007211          1          1          1          1      0.996          1 
  19   rs112415550   0.007232   0.007232          1          1          1          1      0.996          1 
  19   rs144348484   0.007636   0.007636          1          1          1          1      0.996          1 
  19    rs76040706   0.007636   0.007636          1          1          1          1      0.996          1 
  19    rs78236562   0.007636   0.007636          1          1          1          1      0.996          1 
  19     rs7254422   0.007636   0.007636          1          1          1          1      0.996          1 
  19   rs149618250   0.007636   0.007636          1          1          1          1      0.996          1 
  19   rs138339626   0.007636   0.007636          1          1          1          1      0.996          1 
  19   rs114632106   0.007636   0.007636          1          1          1          1      0.996          1 
  19   rs184999011   0.007636   0.007636          1          1          1          1      0.996          1 
  19   rs143019805   0.007636   0.007636          1          1          1          1      0.996          1 
  19   rs116623717   0.007636   0.007636          1          1          1          1      0.996          1 
  19     rs1663802   0.007694   0.007694          1          1          1          1      0.996          1 
  19   rs116642666   0.007818   0.007818          1          1          1          1      0.996          1 
  19     rs7253583   0.008428   0.008428          1          1          1          1      0.996          1 
  19     rs4476282   0.008428   0.008428          1          1          1          1      0.996          1 
  19     rs7252003   0.008465   0.008465          1          1          1          1      0.996          1 
  19   rs368355739   0.008537   0.008537          1          1          1          1      0.996          1 
  19     rs2241393   0.008568   0.008568          1          1          1          1      0.996          1 
  19     rs7249045   0.008839   0.008839          1          1          1          1      0.996          1 
  19   rs111662569   0.009052   0.009052          1          1          1          1      0.996          1 
  19    rs73548308   0.009052   0.009052          1          1          1          1      0.996          1 
  19    rs35899614   0.009407   0.009407          1          1          1          1      0.996          1 
  19     rs1542785   0.009441   0.009441          1          1          1          1      0.996          1 
  19   rs202193430   0.009548   0.009548          1          1          1          1      0.996          1 
  19   rs145412013   0.009618   0.009618          1          1          1          1      0.996          1 
  19   rs113379743   0.009631   0.009631          1          1          1          1      0.996          1 
  19    rs10409055   0.009811   0.009811          1          1          1          1      0.996          1 
  19    rs10409558   0.009811   0.009811          1          1          1          1      0.996          1 
  19     rs4807870    0.01002    0.01002          1          1          1          1      0.996          1 
  19      rs364611    0.01025    0.01025          1          1          1          1      0.996          1 
  19     rs1674034    0.01037    0.01037          1          1          1          1      0.996          1 
  19   rs201760136    0.01037    0.01037          1          1          1          1      0.996          1 
  19    rs78208235    0.01046    0.01046          1          1          1          1      0.996          1 
  19     rs7256298    0.01052    0.01052          1          1          1          1      0.996          1 
  19      rs330881    0.01068    0.01068          1          1          1          1      0.996          1 
  19      rs447684    0.01068    0.01068          1          1          1          1      0.996          1 
  19    rs35484313    0.01088    0.01088          1          1          1          1      0.996          1 
  19    rs34134669    0.01088    0.01088          1          1          1          1      0.996          1 
  19   rs202221910    0.01107    0.01107          1          1          1          1      0.996          1 
  19    rs57015940    0.01121    0.01121          1          1          1          1      0.996          1 
  19     rs1531548    0.01123    0.01123          1          1          1          1      0.996          1 
  19     rs7246376    0.01123    0.01123          1          1          1          1      0.996          1 
  19    rs77828133    0.01166    0.01166          1          1          1          1      0.996          1 
  19    rs57836279    0.01189    0.01189          1          1          1          1      0.996          1 
  19     rs1015956    0.01205    0.01205          1          1          1          1      0.996          1 
  19    rs76824413    0.01206    0.01206          1          1          1          1      0.996          1 
  19    rs56357015    0.01206    0.01206          1          1          1          1      0.996          1 
  19    rs58600725    0.01206    0.01206          1          1          1          1      0.996          1 
  19    rs34882599    0.01206    0.01206          1          1          1          1      0.996          1 
  19    rs35805499    0.01206    0.01206          1          1          1          1      0.996          1 
  19    rs61324102    0.01206    0.01206          1          1          1          1      0.996          1 
  19   rs200063392    0.01206    0.01206          1          1          1          1      0.996          1 
  19    rs35954420    0.01206    0.01206          1          1          1          1      0.996          1 
  19    rs34951221    0.01206    0.01206          1          1          1          1      0.996          1 
  19    rs35921610    0.01206    0.01206          1          1          1          1      0.996          1 
  19    rs34737362    0.01206    0.01206          1          1          1          1      0.996          1 
  19    rs36042114    0.01206    0.01206          1          1          1          1      0.996          1 
  19    rs73506515    0.01206    0.01206          1          1          1          1      0.996          1 
  19   rs112729727    0.01206    0.01206          1          1          1          1      0.996          1 
  19   rs113765639    0.01206    0.01206          1          1          1          1      0.996          1 
  19   rs113161408    0.01206    0.01206          1          1          1          1      0.996          1 
  19    rs73921517    0.01206    0.01206          1          1          1          1      0.996          1 
  19    rs73921519    0.01206    0.01206          1          1          1          1      0.996          1 
  19    rs66683559    0.01206    0.01206          1          1          1          1      0.996          1 
  19    rs73921520    0.01206    0.01206          1          1          1          1      0.996          1 
  19    rs55933885    0.01206    0.01206          1          1          1          1      0.996          1 
  19    rs55823831    0.01206    0.01206          1          1          1          1      0.996          1 
  19    rs55662346    0.01206    0.01206          1          1          1          1      0.996          1 
  19    rs56994937    0.01206    0.01206          1          1          1          1      0.996          1 
  19   rs113921198    0.01206    0.01206          1          1          1          1      0.996          1 
  19   rs112823730    0.01206    0.01206          1          1          1          1      0.996          1 
  19    rs35381137    0.01206    0.01206          1          1          1          1      0.996          1 
  19    rs79024319    0.01206    0.01206          1          1          1          1      0.996          1 
  19    rs76971274    0.01206    0.01206          1          1          1          1      0.996          1 
  19   rs377487829    0.01206    0.01206          1          1          1          1      0.996          1 
  19    rs35371613    0.01206    0.01206          1          1          1          1      0.996          1 
  19    rs35387182    0.01206    0.01206          1          1          1          1      0.996          1 
  19    rs34590744    0.01206    0.01206          1          1          1          1      0.996          1 
  19    rs73489921    0.01206    0.01206          1          1          1          1      0.996          1 
  19    rs35055364    0.01206    0.01206          1          1          1          1      0.996          1 
  19    rs35522535    0.01206    0.01206          1          1          1          1      0.996          1 
  19    rs56705009    0.01206    0.01206          1          1          1          1      0.996          1 
  19    rs58342410    0.01206    0.01206          1          1          1          1      0.996          1 
  19    rs57720845    0.01206    0.01206          1          1          1          1      0.996          1 
  19    rs57638176    0.01206    0.01206          1          1          1          1      0.996          1 
  19    rs75397041    0.01212    0.01212          1          1          1          1      0.996          1 
  19    rs57355800    0.01224    0.01224          1          1          1          1      0.996          1 
  19    rs10906991    0.01228    0.01228          1          1          1          1      0.996          1 
  19    rs73921526     0.0125     0.0125          1          1          1          1      0.996          1 
  19     rs1644755    0.01271    0.01271          1          1          1          1      0.996          1 
  19   rs185767679    0.01279    0.01279          1          1          1          1      0.996          1 
  19    rs11305442    0.01291    0.01291          1          1          1          1      0.996          1 
  19    rs12327886    0.01291    0.01291          1          1          1          1      0.996          1 
  19     rs7247153    0.01309    0.01309          1          1          1          1      0.996          1 
  19      rs173229    0.01309    0.01309          1          1          1          1      0.996          1 
  19     rs4804280    0.01319    0.01319          1          1          1          1      0.996          1 
  19      rs168348    0.01339    0.01339          1          1          1          1      0.996          1 
  19   rs145322928    0.01353    0.01353          1          1          1          1      0.996          1 
  19   rs148705082     0.0137     0.0137          1          1          1          1      0.996          1 
  19   rs116185247    0.01381    0.01381          1          1          1          1      0.996          1 
  19   rs146513546    0.01389    0.01389          1          1          1          1      0.996          1 
  19     rs4541176    0.01397    0.01397          1          1          1          1      0.996          1 
  19    rs55657489    0.01397    0.01397          1          1          1          1      0.996          1 
  19    rs11882213     0.0141     0.0141          1          1          1          1      0.996          1 
  19     rs8108758     0.0141     0.0141          1          1          1          1      0.996          1 
  19    rs11879908     0.0141     0.0141          1          1          1          1      0.996          1 
  19   rs142845256     0.0141     0.0141          1          1          1          1      0.996          1 
  19    rs12979435     0.0141     0.0141          1          1          1          1      0.996          1 
  19    rs11301602     0.0141     0.0141          1          1          1          1      0.996          1 
  19     rs8106128     0.0141     0.0141          1          1          1          1      0.996          1 
  19    rs74174401     0.0141     0.0141          1          1          1          1      0.996          1 
  19    rs12461987     0.0141     0.0141          1          1          1          1      0.996          1 
  19     rs8103463     0.0141     0.0141          1          1          1          1      0.996          1 
  19    rs12462627     0.0141     0.0141          1          1          1          1      0.996          1 
  19     rs1494124     0.0141     0.0141          1          1          1          1      0.996          1 
  19     rs2172661     0.0141     0.0141          1          1          1          1      0.996          1 
  19   rs112948997    0.01424    0.01424          1          1          1          1      0.996          1 
  19     rs8101090    0.01425    0.01425          1          1          1          1      0.996          1 
  19    rs10418534     0.0144     0.0144          1          1          1          1      0.996          1 
  19    rs10407881    0.01457    0.01457          1          1          1          1      0.996          1 
  19     rs2287866    0.01526    0.01526          1          1          1          1      0.996          1 
  19   rs140484766    0.01534    0.01534          1          1          1          1      0.996          1 
  19     rs2607126    0.01534    0.01534          1          1          1          1      0.996          1 
  19      rs673320    0.01534    0.01534          1          1          1          1      0.996          1 
  19    rs11333815    0.01534    0.01534          1          1          1          1      0.996          1 
  19     rs7247509    0.01534    0.01534          1          1          1          1      0.996          1 
  19   rs546156218    0.01537    0.01537          1          1          1          1      0.996          1 
  19   rs200110031    0.01546    0.01546          1          1          1          1      0.996          1 
  19   rs560323120    0.01551    0.01551          1          1          1          1      0.996          1 
  19   rs111551285    0.01554    0.01554          1          1          1          1      0.996          1 
  19   rs113195355    0.01554    0.01554          1          1          1          1      0.996          1 
  19   rs113745336    0.01554    0.01554          1          1          1          1      0.996          1 
  19    rs61732668    0.01554    0.01554          1          1          1          1      0.996          1 
  19     rs8100853    0.01554    0.01554          1          1          1          1      0.996          1 
  19    rs75144440    0.01554    0.01554          1          1          1          1      0.996          1 
  19     rs3055535    0.01579    0.01579          1          1          1          1      0.996          1 
  19    rs28447127    0.01583    0.01583          1          1          1          1      0.996          1 
  19   rs551492230    0.01586    0.01586          1          1          1          1      0.996          1 
  19    rs57499049    0.01586    0.01586          1          1          1          1      0.996          1 
  19   rs115936275     0.0159     0.0159          1          1          1          1      0.996          1 
  19      rs889187    0.01605    0.01605          1          1          1          1      0.996          1 
  19      rs889185    0.01605    0.01605          1          1          1          1      0.996          1 
  19      rs889184    0.01605    0.01605          1          1          1          1      0.996          1 
  19    rs10411029     0.0162     0.0162          1          1          1          1      0.996          1 
  19     rs8105046    0.01624    0.01624          1          1          1          1      0.996          1 
  19     rs2918300    0.01625    0.01625          1          1          1          1      0.996          1 
  19     rs7257887    0.01632    0.01632          1          1          1          1      0.996          1 
  19   rs200746275    0.01641    0.01641          1          1          1          1      0.996          1 
  19   rs373917639    0.01649    0.01649          1          1          1          1      0.996          1 
  19     rs2061775     0.0165     0.0165          1          1          1          1      0.996          1 
  19   rs558432129     0.0166     0.0166          1          1          1          1      0.996          1 
  19       rs10001    0.01666    0.01666          1          1          1          1      0.996          1 
  19     rs3890058    0.01677    0.01677          1          1          1          1      0.996          1 
  19    rs12980126     0.0169     0.0169          1          1          1          1      0.996          1 
  19     rs1971294     0.0169     0.0169          1          1          1          1      0.996          1 
  19     rs1971295     0.0169     0.0169          1          1          1          1      0.996          1 
  19     rs1971296     0.0169     0.0169          1          1          1          1      0.996          1 
  19     rs8113413     0.0169     0.0169          1          1          1          1      0.996          1 
  19     rs7253638     0.0169     0.0169          1          1          1          1      0.996          1 
  19     rs7253639     0.0169     0.0169          1          1          1          1      0.996          1 
  19     rs1542784     0.0169     0.0169          1          1          1          1      0.996          1 
  19    rs58787852    0.01696    0.01696          1          1          1          1      0.996          1 
  19    rs58173840    0.01721    0.01721          1          1          1          1      0.996          1 
  19   rs587697901    0.01754    0.01754          1          1          1          1      0.996          1 
  19   rs587755852    0.01754    0.01754          1          1          1          1      0.996          1 
  19    rs10422490    0.01767    0.01767          1          1          1          1      0.996          1 
  19     rs2047139     0.0178     0.0178          1          1          1          1      0.996          1 
  19   rs368884266    0.01791    0.01791          1          1          1          1      0.996          1 
  19    rs73922200    0.01796    0.01796          1          1          1          1      0.996          1 
  19    rs59420882    0.01801    0.01801          1          1          1          1      0.996          1 
  19     rs3786689    0.01814    0.01814          1          1          1          1      0.996          1 
  19   rs141592634    0.01814    0.01814          1          1          1          1      0.996          1 
  19      rs348361    0.01814    0.01814          1          1          1          1      0.996          1 
  19    rs62119398    0.01821    0.01821          1          1          1          1      0.996          1 
  19     rs4578779    0.01846    0.01846          1          1          1          1      0.996          1 
  19   rs202176139    0.01871    0.01871          1          1          1          1      0.996          1 
  19    rs34786523    0.01888    0.01888          1          1          1          1      0.996          1 
  19     rs4804765    0.01919    0.01919          1          1          1          1      0.996          1 
  19   rs540074087    0.01923    0.01923          1          1          1          1      0.996          1 
  19   rs111662308    0.01926    0.01926          1          1          1          1      0.996          1 
  19   rs113660049    0.01926    0.01926          1          1          1          1      0.996          1 
  19   rs199948431    0.01935    0.01935          1          1          1          1      0.996          1 
  19      rs274796    0.01952    0.01952          1          1          1          1      0.996          1 
  19     rs7250254    0.01957    0.01957          1          1          1          1      0.996          1 
  19     rs7253794    0.01957    0.01957          1          1          1          1      0.996          1 
  19     rs4807877    0.01957    0.01957          1          1          1          1      0.996          1 
  19    rs60507991    0.01957    0.01957          1          1          1          1      0.996          1 
  19    rs57928945    0.01957    0.01957          1          1          1          1      0.996          1 
  19     rs8113328    0.01957    0.01957          1          1          1          1      0.996          1 
  19    rs71174998    0.01964    0.01964          1          1          1          1      0.996          1 
  19   rs543193752     0.0198     0.0198          1          1          1          1      0.996          1 
  19      rs459883    0.01985    0.01985          1          1          1          1      0.996          1 
  19      rs460698    0.01985    0.01985          1          1          1          1      0.996          1 
  19      rs670152    0.01985    0.01985          1          1          1          1      0.996          1 
  19     rs8107564    0.01985    0.01985          1          1          1          1      0.996          1 
  19   rs183936056    0.01987    0.01987          1          1          1          1      0.996          1 
  19     rs2918315    0.01988    0.01988          1          1          1          1      0.996          1 
  19    rs59149515    0.01992    0.01992          1          1          1          1      0.996          1 
  19    rs10422991    0.01992    0.01992          1          1          1          1      0.996          1 
  19     rs6511894    0.01992    0.01992          1          1          1          1      0.996          1 
  19    rs73494602    0.01992    0.01992          1          1          1          1      0.996          1 
  19    esv3643629    0.01992    0.01992          1          1          1          1      0.996          1 
  19   rs544661795    0.01992    0.01992          1          1          1          1      0.996          1 
  19   rs560005040    0.01992    0.01992          1          1          1          1      0.996          1 
  19     rs2228138    0.01993    0.01993          1          1          1          1      0.996          1 
  19     rs4996973    0.01993    0.01993          1          1          1          1      0.996          1 
  19     rs4996972    0.01993    0.01993          1          1          1          1      0.996          1 
  19    rs28364072    0.01993    0.01993          1          1          1          1      0.996          1 
  19   rs200143462    0.02025    0.02025          1          1          1          1      0.996          1 
  19     rs8111202    0.02026    0.02026          1          1          1          1      0.996          1 
  19   rs557406319    0.02035    0.02035          1          1          1          1      0.996          1 
  19   rs550370461    0.02035    0.02035          1          1          1          1      0.996          1 
  19   rs141181254    0.02043    0.02043          1          1          1          1      0.996          1 
  19     rs4804312    0.02062    0.02062          1          1          1          1      0.996          1 
  19   rs112910547    0.02063    0.02063          1          1          1          1      0.996          1 
  19    rs12460997    0.02072    0.02072          1          1          1          1      0.996          1 
  19   rs568067864    0.02076    0.02076          1          1          1          1      0.996          1 
  19      rs708687    0.02078    0.02078          1          1          1          1      0.996          1 
  19   rs550865965    0.02114    0.02114          1          1          1          1      0.996          1 
  19    rs11260012    0.02136    0.02136          1          1          1          1      0.996          1 
  19    rs58003878    0.02143    0.02143          1          1          1          1      0.996          1 
  19    rs78847343    0.02152    0.02152          1          1          1          1      0.996          1 
  19   rs149025313    0.02152    0.02152          1          1          1          1      0.996          1 
  19   rs191304555    0.02152    0.02152          1          1          1          1      0.996          1 
  19    rs76334785    0.02152    0.02152          1          1          1          1      0.996          1 
  19   rs115966722    0.02152    0.02152          1          1          1          1      0.996          1 
  19   rs148542651    0.02152    0.02152          1          1          1          1      0.996          1 
  19   rs142590286    0.02152    0.02152          1          1          1          1      0.996          1 
  19    rs76708294    0.02153    0.02153          1          1          1          1      0.996          1 
  19    rs75360060    0.02199    0.02199          1          1          1          1      0.996          1 
  19    rs74342709    0.02199    0.02199          1          1          1          1      0.996          1 
  19    rs79534730    0.02199    0.02199          1          1          1          1      0.996          1 
  19    rs58013530    0.02207    0.02207          1          1          1          1      0.996          1 
  19     rs7257062    0.02209    0.02209          1          1          1          1      0.996          1 
  19      rs529929    0.02211    0.02211          1          1          1          1      0.996          1 
  19      rs478755    0.02211    0.02211          1          1          1          1      0.996          1 
  19   rs145168470    0.02216    0.02216          1          1          1          1      0.996          1 
  19    rs10420789    0.02216    0.02216          1          1          1          1      0.996          1 
  19   rs368540942    0.02216    0.02216          1          1          1          1      0.996          1 
  19   rs140649400    0.02216    0.02216          1          1          1          1      0.996          1 
  19    rs11672616    0.02228    0.02228          1          1          1          1      0.996          1 
  19    rs73488463    0.02238    0.02238          1          1          1          1      0.996          1 
  19   rs140399517    0.02263    0.02263          1          1          1          1      0.996          1 
  19    rs71941306    0.02263    0.02263          1          1          1          1      0.996          1 
  19   rs551869791    0.02273    0.02273          1          1          1          1      0.996          1 
  19   rs139693572    0.02297    0.02297          1          1          1          1      0.996          1 
  19    rs34124816    0.02307    0.02307          1          1          1          1      0.996          1 
  19    rs10402176     0.0232     0.0232          1          1          1          1      0.996          1 
  19      rs171093    0.02322    0.02322          1          1          1          1      0.996          1 
  19      rs344589    0.02322    0.02322          1          1          1          1      0.996          1 
  19    rs60984717    0.02325    0.02325          1          1          1          1      0.996          1 
  19   rs573493287     0.0233     0.0233          1          1          1          1      0.996          1 
  19   rs190151545    0.02346    0.02346          1          1          1          1      0.996          1 
  19   rs566996968    0.02349    0.02349          1          1          1          1      0.996          1 
  19    rs73922406    0.02369    0.02369          1          1          1          1      0.996          1 
  19    rs35702923    0.02402    0.02402          1          1          1          1      0.996          1 
  19      rs250506    0.02403    0.02403          1          1          1          1      0.996          1 
  19    rs11286301    0.02428    0.02428          1          1          1          1      0.996          1 
  19     rs2562717    0.02428    0.02428          1          1          1          1      0.996          1 
  19    rs10415518     0.0243     0.0243          1          1          1          1      0.996          1 
  19     rs7260208    0.02451    0.02451          1          1          1          1      0.996          1 
  19      rs552371    0.02477    0.02477          1          1          1          1      0.996          1 
  19      rs512940    0.02477    0.02477          1          1          1          1      0.996          1 
  19      rs580456    0.02477    0.02477          1          1          1          1      0.996          1 
  19      rs542419    0.02477    0.02477          1          1          1          1      0.996          1 
  19      rs440993      0.025      0.025          1          1          1          1      0.996          1 
  19   rs151110263    0.02551    0.02551          1          1          1          1      0.996          1 
  19      rs527515    0.02567    0.02567          1          1          1          1      0.996          1 
  19    rs35914430    0.02597    0.02597          1          1          1          1      0.996          1 
  19    rs35569886      0.026      0.026          1          1          1          1      0.996          1 
  19     rs1494123    0.02603    0.02603          1          1          1          1      0.996          1 
  19    rs56075808    0.02604    0.02604          1          1          1          1      0.996          1 
  19    rs62123354    0.02604    0.02604          1          1          1          1      0.996          1 
  19    rs62123355    0.02604    0.02604          1          1          1          1      0.996          1 
  19    rs62123356    0.02604    0.02604          1          1          1          1      0.996          1 
  19    rs62123357    0.02604    0.02604          1          1          1          1      0.996          1 
  19    rs62123358    0.02604    0.02604          1          1          1          1      0.996          1 
  19    rs62123359    0.02604    0.02604          1          1          1          1      0.996          1 
  19    rs56158821    0.02604    0.02604          1          1          1          1      0.996          1 
  19    rs11667319    0.02604    0.02604          1          1          1          1      0.996          1 
  19    rs11673107    0.02604    0.02604          1          1          1          1      0.996          1 
  19   rs113364251    0.02604    0.02604          1          1          1          1      0.996          1 
  19   rs112552841    0.02604    0.02604          1          1          1          1      0.996          1 
  19    rs62124460    0.02604    0.02604          1          1          1          1      0.996          1 
  19    rs75668894    0.02604    0.02604          1          1          1          1      0.996          1 
  19    rs10423989    0.02604    0.02604          1          1          1          1      0.996          1 
  19    rs12460591    0.02604    0.02604          1          1          1          1      0.996          1 
  19    rs12460597    0.02604    0.02604          1          1          1          1      0.996          1 
  19    rs12463194    0.02604    0.02604          1          1          1          1      0.996          1 
  19    rs12463212    0.02604    0.02604          1          1          1          1      0.996          1 
  19    rs55858841    0.02604    0.02604          1          1          1          1      0.996          1 
  19    rs62124520    0.02604    0.02604          1          1          1          1      0.996          1 
  19    rs10420779    0.02604    0.02604          1          1          1          1      0.996          1 
  19    rs10426282    0.02604    0.02604          1          1          1          1      0.996          1 
  19    rs10405419    0.02604    0.02604          1          1          1          1      0.996          1 
  19     rs9329377    0.02604    0.02604          1          1          1          1      0.996          1 
  19     rs1651879    0.02631    0.02631          1          1          1          1      0.996          1 
  19   rs539184401    0.02633    0.02633          1          1          1          1      0.996          1 
  19   rs570927397    0.02647    0.02647          1          1          1          1      0.996          1 
  19   rs114489799    0.02659    0.02659          1          1          1          1      0.996          1 
  19    rs59996701    0.02659    0.02659          1          1          1          1      0.996          1 
  19   rs140101087    0.02659    0.02659          1          1          1          1      0.996          1 
  19   rs114987286    0.02659    0.02659          1          1          1          1      0.996          1 
  19    rs80329663    0.02659    0.02659          1          1          1          1      0.996          1 
  19   rs115660924    0.02659    0.02659          1          1          1          1      0.996          1 
  19   rs144101466    0.02659    0.02659          1          1          1          1      0.996          1 
  19   rs114297580    0.02659    0.02659          1          1          1          1      0.996          1 
  19   rs142905426    0.02659    0.02659          1          1          1          1      0.996          1 
  19    rs78909912    0.02659    0.02659          1          1          1          1      0.996          1 
  19    rs77750510    0.02659    0.02659          1          1          1          1      0.996          1 
  19    rs79512178    0.02659    0.02659          1          1          1          1      0.996          1 
  19    rs57117157    0.02659    0.02659          1          1          1          1      0.996          1 
  19    rs76774936    0.02659    0.02659          1          1          1          1      0.996          1 
  19   rs142520289    0.02659    0.02659          1          1          1          1      0.996          1 
  19     rs1674033    0.02662    0.02662          1          1          1          1      0.996          1 
  19     rs2967635    0.02675    0.02675          1          1          1          1      0.996          1 
  19    rs28771971    0.02676    0.02676          1          1          1          1      0.996          1 
  19      rs377237    0.02683    0.02683          1          1          1          1      0.996          1 
  19      rs416956    0.02683    0.02683          1          1          1          1      0.996          1 
  19      rs382146    0.02683    0.02683          1          1          1          1      0.996          1 
  19    rs57867330    0.02685    0.02685          1          1          1          1      0.996          1 
  19    rs68119574    0.02685    0.02685          1          1          1          1      0.996          1 
  19    rs59711330    0.02686    0.02686          1          1          1          1      0.996          1 
  19   rs111293957    0.02701    0.02701          1          1          1          1      0.996          1 
  19    rs12983106    0.02701    0.02701          1          1          1          1      0.996          1 
  19    rs10412083    0.02701    0.02701          1          1          1          1      0.996          1 
  19     rs8113531    0.02701    0.02701          1          1          1          1      0.996          1 
  19    rs10427003    0.02729    0.02729          1          1          1          1      0.996          1 
  19    rs10408682    0.02739    0.02739          1          1          1          1      0.996          1 
  19    rs80297296    0.02767    0.02767          1          1          1          1      0.996          1 
  19     rs8104339    0.02776    0.02776          1          1          1          1      0.996          1 
  19    rs35255991    0.02789    0.02789          1          1          1          1      0.996          1 
  19   rs200216025     0.0281     0.0281          1          1          1          1      0.996          1 
  19    rs62107580     0.0281     0.0281          1          1          1          1      0.996          1 
  19   rs115880989    0.02838    0.02838          1          1          1          1      0.996          1 
  19    rs10402876    0.02842    0.02842          1          1          1          1      0.996          1 
  19     rs7256464    0.02856    0.02856          1          1          1          1      0.996          1 
  19     rs4395187    0.02875    0.02875          1          1          1          1      0.996          1 
  19    rs74725466    0.02883    0.02883          1          1          1          1      0.996          1 
  19   rs139228034    0.02883    0.02883          1          1          1          1      0.996          1 
  19    rs11259999    0.02885    0.02885          1          1          1          1      0.996          1 
  19    rs10416592    0.02885    0.02885          1          1          1          1      0.996          1 
  19   rs555252319    0.02895    0.02895          1          1          1          1      0.996          1 
  19    rs11569479    0.02896    0.02896          1          1          1          1      0.996          1 
  19    rs11569470    0.02896    0.02896          1          1          1          1      0.996          1 
  19   rs527924076    0.02911    0.02911          1          1          1          1      0.996          1 
  19     rs8101404    0.02911    0.02911          1          1          1          1      0.996          1 
  19     rs6511831    0.02911    0.02911          1          1          1          1      0.996          1 
  19   rs113900022    0.02915    0.02915          1          1          1          1      0.996          1 
  19     rs1141221    0.02944    0.02944          1          1          1          1      0.996          1 
  19     rs1141220    0.02944    0.02944          1          1          1          1      0.996          1 
  19     rs2860185    0.02944    0.02944          1          1          1          1      0.996          1 
  19     rs2860182    0.02944    0.02944          1          1          1          1      0.996          1 
  19   rs114831278    0.02946    0.02946          1          1          1          1      0.996          1 
  19   rs115389919    0.02946    0.02946          1          1          1          1      0.996          1 
  19    rs62113381    0.02955    0.02955          1          1          1          1      0.996          1 
  19    rs62113417    0.02955    0.02955          1          1          1          1      0.996          1 
  19      rs348360    0.02973    0.02973          1          1          1          1      0.996          1 
  19    rs56313992    0.02983    0.02983          1          1          1          1      0.996          1 
  19     rs4804749    0.02984    0.02984          1          1          1          1      0.996          1 
  19   rs185762253    0.02992    0.02992          1          1          1          1      0.996          1 
  19   rs112321137    0.02992    0.02992          1          1          1          1      0.996          1 
  19    rs59174308    0.03005    0.03005          1          1          1          1      0.996          1 
  19      rs301425    0.03011    0.03011          1          1          1          1      0.996          1 
  19      rs177300    0.03011    0.03011          1          1          1          1      0.996          1 
  19       rs36245    0.03011    0.03011          1          1          1          1      0.996          1 
  19       rs36244    0.03011    0.03011          1          1          1          1      0.996          1 
  19       rs36243    0.03011    0.03011          1          1          1          1      0.996          1 
  19    rs35445311    0.03011    0.03011          1          1          1          1      0.996          1 
  19   rs575852922    0.03011    0.03011          1          1          1          1      0.996          1 
  19       rs36241    0.03011    0.03011          1          1          1          1      0.996          1 
  19       rs36240    0.03011    0.03011          1          1          1          1      0.996          1 
  19     rs2918289    0.03011    0.03011          1          1          1          1      0.996          1 
  19     rs2918288    0.03011    0.03011          1          1          1          1      0.996          1 
  19     rs2967708    0.03011    0.03011          1          1          1          1      0.996          1 
  19     rs2967707    0.03011    0.03011          1          1          1          1      0.996          1 
  19     rs2967706    0.03011    0.03011          1          1          1          1      0.996          1 
  19     rs2967632    0.03011    0.03011          1          1          1          1      0.996          1 
  19   rs140922553    0.03011    0.03011          1          1          1          1      0.996          1 
  19   rs183570788    0.03011    0.03011          1          1          1          1      0.996          1 
  19    rs76601072    0.03011    0.03011          1          1          1          1      0.996          1 
  19     rs2112929    0.03031    0.03031          1          1          1          1      0.996          1 
  19    rs12985273    0.03058    0.03058          1          1          1          1      0.996          1 
  19     rs2016145    0.03059    0.03059          1          1          1          1      0.996          1 
  19   rs561689576    0.03064    0.03064          1          1          1          1      0.996          1 
  19    rs75464137    0.03067    0.03067          1          1          1          1      0.996          1 
  19   rs150202376    0.03074    0.03074          1          1          1          1      0.996          1 
  19      rs807812     0.0308     0.0308          1          1          1          1      0.996          1 
  19      rs794078     0.0308     0.0308          1          1          1          1      0.996          1 
  19      rs794080     0.0308     0.0308          1          1          1          1      0.996          1 
  19    rs61217964     0.0309     0.0309          1          1          1          1      0.996          1 
  19     rs7246654    0.03094    0.03094          1          1          1          1      0.996          1 
  19    rs56780324    0.03094    0.03094          1          1          1          1      0.996          1 
  19      rs186996    0.03099    0.03099          1          1          1          1      0.996          1 
  19    rs59703284    0.03103    0.03103          1          1          1          1      0.996          1 
  19     rs3105701     0.0311     0.0311          1          1          1          1      0.996          1 
  19    rs10403588    0.03121    0.03121          1          1          1          1      0.996          1 
  19   rs112885461    0.03125    0.03125          1          1          1          1      0.996          1 
  19    rs59145526    0.03125    0.03125          1          1          1          1      0.996          1 
  19      rs496110     0.0314     0.0314          1          1          1          1      0.996          1 
  19    rs11569398    0.03158    0.03158          1          1          1          1      0.996          1 
  19    rs11569396    0.03158    0.03158          1          1          1          1      0.996          1 
  19    rs62109606    0.03168    0.03168          1          1          1          1      0.996          1 
  19    rs10541335    0.03187    0.03187          1          1          1          1      0.996          1 
  19   rs116260887    0.03187    0.03187          1          1          1          1      0.996          1 
  19    rs73550775    0.03199    0.03199          1          1          1          1      0.996          1 
  19    rs10416081      0.032      0.032          1          1          1          1      0.996          1 
  19     rs7248580      0.032      0.032          1          1          1          1      0.996          1 
  19     rs8112190    0.03203    0.03203          1          1          1          1      0.996          1 
  19   rs113530025    0.03213    0.03213          1          1          1          1      0.996          1 
  19    rs77280459    0.03213    0.03213          1          1          1          1      0.996          1 
  19    rs12609798    0.03213    0.03213          1          1          1          1      0.996          1 
  19    rs12610395    0.03213    0.03213          1          1          1          1      0.996          1 
  19    rs12608618    0.03213    0.03213          1          1          1          1      0.996          1 
  19      rs929807    0.03229    0.03229          1          1          1          1      0.996          1 
  19   rs528314433    0.03232    0.03232          1          1          1          1      0.996          1 
  19      rs344618    0.03241    0.03241          1          1          1          1      0.996          1 
  19    rs10412469    0.03246    0.03246          1          1          1          1      0.996          1 
  19   rs140515973    0.03246    0.03246          1          1          1          1      0.996          1 
  19   rs145167324    0.03246    0.03246          1          1          1          1      0.996          1 
  19    rs28665117    0.03246    0.03246          1          1          1          1      0.996          1 
  19    rs10417390    0.03246    0.03246          1          1          1          1      0.996          1 
  19   rs145284991    0.03246    0.03246          1          1          1          1      0.996          1 
  19    rs10401464    0.03246    0.03246          1          1          1          1      0.996          1 
  19    rs10418359    0.03246    0.03246          1          1          1          1      0.996          1 
  19    rs10418760    0.03246    0.03246          1          1          1          1      0.996          1 
  19    rs10412314    0.03246    0.03246          1          1          1          1      0.996          1 
  19    rs10418778    0.03246    0.03246          1          1          1          1      0.996          1 
  19   rs144298319    0.03246    0.03246          1          1          1          1      0.996          1 
  19   rs186947607    0.03246    0.03246          1          1          1          1      0.996          1 
  19   rs191744341    0.03246    0.03246          1          1          1          1      0.996          1 
  19     rs8106901    0.03246    0.03246          1          1          1          1      0.996          1 
  19    rs73922940    0.03246    0.03246          1          1          1          1      0.996          1 
  19    rs73922941    0.03246    0.03246          1          1          1          1      0.996          1 
  19    rs73922942    0.03246    0.03246          1          1          1          1      0.996          1 
  19    rs17001928    0.03246    0.03246          1          1          1          1      0.996          1 
  19    rs73922943    0.03246    0.03246          1          1          1          1      0.996          1 
  19    rs28653025    0.03246    0.03246          1          1          1          1      0.996          1 
  19    rs28515927    0.03246    0.03246          1          1          1          1      0.996          1 
  19    rs28588152    0.03246    0.03246          1          1          1          1      0.996          1 
  19    rs10427155    0.03246    0.03246          1          1          1          1      0.996          1 
  19    rs10413318    0.03246    0.03246          1          1          1          1      0.996          1 
  19    rs10406950    0.03246    0.03246          1          1          1          1      0.996          1 
  19     rs1561406    0.03247    0.03247          1          1          1          1      0.996          1 
  19      rs348340    0.03258    0.03258          1          1          1          1      0.996          1 
  19    rs10432321    0.03259    0.03259          1          1          1          1      0.996          1 
  19    rs78235251    0.03283    0.03283          1          1          1          1      0.996          1 
  19   rs115466690    0.03283    0.03283          1          1          1          1      0.996          1 
  19   rs189422266    0.03294    0.03294          1          1          1          1      0.996          1 
  19    rs76421907    0.03296    0.03296          1          1          1          1      0.996          1 
  19   rs144662598    0.03296    0.03296          1          1          1          1      0.996          1 
  19    rs77548987    0.03296    0.03296          1          1          1          1      0.996          1 
  19    rs79860019    0.03296    0.03296          1          1          1          1      0.996          1 
  19    rs76528607    0.03296    0.03296          1          1          1          1      0.996          1 
  19    rs78326104    0.03296    0.03296          1          1          1          1      0.996          1 
  19    rs79236665    0.03296    0.03296          1          1          1          1      0.996          1 
  19    rs79608435    0.03296    0.03296          1          1          1          1      0.996          1 
  19     rs8103609    0.03297    0.03297          1          1          1          1      0.996          1 
  19      rs349090    0.03303    0.03303          1          1          1          1      0.996          1 
  19   rs150913958    0.03323    0.03323          1          1          1          1      0.996          1 
  19   rs139741322     0.0333     0.0333          1          1          1          1      0.996          1 
  19    rs62123345    0.03355    0.03355          1          1          1          1      0.996          1 
  19   rs201673980    0.03355    0.03355          1          1          1          1      0.996          1 
  19      rs434364    0.03362    0.03362          1          1          1          1      0.996          1 
  19     rs2230208    0.03367    0.03367          1          1          1          1      0.996          1 
  19   rs542351266    0.03367    0.03367          1          1          1          1      0.996          1 
  19   rs562044198    0.03367    0.03367          1          1          1          1      0.996          1 
  19     rs2230207    0.03367    0.03367          1          1          1          1      0.996          1 
  19    rs11569448    0.03367    0.03367          1          1          1          1      0.996          1 
  19    rs11569446    0.03367    0.03367          1          1          1          1      0.996          1 
  19    rs60747136    0.03367    0.03367          1          1          1          1      0.996          1 
  19      rs339400    0.03368    0.03368          1          1          1          1      0.996          1 
  19    rs10421964    0.03387    0.03387          1          1          1          1      0.996          1 
  19      rs348362    0.03418    0.03418          1          1          1          1      0.996          1 
  19    rs58186620    0.03421    0.03421          1          1          1          1      0.996          1 
  19   rs534114100    0.03436    0.03436          1          1          1          1      0.996          1 
  19   rs145831973    0.03436    0.03436          1          1          1          1      0.996          1 
  19   rs112302095    0.03436    0.03436          1          1          1          1      0.996          1 
  19   rs114184135    0.03436    0.03436          1          1          1          1      0.996          1 
  19     rs3815754    0.03438    0.03438          1          1          1          1      0.996          1 
  19    rs34764437    0.03448    0.03448          1          1          1          1      0.996          1 
  19     rs8113276    0.03448    0.03448          1          1          1          1      0.996          1 
  19     rs2043837     0.0345     0.0345          1          1          1          1      0.996          1 
  19   rs547133537    0.03478    0.03478          1          1          1          1      0.996          1 
  19   rs564798967    0.03478    0.03478          1          1          1          1      0.996          1 
  19    rs72994960    0.03478    0.03478          1          1          1          1      0.996          1 
  19   rs114336217    0.03492    0.03492          1          1          1          1      0.996          1 
  19      rs794082    0.03501    0.03501          1          1          1          1      0.996          1 
  19    rs11085197    0.03526    0.03526          1          1          1          1      0.996          1 
  19    rs10417877     0.0353     0.0353          1          1          1          1      0.996          1 
  19     rs2967718     0.0353     0.0353          1          1          1          1      0.996          1 
  19      rs376640    0.03548    0.03548          1          1          1          1      0.996          1 
  19      rs367378    0.03548    0.03548          1          1          1          1      0.996          1 
  19    rs74803260    0.03563    0.03563          1          1          1          1      0.996          1 
  19   rs541521794     0.0357     0.0357          1          1          1          1      0.996          1 
  19      rs885433    0.03572    0.03572          1          1          1          1      0.996          1 
  19     rs8105285    0.03576    0.03576          1          1          1          1      0.996          1 
  19    rs12974739    0.03584    0.03584          1          1          1          1      0.996          1 
  19    rs10417444    0.03584    0.03584          1          1          1          1      0.996          1 
  19     rs2967624    0.03584    0.03584          1          1          1          1      0.996          1 
  19    rs12985146      0.036      0.036          1          1          1          1      0.996          1 
  19    rs11085182    0.03607    0.03607          1          1          1          1      0.996          1 
  19    rs10412438    0.03622    0.03622          1          1          1          1      0.996          1 
  19   rs141138526    0.03631    0.03631          1          1          1          1      0.996          1 
  19     rs7256795    0.03662    0.03662          1          1          1          1      0.996          1 
  19    rs11666089    0.03686    0.03686          1          1          1          1      0.996          1 
  19    rs11669728    0.03686    0.03686          1          1          1          1      0.996          1 
  19   rs112080759     0.0369     0.0369          1          1          1          1      0.996          1 
  19    rs75686816     0.0369     0.0369          1          1          1          1      0.996          1 
  19    rs60510913     0.0369     0.0369          1          1          1          1      0.996          1 
  19    rs55865617     0.0369     0.0369          1          1          1          1      0.996          1 
  19   rs139913158     0.0369     0.0369          1          1          1          1      0.996          1 
  19    rs75341389     0.0369     0.0369          1          1          1          1      0.996          1 
  19   rs141180014     0.0369     0.0369          1          1          1          1      0.996          1 
  19    rs11882816     0.0369     0.0369          1          1          1          1      0.996          1 
  19    rs12983696     0.0369     0.0369          1          1          1          1      0.996          1 
  19   rs117405190    0.03701    0.03701          1          1          1          1      0.996          1 
  19    rs12975181    0.03701    0.03701          1          1          1          1      0.996          1 
  19     rs7256836    0.03701    0.03701          1          1          1          1      0.996          1 
  19   rs545382843    0.03701    0.03701          1          1          1          1      0.996          1 
  19   rs187903762    0.03701    0.03701          1          1          1          1      0.996          1 
  19   rs147644408    0.03701    0.03701          1          1          1          1      0.996          1 
  19   rs144644066    0.03701    0.03701          1          1          1          1      0.996          1 
  19   rs140517056    0.03701    0.03701          1          1          1          1      0.996          1 
  19    rs10415427    0.03701    0.03701          1          1          1          1      0.996          1 
  19     rs4804793    0.03726    0.03726          1          1          1          1      0.996          1 
  19     rs4804794    0.03726    0.03726          1          1          1          1      0.996          1 
  19    rs34289482    0.03726    0.03726          1          1          1          1      0.996          1 
  19     rs4804077    0.03727    0.03727          1          1          1          1      0.996          1 
  19    rs58970531    0.03727    0.03727          1          1          1          1      0.996          1 
  19    rs58345519    0.03727    0.03727          1          1          1          1      0.996          1 
  19    rs59535255    0.03727    0.03727          1          1          1          1      0.996          1 
  19     rs4804078    0.03727    0.03727          1          1          1          1      0.996          1 
  19   rs113595556    0.03727    0.03727          1          1          1          1      0.996          1 
  19   rs141374359    0.03727    0.03727          1          1          1          1      0.996          1 
  19    rs11085873    0.03727    0.03727          1          1          1          1      0.996          1 
  19    rs10410753    0.03736    0.03736          1          1          1          1      0.996          1 
  19     rs8112954    0.03736    0.03736          1          1          1          1      0.996          1 
  19     rs8113057    0.03736    0.03736          1          1          1          1      0.996          1 
  19     rs8103745    0.03755    0.03755          1          1          1          1      0.996          1 
  19    rs58437379    0.03761    0.03761          1          1          1          1      0.996          1 
  19    rs71179880    0.03769    0.03769          1          1          1          1      0.996          1 
  19   rs112313778    0.03776    0.03776          1          1          1          1      0.996          1 
  19   rs200613225    0.03782    0.03782          1          1          1          1      0.996          1 
  19    rs73488449    0.03809    0.03809          1          1          1          1      0.996          1 
  19   rs146903562    0.03809    0.03809          1          1          1          1      0.996          1 
  19    rs11880811    0.03816    0.03816          1          1          1          1      0.996          1 
  19   rs150721232     0.0384     0.0384          1          1          1          1      0.996          1 
  19    rs75461488    0.03859    0.03859          1          1          1          1      0.996          1 
  19     rs9304931    0.03861    0.03861          1          1          1          1      0.996          1 
  19     rs3760746    0.03896    0.03896          1          1          1          1      0.996          1 
  19    rs11878563    0.03896    0.03896          1          1          1          1      0.996          1 
  19     rs8103562    0.03896    0.03896          1          1          1          1      0.996          1 
  19    rs11881860    0.03896    0.03896          1          1          1          1      0.996          1 
  19    rs11881912    0.03896    0.03896          1          1          1          1      0.996          1 
  19    rs62123257    0.03896    0.03896          1          1          1          1      0.996          1 
  19    rs56244281    0.03899    0.03899          1          1          1          1      0.996          1 
  19    rs34070649    0.03917    0.03917          1          1          1          1      0.996          1 
  19    rs12980251    0.03917    0.03917          1          1          1          1      0.996          1 
  19    rs34593851    0.03917    0.03917          1          1          1          1      0.996          1 
  19    rs34367204    0.03917    0.03917          1          1          1          1      0.996          1 
  19    rs35899557    0.03917    0.03917          1          1          1          1      0.996          1 
  19   rs138501563    0.03917    0.03917          1          1          1          1      0.996          1 
  19    rs74178113    0.03917    0.03917          1          1          1          1      0.996          1 
  19    rs34788887    0.03917    0.03917          1          1          1          1      0.996          1 
  19    rs11666443    0.03922    0.03922          1          1          1          1      0.996          1 
  19    rs11260026    0.03923    0.03923          1          1          1          1      0.996          1 
  19    rs12971677    0.03923    0.03923          1          1          1          1      0.996          1 
  19     rs7250738    0.03923    0.03923          1          1          1          1      0.996          1 
  19    rs35523798    0.03925    0.03925          1          1          1          1      0.996          1 
  19   rs369615195    0.03928    0.03928          1          1          1          1      0.996          1 
  19   rs115118410    0.03938    0.03938          1          1          1          1      0.996          1 
  19      rs368341     0.0394     0.0394          1          1          1          1      0.996          1 
  19      rs439839     0.0394     0.0394          1          1          1          1      0.996          1 
  19      rs429682     0.0394     0.0394          1          1          1          1      0.996          1 
  19    rs61199015    0.03947    0.03947          1          1          1          1      0.996          1 
  19      rs637269    0.03957    0.03957          1          1          1          1      0.996          1 
  19    rs55999497    0.03964    0.03964          1          1          1          1      0.996          1 
  19     rs8107767    0.03964    0.03964          1          1          1          1      0.996          1 
  19   rs111896466    0.03987    0.03987          1          1          1          1      0.996          1 
  19    rs10405423    0.03991    0.03991          1          1          1          1      0.996          1 
  19      rs571497       0.04       0.04          1          1          1          1      0.996          1 
  19    rs11669374    0.04012    0.04012          1          1          1          1      0.996          1 
  19    rs73924359    0.04017    0.04017          1          1          1          1      0.996          1 
  19    rs12610475    0.04021    0.04021          1          1          1          1      0.996          1 
  19    rs73922246    0.04024    0.04024          1          1          1          1      0.996          1 
  19    rs57738743    0.04024    0.04024          1          1          1          1      0.996          1 
  19    rs57188466    0.04024    0.04024          1          1          1          1      0.996          1 
  19    rs59574605    0.04024    0.04024          1          1          1          1      0.996          1 
  19    rs10407381    0.04024    0.04024          1          1          1          1      0.996          1 
  19    rs10408896    0.04024    0.04024          1          1          1          1      0.996          1 
  19   rs111563044    0.04065    0.04065          1          1          1          1      0.996          1 
  19     rs7251888    0.04082    0.04082          1          1          1          1      0.996          1 
  19     rs7252374    0.04082    0.04082          1          1          1          1      0.996          1 
  19     rs7252020    0.04082    0.04082          1          1          1          1      0.996          1 
  19    rs10418214    0.04124    0.04124          1          1          1          1      0.996          1 
  19   rs150375695    0.04129    0.04129          1          1          1          1      0.996          1 
  19    rs10424133     0.0413     0.0413          1          1          1          1      0.996          1 
  19   rs138165596    0.04192    0.04192          1          1          1          1      0.996          1 
  19   rs116622055      0.042      0.042          1          1          1          1      0.996          1 
  19    rs16994314    0.04214    0.04214          1          1          1          1      0.996          1 
  19   rs111481546    0.04214    0.04214          1          1          1          1      0.996          1 
  19    rs73486582    0.04214    0.04214          1          1          1          1      0.996          1 
  19    rs16994316    0.04214    0.04214          1          1          1          1      0.996          1 
  19   rs114074298    0.04214    0.04214          1          1          1          1      0.996          1 
  19   rs113851839    0.04214    0.04214          1          1          1          1      0.996          1 
  19    rs11666866    0.04254    0.04254          1          1          1          1      0.996          1 
  19      rs370209    0.04263    0.04263          1          1          1          1      0.996          1 
  19   rs570005155    0.04272    0.04272          1          1          1          1      0.996          1 
  19   rs145540059    0.04275    0.04275          1          1          1          1      0.996          1 
  19    rs72994557    0.04284    0.04284          1          1          1          1      0.996          1 
  19     rs2291666    0.04313    0.04313          1          1          1          1      0.996          1 
  19   rs148758501    0.04326    0.04326          1          1          1          1      0.996          1 
  19   rs149536835    0.04331    0.04331          1          1          1          1      0.996          1 
  19   rs111896090    0.04336    0.04336          1          1          1          1      0.996          1 
  19    rs35757137    0.04338    0.04338          1          1          1          1      0.996          1 
  19    rs75342878    0.04344    0.04344          1          1          1          1      0.996          1 
  19     rs1965714    0.04352    0.04352          1          1          1          1      0.996          1 
  19    rs74697733    0.04365    0.04365          1          1          1          1      0.996          1 
  19   rs146374600    0.04365    0.04365          1          1          1          1      0.996          1 
  19   rs148405606    0.04365    0.04365          1          1          1          1      0.996          1 
  19      rs445764     0.0439     0.0439          1          1          1          1      0.996          1 
  19     rs2053073     0.0439     0.0439          1          1          1          1      0.996          1 
  19    rs60772715    0.04391    0.04391          1          1          1          1      0.996          1 
  19    rs55904843    0.04392    0.04392          1          1          1          1      0.996          1 
  19    rs28763275    0.04392    0.04392          1          1          1          1      0.996          1 
  19    rs58092963    0.04397    0.04397          1          1          1          1      0.996          1 
  19    rs10418055    0.04408    0.04408          1          1          1          1      0.996          1 
  19     rs7248939    0.04421    0.04421          1          1          1          1      0.996          1 
  19      rs447573    0.04429    0.04429          1          1          1          1      0.996          1 
  19     rs2547447    0.04429    0.04429          1          1          1          1      0.996          1 
  19    rs55810426    0.04429    0.04429          1          1          1          1      0.996          1 
  19   rs141234661    0.04457    0.04457          1          1          1          1      0.996          1 
  19   rs564048609    0.04458    0.04458          1          1          1          1      0.996          1 
  19    rs12980486    0.04463    0.04463          1          1          1          1      0.996          1 
  19    rs10404615    0.04476    0.04476          1          1          1          1      0.996          1 
  19    rs61512436    0.04476    0.04476          1          1          1          1      0.996          1 
  19    rs10415237    0.04476    0.04476          1          1          1          1      0.996          1 
  19      rs794072     0.0449     0.0449          1          1          1          1      0.996          1 
  19   rs150234576    0.04518    0.04518          1          1          1          1      0.996          1 
  19     rs4807054    0.04523    0.04523          1          1          1          1      0.996          1 
  19    rs11878528    0.04525    0.04525          1          1          1          1      0.996          1 
  19   rs369267815    0.04526    0.04526          1          1          1          1      0.996          1 
  19     rs8113073    0.04526    0.04526          1          1          1          1      0.996          1 
  19     rs4804421     0.0454     0.0454          1          1          1          1      0.996          1 
  19      rs794070    0.04551    0.04551          1          1          1          1      0.996          1 
  19    rs60015866    0.04554    0.04554          1          1          1          1      0.996          1 
  19      rs425514    0.04564    0.04564          1          1          1          1      0.996          1 
  19    rs62123347    0.04581    0.04581          1          1          1          1      0.996          1 
  19   rs114034910    0.04611    0.04611          1          1          1          1      0.996          1 
  19    rs73923361    0.04611    0.04611          1          1          1          1      0.996          1 
  19     rs1644759    0.04611    0.04611          1          1          1          1      0.996          1 
  19   rs554319457    0.04649    0.04649          1          1          1          1      0.996          1 
  19     rs8111024    0.04649    0.04649          1          1          1          1      0.996          1 
  19    rs62110713     0.0469     0.0469          1          1          1          1      0.996          1 
  19      rs446280    0.04707    0.04707          1          1          1          1      0.996          1 
  19    rs77484187    0.04719    0.04719          1          1          1          1      0.996          1 
  19   rs147977145    0.04727    0.04727          1          1          1          1      0.996          1 
  19   rs112385920    0.04765    0.04765          1          1          1          1      0.996          1 
  19   rs563688078    0.04774    0.04774          1          1          1          1      0.996          1 
  19      rs331681    0.04786    0.04786          1          1          1          1      0.996          1 
  19   rs200976491     0.0479     0.0479          1          1          1          1      0.996          1 
  19    rs77239504     0.0479     0.0479          1          1          1          1      0.996          1 
  19   rs114378028     0.0479     0.0479          1          1          1          1      0.996          1 
  19   rs112634049     0.0479     0.0479          1          1          1          1      0.996          1 
  19    rs80350027     0.0479     0.0479          1          1          1          1      0.996          1 
  19    rs77545091     0.0479     0.0479          1          1          1          1      0.996          1 
  19    rs75387087     0.0479     0.0479          1          1          1          1      0.996          1 
  19   rs112543183     0.0479     0.0479          1          1          1          1      0.996          1 
  19   rs141153905     0.0479     0.0479          1          1          1          1      0.996          1 
  19    rs59926460     0.0481     0.0481          1          1          1          1      0.996          1 
  19      rs164014    0.04814    0.04814          1          1          1          1      0.996          1 
  19     rs2431869    0.04817    0.04817          1          1          1          1      0.996          1 
  19    rs12461971    0.04817    0.04817          1          1          1          1      0.996          1 
  19    rs10412292    0.04823    0.04823          1          1          1          1      0.996          1 
  19   rs138265982    0.04839    0.04839          1          1          1          1      0.996          1 
  19     rs5826921     0.0487     0.0487          1          1          1          1      0.996          1 
  19    rs73012738    0.04883    0.04883          1          1          1          1      0.996          1 
  19    rs34446693    0.04883    0.04883          1          1          1          1      0.996          1 
  19     rs1645800    0.04897    0.04897          1          1          1          1      0.996          1 
  19     rs8104283    0.04905    0.04905          1          1          1          1      0.996          1 
  19    rs10414553    0.04907    0.04907          1          1          1          1      0.996          1 
  19   rs144583511    0.04908    0.04908          1          1          1          1      0.996          1 
  19   rs114551987    0.04908    0.04908          1          1          1          1      0.996          1 
  19    rs59041779    0.04908    0.04908          1          1          1          1      0.996          1 
  19   rs116326422    0.04908    0.04908          1          1          1          1      0.996          1 
  19    rs35020672    0.04908    0.04908          1          1          1          1      0.996          1 
  19    rs12459488    0.04916    0.04916          1          1          1          1      0.996          1 
  19     rs7249130    0.04929    0.04929          1          1          1          1      0.996          1 
  19    rs61324715     0.0493     0.0493          1          1          1          1      0.996          1 
  19     rs7250235    0.04939    0.04939          1          1          1          1      0.996          1 
  19   rs114038042     0.0496     0.0496          1          1          1          1      0.996          1 
  19   rs114414737     0.0496     0.0496          1          1          1          1      0.996          1 
  19   rs150231717     0.0496     0.0496          1          1          1          1      0.996          1 
  19    rs58634952    0.04962    0.04962          1          1          1          1      0.996          1 
  19     rs3745368    0.04965    0.04965          1          1          1          1      0.996          1 
  19    rs28423680    0.04969    0.04969          1          1          1          1      0.996          1 
  19    rs12974560    0.04973    0.04973          1          1          1          1      0.996          1 
  19      rs344591    0.04978    0.04978          1          1          1          1      0.996          1 
  19   rs143738237    0.04994    0.04994          1          1          1          1      0.996          1 
  19    rs58335327    0.04998    0.04998          1          1          1          1      0.996          1 
  19    rs56727053    0.05012    0.05012          1          1          1          1      0.996          1 
  19    rs11465387    0.05018    0.05018          1          1          1          1      0.996          1 
  19    rs73498890    0.05018    0.05018          1          1          1          1      0.996          1 
  19     rs8108439    0.05028    0.05028          1          1          1          1      0.996          1 
  19    rs12983876    0.05028    0.05028          1          1          1          1      0.996          1 
  19    rs57922141    0.05037    0.05037          1          1          1          1      0.996          1 
  19     rs2118706     0.0504     0.0504          1          1          1          1      0.996          1 
  19     rs7250651    0.05048    0.05048          1          1          1          1      0.996          1 
  19     rs4527136    0.05048    0.05048          1          1          1          1      0.996          1 
  19   rs150933933     0.0505     0.0505          1          1          1          1      0.996          1 
  19   rs147997544    0.05053    0.05053          1          1          1          1      0.996          1 
  19    rs77901925    0.05071    0.05071          1          1          1          1      0.996          1 
  19      rs163916    0.05073    0.05073          1          1          1          1      0.996          1 
  19      rs339399    0.05073    0.05073          1          1          1          1      0.996          1 
  19   rs531238324    0.05089    0.05089          1          1          1          1      0.996          1 
  19    rs73493685    0.05129    0.05129          1          1          1          1      0.996          1 
  19      rs162727    0.05129    0.05129          1          1          1          1      0.996          1 
  19    rs73923924    0.05132    0.05132          1          1          1          1      0.996          1 
  19   rs149098725    0.05138    0.05138          1          1          1          1      0.996          1 
  19      rs411204     0.0514     0.0514          1          1          1          1      0.996          1 
  19      rs408167     0.0514     0.0514          1          1          1          1      0.996          1 
  19      rs408372     0.0514     0.0514          1          1          1          1      0.996          1 
  19   rs578235561     0.0514     0.0514          1          1          1          1      0.996          1 
  19    rs17704999     0.0515     0.0515          1          1          1          1      0.996          1 
  19     rs1638538    0.05158    0.05158          1          1          1          1      0.996          1 
  19       rs36253    0.05161    0.05161          1          1          1          1      0.996          1 
  19      rs348386    0.05163    0.05163          1          1          1          1      0.996          1 
  19     rs8106995    0.05164    0.05164          1          1          1          1      0.996          1 
  19    rs10775589    0.05164    0.05164          1          1          1          1      0.996          1 
  19    rs59877592    0.05193    0.05193          1          1          1          1      0.996          1 
  19    rs72984368    0.05195    0.05195          1          1          1          1      0.996          1 
  19    rs12981770    0.05213    0.05213          1          1          1          1      0.996          1 
  19    rs10415151    0.05217    0.05217          1          1          1          1      0.996          1 
  19   rs369374865    0.05218    0.05218          1          1          1          1      0.996          1 
  19     rs7260602    0.05223    0.05223          1          1          1          1      0.996          1 
  19   rs144397254    0.05231    0.05231          1          1          1          1      0.996          1 
  19      rs340137    0.05234    0.05234          1          1          1          1      0.996          1 
  19   rs545606989    0.05263    0.05263          1          1          1          1      0.996          1 
  19    rs10419556    0.05271    0.05271          1          1          1          1      0.996          1 
  19    rs57130603    0.05282    0.05282          1          1          1          1      0.996          1 
  19   rs148970559    0.05282    0.05282          1          1          1          1      0.996          1 
  19    rs56684959    0.05282    0.05282          1          1          1          1      0.996          1 
  19   rs527339576    0.05287    0.05287          1          1          1          1      0.996          1 
  19    rs57698744    0.05287    0.05287          1          1          1          1      0.996          1 
  19    rs34261365    0.05294    0.05294          1          1          1          1      0.996          1 
  19   rs142880112    0.05301    0.05301          1          1          1          1      0.996          1 
  19     rs4807064    0.05302    0.05302          1          1          1          1      0.996          1 
  19     rs4807065    0.05302    0.05302          1          1          1          1      0.996          1 
  19    rs11667671    0.05302    0.05302          1          1          1          1      0.996          1 
  19    rs12978261    0.05302    0.05302          1          1          1          1      0.996          1 
  19     rs3787059    0.05302    0.05302          1          1          1          1      0.996          1 
  19   rs116428072    0.05315    0.05315          1          1          1          1      0.996          1 
  19   rs114905928    0.05315    0.05315          1          1          1          1      0.996          1 
  19   rs114912939    0.05315    0.05315          1          1          1          1      0.996          1 
  19    rs74337797    0.05321    0.05321          1          1          1          1      0.996          1 
  19    rs79444393    0.05321    0.05321          1          1          1          1      0.996          1 
  19    rs78522267    0.05321    0.05321          1          1          1          1      0.996          1 
  19    rs11260055    0.05331    0.05331          1          1          1          1      0.996          1 
  19      rs486497    0.05335    0.05335          1          1          1          1      0.996          1 
  19    rs28599733    0.05338    0.05338          1          1          1          1      0.996          1 
  19   rs149219271    0.05373    0.05373          1          1          1          1      0.996          1 
  19     rs2241392    0.05375    0.05375          1          1          1          1      0.996          1 
  19    rs73493434    0.05379    0.05379          1          1          1          1      0.996          1 
  19    rs61188328    0.05379    0.05379          1          1          1          1      0.996          1 
  19   rs112640871    0.05383    0.05383          1          1          1          1      0.996          1 
  19     rs4807831    0.05402    0.05402          1          1          1          1      0.996          1 
  19     rs8102598    0.05405    0.05405          1          1          1          1      0.996          1 
  19   rs201559686    0.05405    0.05405          1          1          1          1      0.996          1 
  19    rs28561537    0.05405    0.05405          1          1          1          1      0.996          1 
  19   rs114590444    0.05405    0.05405          1          1          1          1      0.996          1 
  19   rs115980588    0.05405    0.05405          1          1          1          1      0.996          1 
  19   rs113855346    0.05405    0.05405          1          1          1          1      0.996          1 
  19    rs73494901    0.05405    0.05405          1          1          1          1      0.996          1 
  19   rs113431592    0.05405    0.05405          1          1          1          1      0.996          1 
  19   rs113893314    0.05405    0.05405          1          1          1          1      0.996          1 
  19    rs73502886    0.05405    0.05405          1          1          1          1      0.996          1 
  19    rs73492767    0.05405    0.05405          1          1          1          1      0.996          1 
  19    rs57338458    0.05407    0.05407          1          1          1          1      0.996          1 
  19   rs113718835    0.05421    0.05421          1          1          1          1      0.996          1 
  19   rs111283231    0.05425    0.05425          1          1          1          1      0.996          1 
  19     rs2972583     0.0543     0.0543          1          1          1          1      0.996          1 
  19     rs3097293    0.05433    0.05433          1          1          1          1      0.996          1 
  19    rs59799745    0.05439    0.05439          1          1          1          1      0.996          1 
  19    rs60636658    0.05439    0.05439          1          1          1          1      0.996          1 
  19    rs10401812    0.05439    0.05439          1          1          1          1      0.996          1 
  19    rs10424782    0.05441    0.05441          1          1          1          1      0.996          1 
  19    rs62123187    0.05444    0.05444          1          1          1          1      0.996          1 
  19    rs10406487     0.0545     0.0545          1          1          1          1      0.996          1 
  19    rs12986054    0.05451    0.05451          1          1          1          1      0.996          1 
  19    rs73020161    0.05451    0.05451          1          1          1          1      0.996          1 
  19      rs448726    0.05461    0.05461          1          1          1          1      0.996          1 
  19    rs34837190    0.05461    0.05461          1          1          1          1      0.996          1 
  19      rs565801    0.05462    0.05462          1          1          1          1      0.996          1 
  19   rs148208689    0.05464    0.05464          1          1          1          1      0.996          1 
  19   rs149439896    0.05464    0.05464          1          1          1          1      0.996          1 
  19    rs56022401    0.05464    0.05464          1          1          1          1      0.996          1 
  19    rs56296218    0.05464    0.05464          1          1          1          1      0.996          1 
  19    rs56037171    0.05464    0.05464          1          1          1          1      0.996          1 
  19    rs56230911    0.05464    0.05464          1          1          1          1      0.996          1 
  19    rs28413030    0.05467    0.05467          1          1          1          1      0.996          1 
  19   rs149906060    0.05467    0.05467          1          1          1          1      0.996          1 
  19   rs116246092    0.05469    0.05469          1          1          1          1      0.996          1 
  19   rs529330529    0.05472    0.05472          1          1          1          1      0.996          1 
  19    rs16993897    0.05488    0.05488          1          1          1          1      0.996          1 
  19   rs532372618    0.05493    0.05493          1          1          1          1      0.996          1 
  19    rs17160147    0.05495    0.05495          1          1          1          1      0.996          1 
  19    rs11671305    0.05501    0.05501          1          1          1          1      0.996          1 
  19    rs11085759    0.05501    0.05501          1          1          1          1      0.996          1 
  19     rs8112277    0.05516    0.05516          1          1          1          1      0.996          1 
  19    rs76224268    0.05525    0.05525          1          1          1          1      0.996          1 
  19    rs10416659    0.05531    0.05531          1          1          1          1      0.996          1 
  19    rs72992520    0.05532    0.05532          1          1          1          1      0.996          1 
  19      rs794087    0.05532    0.05532          1          1          1          1      0.996          1 
  19   rs114265483    0.05532    0.05532          1          1          1          1      0.996          1 
  19    rs12980100    0.05535    0.05535          1          1          1          1      0.996          1 
  19      rs308200    0.05543    0.05543          1          1          1          1      0.996          1 
  19     rs2972585    0.05543    0.05543          1          1          1          1      0.996          1 
  19     rs2446181     0.0555     0.0555          1          1          1          1      0.996          1 
  19    rs57776338    0.05559    0.05559          1          1          1          1      0.996          1 
  19      rs489056    0.05564    0.05564          1          1          1          1      0.996          1 
  19   rs531706842    0.05565    0.05565          1          1          1          1      0.996          1 
  19   rs368761130    0.05583    0.05583          1          1          1          1      0.996          1 
  19    rs28552088    0.05587    0.05587          1          1          1          1      0.996          1 
  19    rs13346435    0.05587    0.05587          1          1          1          1      0.996          1 
  19   rs113988031    0.05593    0.05593          1          1          1          1      0.996          1 
  19   rs111913810    0.05593    0.05593          1          1          1          1      0.996          1 
  19   rs112175191    0.05593    0.05593          1          1          1          1      0.996          1 
  19   rs111311875    0.05593    0.05593          1          1          1          1      0.996          1 
  19    rs35800262    0.05604    0.05604          1          1          1          1      0.996          1 
  19    rs12985470    0.05604    0.05604          1          1          1          1      0.996          1 
  19      rs472709    0.05623    0.05623          1          1          1          1      0.996          1 
  19    rs79652720    0.05631    0.05631          1          1          1          1      0.996          1 
  19   rs116353179    0.05631    0.05631          1          1          1          1      0.996          1 
  19    rs11880704    0.05645    0.05645          1          1          1          1      0.996          1 
  19   rs147599379    0.05663    0.05663          1          1          1          1      0.996          1 
  19   rs199544150     0.0567     0.0567          1          1          1          1      0.996          1 
  19     rs6603111    0.05677    0.05677          1          1          1          1      0.996          1 
  19   rs114831913    0.05683    0.05683          1          1          1          1      0.996          1 
  19   rs555823706    0.05683    0.05683          1          1          1          1      0.996          1 
  19    rs11670049    0.05697    0.05697          1          1          1          1      0.996          1 
  19     rs3787054    0.05698    0.05698          1          1          1          1      0.996          1 
  19     rs7260229    0.05711    0.05711          1          1          1          1      0.996          1 
  19     rs7248021    0.05711    0.05711          1          1          1          1      0.996          1 
  19     rs7251743    0.05711    0.05711          1          1          1          1      0.996          1 
  19    rs10561865    0.05711    0.05711          1          1          1          1      0.996          1 
  19     rs6603100    0.05711    0.05711          1          1          1          1      0.996          1 
  19     rs6603101    0.05711    0.05711          1          1          1          1      0.996          1 
  19     rs6603102    0.05711    0.05711          1          1          1          1      0.996          1 
  19     rs7256394    0.05711    0.05711          1          1          1          1      0.996          1 
  19    rs73921558    0.05713    0.05713          1          1          1          1      0.996          1 
  19    rs12460279    0.05717    0.05717          1          1          1          1      0.996          1 
  19     rs7252865    0.05717    0.05717          1          1          1          1      0.996          1 
  19    rs62103641    0.05747    0.05747          1          1          1          1      0.996          1 
  19    rs73498885    0.05747    0.05747          1          1          1          1      0.996          1 
  19    rs72620539    0.05768    0.05768          1          1          1          1      0.996          1 
  19    rs10413643     0.0579     0.0579          1          1          1          1      0.996          1 
  19   rs142268685    0.05797    0.05797          1          1          1          1      0.996          1 
  19   rs113552283    0.05815    0.05815          1          1          1          1      0.996          1 
  19    rs61735544     0.0582     0.0582          1          1          1          1      0.996          1 
  19   rs112753238    0.05839    0.05839          1          1          1          1      0.996          1 
  19    rs80192003    0.05842    0.05842          1          1          1          1      0.996          1 
  19     rs2918319    0.05879    0.05879          1          1          1          1      0.996          1 
  19   rs200067597    0.05895    0.05895          1          1          1          1      0.996          1 
  19    rs35028797    0.05895    0.05895          1          1          1          1      0.996          1 
  19     rs6510865      0.059      0.059          1          1          1          1      0.996          1 
  19   rs138302544    0.05901    0.05901          1          1          1          1      0.996          1 
  19    rs80143950    0.05907    0.05907          1          1          1          1      0.996          1 
  19   rs199807139    0.05918    0.05918          1          1          1          1      0.996          1 
  19   rs200240432    0.05918    0.05918          1          1          1          1      0.996          1 
  19   rs538854889    0.05923    0.05923          1          1          1          1      0.996          1 
  19   rs557753625    0.05937    0.05937          1          1          1          1      0.996          1 
  19     rs7254240     0.0596     0.0596          1          1          1          1      0.996          1 
  19    rs12983886    0.05961    0.05961          1          1          1          1      0.996          1 
  19    rs74176693    0.05973    0.05973          1          1          1          1      0.996          1 
  19      rs586551    0.05978    0.05978          1          1          1          1      0.996          1 
  19      rs491748    0.05978    0.05978          1          1          1          1      0.996          1 
  19    rs34651329    0.05978    0.05978          1          1          1          1      0.996          1 
  19    rs34670051    0.05978    0.05978          1          1          1          1      0.996          1 
  19    rs12459908    0.05978    0.05978          1          1          1          1      0.996          1 
  19    rs67390230    0.05978    0.05978          1          1          1          1      0.996          1 
  19    rs35896812    0.05978    0.05978          1          1          1          1      0.996          1 
  19    rs12460386    0.05978    0.05978          1          1          1          1      0.996          1 
  19    rs12460390    0.05978    0.05978          1          1          1          1      0.996          1 
  19    rs12460411    0.05978    0.05978          1          1          1          1      0.996          1 
  19    rs12459016    0.05978    0.05978          1          1          1          1      0.996          1 
  19      rs574663    0.05978    0.05978          1          1          1          1      0.996          1 
  19      rs577219    0.05978    0.05978          1          1          1          1      0.996          1 
  19    rs10422773    0.05983    0.05983          1          1          1          1      0.996          1 
  19    rs11667956    0.05991    0.05991          1          1          1          1      0.996          1 
  19   rs372044901    0.06014    0.06014          1          1          1          1      0.996          1 
  19    rs59211979    0.06016    0.06016          1          1          1          1      0.996          1 
  19    rs61538929    0.06016    0.06016          1          1          1          1      0.996          1 
  19     rs8106374    0.06019    0.06019          1          1          1          1      0.996          1 
  19    rs10411656    0.06019    0.06019          1          1          1          1      0.996          1 
  19     rs4804422     0.0602     0.0602          1          1          1          1      0.996          1 
  19    rs10404551     0.0602     0.0602          1          1          1          1      0.996          1 
  19    rs77010673    0.06036    0.06036          1          1          1          1      0.996          1 
  19   rs151149559    0.06036    0.06036          1          1          1          1      0.996          1 
  19   rs146001938    0.06038    0.06038          1          1          1          1      0.996          1 
  19    rs36069243    0.06048    0.06048          1          1          1          1      0.996          1 
  19    rs11880234    0.06062    0.06062          1          1          1          1      0.996          1 
  19     rs1650916    0.06063    0.06063          1          1          1          1      0.996          1 
  19     rs2967710    0.06063    0.06063          1          1          1          1      0.996          1 
  19     rs2967687    0.06063    0.06063          1          1          1          1      0.996          1 
  19     rs2918314    0.06063    0.06063          1          1          1          1      0.996          1 
  19     rs4804425    0.06082    0.06082          1          1          1          1      0.996          1 
  19   rs556473322    0.06088    0.06088          1          1          1          1      0.996          1 
  19     rs3097356     0.0609     0.0609          1          1          1          1      0.996          1 
  19    rs10403167    0.06093    0.06093          1          1          1          1      0.996          1 
  19   rs200891036      0.061      0.061          1          1          1          1      0.996          1 
  19     rs6603114    0.06105    0.06105          1          1          1          1      0.996          1 
  19     rs2913958    0.06119    0.06119          1          1          1          1      0.996          1 
  19   rs199866218    0.06124    0.06124          1          1          1          1      0.996          1 
  19    rs73499031    0.06136    0.06136          1          1          1          1      0.996          1 
  19   rs111787029    0.06136    0.06136          1          1          1          1      0.996          1 
  19     rs7253648    0.06136    0.06136          1          1          1          1      0.996          1 
  19   rs113495227    0.06136    0.06136          1          1          1          1      0.996          1 
  19   rs113406333    0.06136    0.06136          1          1          1          1      0.996          1 
  19   rs112294362    0.06136    0.06136          1          1          1          1      0.996          1 
  19   rs201259088    0.06148    0.06148          1          1          1          1      0.996          1 
  19    rs60347693    0.06173    0.06173          1          1          1          1      0.996          1 
  19    rs76046311    0.06173    0.06173          1          1          1          1      0.996          1 
  19    rs74694619    0.06173    0.06173          1          1          1          1      0.996          1 
  19   rs150019323    0.06203    0.06203          1          1          1          1      0.996          1 
  19   rs143310643    0.06211    0.06211          1          1          1          1      0.996          1 
  19   rs114791449    0.06218    0.06218          1          1          1          1      0.996          1 
  19   rs150407322    0.06218    0.06218          1          1          1          1      0.996          1 
  19    rs78382877    0.06218    0.06218          1          1          1          1      0.996          1 
  19   rs141613163    0.06218    0.06218          1          1          1          1      0.996          1 
  19    rs60887686    0.06236    0.06236          1          1          1          1      0.996          1 
  19    rs73006091     0.0627     0.0627          1          1          1          1      0.996          1 
  19   rs113752432    0.06292    0.06292          1          1          1          1      0.996          1 
  19   rs552173582    0.06295    0.06295          1          1          1          1      0.996          1 
  19    rs76769505    0.06297    0.06297          1          1          1          1      0.996          1 
  19   rs113299013    0.06297    0.06297          1          1          1          1      0.996          1 
  19    rs10406181    0.06335    0.06335          1          1          1          1      0.996          1 
  19    rs73501539    0.06335    0.06335          1          1          1          1      0.996          1 
  19    rs10401670    0.06342    0.06342          1          1          1          1      0.996          1 
  19    rs10403619    0.06343    0.06343          1          1          1          1      0.996          1 
  19     rs4482400    0.06343    0.06343          1          1          1          1      0.996          1 
  19     rs8102764    0.06343    0.06343          1          1          1          1      0.996          1 
  19     rs4372802    0.06343    0.06343          1          1          1          1      0.996          1 
  19    rs57614495    0.06352    0.06352          1          1          1          1      0.996          1 
  19   rs116523997    0.06376    0.06376          1          1          1          1      0.996          1 
  19    rs12710265    0.06379    0.06379          1          1          1          1      0.996          1 
  19    rs12977368    0.06379    0.06379          1          1          1          1      0.996          1 
  19   rs565422232    0.06385    0.06385          1          1          1          1      0.996          1 
  19     rs7257555    0.06385    0.06385          1          1          1          1      0.996          1 
  19    rs73490752    0.06389    0.06389          1          1          1          1      0.996          1 
  19    rs73490755    0.06389    0.06389          1          1          1          1      0.996          1 
  19    rs73490756    0.06389    0.06389          1          1          1          1      0.996          1 
  19    rs28532116    0.06389    0.06389          1          1          1          1      0.996          1 
  19   rs189383793    0.06399    0.06399          1          1          1          1      0.996          1 
  19    rs10405675    0.06399    0.06399          1          1          1          1      0.996          1 
  19     rs4804775     0.0643     0.0643          1          1          1          1      0.996          1 
  19     rs4804777     0.0643     0.0643          1          1          1          1      0.996          1 
  19    rs62126590     0.0643     0.0643          1          1          1          1      0.996          1 
  19   rs116698334    0.06454    0.06454          1          1          1          1      0.996          1 
  19     rs9749012    0.06506    0.06506          1          1          1          1      0.996          1 
  19   rs183525843    0.06514    0.06514          1          1          1          1      0.996          1 
  19   rs116556268    0.06514    0.06514          1          1          1          1      0.996          1 
  19   rs115408920    0.06514    0.06514          1          1          1          1      0.996          1 
  19   rs200193129    0.06514    0.06514          1          1          1          1      0.996          1 
  19   rs113431901    0.06532    0.06532          1          1          1          1      0.996          1 
  19     rs4028681    0.06546    0.06546          1          1          1          1      0.996          1 
  19    rs12460407    0.06546    0.06546          1          1          1          1      0.996          1 
  19    rs12609647    0.06546    0.06546          1          1          1          1      0.996          1 
  19    rs77927328    0.06546    0.06546          1          1          1          1      0.996          1 
  19    rs79653587    0.06555    0.06555          1          1          1          1      0.996          1 
  19    rs79001698    0.06555    0.06555          1          1          1          1      0.996          1 
  19      rs449481     0.0658     0.0658          1          1          1          1      0.996          1 
  19      rs417983     0.0658     0.0658          1          1          1          1      0.996          1 
  19     rs8101946     0.0658     0.0658          1          1          1          1      0.996          1 
  19      rs500914     0.0658     0.0658          1          1          1          1      0.996          1 
  19   rs143149642    0.06591    0.06591          1          1          1          1      0.996          1 
  19    rs58151161    0.06608    0.06608          1          1          1          1      0.996          1 
  19   rs146978003    0.06612    0.06612          1          1          1          1      0.996          1 
  19     rs8107099     0.0662     0.0662          1          1          1          1      0.996          1 
  19    rs76080299     0.0662     0.0662          1          1          1          1      0.996          1 
  19      rs610999     0.0662     0.0662          1          1          1          1      0.996          1 
  19      rs392751     0.0662     0.0662          1          1          1          1      0.996          1 
  19      rs425796     0.0662     0.0662          1          1          1          1      0.996          1 
  19      rs454453     0.0662     0.0662          1          1          1          1      0.996          1 
  19      rs390821     0.0662     0.0662          1          1          1          1      0.996          1 
  19      rs438580     0.0662     0.0662          1          1          1          1      0.996          1 
  19     rs7260397     0.0662     0.0662          1          1          1          1      0.996          1 
  19     rs7260400     0.0662     0.0662          1          1          1          1      0.996          1 
  19      rs409761     0.0662     0.0662          1          1          1          1      0.996          1 
  19      rs370582     0.0662     0.0662          1          1          1          1      0.996          1 
  19      rs429407     0.0662     0.0662          1          1          1          1      0.996          1 
  19   rs202035660    0.06629    0.06629          1          1          1          1      0.996          1 
  19    rs73922455     0.0663     0.0663          1          1          1          1      0.996          1 
  19    rs73922458     0.0663     0.0663          1          1          1          1      0.996          1 
  19   rs147912027    0.06634    0.06634          1          1          1          1      0.996          1 
  19    rs34976997    0.06644    0.06644          1          1          1          1      0.996          1 
  19     rs1382354    0.06645    0.06645          1          1          1          1      0.996          1 
  19   rs150945192    0.06654    0.06654          1          1          1          1      0.996          1 
  19     rs8103311    0.06669    0.06669          1          1          1          1      0.996          1 
  19     rs2305059    0.06669    0.06669          1          1          1          1      0.996          1 
  19      rs432643    0.06671    0.06671          1          1          1          1      0.996          1 
  19    rs10412145    0.06681    0.06681          1          1          1          1      0.996          1 
  19    rs10407491    0.06681    0.06681          1          1          1          1      0.996          1 
  19    rs73552524    0.06682    0.06682          1          1          1          1      0.996          1 
  19   rs200215177    0.06687    0.06687          1          1          1          1      0.996          1 
  19   rs571174580    0.06691    0.06691          1          1          1          1      0.996          1 
  19   rs148744764    0.06695    0.06695          1          1          1          1      0.996          1 
  19     rs4804412    0.06695    0.06695          1          1          1          1      0.996          1 
  19   rs113385784    0.06695    0.06695          1          1          1          1      0.996          1 
  19    rs73490743    0.06695    0.06695          1          1          1          1      0.996          1 
  19    rs73490744    0.06695    0.06695          1          1          1          1      0.996          1 
  19   rs557879024    0.06695    0.06695          1          1          1          1      0.996          1 
  19    rs10411474     0.0672     0.0672          1          1          1          1      0.996          1 
  19    rs12150888    0.06724    0.06724          1          1          1          1      0.996          1 
  19    rs10406209    0.06724    0.06724          1          1          1          1      0.996          1 
  19    rs10401786    0.06747    0.06747          1          1          1          1      0.996          1 
  19   rs202093969    0.06774    0.06774          1          1          1          1      0.996          1 
  19   rs115287619    0.06781    0.06781          1          1          1          1      0.996          1 
  19     rs2047140    0.06799    0.06799          1          1          1          1      0.996          1 
  19    rs73488447    0.06818    0.06818          1          1          1          1      0.996          1 
  19    rs10906992    0.06846    0.06846          1          1          1          1      0.996          1 
  19     rs8100267    0.06861    0.06861          1          1          1          1      0.996          1 
  19    rs11881108    0.06861    0.06861          1          1          1          1      0.996          1 
  19    rs13344760    0.06888    0.06888          1          1          1          1      0.996          1 
  19     rs8112085    0.06893    0.06893          1          1          1          1      0.996          1 
  19    rs10424829    0.06893    0.06893          1          1          1          1      0.996          1 
  19   rs116301679    0.06893    0.06893          1          1          1          1      0.996          1 
  19    rs62111319    0.06899    0.06899          1          1          1          1      0.996          1 
  19    rs45474094    0.06899    0.06899          1          1          1          1      0.996          1 
  19    rs10412724    0.06899    0.06899          1          1          1          1      0.996          1 
  19    rs62111321    0.06899    0.06899          1          1          1          1      0.996          1 
  19    rs10413947    0.06913    0.06913          1          1          1          1      0.996          1 
  19    rs28687060    0.06924    0.06924          1          1          1          1      0.996          1 
  19     rs7246313    0.06942    0.06942          1          1          1          1      0.996          1 
  19     rs7258329    0.06942    0.06942          1          1          1          1      0.996          1 
  19   rs113884244    0.06951    0.06951          1          1          1          1      0.996          1 
  19     rs2279626    0.06959    0.06959          1          1          1          1      0.996          1 
  19     rs7259459    0.06966    0.06966          1          1          1          1      0.996          1 
  19   rs115240543    0.06976    0.06976          1          1          1          1      0.996          1 
  19    rs28381969    0.06976    0.06976          1          1          1          1      0.996          1 
  19    rs12975129     0.0698     0.0698          1          1          1          1      0.996          1 
  19    rs12461488     0.0698     0.0698          1          1          1          1      0.996          1 
  19    rs35873123     0.0698     0.0698          1          1          1          1      0.996          1 
  19    rs34636320     0.0698     0.0698          1          1          1          1      0.996          1 
  19      rs778811    0.06983    0.06983          1          1          1          1      0.996          1 
  19    rs34080680    0.06993    0.06993          1          1          1          1      0.996          1 
  19    rs35407097    0.06993    0.06993          1          1          1          1      0.996          1 
  19    rs12980358    0.07017    0.07017          1          1          1          1      0.996          1 
  19   rs146828458    0.07023    0.07023          1          1          1          1      0.996          1 
  19   rs574549195    0.07029    0.07029          1          1          1          1      0.996          1 
  19    rs74509083    0.07029    0.07029          1          1          1          1      0.996          1 
  19    rs74554583    0.07029    0.07029          1          1          1          1      0.996          1 
  19    rs75153965    0.07029    0.07029          1          1          1          1      0.996          1 
  19   rs115113676    0.07029    0.07029          1          1          1          1      0.996          1 
  19    rs62120171    0.07029    0.07029          1          1          1          1      0.996          1 
  19    rs12611036    0.07036    0.07036          1          1          1          1      0.996          1 
  19    rs12984130    0.07044    0.07044          1          1          1          1      0.996          1 
  19    rs12982113    0.07044    0.07044          1          1          1          1      0.996          1 
  19   rs115375098    0.07084    0.07084          1          1          1          1      0.996          1 
  19   rs142977186    0.07084    0.07084          1          1          1          1      0.996          1 
  19     rs2967634    0.07099    0.07099          1          1          1          1      0.996          1 
  19   rs112379748    0.07101    0.07101          1          1          1          1      0.996          1 
  19     rs7251857     0.0711     0.0711          1          1          1          1      0.996          1 
  19    rs72987150    0.07113    0.07113          1          1          1          1      0.996          1 
  19   rs200596347    0.07144    0.07144          1          1          1          1      0.996          1 
  19   rs148600478    0.07151    0.07151          1          1          1          1      0.996          1 
  19     rs7249943    0.07168    0.07168          1          1          1          1      0.996          1 
  19    rs10402331    0.07172    0.07172          1          1          1          1      0.996          1 
  19    rs12984694    0.07172    0.07172          1          1          1          1      0.996          1 
  19    rs56179167     0.0719     0.0719          1          1          1          1      0.996          1 
  19      rs555836    0.07191    0.07191          1          1          1          1      0.996          1 
  19   rs530127619    0.07191    0.07191          1          1          1          1      0.996          1 
  19     rs8102202    0.07193    0.07193          1          1          1          1      0.996          1 
  19    rs10418768    0.07194    0.07194          1          1          1          1      0.996          1 
  19   rs143840733    0.07222    0.07222          1          1          1          1      0.996          1 
  19     rs7253442    0.07225    0.07225          1          1          1          1      0.996          1 
  19    rs35055219    0.07226    0.07226          1          1          1          1      0.996          1 
  19     rs8110533    0.07226    0.07226          1          1          1          1      0.996          1 
  19      rs778974    0.07239    0.07239          1          1          1          1      0.996          1 
  19    rs12982374    0.07245    0.07245          1          1          1          1      0.996          1 
  19   rs139820684    0.07264    0.07264          1          1          1          1      0.996          1 
  19      rs191548    0.07288    0.07288          1          1          1          1      0.996          1 
  19   rs138976793    0.07293    0.07293          1          1          1          1      0.996          1 
  19    rs10419577    0.07311    0.07311          1          1          1          1      0.996          1 
  19    rs62124519    0.07311    0.07311          1          1          1          1      0.996          1 
  19    rs78736229    0.07316    0.07316          1          1          1          1      0.996          1 
  19   rs138419778    0.07316    0.07316          1          1          1          1      0.996          1 
  19    rs79519121    0.07316    0.07316          1          1          1          1      0.996          1 
  19   rs199694952    0.07316    0.07316          1          1          1          1      0.996          1 
  19    rs78859616    0.07316    0.07316          1          1          1          1      0.996          1 
  19   rs141573296    0.07316    0.07316          1          1          1          1      0.996          1 
  19     rs6422428     0.0735     0.0735          1          1          1          1      0.996          1 
  19     rs7507385     0.0735     0.0735          1          1          1          1      0.996          1 
  19    rs10410555    0.07353    0.07353          1          1          1          1      0.996          1 
  19    rs66533858    0.07361    0.07361          1          1          1          1      0.996          1 
  19   rs114250044    0.07369    0.07369          1          1          1          1      0.996          1 
  19   rs372259996    0.07369    0.07369          1          1          1          1      0.996          1 
  19   rs151218321    0.07369    0.07369          1          1          1          1      0.996          1 
  19     rs4804059    0.07372    0.07372          1          1          1          1      0.996          1 
  19     rs4134809    0.07373    0.07373          1          1          1          1      0.996          1 
  19      rs778977     0.0738     0.0738          1          1          1          1      0.996          1 
  19    rs73923387    0.07398    0.07398          1          1          1          1      0.996          1 
  19    rs73923388    0.07398    0.07398          1          1          1          1      0.996          1 
  19   rs149293367    0.07436    0.07436          1          1          1          1      0.996          1 
  19    rs73920233    0.07438    0.07438          1          1          1          1      0.996          1 
  19    rs10417941    0.07438    0.07438          1          1          1          1      0.996          1 
  19   rs560498870    0.07443    0.07443          1          1          1          1      0.996          1 
  19      rs372804    0.07467    0.07467          1          1          1          1      0.996          1 
  19   rs563769808    0.07515    0.07515          1          1          1          1      0.996          1 
  19   rs527256993    0.07515    0.07515          1          1          1          1      0.996          1 
  19    rs10424680    0.07519    0.07519          1          1          1          1      0.996          1 
  19     rs8108791    0.07519    0.07519          1          1          1          1      0.996          1 
  19    rs59918870    0.07519    0.07519          1          1          1          1      0.996          1 
  19    rs45505598    0.07519    0.07519          1          1          1          1      0.996          1 
  19     rs8110625    0.07519    0.07519          1          1          1          1      0.996          1 
  19    rs11878263    0.07519    0.07519          1          1          1          1      0.996          1 
  19    rs11880908    0.07519    0.07519          1          1          1          1      0.996          1 
  19    rs62111318    0.07519    0.07519          1          1          1          1      0.996          1 
  19    rs10404599    0.07522    0.07522          1          1          1          1      0.996          1 
  19    rs61027285    0.07522    0.07522          1          1          1          1      0.996          1 
  19    rs75734496    0.07557    0.07557          1          1          1          1      0.996          1 
  19   rs114621589    0.07558    0.07558          1          1          1          1      0.996          1 
  19     rs7507610     0.0757     0.0757          1          1          1          1      0.996          1 
  19     rs3924927    0.07577    0.07577          1          1          1          1      0.996          1 
  19    rs28550332    0.07577    0.07577          1          1          1          1      0.996          1 
  19    rs12611233    0.07577    0.07577          1          1          1          1      0.996          1 
  19      rs494642    0.07591    0.07591          1          1          1          1      0.996          1 
  19     rs4328554    0.07603    0.07603          1          1          1          1      0.996          1 
  19     rs4072910    0.07607    0.07607          1          1          1          1      0.996          1 
  19   rs143474417    0.07639    0.07639          1          1          1          1      0.996          1 
  19      rs413956     0.0764     0.0764          1          1          1          1      0.996          1 
  19    rs17160134    0.07647    0.07647          1          1          1          1      0.996          1 
  19     rs2303115    0.07651    0.07651          1          1          1          1      0.996          1 
  19      rs348339    0.07651    0.07651          1          1          1          1      0.996          1 
  19    rs28627476    0.07662    0.07662          1          1          1          1      0.996          1 
  19    rs79840264    0.07678    0.07678          1          1          1          1      0.996          1 
  19   rs116096463    0.07678    0.07678          1          1          1          1      0.996          1 
  19   rs116334574    0.07678    0.07678          1          1          1          1      0.996          1 
  19   rs116736632    0.07678    0.07678          1          1          1          1      0.996          1 
  19   rs116337990    0.07678    0.07678          1          1          1          1      0.996          1 
  19   rs534245337     0.0768     0.0768          1          1          1          1      0.996          1 
  19    rs77571385     0.0768     0.0768          1          1          1          1      0.996          1 
  19    rs10422281    0.07681    0.07681          1          1          1          1      0.996          1 
  19   rs186450569    0.07681    0.07681          1          1          1          1      0.996          1 
  19   rs573939462    0.07692    0.07692          1          1          1          1      0.996          1 
  19    rs78197454    0.07692    0.07692          1          1          1          1      0.996          1 
  19    rs74589946    0.07692    0.07692          1          1          1          1      0.996          1 
  19    rs73493918    0.07697    0.07697          1          1          1          1      0.996          1 
  19    rs11882881    0.07698    0.07698          1          1          1          1      0.996          1 
  19    rs11879232    0.07742    0.07742          1          1          1          1      0.996          1 
  19    rs62111426    0.07764    0.07764          1          1          1          1      0.996          1 
  19     rs2279040    0.07787    0.07787          1          1          1          1      0.996          1 
  19     rs2279042    0.07787    0.07787          1          1          1          1      0.996          1 
  19     rs7254499    0.07792    0.07792          1          1          1          1      0.996          1 
  19      rs534758    0.07793    0.07793          1          1          1          1      0.996          1 
  19    rs57796367    0.07795    0.07795          1          1          1          1      0.996          1 
  19    rs79476774      0.078      0.078          1          1          1          1      0.996          1 
  19     rs6413502      0.078      0.078          1          1          1          1      0.996          1 
  19     rs8104305      0.078      0.078          1          1          1          1      0.996          1 
  19   rs114297686    0.07817    0.07817          1          1          1          1      0.996          1 
  19   rs113535021    0.07819    0.07819          1          1          1          1      0.996          1 
  19    rs11882769    0.07819    0.07819          1          1          1          1      0.996          1 
  19     rs2562020    0.07821    0.07821          1          1          1          1      0.996          1 
  19      rs563959    0.07832    0.07832          1          1          1          1      0.996          1 
  19   rs115515588    0.07835    0.07835          1          1          1          1      0.996          1 
  19   rs116362433    0.07835    0.07835          1          1          1          1      0.996          1 
  19     rs7409459    0.07836    0.07836          1          1          1          1      0.996          1 
  19     rs9304938     0.0784     0.0784          1          1          1          1      0.996          1 
  19     rs2642201    0.07853    0.07853          1          1          1          1      0.996          1 
  19     rs8108933    0.07859    0.07859          1          1          1          1      0.996          1 
  19    rs73490773    0.07859    0.07859          1          1          1          1      0.996          1 
  19    rs73490774    0.07859    0.07859          1          1          1          1      0.996          1 
  19    rs58664893    0.07859    0.07859          1          1          1          1      0.996          1 
  19    rs28671367    0.07859    0.07859          1          1          1          1      0.996          1 
  19   rs112638915    0.07859    0.07859          1          1          1          1      0.996          1 
  19    rs73490795    0.07859    0.07859          1          1          1          1      0.996          1 
  19    rs10409259    0.07859    0.07859          1          1          1          1      0.996          1 
  19    rs10404318    0.07859    0.07859          1          1          1          1      0.996          1 
  19    rs73492813    0.07859    0.07859          1          1          1          1      0.996          1 
  19    rs10422681    0.07868    0.07868          1          1          1          1      0.996          1 
  19   rs149412658    0.07868    0.07868          1          1          1          1      0.996          1 
  19   rs184717640    0.07868    0.07868          1          1          1          1      0.996          1 
  19    rs10401267    0.07868    0.07868          1          1          1          1      0.996          1 
  19    rs59301382    0.07868    0.07868          1          1          1          1      0.996          1 
  19   rs200121209    0.07868    0.07868          1          1          1          1      0.996          1 
  19   rs182868059    0.07868    0.07868          1          1          1          1      0.996          1 
  19   rs201028522    0.07873    0.07873          1          1          1          1      0.996          1 
  19     rs4566305    0.07874    0.07874          1          1          1          1      0.996          1 
  19     rs1864009    0.07889    0.07889          1          1          1          1      0.996          1 
  19    rs12981042    0.07889    0.07889          1          1          1          1      0.996          1 
  19    rs12463045    0.07889    0.07889          1          1          1          1      0.996          1 
  19    rs11880337    0.07889    0.07889          1          1          1          1      0.996          1 
  19    rs79188675    0.07892    0.07892          1          1          1          1      0.996          1 
  19    rs10414323    0.07959    0.07959          1          1          1          1      0.996          1 
  19   rs534371614     0.0797     0.0797          1          1          1          1      0.996          1 
  19    rs59881559    0.07992    0.07992          1          1          1          1      0.996          1 
  19    rs35571542    0.07992    0.07992          1          1          1          1      0.996          1 
  19   rs113205228    0.07992    0.07992          1          1          1          1      0.996          1 
  19   rs112388943    0.07992    0.07992          1          1          1          1      0.996          1 
  19   rs148761814    0.07992    0.07992          1          1          1          1      0.996          1 
  19    rs10422817    0.07992    0.07992          1          1          1          1      0.996          1 
  19    rs61245082    0.07992    0.07992          1          1          1          1      0.996          1 
  19    rs28895667    0.07992    0.07992          1          1          1          1      0.996          1 
  19    rs73498225    0.07993    0.07993          1          1          1          1      0.996          1 
  19   rs587679479    0.08015    0.08015          1          1          1          1      0.996          1 
  19    rs12461137    0.08016    0.08016          1          1          1          1      0.996          1 
  19    rs71179107    0.08016    0.08016          1          1          1          1      0.996          1 
  19    rs12459354    0.08016    0.08016          1          1          1          1      0.996          1 
  19    rs12975715    0.08016    0.08016          1          1          1          1      0.996          1 
  19     rs8106010    0.08024    0.08024          1          1          1          1      0.996          1 
  19    rs79106014    0.08055    0.08055          1          1          1          1      0.996          1 
  19    rs72992618    0.08106    0.08106          1          1          1          1      0.996          1 
  19   rs113965282    0.08106    0.08106          1          1          1          1      0.996          1 
  19     rs4608435    0.08128    0.08128          1          1          1          1      0.996          1 
  19     rs4804428    0.08128    0.08128          1          1          1          1      0.996          1 
  19     rs4804103    0.08128    0.08128          1          1          1          1      0.996          1 
  19    rs28786231    0.08128    0.08128          1          1          1          1      0.996          1 
  19    rs10422199    0.08128    0.08128          1          1          1          1      0.996          1 
  19   rs111511429    0.08129    0.08129          1          1          1          1      0.996          1 
  19   rs116102400    0.08129    0.08129          1          1          1          1      0.996          1 
  19   rs587697438    0.08129    0.08129          1          1          1          1      0.996          1 
  19    rs60970422     0.0816     0.0816          1          1          1          1      0.996          1 
  19    rs28620539    0.08162    0.08162          1          1          1          1      0.996          1 
  19    rs10406045    0.08162    0.08162          1          1          1          1      0.996          1 
  19    rs28459042    0.08162    0.08162          1          1          1          1      0.996          1 
  19     rs9749508    0.08165    0.08165          1          1          1          1      0.996          1 
  19      rs348355    0.08186    0.08186          1          1          1          1      0.996          1 
  19      rs344592    0.08188    0.08188          1          1          1          1      0.996          1 
  19     rs6603117    0.08203    0.08203          1          1          1          1      0.996          1 
  19   rs143801777    0.08235    0.08235          1          1          1          1      0.996          1 
  19    rs76491087    0.08235    0.08235          1          1          1          1      0.996          1 
  19    rs77790748    0.08238    0.08238          1          1          1          1      0.996          1 
  19    rs73921559    0.08253    0.08253          1          1          1          1      0.996          1 
  19      rs348398    0.08258    0.08258          1          1          1          1      0.996          1 
  19      rs348399    0.08258    0.08258          1          1          1          1      0.996          1 
  19   rs564110140    0.08258    0.08258          1          1          1          1      0.996          1 
  19   rs528254785    0.08258    0.08258          1          1          1          1      0.996          1 
  19   rs111304977    0.08258    0.08258          1          1          1          1      0.996          1 
  19   rs111648067    0.08258    0.08258          1          1          1          1      0.996          1 
  19   rs183892920    0.08258    0.08258          1          1          1          1      0.996          1 
  19   rs112803570    0.08258    0.08258          1          1          1          1      0.996          1 
  19   rs188659157    0.08258    0.08258          1          1          1          1      0.996          1 
  19   rs113389319    0.08258    0.08258          1          1          1          1      0.996          1 
  19   rs113266179    0.08258    0.08258          1          1          1          1      0.996          1 
  19    rs10469323    0.08264    0.08264          1          1          1          1      0.996          1 
  19    rs71165283    0.08279    0.08279          1          1          1          1      0.996          1 
  19     rs2233188    0.08279    0.08279          1          1          1          1      0.996          1 
  19    rs13343298    0.08279    0.08279          1          1          1          1      0.996          1 
  19    rs76513798    0.08279    0.08279          1          1          1          1      0.996          1 
  19    rs75975430    0.08279    0.08279          1          1          1          1      0.996          1 
  19    rs10404571    0.08279    0.08279          1          1          1          1      0.996          1 
  19    rs73498852     0.0829     0.0829          1          1          1          1      0.996          1 
  19    rs57442285     0.0829     0.0829          1          1          1          1      0.996          1 
  19    rs11879502     0.0829     0.0829          1          1          1          1      0.996          1 
  19    rs11878807     0.0829     0.0829          1          1          1          1      0.996          1 
  19    rs10536413    0.08293    0.08293          1          1          1          1      0.996          1 
  19     rs3852880    0.08307    0.08307          1          1          1          1      0.996          1 
  19     rs4807086    0.08307    0.08307          1          1          1          1      0.996          1 
  19   rs111421791    0.08309    0.08309          1          1          1          1      0.996          1 
  19   rs116794036    0.08317    0.08317          1          1          1          1      0.996          1 
  19     rs3916080    0.08317    0.08317          1          1          1          1      0.996          1 
  19    rs11668191    0.08317    0.08317          1          1          1          1      0.996          1 
  19    rs56111240    0.08321    0.08321          1          1          1          1      0.996          1 
  19   rs147439353    0.08321    0.08321          1          1          1          1      0.996          1 
  19   rs115146837    0.08329    0.08329          1          1          1          1      0.996          1 
  19    rs76312564     0.0835     0.0835          1          1          1          1      0.996          1 
  19    rs79434743     0.0835     0.0835          1          1          1          1      0.996          1 
  19   rs138549938     0.0835     0.0835          1          1          1          1      0.996          1 
  19    rs12150912    0.08365    0.08365          1          1          1          1      0.996          1 
  19   rs116835305    0.08366    0.08366          1          1          1          1      0.996          1 
  19     rs8104770    0.08375    0.08375          1          1          1          1      0.996          1 
  19   rs145236508    0.08375    0.08375          1          1          1          1      0.996          1 
  19     rs3097184    0.08382    0.08382          1          1          1          1      0.996          1 
  19     rs1808537    0.08382    0.08382          1          1          1          1      0.996          1 
  19    rs12151097    0.08382    0.08382          1          1          1          1      0.996          1 
  19    rs12151146    0.08382    0.08382          1          1          1          1      0.996          1 
  19     rs2913959    0.08382    0.08382          1          1          1          1      0.996          1 
  19     rs3097185    0.08382    0.08382          1          1          1          1      0.996          1 
  19     rs2972579    0.08382    0.08382          1          1          1          1      0.996          1 
  19     rs2972580    0.08382    0.08382          1          1          1          1      0.996          1 
  19     rs2913961    0.08382    0.08382          1          1          1          1      0.996          1 
  19    rs11882777    0.08395    0.08395          1          1          1          1      0.996          1 
  19     rs8113478     0.0841     0.0841          1          1          1          1      0.996          1 
  19   rs201976102    0.08414    0.08414          1          1          1          1      0.996          1 
  19      rs565989    0.08415    0.08415          1          1          1          1      0.996          1 
  19    rs61097680    0.08425    0.08425          1          1          1          1      0.996          1 
  19   rs550336615    0.08436    0.08436          1          1          1          1      0.996          1 
  19   rs552499372     0.0844     0.0844          1          1          1          1      0.996          1 
  19     rs8110313    0.08443    0.08443          1          1          1          1      0.996          1 
  19    rs11878476    0.08466    0.08466          1          1          1          1      0.996          1 
  19   rs151032321    0.08475    0.08475          1          1          1          1      0.996          1 
  19     rs4996978    0.08485    0.08485          1          1          1          1      0.996          1 
  19     rs4996977    0.08485    0.08485          1          1          1          1      0.996          1 
  19     rs4996976    0.08485    0.08485          1          1          1          1      0.996          1 
  19     rs4996975    0.08485    0.08485          1          1          1          1      0.996          1 
  19   rs146233321    0.08486    0.08486          1          1          1          1      0.996          1 
  19    rs59987666    0.08492    0.08492          1          1          1          1      0.996          1 
  19   rs145035385    0.08499    0.08499          1          1          1          1      0.996          1 
  19   rs140380863    0.08499    0.08499          1          1          1          1      0.996          1 
  19    rs77311302    0.08499    0.08499          1          1          1          1      0.996          1 
  19   rs114004703    0.08499    0.08499          1          1          1          1      0.996          1 
  19   rs115342819    0.08499    0.08499          1          1          1          1      0.996          1 
  19   rs370408750    0.08499    0.08499          1          1          1          1      0.996          1 
  19   rs191966103    0.08499    0.08499          1          1          1          1      0.996          1 
  19   rs114814819    0.08499    0.08499          1          1          1          1      0.996          1 
  19    rs28504210    0.08501    0.08501          1          1          1          1      0.996          1 
  19     rs2303178    0.08508    0.08508          1          1          1          1      0.996          1 
  19     rs1054060    0.08526    0.08526          1          1          1          1      0.996          1 
  19   rs139069282    0.08543    0.08543          1          1          1          1      0.996          1 
  19   rs149272824    0.08546    0.08546          1          1          1          1      0.996          1 
  19    rs11259978     0.0856     0.0856          1          1          1          1      0.996          1 
  19    rs77782056    0.08569    0.08569          1          1          1          1      0.996          1 
  19     rs3887594    0.08574    0.08574          1          1          1          1      0.996          1 
  19      rs593535    0.08593    0.08593          1          1          1          1      0.996          1 
  19    rs10426510    0.08604    0.08604          1          1          1          1      0.996          1 
  19    rs71183666     0.0861     0.0861          1          1          1          1      0.996          1 
  19    rs11881333    0.08611    0.08611          1          1          1          1      0.996          1 
  19   rs200027879    0.08619    0.08619          1          1          1          1      0.996          1 
  19   rs534429132    0.08619    0.08619          1          1          1          1      0.996          1 
  19    rs12983477    0.08619    0.08619          1          1          1          1      0.996          1 
  19    rs12978425    0.08619    0.08619          1          1          1          1      0.996          1 
  19     rs7343141    0.08619    0.08619          1          1          1          1      0.996          1 
  19    rs11667743    0.08619    0.08619          1          1          1          1      0.996          1 
  19    rs11667690    0.08645    0.08645          1          1          1          1      0.996          1 
  19    rs72988314    0.08645    0.08645          1          1          1          1      0.996          1 
  19    rs72988324    0.08645    0.08645          1          1          1          1      0.996          1 
  19   rs111768715    0.08645    0.08645          1          1          1          1      0.996          1 
  19     rs6512250    0.08648    0.08648          1          1          1          1      0.996          1 
  19     rs6512253    0.08648    0.08648          1          1          1          1      0.996          1 
  19    rs10416160    0.08663    0.08663          1          1          1          1      0.996          1 
  19   rs536812550    0.08668    0.08668          1          1          1          1      0.996          1 
  19   rs112108346     0.0867     0.0867          1          1          1          1      0.996          1 
  19    rs11880979     0.0867     0.0867          1          1          1          1      0.996          1 
  19   rs147736951    0.08685    0.08685          1          1          1          1      0.996          1 
  19     rs8108323    0.08685    0.08685          1          1          1          1      0.996          1 
  19   rs551042250    0.08685    0.08685          1          1          1          1      0.996          1 
  19     rs4804600    0.08689    0.08689          1          1          1          1      0.996          1 
  19     rs4804601    0.08689    0.08689          1          1          1          1      0.996          1 
  19     rs4804602    0.08689    0.08689          1          1          1          1      0.996          1 
  19     rs4804603    0.08689    0.08689          1          1          1          1      0.996          1 
  19    rs11260069    0.08689    0.08689          1          1          1          1      0.996          1 
  19    rs11260070    0.08689    0.08689          1          1          1          1      0.996          1 
  19    rs11260072    0.08689    0.08689          1          1          1          1      0.996          1 
  19    rs11260073    0.08689    0.08689          1          1          1          1      0.996          1 
  19    rs12462193    0.08689    0.08689          1          1          1          1      0.996          1 
  19    rs11260075    0.08689    0.08689          1          1          1          1      0.996          1 
  19    rs11260076    0.08689    0.08689          1          1          1          1      0.996          1 
  19   rs111383645    0.08689    0.08689          1          1          1          1      0.996          1 
  19     rs7249195    0.08689    0.08689          1          1          1          1      0.996          1 
  19     rs7249339    0.08689    0.08689          1          1          1          1      0.996          1 
  19    rs11673513    0.08689    0.08689          1          1          1          1      0.996          1 
  19     rs8107535    0.08689    0.08689          1          1          1          1      0.996          1 
  19     rs8112164    0.08689    0.08689          1          1          1          1      0.996          1 
  19     rs8111332    0.08689    0.08689          1          1          1          1      0.996          1 
  19     rs8108993    0.08689    0.08689          1          1          1          1      0.996          1 
  19     rs8100171    0.08689    0.08689          1          1          1          1      0.996          1 
  19    rs12461568    0.08689    0.08689          1          1          1          1      0.996          1 
  19     rs7248093    0.08689    0.08689          1          1          1          1      0.996          1 
  19    rs12460296    0.08689    0.08689          1          1          1          1      0.996          1 
  19    rs66522268    0.08689    0.08689          1          1          1          1      0.996          1 
  19    rs12463247    0.08689    0.08689          1          1          1          1      0.996          1 
  19    rs12462162    0.08689    0.08689          1          1          1          1      0.996          1 
  19     rs7247996    0.08689    0.08689          1          1          1          1      0.996          1 
  19    rs12983052    0.08689    0.08689          1          1          1          1      0.996          1 
  19     rs2910434    0.08732    0.08732          1          1          1          1      0.996          1 
  19   rs587602383    0.08733    0.08733          1          1          1          1      0.996          1 
  19    rs71175862     0.0874     0.0874          1          1          1          1      0.996          1 
  19    rs61744943     0.0876     0.0876          1          1          1          1      0.996          1 
  19     rs2967694    0.08771    0.08771          1          1          1          1      0.996          1 
  19     rs2967693    0.08771    0.08771          1          1          1          1      0.996          1 
  19   rs372059459    0.08771    0.08771          1          1          1          1      0.996          1 
  19     rs1808539    0.08781    0.08781          1          1          1          1      0.996          1 
  19     rs8111366    0.08781    0.08781          1          1          1          1      0.996          1 
  19    rs11569393    0.08785    0.08785          1          1          1          1      0.996          1 
  19     rs1626918    0.08787    0.08787          1          1          1          1      0.996          1 
  19   rs148926095    0.08803    0.08803          1          1          1          1      0.996          1 
  19    rs73498222    0.08843    0.08843          1          1          1          1      0.996          1 
  19     rs8112997    0.08849    0.08849          1          1          1          1      0.996          1 
  19    rs10414889    0.08849    0.08849          1          1          1          1      0.996          1 
  19   rs146787035    0.08864    0.08864          1          1          1          1      0.996          1 
  19   rs201303011    0.08864    0.08864          1          1          1          1      0.996          1 
  19     rs4804750    0.08868    0.08868          1          1          1          1      0.996          1 
  19     rs2335079    0.08868    0.08868          1          1          1          1      0.996          1 
  19   rs114287917    0.08889    0.08889          1          1          1          1      0.996          1 
  19      rs339397    0.08892    0.08892          1          1          1          1      0.996          1 
  19   rs112048689    0.08894    0.08894          1          1          1          1      0.996          1 
  19   rs111623945    0.08896    0.08896          1          1          1          1      0.996          1 
  19   rs140344155    0.08906    0.08906          1          1          1          1      0.996          1 
  19     rs2305058    0.08912    0.08912          1          1          1          1      0.996          1 
  19   rs532895413    0.08921    0.08921          1          1          1          1      0.996          1 
  19   rs568872467    0.08921    0.08921          1          1          1          1      0.996          1 
  19   rs531180466    0.08921    0.08921          1          1          1          1      0.996          1 
  19   rs568099402    0.08921    0.08921          1          1          1          1      0.996          1 
  19   rs533864308    0.08921    0.08921          1          1          1          1      0.996          1 
  19   rs547324381    0.08921    0.08921          1          1          1          1      0.996          1 
  19   rs113466717    0.08924    0.08924          1          1          1          1      0.996          1 
  19   rs111611035    0.08924    0.08924          1          1          1          1      0.996          1 
  19   rs145247204    0.08931    0.08931          1          1          1          1      0.996          1 
  19   rs374573356    0.08942    0.08942          1          1          1          1      0.996          1 
  19   rs577205186    0.08942    0.08942          1          1          1          1      0.996          1 
  19      rs898010    0.08949    0.08949          1          1          1          1      0.996          1 
  19     rs8103511     0.0895     0.0895          1          1          1          1      0.996          1 
  19   rs144064811    0.08966    0.08966          1          1          1          1      0.996          1 
  19     rs7259857    0.08976    0.08976          1          1          1          1      0.996          1 
  19     rs2967722    0.08985    0.08985          1          1          1          1      0.996          1 
  19    rs11465372    0.08987    0.08987          1          1          1          1      0.996          1 
  19    rs11465366    0.08987    0.08987          1          1          1          1      0.996          1 
  19     rs7249838    0.08994    0.08994          1          1          1          1      0.996          1 
  19   rs112232890    0.08996    0.08996          1          1          1          1      0.996          1 
  19     rs4807070    0.09005    0.09005          1          1          1          1      0.996          1 
  19     rs3745369     0.0902     0.0902          1          1          1          1      0.996          1 
  19   rs543641258     0.0902     0.0902          1          1          1          1      0.996          1 
  19    rs35156565     0.0902     0.0902          1          1          1          1      0.996          1 
  19    rs74174809    0.09033    0.09033          1          1          1          1      0.996          1 
  19    rs73503023    0.09035    0.09035          1          1          1          1      0.996          1 
  19   rs113239052     0.0905     0.0905          1          1          1          1      0.996          1 
  19   rs113460662    0.09057    0.09057          1          1          1          1      0.996          1 
  19     rs4804097    0.09072    0.09072          1          1          1          1      0.996          1 
  19     rs7251883    0.09076    0.09076          1          1          1          1      0.996          1 
  19    rs74897580    0.09084    0.09084          1          1          1          1      0.996          1 
  19     rs7257358    0.09089    0.09089          1          1          1          1      0.996          1 
  19    rs16989918    0.09094    0.09094          1          1          1          1      0.996          1 
  19    rs72982503    0.09094    0.09094          1          1          1          1      0.996          1 
  19     rs7257191    0.09101    0.09101          1          1          1          1      0.996          1 
  19     rs8110895    0.09136    0.09136          1          1          1          1      0.996          1 
  19   rs375063180    0.09138    0.09138          1          1          1          1      0.996          1 
  19   rs140865515    0.09138    0.09138          1          1          1          1      0.996          1 
  19    rs76219436    0.09138    0.09138          1          1          1          1      0.996          1 
  19    rs56266348    0.09138    0.09138          1          1          1          1      0.996          1 
  19    rs55732112    0.09138    0.09138          1          1          1          1      0.996          1 
  19    rs55913254    0.09138    0.09138          1          1          1          1      0.996          1 
  19     rs7250187    0.09138    0.09138          1          1          1          1      0.996          1 
  19     rs7251591    0.09138    0.09138          1          1          1          1      0.996          1 
  19    rs60257087    0.09138    0.09138          1          1          1          1      0.996          1 
  19    rs56862142    0.09145    0.09145          1          1          1          1      0.996          1 
  19    rs10418763    0.09163    0.09163          1          1          1          1      0.996          1 
  19    rs10419194    0.09163    0.09163          1          1          1          1      0.996          1 
  19    rs57553064    0.09163    0.09163          1          1          1          1      0.996          1 
  19   rs113180177    0.09163    0.09163          1          1          1          1      0.996          1 
  19   rs113334005    0.09163    0.09163          1          1          1          1      0.996          1 
  19   rs112233913    0.09163    0.09163          1          1          1          1      0.996          1 
  19    rs16978945    0.09167    0.09167          1          1          1          1      0.996          1 
  19     rs4134857    0.09171    0.09171          1          1          1          1      0.996          1 
  19   rs114969390    0.09171    0.09171          1          1          1          1      0.996          1 
  19   rs113829730    0.09174    0.09174          1          1          1          1      0.996          1 
  19    rs59637174    0.09177    0.09177          1          1          1          1      0.996          1 
  19   rs139529488    0.09177    0.09177          1          1          1          1      0.996          1 
  19     rs3763046    0.09177    0.09177          1          1          1          1      0.996          1 
  19    rs34182948    0.09177    0.09177          1          1          1          1      0.996          1 
  19    rs28481711    0.09177    0.09177          1          1          1          1      0.996          1 
  19   rs143772327    0.09177    0.09177          1          1          1          1      0.996          1 
  19   rs151082251    0.09177    0.09177          1          1          1          1      0.996          1 
  19    rs76231074    0.09177    0.09177          1          1          1          1      0.996          1 
  19   rs114355552    0.09177    0.09177          1          1          1          1      0.996          1 
  19   rs113719826    0.09182    0.09182          1          1          1          1      0.996          1 
  19    rs71179138    0.09187    0.09187          1          1          1          1      0.996          1 
  19   rs148470942    0.09215    0.09215          1          1          1          1      0.996          1 
  19   rs146147426    0.09219    0.09219          1          1          1          1      0.996          1 
  19    rs12462564    0.09224    0.09224          1          1          1          1      0.996          1 
  19     rs2967725    0.09233    0.09233          1          1          1          1      0.996          1 
  19     rs8113553    0.09249    0.09249          1          1          1          1      0.996          1 
  19    rs13345078     0.0925     0.0925          1          1          1          1      0.996          1 
  19   rs146983888    0.09256    0.09256          1          1          1          1      0.996          1 
  19     rs8106329    0.09256    0.09256          1          1          1          1      0.996          1 
  19     rs8107359    0.09256    0.09256          1          1          1          1      0.996          1 
  19     rs8107575    0.09256    0.09256          1          1          1          1      0.996          1 
  19   rs551947532    0.09273    0.09273          1          1          1          1      0.996          1 
  19     rs4804433    0.09281    0.09281          1          1          1          1      0.996          1 
  19     rs8103237    0.09289    0.09289          1          1          1          1      0.996          1 
  19     rs7260417    0.09297    0.09297          1          1          1          1      0.996          1 
  19    rs10414082    0.09308    0.09308          1          1          1          1      0.996          1 
  19    rs11085205    0.09309    0.09309          1          1          1          1      0.996          1 
  19    rs11667753    0.09309    0.09309          1          1          1          1      0.996          1 
  19     rs6511918    0.09317    0.09317          1          1          1          1      0.996          1 
  19    rs62121177    0.09319    0.09319          1          1          1          1      0.996          1 
  19    rs60293701    0.09349    0.09349          1          1          1          1      0.996          1 
  19    rs10413115    0.09368    0.09368          1          1          1          1      0.996          1 
  19     rs8106848    0.09369    0.09369          1          1          1          1      0.996          1 
  19   rs142253269    0.09369    0.09369          1          1          1          1      0.996          1 
  19    rs57330009    0.09382    0.09382          1          1          1          1      0.996          1 
  19   rs201824618    0.09382    0.09382          1          1          1          1      0.996          1 
  19   rs113348531    0.09382    0.09382          1          1          1          1      0.996          1 
  19   rs144458355    0.09382    0.09382          1          1          1          1      0.996          1 
  19    rs17159572    0.09424    0.09424          1          1          1          1      0.996          1 
  19      rs534464    0.09455    0.09455          1          1          1          1      0.996          1 
  19      rs597582    0.09455    0.09455          1          1          1          1      0.996          1 
  19      rs598023    0.09455    0.09455          1          1          1          1      0.996          1 
  19      rs598028    0.09455    0.09455          1          1          1          1      0.996          1 
  19      rs599330    0.09455    0.09455          1          1          1          1      0.996          1 
  19      rs524530    0.09455    0.09455          1          1          1          1      0.996          1 
  19   rs112972206    0.09457    0.09457          1          1          1          1      0.996          1 
  19    rs78717162    0.09473    0.09473          1          1          1          1      0.996          1 
  19    rs28798370    0.09506    0.09506          1          1          1          1      0.996          1 
  19   rs114228529    0.09511    0.09511          1          1          1          1      0.996          1 
  19   rs561344585    0.09511    0.09511          1          1          1          1      0.996          1 
  19   rs114098070    0.09511    0.09511          1          1          1          1      0.996          1 
  19   rs545577663    0.09511    0.09511          1          1          1          1      0.996          1 
  19   rs112778545    0.09511    0.09511          1          1          1          1      0.996          1 
  19   rs113388772    0.09511    0.09511          1          1          1          1      0.996          1 
  19    rs79442325    0.09511    0.09511          1          1          1          1      0.996          1 
  19    rs12609642    0.09518    0.09518          1          1          1          1      0.996          1 
  19     rs2081195    0.09518    0.09518          1          1          1          1      0.996          1 
  19     rs7255945    0.09526    0.09526          1          1          1          1      0.996          1 
  19     rs7251854    0.09526    0.09526          1          1          1          1      0.996          1 
  19     rs7251864    0.09526    0.09526          1          1          1          1      0.996          1 
  19   rs113940601    0.09548    0.09548          1          1          1          1      0.996          1 
  19    rs73484406    0.09548    0.09548          1          1          1          1      0.996          1 
  19   rs375049008    0.09551    0.09551          1          1          1          1      0.996          1 
  19     rs7250363    0.09588    0.09588          1          1          1          1      0.996          1 
  19   rs112938203      0.096      0.096          1          1          1          1      0.996          1 
  19   rs139496441    0.09601    0.09601          1          1          1          1      0.996          1 
  19    rs78447335    0.09602    0.09602          1          1          1          1      0.996          1 
  19   rs115742801    0.09602    0.09602          1          1          1          1      0.996          1 
  19     rs4804413    0.09619    0.09619          1          1          1          1      0.996          1 
  19     rs4804414    0.09619    0.09619          1          1          1          1      0.996          1 
  19     rs4804416    0.09619    0.09619          1          1          1          1      0.996          1 
  19    rs10411644    0.09629    0.09629          1          1          1          1      0.996          1 
  19    rs79203077    0.09629    0.09629          1          1          1          1      0.996          1 
  19     rs4807813    0.09629    0.09629          1          1          1          1      0.996          1 
  19    rs28523462    0.09629    0.09629          1          1          1          1      0.996          1 
  19    rs28416984    0.09629    0.09629          1          1          1          1      0.996          1 
  19    rs28724571    0.09629    0.09629          1          1          1          1      0.996          1 
  19   rs190173225    0.09629    0.09629          1          1          1          1      0.996          1 
  19   rs113604778    0.09635    0.09635          1          1          1          1      0.996          1 
  19   rs144396299    0.09641    0.09641          1          1          1          1      0.996          1 
  19     rs1874072    0.09647    0.09647          1          1          1          1      0.996          1 
  19   rs113189876    0.09655    0.09655          1          1          1          1      0.996          1 
  19     rs8100656    0.09655    0.09655          1          1          1          1      0.996          1 
  19    rs17855739    0.09655    0.09655          1          1          1          1      0.996          1 
  19    rs12019136    0.09655    0.09655          1          1          1          1      0.996          1 
  19    rs71978052    0.09656    0.09656          1          1          1          1      0.996          1 
  19    rs56925352     0.0966     0.0966          1          1          1          1      0.996          1 
  19   rs112347090     0.0966     0.0966          1          1          1          1      0.996          1 
  19    rs58969808     0.0966     0.0966          1          1          1          1      0.996          1 
  19    rs60362047    0.09668    0.09668          1          1          1          1      0.996          1 
  19    rs60331551    0.09668    0.09668          1          1          1          1      0.996          1 
  19     rs8109789     0.0967     0.0967          1          1          1          1      0.996          1 
  19   rs577436764    0.09677    0.09677          1          1          1          1      0.996          1 
  19     rs7259056    0.09684    0.09684          1          1          1          1      0.996          1 
  19      rs339407    0.09702    0.09702          1          1          1          1      0.996          1 
  19    rs28599881    0.09715    0.09715          1          1          1          1      0.996          1 
  19   rs151211604    0.09715    0.09715          1          1          1          1      0.996          1 
  19   rs114538514     0.0972     0.0972          1          1          1          1      0.996          1 
  19   rs141929926     0.0972     0.0972          1          1          1          1      0.996          1 
  19   rs543305812     0.0972     0.0972          1          1          1          1      0.996          1 
  19   rs575694764     0.0972     0.0972          1          1          1          1      0.996          1 
  19   rs141289048     0.0972     0.0972          1          1          1          1      0.996          1 
  19   rs140870960     0.0972     0.0972          1          1          1          1      0.996          1 
  19   rs149915173    0.09731    0.09731          1          1          1          1      0.996          1 
  19   rs141161676    0.09731    0.09731          1          1          1          1      0.996          1 
  19    rs57813543    0.09731    0.09731          1          1          1          1      0.996          1 
  19   rs113888968    0.09746    0.09746          1          1          1          1      0.996          1 
  19     rs7249830     0.0975     0.0975          1          1          1          1      0.996          1 
  19    rs74906739    0.09784    0.09784          1          1          1          1      0.996          1 
  19   rs138338118    0.09784    0.09784          1          1          1          1      0.996          1 
  19    rs34702560    0.09787    0.09787          1          1          1          1      0.996          1 
  19    rs77658524    0.09796    0.09796          1          1          1          1      0.996          1 
  19      rs428292    0.09804    0.09804          1          1          1          1      0.996          1 
  19      rs419337    0.09804    0.09804          1          1          1          1      0.996          1 
  19      rs379172    0.09804    0.09804          1          1          1          1      0.996          1 
  19      rs453686    0.09804    0.09804          1          1          1          1      0.996          1 
  19    rs10424331    0.09804    0.09804          1          1          1          1      0.996          1 
  19    rs10421995    0.09804    0.09804          1          1          1          1      0.996          1 
  19     rs2642211    0.09804    0.09804          1          1          1          1      0.996          1 
  19     rs1690638    0.09804    0.09804          1          1          1          1      0.996          1 
  19     rs1690637    0.09804    0.09804          1          1          1          1      0.996          1 
  19      rs390815    0.09804    0.09804          1          1          1          1      0.996          1 
  19      rs401284    0.09804    0.09804          1          1          1          1      0.996          1 
  19      rs387116    0.09804    0.09804          1          1          1          1      0.996          1 
  19      rs366850    0.09804    0.09804          1          1          1          1      0.996          1 
  19      rs433134    0.09804    0.09804          1          1          1          1      0.996          1 
  19      rs364628    0.09804    0.09804          1          1          1          1      0.996          1 
  19      rs400658    0.09804    0.09804          1          1          1          1      0.996          1 
  19      rs423602    0.09804    0.09804          1          1          1          1      0.996          1 
  19      rs408453    0.09804    0.09804          1          1          1          1      0.996          1 
  19      rs389971    0.09804    0.09804          1          1          1          1      0.996          1 
  19      rs433288    0.09804    0.09804          1          1          1          1      0.996          1 
  19      rs624968    0.09804    0.09804          1          1          1          1      0.996          1 
  19     rs1644752    0.09804    0.09804          1          1          1          1      0.996          1 
  19      rs376884    0.09804    0.09804          1          1          1          1      0.996          1 
  19    rs10424924    0.09804    0.09804          1          1          1          1      0.996          1 
  19      rs424810    0.09804    0.09804          1          1          1          1      0.996          1 
  19      rs401294    0.09804    0.09804          1          1          1          1      0.996          1 
  19      rs376817    0.09804    0.09804          1          1          1          1      0.996          1 
  19     rs8101829    0.09804    0.09804          1          1          1          1      0.996          1 
  19     rs8104834    0.09804    0.09804          1          1          1          1      0.996          1 
  19     rs8101544    0.09804    0.09804          1          1          1          1      0.996          1 
  19   rs138267097    0.09804    0.09804          1          1          1          1      0.996          1 
  19    rs28422003    0.09804    0.09804          1          1          1          1      0.996          1 
  19    rs28416478    0.09804    0.09804          1          1          1          1      0.996          1 
  19    rs28502049    0.09804    0.09804          1          1          1          1      0.996          1 
  19      rs435546    0.09804    0.09804          1          1          1          1      0.996          1 
  19      rs437844    0.09804    0.09804          1          1          1          1      0.996          1 
  19      rs426364    0.09804    0.09804          1          1          1          1      0.996          1 
  19      rs426366    0.09804    0.09804          1          1          1          1      0.996          1 
  19      rs399937    0.09804    0.09804          1          1          1          1      0.996          1 
  19    rs71174995    0.09804    0.09804          1          1          1          1      0.996          1 
  19      rs393158    0.09804    0.09804          1          1          1          1      0.996          1 
  19      rs401550    0.09804    0.09804          1          1          1          1      0.996          1 
  19      rs407686    0.09804    0.09804          1          1          1          1      0.996          1 
  19      rs392151    0.09804    0.09804          1          1          1          1      0.996          1 
  19    rs71174996    0.09804    0.09804          1          1          1          1      0.996          1 
  19    rs71174997    0.09804    0.09804          1          1          1          1      0.996          1 
  19     rs2642200    0.09804    0.09804          1          1          1          1      0.996          1 
  19      rs432958    0.09804    0.09804          1          1          1          1      0.996          1 
  19   rs144553481    0.09804    0.09804          1          1          1          1      0.996          1 
  19      rs371172    0.09804    0.09804          1          1          1          1      0.996          1 
  19      rs452590    0.09804    0.09804          1          1          1          1      0.996          1 
  19   rs111570197    0.09804    0.09804          1          1          1          1      0.996          1 
  19   rs141289854    0.09817    0.09817          1          1          1          1      0.996          1 
  19   rs114259780    0.09821    0.09821          1          1          1          1      0.996          1 
  19   rs113834368    0.09821    0.09821          1          1          1          1      0.996          1 
  19   rs112636853    0.09821    0.09821          1          1          1          1      0.996          1 
  19   rs145132202    0.09821    0.09821          1          1          1          1      0.996          1 
  19    rs72982446    0.09821    0.09821          1          1          1          1      0.996          1 
  19    rs10403514    0.09843    0.09843          1          1          1          1      0.996          1 
  19    rs57673327    0.09864    0.09864          1          1          1          1      0.996          1 
  19    rs77125961    0.09879    0.09879          1          1          1          1      0.996          1 
  19   rs111234716    0.09898    0.09898          1          1          1          1      0.996          1 
  19     rs7359905    0.09904    0.09904          1          1          1          1      0.996          1 
  19    rs78158288    0.09905    0.09905          1          1          1          1      0.996          1 
  19   rs563371070    0.09906    0.09906          1          1          1          1      0.996          1 
  19     rs7257030    0.09927    0.09927          1          1          1          1      0.996          1 
  19   rs371044066    0.09944    0.09944          1          1          1          1      0.996          1 
  19    rs79668571    0.09954    0.09954          1          1          1          1      0.996          1 
  19   rs115250510    0.09962    0.09962          1          1          1          1      0.996          1 
  19   rs199545457    0.09962    0.09962          1          1          1          1      0.996          1 
  19    rs35425863    0.09963    0.09963          1          1          1          1      0.996          1 
  19   rs200440094    0.09987    0.09987          1          1          1          1      0.996          1 
  19    rs35110706    0.09988    0.09988          1          1          1          1      0.996          1 
  19    rs11669207    0.09988    0.09988          1          1          1          1      0.996          1 
  19    rs10406176    0.09988    0.09988          1          1          1          1      0.996          1 
  19     rs1630632    0.09988    0.09988          1          1          1          1      0.996          1 
  19    rs12972592     0.1001     0.1001          1          1          1          1      0.996          1 
  19     rs9710465     0.1001     0.1001          1          1          1          1      0.996          1 
  19    rs59949136     0.1001     0.1001          1          1          1          1      0.996          1 
  19      rs425787     0.1001     0.1001          1          1          1          1      0.996          1 
  19    rs12973383     0.1001     0.1001          1          1          1          1      0.996          1 
  19    rs12462074     0.1006     0.1006          1          1          1          1      0.996          1 
  19    rs10403784     0.1008     0.1008          1          1          1          1      0.996          1 
  19    rs12979129     0.1008     0.1008          1          1          1          1      0.996          1 
  19    rs12985563     0.1008     0.1008          1          1          1          1      0.996          1 
  19     rs1644753     0.1008     0.1008          1          1          1          1      0.996          1 
  19     rs9749527     0.1008     0.1008          1          1          1          1      0.996          1 
  19     rs9749457     0.1008     0.1008          1          1          1          1      0.996          1 
  19     rs9749004     0.1008     0.1008          1          1          1          1      0.996          1 
  19      rs426868     0.1008     0.1008          1          1          1          1      0.996          1 
  19      rs372959     0.1008     0.1008          1          1          1          1      0.996          1 
  19      rs451785     0.1008     0.1008          1          1          1          1      0.996          1 
  19     rs7408174     0.1009     0.1009          1          1          1          1      0.996          1 
  19   rs111067254      0.101      0.101          1          1          1          1      0.996          1 
  19   rs139907459     0.1011     0.1011          1          1          1          1      0.996          1 
  19     rs7252234     0.1014     0.1014          1          1          1          1      0.996          1 
  19    rs12978088     0.1014     0.1014          1          1          1          1      0.996          1 
  19   rs147745918     0.1016     0.1016          1          1          1          1      0.996          1 
  19   rs553672834     0.1018     0.1018          1          1          1          1      0.996          1 
  19     rs2918303      0.102      0.102          1          1          1          1      0.996          1 
  19     rs2967674      0.102      0.102          1          1          1          1      0.996          1 
  19     rs2967680      0.102      0.102          1          1          1          1      0.996          1 
  19      rs768896      0.102      0.102          1          1          1          1      0.996          1 
  19   rs114900627     0.1022     0.1022          1          1          1          1      0.996          1 
  19     rs8113797     0.1024     0.1024          1          1          1          1      0.996          1 
  19    rs67473129     0.1024     0.1024          1          1          1          1      0.996          1 
  19     rs7252974     0.1024     0.1024          1          1          1          1      0.996          1 
  19     rs7253120     0.1024     0.1024          1          1          1          1      0.996          1 
  19     rs7249563     0.1024     0.1024          1          1          1          1      0.996          1 
  19   rs117660421     0.1024     0.1024          1          1          1          1      0.996          1 
  19    rs28772909     0.1024     0.1024          1          1          1          1      0.996          1 
  19   rs113883969     0.1024     0.1024          1          1          1          1      0.996          1 
  19    rs10425093     0.1026     0.1026          1          1          1          1      0.996          1 
  19    rs10406443     0.1026     0.1026          1          1          1          1      0.996          1 
  19   rs113263323     0.1027     0.1027          1          1          1          1      0.996          1 
  19    rs10401466     0.1027     0.1027          1          1          1          1      0.996          1 
  19    rs11878432     0.1027     0.1027          1          1          1          1      0.996          1 
  19     rs7260351     0.1031     0.1031          1          1          1          1      0.996          1 
  19      rs687960     0.1031     0.1031          1          1          1          1      0.996          1 
  19     rs1379868     0.1031     0.1031          1          1          1          1      0.996          1 
  19   rs147618998     0.1032     0.1032          1          1          1          1      0.996          1 
  19     rs2241588     0.1035     0.1035          1          1          1          1      0.996          1 
  19    rs73493932     0.1035     0.1035          1          1          1          1      0.996          1 
  19   rs200792103     0.1036     0.1036          1          1          1          1      0.996          1 
  19   rs115457696     0.1036     0.1036          1          1          1          1      0.996          1 
  19   rs566641594      0.104      0.104          1          1          1          1      0.996          1 
  19   rs116237429     0.1042     0.1042          1          1          1          1      0.996          1 
  19   rs372406789     0.1045     0.1045          1          1          1          1      0.996          1 
  19    rs58510880     0.1046     0.1046          1          1          1          1      0.996          1 
  19    rs77680407     0.1046     0.1046          1          1          1          1      0.996          1 
  19   rs138737657     0.1046     0.1046          1          1          1          1      0.996          1 
  19     rs7508668     0.1046     0.1046          1          1          1          1      0.996          1 
  19     rs8106042     0.1046     0.1046          1          1          1          1      0.996          1 
  19   rs115828292     0.1048     0.1048          1          1          1          1      0.996          1 
  19    rs77205550     0.1049     0.1049          1          1          1          1      0.996          1 
  19    rs79313324     0.1049     0.1049          1          1          1          1      0.996          1 
  19      rs340136      0.105      0.105          1          1          1          1      0.996          1 
  19      rs340140      0.105      0.105          1          1          1          1      0.996          1 
  19   rs145337171      0.105      0.105          1          1          1          1      0.996          1 
  19     rs4804399     0.1051     0.1051          1          1          1          1      0.996          1 
  19      rs348363     0.1051     0.1051          1          1          1          1      0.996          1 
  19    rs10425635     0.1051     0.1051          1          1          1          1      0.996          1 
  19   rs145275499     0.1054     0.1054          1          1          1          1      0.996          1 
  19    rs75497199     0.1057     0.1057          1          1          1          1      0.996          1 
  19      rs344561     0.1061     0.1061          1          1          1          1      0.996          1 
  19    rs76451352     0.1062     0.1062          1          1          1          1      0.996          1 
  19   rs111722557     0.1062     0.1062          1          1          1          1      0.996          1 
  19    rs79848410     0.1062     0.1062          1          1          1          1      0.996          1 
  19    rs55809417     0.1062     0.1062          1          1          1          1      0.996          1 
  19   rs112832923     0.1062     0.1062          1          1          1          1      0.996          1 
  19   rs111788870     0.1062     0.1062          1          1          1          1      0.996          1 
  19     rs8110318     0.1062     0.1062          1          1          1          1      0.996          1 
  19     rs8102301     0.1062     0.1062          1          1          1          1      0.996          1 
  19     rs8110647     0.1062     0.1062          1          1          1          1      0.996          1 
  19    rs73008016     0.1062     0.1062          1          1          1          1      0.996          1 
  19   rs115547488     0.1064     0.1064          1          1          1          1      0.996          1 
  19    rs75798583     0.1064     0.1064          1          1          1          1      0.996          1 
  19   rs112493073     0.1065     0.1065          1          1          1          1      0.996          1 
  19   rs112379345     0.1065     0.1065          1          1          1          1      0.996          1 
  19   rs202126932     0.1066     0.1066          1          1          1          1      0.996          1 
  19   rs139448364     0.1067     0.1067          1          1          1          1      0.996          1 
  19    rs10426087     0.1067     0.1067          1          1          1          1      0.996          1 
  19    rs68090061     0.1068     0.1068          1          1          1          1      0.996          1 
  19     rs2927726     0.1068     0.1068          1          1          1          1      0.996          1 
  19     rs4804779     0.1068     0.1068          1          1          1          1      0.996          1 
  19    rs77353826      0.107      0.107          1          1          1          1      0.996          1 
  19    rs13343609     0.1071     0.1071          1          1          1          1      0.996          1 
  19    rs57112103     0.1071     0.1071          1          1          1          1      0.996          1 
  19   rs116037397     0.1072     0.1072          1          1          1          1      0.996          1 
  19     rs4804298     0.1073     0.1073          1          1          1          1      0.996          1 
  19   rs533567821     0.1076     0.1076          1          1          1          1      0.996          1 
  19   rs528018096     0.1076     0.1076          1          1          1          1      0.996          1 
  19   rs150658463     0.1076     0.1076          1          1          1          1      0.996          1 
  19   rs200660865     0.1076     0.1076          1          1          1          1      0.996          1 
  19    rs77505147     0.1076     0.1076          1          1          1          1      0.996          1 
  19   rs141189786     0.1076     0.1076          1          1          1          1      0.996          1 
  19    rs17160196     0.1078     0.1078          1          1          1          1      0.996          1 
  19    rs12974088     0.1078     0.1078          1          1          1          1      0.996          1 
  19    rs12983084     0.1078     0.1078          1          1          1          1      0.996          1 
  19    rs73009364     0.1078     0.1078          1          1          1          1      0.996          1 
  19    rs55718357      0.108      0.108          1          1          1          1      0.996          1 
  19      rs809646      0.108      0.108          1          1          1          1      0.996          1 
  19     rs2561796      0.108      0.108          1          1          1          1      0.996          1 
  19     rs2637193      0.108      0.108          1          1          1          1      0.996          1 
  19     rs2608892      0.108      0.108          1          1          1          1      0.996          1 
  19     rs2608893      0.108      0.108          1          1          1          1      0.996          1 
  19     rs2637194      0.108      0.108          1          1          1          1      0.996          1 
  19     rs2637195      0.108      0.108          1          1          1          1      0.996          1 
  19    rs77880277      0.108      0.108          1          1          1          1      0.996          1 
  19     rs2608889      0.108      0.108          1          1          1          1      0.996          1 
  19      rs778802      0.108      0.108          1          1          1          1      0.996          1 
  19    rs10421948      0.108      0.108          1          1          1          1      0.996          1 
  19    rs10425555     0.1081     0.1081          1          1          1          1      0.996          1 
  19    rs10425567     0.1081     0.1081          1          1          1          1      0.996          1 
  19   rs112590827     0.1085     0.1085          1          1          1          1      0.996          1 
  19   rs144336392     0.1085     0.1085          1          1          1          1      0.996          1 
  19    rs28875582     0.1085     0.1085          1          1          1          1      0.996          1 
  19    rs56805025     0.1085     0.1085          1          1          1          1      0.996          1 
  19    rs57431556     0.1085     0.1085          1          1          1          1      0.996          1 
  19     rs2355313     0.1086     0.1086          1          1          1          1      0.996          1 
  19     rs7259616     0.1087     0.1087          1          1          1          1      0.996          1 
  19     rs7249856     0.1087     0.1087          1          1          1          1      0.996          1 
  19     rs7253497     0.1087     0.1087          1          1          1          1      0.996          1 
  19   rs113243461     0.1092     0.1092          1          1          1          1      0.996          1 
  19      rs168148     0.1093     0.1093          1          1          1          1      0.996          1 
  19     rs8102216     0.1093     0.1093          1          1          1          1      0.996          1 
  19    rs77315360     0.1093     0.1093          1          1          1          1      0.996          1 
  19   rs116113705     0.1093     0.1093          1          1          1          1      0.996          1 
  19    rs76851663     0.1094     0.1094          1          1          1          1      0.996          1 
  19   rs201551767     0.1094     0.1094          1          1          1          1      0.996          1 
  19   rs112818016     0.1096     0.1096          1          1          1          1      0.996          1 
  19     rs7248276     0.1096     0.1096          1          1          1          1      0.996          1 
  19     rs7251600     0.1096     0.1096          1          1          1          1      0.996          1 
  19    rs10406687     0.1098     0.1098          1          1          1          1      0.996          1 
  19     rs1422402     0.1099     0.1099          1          1          1          1      0.996          1 
  19     rs3787056     0.1102     0.1102          1          1          1          1      0.996          1 
  19    rs71172798     0.1102     0.1102          1          1          1          1      0.996          1 
  19     rs9676474     0.1102     0.1102          1          1          1          1      0.996          1 
  19    rs71172799     0.1102     0.1102          1          1          1          1      0.996          1 
  19    rs11085166     0.1102     0.1102          1          1          1          1      0.996          1 
  19     rs2569401     0.1103     0.1103          1          1          1          1      0.996          1 
  19   rs147265320     0.1104     0.1104          1          1          1          1      0.996          1 
  19    rs11448240     0.1105     0.1105          1          1          1          1      0.996          1 
  19   rs150847134     0.1107     0.1107          1          1          1          1      0.996          1 
  19    rs76190936     0.1107     0.1107          1          1          1          1      0.996          1 
  19     rs2232778     0.1107     0.1107          1          1          1          1      0.996          1 
  19     rs2927707     0.1107     0.1107          1          1          1          1      0.996          1 
  19     rs2972570     0.1107     0.1107          1          1          1          1      0.996          1 
  19     rs2241590     0.1107     0.1107          1          1          1          1      0.996          1 
  19     rs1057232     0.1107     0.1107          1          1          1          1      0.996          1 
  19      rs732217     0.1107     0.1107          1          1          1          1      0.996          1 
  19     rs2972572     0.1107     0.1107          1          1          1          1      0.996          1 
  19     rs2972574     0.1107     0.1107          1          1          1          1      0.996          1 
  19     rs3965185     0.1107     0.1107          1          1          1          1      0.996          1 
  19     rs3111569     0.1107     0.1107          1          1          1          1      0.996          1 
  19     rs2241589     0.1107     0.1107          1          1          1          1      0.996          1 
  19      rs710949     0.1107     0.1107          1          1          1          1      0.996          1 
  19     rs2913957     0.1107     0.1107          1          1          1          1      0.996          1 
  19    rs61572044     0.1107     0.1107          1          1          1          1      0.996          1 
  19   rs148727608     0.1107     0.1107          1          1          1          1      0.996          1 
  19   rs147161305     0.1108     0.1108          1          1          1          1      0.996          1 
  19    rs11669641     0.1109     0.1109          1          1          1          1      0.996          1 
  19   rs569052279     0.1111     0.1111          1          1          1          1      0.996          1 
  19    rs57248437     0.1111     0.1111          1          1          1          1      0.996          1 
  19   rs111663013     0.1112     0.1112          1          1          1          1      0.996          1 
  19    rs10412061     0.1113     0.1113          1          1          1          1      0.996          1 
  19     rs7247196     0.1113     0.1113          1          1          1          1      0.996          1 
  19     rs8104700     0.1113     0.1113          1          1          1          1      0.996          1 
  19     rs8100020     0.1113     0.1113          1          1          1          1      0.996          1 
  19   rs112302141     0.1113     0.1113          1          1          1          1      0.996          1 
  19     rs2116844     0.1113     0.1113          1          1          1          1      0.996          1 
  19     rs8104641     0.1113     0.1113          1          1          1          1      0.996          1 
  19     rs7251490     0.1113     0.1113          1          1          1          1      0.996          1 
  19     rs7245716     0.1113     0.1113          1          1          1          1      0.996          1 
  19    rs56046222     0.1113     0.1113          1          1          1          1      0.996          1 
  19    rs11343905     0.1114     0.1114          1          1          1          1      0.996          1 
  19   rs555434322     0.1115     0.1115          1          1          1          1      0.996          1 
  19   rs565696136     0.1115     0.1115          1          1          1          1      0.996          1 
  19    rs79046309     0.1115     0.1115          1          1          1          1      0.996          1 
  19     rs8101385     0.1115     0.1115          1          1          1          1      0.996          1 
  19    rs11881086     0.1116     0.1116          1          1          1          1      0.996          1 
  19    rs79545054     0.1118     0.1118          1          1          1          1      0.996          1 
  19   rs113038017     0.1119     0.1119          1          1          1          1      0.996          1 
  19    rs10402265     0.1119     0.1119          1          1          1          1      0.996          1 
  19   rs114021084      0.112      0.112          1          1          1          1      0.996          1 
  19    rs34380919     0.1121     0.1121          1          1          1          1      0.996          1 
  19    rs34734821     0.1121     0.1121          1          1          1          1      0.996          1 
  19     rs2336170     0.1125     0.1125          1          1          1          1      0.996          1 
  19   rs116270843     0.1126     0.1126          1          1          1          1      0.996          1 
  19    rs10402306     0.1126     0.1126          1          1          1          1      0.996          1 
  19    rs61588476     0.1127     0.1127          1          1          1          1      0.996          1 
  19    rs10403764     0.1127     0.1127          1          1          1          1      0.996          1 
  19    rs62109632     0.1128     0.1128          1          1          1          1      0.996          1 
  19    rs55950295     0.1128     0.1128          1          1          1          1      0.996          1 
  19      rs683729     0.1128     0.1128          1          1          1          1      0.996          1 
  19   rs527814836     0.1128     0.1128          1          1          1          1      0.996          1 
  19    rs28817930     0.1129     0.1129          1          1          1          1      0.996          1 
  19     rs8112929     0.1134     0.1134          1          1          1          1      0.996          1 
  19    rs56036274     0.1136     0.1136          1          1          1          1      0.996          1 
  19   rs141096956     0.1137     0.1137          1          1          1          1      0.996          1 
  19     rs7257704     0.1137     0.1137          1          1          1          1      0.996          1 
  19    rs76305978     0.1138     0.1138          1          1          1          1      0.996          1 
  19     rs7247751     0.1138     0.1138          1          1          1          1      0.996          1 
  19    rs78540758      0.114      0.114          1          1          1          1      0.996          1 
  19     rs8108050      0.114      0.114          1          1          1          1      0.996          1 
  19    rs62123175      0.114      0.114          1          1          1          1      0.996          1 
  19    rs62106618     0.1141     0.1141          1          1          1          1      0.996          1 
  19     rs7256275     0.1142     0.1142          1          1          1          1      0.996          1 
  19     rs1972653     0.1142     0.1142          1          1          1          1      0.996          1 
  19    rs34744486     0.1142     0.1142          1          1          1          1      0.996          1 
  19     rs8102671     0.1145     0.1145          1          1          1          1      0.996          1 
  19    rs10405956     0.1147     0.1147          1          1          1          1      0.996          1 
  19    rs10418929     0.1147     0.1147          1          1          1          1      0.996          1 
  19   rs565215806     0.1147     0.1147          1          1          1          1      0.996          1 
  19   rs141109022     0.1148     0.1148          1          1          1          1      0.996          1 
  19    rs61119765     0.1148     0.1148          1          1          1          1      0.996          1 
  19    rs57284656     0.1148     0.1148          1          1          1          1      0.996          1 
  19    rs56845209     0.1148     0.1148          1          1          1          1      0.996          1 
  19      rs378303     0.1148     0.1148          1          1          1          1      0.996          1 
  19      rs731773     0.1148     0.1148          1          1          1          1      0.996          1 
  19    rs71942694     0.1148     0.1148          1          1          1          1      0.996          1 
  19     rs2302222     0.1148     0.1148          1          1          1          1      0.996          1 
  19    rs12984893     0.1148     0.1148          1          1          1          1      0.996          1 
  19    rs12974931     0.1148     0.1148          1          1          1          1      0.996          1 
  19     rs2075755     0.1148     0.1148          1          1          1          1      0.996          1 
  19   rs200102051     0.1148     0.1148          1          1          1          1      0.996          1 
  19    rs56272042     0.1148     0.1148          1          1          1          1      0.996          1 
  19    rs56262542     0.1148     0.1148          1          1          1          1      0.996          1 
  19     rs1862514     0.1148     0.1148          1          1          1          1      0.996          1 
  19     rs1862515     0.1148     0.1148          1          1          1          1      0.996          1 
  19     rs4804756     0.1148     0.1148          1          1          1          1      0.996          1 
  19     rs4804757     0.1148     0.1148          1          1          1          1      0.996          1 
  19     rs3745361     0.1148     0.1148          1          1          1          1      0.996          1 
  19     rs3745362     0.1148     0.1148          1          1          1          1      0.996          1 
  19     rs3745363     0.1148     0.1148          1          1          1          1      0.996          1 
  19     rs3745364     0.1148     0.1148          1          1          1          1      0.996          1 
  19     rs4804758     0.1148     0.1148          1          1          1          1      0.996          1 
  19     rs4804217     0.1148     0.1148          1          1          1          1      0.996          1 
  19     rs4804218     0.1148     0.1148          1          1          1          1      0.996          1 
  19     rs4804759     0.1148     0.1148          1          1          1          1      0.996          1 
  19    rs11673006     0.1148     0.1148          1          1          1          1      0.996          1 
  19    rs11672067     0.1148     0.1148          1          1          1          1      0.996          1 
  19    rs11672074     0.1148     0.1148          1          1          1          1      0.996          1 
  19   rs572017058     0.1149     0.1149          1          1          1          1      0.996          1 
  19    rs73923395     0.1149     0.1149          1          1          1          1      0.996          1 
  19   rs144367040     0.1149     0.1149          1          1          1          1      0.996          1 
  19    rs79679757     0.1149     0.1149          1          1          1          1      0.996          1 
  19     rs8102913     0.1149     0.1149          1          1          1          1      0.996          1 
  19     rs2860181     0.1151     0.1151          1          1          1          1      0.996          1 
  19   rs144117752     0.1152     0.1152          1          1          1          1      0.996          1 
  19   rs115015773     0.1153     0.1153          1          1          1          1      0.996          1 
  19     rs4807825     0.1154     0.1154          1          1          1          1      0.996          1 
  19      rs639251     0.1154     0.1154          1          1          1          1      0.996          1 
  19     rs4453621     0.1156     0.1156          1          1          1          1      0.996          1 
  19      rs415211     0.1159     0.1159          1          1          1          1      0.996          1 
  19     rs7251191     0.1159     0.1159          1          1          1          1      0.996          1 
  19    rs12151050     0.1159     0.1159          1          1          1          1      0.996          1 
  19     rs8107417     0.1162     0.1162          1          1          1          1      0.996          1 
  19   rs146807197     0.1163     0.1163          1          1          1          1      0.996          1 
  19     rs6512133     0.1163     0.1163          1          1          1          1      0.996          1 
  19    rs78391770     0.1163     0.1163          1          1          1          1      0.996          1 
  19    rs73922428     0.1163     0.1163          1          1          1          1      0.996          1 
  19   rs149782563     0.1163     0.1163          1          1          1          1      0.996          1 
  19   rs114656516     0.1163     0.1163          1          1          1          1      0.996          1 
  19    rs58146129     0.1163     0.1163          1          1          1          1      0.996          1 
  19   rs149828234     0.1163     0.1163          1          1          1          1      0.996          1 
  19    rs58402628     0.1163     0.1163          1          1          1          1      0.996          1 
  19    rs59913454     0.1163     0.1163          1          1          1          1      0.996          1 
  19   rs373163214     0.1163     0.1163          1          1          1          1      0.996          1 
  19    rs79145370     0.1163     0.1163          1          1          1          1      0.996          1 
  19    rs61113271     0.1163     0.1163          1          1          1          1      0.996          1 
  19    rs73922454     0.1163     0.1163          1          1          1          1      0.996          1 
  19    rs80322087     0.1163     0.1163          1          1          1          1      0.996          1 
  19    rs73922457     0.1163     0.1163          1          1          1          1      0.996          1 
  19      rs480208     0.1164     0.1164          1          1          1          1      0.996          1 
  19     rs7249395     0.1164     0.1164          1          1          1          1      0.996          1 
  19      rs348365     0.1164     0.1164          1          1          1          1      0.996          1 
  19     rs3943875     0.1165     0.1165          1          1          1          1      0.996          1 
  19   rs142945413     0.1166     0.1166          1          1          1          1      0.996          1 
  19     rs4804751     0.1166     0.1166          1          1          1          1      0.996          1 
  19     rs4804754     0.1166     0.1166          1          1          1          1      0.996          1 
  19    rs34385193     0.1166     0.1166          1          1          1          1      0.996          1 
  19   rs140563451     0.1167     0.1167          1          1          1          1      0.996          1 
  19   rs143413532     0.1167     0.1167          1          1          1          1      0.996          1 
  19     rs1529449     0.1168     0.1168          1          1          1          1      0.996          1 
  19     rs2547437     0.1168     0.1168          1          1          1          1      0.996          1 
  19      rs794081     0.1169     0.1169          1          1          1          1      0.996          1 
  19      rs794085     0.1169     0.1169          1          1          1          1      0.996          1 
  19   rs377065880      0.117      0.117          1          1          1          1      0.996          1 
  19    rs62118874      0.117      0.117          1          1          1          1      0.996          1 
  19    rs73924362      0.117      0.117          1          1          1          1      0.996          1 
  19    rs12462321      0.117      0.117          1          1          1          1      0.996          1 
  19    rs35313549      0.117      0.117          1          1          1          1      0.996          1 
  19    rs12461454      0.117      0.117          1          1          1          1      0.996          1 
  19    rs12459736      0.117      0.117          1          1          1          1      0.996          1 
  19    rs12462856      0.117      0.117          1          1          1          1      0.996          1 
  19    rs71174992     0.1173     0.1173          1          1          1          1      0.996          1 
  19   rs113069130     0.1174     0.1174          1          1          1          1      0.996          1 
  19    rs57013074     0.1178     0.1178          1          1          1          1      0.996          1 
  19     rs6603099     0.1179     0.1179          1          1          1          1      0.996          1 
  19     rs8105834     0.1179     0.1179          1          1          1          1      0.996          1 
  19    rs34022693     0.1179     0.1179          1          1          1          1      0.996          1 
  19    rs35367623     0.1179     0.1179          1          1          1          1      0.996          1 
  19     rs9676718     0.1179     0.1179          1          1          1          1      0.996          1 
  19   rs140224333     0.1179     0.1179          1          1          1          1      0.996          1 
  19    rs10411808     0.1179     0.1179          1          1          1          1      0.996          1 
  19     rs4804315      0.118      0.118          1          1          1          1      0.996          1 
  19   rs112335245     0.1181     0.1181          1          1          1          1      0.996          1 
  19     rs7247830     0.1182     0.1182          1          1          1          1      0.996          1 
  19   rs113272565     0.1182     0.1182          1          1          1          1      0.996          1 
  19    rs75883363     0.1184     0.1184          1          1          1          1      0.996          1 
  19   rs114640829     0.1184     0.1184          1          1          1          1      0.996          1 
  19    rs74677083     0.1184     0.1184          1          1          1          1      0.996          1 
  19   rs115310879     0.1184     0.1184          1          1          1          1      0.996          1 
  19   rs116348910     0.1184     0.1184          1          1          1          1      0.996          1 
  19    rs10405572     0.1184     0.1184          1          1          1          1      0.996          1 
  19    rs28630864     0.1184     0.1184          1          1          1          1      0.996          1 
  19    rs28472921     0.1184     0.1184          1          1          1          1      0.996          1 
  19    rs75726088     0.1184     0.1184          1          1          1          1      0.996          1 
  19    rs10414303     0.1184     0.1184          1          1          1          1      0.996          1 
  19   rs145191620     0.1184     0.1184          1          1          1          1      0.996          1 
  19   rs142324633     0.1184     0.1184          1          1          1          1      0.996          1 
  19    rs10407833     0.1184     0.1184          1          1          1          1      0.996          1 
  19    rs10404282     0.1184     0.1184          1          1          1          1      0.996          1 
  19    rs10412736     0.1184     0.1184          1          1          1          1      0.996          1 
  19    rs10418789     0.1184     0.1184          1          1          1          1      0.996          1 
  19    rs10412164     0.1184     0.1184          1          1          1          1      0.996          1 
  19    rs10404928     0.1184     0.1184          1          1          1          1      0.996          1 
  19   rs116258890     0.1184     0.1184          1          1          1          1      0.996          1 
  19   rs114735679     0.1184     0.1184          1          1          1          1      0.996          1 
  19     rs1865062     0.1184     0.1184          1          1          1          1      0.996          1 
  19   rs146950743     0.1184     0.1184          1          1          1          1      0.996          1 
  19   rs148748105     0.1184     0.1184          1          1          1          1      0.996          1 
  19    rs10404353     0.1184     0.1184          1          1          1          1      0.996          1 
  19     rs9916953     0.1184     0.1184          1          1          1          1      0.996          1 
  19   rs112758849     0.1184     0.1184          1          1          1          1      0.996          1 
  19   rs146294061     0.1184     0.1184          1          1          1          1      0.996          1 
  19   rs113588948     0.1187     0.1187          1          1          1          1      0.996          1 
  19    rs11085210     0.1187     0.1187          1          1          1          1      0.996          1 
  19    rs62123353     0.1187     0.1187          1          1          1          1      0.996          1 
  19    rs60711382     0.1187     0.1187          1          1          1          1      0.996          1 
  19    rs59514891     0.1187     0.1187          1          1          1          1      0.996          1 
  19   rs111588858     0.1187     0.1187          1          1          1          1      0.996          1 
  19    rs73923727      0.119      0.119          1          1          1          1      0.996          1 
  19    rs73488486      0.119      0.119          1          1          1          1      0.996          1 
  19   rs146242402     0.1191     0.1191          1          1          1          1      0.996          1 
  19    rs62124731     0.1191     0.1191          1          1          1          1      0.996          1 
  19    rs17160149     0.1191     0.1191          1          1          1          1      0.996          1 
  19   rs149252487     0.1193     0.1193          1          1          1          1      0.996          1 
  19    rs10419177     0.1197     0.1197          1          1          1          1      0.996          1 
  19    rs10419595     0.1197     0.1197          1          1          1          1      0.996          1 
  19    rs62125125     0.1197     0.1197          1          1          1          1      0.996          1 
  19    rs12710100     0.1197     0.1197          1          1          1          1      0.996          1 
  19   rs113974628     0.1197     0.1197          1          1          1          1      0.996          1 
  19    rs73502001     0.1197     0.1197          1          1          1          1      0.996          1 
  19   rs114901840       0.12       0.12          1          1          1          1      0.996          1 
  19   rs369943658     0.1201     0.1201          1          1          1          1      0.996          1 
  19    rs59822531     0.1203     0.1203          1          1          1          1      0.996          1 
  19     rs8110497     0.1205     0.1205          1          1          1          1      0.996          1 
  19     rs2967614     0.1206     0.1206          1          1          1          1      0.996          1 
  19     rs7254609     0.1207     0.1207          1          1          1          1      0.996          1 
  19   rs138962366     0.1207     0.1207          1          1          1          1      0.996          1 
  19   rs201127521     0.1207     0.1207          1          1          1          1      0.996          1 
  19     rs8106687     0.1209     0.1209          1          1          1          1      0.996          1 
  19   rs112265491     0.1211     0.1211          1          1          1          1      0.996          1 
  19    rs10408972     0.1211     0.1211          1          1          1          1      0.996          1 
  19    rs78569445     0.1211     0.1211          1          1          1          1      0.996          1 
  19   rs111359523     0.1212     0.1212          1          1          1          1      0.996          1 
  19   rs138703213     0.1214     0.1214          1          1          1          1      0.996          1 
  19   rs116664360     0.1214     0.1214          1          1          1          1      0.996          1 
  19    rs73488435     0.1214     0.1214          1          1          1          1      0.996          1 
  19     rs2287886     0.1215     0.1215          1          1          1          1      0.996          1 
  19     rs7247477     0.1215     0.1215          1          1          1          1      0.996          1 
  19     rs7251975     0.1215     0.1215          1          1          1          1      0.996          1 
  19    rs80315444     0.1215     0.1215          1          1          1          1      0.996          1 
  19   rs111525981     0.1215     0.1215          1          1          1          1      0.996          1 
  19   rs111253111     0.1215     0.1215          1          1          1          1      0.996          1 
  19     rs9941457     0.1215     0.1215          1          1          1          1      0.996          1 
  19   rs113309267     0.1215     0.1215          1          1          1          1      0.996          1 
  19     rs2115070     0.1217     0.1217          1          1          1          1      0.996          1 
  19    rs58013564     0.1219     0.1219          1          1          1          1      0.996          1 
  19   rs112801085      0.122      0.122          1          1          1          1      0.996          1 
  19   rs111965506      0.122      0.122          1          1          1          1      0.996          1 
  19     rs7408594      0.122      0.122          1          1          1          1      0.996          1 
  19   rs114662403     0.1222     0.1222          1          1          1          1      0.996          1 
  19   rs191066445     0.1222     0.1222          1          1          1          1      0.996          1 
  19   rs572351656     0.1223     0.1223          1          1          1          1      0.996          1 
  19    rs76591069     0.1224     0.1224          1          1          1          1      0.996          1 
  19   rs144388403     0.1228     0.1228          1          1          1          1      0.996          1 
  19    rs10421567     0.1229     0.1229          1          1          1          1      0.996          1 
  19    rs10411608     0.1229     0.1229          1          1          1          1      0.996          1 
  19     rs1833776     0.1229     0.1229          1          1          1          1      0.996          1 
  19    rs74312582     0.1229     0.1229          1          1          1          1      0.996          1 
  19   rs577490564     0.1229     0.1229          1          1          1          1      0.996          1 
  19     rs8108232      0.123      0.123          1          1          1          1      0.996          1 
  19   rs146046646     0.1237     0.1237          1          1          1          1      0.996          1 
  19    rs79238723     0.1237     0.1237          1          1          1          1      0.996          1 
  19    rs75838623     0.1237     0.1237          1          1          1          1      0.996          1 
  19    rs61006516     0.1237     0.1237          1          1          1          1      0.996          1 
  19    rs61411575     0.1237     0.1237          1          1          1          1      0.996          1 
  19    rs61594329     0.1237     0.1237          1          1          1          1      0.996          1 
  19    rs55932604     0.1237     0.1237          1          1          1          1      0.996          1 
  19    rs75438961     0.1237     0.1237          1          1          1          1      0.996          1 
  19   rs149733827     0.1237     0.1237          1          1          1          1      0.996          1 
  19   rs201294597     0.1237     0.1237          1          1          1          1      0.996          1 
  19    rs76506598     0.1237     0.1237          1          1          1          1      0.996          1 
  19    rs74467981     0.1237     0.1237          1          1          1          1      0.996          1 
  19   rs112347600     0.1237     0.1237          1          1          1          1      0.996          1 
  19      rs794077     0.1237     0.1237          1          1          1          1      0.996          1 
  19   rs116287023     0.1237     0.1237          1          1          1          1      0.996          1 
  19   rs537115789     0.1237     0.1237          1          1          1          1      0.996          1 
  19    rs10412845     0.1242     0.1242          1          1          1          1      0.996          1 
  19    rs10418327     0.1242     0.1242          1          1          1          1      0.996          1 
  19    rs11669819     0.1242     0.1242          1          1          1          1      0.996          1 
  19    rs12461883     0.1246     0.1246          1          1          1          1      0.996          1 
  19    rs10402403      0.125      0.125          1          1          1          1      0.996          1 
  19   rs142282913      0.125      0.125          1          1          1          1      0.996          1 
  19    rs10415047      0.125      0.125          1          1          1          1      0.996          1 
  19    rs57585829     0.1254     0.1254          1          1          1          1      0.996          1 
  19    rs35639485     0.1254     0.1254          1          1          1          1      0.996          1 
  19      rs348338     0.1256     0.1256          1          1          1          1      0.996          1 
  19    rs73923386     0.1256     0.1256          1          1          1          1      0.996          1 
  19     rs8111379     0.1256     0.1256          1          1          1          1      0.996          1 
  19    rs76910551     0.1256     0.1256          1          1          1          1      0.996          1 
  19     rs7248749     0.1257     0.1257          1          1          1          1      0.996          1 
  19     rs2927715     0.1258     0.1258          1          1          1          1      0.996          1 
  19     rs2927714     0.1258     0.1258          1          1          1          1      0.996          1 
  19   rs200037988     0.1259     0.1259          1          1          1          1      0.996          1 
  19    rs10424498      0.126      0.126          1          1          1          1      0.996          1 
  19    rs28502541      0.126      0.126          1          1          1          1      0.996          1 
  19   rs113863910      0.126      0.126          1          1          1          1      0.996          1 
  19     rs8112702     0.1261     0.1261          1          1          1          1      0.996          1 
  19   rs113354211     0.1261     0.1261          1          1          1          1      0.996          1 
  19    rs10420313     0.1261     0.1261          1          1          1          1      0.996          1 
  19    rs72996468     0.1262     0.1262          1          1          1          1      0.996          1 
  19    rs11259991     0.1263     0.1263          1          1          1          1      0.996          1 
  19    rs35414377     0.1263     0.1263          1          1          1          1      0.996          1 
  19    rs58245471     0.1263     0.1263          1          1          1          1      0.996          1 
  19     rs8103977     0.1263     0.1263          1          1          1          1      0.996          1 
  19     rs8113765     0.1263     0.1263          1          1          1          1      0.996          1 
  19      rs163915     0.1265     0.1265          1          1          1          1      0.996          1 
  19     rs6603141     0.1265     0.1265          1          1          1          1      0.996          1 
  19   rs116122371     0.1265     0.1265          1          1          1          1      0.996          1 
  19   rs572068294     0.1267     0.1267          1          1          1          1      0.996          1 
  19     rs2642209     0.1272     0.1272          1          1          1          1      0.996          1 
  19    rs12462970     0.1274     0.1274          1          1          1          1      0.996          1 
  19   rs140250767     0.1275     0.1275          1          1          1          1      0.996          1 
  19    rs62120166     0.1275     0.1275          1          1          1          1      0.996          1 
  19   rs113758470     0.1276     0.1276          1          1          1          1      0.996          1 
  19   rs111687809     0.1276     0.1276          1          1          1          1      0.996          1 
  19   rs111739300     0.1276     0.1276          1          1          1          1      0.996          1 
  19   rs144415525     0.1276     0.1276          1          1          1          1      0.996          1 
  19   rs112627195     0.1276     0.1276          1          1          1          1      0.996          1 
  19    rs79750576     0.1276     0.1276          1          1          1          1      0.996          1 
  19    rs79765600     0.1276     0.1276          1          1          1          1      0.996          1 
  19    rs77008890     0.1276     0.1276          1          1          1          1      0.996          1 
  19   rs112664308     0.1276     0.1276          1          1          1          1      0.996          1 
  19    rs76536738     0.1276     0.1276          1          1          1          1      0.996          1 
  19     rs8109830     0.1276     0.1276          1          1          1          1      0.996          1 
  19    rs77568515     0.1276     0.1276          1          1          1          1      0.996          1 
  19    rs75434222     0.1276     0.1276          1          1          1          1      0.996          1 
  19    rs74856737     0.1276     0.1276          1          1          1          1      0.996          1 
  19     rs8109408     0.1276     0.1276          1          1          1          1      0.996          1 
  19   rs543671528     0.1276     0.1276          1          1          1          1      0.996          1 
  19   rs188074190     0.1276     0.1276          1          1          1          1      0.996          1 
  19   rs193034865     0.1276     0.1276          1          1          1          1      0.996          1 
  19   rs540883214     0.1276     0.1276          1          1          1          1      0.996          1 
  19   rs562979389     0.1276     0.1276          1          1          1          1      0.996          1 
  19   rs190599400     0.1276     0.1276          1          1          1          1      0.996          1 
  19   rs112010235     0.1276     0.1276          1          1          1          1      0.996          1 
  19    rs12461040     0.1276     0.1276          1          1          1          1      0.996          1 
  19   rs115008601     0.1276     0.1276          1          1          1          1      0.996          1 
  19    rs78212038     0.1276     0.1276          1          1          1          1      0.996          1 
  19    rs72986657     0.1276     0.1276          1          1          1          1      0.996          1 
  19     rs7507465     0.1276     0.1276          1          1          1          1      0.996          1 
  19   rs115315198     0.1276     0.1276          1          1          1          1      0.996          1 
  19    rs59384601     0.1278     0.1278          1          1          1          1      0.996          1 
  19    rs11260005     0.1279     0.1279          1          1          1          1      0.996          1 
  19   rs201804228      0.128      0.128          1          1          1          1      0.996          1 
  19   rs368263157      0.128      0.128          1          1          1          1      0.996          1 
  19   rs375740740     0.1281     0.1281          1          1          1          1      0.996          1 
  19    rs57107362     0.1282     0.1282          1          1          1          1      0.996          1 
  19    rs80269300     0.1282     0.1282          1          1          1          1      0.996          1 
  19   rs144829424     0.1282     0.1282          1          1          1          1      0.996          1 
  19    rs58104113     0.1282     0.1282          1          1          1          1      0.996          1 
  19   rs144982866     0.1283     0.1283          1          1          1          1      0.996          1 
  19    rs12971756     0.1284     0.1284          1          1          1          1      0.996          1 
  19    rs35876924     0.1285     0.1285          1          1          1          1      0.996          1 
  19    rs60436652     0.1285     0.1285          1          1          1          1      0.996          1 
  19      rs747569     0.1286     0.1286          1          1          1          1      0.996          1 
  19    rs74809330     0.1287     0.1287          1          1          1          1      0.996          1 
  19    rs73539613     0.1287     0.1287          1          1          1          1      0.996          1 
  19    rs61064939     0.1287     0.1287          1          1          1          1      0.996          1 
  19    rs34222003     0.1288     0.1288          1          1          1          1      0.996          1 
  19   rs149955654     0.1288     0.1288          1          1          1          1      0.996          1 
  19     rs8101047     0.1289     0.1289          1          1          1          1      0.996          1 
  19     rs4533396     0.1289     0.1289          1          1          1          1      0.996          1 
  19    rs55889016      0.129      0.129          1          1          1          1      0.996          1 
  19    rs72986349      0.129      0.129          1          1          1          1      0.996          1 
  19    rs56160529     0.1291     0.1291          1          1          1          1      0.996          1 
  19    rs12981234     0.1292     0.1292          1          1          1          1      0.996          1 
  19   rs150345088     0.1294     0.1294          1          1          1          1      0.996          1 
  19   rs189304471     0.1298     0.1298          1          1          1          1      0.996          1 
  19     rs8100562     0.1299     0.1299          1          1          1          1      0.996          1 
  19     rs2029743       0.13       0.13          1          1          1          1      0.996          1 
  19      rs427105       0.13       0.13          1          1          1          1      0.996          1 
  19     rs2279627     0.1302     0.1302          1          1          1          1      0.996          1 
  19     rs1565827     0.1302     0.1302          1          1          1          1      0.996          1 
  19   rs115765136     0.1303     0.1303          1          1          1          1      0.996          1 
  19    rs12327692     0.1303     0.1303          1          1          1          1      0.996          1 
  19    rs12327576     0.1303     0.1303          1          1          1          1      0.996          1 
  19    rs11882992     0.1304     0.1304          1          1          1          1      0.996          1 
  19      rs451202     0.1309     0.1309          1          1          1          1      0.996          1 
  19   rs112569697      0.131      0.131          1          1          1          1      0.996          1 
  19    rs67718817      0.131      0.131          1          1          1          1      0.996          1 
  19    rs10409281     0.1312     0.1312          1          1          1          1      0.996          1 
  19    rs17438280     0.1312     0.1312          1          1          1          1      0.996          1 
  19      rs454919     0.1312     0.1312          1          1          1          1      0.996          1 
  19      rs691633     0.1314     0.1314          1          1          1          1      0.996          1 
  19    rs59695609     0.1315     0.1315          1          1          1          1      0.996          1 
  19    rs61515378     0.1315     0.1315          1          1          1          1      0.996          1 
  19    rs59765738     0.1315     0.1315          1          1          1          1      0.996          1 
  19     rs7245552     0.1315     0.1315          1          1          1          1      0.996          1 
  19    rs56122942     0.1315     0.1315          1          1          1          1      0.996          1 
  19     rs2642214     0.1316     0.1316          1          1          1          1      0.996          1 
  19     rs9329383     0.1317     0.1317          1          1          1          1      0.996          1 
  19   rs112620818      0.132      0.132          1          1          1          1      0.996          1 
  19    rs78220710     0.1324     0.1324          1          1          1          1      0.996          1 
  19   rs151023172     0.1324     0.1324          1          1          1          1      0.996          1 
  19    rs10417484     0.1324     0.1324          1          1          1          1      0.996          1 
  19    rs73546595     0.1327     0.1327          1          1          1          1      0.996          1 
  19   rs113649135     0.1327     0.1327          1          1          1          1      0.996          1 
  19      rs348367     0.1327     0.1327          1          1          1          1      0.996          1 
  19     rs8100270      0.133      0.133          1          1          1          1      0.996          1 
  19    rs16995366      0.133      0.133          1          1          1          1      0.996          1 
  19   rs370117227      0.133      0.133          1          1          1          1      0.996          1 
  19      rs917707      0.133      0.133          1          1          1          1      0.996          1 
  19     rs2017307     0.1331     0.1331          1          1          1          1      0.996          1 
  19    rs10424879     0.1331     0.1331          1          1          1          1      0.996          1 
  19    rs10418566     0.1331     0.1331          1          1          1          1      0.996          1 
  19      rs954761     0.1332     0.1332          1          1          1          1      0.996          1 
  19    rs61731848     0.1333     0.1333          1          1          1          1      0.996          1 
  19    rs56807558     0.1333     0.1333          1          1          1          1      0.996          1 
  19    rs73495751     0.1333     0.1333          1          1          1          1      0.996          1 
  19   rs565491128     0.1333     0.1333          1          1          1          1      0.996          1 
  19    rs73488802     0.1334     0.1334          1          1          1          1      0.996          1 
  19     rs8105391     0.1334     0.1334          1          1          1          1      0.996          1 
  19     rs8105997     0.1334     0.1334          1          1          1          1      0.996          1 
  19    rs57730736     0.1334     0.1334          1          1          1          1      0.996          1 
  19   rs114197345     0.1335     0.1335          1          1          1          1      0.996          1 
  19    rs12979990     0.1339     0.1339          1          1          1          1      0.996          1 
  19    rs79504417      0.134      0.134          1          1          1          1      0.996          1 
  19     rs2967600      0.134      0.134          1          1          1          1      0.996          1 
  19     rs2910440      0.134      0.134          1          1          1          1      0.996          1 
  19      rs889181      0.134      0.134          1          1          1          1      0.996          1 
  19     rs7255493      0.134      0.134          1          1          1          1      0.996          1 
  19    rs12983677      0.134      0.134          1          1          1          1      0.996          1 
  19    rs73920720     0.1341     0.1341          1          1          1          1      0.996          1 
  19    rs59271319     0.1342     0.1342          1          1          1          1      0.996          1 
  19   rs116567426     0.1344     0.1344          1          1          1          1      0.996          1 
  19     rs3111570     0.1344     0.1344          1          1          1          1      0.996          1 
  19   rs112912261     0.1348     0.1348          1          1          1          1      0.996          1 
  19    rs10406333     0.1348     0.1348          1          1          1          1      0.996          1 
  19    rs10406220      0.135      0.135          1          1          1          1      0.996          1 
  19   rs201359716     0.1351     0.1351          1          1          1          1      0.996          1 
  19      rs848660     0.1357     0.1357          1          1          1          1      0.996          1 
  19     rs8110612      0.136      0.136          1          1          1          1      0.996          1 
  19   rs369684837      0.136      0.136          1          1          1          1      0.996          1 
  19    rs12610619      0.136      0.136          1          1          1          1      0.996          1 
  19    rs12610640      0.136      0.136          1          1          1          1      0.996          1 
  19   rs561570798      0.136      0.136          1          1          1          1      0.996          1 
  19     rs2913877      0.136      0.136          1          1          1          1      0.996          1 
  19     rs9304930     0.1361     0.1361          1          1          1          1      0.996          1 
  19    rs57207852     0.1361     0.1361          1          1          1          1      0.996          1 
  19    rs10416912     0.1361     0.1361          1          1          1          1      0.996          1 
  19   rs531256385     0.1363     0.1363          1          1          1          1      0.996          1 
  19    rs12981878     0.1364     0.1364          1          1          1          1      0.996          1 
  19    rs34284870     0.1364     0.1364          1          1          1          1      0.996          1 
  19    rs60780444     0.1366     0.1366          1          1          1          1      0.996          1 
  19      rs428020     0.1368     0.1368          1          1          1          1      0.996          1 
  19   rs113486640      0.137      0.137          1          1          1          1      0.996          1 
  19    rs10412398     0.1372     0.1372          1          1          1          1      0.996          1 
  19     rs7507911     0.1373     0.1373          1          1          1          1      0.996          1 
  19     rs7250537     0.1373     0.1373          1          1          1          1      0.996          1 
  19   rs587600872     0.1374     0.1374          1          1          1          1      0.996          1 
  19     rs9282757     0.1375     0.1375          1          1          1          1      0.996          1 
  19   rs112024654     0.1375     0.1375          1          1          1          1      0.996          1 
  19   rs139987401     0.1375     0.1375          1          1          1          1      0.996          1 
  19     rs2053074     0.1375     0.1375          1          1          1          1      0.996          1 
  19   rs535650721     0.1375     0.1375          1          1          1          1      0.996          1 
  19     rs2967764     0.1376     0.1376          1          1          1          1      0.996          1 
  19    rs78540339     0.1376     0.1376          1          1          1          1      0.996          1 
  19     rs7249770     0.1379     0.1379          1          1          1          1      0.996          1 
  19    rs71165277      0.138      0.138          1          1          1          1      0.996          1 
  19    rs11465396      0.138      0.138          1          1          1          1      0.996          1 
  19    rs28394310     0.1382     0.1382          1          1          1          1      0.996          1 
  19   rs113319292     0.1382     0.1382          1          1          1          1      0.996          1 
  19    rs12151191     0.1382     0.1382          1          1          1          1      0.996          1 
  19    rs72984363     0.1384     0.1384          1          1          1          1      0.996          1 
  19   rs188517992     0.1384     0.1384          1          1          1          1      0.996          1 
  19    rs12972001     0.1386     0.1386          1          1          1          1      0.996          1 
  19    rs12972954     0.1386     0.1386          1          1          1          1      0.996          1 
  19    rs11673355     0.1386     0.1386          1          1          1          1      0.996          1 
  19     rs2230209     0.1386     0.1386          1          1          1          1      0.996          1 
  19    rs11569425     0.1386     0.1386          1          1          1          1      0.996          1 
  19    rs57845540     0.1388     0.1388          1          1          1          1      0.996          1 
  19    rs61051007     0.1388     0.1388          1          1          1          1      0.996          1 
  19    rs76868501     0.1388     0.1388          1          1          1          1      0.996          1 
  19    rs59039881     0.1388     0.1388          1          1          1          1      0.996          1 
  19     rs4804420     0.1388     0.1388          1          1          1          1      0.996          1 
  19     rs4804424     0.1388     0.1388          1          1          1          1      0.996          1 
  19     rs4804426     0.1388     0.1388          1          1          1          1      0.996          1 
  19    rs10416429     0.1388     0.1388          1          1          1          1      0.996          1 
  19   rs544997602     0.1389     0.1389          1          1          1          1      0.996          1 
  19    rs56365043     0.1391     0.1391          1          1          1          1      0.996          1 
  19    rs34488963     0.1391     0.1391          1          1          1          1      0.996          1 
  19     rs7252993     0.1393     0.1393          1          1          1          1      0.996          1 
  19    rs62119405     0.1396     0.1396          1          1          1          1      0.996          1 
  19    rs11465406     0.1398     0.1398          1          1          1          1      0.996          1 
  19    rs66529260     0.1399     0.1399          1          1          1          1      0.996          1 
  19      rs661825     0.1399     0.1399          1          1          1          1      0.996          1 
  19      rs496380     0.1399     0.1399          1          1          1          1      0.996          1 
  19      rs557596     0.1399     0.1399          1          1          1          1      0.996          1 
  19   rs148751507     0.1399     0.1399          1          1          1          1      0.996          1 
  19   rs145879403     0.1399     0.1399          1          1          1          1      0.996          1 
  19   rs376138754     0.1399     0.1399          1          1          1          1      0.996          1 
  19     rs4807830       0.14       0.14          1          1          1          1      0.996          1 
  19    rs11361927     0.1401     0.1401          1          1          1          1      0.996          1 
  19    rs77005568     0.1401     0.1401          1          1          1          1      0.996          1 
  19     rs4574035     0.1406     0.1406          1          1          1          1      0.996          1 
  19      rs368552     0.1408     0.1408          1          1          1          1      0.996          1 
  19    rs28742595     0.1408     0.1408          1          1          1          1      0.996          1 
  19   rs534044461     0.1409     0.1409          1          1          1          1      0.996          1 
  19    rs73490639     0.1409     0.1409          1          1          1          1      0.996          1 
  19    rs73490644     0.1409     0.1409          1          1          1          1      0.996          1 
  19    rs12462305      0.141      0.141          1          1          1          1      0.996          1 
  19    rs13344438     0.1412     0.1412          1          1          1          1      0.996          1 
  19    rs11881679     0.1414     0.1414          1          1          1          1      0.996          1 
  19    rs73920234     0.1416     0.1416          1          1          1          1      0.996          1 
  19    rs10406773     0.1416     0.1416          1          1          1          1      0.996          1 
  19    rs12463007     0.1419     0.1419          1          1          1          1      0.996          1 
  19      rs560849     0.1419     0.1419          1          1          1          1      0.996          1 
  19      rs604959     0.1419     0.1419          1          1          1          1      0.996          1 
  19      rs526411     0.1419     0.1419          1          1          1          1      0.996          1 
  19      rs654059     0.1419     0.1419          1          1          1          1      0.996          1 
  19      rs488886     0.1419     0.1419          1          1          1          1      0.996          1 
  19    rs11883387      0.142      0.142          1          1          1          1      0.996          1 
  19    rs77509849      0.142      0.142          1          1          1          1      0.996          1 
  19     rs3042435     0.1421     0.1421          1          1          1          1      0.996          1 
  19      rs368065     0.1421     0.1421          1          1          1          1      0.996          1 
  19      rs685587     0.1421     0.1421          1          1          1          1      0.996          1 
  19      rs526768     0.1421     0.1421          1          1          1          1      0.996          1 
  19   rs562812749     0.1422     0.1422          1          1          1          1      0.996          1 
  19    rs12976386     0.1422     0.1422          1          1          1          1      0.996          1 
  19    rs35415311     0.1422     0.1422          1          1          1          1      0.996          1 
  19     rs1128792     0.1422     0.1422          1          1          1          1      0.996          1 
  19    rs12973997     0.1423     0.1423          1          1          1          1      0.996          1 
  19     rs7253943     0.1423     0.1423          1          1          1          1      0.996          1 
  19     rs7252545     0.1423     0.1423          1          1          1          1      0.996          1 
  19     rs7246617     0.1423     0.1423          1          1          1          1      0.996          1 
  19    rs62126382     0.1423     0.1423          1          1          1          1      0.996          1 
  19     rs2336171     0.1423     0.1423          1          1          1          1      0.996          1 
  19   rs111726108     0.1423     0.1423          1          1          1          1      0.996          1 
  19    rs73498372     0.1423     0.1423          1          1          1          1      0.996          1 
  19    rs73498378     0.1423     0.1423          1          1          1          1      0.996          1 
  19    rs73498385     0.1423     0.1423          1          1          1          1      0.996          1 
  19    rs73498402     0.1423     0.1423          1          1          1          1      0.996          1 
  19    rs60404739     0.1423     0.1423          1          1          1          1      0.996          1 
  19    rs73500312     0.1423     0.1423          1          1          1          1      0.996          1 
  19    rs73500319     0.1423     0.1423          1          1          1          1      0.996          1 
  19    rs73500327     0.1423     0.1423          1          1          1          1      0.996          1 
  19    rs28592697     0.1424     0.1424          1          1          1          1      0.996          1 
  19     rs8108266     0.1427     0.1427          1          1          1          1      0.996          1 
  19    rs10422644     0.1428     0.1428          1          1          1          1      0.996          1 
  19    rs10403916     0.1428     0.1428          1          1          1          1      0.996          1 
  19    rs10404710     0.1432     0.1432          1          1          1          1      0.996          1 
  19    rs73548352     0.1434     0.1434          1          1          1          1      0.996          1 
  19    rs60628887     0.1434     0.1434          1          1          1          1      0.996          1 
  19   rs145391175     0.1434     0.1434          1          1          1          1      0.996          1 
  19     rs4536568     0.1435     0.1435          1          1          1          1      0.996          1 
  19     rs4637025     0.1435     0.1435          1          1          1          1      0.996          1 
  19    rs12327845     0.1435     0.1435          1          1          1          1      0.996          1 
  19    rs11260058     0.1435     0.1435          1          1          1          1      0.996          1 
  19     rs8112970     0.1435     0.1435          1          1          1          1      0.996          1 
  19    rs12974280     0.1435     0.1435          1          1          1          1      0.996          1 
  19    rs11671061     0.1435     0.1435          1          1          1          1      0.996          1 
  19    rs11666450     0.1435     0.1435          1          1          1          1      0.996          1 
  19    rs80029479     0.1435     0.1435          1          1          1          1      0.996          1 
  19   rs113846482     0.1436     0.1436          1          1          1          1      0.996          1 
  19     rs8107637      0.144      0.144          1          1          1          1      0.996          1 
  19     rs1862508      0.144      0.144          1          1          1          1      0.996          1 
  19     rs8103869     0.1442     0.1442          1          1          1          1      0.996          1 
  19   rs111590725     0.1442     0.1442          1          1          1          1      0.996          1 
  19    rs10417336     0.1446     0.1446          1          1          1          1      0.996          1 
  19     rs2967595     0.1446     0.1446          1          1          1          1      0.996          1 
  19     rs8110771     0.1446     0.1446          1          1          1          1      0.996          1 
  19    rs59324082     0.1448     0.1448          1          1          1          1      0.996          1 
  19    rs11881254     0.1448     0.1448          1          1          1          1      0.996          1 
  19     rs7408664     0.1448     0.1448          1          1          1          1      0.996          1 
  19   rs375609046     0.1448     0.1448          1          1          1          1      0.996          1 
  19   rs112254571     0.1448     0.1448          1          1          1          1      0.996          1 
  19   rs111067249     0.1448     0.1448          1          1          1          1      0.996          1 
  19     rs9282760     0.1448     0.1448          1          1          1          1      0.996          1 
  19   rs547007282     0.1449     0.1449          1          1          1          1      0.996          1 
  19    rs79386654      0.145      0.145          1          1          1          1      0.996          1 
  19   rs115777041      0.145      0.145          1          1          1          1      0.996          1 
  19   rs139826338      0.145      0.145          1          1          1          1      0.996          1 
  19    rs10403918      0.145      0.145          1          1          1          1      0.996          1 
  19    rs28457642      0.145      0.145          1          1          1          1      0.996          1 
  19     rs7249576      0.145      0.145          1          1          1          1      0.996          1 
  19   rs140640245     0.1453     0.1453          1          1          1          1      0.996          1 
  19      rs890856     0.1454     0.1454          1          1          1          1      0.996          1 
  19    rs12151140     0.1454     0.1454          1          1          1          1      0.996          1 
  19   rs145488814     0.1454     0.1454          1          1          1          1      0.996          1 
  19    rs10414764     0.1455     0.1455          1          1          1          1      0.996          1 
  19    rs74742224     0.1458     0.1458          1          1          1          1      0.996          1 
  19    rs11673142     0.1458     0.1458          1          1          1          1      0.996          1 
  19    rs62105677     0.1458     0.1458          1          1          1          1      0.996          1 
  19     rs7351074     0.1458     0.1458          1          1          1          1      0.996          1 
  19    rs12982396     0.1458     0.1458          1          1          1          1      0.996          1 
  19     rs2547428     0.1458     0.1458          1          1          1          1      0.996          1 
  19    rs58730467     0.1458     0.1458          1          1          1          1      0.996          1 
  19   rs147918159     0.1458     0.1458          1          1          1          1      0.996          1 
  19    rs34317089     0.1458     0.1458          1          1          1          1      0.996          1 
  19    rs10417481     0.1458     0.1458          1          1          1          1      0.996          1 
  19     rs7253981     0.1458     0.1458          1          1          1          1      0.996          1 
  19   rs540719832      0.146      0.146          1          1          1          1      0.996          1 
  19     rs6603092     0.1462     0.1462          1          1          1          1      0.996          1 
  19    rs13346588     0.1465     0.1465          1          1          1          1      0.996          1 
  19     rs3865473     0.1465     0.1465          1          1          1          1      0.996          1 
  19    rs12459760     0.1469     0.1469          1          1          1          1      0.996          1 
  19   rs530192287     0.1472     0.1472          1          1          1          1      0.996          1 
  19     rs4804299     0.1473     0.1473          1          1          1          1      0.996          1 
  19   rs150405158     0.1474     0.1474          1          1          1          1      0.996          1 
  19    rs34986624     0.1474     0.1474          1          1          1          1      0.996          1 
  19    rs57452891     0.1475     0.1475          1          1          1          1      0.996          1 
  19    rs79016229     0.1477     0.1477          1          1          1          1      0.996          1 
  19    rs12971459     0.1478     0.1478          1          1          1          1      0.996          1 
  19   rs200668543     0.1478     0.1478          1          1          1          1      0.996          1 
  19      rs332425      0.148      0.148          1          1          1          1      0.996          1 
  19   rs146240311     0.1484     0.1484          1          1          1          1      0.996          1 
  19   rs540185358     0.1484     0.1484          1          1          1          1      0.996          1 
  19   rs200103523     0.1484     0.1484          1          1          1          1      0.996          1 
  19   rs139188821     0.1485     0.1485          1          1          1          1      0.996          1 
  19   rs150322003     0.1486     0.1486          1          1          1          1      0.996          1 
  19    rs78545474     0.1486     0.1486          1          1          1          1      0.996          1 
  19    rs75912367     0.1486     0.1486          1          1          1          1      0.996          1 
  19   rs115471385     0.1487     0.1487          1          1          1          1      0.996          1 
  19    rs58761784     0.1489     0.1489          1          1          1          1      0.996          1 
  19    rs73491766     0.1489     0.1489          1          1          1          1      0.996          1 
  19    rs73491784     0.1489     0.1489          1          1          1          1      0.996          1 
  19    rs10410586     0.1489     0.1489          1          1          1          1      0.996          1 
  19     rs2042900     0.1489     0.1489          1          1          1          1      0.996          1 
  19   rs146475997      0.149      0.149          1          1          1          1      0.996          1 
  19   rs143031267      0.149      0.149          1          1          1          1      0.996          1 
  19   rs112435464     0.1491     0.1491          1          1          1          1      0.996          1 
  19    rs77155258     0.1493     0.1493          1          1          1          1      0.996          1 
  19    rs73920344     0.1493     0.1493          1          1          1          1      0.996          1 
  19    rs66809934     0.1494     0.1494          1          1          1          1      0.996          1 
  19     rs7260026     0.1495     0.1495          1          1          1          1      0.996          1 
  19     rs7247388     0.1495     0.1495          1          1          1          1      0.996          1 
  19      rs398650     0.1495     0.1495          1          1          1          1      0.996          1 
  19    rs28509272     0.1496     0.1496          1          1          1          1      0.996          1 
  19     rs4804269     0.1497     0.1497          1          1          1          1      0.996          1 
  19   rs111932134     0.1499     0.1499          1          1          1          1      0.996          1 
  19   rs147119816       0.15       0.15          1          1          1          1      0.996          1 
  19    rs79035540       0.15       0.15          1          1          1          1      0.996          1 
  19   rs113469069       0.15       0.15          1          1          1          1      0.996          1 
  19   rs139866210       0.15       0.15          1          1          1          1      0.996          1 
  19     rs2012357       0.15       0.15          1          1          1          1      0.996          1 
  19    rs36095559     0.1502     0.1502          1          1          1          1      0.996          1 
  19    rs77004471     0.1502     0.1502          1          1          1          1      0.996          1 
  19   rs561189703     0.1502     0.1502          1          1          1          1      0.996          1 
  19    rs35596358     0.1503     0.1503          1          1          1          1      0.996          1 
  19    rs59526587     0.1504     0.1504          1          1          1          1      0.996          1 
  19   rs117033539     0.1504     0.1504          1          1          1          1      0.996          1 
  19    rs57995446     0.1504     0.1504          1          1          1          1      0.996          1 
  19     rs3929160     0.1505     0.1505          1          1          1          1      0.996          1 
  19   rs112250941     0.1507     0.1507          1          1          1          1      0.996          1 
  19     rs7256500     0.1509     0.1509          1          1          1          1      0.996          1 
  19   rs111535315      0.151      0.151          1          1          1          1      0.996          1 
  19     rs7248446     0.1511     0.1511          1          1          1          1      0.996          1 
  19     rs2354573     0.1511     0.1511          1          1          1          1      0.996          1 
  19     rs2354574     0.1511     0.1511          1          1          1          1      0.996          1 
  19     rs2883472     0.1511     0.1511          1          1          1          1      0.996          1 
  19   rs114599202     0.1512     0.1512          1          1          1          1      0.996          1 
  19     rs2967625     0.1513     0.1513          1          1          1          1      0.996          1 
  19     rs2927722     0.1513     0.1513          1          1          1          1      0.996          1 
  19     rs4804105     0.1513     0.1513          1          1          1          1      0.996          1 
  19    rs60585010     0.1514     0.1514          1          1          1          1      0.996          1 
  19    rs57729180     0.1514     0.1514          1          1          1          1      0.996          1 
  19    rs10405081     0.1514     0.1514          1          1          1          1      0.996          1 
  19    rs10405250     0.1514     0.1514          1          1          1          1      0.996          1 
  19    rs56742042     0.1514     0.1514          1          1          1          1      0.996          1 
  19    rs10402219     0.1514     0.1514          1          1          1          1      0.996          1 
  19     rs1674146     0.1516     0.1516          1          1          1          1      0.996          1 
  19    rs11442325     0.1516     0.1516          1          1          1          1      0.996          1 
  19     rs8109264     0.1516     0.1516          1          1          1          1      0.996          1 
  19     rs2637198     0.1516     0.1516          1          1          1          1      0.996          1 
  19    rs11667261     0.1516     0.1516          1          1          1          1      0.996          1 
  19     rs2637202     0.1516     0.1516          1          1          1          1      0.996          1 
  19    rs73503753     0.1518     0.1518          1          1          1          1      0.996          1 
  19    rs62109767     0.1519     0.1519          1          1          1          1      0.996          1 
  19    rs79770401     0.1519     0.1519          1          1          1          1      0.996          1 
  19   rs113463169      0.152      0.152          1          1          1          1      0.996          1 
  19    rs73920065      0.152      0.152          1          1          1          1      0.996          1 
  19    rs78569841     0.1521     0.1521          1          1          1          1      0.996          1 
  19    rs12972649     0.1522     0.1522          1          1          1          1      0.996          1 
  19   rs192011105     0.1526     0.1526          1          1          1          1      0.996          1 
  19   rs367727421     0.1526     0.1526          1          1          1          1      0.996          1 
  19     rs4804281     0.1526     0.1526          1          1          1          1      0.996          1 
  19   rs569750792     0.1528     0.1528          1          1          1          1      0.996          1 
  19    rs77698070     0.1528     0.1528          1          1          1          1      0.996          1 
  19   rs114963504     0.1528     0.1528          1          1          1          1      0.996          1 
  19     rs7257039     0.1528     0.1528          1          1          1          1      0.996          1 
  19     rs9676711     0.1528     0.1528          1          1          1          1      0.996          1 
  19   rs145489562     0.1528     0.1528          1          1          1          1      0.996          1 
  19     rs8109594      0.153      0.153          1          1          1          1      0.996          1 
  19    rs62124746      0.153      0.153          1          1          1          1      0.996          1 
  19     rs8182583     0.1532     0.1532          1          1          1          1      0.996          1 
  19   rs541900700     0.1532     0.1532          1          1          1          1      0.996          1 
  19    rs55637481     0.1536     0.1536          1          1          1          1      0.996          1 
  19    rs35011034     0.1536     0.1536          1          1          1          1      0.996          1 
  19     rs2162931     0.1537     0.1537          1          1          1          1      0.996          1 
  19     rs6510906     0.1537     0.1537          1          1          1          1      0.996          1 
  19   rs111790118     0.1538     0.1538          1          1          1          1      0.996          1 
  19   rs146480385     0.1538     0.1538          1          1          1          1      0.996          1 
  19    rs76276705     0.1538     0.1538          1          1          1          1      0.996          1 
  19    rs10221492     0.1538     0.1538          1          1          1          1      0.996          1 
  19   rs587713205     0.1539     0.1539          1          1          1          1      0.996          1 
  19   rs146300071     0.1541     0.1541          1          1          1          1      0.996          1 
  19     rs8112257     0.1542     0.1542          1          1          1          1      0.996          1 
  19    rs10405798     0.1542     0.1542          1          1          1          1      0.996          1 
  19    rs10419349     0.1542     0.1542          1          1          1          1      0.996          1 
  19     rs7507292     0.1543     0.1543          1          1          1          1      0.996          1 
  19     rs8110763     0.1543     0.1543          1          1          1          1      0.996          1 
  19   rs137874001     0.1544     0.1544          1          1          1          1      0.996          1 
  19   rs143152443     0.1544     0.1544          1          1          1          1      0.996          1 
  19      rs452430     0.1544     0.1544          1          1          1          1      0.996          1 
  19    rs10416039     0.1544     0.1544          1          1          1          1      0.996          1 
  19    rs10407838     0.1544     0.1544          1          1          1          1      0.996          1 
  19     rs7252938     0.1544     0.1544          1          1          1          1      0.996          1 
  19   rs141658386     0.1544     0.1544          1          1          1          1      0.996          1 
  19    rs57562054     0.1545     0.1545          1          1          1          1      0.996          1 
  19    rs34340959     0.1546     0.1546          1          1          1          1      0.996          1 
  19     rs8112961     0.1547     0.1547          1          1          1          1      0.996          1 
  19    rs57706581     0.1547     0.1547          1          1          1          1      0.996          1 
  19    rs60657995     0.1547     0.1547          1          1          1          1      0.996          1 
  19    rs10407033     0.1548     0.1548          1          1          1          1      0.996          1 
  19    rs12976646      0.155      0.155          1          1          1          1      0.996          1 
  19     rs2918311     0.1551     0.1551          1          1          1          1      0.996          1 
  19     rs4538117     0.1552     0.1552          1          1          1          1      0.996          1 
  19     rs4371268     0.1552     0.1552          1          1          1          1      0.996          1 
  19     rs7256646     0.1554     0.1554          1          1          1          1      0.996          1 
  19      rs375564     0.1554     0.1554          1          1          1          1      0.996          1 
  19    rs73488672     0.1555     0.1555          1          1          1          1      0.996          1 
  19   rs113688472     0.1555     0.1555          1          1          1          1      0.996          1 
  19   rs115298747     0.1556     0.1556          1          1          1          1      0.996          1 
  19   rs558683694     0.1557     0.1557          1          1          1          1      0.996          1 
  19   rs115995513     0.1557     0.1557          1          1          1          1      0.996          1 
  19      rs348394     0.1557     0.1557          1          1          1          1      0.996          1 
  19   rs138633372     0.1562     0.1562          1          1          1          1      0.996          1 
  19     rs6603103     0.1562     0.1562          1          1          1          1      0.996          1 
  19     rs6603104     0.1562     0.1562          1          1          1          1      0.996          1 
  19     rs6603105     0.1562     0.1562          1          1          1          1      0.996          1 
  19    rs62111357     0.1562     0.1562          1          1          1          1      0.996          1 
  19    rs59311011     0.1562     0.1562          1          1          1          1      0.996          1 
  19      rs193933     0.1563     0.1563          1          1          1          1      0.996          1 
  19   rs587773013     0.1565     0.1565          1          1          1          1      0.996          1 
  19   rs144271825     0.1566     0.1566          1          1          1          1      0.996          1 
  19    rs72988231     0.1566     0.1566          1          1          1          1      0.996          1 
  19     rs5827009     0.1567     0.1567          1          1          1          1      0.996          1 
  19    rs56367248      0.157      0.157          1          1          1          1      0.996          1 
  19    rs28429423      0.157      0.157          1          1          1          1      0.996          1 
  19     rs3813782      0.157      0.157          1          1          1          1      0.996          1 
  19    rs11260068     0.1573     0.1573          1          1          1          1      0.996          1 
  19    rs34030944     0.1573     0.1573          1          1          1          1      0.996          1 
  19   rs111064563     0.1574     0.1574          1          1          1          1      0.996          1 
  19   rs149542373     0.1574     0.1574          1          1          1          1      0.996          1 
  19    rs59630361     0.1575     0.1575          1          1          1          1      0.996          1 
  19    rs60774578     0.1575     0.1575          1          1          1          1      0.996          1 
  19    rs73498880     0.1575     0.1575          1          1          1          1      0.996          1 
  19    rs10421711     0.1575     0.1575          1          1          1          1      0.996          1 
  19   rs141227959     0.1576     0.1576          1          1          1          1      0.996          1 
  19    rs79598435     0.1576     0.1576          1          1          1          1      0.996          1 
  19   rs143012390     0.1576     0.1576          1          1          1          1      0.996          1 
  19     rs7248921     0.1576     0.1576          1          1          1          1      0.996          1 
  19    rs12973279     0.1576     0.1576          1          1          1          1      0.996          1 
  19   rs184796519     0.1576     0.1576          1          1          1          1      0.996          1 
  19      rs344597     0.1579     0.1579          1          1          1          1      0.996          1 
  19    rs35086839     0.1581     0.1581          1          1          1          1      0.996          1 
  19    rs11669069     0.1583     0.1583          1          1          1          1      0.996          1 
  19     rs2115106     0.1583     0.1583          1          1          1          1      0.996          1 
  19   rs112957606     0.1583     0.1583          1          1          1          1      0.996          1 
  19     rs8110151     0.1583     0.1583          1          1          1          1      0.996          1 
  19   rs113051563     0.1585     0.1585          1          1          1          1      0.996          1 
  19    rs76969224     0.1585     0.1585          1          1          1          1      0.996          1 
  19    rs60342562     0.1585     0.1585          1          1          1          1      0.996          1 
  19   rs545910997     0.1587     0.1587          1          1          1          1      0.996          1 
  19    rs78668829     0.1588     0.1588          1          1          1          1      0.996          1 
  19     rs2335187     0.1588     0.1588          1          1          1          1      0.996          1 
  19     rs2303145     0.1588     0.1588          1          1          1          1      0.996          1 
  19    rs79741657     0.1588     0.1588          1          1          1          1      0.996          1 
  19   rs113143223     0.1588     0.1588          1          1          1          1      0.996          1 
  19    rs78340774     0.1588     0.1588          1          1          1          1      0.996          1 
  19   rs111618462     0.1588     0.1588          1          1          1          1      0.996          1 
  19   rs142431456     0.1588     0.1588          1          1          1          1      0.996          1 
  19   rs548282387      0.159      0.159          1          1          1          1      0.996          1 
  19   rs147242114      0.159      0.159          1          1          1          1      0.996          1 
  19    rs10420456      0.159      0.159          1          1          1          1      0.996          1 
  19    rs10418579      0.159      0.159          1          1          1          1      0.996          1 
  19   rs145663572      0.159      0.159          1          1          1          1      0.996          1 
  19   rs114102851      0.159      0.159          1          1          1          1      0.996          1 
  19   rs145090757      0.159      0.159          1          1          1          1      0.996          1 
  19   rs113674740     0.1593     0.1593          1          1          1          1      0.996          1 
  19   rs527241246     0.1593     0.1593          1          1          1          1      0.996          1 
  19     rs8101232     0.1594     0.1594          1          1          1          1      0.996          1 
  19     rs8104876     0.1594     0.1594          1          1          1          1      0.996          1 
  19      rs344634     0.1595     0.1595          1          1          1          1      0.996          1 
  19    rs12984534     0.1595     0.1595          1          1          1          1      0.996          1 
  19   rs113611719     0.1595     0.1595          1          1          1          1      0.996          1 
  19   rs113550925     0.1597     0.1597          1          1          1          1      0.996          1 
  19   rs112363339     0.1597     0.1597          1          1          1          1      0.996          1 
  19     rs7245737     0.1597     0.1597          1          1          1          1      0.996          1 
  19    rs78136847     0.1597     0.1597          1          1          1          1      0.996          1 
  19     rs7253907     0.1597     0.1597          1          1          1          1      0.996          1 
  19    rs76325274     0.1597     0.1597          1          1          1          1      0.996          1 
  19    rs11878480     0.1597     0.1597          1          1          1          1      0.996          1 
  19   rs113957806     0.1597     0.1597          1          1          1          1      0.996          1 
  19    rs77540833     0.1597     0.1597          1          1          1          1      0.996          1 
  19   rs111959738     0.1597     0.1597          1          1          1          1      0.996          1 
  19     rs6510905       0.16       0.16          1          1          1          1      0.996          1 
  19     rs2927713       0.16       0.16          1          1          1          1      0.996          1 
  19     rs2967629       0.16       0.16          1          1          1          1      0.996          1 
  19   rs142179418     0.1602     0.1602          1          1          1          1      0.996          1 
  19    rs73493613     0.1608     0.1608          1          1          1          1      0.996          1 
  19      rs669631     0.1611     0.1611          1          1          1          1      0.996          1 
  19      rs392972     0.1611     0.1611          1          1          1          1      0.996          1 
  19      rs625828     0.1613     0.1613          1          1          1          1      0.996          1 
  19    rs78307859     0.1613     0.1613          1          1          1          1      0.996          1 
  19     rs7257740     0.1613     0.1613          1          1          1          1      0.996          1 
  19    rs73923405     0.1613     0.1613          1          1          1          1      0.996          1 
  19    rs11085154     0.1614     0.1614          1          1          1          1      0.996          1 
  19    rs35353507     0.1617     0.1617          1          1          1          1      0.996          1 
  19    rs62118862     0.1617     0.1617          1          1          1          1      0.996          1 
  19   rs200038113     0.1617     0.1617          1          1          1          1      0.996          1 
  19    rs11673505     0.1618     0.1618          1          1          1          1      0.996          1 
  19    rs34788323      0.162      0.162          1          1          1          1      0.996          1 
  19    rs67706801     0.1621     0.1621          1          1          1          1      0.996          1 
  19   rs560244481     0.1621     0.1621          1          1          1          1      0.996          1 
  19    rs12462882     0.1621     0.1621          1          1          1          1      0.996          1 
  19    rs73921525     0.1621     0.1621          1          1          1          1      0.996          1 
  19   rs140798554     0.1621     0.1621          1          1          1          1      0.996          1 
  19     rs8103000     0.1622     0.1622          1          1          1          1      0.996          1 
  19   rs147375603     0.1623     0.1623          1          1          1          1      0.996          1 
  19   rs115055835     0.1623     0.1623          1          1          1          1      0.996          1 
  19    rs73544840     0.1623     0.1623          1          1          1          1      0.996          1 
  19    rs17160333     0.1624     0.1624          1          1          1          1      0.996          1 
  19      rs710951     0.1625     0.1625          1          1          1          1      0.996          1 
  19      rs794071     0.1625     0.1625          1          1          1          1      0.996          1 
  19      rs794069     0.1625     0.1625          1          1          1          1      0.996          1 
  19      rs523648     0.1626     0.1626          1          1          1          1      0.996          1 
  19   rs116798293     0.1626     0.1626          1          1          1          1      0.996          1 
  19    rs10415002     0.1627     0.1627          1          1          1          1      0.996          1 
  19   rs539158902     0.1627     0.1627          1          1          1          1      0.996          1 
  19    rs12972230     0.1628     0.1628          1          1          1          1      0.996          1 
  19    rs78607421     0.1629     0.1629          1          1          1          1      0.996          1 
  19    rs80198222     0.1629     0.1629          1          1          1          1      0.996          1 
  19    rs11259994     0.1629     0.1629          1          1          1          1      0.996          1 
  19    rs11259995     0.1629     0.1629          1          1          1          1      0.996          1 
  19     rs7260363     0.1631     0.1631          1          1          1          1      0.996          1 
  19    rs33931165     0.1633     0.1633          1          1          1          1      0.996          1 
  19   rs147779689     0.1633     0.1633          1          1          1          1      0.996          1 
  19   rs141309403     0.1633     0.1633          1          1          1          1      0.996          1 
  19   rs116823342     0.1633     0.1633          1          1          1          1      0.996          1 
  19   rs200314328     0.1633     0.1633          1          1          1          1      0.996          1 
  19   rs138935258     0.1633     0.1633          1          1          1          1      0.996          1 
  19   rs115475445     0.1634     0.1634          1          1          1          1      0.996          1 
  19     rs7255610     0.1634     0.1634          1          1          1          1      0.996          1 
  19   rs200387256     0.1635     0.1635          1          1          1          1      0.996          1 
  19   rs200108422     0.1636     0.1636          1          1          1          1      0.996          1 
  19   rs148004179     0.1636     0.1636          1          1          1          1      0.996          1 
  19   rs114230172     0.1636     0.1636          1          1          1          1      0.996          1 
  19   rs114643752     0.1636     0.1636          1          1          1          1      0.996          1 
  19   rs150291998     0.1636     0.1636          1          1          1          1      0.996          1 
  19   rs116074506     0.1636     0.1636          1          1          1          1      0.996          1 
  19    rs10401606     0.1638     0.1638          1          1          1          1      0.996          1 
  19   rs111244730     0.1639     0.1639          1          1          1          1      0.996          1 
  19    rs73559832     0.1639     0.1639          1          1          1          1      0.996          1 
  19     rs8102270     0.1639     0.1639          1          1          1          1      0.996          1 
  19    rs11672613     0.1643     0.1643          1          1          1          1      0.996          1 
  19   rs547514922     0.1644     0.1644          1          1          1          1      0.996          1 
  19    rs56972252     0.1644     0.1644          1          1          1          1      0.996          1 
  19    rs56031102     0.1647     0.1647          1          1          1          1      0.996          1 
  19    rs28571162     0.1651     0.1651          1          1          1          1      0.996          1 
  19     rs2967765     0.1652     0.1652          1          1          1          1      0.996          1 
  19     rs2910347     0.1652     0.1652          1          1          1          1      0.996          1 
  19   rs188389805     0.1652     0.1652          1          1          1          1      0.996          1 
  19   rs144970486     0.1652     0.1652          1          1          1          1      0.996          1 
  19   rs149138148     0.1652     0.1652          1          1          1          1      0.996          1 
  19     rs4804285     0.1653     0.1653          1          1          1          1      0.996          1 
  19   rs553391982     0.1653     0.1653          1          1          1          1      0.996          1 
  19   rs116629662     0.1654     0.1654          1          1          1          1      0.996          1 
  19   rs142587875     0.1656     0.1656          1          1          1          1      0.996          1 
  19     rs7249440     0.1661     0.1661          1          1          1          1      0.996          1 
  19    rs67974150     0.1661     0.1661          1          1          1          1      0.996          1 
  19   rs114982859     0.1661     0.1661          1          1          1          1      0.996          1 
  19   rs368649123     0.1664     0.1664          1          1          1          1      0.996          1 
  19     rs6603150     0.1665     0.1665          1          1          1          1      0.996          1 
  19     rs4807069     0.1665     0.1665          1          1          1          1      0.996          1 
  19      rs459301     0.1666     0.1666          1          1          1          1      0.996          1 
  19    rs78256050     0.1668     0.1668          1          1          1          1      0.996          1 
  19     rs7246346     0.1668     0.1668          1          1          1          1      0.996          1 
  19    rs73492809     0.1668     0.1668          1          1          1          1      0.996          1 
  19    rs78070574     0.1669     0.1669          1          1          1          1      0.996          1 
  19   rs370526873      0.167      0.167          1          1          1          1      0.996          1 
  19   rs569389578      0.167      0.167          1          1          1          1      0.996          1 
  19     rs3752139      0.167      0.167          1          1          1          1      0.996          1 
  19     rs7258822      0.167      0.167          1          1          1          1      0.996          1 
  19    rs12974297      0.167      0.167          1          1          1          1      0.996          1 
  19    rs17160522     0.1671     0.1671          1          1          1          1      0.996          1 
  19   rs200688039     0.1671     0.1671          1          1          1          1      0.996          1 
  19   rs138082169     0.1672     0.1672          1          1          1          1      0.996          1 
  19       rs36250     0.1672     0.1672          1          1          1          1      0.996          1 
  19      rs345598     0.1673     0.1673          1          1          1          1      0.996          1 
  19      rs345601     0.1673     0.1673          1          1          1          1      0.996          1 
  19    rs35063966     0.1673     0.1673          1          1          1          1      0.996          1 
  19   rs113198155     0.1675     0.1675          1          1          1          1      0.996          1 
  19   rs116120626     0.1677     0.1677          1          1          1          1      0.996          1 
  19    rs12609243     0.1678     0.1678          1          1          1          1      0.996          1 
  19    rs58996428     0.1679     0.1679          1          1          1          1      0.996          1 
  19   rs111326801     0.1679     0.1679          1          1          1          1      0.996          1 
  19   rs111777983     0.1679     0.1679          1          1          1          1      0.996          1 
  19    rs34259818      0.168      0.168          1          1          1          1      0.996          1 
  19     rs4807917      0.168      0.168          1          1          1          1      0.996          1 
  19    rs11669266      0.168      0.168          1          1          1          1      0.996          1 
  19    rs12977618      0.168      0.168          1          1          1          1      0.996          1 
  19    rs11259996     0.1681     0.1681          1          1          1          1      0.996          1 
  19     rs4527135     0.1681     0.1681          1          1          1          1      0.996          1 
  19    rs73924347     0.1682     0.1682          1          1          1          1      0.996          1 
  19   rs549060946     0.1682     0.1682          1          1          1          1      0.996          1 
  19   rs114331510     0.1683     0.1683          1          1          1          1      0.996          1 
  19     rs2608895     0.1685     0.1685          1          1          1          1      0.996          1 
  19    rs58540573     0.1686     0.1686          1          1          1          1      0.996          1 
  19      rs345602     0.1686     0.1686          1          1          1          1      0.996          1 
  19    rs56837513     0.1687     0.1687          1          1          1          1      0.996          1 
  19    rs56285221     0.1687     0.1687          1          1          1          1      0.996          1 
  19    rs10410403     0.1688     0.1688          1          1          1          1      0.996          1 
  19    rs10412778     0.1688     0.1688          1          1          1          1      0.996          1 
  19    rs10411973     0.1688     0.1688          1          1          1          1      0.996          1 
  19     rs2290777     0.1688     0.1688          1          1          1          1      0.996          1 
  19     rs9917116     0.1688     0.1688          1          1          1          1      0.996          1 
  19     rs8101416     0.1688     0.1688          1          1          1          1      0.996          1 
  19     rs8111975     0.1689     0.1689          1          1          1          1      0.996          1 
  19   rs148742661     0.1689     0.1689          1          1          1          1      0.996          1 
  19    rs34714080      0.169      0.169          1          1          1          1      0.996          1 
  19   rs200441355      0.169      0.169          1          1          1          1      0.996          1 
  19    rs76226883      0.169      0.169          1          1          1          1      0.996          1 
  19   rs191806984      0.169      0.169          1          1          1          1      0.996          1 
  19   rs547221892      0.169      0.169          1          1          1          1      0.996          1 
  19    rs79127960     0.1692     0.1692          1          1          1          1      0.996          1 
  19    rs28623590     0.1693     0.1693          1          1          1          1      0.996          1 
  19   rs139999431     0.1694     0.1694          1          1          1          1      0.996          1 
  19   rs112747118     0.1694     0.1694          1          1          1          1      0.996          1 
  19    rs59615742     0.1696     0.1696          1          1          1          1      0.996          1 
  19    rs10426863     0.1696     0.1696          1          1          1          1      0.996          1 
  19   rs112165621     0.1696     0.1696          1          1          1          1      0.996          1 
  19   rs563278807     0.1699     0.1699          1          1          1          1      0.996          1 
  19    rs13382158       0.17       0.17          1          1          1          1      0.996          1 
  19   rs193002156       0.17       0.17          1          1          1          1      0.996          1 
  19   rs537600267       0.17       0.17          1          1          1          1      0.996          1 
  19   rs554629764       0.17       0.17          1          1          1          1      0.996          1 
  19   rs188347754       0.17       0.17          1          1          1          1      0.996          1 
  19   rs191266947       0.17       0.17          1          1          1          1      0.996          1 
  19   rs186870980       0.17       0.17          1          1          1          1      0.996          1 
  19   rs531916855       0.17       0.17          1          1          1          1      0.996          1 
  19   rs181241588       0.17       0.17          1          1          1          1      0.996          1 
  19   rs189735478       0.17       0.17          1          1          1          1      0.996          1 
  19   rs545322015     0.1701     0.1701          1          1          1          1      0.996          1 
  19    rs58637222     0.1701     0.1701          1          1          1          1      0.996          1 
  19    rs56787791     0.1701     0.1701          1          1          1          1      0.996          1 
  19    rs60775215     0.1703     0.1703          1          1          1          1      0.996          1 
  19     rs7343142     0.1703     0.1703          1          1          1          1      0.996          1 
  19    rs11672032     0.1705     0.1705          1          1          1          1      0.996          1 
  19      rs344596     0.1708     0.1708          1          1          1          1      0.996          1 
  19   rs201789523     0.1708     0.1708          1          1          1          1      0.996          1 
  19    rs13344928     0.1711     0.1711          1          1          1          1      0.996          1 
  19     rs4527134     0.1712     0.1712          1          1          1          1      0.996          1 
  19     rs8108918     0.1712     0.1712          1          1          1          1      0.996          1 
  19     rs5826964     0.1713     0.1713          1          1          1          1      0.996          1 
  19     rs2918318     0.1713     0.1713          1          1          1          1      0.996          1 
  19     rs2340540     0.1713     0.1713          1          1          1          1      0.996          1 
  19   rs112859916     0.1713     0.1713          1          1          1          1      0.996          1 
  19     rs2436530     0.1716     0.1716          1          1          1          1      0.996          1 
  19     rs8101843     0.1717     0.1717          1          1          1          1      0.996          1 
  19     rs7257359     0.1717     0.1717          1          1          1          1      0.996          1 
  19    rs28614180     0.1717     0.1717          1          1          1          1      0.996          1 
  19     rs2161490     0.1717     0.1717          1          1          1          1      0.996          1 
  19   rs200015447      0.172      0.172          1          1          1          1      0.996          1 
  19    rs73498772     0.1721     0.1721          1          1          1          1      0.996          1 
  19    rs10414250     0.1721     0.1721          1          1          1          1      0.996          1 
  19   rs148315141     0.1721     0.1721          1          1          1          1      0.996          1 
  19   rs113836633     0.1722     0.1722          1          1          1          1      0.996          1 
  19     rs6510975     0.1722     0.1722          1          1          1          1      0.996          1 
  19     rs6510976     0.1722     0.1722          1          1          1          1      0.996          1 
  19     rs6603139     0.1722     0.1722          1          1          1          1      0.996          1 
  19   rs528236835     0.1722     0.1722          1          1          1          1      0.996          1 
  19   rs143891874     0.1722     0.1722          1          1          1          1      0.996          1 
  19     rs7257658     0.1722     0.1722          1          1          1          1      0.996          1 
  19     rs9676439     0.1722     0.1722          1          1          1          1      0.996          1 
  19    rs78484880     0.1722     0.1722          1          1          1          1      0.996          1 
  19    rs45571440     0.1722     0.1722          1          1          1          1      0.996          1 
  19     rs6603140     0.1722     0.1722          1          1          1          1      0.996          1 
  19     rs2967726     0.1723     0.1723          1          1          1          1      0.996          1 
  19    rs34244580     0.1725     0.1725          1          1          1          1      0.996          1 
  19    rs28753769     0.1729     0.1729          1          1          1          1      0.996          1 
  19    rs10414865     0.1729     0.1729          1          1          1          1      0.996          1 
  19    rs56040361      0.173      0.173          1          1          1          1      0.996          1 
  19   rs535875034     0.1732     0.1732          1          1          1          1      0.996          1 
  19   rs553950924     0.1732     0.1732          1          1          1          1      0.996          1 
  19    rs13353320     0.1732     0.1732          1          1          1          1      0.996          1 
  19    rs13353340     0.1732     0.1732          1          1          1          1      0.996          1 
  19    rs78770256     0.1733     0.1733          1          1          1          1      0.996          1 
  19   rs115054149     0.1733     0.1733          1          1          1          1      0.996          1 
  19    rs62107623     0.1737     0.1737          1          1          1          1      0.996          1 
  19      rs344580     0.1738     0.1738          1          1          1          1      0.996          1 
  19   rs141325306     0.1739     0.1739          1          1          1          1      0.996          1 
  19      rs344552      0.174      0.174          1          1          1          1      0.996          1 
  19      rs344551      0.174      0.174          1          1          1          1      0.996          1 
  19   rs587667009      0.174      0.174          1          1          1          1      0.996          1 
  19    rs80350975     0.1741     0.1741          1          1          1          1      0.996          1 
  19    rs75011353     0.1741     0.1741          1          1          1          1      0.996          1 
  19   rs571451882     0.1742     0.1742          1          1          1          1      0.996          1 
  19    rs80194034     0.1743     0.1743          1          1          1          1      0.996          1 
  19     rs7258981     0.1744     0.1744          1          1          1          1      0.996          1 
  19   rs112721518     0.1745     0.1745          1          1          1          1      0.996          1 
  19    rs28421148     0.1746     0.1746          1          1          1          1      0.996          1 
  19    rs78309858     0.1746     0.1746          1          1          1          1      0.996          1 
  19    rs57907731     0.1746     0.1746          1          1          1          1      0.996          1 
  19   rs112959873     0.1746     0.1746          1          1          1          1      0.996          1 
  19   rs186090279     0.1746     0.1746          1          1          1          1      0.996          1 
  19   rs140198063     0.1746     0.1746          1          1          1          1      0.996          1 
  19    rs58124313     0.1746     0.1746          1          1          1          1      0.996          1 
  19    rs57529249     0.1746     0.1746          1          1          1          1      0.996          1 
  19    rs62106624     0.1746     0.1746          1          1          1          1      0.996          1 
  19   rs112648928     0.1746     0.1746          1          1          1          1      0.996          1 
  19   rs115817862     0.1746     0.1746          1          1          1          1      0.996          1 
  19    rs60643382     0.1746     0.1746          1          1          1          1      0.996          1 
  19     rs8108629     0.1746     0.1746          1          1          1          1      0.996          1 
  19   rs149357173     0.1746     0.1746          1          1          1          1      0.996          1 
  19    rs62106643     0.1746     0.1746          1          1          1          1      0.996          1 
  19    rs62106645     0.1746     0.1746          1          1          1          1      0.996          1 
  19    rs62106648     0.1746     0.1746          1          1          1          1      0.996          1 
  19   rs117177436     0.1746     0.1746          1          1          1          1      0.996          1 
  19     rs2860168     0.1746     0.1746          1          1          1          1      0.996          1 
  19    rs73490712     0.1747     0.1747          1          1          1          1      0.996          1 
  19   rs112187716     0.1747     0.1747          1          1          1          1      0.996          1 
  19     rs2287887     0.1747     0.1747          1          1          1          1      0.996          1 
  19    rs78167583     0.1747     0.1747          1          1          1          1      0.996          1 
  19   rs200129825     0.1748     0.1748          1          1          1          1      0.996          1 
  19    rs10419582      0.175      0.175          1          1          1          1      0.996          1 
  19   rs141232088      0.175      0.175          1          1          1          1      0.996          1 
  19    rs10403939      0.175      0.175          1          1          1          1      0.996          1 
  19    rs59521718      0.175      0.175          1          1          1          1      0.996          1 
  19    rs11569517     0.1752     0.1752          1          1          1          1      0.996          1 
  19    rs72982476     0.1753     0.1753          1          1          1          1      0.996          1 
  19    rs72982479     0.1753     0.1753          1          1          1          1      0.996          1 
  19    rs79501603     0.1753     0.1753          1          1          1          1      0.996          1 
  19    rs72982480     0.1753     0.1753          1          1          1          1      0.996          1 
  19    rs75476118     0.1753     0.1753          1          1          1          1      0.996          1 
  19    rs76190228     0.1753     0.1753          1          1          1          1      0.996          1 
  19    rs62117478     0.1755     0.1755          1          1          1          1      0.996          1 
  19   rs148696959     0.1755     0.1755          1          1          1          1      0.996          1 
  19   rs113327920     0.1755     0.1755          1          1          1          1      0.996          1 
  19    rs11880836     0.1756     0.1756          1          1          1          1      0.996          1 
  19     rs8100585     0.1756     0.1756          1          1          1          1      0.996          1 
  19    rs11882912     0.1756     0.1756          1          1          1          1      0.996          1 
  19   rs113638258     0.1757     0.1757          1          1          1          1      0.996          1 
  19    rs62123298     0.1757     0.1757          1          1          1          1      0.996          1 
  19    rs10424083     0.1759     0.1759          1          1          1          1      0.996          1 
  19    rs80155773      0.176      0.176          1          1          1          1      0.996          1 
  19   rs373294919     0.1761     0.1761          1          1          1          1      0.996          1 
  19    rs10426598     0.1761     0.1761          1          1          1          1      0.996          1 
  19    rs61233962     0.1761     0.1761          1          1          1          1      0.996          1 
  19     rs9304957     0.1761     0.1761          1          1          1          1      0.996          1 
  19     rs7343078     0.1761     0.1761          1          1          1          1      0.996          1 
  19     rs3787069     0.1762     0.1762          1          1          1          1      0.996          1 
  19    rs75229573     0.1762     0.1762          1          1          1          1      0.996          1 
  19    rs10410943     0.1765     0.1765          1          1          1          1      0.996          1 
  19     rs2340550     0.1765     0.1765          1          1          1          1      0.996          1 
  19     rs2335631     0.1765     0.1765          1          1          1          1      0.996          1 
  19   rs564187150     0.1765     0.1765          1          1          1          1      0.996          1 
  19   rs532858604     0.1765     0.1765          1          1          1          1      0.996          1 
  19   rs543556424     0.1765     0.1765          1          1          1          1      0.996          1 
  19    rs79059610     0.1767     0.1767          1          1          1          1      0.996          1 
  19   rs115707087     0.1767     0.1767          1          1          1          1      0.996          1 
  19    rs10423641     0.1768     0.1768          1          1          1          1      0.996          1 
  19   rs112359914     0.1768     0.1768          1          1          1          1      0.996          1 
  19   rs540784831     0.1768     0.1768          1          1          1          1      0.996          1 
  19    rs28882379     0.1769     0.1769          1          1          1          1      0.996          1 
  19    rs11881158     0.1769     0.1769          1          1          1          1      0.996          1 
  19    rs12986126     0.1769     0.1769          1          1          1          1      0.996          1 
  19    rs10420518      0.177      0.177          1          1          1          1      0.996          1 
  19   rs115417533     0.1772     0.1772          1          1          1          1      0.996          1 
  19     rs8113831     0.1772     0.1772          1          1          1          1      0.996          1 
  19     rs4331435     0.1772     0.1772          1          1          1          1      0.996          1 
  19    rs11669301     0.1772     0.1772          1          1          1          1      0.996          1 
  19    rs11085158     0.1772     0.1772          1          1          1          1      0.996          1 
  19    rs11880577     0.1772     0.1772          1          1          1          1      0.996          1 
  19    rs12460643     0.1772     0.1772          1          1          1          1      0.996          1 
  19     rs8104489     0.1773     0.1773          1          1          1          1      0.996          1 
  19   rs564334755     0.1773     0.1773          1          1          1          1      0.996          1 
  19   rs193014351     0.1773     0.1773          1          1          1          1      0.996          1 
  19    rs10407166     0.1773     0.1773          1          1          1          1      0.996          1 
  19    rs11880397     0.1773     0.1773          1          1          1          1      0.996          1 
  19    rs75849541     0.1773     0.1773          1          1          1          1      0.996          1 
  19   rs113434931     0.1773     0.1773          1          1          1          1      0.996          1 
  19      rs171094     0.1774     0.1774          1          1          1          1      0.996          1 
  19    rs62126087     0.1775     0.1775          1          1          1          1      0.996          1 
  19    rs73922423     0.1777     0.1777          1          1          1          1      0.996          1 
  19     rs4807849     0.1778     0.1778          1          1          1          1      0.996          1 
  19   rs114410444     0.1781     0.1781          1          1          1          1      0.996          1 
  19    rs10407901     0.1781     0.1781          1          1          1          1      0.996          1 
  19    rs10405170     0.1781     0.1781          1          1          1          1      0.996          1 
  19    rs10405323     0.1783     0.1783          1          1          1          1      0.996          1 
  19    rs62636889     0.1783     0.1783          1          1          1          1      0.996          1 
  19      rs332426     0.1785     0.1785          1          1          1          1      0.996          1 
  19     rs8109916     0.1787     0.1787          1          1          1          1      0.996          1 
  19    rs56188511     0.1787     0.1787          1          1          1          1      0.996          1 
  19    rs56010841     0.1787     0.1787          1          1          1          1      0.996          1 
  19    rs56246934     0.1787     0.1787          1          1          1          1      0.996          1 
  19   rs150569100     0.1787     0.1787          1          1          1          1      0.996          1 
  19    rs55651605     0.1788     0.1788          1          1          1          1      0.996          1 
  19    rs11671297     0.1788     0.1788          1          1          1          1      0.996          1 
  19   rs112047027     0.1789     0.1789          1          1          1          1      0.996          1 
  19   rs538867334      0.179      0.179          1          1          1          1      0.996          1 
  19   rs116679811      0.179      0.179          1          1          1          1      0.996          1 
  19     rs7248719      0.179      0.179          1          1          1          1      0.996          1 
  19   rs115177186     0.1791     0.1791          1          1          1          1      0.996          1 
  19   rs113999770     0.1791     0.1791          1          1          1          1      0.996          1 
  19   rs369085071     0.1791     0.1791          1          1          1          1      0.996          1 
  19   rs371568845     0.1792     0.1792          1          1          1          1      0.996          1 
  19     rs8100377     0.1792     0.1792          1          1          1          1      0.996          1 
  19     rs1808536     0.1793     0.1793          1          1          1          1      0.996          1 
  19     rs8107928     0.1793     0.1793          1          1          1          1      0.996          1 
  19     rs6510961     0.1793     0.1793          1          1          1          1      0.996          1 
  19     rs6510962     0.1793     0.1793          1          1          1          1      0.996          1 
  19   rs112314402     0.1793     0.1793          1          1          1          1      0.996          1 
  19   rs111286010     0.1793     0.1793          1          1          1          1      0.996          1 
  19   rs112998618     0.1793     0.1793          1          1          1          1      0.996          1 
  19   rs187745880     0.1793     0.1793          1          1          1          1      0.996          1 
  19    rs34071630     0.1796     0.1796          1          1          1          1      0.996          1 
  19     rs8108317     0.1796     0.1796          1          1          1          1      0.996          1 
  19   rs537566761     0.1798     0.1798          1          1          1          1      0.996          1 
  19   rs115729063     0.1799     0.1799          1          1          1          1      0.996          1 
  19     rs3795017     0.1799     0.1799          1          1          1          1      0.996          1 
  19     rs7259402     0.1801     0.1801          1          1          1          1      0.996          1 
  19   rs150442126     0.1801     0.1801          1          1          1          1      0.996          1 
  19   rs115630322     0.1801     0.1801          1          1          1          1      0.996          1 
  19   rs141909129     0.1801     0.1801          1          1          1          1      0.996          1 
  19    rs75161094     0.1801     0.1801          1          1          1          1      0.996          1 
  19   rs147855143     0.1801     0.1801          1          1          1          1      0.996          1 
  19   rs190829820     0.1801     0.1801          1          1          1          1      0.996          1 
  19      rs460915     0.1801     0.1801          1          1          1          1      0.996          1 
  19    rs12979932     0.1803     0.1803          1          1          1          1      0.996          1 
  19    rs12975531     0.1803     0.1803          1          1          1          1      0.996          1 
  19   rs149227041     0.1805     0.1805          1          1          1          1      0.996          1 
  19   rs112991382     0.1808     0.1808          1          1          1          1      0.996          1 
  19    rs73538630     0.1808     0.1808          1          1          1          1      0.996          1 
  19   rs111856291     0.1808     0.1808          1          1          1          1      0.996          1 
  19    rs73538641     0.1808     0.1808          1          1          1          1      0.996          1 
  19    rs75784306     0.1808     0.1808          1          1          1          1      0.996          1 
  19    rs73538652     0.1808     0.1808          1          1          1          1      0.996          1 
  19    rs73546550     0.1808     0.1808          1          1          1          1      0.996          1 
  19    rs58111488     0.1808     0.1808          1          1          1          1      0.996          1 
  19    rs73546566     0.1808     0.1808          1          1          1          1      0.996          1 
  19     rs2918313     0.1811     0.1811          1          1          1          1      0.996          1 
  19   rs114639709     0.1811     0.1811          1          1          1          1      0.996          1 
  19   rs115293707     0.1811     0.1811          1          1          1          1      0.996          1 
  19   rs115325811     0.1811     0.1811          1          1          1          1      0.996          1 
  19     rs7249542     0.1811     0.1811          1          1          1          1      0.996          1 
  19   rs116106834     0.1811     0.1811          1          1          1          1      0.996          1 
  19   rs145634178     0.1812     0.1812          1          1          1          1      0.996          1 
  19    rs57766479     0.1813     0.1813          1          1          1          1      0.996          1 
  19   rs141295836     0.1813     0.1813          1          1          1          1      0.996          1 
  19    rs10405167     0.1814     0.1814          1          1          1          1      0.996          1 
  19    rs10410254     0.1814     0.1814          1          1          1          1      0.996          1 
  19    rs71165288     0.1814     0.1814          1          1          1          1      0.996          1 
  19    rs58425158     0.1815     0.1815          1          1          1          1      0.996          1 
  19     rs2335071     0.1816     0.1816          1          1          1          1      0.996          1 
  19   rs201241898     0.1818     0.1818          1          1          1          1      0.996          1 
  19     rs8107652     0.1821     0.1821          1          1          1          1      0.996          1 
  19    rs10409457     0.1822     0.1822          1          1          1          1      0.996          1 
  19   rs201443071     0.1825     0.1825          1          1          1          1      0.996          1 
  19   rs536657597     0.1825     0.1825          1          1          1          1      0.996          1 
  19     rs9305056     0.1826     0.1826          1          1          1          1      0.996          1 
  19     rs8104971     0.1826     0.1826          1          1          1          1      0.996          1 
  19   rs113094801     0.1826     0.1826          1          1          1          1      0.996          1 
  19   rs199815106     0.1827     0.1827          1          1          1          1      0.996          1 
  19   rs150189017     0.1827     0.1827          1          1          1          1      0.996          1 
  19   rs199852744     0.1829     0.1829          1          1          1          1      0.996          1 
  19   rs113588324     0.1829     0.1829          1          1          1          1      0.996          1 
  19   rs112555564     0.1829     0.1829          1          1          1          1      0.996          1 
  19    rs73001522     0.1829     0.1829          1          1          1          1      0.996          1 
  19   rs113838445     0.1829     0.1829          1          1          1          1      0.996          1 
  19   rs112305760     0.1829     0.1829          1          1          1          1      0.996          1 
  19      rs580572     0.1829     0.1829          1          1          1          1      0.996          1 
  19    rs11666971     0.1829     0.1829          1          1          1          1      0.996          1 
  19     rs6510952     0.1831     0.1831          1          1          1          1      0.996          1 
  19     rs6603146     0.1834     0.1834          1          1          1          1      0.996          1 
  19    rs12104255     0.1834     0.1834          1          1          1          1      0.996          1 
  19     rs3214464     0.1836     0.1836          1          1          1          1      0.996          1 
  19    rs73493454     0.1837     0.1837          1          1          1          1      0.996          1 
  19     rs2287848     0.1839     0.1839          1          1          1          1      0.996          1 
  19      rs445954     0.1839     0.1839          1          1          1          1      0.996          1 
  19    rs10906990      0.184      0.184          1          1          1          1      0.996          1 
  19   rs115469221     0.1841     0.1841          1          1          1          1      0.996          1 
  19    rs12986095     0.1843     0.1843          1          1          1          1      0.996          1 
  19    rs56079027     0.1843     0.1843          1          1          1          1      0.996          1 
  19    rs77102125     0.1846     0.1846          1          1          1          1      0.996          1 
  19    rs76529106     0.1846     0.1846          1          1          1          1      0.996          1 
  19    rs11668210     0.1847     0.1847          1          1          1          1      0.996          1 
  19   rs556160910      0.185      0.185          1          1          1          1      0.996          1 
  19   rs587774965      0.185      0.185          1          1          1          1      0.996          1 
  19    rs80125054     0.1851     0.1851          1          1          1          1      0.996          1 
  19   rs201444959     0.1851     0.1851          1          1          1          1      0.996          1 
  19   rs149244871     0.1851     0.1851          1          1          1          1      0.996          1 
  19     rs3097894     0.1852     0.1852          1          1          1          1      0.996          1 
  19     rs2485272     0.1852     0.1852          1          1          1          1      0.996          1 
  19    rs10417568     0.1855     0.1855          1          1          1          1      0.996          1 
  19    rs10412041     0.1856     0.1856          1          1          1          1      0.996          1 
  19    rs35881440     0.1856     0.1856          1          1          1          1      0.996          1 
  19   rs369996245     0.1859     0.1859          1          1          1          1      0.996          1 
  19   rs372861684     0.1859     0.1859          1          1          1          1      0.996          1 
  19   rs560279854     0.1859     0.1859          1          1          1          1      0.996          1 
  19   rs148099286      0.186      0.186          1          1          1          1      0.996          1 
  19   rs140064453      0.186      0.186          1          1          1          1      0.996          1 
  19    rs59337126     0.1861     0.1861          1          1          1          1      0.996          1 
  19     rs8108106     0.1861     0.1861          1          1          1          1      0.996          1 
  19     rs4804065     0.1861     0.1861          1          1          1          1      0.996          1 
  19     rs8101620     0.1863     0.1863          1          1          1          1      0.996          1 
  19   rs145917648     0.1864     0.1864          1          1          1          1      0.996          1 
  19     rs8112382     0.1864     0.1864          1          1          1          1      0.996          1 
  19   rs114772352     0.1866     0.1866          1          1          1          1      0.996          1 
  19   rs139343055     0.1866     0.1866          1          1          1          1      0.996          1 
  19       rs36260     0.1869     0.1869          1          1          1          1      0.996          1 
  19    rs73002184      0.187      0.187          1          1          1          1      0.996          1 
  19    rs73503624      0.187      0.187          1          1          1          1      0.996          1 
  19    rs73503635      0.187      0.187          1          1          1          1      0.996          1 
  19    rs73503636      0.187      0.187          1          1          1          1      0.996          1 
  19   rs113643247      0.187      0.187          1          1          1          1      0.996          1 
  19    rs73503658      0.187      0.187          1          1          1          1      0.996          1 
  19   rs141526005      0.187      0.187          1          1          1          1      0.996          1 
  19   rs113351298      0.187      0.187          1          1          1          1      0.996          1 
  19   rs112412140      0.187      0.187          1          1          1          1      0.996          1 
  19    rs61460442      0.187      0.187          1          1          1          1      0.996          1 
  19    rs73006100     0.1872     0.1872          1          1          1          1      0.996          1 
  19   rs138396011     0.1873     0.1873          1          1          1          1      0.996          1 
  19   rs116505917     0.1873     0.1873          1          1          1          1      0.996          1 
  19    rs78219220     0.1873     0.1873          1          1          1          1      0.996          1 
  19    rs34684510     0.1873     0.1873          1          1          1          1      0.996          1 
  19     rs9783951     0.1875     0.1875          1          1          1          1      0.996          1 
  19   rs138618598     0.1876     0.1876          1          1          1          1      0.996          1 
  19   rs142653213     0.1876     0.1876          1          1          1          1      0.996          1 
  19    rs12977979     0.1876     0.1876          1          1          1          1      0.996          1 
  19    rs57868533     0.1877     0.1877          1          1          1          1      0.996          1 
  19      rs331691     0.1878     0.1878          1          1          1          1      0.996          1 
  19   rs143725937     0.1881     0.1881          1          1          1          1      0.996          1 
  19    rs76659844     0.1882     0.1882          1          1          1          1      0.996          1 
  19   rs113162183     0.1882     0.1882          1          1          1          1      0.996          1 
  19    rs17159858     0.1883     0.1883          1          1          1          1      0.996          1 
  19    rs12052076     0.1884     0.1884          1          1          1          1      0.996          1 
  19     rs8109554     0.1884     0.1884          1          1          1          1      0.996          1 
  19    rs10405511     0.1884     0.1884          1          1          1          1      0.996          1 
  19    rs11671264     0.1888     0.1888          1          1          1          1      0.996          1 
  19      rs655852     0.1888     0.1888          1          1          1          1      0.996          1 
  19      rs691392     0.1888     0.1888          1          1          1          1      0.996          1 
  19    rs10423277     0.1889     0.1889          1          1          1          1      0.996          1 
  19    rs34306118      0.189      0.189          1          1          1          1      0.996          1 
  19    rs34488330      0.189      0.189          1          1          1          1      0.996          1 
  19    rs57618923      0.189      0.189          1          1          1          1      0.996          1 
  19     rs8108471     0.1892     0.1892          1          1          1          1      0.996          1 
  19    rs73920098     0.1892     0.1892          1          1          1          1      0.996          1 
  19    rs73920099     0.1892     0.1892          1          1          1          1      0.996          1 
  19   rs145134461     0.1892     0.1892          1          1          1          1      0.996          1 
  19    rs67416888     0.1892     0.1892          1          1          1          1      0.996          1 
  19   rs568728229     0.1892     0.1892          1          1          1          1      0.996          1 
  19    rs73920100     0.1892     0.1892          1          1          1          1      0.996          1 
  19     rs8102722     0.1892     0.1892          1          1          1          1      0.996          1 
  19    rs73920102     0.1892     0.1892          1          1          1          1      0.996          1 
  19    rs73923404     0.1892     0.1892          1          1          1          1      0.996          1 
  19     rs2135788     0.1892     0.1892          1          1          1          1      0.996          1 
  19      rs601066     0.1892     0.1892          1          1          1          1      0.996          1 
  19   rs587611978     0.1894     0.1894          1          1          1          1      0.996          1 
  19   rs587671288     0.1894     0.1894          1          1          1          1      0.996          1 
  19   rs575254068     0.1895     0.1895          1          1          1          1      0.996          1 
  19    rs10403999     0.1896     0.1896          1          1          1          1      0.996          1 
  19    rs73494831     0.1899     0.1899          1          1          1          1      0.996          1 
  19    rs73494833     0.1899     0.1899          1          1          1          1      0.996          1 
  19    rs73494835     0.1899     0.1899          1          1          1          1      0.996          1 
  19   rs587750428       0.19       0.19          1          1          1          1      0.996          1 
  19   rs145849096     0.1901     0.1901          1          1          1          1      0.996          1 
  19   rs112497760     0.1902     0.1902          1          1          1          1      0.996          1 
  19    rs10425394     0.1905     0.1905          1          1          1          1      0.996          1 
  19   rs111855803     0.1905     0.1905          1          1          1          1      0.996          1 
  19    rs10421514     0.1905     0.1905          1          1          1          1      0.996          1 
  19     rs4804232     0.1905     0.1905          1          1          1          1      0.996          1 
  19     rs7250380     0.1906     0.1906          1          1          1          1      0.996          1 
  19    rs11307954     0.1906     0.1906          1          1          1          1      0.996          1 
  19    rs12710085     0.1906     0.1906          1          1          1          1      0.996          1 
  19    rs13382119     0.1906     0.1906          1          1          1          1      0.996          1 
  19    rs35763390     0.1906     0.1906          1          1          1          1      0.996          1 
  19    rs11666266     0.1906     0.1906          1          1          1          1      0.996          1 
  19    rs35564420     0.1906     0.1906          1          1          1          1      0.996          1 
  19    rs35691704     0.1906     0.1906          1          1          1          1      0.996          1 
  19     rs8104540     0.1906     0.1906          1          1          1          1      0.996          1 
  19     rs8103614     0.1906     0.1906          1          1          1          1      0.996          1 
  19    rs11673545     0.1906     0.1906          1          1          1          1      0.996          1 
  19    rs10406011     0.1907     0.1907          1          1          1          1      0.996          1 
  19   rs113483829     0.1908     0.1908          1          1          1          1      0.996          1 
  19    rs79933758     0.1909     0.1909          1          1          1          1      0.996          1 
  19   rs143979086     0.1909     0.1909          1          1          1          1      0.996          1 
  19   rs149465636     0.1909     0.1909          1          1          1          1      0.996          1 
  19   rs142570352     0.1909     0.1909          1          1          1          1      0.996          1 
  19   rs140153825     0.1909     0.1909          1          1          1          1      0.996          1 
  19     rs2485273      0.191      0.191          1          1          1          1      0.996          1 
  19     rs2436497      0.191      0.191          1          1          1          1      0.996          1 
  19     rs2446202      0.191      0.191          1          1          1          1      0.996          1 
  19    rs34846316      0.191      0.191          1          1          1          1      0.996          1 
  19   rs543900596     0.1911     0.1911          1          1          1          1      0.996          1 
  19    rs17159418     0.1913     0.1913          1          1          1          1      0.996          1 
  19    rs12327709     0.1913     0.1913          1          1          1          1      0.996          1 
  19    rs34077937     0.1913     0.1913          1          1          1          1      0.996          1 
  19    rs56131987     0.1914     0.1914          1          1          1          1      0.996          1 
  19   rs576737264     0.1915     0.1915          1          1          1          1      0.996          1 
  19    rs11878279     0.1915     0.1915          1          1          1          1      0.996          1 
  19    rs73488437     0.1915     0.1915          1          1          1          1      0.996          1 
  19     rs1645799     0.1915     0.1915          1          1          1          1      0.996          1 
  19   rs114424868     0.1915     0.1915          1          1          1          1      0.996          1 
  19   rs115476330     0.1915     0.1915          1          1          1          1      0.996          1 
  19   rs116049537     0.1915     0.1915          1          1          1          1      0.996          1 
  19      rs688348     0.1915     0.1915          1          1          1          1      0.996          1 
  19      rs581698     0.1915     0.1915          1          1          1          1      0.996          1 
  19    rs59683794     0.1915     0.1915          1          1          1          1      0.996          1 
  19   rs201342740     0.1918     0.1918          1          1          1          1      0.996          1 
  19    rs57178252     0.1918     0.1918          1          1          1          1      0.996          1 
  19    rs28624618     0.1919     0.1919          1          1          1          1      0.996          1 
  19    rs34970365      0.192      0.192          1          1          1          1      0.996          1 
  19    rs13306458      0.192      0.192          1          1          1          1      0.996          1 
  19    rs75154977      0.192      0.192          1          1          1          1      0.996          1 
  19   rs115918585      0.192      0.192          1          1          1          1      0.996          1 
  19     rs8106698      0.192      0.192          1          1          1          1      0.996          1 
  19     rs8103098      0.192      0.192          1          1          1          1      0.996          1 
  19     rs8103179      0.192      0.192          1          1          1          1      0.996          1 
  19      rs881877     0.1922     0.1922          1          1          1          1      0.996          1 
  19     rs8106864     0.1923     0.1923          1          1          1          1      0.996          1 
  19     rs6511893     0.1924     0.1924          1          1          1          1      0.996          1 
  19    rs12984227     0.1924     0.1924          1          1          1          1      0.996          1 
  19    rs12977833     0.1926     0.1926          1          1          1          1      0.996          1 
  19    rs77180548     0.1931     0.1931          1          1          1          1      0.996          1 
  19   rs115748054     0.1931     0.1931          1          1          1          1      0.996          1 
  19   rs146333459     0.1931     0.1931          1          1          1          1      0.996          1 
  19     rs1622498     0.1932     0.1932          1          1          1          1      0.996          1 
  19      rs778806     0.1932     0.1932          1          1          1          1      0.996          1 
  19     rs3760776     0.1932     0.1932          1          1          1          1      0.996          1 
  19   rs370444993     0.1932     0.1932          1          1          1          1      0.996          1 
  19   rs113941064     0.1934     0.1934          1          1          1          1      0.996          1 
  19     rs1862460     0.1934     0.1934          1          1          1          1      0.996          1 
  19   rs369290368     0.1935     0.1935          1          1          1          1      0.996          1 
  19    rs61747881     0.1936     0.1936          1          1          1          1      0.996          1 
  19      rs503336     0.1936     0.1936          1          1          1          1      0.996          1 
  19      rs518321     0.1936     0.1936          1          1          1          1      0.996          1 
  19     rs7245479     0.1936     0.1936          1          1          1          1      0.996          1 
  19     rs7245592     0.1936     0.1936          1          1          1          1      0.996          1 
  19      rs521032     0.1936     0.1936          1          1          1          1      0.996          1 
  19      rs506104     0.1936     0.1936          1          1          1          1      0.996          1 
  19      rs508786     0.1936     0.1936          1          1          1          1      0.996          1 
  19      rs546909     0.1936     0.1936          1          1          1          1      0.996          1 
  19      rs547713     0.1936     0.1936          1          1          1          1      0.996          1 
  19      rs548664     0.1936     0.1936          1          1          1          1      0.996          1 
  19   rs147968677     0.1936     0.1936          1          1          1          1      0.996          1 
  19      rs535208     0.1936     0.1936          1          1          1          1      0.996          1 
  19      rs577029     0.1936     0.1936          1          1          1          1      0.996          1 
  19      rs577145     0.1936     0.1936          1          1          1          1      0.996          1 
  19      rs541600     0.1936     0.1936          1          1          1          1      0.996          1 
  19       rs89621     0.1936     0.1936          1          1          1          1      0.996          1 
  19   rs144569478     0.1938     0.1938          1          1          1          1      0.996          1 
  19    rs28362463     0.1938     0.1938          1          1          1          1      0.996          1 
  19    rs28362458     0.1938     0.1938          1          1          1          1      0.996          1 
  19     rs1968254     0.1938     0.1938          1          1          1          1      0.996          1 
  19    rs73493937     0.1939     0.1939          1          1          1          1      0.996          1 
  19   rs112172957     0.1942     0.1942          1          1          1          1      0.996          1 
  19     rs2260187     0.1942     0.1942          1          1          1          1      0.996          1 
  19    rs11666392     0.1942     0.1942          1          1          1          1      0.996          1 
  19    rs11669700     0.1942     0.1942          1          1          1          1      0.996          1 
  19    rs12151307     0.1942     0.1942          1          1          1          1      0.996          1 
  19      rs345596     0.1943     0.1943          1          1          1          1      0.996          1 
  19      rs672355     0.1944     0.1944          1          1          1          1      0.996          1 
  19    rs78125990     0.1944     0.1944          1          1          1          1      0.996          1 
  19    rs55702428     0.1945     0.1945          1          1          1          1      0.996          1 
  19    rs28575337     0.1945     0.1945          1          1          1          1      0.996          1 
  19    rs73923354     0.1946     0.1946          1          1          1          1      0.996          1 
  19    rs73923357     0.1946     0.1946          1          1          1          1      0.996          1 
  19    rs73923358     0.1946     0.1946          1          1          1          1      0.996          1 
  19   rs151256639     0.1946     0.1946          1          1          1          1      0.996          1 
  19    rs76617145     0.1946     0.1946          1          1          1          1      0.996          1 
  19   rs200284573     0.1946     0.1946          1          1          1          1      0.996          1 
  19    rs79338689     0.1946     0.1946          1          1          1          1      0.996          1 
  19   rs142616563     0.1946     0.1946          1          1          1          1      0.996          1 
  19   rs139614499     0.1946     0.1946          1          1          1          1      0.996          1 
  19    rs59471511     0.1946     0.1946          1          1          1          1      0.996          1 
  19    rs56989030     0.1946     0.1946          1          1          1          1      0.996          1 
  19    rs78263735     0.1946     0.1946          1          1          1          1      0.996          1 
  19   rs564280059     0.1946     0.1946          1          1          1          1      0.996          1 
  19    rs56873301     0.1946     0.1946          1          1          1          1      0.996          1 
  19    rs60303381     0.1946     0.1946          1          1          1          1      0.996          1 
  19   rs551907810     0.1946     0.1946          1          1          1          1      0.996          1 
  19    rs73923362     0.1946     0.1946          1          1          1          1      0.996          1 
  19   rs148562783     0.1946     0.1946          1          1          1          1      0.996          1 
  19    rs73923365     0.1946     0.1946          1          1          1          1      0.996          1 
  19   rs115972457     0.1946     0.1946          1          1          1          1      0.996          1 
  19    rs73923385     0.1946     0.1946          1          1          1          1      0.996          1 
  19     rs2918317     0.1947     0.1947          1          1          1          1      0.996          1 
  19     rs2967717     0.1947     0.1947          1          1          1          1      0.996          1 
  19     rs2967716     0.1947     0.1947          1          1          1          1      0.996          1 
  19     rs2967715     0.1947     0.1947          1          1          1          1      0.996          1 
  19   rs183353539     0.1948     0.1948          1          1          1          1      0.996          1 
  19    rs55745818     0.1948     0.1948          1          1          1          1      0.996          1 
  19    rs34907622     0.1949     0.1949          1          1          1          1      0.996          1 
  19    rs12608694      0.195      0.195          1          1          1          1      0.996          1 
  19     rs3745551     0.1951     0.1951          1          1          1          1      0.996          1 
  19   rs144781072     0.1953     0.1953          1          1          1          1      0.996          1 
  19    rs10418137     0.1954     0.1954          1          1          1          1      0.996          1 
  19   rs138643889     0.1957     0.1957          1          1          1          1      0.996          1 
  19    rs74256561     0.1961     0.1961          1          1          1          1      0.996          1 
  19     rs4804789     0.1963     0.1963          1          1          1          1      0.996          1 
  19   rs201252664     0.1963     0.1963          1          1          1          1      0.996          1 
  19    rs61229509     0.1964     0.1964          1          1          1          1      0.996          1 
  19    rs73503015     0.1964     0.1964          1          1          1          1      0.996          1 
  19    rs73503016     0.1964     0.1964          1          1          1          1      0.996          1 
  19     rs6511182     0.1965     0.1965          1          1          1          1      0.996          1 
  19     rs1561405     0.1965     0.1965          1          1          1          1      0.996          1 
  19     rs2967720     0.1965     0.1965          1          1          1          1      0.996          1 
  19    rs10415539     0.1965     0.1965          1          1          1          1      0.996          1 
  19    rs10408865     0.1966     0.1966          1          1          1          1      0.996          1 
  19    rs56915116     0.1967     0.1967          1          1          1          1      0.996          1 
  19    rs11671296     0.1969     0.1969          1          1          1          1      0.996          1 
  19    rs78378291     0.1969     0.1969          1          1          1          1      0.996          1 
  19    rs11669411      0.197      0.197          1          1          1          1      0.996          1 
  19   rs141340977     0.1973     0.1973          1          1          1          1      0.996          1 
  19    rs56201147     0.1976     0.1976          1          1          1          1      0.996          1 
  19   rs112331360     0.1977     0.1977          1          1          1          1      0.996          1 
  19   rs545863264     0.1978     0.1978          1          1          1          1      0.996          1 
  19    rs10413489     0.1982     0.1982          1          1          1          1      0.996          1 
  19    rs79896953     0.1982     0.1982          1          1          1          1      0.996          1 
  19    rs28362447     0.1989     0.1989          1          1          1          1      0.996          1 
  19   rs112476482      0.199      0.199          1          1          1          1      0.996          1 
  19     rs3097354     0.1993     0.1993          1          1          1          1      0.996          1 
  19    rs73503755     0.1995     0.1995          1          1          1          1      0.996          1 
  19   rs147563019     0.1995     0.1995          1          1          1          1      0.996          1 
  19    rs79817042     0.1995     0.1995          1          1          1          1      0.996          1 
  19    rs57038171     0.1996     0.1996          1          1          1          1      0.996          1 
  19   rs144977392     0.2001     0.2001          1          1          1          1      0.996          1 
  19   rs115884237     0.2001     0.2001          1          1          1          1      0.996          1 
  19   rs114461382     0.2001     0.2001          1          1          1          1      0.996          1 
  19    rs10745023     0.2001     0.2001          1          1          1          1      0.996          1 
  19     rs8103270     0.2001     0.2001          1          1          1          1      0.996          1 
  19     rs1433062     0.2001     0.2001          1          1          1          1      0.996          1 
  19     rs2335531     0.2001     0.2001          1          1          1          1      0.996          1 
  19    rs11666765     0.2001     0.2001          1          1          1          1      0.996          1 
  19    rs17272543     0.2001     0.2001          1          1          1          1      0.996          1 
  19    rs11668157     0.2001     0.2001          1          1          1          1      0.996          1 
  19   rs143079189     0.2001     0.2001          1          1          1          1      0.996          1 
  19    rs79348329     0.2002     0.2002          1          1          1          1      0.996          1 
  19    rs58933546     0.2002     0.2002          1          1          1          1      0.996          1 
  19   rs114205023     0.2002     0.2002          1          1          1          1      0.996          1 
  19   rs187466049     0.2002     0.2002          1          1          1          1      0.996          1 
  19   rs112002107     0.2002     0.2002          1          1          1          1      0.996          1 
  19   rs141982500     0.2004     0.2004          1          1          1          1      0.996          1 
  19   rs115445132     0.2004     0.2004          1          1          1          1      0.996          1 
  19     rs2012175     0.2006     0.2006          1          1          1          1      0.996          1 
  19    rs35042054     0.2008     0.2008          1          1          1          1      0.996          1 
  19     rs4804225      0.201      0.201          1          1          1          1      0.996          1 
  19   rs111481125     0.2011     0.2011          1          1          1          1      0.996          1 
  19    rs62125170     0.2012     0.2012          1          1          1          1      0.996          1 
  19     rs8111010     0.2013     0.2013          1          1          1          1      0.996          1 
  19     rs8111017     0.2013     0.2013          1          1          1          1      0.996          1 
  19     rs8101948     0.2013     0.2013          1          1          1          1      0.996          1 
  19    rs76487194     0.2014     0.2014          1          1          1          1      0.996          1 
  19    rs77648907     0.2014     0.2014          1          1          1          1      0.996          1 
  19   rs150393622     0.2014     0.2014          1          1          1          1      0.996          1 
  19   rs115988786     0.2014     0.2014          1          1          1          1      0.996          1 
  19   rs111789436     0.2016     0.2016          1          1          1          1      0.996          1 
  19    rs10421704     0.2016     0.2016          1          1          1          1      0.996          1 
  19   rs115434756     0.2017     0.2017          1          1          1          1      0.996          1 
  19   rs114251933     0.2017     0.2017          1          1          1          1      0.996          1 
  19   rs148119920     0.2017     0.2017          1          1          1          1      0.996          1 
  19   rs147731758     0.2017     0.2017          1          1          1          1      0.996          1 
  19   rs115383992     0.2017     0.2017          1          1          1          1      0.996          1 
  19   rs116288099     0.2017     0.2017          1          1          1          1      0.996          1 
  19     rs7253795     0.2018     0.2018          1          1          1          1      0.996          1 
  19     rs7249317     0.2018     0.2018          1          1          1          1      0.996          1 
  19     rs7254172     0.2018     0.2018          1          1          1          1      0.996          1 
  19    rs12976226     0.2018     0.2018          1          1          1          1      0.996          1 
  19    rs12327892     0.2018     0.2018          1          1          1          1      0.996          1 
  19    rs62106649     0.2019     0.2019          1          1          1          1      0.996          1 
  19    rs56852049     0.2019     0.2019          1          1          1          1      0.996          1 
  19    rs61179535     0.2019     0.2019          1          1          1          1      0.996          1 
  19    rs57329093     0.2019     0.2019          1          1          1          1      0.996          1 
  19    rs78494599     0.2019     0.2019          1          1          1          1      0.996          1 
  19   rs111850522     0.2019     0.2019          1          1          1          1      0.996          1 
  19   rs199701591     0.2021     0.2021          1          1          1          1      0.996          1 
  19   rs116029154     0.2022     0.2022          1          1          1          1      0.996          1 
  19   rs114601404     0.2025     0.2025          1          1          1          1      0.996          1 
  19     rs7249689     0.2025     0.2025          1          1          1          1      0.996          1 
  19   rs561140642     0.2026     0.2026          1          1          1          1      0.996          1 
  19    rs35314828     0.2027     0.2027          1          1          1          1      0.996          1 
  19    rs62119448     0.2027     0.2027          1          1          1          1      0.996          1 
  19    rs28485310     0.2027     0.2027          1          1          1          1      0.996          1 
  19    rs11085209     0.2028     0.2028          1          1          1          1      0.996          1 
  19     rs3826741     0.2028     0.2028          1          1          1          1      0.996          1 
  19     rs3136653     0.2028     0.2028          1          1          1          1      0.996          1 
  19    rs12460478     0.2028     0.2028          1          1          1          1      0.996          1 
  19    rs16994221     0.2028     0.2028          1          1          1          1      0.996          1 
  19    rs36145952     0.2028     0.2028          1          1          1          1      0.996          1 
  19   rs140843881     0.2029     0.2029          1          1          1          1      0.996          1 
  19   rs567823831     0.2029     0.2029          1          1          1          1      0.996          1 
  19   rs151173567      0.203      0.203          1          1          1          1      0.996          1 
  19    rs10408733      0.203      0.203          1          1          1          1      0.996          1 
  19   rs114077267     0.2031     0.2031          1          1          1          1      0.996          1 
  19   rs115208233     0.2031     0.2031          1          1          1          1      0.996          1 
  19     rs8111037     0.2031     0.2031          1          1          1          1      0.996          1 
  19    rs62125171     0.2033     0.2033          1          1          1          1      0.996          1 
  19     rs2028822     0.2033     0.2033          1          1          1          1      0.996          1 
  19   rs145959411     0.2033     0.2033          1          1          1          1      0.996          1 
  19    rs28495703     0.2033     0.2033          1          1          1          1      0.996          1 
  19   rs200318540     0.2034     0.2034          1          1          1          1      0.996          1 
  19     rs1549257     0.2034     0.2034          1          1          1          1      0.996          1 
  19     rs4807055     0.2037     0.2037          1          1          1          1      0.996          1 
  19     rs7245450     0.2037     0.2037          1          1          1          1      0.996          1 
  19     rs4807057     0.2037     0.2037          1          1          1          1      0.996          1 
  19   rs139753277     0.2038     0.2038          1          1          1          1      0.996          1 
  19   rs569662146     0.2038     0.2038          1          1          1          1      0.996          1 
  19   rs528932392     0.2038     0.2038          1          1          1          1      0.996          1 
  19   rs534438586     0.2038     0.2038          1          1          1          1      0.996          1 
  19   rs188197622     0.2038     0.2038          1          1          1          1      0.996          1 
  19    rs73921546     0.2039     0.2039          1          1          1          1      0.996          1 
  19    rs10422720      0.204      0.204          1          1          1          1      0.996          1 
  19    rs35412614      0.204      0.204          1          1          1          1      0.996          1 
  19    rs28552734      0.204      0.204          1          1          1          1      0.996          1 
  19      rs348374      0.204      0.204          1          1          1          1      0.996          1 
  19    rs16993501     0.2041     0.2041          1          1          1          1      0.996          1 
  19     rs4044528     0.2042     0.2042          1          1          1          1      0.996          1 
  19      rs348375     0.2043     0.2043          1          1          1          1      0.996          1 
  19    rs74174807     0.2043     0.2043          1          1          1          1      0.996          1 
  19     rs4028335     0.2043     0.2043          1          1          1          1      0.996          1 
  19    rs10469479     0.2044     0.2044          1          1          1          1      0.996          1 
  19    rs13344097     0.2044     0.2044          1          1          1          1      0.996          1 
  19      rs382818     0.2045     0.2045          1          1          1          1      0.996          1 
  19     rs5827005     0.2045     0.2045          1          1          1          1      0.996          1 
  19     rs7258475     0.2046     0.2046          1          1          1          1      0.996          1 
  19     rs7259761     0.2046     0.2046          1          1          1          1      0.996          1 
  19    rs34831649     0.2046     0.2046          1          1          1          1      0.996          1 
  19    rs12985605     0.2046     0.2046          1          1          1          1      0.996          1 
  19      rs626000     0.2046     0.2046          1          1          1          1      0.996          1 
  19    rs36071073     0.2046     0.2046          1          1          1          1      0.996          1 
  19      rs481912     0.2046     0.2046          1          1          1          1      0.996          1 
  19    rs10425737     0.2046     0.2046          1          1          1          1      0.996          1 
  19    rs10406420     0.2046     0.2046          1          1          1          1      0.996          1 
  19    rs55922947     0.2048     0.2048          1          1          1          1      0.996          1 
  19     rs2303109     0.2048     0.2048          1          1          1          1      0.996          1 
  19     rs4804060     0.2048     0.2048          1          1          1          1      0.996          1 
  19    rs75207409     0.2049     0.2049          1          1          1          1      0.996          1 
  19    rs76913348     0.2049     0.2049          1          1          1          1      0.996          1 
  19   rs115753335     0.2049     0.2049          1          1          1          1      0.996          1 
  19    rs75613600     0.2049     0.2049          1          1          1          1      0.996          1 
  19     rs4804753      0.205      0.205          1          1          1          1      0.996          1 
  19    rs55726729      0.205      0.205          1          1          1          1      0.996          1 
  19    rs55757204      0.205      0.205          1          1          1          1      0.996          1 
  19    rs10408536     0.2051     0.2051          1          1          1          1      0.996          1 
  19    rs28489666     0.2051     0.2051          1          1          1          1      0.996          1 
  19   rs143303463     0.2052     0.2052          1          1          1          1      0.996          1 
  19   rs115807237     0.2052     0.2052          1          1          1          1      0.996          1 
  19    rs10420795     0.2054     0.2054          1          1          1          1      0.996          1 
  19    rs10409603     0.2054     0.2054          1          1          1          1      0.996          1 
  19   rs143029988     0.2054     0.2054          1          1          1          1      0.996          1 
  19    rs10425549     0.2056     0.2056          1          1          1          1      0.996          1 
  19    rs35006155     0.2057     0.2057          1          1          1          1      0.996          1 
  19    rs10405061     0.2057     0.2057          1          1          1          1      0.996          1 
  19     rs8100137     0.2058     0.2058          1          1          1          1      0.996          1 
  19    rs10407714     0.2059     0.2059          1          1          1          1      0.996          1 
  19     rs6511937     0.2059     0.2059          1          1          1          1      0.996          1 
  19   rs201491237      0.206      0.206          1          1          1          1      0.996          1 
  19   rs551347678     0.2064     0.2064          1          1          1          1      0.996          1 
  19        rs6791     0.2064     0.2064          1          1          1          1      0.996          1 
  19   rs200152943     0.2065     0.2065          1          1          1          1      0.996          1 
  19     rs8101614     0.2066     0.2066          1          1          1          1      0.996          1 
  19   rs141369225     0.2067     0.2067          1          1          1          1      0.996          1 
  19    rs34344658     0.2067     0.2067          1          1          1          1      0.996          1 
  19    rs34350946     0.2067     0.2067          1          1          1          1      0.996          1 
  19    rs74174839     0.2069     0.2069          1          1          1          1      0.996          1 
  19    rs79736446      0.207      0.207          1          1          1          1      0.996          1 
  19     rs8112219     0.2071     0.2071          1          1          1          1      0.996          1 
  19   rs113912884     0.2071     0.2071          1          1          1          1      0.996          1 
  19   rs113109804     0.2071     0.2071          1          1          1          1      0.996          1 
  19     rs7253194     0.2071     0.2071          1          1          1          1      0.996          1 
  19    rs62106642     0.2071     0.2071          1          1          1          1      0.996          1 
  19    rs62123073     0.2073     0.2073          1          1          1          1      0.996          1 
  19   rs562986660     0.2076     0.2076          1          1          1          1      0.996          1 
  19   rs141575953     0.2076     0.2076          1          1          1          1      0.996          1 
  19   rs112574296     0.2077     0.2077          1          1          1          1      0.996          1 
  19      rs344590     0.2077     0.2077          1          1          1          1      0.996          1 
  19    rs74508573     0.2078     0.2078          1          1          1          1      0.996          1 
  19    rs16994164     0.2078     0.2078          1          1          1          1      0.996          1 
  19    rs78463963     0.2078     0.2078          1          1          1          1      0.996          1 
  19    rs16994167     0.2078     0.2078          1          1          1          1      0.996          1 
  19   rs115267256     0.2078     0.2078          1          1          1          1      0.996          1 
  19   rs200915867     0.2078     0.2078          1          1          1          1      0.996          1 
  19   rs116678829     0.2078     0.2078          1          1          1          1      0.996          1 
  19   rs538191583     0.2078     0.2078          1          1          1          1      0.996          1 
  19    rs16994169     0.2078     0.2078          1          1          1          1      0.996          1 
  19    rs16990074     0.2078     0.2078          1          1          1          1      0.996          1 
  19   rs145123564     0.2078     0.2078          1          1          1          1      0.996          1 
  19   rs534639808     0.2078     0.2078          1          1          1          1      0.996          1 
  19   rs534176903     0.2078     0.2078          1          1          1          1      0.996          1 
  19   rs554444184     0.2078     0.2078          1          1          1          1      0.996          1 
  19   rs115637320     0.2078     0.2078          1          1          1          1      0.996          1 
  19   rs369668340     0.2078     0.2078          1          1          1          1      0.996          1 
  19   rs192567540     0.2078     0.2078          1          1          1          1      0.996          1 
  19   rs147598229     0.2078     0.2078          1          1          1          1      0.996          1 
  19   rs114162653     0.2078     0.2078          1          1          1          1      0.996          1 
  19   rs151035284     0.2078     0.2078          1          1          1          1      0.996          1 
  19   rs115887701     0.2078     0.2078          1          1          1          1      0.996          1 
  19   rs140622481     0.2078     0.2078          1          1          1          1      0.996          1 
  19    rs16994171     0.2078     0.2078          1          1          1          1      0.996          1 
  19    rs74757437     0.2078     0.2078          1          1          1          1      0.996          1 
  19    rs16994173     0.2078     0.2078          1          1          1          1      0.996          1 
  19    rs78958929     0.2078     0.2078          1          1          1          1      0.996          1 
  19     rs4804304     0.2078     0.2078          1          1          1          1      0.996          1 
  19     rs4804072     0.2078     0.2078          1          1          1          1      0.996          1 
  19    rs11334308     0.2078     0.2078          1          1          1          1      0.996          1 
  19   rs566690432     0.2078     0.2078          1          1          1          1      0.996          1 
  19     rs4804073     0.2078     0.2078          1          1          1          1      0.996          1 
  19    rs16994185     0.2078     0.2078          1          1          1          1      0.996          1 
  19    rs16994189     0.2078     0.2078          1          1          1          1      0.996          1 
  19    rs76195114     0.2078     0.2078          1          1          1          1      0.996          1 
  19   rs111892938     0.2078     0.2078          1          1          1          1      0.996          1 
  19     rs2229432     0.2078     0.2078          1          1          1          1      0.996          1 
  19    rs16994200     0.2078     0.2078          1          1          1          1      0.996          1 
  19    rs77416154     0.2078     0.2078          1          1          1          1      0.996          1 
  19   rs113396079     0.2078     0.2078          1          1          1          1      0.996          1 
  19   rs112540628     0.2078     0.2078          1          1          1          1      0.996          1 
  19   rs149954658     0.2078     0.2078          1          1          1          1      0.996          1 
  19   rs193191063     0.2078     0.2078          1          1          1          1      0.996          1 
  19   rs200820470     0.2078     0.2078          1          1          1          1      0.996          1 
  19    rs13306451     0.2078     0.2078          1          1          1          1      0.996          1 
  19     rs2229430     0.2078     0.2078          1          1          1          1      0.996          1 
  19     rs2229434     0.2078     0.2078          1          1          1          1      0.996          1 
  19    rs16994210     0.2078     0.2078          1          1          1          1      0.996          1 
  19    rs67009449     0.2078     0.2078          1          1          1          1      0.996          1 
  19   rs115043703     0.2078     0.2078          1          1          1          1      0.996          1 
  19   rs143427778     0.2078     0.2078          1          1          1          1      0.996          1 
  19   rs548417145     0.2078     0.2078          1          1          1          1      0.996          1 
  19    rs34377020     0.2078     0.2078          1          1          1          1      0.996          1 
  19   rs141722657     0.2079     0.2079          1          1          1          1      0.996          1 
  19     rs7246111     0.2081     0.2081          1          1          1          1      0.996          1 
  19   rs556893284     0.2081     0.2081          1          1          1          1      0.996          1 
  19    rs66586989     0.2081     0.2081          1          1          1          1      0.996          1 
  19      rs551244     0.2081     0.2081          1          1          1          1      0.996          1 
  19     rs7253176     0.2083     0.2083          1          1          1          1      0.996          1 
  19    rs75944137     0.2083     0.2083          1          1          1          1      0.996          1 
  19    rs74862548     0.2083     0.2083          1          1          1          1      0.996          1 
  19     rs7251166     0.2083     0.2083          1          1          1          1      0.996          1 
  19     rs2352955     0.2083     0.2083          1          1          1          1      0.996          1 
  19     rs2287845     0.2083     0.2083          1          1          1          1      0.996          1 
  19     rs2355315     0.2083     0.2083          1          1          1          1      0.996          1 
  19     rs2253756     0.2083     0.2083          1          1          1          1      0.996          1 
  19     rs2355316     0.2083     0.2083          1          1          1          1      0.996          1 
  19      rs408004     0.2083     0.2083          1          1          1          1      0.996          1 
  19      rs385421     0.2083     0.2083          1          1          1          1      0.996          1 
  19     rs2355317     0.2083     0.2083          1          1          1          1      0.996          1 
  19      rs448260     0.2083     0.2083          1          1          1          1      0.996          1 
  19     rs5826946     0.2083     0.2083          1          1          1          1      0.996          1 
  19      rs366510     0.2083     0.2083          1          1          1          1      0.996          1 
  19     rs1833792     0.2083     0.2083          1          1          1          1      0.996          1 
  19    rs10596077     0.2083     0.2083          1          1          1          1      0.996          1 
  19    rs62125104     0.2083     0.2083          1          1          1          1      0.996          1 
  19    rs62125105     0.2083     0.2083          1          1          1          1      0.996          1 
  19    rs62125106     0.2083     0.2083          1          1          1          1      0.996          1 
  19    rs35162257     0.2083     0.2083          1          1          1          1      0.996          1 
  19   rs200190294     0.2083     0.2083          1          1          1          1      0.996          1 
  19      rs445750     0.2083     0.2083          1          1          1          1      0.996          1 
  19      rs392690     0.2083     0.2083          1          1          1          1      0.996          1 
  19     rs2642208     0.2083     0.2083          1          1          1          1      0.996          1 
  19    rs11569459     0.2083     0.2083          1          1          1          1      0.996          1 
  19    rs11569458     0.2083     0.2083          1          1          1          1      0.996          1 
  19    rs11569457     0.2083     0.2083          1          1          1          1      0.996          1 
  19     rs2642207     0.2083     0.2083          1          1          1          1      0.996          1 
  19      rs408290     0.2083     0.2083          1          1          1          1      0.996          1 
  19      rs433594     0.2083     0.2083          1          1          1          1      0.996          1 
  19      rs428453     0.2083     0.2083          1          1          1          1      0.996          1 
  19      rs432823     0.2083     0.2083          1          1          1          1      0.996          1 
  19   rs149779298     0.2087     0.2087          1          1          1          1      0.996          1 
  19    rs61744612     0.2087     0.2087          1          1          1          1      0.996          1 
  19    rs78704866     0.2087     0.2087          1          1          1          1      0.996          1 
  19    rs61734212     0.2087     0.2087          1          1          1          1      0.996          1 
  19   rs114396204     0.2087     0.2087          1          1          1          1      0.996          1 
  19    rs79087669     0.2087     0.2087          1          1          1          1      0.996          1 
  19    rs77727786     0.2087     0.2087          1          1          1          1      0.996          1 
  19   rs115596454     0.2087     0.2087          1          1          1          1      0.996          1 
  19   rs114440004     0.2087     0.2087          1          1          1          1      0.996          1 
  19   rs116765650     0.2087     0.2087          1          1          1          1      0.996          1 
  19   rs186220398     0.2087     0.2087          1          1          1          1      0.996          1 
  19   rs148855601     0.2087     0.2087          1          1          1          1      0.996          1 
  19   rs189960946     0.2087     0.2087          1          1          1          1      0.996          1 
  19    rs11880568     0.2089     0.2089          1          1          1          1      0.996          1 
  19     rs7408159     0.2089     0.2089          1          1          1          1      0.996          1 
  19     rs7408584     0.2089     0.2089          1          1          1          1      0.996          1 
  19    rs10416534      0.209      0.209          1          1          1          1      0.996          1 
  19   rs151019346     0.2091     0.2091          1          1          1          1      0.996          1 
  19     rs9749164     0.2091     0.2091          1          1          1          1      0.996          1 
  19    rs10407248     0.2092     0.2092          1          1          1          1      0.996          1 
  19   rs546602728     0.2092     0.2092          1          1          1          1      0.996          1 
  19    rs12984133     0.2094     0.2094          1          1          1          1      0.996          1 
  19      rs694414     0.2095     0.2095          1          1          1          1      0.996          1 
  19     rs7247223     0.2097     0.2097          1          1          1          1      0.996          1 
  19    rs73920795     0.2097     0.2097          1          1          1          1      0.996          1 
  19    rs78872810     0.2097     0.2097          1          1          1          1      0.996          1 
  19   rs113930164     0.2097     0.2097          1          1          1          1      0.996          1 
  19   rs554887233     0.2097     0.2097          1          1          1          1      0.996          1 
  19    rs56194101     0.2097     0.2097          1          1          1          1      0.996          1 
  19    rs75857062     0.2097     0.2097          1          1          1          1      0.996          1 
  19   rs115681744     0.2097     0.2097          1          1          1          1      0.996          1 
  19    rs77719413     0.2097     0.2097          1          1          1          1      0.996          1 
  19    rs79224343     0.2097     0.2097          1          1          1          1      0.996          1 
  19    rs78917808     0.2098     0.2098          1          1          1          1      0.996          1 
  19     rs2918302     0.2099     0.2099          1          1          1          1      0.996          1 
  19     rs2967684     0.2099     0.2099          1          1          1          1      0.996          1 
  19     rs2918301     0.2099     0.2099          1          1          1          1      0.996          1 
  19     rs2967685     0.2099     0.2099          1          1          1          1      0.996          1 
  19    rs11670067     0.2099     0.2099          1          1          1          1      0.996          1 
  19    rs61154119     0.2099     0.2099          1          1          1          1      0.996          1 
  19   rs140154668     0.2099     0.2099          1          1          1          1      0.996          1 
  19   rs111065633     0.2099     0.2099          1          1          1          1      0.996          1 
  19   rs145300825     0.2099     0.2099          1          1          1          1      0.996          1 
  19   rs140153525     0.2099     0.2099          1          1          1          1      0.996          1 
  19     rs2918306     0.2099     0.2099          1          1          1          1      0.996          1 
  19     rs2967673     0.2099     0.2099          1          1          1          1      0.996          1 
  19     rs1473280     0.2099     0.2099          1          1          1          1      0.996          1 
  19     rs1473281     0.2099     0.2099          1          1          1          1      0.996          1 
  19     rs2164983     0.2099     0.2099          1          1          1          1      0.996          1 
  19   rs146366338     0.2099     0.2099          1          1          1          1      0.996          1 
  19     rs2967675     0.2099     0.2099          1          1          1          1      0.996          1 
  19     rs2967676     0.2099     0.2099          1          1          1          1      0.996          1 
  19     rs2967677     0.2099     0.2099          1          1          1          1      0.996          1 
  19     rs2918307     0.2099     0.2099          1          1          1          1      0.996          1 
  19     rs2918308     0.2099     0.2099          1          1          1          1      0.996          1 
  19     rs2918309     0.2099     0.2099          1          1          1          1      0.996          1 
  19     rs7253377     0.2099     0.2099          1          1          1          1      0.996          1 
  19    rs10410007       0.21       0.21          1          1          1          1      0.996          1 
  19    rs28525213       0.21       0.21          1          1          1          1      0.996          1 
  19   rs570964521     0.2101     0.2101          1          1          1          1      0.996          1 
  19   rs113673233     0.2102     0.2102          1          1          1          1      0.996          1 
  19    rs59812602     0.2102     0.2102          1          1          1          1      0.996          1 
  19    rs73503763     0.2103     0.2103          1          1          1          1      0.996          1 
  19   rs374645448     0.2103     0.2103          1          1          1          1      0.996          1 
  19     rs7254322     0.2103     0.2103          1          1          1          1      0.996          1 
  19    rs10416737     0.2103     0.2103          1          1          1          1      0.996          1 
  19    rs17468222     0.2105     0.2105          1          1          1          1      0.996          1 
  19    rs78656425     0.2105     0.2105          1          1          1          1      0.996          1 
  19   rs113361978     0.2105     0.2105          1          1          1          1      0.996          1 
  19   rs141399079     0.2105     0.2105          1          1          1          1      0.996          1 
  19   rs587691262     0.2108     0.2108          1          1          1          1      0.996          1 
  19   rs587597730     0.2108     0.2108          1          1          1          1      0.996          1 
  19   rs575197159     0.2108     0.2108          1          1          1          1      0.996          1 
  19   rs544697549     0.2108     0.2108          1          1          1          1      0.996          1 
  19    rs12978757     0.2109     0.2109          1          1          1          1      0.996          1 
  19   rs113555330      0.211      0.211          1          1          1          1      0.996          1 
  19     rs1026466      0.211      0.211          1          1          1          1      0.996          1 
  19     rs7250134      0.211      0.211          1          1          1          1      0.996          1 
  19    rs10417703      0.211      0.211          1          1          1          1      0.996          1 
  19    rs12463123     0.2111     0.2111          1          1          1          1      0.996          1 
  19   rs577033571     0.2111     0.2111          1          1          1          1      0.996          1 
  19   rs531123623     0.2112     0.2112          1          1          1          1      0.996          1 
  19    rs56228035     0.2113     0.2113          1          1          1          1      0.996          1 
  19    rs12972418     0.2113     0.2113          1          1          1          1      0.996          1 
  19     rs2967713     0.2114     0.2114          1          1          1          1      0.996          1 
  19    rs73920723     0.2114     0.2114          1          1          1          1      0.996          1 
  19     rs8100375     0.2114     0.2114          1          1          1          1      0.996          1 
  19    rs73920726     0.2114     0.2114          1          1          1          1      0.996          1 
  19    rs73920727     0.2114     0.2114          1          1          1          1      0.996          1 
  19    rs17264395     0.2114     0.2114          1          1          1          1      0.996          1 
  19     rs7253197     0.2114     0.2114          1          1          1          1      0.996          1 
  19   rs147905407     0.2114     0.2114          1          1          1          1      0.996          1 
  19    rs56253013     0.2114     0.2114          1          1          1          1      0.996          1 
  19    rs76144183     0.2114     0.2114          1          1          1          1      0.996          1 
  19    rs77363050     0.2114     0.2114          1          1          1          1      0.996          1 
  19    rs73920753     0.2114     0.2114          1          1          1          1      0.996          1 
  19    rs73920755     0.2114     0.2114          1          1          1          1      0.996          1 
  19    rs73920756     0.2114     0.2114          1          1          1          1      0.996          1 
  19   rs114860328     0.2114     0.2114          1          1          1          1      0.996          1 
  19    rs73920762     0.2114     0.2114          1          1          1          1      0.996          1 
  19    rs59385074     0.2114     0.2114          1          1          1          1      0.996          1 
  19    rs73920764     0.2114     0.2114          1          1          1          1      0.996          1 
  19    rs73920765     0.2114     0.2114          1          1          1          1      0.996          1 
  19    rs58703238     0.2114     0.2114          1          1          1          1      0.996          1 
  19    rs73920770     0.2114     0.2114          1          1          1          1      0.996          1 
  19    rs60202069     0.2114     0.2114          1          1          1          1      0.996          1 
  19    rs73920784     0.2114     0.2114          1          1          1          1      0.996          1 
  19   rs150910615     0.2115     0.2115          1          1          1          1      0.996          1 
  19    rs16979286     0.2115     0.2115          1          1          1          1      0.996          1 
  19    rs11667611     0.2115     0.2115          1          1          1          1      0.996          1 
  19     rs2019092     0.2115     0.2115          1          1          1          1      0.996          1 
  19    rs73546588     0.2117     0.2117          1          1          1          1      0.996          1 
  19    rs73548324     0.2117     0.2117          1          1          1          1      0.996          1 
  19    rs74500071     0.2117     0.2117          1          1          1          1      0.996          1 
  19    rs60236148     0.2117     0.2117          1          1          1          1      0.996          1 
  19   rs111281985     0.2117     0.2117          1          1          1          1      0.996          1 
  19     rs6603151     0.2117     0.2117          1          1          1          1      0.996          1 
  19    rs75933578     0.2118     0.2118          1          1          1          1      0.996          1 
  19    rs76045003     0.2118     0.2118          1          1          1          1      0.996          1 
  19   rs115371334     0.2118     0.2118          1          1          1          1      0.996          1 
  19   rs116834145     0.2118     0.2118          1          1          1          1      0.996          1 
  19    rs80190249     0.2118     0.2118          1          1          1          1      0.996          1 
  19    rs77665129     0.2118     0.2118          1          1          1          1      0.996          1 
  19    rs75366109     0.2118     0.2118          1          1          1          1      0.996          1 
  19   rs113958185     0.2118     0.2118          1          1          1          1      0.996          1 
  19   rs113441103     0.2118     0.2118          1          1          1          1      0.996          1 
  19    rs78494775     0.2118     0.2118          1          1          1          1      0.996          1 
  19    rs78612848     0.2118     0.2118          1          1          1          1      0.996          1 
  19   rs113314908     0.2118     0.2118          1          1          1          1      0.996          1 
  19    rs77619851     0.2118     0.2118          1          1          1          1      0.996          1 
  19   rs113791110     0.2118     0.2118          1          1          1          1      0.996          1 
  19   rs144945223     0.2118     0.2118          1          1          1          1      0.996          1 
  19   rs112708357     0.2118     0.2118          1          1          1          1      0.996          1 
  19    rs78584255     0.2118     0.2118          1          1          1          1      0.996          1 
  19   rs111523968     0.2118     0.2118          1          1          1          1      0.996          1 
  19    rs74895591     0.2118     0.2118          1          1          1          1      0.996          1 
  19   rs112702826     0.2118     0.2118          1          1          1          1      0.996          1 
  19   rs112661498     0.2118     0.2118          1          1          1          1      0.996          1 
  19   rs111587572     0.2118     0.2118          1          1          1          1      0.996          1 
  19    rs76490307     0.2118     0.2118          1          1          1          1      0.996          1 
  19    rs75162614     0.2118     0.2118          1          1          1          1      0.996          1 
  19   rs113625471     0.2118     0.2118          1          1          1          1      0.996          1 
  19    rs75915449     0.2118     0.2118          1          1          1          1      0.996          1 
  19   rs145515071     0.2118     0.2118          1          1          1          1      0.996          1 
  19    rs77294189     0.2118     0.2118          1          1          1          1      0.996          1 
  19    rs79554965     0.2118     0.2118          1          1          1          1      0.996          1 
  19   rs111964534     0.2118     0.2118          1          1          1          1      0.996          1 
  19   rs113961306     0.2118     0.2118          1          1          1          1      0.996          1 
  19   rs138598087     0.2118     0.2118          1          1          1          1      0.996          1 
  19   rs112714471     0.2118     0.2118          1          1          1          1      0.996          1 
  19   rs113240307     0.2118     0.2118          1          1          1          1      0.996          1 
  19    rs76024709     0.2118     0.2118          1          1          1          1      0.996          1 
  19    rs77657770     0.2118     0.2118          1          1          1          1      0.996          1 
  19    rs76428705     0.2118     0.2118          1          1          1          1      0.996          1 
  19   rs111973445     0.2118     0.2118          1          1          1          1      0.996          1 
  19    rs75645001     0.2118     0.2118          1          1          1          1      0.996          1 
  19   rs111360723     0.2118     0.2118          1          1          1          1      0.996          1 
  19   rs540815089     0.2118     0.2118          1          1          1          1      0.996          1 
  19   rs146533533     0.2118     0.2118          1          1          1          1      0.996          1 
  19   rs141976291     0.2118     0.2118          1          1          1          1      0.996          1 
  19     rs9676759     0.2118     0.2118          1          1          1          1      0.996          1 
  19   rs200954323     0.2118     0.2118          1          1          1          1      0.996          1 
  19   rs148002503     0.2118     0.2118          1          1          1          1      0.996          1 
  19    rs73001538     0.2118     0.2118          1          1          1          1      0.996          1 
  19    rs11878235     0.2121     0.2121          1          1          1          1      0.996          1 
  19   rs144841056     0.2121     0.2121          1          1          1          1      0.996          1 
  19   rs184186647     0.2121     0.2121          1          1          1          1      0.996          1 
  19   rs144566775     0.2121     0.2121          1          1          1          1      0.996          1 
  19     rs2918312     0.2122     0.2122          1          1          1          1      0.996          1 
  19    rs10412515     0.2123     0.2123          1          1          1          1      0.996          1 
  19     rs7507522     0.2123     0.2123          1          1          1          1      0.996          1 
  19     rs7508527     0.2123     0.2123          1          1          1          1      0.996          1 
  19     rs7507914     0.2123     0.2123          1          1          1          1      0.996          1 
  19    rs10403530     0.2123     0.2123          1          1          1          1      0.996          1 
  19   rs200135820     0.2123     0.2123          1          1          1          1      0.996          1 
  19     rs4804268     0.2123     0.2123          1          1          1          1      0.996          1 
  19   rs143026481     0.2123     0.2123          1          1          1          1      0.996          1 
  19    rs10424521     0.2124     0.2124          1          1          1          1      0.996          1 
  19   rs113019969     0.2126     0.2126          1          1          1          1      0.996          1 
  19     rs4804403     0.2127     0.2127          1          1          1          1      0.996          1 
  19    rs11465413      0.213      0.213          1          1          1          1      0.996          1 
  19     rs8107597     0.2131     0.2131          1          1          1          1      0.996          1 
  19   rs565908469     0.2131     0.2131          1          1          1          1      0.996          1
[truncated: 1,674,109 more chars]
