# Supplementary material for: Cell-to-cell expression dispersion of B-cell surface proteins is linked to genetic variants in humans
Source: Commun Biol. 2020 Jul 3;3:346. doi: 10.1038/s42003-020-1075-1 (PMC7335051; doi:10.1038/s42003-020-1075-1)
Supplement: Supplementary file 4 — Supplementary Data 2 [file 42003_2020_1075_MOESM4_ESM.zip › Supplementary_Data_S2/plink-results-40LCLs/CD23_chr19_mean1/CD23_mean1_40_LCLs.qassoc.means]

 CHR           SNP  VALUE      G11      G12      G22
  19   rs182840630   GENO      G/G      G/C      C/C
  19   rs182840630 COUNTS        0        5       35
  19   rs182840630   FREQ        0    0.125    0.875
  19   rs182840630   MEAN       NA    7.111    7.343
  19   rs182840630     SD       NA   0.5151   0.6692
  19   rs544445641   GENO    CA/CA     CA/C      C/C
  19   rs544445641 COUNTS        5       19       16
  19   rs544445641   FREQ    0.125    0.475      0.4
  19   rs544445641   MEAN    7.864    7.064    7.438
  19   rs544445641     SD   0.2532   0.6278   0.6445
  19   rs192156884   GENO      T/T      T/C      C/C
  19   rs192156884 COUNTS        0        4       36
  19   rs192156884   FREQ        0      0.1      0.9
  19   rs192156884   MEAN       NA    7.455    7.298
  19   rs192156884     SD       NA   0.6104   0.6616
  19   rs200619331   GENO      C/C  C/CTTTT CTTTT/CTTTT
  19   rs200619331 COUNTS        0        4       36
  19   rs200619331   FREQ        0      0.1      0.9
  19   rs200619331   MEAN       NA    7.443    7.299
  19   rs200619331     SD       NA   0.6281   0.6604
  19    rs71892431   GENO ATTATT/ATTATT ATTATT/A      A/A
  19    rs71892431 COUNTS        0       19       21
  19    rs71892431   FREQ        0    0.475    0.525
  19    rs71892431   MEAN       NA    7.202    7.415
  19    rs71892431     SD       NA   0.6761   0.6262
  19     rs3097894   GENO      T/T      T/C      C/C
  19     rs3097894 COUNTS        0       16       24
  19     rs3097894   FREQ        0      0.4      0.6
  19     rs3097894   MEAN       NA    7.145    7.426
  19     rs3097894     SD       NA   0.6961   0.6079
  19   rs115200198   GENO      G/G      G/C      C/C
  19   rs115200198 COUNTS        0        7       33
  19   rs115200198   FREQ        0    0.175    0.825
  19   rs115200198   MEAN       NA    7.374    7.301
  19   rs115200198     SD       NA   0.5597   0.6758
  19     rs2485272   GENO      T/T      T/C      C/C
  19     rs2485272 COUNTS        0       16       24
  19     rs2485272   FREQ        0      0.4      0.6
  19     rs2485272   MEAN       NA    7.145    7.426
  19     rs2485272     SD       NA   0.6961   0.6079
  19   rs148465953   GENO      A/A      A/G      G/G
  19   rs148465953 COUNTS        0        4       36
  19   rs148465953   FREQ        0      0.1      0.9
  19   rs148465953   MEAN       NA    7.455    7.298
  19   rs148465953     SD       NA   0.6104   0.6616
  19   rs115801704   GENO      A/A      A/G      G/G
  19   rs115801704 COUNTS        0        4       36
  19   rs115801704   FREQ        0      0.1      0.9
  19   rs115801704   MEAN       NA    7.556    7.287
  19   rs115801704     SD       NA   0.9268   0.6253
  19     rs7257191   GENO      G/G      G/A      A/A
  19     rs7257191 COUNTS        0       15       25
  19     rs7257191   FREQ        0    0.375    0.625
  19     rs7257191   MEAN       NA    7.089    7.448
  19     rs7257191     SD       NA   0.6817   0.6058
  19   rs147779689   GENO      G/G      G/T      T/T
  19   rs147779689 COUNTS        0        4       36
  19   rs147779689   FREQ        0      0.1      0.9
  19   rs147779689   MEAN       NA    7.747    7.265
  19   rs147779689     SD       NA   0.4969   0.6535
  19   rs115477493   GENO      T/T      T/G      G/G
  19   rs115477493 COUNTS        1        8       31
  19   rs115477493   FREQ    0.025      0.2    0.775
  19   rs115477493   MEAN     7.75    7.154    7.341
  19   rs115477493     SD        0   0.5964   0.6737
  19    rs11881309   GENO      A/A      A/C      C/C
  19    rs11881309 COUNTS        1       15       24
  19    rs11881309   FREQ    0.025    0.375      0.6
  19    rs11881309   MEAN     7.75    7.355     7.27
  19    rs11881309     SD        0   0.7542   0.6007
  19     rs2485273   GENO      A/A      A/G      G/G
  19     rs2485273 COUNTS        0       14       26
  19     rs2485273   FREQ        0     0.35     0.65
  19     rs2485273   MEAN       NA    7.129    7.413
  19     rs2485273     SD       NA   0.6837   0.6232
  19     rs2436497   GENO      T/T      T/C      C/C
  19     rs2436497 COUNTS        0       14       26
  19     rs2436497   FREQ        0     0.35     0.65
  19     rs2436497   MEAN       NA    7.129    7.413
  19     rs2436497     SD       NA   0.6837   0.6232
  19   rs540503483   GENO      A/A     A/AG    AG/AG
  19   rs540503483 COUNTS        0        4       36
  19   rs540503483   FREQ        0      0.1      0.9
  19   rs540503483   MEAN       NA      7.6    7.282
  19   rs540503483     SD       NA    0.347   0.6718
  19   rs141309403   GENO      T/T      T/A      A/A
  19   rs141309403 COUNTS        0        4       36
  19   rs141309403   FREQ        0      0.1      0.9
  19   rs141309403   MEAN       NA    7.747    7.265
  19   rs141309403     SD       NA   0.4969   0.6535
  19   rs150388021   GENO      A/A      A/C      C/C
  19   rs150388021 COUNTS        0       14       26
  19   rs150388021   FREQ        0     0.35     0.65
  19   rs150388021   MEAN       NA    7.215    7.366
  19   rs150388021     SD       NA   0.6252   0.6704
  19   rs113719826   GENO      A/A      A/G      G/G
  19   rs113719826 COUNTS        0        9       31
  19   rs113719826   FREQ        0    0.225    0.775
  19   rs113719826   MEAN       NA    6.991    7.407
  19   rs113719826     SD       NA   0.5611   0.6532
  19     rs2446201   GENO      T/T      T/C      C/C
  19     rs2446201 COUNTS        0        7       33
  19     rs2446201   FREQ        0    0.175    0.825
  19     rs2446201   MEAN       NA    7.374    7.301
  19     rs2446201     SD       NA   0.5597   0.6758
  19     rs2446202   GENO      C/C      C/G      G/G
  19     rs2446202 COUNTS        0       14       26
  19     rs2446202   FREQ        0     0.35     0.65
  19     rs2446202   MEAN       NA    7.129    7.413
  19     rs2446202     SD       NA   0.6837   0.6232
  19   rs544647993   GENO    AT/AT     AT/A      A/A
  19   rs544647993 COUNTS        2        8       30
  19   rs544647993   FREQ     0.05      0.2     0.75
  19   rs544647993   MEAN    7.489    7.335    7.296
  19   rs544647993     SD   0.2757   0.7036   0.6672
  19    rs12985299   GENO      C/C      C/G      G/G
  19    rs12985299 COUNTS        1        3       36
  19    rs12985299   FREQ    0.025    0.075      0.9
  19    rs12985299   MEAN    7.843    7.514    7.282
  19    rs12985299     SD        0   0.4663   0.6687
  19     rs2436495   GENO      T/T      T/C      C/C
  19     rs2436495 COUNTS        0       13       27
  19     rs2436495   FREQ        0    0.325    0.675
  19     rs2436495   MEAN       NA    7.132    7.401
  19     rs2436495     SD       NA   0.6266   0.6556
  19   rs192558256   GENO      T/T      T/C      C/C
  19   rs192558256 COUNTS        1       11       28
  19   rs192558256   FREQ    0.025    0.275      0.7
  19   rs192558256   MEAN    7.983    7.248    7.315
  19   rs192558256     SD        0   0.5625   0.6903
  19   rs145076919   GENO      T/T      T/G      G/G
  19   rs145076919 COUNTS        0        7       33
  19   rs145076919   FREQ        0    0.175    0.825
  19   rs145076919   MEAN       NA     7.35    7.306
  19   rs145076919     SD       NA   0.7065     0.65
  19    rs75296851   GENO      T/T      T/C      C/C
  19    rs75296851 COUNTS        0        5       35
  19    rs75296851   FREQ        0    0.125    0.875
  19    rs75296851   MEAN       NA    7.483    7.289
  19    rs75296851     SD       NA   0.5733   0.6652
  19     rs4377262   GENO      G/G      G/C      C/C
  19     rs4377262 COUNTS        0       13       27
  19     rs4377262   FREQ        0    0.325    0.675
  19     rs4377262   MEAN       NA    7.132    7.401
  19     rs4377262     SD       NA   0.6266   0.6556
  19   rs116823342   GENO      C/C      C/T      T/T
  19   rs116823342 COUNTS        0        4       36
  19   rs116823342   FREQ        0      0.1      0.9
  19   rs116823342   MEAN       NA    7.747    7.265
  19   rs116823342     SD       NA   0.4969   0.6535
  19     rs4606852   GENO      G/G      G/A      A/A
  19     rs4606852 COUNTS        0        4       36
  19     rs4606852   FREQ        0      0.1      0.9
  19     rs4606852   MEAN       NA    7.604    7.281
  19     rs4606852     SD       NA   0.4355   0.6672
  19    rs12982357   GENO      A/A      A/G      G/G
  19    rs12982357 COUNTS        0       13       27
  19    rs12982357   FREQ        0    0.325    0.675
  19    rs12982357   MEAN       NA    7.132    7.401
  19    rs12982357     SD       NA   0.6266   0.6556
  19    rs71172770   GENO      C/C     C/CT    CT/CT
  19    rs71172770 COUNTS        4       20       16
  19    rs71172770   FREQ      0.1      0.5      0.4
  19    rs71172770   MEAN    7.316     7.33    7.293
  19    rs71172770     SD   0.4164    0.744   0.6042
  19   rs530047941   GENO    CT/CT     CT/C      C/C
  19   rs530047941 COUNTS        3       10       27
  19   rs530047941   FREQ    0.075     0.25    0.675
  19   rs530047941   MEAN    7.238    7.459    7.268
  19   rs530047941     SD   0.9457   0.7574   0.5977
  19   rs143884233   GENO      T/T      T/C      C/C
  19   rs143884233 COUNTS        2       14       24
  19   rs143884233   FREQ     0.05     0.35      0.6
  19   rs143884233   MEAN    7.987    7.316    7.256
  19   rs143884233     SD 0.005501   0.5496   0.7105
  19   rs111467240   GENO      T/T      T/C      C/C
  19   rs111467240 COUNTS        1       14       25
  19   rs111467240   FREQ    0.025     0.35    0.625
  19   rs111467240   MEAN    7.983    7.296    7.297
  19   rs111467240     SD        0   0.5577   0.7077
  19   rs200314328   GENO      A/A  A/AAAAT AAAAT/AAAAT
  19   rs200314328 COUNTS        0        4       36
  19   rs200314328   FREQ        0      0.1      0.9
  19   rs200314328   MEAN       NA    7.747    7.265
  19   rs200314328     SD       NA   0.4969   0.6535
  19   rs113021450   GENO      A/A      A/G      G/G
  19   rs113021450 COUNTS        1       14       25
  19   rs113021450   FREQ    0.025     0.35    0.625
  19   rs113021450   MEAN    7.983    7.296    7.297
  19   rs113021450     SD        0   0.5577   0.7077
  19     rs1026466   GENO      C/C      C/G      G/G
  19     rs1026466 COUNTS        1       15       24
  19     rs1026466   FREQ    0.025    0.375      0.6
  19     rs1026466   MEAN    8.068    7.025    7.463
  19     rs1026466     SD        0   0.6127   0.6227
  19    rs35784220   GENO      C/C     C/CA    CA/CA
  19    rs35784220 COUNTS        3       22       15
  19    rs35784220   FREQ    0.075     0.55    0.375
  19    rs35784220   MEAN    7.813    7.218    7.353
  19    rs35784220     SD   0.2252   0.7069    0.595
  19     rs2436494   GENO      G/G      G/A      A/A
  19     rs2436494 COUNTS       10       18       12
  19     rs2436494   FREQ     0.25     0.45      0.3
  19     rs2436494   MEAN    7.309    7.477    7.072
  19     rs2436494     SD   0.6084    0.706   0.5668
  19     rs7250134   GENO      C/C      C/A      A/A
  19     rs7250134 COUNTS        1       15       24
  19     rs7250134   FREQ    0.025    0.375      0.6
  19     rs7250134   MEAN    8.068    7.025    7.463
  19     rs7250134     SD        0   0.6127   0.6227
  19   rs146268405   GENO      T/T      T/C      C/C
  19   rs146268405 COUNTS        1       14       25
  19   rs146268405   FREQ    0.025     0.35    0.625
  19   rs146268405   MEAN    7.983    7.296    7.297
  19   rs146268405     SD        0   0.5577   0.7077
  19   rs138935258   GENO      A/A      A/G      G/G
  19   rs138935258 COUNTS        0        4       36
  19   rs138935258   FREQ        0      0.1      0.9
  19   rs138935258   MEAN       NA    7.747    7.265
  19   rs138935258     SD       NA   0.4969   0.6535
  19   rs113138914   GENO      G/G      G/C      C/C
  19   rs113138914 COUNTS        0        5       35
  19   rs113138914   FREQ        0    0.125    0.875
  19   rs113138914   MEAN       NA    7.047    7.352
  19   rs113138914     SD       NA   0.5882   0.6583
  19    rs10417703   GENO      T/T      T/C      C/C
  19    rs10417703 COUNTS        1       15       24
  19    rs10417703   FREQ    0.025    0.375      0.6
  19    rs10417703   MEAN    8.068    7.025    7.463
  19    rs10417703     SD        0   0.6127   0.6227
  19   rs112059347   GENO      T/T      T/C      C/C
  19   rs112059347 COUNTS        0        7       33
  19   rs112059347   FREQ        0    0.175    0.825
  19   rs112059347   MEAN       NA     7.35    7.306
  19   rs112059347     SD       NA   0.7065     0.65
  19   rs116282598   GENO      G/G      G/T      T/T
  19   rs116282598 COUNTS        0        4       36
  19   rs116282598   FREQ        0      0.1      0.9
  19   rs116282598   MEAN       NA    7.465    7.297
  19   rs116282598     SD       NA   0.5269   0.6674
  19    rs77584859   GENO      T/T      T/C      C/C
  19    rs77584859 COUNTS        0        7       33
  19    rs77584859   FREQ        0    0.175    0.825
  19    rs77584859   MEAN       NA     7.35    7.306
  19    rs77584859     SD       NA   0.7065     0.65
  19   rs111553826   GENO      T/T      T/C      C/C
  19   rs111553826 COUNTS        0        5       35
  19   rs111553826   FREQ        0    0.125    0.875
  19   rs111553826   MEAN       NA    7.047    7.352
  19   rs111553826     SD       NA   0.5882   0.6583
  19    rs77395822   GENO      G/G      G/A      A/A
  19    rs77395822 COUNTS        0        5       35
  19    rs77395822   FREQ        0    0.125    0.875
  19    rs77395822   MEAN       NA    7.047    7.352
  19    rs77395822     SD       NA   0.5882   0.6583
  19    rs77077278   GENO      A/A      A/T      T/T
  19    rs77077278 COUNTS        0        4       36
  19    rs77077278   FREQ        0      0.1      0.9
  19    rs77077278   MEAN       NA    7.604    7.281
  19    rs77077278     SD       NA   0.4355   0.6672
  19     rs8100696   GENO      A/A      A/T      T/T
  19     rs8100696 COUNTS        0        4       36
  19     rs8100696   FREQ        0      0.1      0.9
  19     rs8100696   MEAN       NA    7.465    7.297
  19     rs8100696     SD       NA   0.5269   0.6674
  19     rs2436493   GENO      A/A      A/G      G/G
  19     rs2436493 COUNTS        2        9       29
  19     rs2436493   FREQ     0.05    0.225    0.725
  19     rs2436493   MEAN    6.963    7.281    7.348
  19     rs2436493     SD    1.157    0.791   0.5944
  19     rs2446206   GENO      T/T      T/C      C/C
  19     rs2446206 COUNTS        3        9       28
  19     rs2446206   FREQ    0.075    0.225      0.7
  19     rs2446206   MEAN    7.238    7.288     7.33
  19     rs2446206     SD   0.9457   0.7958   0.5975
  19     rs1973115   GENO      C/C      C/T      T/T
  19     rs1973115 COUNTS        1       18       21
  19     rs1973115   FREQ    0.025     0.45    0.525
  19     rs1973115   MEAN    8.068    7.113     7.45
  19     rs1973115     SD        0   0.6078   0.6541
  19   rs150370765   GENO      A/A      A/G      G/G
  19   rs150370765 COUNTS        0        4       36
  19   rs150370765   FREQ        0      0.1      0.9
  19   rs150370765   MEAN       NA    7.465    7.297
  19   rs150370765     SD       NA   0.5269   0.6674
  19   rs111998644   GENO      C/C      C/G      G/G
  19   rs111998644 COUNTS        0       14       26
  19   rs111998644   FREQ        0     0.35     0.65
  19   rs111998644   MEAN       NA    7.251    7.348
  19   rs111998644     SD       NA   0.5119    0.722
  19     rs2017303   GENO      A/A      A/G      G/G
  19     rs2017303 COUNTS        0       14       26
  19     rs2017303   FREQ        0     0.35     0.65
  19     rs2017303   MEAN       NA    7.425    7.253
  19     rs2017303     SD       NA   0.7152   0.6199
  19   rs569344305   GENO      C/C     C/CA    CA/CA
  19   rs569344305 COUNTS        4       24       12
  19   rs569344305   FREQ      0.1      0.6      0.3
  19   rs569344305   MEAN    7.526    7.254    7.362
  19   rs569344305     SD   0.5564   0.6432   0.7252
  19     rs2305925   GENO      T/T      T/A      A/A
  19     rs2305925 COUNTS        2       16       22
  19     rs2305925   FREQ     0.05      0.4     0.55
  19     rs2305925   MEAN     8.16    7.047     7.43
  19     rs2305925     SD   0.1295   0.5807   0.6393
  19    rs73548665   GENO      A/A      A/G      G/G
  19    rs73548665 COUNTS        0       14       26
  19    rs73548665   FREQ        0     0.35     0.65
  19    rs73548665   MEAN       NA    7.251    7.348
  19    rs73548665     SD       NA   0.5119    0.722
  19   rs111505087   GENO      A/A     A/AT    AT/AT
  19   rs111505087 COUNTS        0       14       26
  19   rs111505087   FREQ        0     0.35     0.65
  19   rs111505087   MEAN       NA    7.251    7.348
  19   rs111505087     SD       NA   0.5119    0.722
  19   rs112444917   GENO      A/A      A/G      G/G
  19   rs112444917 COUNTS        0        5       35
  19   rs112444917   FREQ        0    0.125    0.875
  19   rs112444917   MEAN       NA    7.047    7.352
  19   rs112444917     SD       NA   0.5882   0.6583
  19   rs147288905   GENO      A/A      A/G      G/G
  19   rs147288905 COUNTS        0        4       36
  19   rs147288905   FREQ        0      0.1      0.9
  19   rs147288905   MEAN       NA    7.604    7.281
  19   rs147288905     SD       NA   0.4355   0.6672
  19   rs111283373   GENO      G/G      G/C      C/C
  19   rs111283373 COUNTS        0       13       27
  19   rs111283373   FREQ        0    0.325    0.675
  19   rs111283373   MEAN       NA    7.247    7.346
  19   rs111283373     SD       NA   0.5326   0.7081
  19   rs112876997   GENO      C/C      C/T      T/T
  19   rs112876997 COUNTS        0       14       26
  19   rs112876997   FREQ        0     0.35     0.65
  19   rs112876997   MEAN       NA    7.251    7.348
  19   rs112876997     SD       NA   0.5119    0.722
  19   rs544997602   GENO      C/C     C/CT    CT/CT
  19   rs544997602 COUNTS        7       23       10
  19   rs544997602   FREQ    0.175    0.575     0.25
  19   rs544997602   MEAN    7.607    7.308    7.122
  19   rs544997602     SD   0.4466   0.6868   0.6653
  19   rs112549493   GENO      T/T      T/C      C/C
  19   rs112549493 COUNTS        1       13       26
  19   rs112549493   FREQ    0.025    0.325     0.65
  19   rs112549493   MEAN    7.983    7.266    7.312
  19   rs112549493     SD        0   0.5684   0.6977
  19   rs145322928   GENO      A/A      A/T      T/T
  19   rs145322928 COUNTS        0        9       31
  19   rs145322928   FREQ        0    0.225    0.775
  19   rs145322928   MEAN       NA    7.776    7.179
  19   rs145322928     SD       NA   0.6218   0.6042
  19   rs199782897   GENO      T/T     T/TA    TA/TA
  19   rs199782897 COUNTS        1       18       21
  19   rs199782897   FREQ    0.025     0.45    0.525
  19   rs199782897   MEAN    6.692    7.361    7.303
  19   rs199782897     SD        0   0.6918   0.6308
  19   rs147676389   GENO CATAT/CATAT  CATAT/C      C/C
  19   rs147676389 COUNTS        6       17       17
  19   rs147676389   FREQ     0.15    0.425    0.425
  19   rs147676389   MEAN    7.461    7.184    7.391
  19   rs147676389     SD   0.6888   0.5876   0.7121
  19   rs146945675   GENO    CA/CA     CA/C      C/C
  19   rs146945675 COUNTS        6       16       18
  19   rs146945675   FREQ     0.15      0.4     0.45
  19   rs146945675   MEAN    7.461    7.204    7.362
  19   rs146945675     SD   0.6888    0.601   0.7017
  19    rs10415436   GENO      C/C      C/T      T/T
  19    rs10415436 COUNTS        9       11       20
  19    rs10415436   FREQ    0.225    0.275      0.5
  19    rs10415436   MEAN    7.408    7.152     7.36
  19    rs10415436     SD   0.6054   0.6875   0.6671
  19     rs5826901   GENO GAAAAA/GAAAAA GAAAAA/G      G/G
  19     rs5826901 COUNTS        2       17       21
  19     rs5826901   FREQ     0.05    0.425    0.525
  19     rs5826901   MEAN     8.16    7.101    7.405
  19     rs5826901     SD   0.1295   0.6041   0.6439
  19     rs2436490   GENO      A/A      A/G      G/G
  19     rs2436490 COUNTS        0        7       33
  19     rs2436490   FREQ        0    0.175    0.825
  19     rs2436490   MEAN       NA    7.041    7.371
  19     rs2436490     SD       NA   0.6092   0.6536
  19     rs4533403   GENO      A/A      A/G      G/G
  19     rs4533403 COUNTS        1        5       34
  19     rs4533403   FREQ    0.025    0.125     0.85
  19     rs4533403   MEAN    7.958    7.319    7.294
  19     rs4533403     SD        0   0.3855   0.6854
  19     rs4508530   GENO      A/A      A/T      T/T
  19     rs4508530 COUNTS        1        5       34
  19     rs4508530   FREQ    0.025    0.125     0.85
  19     rs4508530   MEAN    7.958    7.319    7.294
  19     rs4508530     SD        0   0.3855   0.6854
  19    rs76081042   GENO      T/T      T/C      C/C
  19    rs76081042 COUNTS        8       22       10
  19    rs76081042   FREQ      0.2     0.55     0.25
  19    rs76081042   MEAN    7.268    7.333    7.307
  19    rs76081042     SD   0.6937   0.6719   0.6369
  19    rs10416402   GENO      G/G      G/T      T/T
  19    rs10416402 COUNTS       10       12       18
  19    rs10416402   FREQ     0.25      0.3     0.45
  19    rs10416402   MEAN    7.463    7.117    7.362
  19    rs10416402     SD   0.5967   0.6196   0.7017
  19   rs113252451   GENO TACAA/TACAA  TACAA/T      T/T
  19   rs113252451 COUNTS       10       12       18
  19   rs113252451   FREQ     0.25      0.3     0.45
  19   rs113252451   MEAN    7.463    7.117    7.362
  19   rs113252451     SD   0.5967   0.6196   0.7017
  19     rs4343404   GENO      A/A      A/C      C/C
  19     rs4343404 COUNTS       10       12       18
  19     rs4343404   FREQ     0.25      0.3     0.45
  19     rs4343404   MEAN    7.463    7.117    7.362
  19     rs4343404     SD   0.5967   0.6196   0.7017
  19     rs8106107   GENO      T/T      T/C      C/C
  19     rs8106107 COUNTS        2       19       19
  19     rs8106107   FREQ     0.05    0.475    0.475
  19     rs8106107   MEAN    7.413    7.319    7.298
  19     rs8106107     SD   0.7707   0.6681   0.6613
  19     rs8106226   GENO      C/C      C/T      T/T
  19     rs8106226 COUNTS        7       18       15
  19     rs8106226   FREQ    0.175     0.45    0.375
  19     rs8106226   MEAN      7.2    7.413    7.248
  19     rs8106226     SD   0.6704   0.6826    0.631
  19     rs8106240   GENO      A/A      A/C      C/C
  19     rs8106240 COUNTS        2       19       19
  19     rs8106240   FREQ     0.05    0.475    0.475
  19     rs8106240   MEAN    7.413    7.319    7.298
  19     rs8106240     SD   0.7707   0.6681   0.6613
  19     rs8106687   GENO      A/A      A/G      G/G
  19     rs8106687 COUNTS        1        8       31
  19     rs8106687   FREQ    0.025      0.2    0.775
  19     rs8106687   MEAN    6.146    7.215    7.377
  19     rs8106687     SD        0   0.6914   0.6222
  19   rs113399844   GENO      T/T      T/C      C/C
  19   rs113399844 COUNTS        0       10       30
  19   rs113399844   FREQ        0     0.25     0.75
  19   rs113399844   MEAN       NA    7.409    7.282
  19   rs113399844     SD       NA   0.8033   0.6044
  19   rs112310449   GENO TTTTTTC/TTTTTTC TTTTTTC/T      T/T
  19   rs112310449 COUNTS        0       15       25
  19   rs112310449   FREQ        0    0.375    0.625
  19   rs112310449   MEAN       NA    7.289    7.329
  19   rs112310449     SD       NA   0.7382   0.6083
  19   rs148694052   GENO      A/A      A/G      G/G
  19   rs148694052 COUNTS        1       11       28
  19   rs148694052   FREQ    0.025    0.275      0.7
  19   rs148694052   MEAN    7.983    7.248    7.315
  19   rs148694052     SD        0   0.5625   0.6903
  19   rs146734254   GENO      T/T      T/C      C/C
  19   rs146734254 COUNTS        1        5       34
  19   rs146734254   FREQ    0.025    0.125     0.85
  19   rs146734254   MEAN    7.958    7.319    7.294
  19   rs146734254     SD        0   0.3855   0.6854
  19   rs140331887   GENO      T/T      T/C      C/C
  19   rs140331887 COUNTS        0        4       36
  19   rs140331887   FREQ        0      0.1      0.9
  19   rs140331887   MEAN       NA    7.465    7.297
  19   rs140331887     SD       NA   0.5269   0.6674
  19    rs35415311   GENO      T/T      T/C      C/C
  19    rs35415311 COUNTS        0        7       33
  19    rs35415311   FREQ        0    0.175    0.825
  19    rs35415311   MEAN       NA    6.984    7.384
  19    rs35415311     SD       NA    0.593   0.6493
  19   rs114478485   GENO      C/C      C/G      G/G
  19   rs114478485 COUNTS        0        4       36
  19   rs114478485   FREQ        0      0.1      0.9
  19   rs114478485   MEAN       NA    7.465    7.297
  19   rs114478485     SD       NA   0.5269   0.6674
  19    rs74698582   GENO      T/T      T/C      C/C
  19    rs74698582 COUNTS        0        9       31
  19    rs74698582   FREQ        0    0.225    0.775
  19    rs74698582   MEAN       NA    7.253    7.331
  19    rs74698582     SD       NA   0.6294   0.6662
  19   rs116094957   GENO      G/G      G/T      T/T
  19   rs116094957 COUNTS        1        5       34
  19   rs116094957   FREQ    0.025    0.125     0.85
  19   rs116094957   MEAN    7.958    7.319    7.294
  19   rs116094957     SD        0   0.3855   0.6854
  19   rs114898173   GENO      C/C      C/T      T/T
  19   rs114898173 COUNTS        1        5       34
  19   rs114898173   FREQ    0.025    0.125     0.85
  19   rs114898173   MEAN    7.958    7.319    7.294
  19   rs114898173     SD        0   0.3855   0.6854
  19     rs2446207   GENO      T/T      T/C      C/C
  19     rs2446207 COUNTS        1       12       27
  19     rs2446207   FREQ    0.025      0.3    0.675
  19     rs2446207   MEAN    7.958    7.157    7.359
  19     rs2446207     SD        0   0.5263   0.6992
  19     rs2446208   GENO      C/C      C/G      G/G
  19     rs2446208 COUNTS        0       10       30
  19     rs2446208   FREQ        0     0.25     0.75
  19     rs2446208   MEAN       NA    7.409    7.282
  19     rs2446208     SD       NA   0.8033   0.6044
  19    rs35262565   GENO      T/T   T/TCTC TCTC/TCTC
  19    rs35262565 COUNTS        5       13       22
  19    rs35262565   FREQ    0.125    0.325     0.55
  19    rs35262565   MEAN    7.657    7.198    7.304
  19    rs35262565     SD   0.9119   0.5625   0.6412
  19     rs2446209   GENO      T/T      T/C      C/C
  19     rs2446209 COUNTS        2       16       22
  19     rs2446209   FREQ     0.05      0.4     0.55
  19     rs2446209   MEAN    7.298    7.339    7.297
  19     rs2446209     SD   0.6082   0.7299   0.6228
  19    rs78160779   GENO      G/G      G/C      C/C
  19    rs78160779 COUNTS        0        9       31
  19    rs78160779   FREQ        0    0.225    0.775
  19    rs78160779   MEAN       NA    7.253    7.331
  19    rs78160779     SD       NA   0.6294   0.6662
  19    rs10424996   GENO      G/G      G/A      A/A
  19    rs10424996 COUNTS        6       13       21
  19    rs10424996   FREQ     0.15    0.325    0.525
  19    rs10424996   MEAN    7.461    7.124    7.389
  19    rs10424996     SD   0.6888   0.6219   0.6631
  19    rs10404490   GENO      C/C      C/T      T/T
  19    rs10404490 COUNTS        6       13       21
  19    rs10404490   FREQ     0.15    0.325    0.525
  19    rs10404490   MEAN    7.461    7.124    7.389
  19    rs10404490     SD   0.6888   0.6219   0.6631
  19   rs115109202   GENO      A/A      A/C      C/C
  19   rs115109202 COUNTS        0        7       33
  19   rs115109202   FREQ        0    0.175    0.825
  19   rs115109202   MEAN       NA    7.285     7.32
  19   rs115109202     SD       NA   0.7761    0.635
  19   rs146900286   GENO      A/A      A/G      G/G
  19   rs146900286 COUNTS        1        5       34
  19   rs146900286   FREQ    0.025    0.125     0.85
  19   rs146900286   MEAN    7.958    7.319    7.294
  19   rs146900286     SD        0   0.3855   0.6854
  19     rs2436489   GENO      A/A      A/T      T/T
  19     rs2436489 COUNTS        0       10       30
  19     rs2436489   FREQ        0     0.25     0.75
  19     rs2436489   MEAN       NA    7.409    7.282
  19     rs2436489     SD       NA   0.8033   0.6044
  19     rs2446210   GENO      T/T      T/C      C/C
  19     rs2446210 COUNTS        3       11       26
  19     rs2446210   FREQ    0.075    0.275     0.65
  19     rs2446210   MEAN    7.238    7.307    7.325
  19     rs2446210     SD   0.9457   0.7251    0.615
  19    rs74315694   GENO      C/C      C/G      G/G
  19    rs74315694 COUNTS        0        6       34
  19    rs74315694   FREQ        0     0.15     0.85
  19    rs74315694   MEAN       NA    7.431    7.293
  19    rs74315694     SD       NA   0.7381   0.6444
  19     rs2446211   GENO      T/T      T/C      C/C
  19     rs2446211 COUNTS        5       19       16
  19     rs2446211   FREQ    0.125    0.475      0.4
  19     rs2446211   MEAN    7.176    7.243     7.44
  19     rs2446211     SD   0.7974   0.6024   0.6833
  19     rs3745640   GENO      A/A      A/G      G/G
  19     rs3745640 COUNTS        6       13       21
  19     rs3745640   FREQ     0.15    0.325    0.525
  19     rs3745640   MEAN    7.461    7.124    7.389
  19     rs3745640     SD   0.6888   0.6219   0.6631
  19    rs59904063   GENO      A/A      A/G      G/G
  19    rs59904063 COUNTS        1       13       26
  19    rs59904063   FREQ    0.025    0.325     0.65
  19    rs59904063   MEAN    7.983    7.266    7.312
  19    rs59904063     SD        0   0.5684   0.6977
  19    rs10410693   GENO      A/A      A/G      G/G
  19    rs10410693 COUNTS        3       10       27
  19    rs10410693   FREQ    0.075     0.25    0.675
  19    rs10410693   MEAN    7.166    7.216    7.366
  19    rs10410693     SD   0.6541   0.5433    0.701
  19     rs2446212   GENO      C/C      C/T      T/T
  19     rs2446212 COUNTS        3       11       26
  19     rs2446212   FREQ    0.075    0.275     0.65
  19     rs2446212   MEAN    7.238    7.307    7.325
  19     rs2446212     SD   0.9457   0.7251    0.615
  19    rs73548694   GENO      T/T      T/C      C/C
  19    rs73548694 COUNTS        0       11       29
  19    rs73548694   FREQ        0    0.275    0.725
  19    rs73548694   MEAN       NA    7.367    7.293
  19    rs73548694     SD       NA   0.5145   0.7029
  19    rs45459297   GENO      A/A      A/G      G/G
  19    rs45459297 COUNTS        1       13       26
  19    rs45459297   FREQ    0.025    0.325     0.65
  19    rs45459297   MEAN    7.983    7.266    7.312
  19    rs45459297     SD        0   0.5684   0.6977
  19    rs60199162   GENO      G/G      G/C      C/C
  19    rs60199162 COUNTS        4       18       18
  19    rs60199162   FREQ      0.1     0.45     0.45
  19    rs60199162   MEAN    7.294    7.374    7.258
  19    rs60199162     SD   0.8162    0.721   0.5721
  19    rs73920060   GENO      T/T      T/C      C/C
  19    rs73920060 COUNTS        0        5       35
  19    rs73920060   FREQ        0    0.125    0.875
  19    rs73920060   MEAN       NA    7.483    7.289
  19    rs73920060     SD       NA   0.5733   0.6652
  19     rs3826798   GENO      T/T      T/C      C/C
  19     rs3826798 COUNTS        6       16       18
  19     rs3826798   FREQ     0.15      0.4     0.45
  19     rs3826798   MEAN    7.461    7.204    7.362
  19     rs3826798     SD   0.6888    0.601   0.7017
  19    rs75393678   GENO      T/T      T/C      C/C
  19    rs75393678 COUNTS        0        4       36
  19    rs75393678   FREQ        0      0.1      0.9
  19    rs75393678   MEAN       NA    7.604    7.281
  19    rs75393678     SD       NA   0.4355   0.6672
  19     rs8107987   GENO      A/A      A/G      G/G
  19     rs8107987 COUNTS        1       18       21
  19     rs8107987   FREQ    0.025     0.45    0.525
  19     rs8107987   MEAN    6.868    7.351    7.303
  19     rs8107987     SD        0   0.7004   0.6308
  19     rs2446193   GENO      A/A      A/G      G/G
  19     rs2446193 COUNTS        7       18       15
  19     rs2446193   FREQ    0.175     0.45    0.375
  19     rs2446193   MEAN      7.2    7.413    7.248
  19     rs2446193     SD   0.6704   0.6826    0.631
  19     rs2436488   GENO      G/G      G/A      A/A
  19     rs2436488 COUNTS        7       18       15
  19     rs2436488   FREQ    0.175     0.45    0.375
  19     rs2436488   MEAN      7.2    7.413    7.248
  19     rs2436488     SD   0.6704   0.6826    0.631
  19   rs114071992   GENO      A/A      A/G      G/G
  19   rs114071992 COUNTS        0        4       36
  19   rs114071992   FREQ        0      0.1      0.9
  19   rs114071992   MEAN       NA    7.465    7.297
  19   rs114071992     SD       NA   0.5269   0.6674
  19     rs2305927   GENO      G/G      G/A      A/A
  19     rs2305927 COUNTS        6       16       18
  19     rs2305927   FREQ     0.15      0.4     0.45
  19     rs2305927   MEAN    7.461    7.204    7.362
  19     rs2305927     SD   0.6888    0.601   0.7017
  19       rs10811   GENO      A/A      A/G      G/G
  19       rs10811 COUNTS        6       16       18
  19       rs10811   FREQ     0.15      0.4     0.45
  19       rs10811   MEAN    7.461    7.204    7.362
  19       rs10811     SD   0.6888    0.601   0.7017
  19     rs1128792   GENO      T/T      T/C      C/C
  19     rs1128792 COUNTS        0        7       33
  19     rs1128792   FREQ        0    0.175    0.825
  19     rs1128792   MEAN       NA    6.984    7.384
  19     rs1128792     SD       NA    0.593   0.6493
  19    rs75954858   GENO      G/G      G/A      A/A
  19    rs75954858 COUNTS        0        5       35
  19    rs75954858   FREQ        0    0.125    0.875
  19    rs75954858   MEAN       NA    7.483    7.289
  19    rs75954858     SD       NA   0.5733   0.6652
  19   rs116702206   GENO      T/T      T/C      C/C
  19   rs116702206 COUNTS        0        8       32
  19   rs116702206   FREQ        0      0.2      0.8
  19   rs116702206   MEAN       NA    7.161    7.352
  19   rs116702206     SD       NA   0.6045   0.6656
  19   rs569019695   GENO      C/C      C/T      T/T
  19   rs569019695 COUNTS        0        6       34
  19   rs569019695   FREQ        0     0.15     0.85
  19   rs569019695   MEAN       NA    7.073    7.356
  19   rs569019695     SD       NA   0.5553   0.6645
  19   rs376282672   GENO      A/A      A/G      G/G
  19   rs376282672 COUNTS        0        6       34
  19   rs376282672   FREQ        0     0.15     0.85
  19   rs376282672   MEAN       NA    7.073    7.356
  19   rs376282672     SD       NA   0.5553   0.6645
  19    rs73550307   GENO      A/A      A/G      G/G
  19    rs73550307 COUNTS        0       11       29
  19    rs73550307   FREQ        0    0.275    0.725
  19    rs73550307   MEAN       NA    7.367    7.293
  19    rs73550307     SD       NA   0.5145   0.7029
  19    rs12610399   GENO      T/T      T/C      C/C
  19    rs12610399 COUNTS        0        6       34
  19    rs12610399   FREQ        0     0.15     0.85
  19    rs12610399   MEAN       NA    7.322    7.312
  19    rs12610399     SD       NA   0.6036   0.6675
  19   rs141223640   GENO  ACG/ACG    ACG/A      A/A
  19   rs141223640 COUNTS        0       13       27
  19   rs141223640   FREQ        0    0.325    0.675
  19   rs141223640   MEAN       NA    7.381    7.281
  19   rs141223640     SD       NA   0.6482    0.662
  19   rs111408740   GENO      G/G      G/A      A/A
  19   rs111408740 COUNTS        0       10       30
  19   rs111408740   FREQ        0     0.25     0.75
  19   rs111408740   MEAN       NA    7.374    7.294
  19   rs111408740     SD       NA   0.6645   0.6566
  19    rs66643563   GENO    AT/AT     AT/A      A/A
  19    rs66643563 COUNTS        3       11       26
  19    rs66643563   FREQ    0.075    0.275     0.65
  19    rs66643563   MEAN    7.238    7.111    7.408
  19    rs66643563     SD   0.9457     0.62   0.6385
  19     rs2926067   GENO      G/G      G/A      A/A
  19     rs2926067 COUNTS        9       22        9
  19     rs2926067   FREQ    0.225     0.55    0.225
  19     rs2926067   MEAN     7.37    7.299    7.294
  19     rs2926067     SD   0.7141   0.6794   0.5827
  19    rs10415058   GENO      A/A      A/G      G/G
  19    rs10415058 COUNTS        0        6       34
  19    rs10415058   FREQ        0     0.15     0.85
  19    rs10415058   MEAN       NA    7.322    7.312
  19    rs10415058     SD       NA   0.6036   0.6675
  19   rs138196124   GENO      A/A      A/G      G/G
  19   rs138196124 COUNTS        0       13       27
  19   rs138196124   FREQ        0    0.325    0.675
  19   rs138196124   MEAN       NA     7.29    7.325
  19   rs138196124     SD       NA   0.6354   0.6699
  19     rs2926066   GENO      G/G      G/T      T/T
  19     rs2926066 COUNTS        3       11       26
  19     rs2926066   FREQ    0.075    0.275     0.65
  19     rs2926066   MEAN    7.238    7.111    7.408
  19     rs2926066     SD   0.9457     0.62   0.6385
  19   rs113682386   GENO      T/T      T/C      C/C
  19   rs113682386 COUNTS        0        7       33
  19   rs113682386   FREQ        0    0.175    0.825
  19   rs113682386   MEAN       NA    7.538    7.266
  19   rs113682386     SD       NA   0.6788   0.6454
  19    rs28663100   GENO      T/T      T/C      C/C
  19    rs28663100 COUNTS        4       15       21
  19    rs28663100   FREQ      0.1    0.375    0.525
  19    rs28663100   MEAN    7.813    7.272    7.248
  19    rs28663100     SD   0.4031   0.7078    0.629
  19   rs113312079   GENO      C/C C/CACCAGAGTGGG CACCAGAGTGGG/CACCAGAGTGGG
  19   rs113312079 COUNTS        3       11       26
  19   rs113312079   FREQ    0.075    0.275     0.65
  19   rs113312079   MEAN    7.238    7.111    7.408
  19   rs113312079     SD   0.9457     0.62   0.6385
  19     rs2436487   GENO      T/T      T/C      C/C
  19     rs2436487 COUNTS        3        8       29
  19     rs2436487   FREQ    0.075      0.2    0.725
  19     rs2436487   MEAN    7.238    7.122    7.374
  19     rs2436487     SD   0.9457   0.6635   0.6334
  19     rs2436486   GENO      T/T      T/C      C/C
  19     rs2436486 COUNTS        6       22       12
  19     rs2436486   FREQ     0.15     0.55      0.3
  19     rs2436486   MEAN    7.221    7.383    7.233
  19     rs2436486     SD    0.831   0.6682   0.5609
  19     rs2290777   GENO      T/T      T/C      C/C
  19     rs2290777 COUNTS        1       15       24
  19     rs2290777   FREQ    0.025    0.375      0.6
  19     rs2290777   MEAN    8.252    7.395    7.224
  19     rs2290777     SD        0   0.6931   0.6124
  19   rs148972790   GENO    AC/AC     AC/A      A/A
  19   rs148972790 COUNTS        0        9       31
  19   rs148972790   FREQ        0    0.225    0.775
  19   rs148972790   MEAN       NA    7.253    7.331
  19   rs148972790     SD       NA   0.6294   0.6662
  19     rs2290776   GENO      T/T      T/C      C/C
  19     rs2290776 COUNTS        3       11       26
  19     rs2290776   FREQ    0.075    0.275     0.65
  19     rs2290776   MEAN    7.238    7.111    7.408
  19     rs2290776     SD   0.9457     0.62   0.6385
  19    rs76792018   GENO      G/G      G/A      A/A
  19    rs76792018 COUNTS        0        7       33
  19    rs76792018   FREQ        0    0.175    0.825
  19    rs76792018   MEAN       NA    7.474     7.28
  19    rs76792018     SD       NA   0.4537   0.6863
  19   rs115101089   GENO      C/C      C/T      T/T
  19   rs115101089 COUNTS        0        8       32
  19   rs115101089   FREQ        0      0.2      0.8
  19   rs115101089   MEAN       NA    7.161    7.352
  19   rs115101089     SD       NA   0.6045   0.6656
  19     rs9917116   GENO      C/C      C/A      A/A
  19     rs9917116 COUNTS        1       15       24
  19     rs9917116   FREQ    0.025    0.375      0.6
  19     rs9917116   MEAN    8.252    7.395    7.224
  19     rs9917116     SD        0   0.6931   0.6124
  19   rs111510107   GENO      A/A      A/G      G/G
  19   rs111510107 COUNTS        0        4       36
  19   rs111510107   FREQ        0      0.1      0.9
  19   rs111510107   MEAN       NA    7.604    7.281
  19   rs111510107     SD       NA   0.4355   0.6672
  19   rs150181328   GENO      C/C      C/G      G/G
  19   rs150181328 COUNTS        0        7       33
  19   rs150181328   FREQ        0    0.175    0.825
  19   rs150181328   MEAN       NA    7.285     7.32
  19   rs150181328     SD       NA   0.7761    0.635
  19     rs4297808   GENO      T/T      T/A      A/A
  19     rs4297808 COUNTS        0        9       31
  19     rs4297808   FREQ        0    0.225    0.775
  19     rs4297808   MEAN       NA    7.253    7.331
  19     rs4297808     SD       NA   0.6294   0.6662
  19     rs8101416   GENO      T/T      T/A      A/A
  19     rs8101416 COUNTS        1       15       24
  19     rs8101416   FREQ    0.025    0.375      0.6
  19     rs8101416   MEAN    8.252    7.395    7.224
  19     rs8101416     SD        0   0.6931   0.6124
  19    rs73550319   GENO      T/T      T/C      C/C
  19    rs73550319 COUNTS        0        5       35
  19    rs73550319   FREQ        0    0.125    0.875
  19    rs73550319   MEAN       NA    7.372    7.305
  19    rs73550319     SD       NA   0.5928   0.6664
  19   rs112986420   GENO      G/G  G/GTTTA GTTTA/GTTTA
  19   rs112986420 COUNTS        0        4       36
  19   rs112986420   FREQ        0      0.1      0.9
  19   rs112986420   MEAN       NA    8.125    7.223
  19   rs112986420     SD       NA   0.4111   0.6115
  19     rs2436485   GENO      C/C      C/T      T/T
  19     rs2436485 COUNTS        3       21       16
  19     rs2436485   FREQ    0.075    0.525      0.4
  19     rs2436485   MEAN    7.238    7.365    7.261
  19     rs2436485     SD   0.9457   0.6784   0.6009
  19     rs2446195   GENO      C/C      C/G      G/G
  19     rs2446195 COUNTS        3       11       26
  19     rs2446195   FREQ    0.075    0.275     0.65
  19     rs2446195   MEAN    7.238    7.111    7.408
  19     rs2446195     SD   0.9457     0.62   0.6385
  19    rs78126441   GENO      A/A      A/G      G/G
  19    rs78126441 COUNTS        0       14       26
  19    rs78126441   FREQ        0     0.35     0.65
  19    rs78126441   MEAN       NA     7.29    7.326
  19    rs78126441     SD       NA   0.6105   0.6831
  19    rs73550322   GENO      A/A      A/G      G/G
  19    rs73550322 COUNTS        5       23       12
  19    rs73550322   FREQ    0.125    0.575      0.3
  19    rs73550322   MEAN     7.74    7.167    7.418
  19    rs73550322     SD   0.3882   0.5952   0.7743
  19   rs147163358   GENO      C/C      C/T      T/T
  19   rs147163358 COUNTS        0        7       33
  19   rs147163358   FREQ        0    0.175    0.825
  19   rs147163358   MEAN       NA    7.285     7.32
  19   rs147163358     SD       NA   0.7761    0.635
  19   rs574627928   GENO      C/C     C/CA    CA/CA
  19   rs574627928 COUNTS        7       23       10
  19   rs574627928   FREQ    0.175    0.575     0.25
  19   rs574627928   MEAN      7.1    7.399    7.266
  19   rs574627928     SD   0.5951   0.6628    0.685
  19     rs2446196   GENO      A/A      A/C      C/C
  19     rs2446196 COUNTS        3       11       26
  19     rs2446196   FREQ    0.075    0.275     0.65
  19     rs2446196   MEAN    7.238    7.111    7.408
  19     rs2446196     SD   0.9457     0.62   0.6385
  19   rs114711330   GENO      C/C      C/T      T/T
  19   rs114711330 COUNTS        0       14       26
  19   rs114711330   FREQ        0     0.35     0.65
  19   rs114711330   MEAN       NA     7.29    7.326
  19   rs114711330     SD       NA   0.6105   0.6831
  19   rs113649884   GENO      A/A      A/G      G/G
  19   rs113649884 COUNTS        3       11       26
  19   rs113649884   FREQ    0.075    0.275     0.65
  19   rs113649884   MEAN    7.238    7.111    7.408
  19   rs113649884     SD   0.9457     0.62   0.6385
  19     rs8111850   GENO      A/A      A/G      G/G
  19     rs8111850 COUNTS        0        9       31
  19     rs8111850   FREQ        0    0.225    0.775
  19     rs8111850   MEAN       NA    7.535    7.249
  19     rs8111850     SD       NA   0.5945   0.6615
  19    rs73550380   GENO      C/C      C/A      A/A
  19    rs73550380 COUNTS        0        5       35
  19    rs73550380   FREQ        0    0.125    0.875
  19    rs73550380   MEAN       NA    7.372    7.305
  19    rs73550380     SD       NA   0.5928   0.6664
  19   rs199509570   GENO      T/T   T/TTTA TTTA/TTTA
  19   rs199509570 COUNTS        0       16       24
  19   rs199509570   FREQ        0      0.4      0.6
  19   rs199509570   MEAN       NA     7.26     7.35
  19   rs199509570     SD       NA   0.7307   0.6057
  19    rs57330009   GENO      G/G      G/A      A/A
  19    rs57330009 COUNTS        0        8       32
  19    rs57330009   FREQ        0      0.2      0.8
  19    rs57330009   MEAN       NA    6.968      7.4
  19    rs57330009     SD       NA   0.6006   0.6428
  19   rs201824618   GENO      G/G      G/A      A/A
  19   rs201824618 COUNTS        0        8       32
  19   rs201824618   FREQ        0      0.2      0.8
  19   rs201824618   MEAN       NA    6.968      7.4
  19   rs201824618     SD       NA   0.6006   0.6428
  19     rs8101614   GENO      G/G      G/T      T/T
  19     rs8101614 COUNTS        3       26       11
  19     rs8101614   FREQ    0.075     0.65    0.275
  19     rs8101614   MEAN    7.238    7.219    7.558
  19     rs8101614     SD   0.9457   0.6906    0.436
  19    rs72987150   GENO      C/C      C/T      T/T
  19    rs72987150 COUNTS        3       25       12
  19    rs72987150   FREQ    0.075    0.625      0.3
  19    rs72987150   MEAN    7.238    7.163    7.646
  19    rs72987150     SD   0.9457   0.6421   0.5157
  19   rs113348531   GENO      A/A      A/G      G/G
  19   rs113348531 COUNTS        0        8       32
  19   rs113348531   FREQ        0      0.2      0.8
  19   rs113348531   MEAN       NA    6.968      7.4
  19   rs113348531     SD       NA   0.6006   0.6428
  19   rs144458355   GENO      G/G      G/A      A/A
  19   rs144458355 COUNTS        0        8       32
  19   rs144458355   FREQ        0      0.2      0.8
  19   rs144458355   MEAN       NA    6.968      7.4
  19   rs144458355     SD       NA   0.6006   0.6428
  19   rs113082862   GENO AACACACACAC/AACACACACAC AACACACACAC/A      A/A
  19   rs113082862 COUNTS        3       11       26
  19   rs113082862   FREQ    0.075    0.275     0.65
  19   rs113082862   MEAN    7.238    7.149    7.392
  19   rs113082862     SD   0.9457   0.5883   0.6572
  19   rs373183784   GENO      G/G     G/GA    GA/GA
  19   rs373183784 COUNTS        2        9       29
  19   rs373183784   FREQ     0.05    0.225    0.725
  19   rs373183784   MEAN    7.344     7.28    7.322
  19   rs373183784     SD    0.869    0.515   0.6978
  19   rs561261578   GENO    TC/TC     TC/T      T/T
  19   rs561261578 COUNTS        0        6       34
  19   rs561261578   FREQ        0     0.15     0.85
  19   rs561261578   MEAN       NA    7.431    7.293
  19   rs561261578     SD       NA   0.7381   0.6444
  19    rs11878476   GENO      T/T      T/C      C/C
  19    rs11878476 COUNTS        4       20       16
  19    rs11878476   FREQ      0.1      0.5      0.4
  19    rs11878476   MEAN    7.389    7.056    7.616
  19    rs11878476     SD   0.8294   0.5578   0.6182
  19      rs751992   GENO      A/A      A/G      G/G
  19      rs751992 COUNTS        0       11       29
  19      rs751992   FREQ        0    0.275    0.725
  19      rs751992   MEAN       NA    7.479    7.251
  19      rs751992     SD       NA   0.7485   0.6126
  19   rs144411408   GENO      A/A      A/G      G/G
  19   rs144411408 COUNTS        0        6       34
  19   rs144411408   FREQ        0     0.15     0.85
  19   rs144411408   MEAN       NA    7.431    7.293
  19   rs144411408     SD       NA   0.7381   0.6444
  19    rs10423645   GENO      A/A      A/G      G/G
  19    rs10423645 COUNTS        0       14       26
  19    rs10423645   FREQ        0     0.35     0.65
  19    rs10423645   MEAN       NA    7.337    7.301
  19    rs10423645     SD       NA   0.6777   0.6493
  19    rs79045618   GENO      A/A      A/G      G/G
  19    rs79045618 COUNTS        0       10       30
  19    rs79045618   FREQ        0     0.25     0.75
  19    rs79045618   MEAN       NA    7.484    7.257
  19    rs79045618     SD       NA   0.5137   0.6889
  19     rs2436531   GENO      C/C      C/T      T/T
  19     rs2436531 COUNTS        9       17       14
  19     rs2436531   FREQ    0.225    0.425     0.35
  19     rs2436531   MEAN    7.117    7.415    7.317
  19     rs2436531     SD   0.7189   0.6362   0.6442
  19     rs2446194   GENO      C/C      C/T      T/T
  19     rs2446194 COUNTS        4       22       14
  19     rs2446194   FREQ      0.1     0.55     0.35
  19     rs2446194   MEAN    7.048    7.406    7.245
  19     rs2446194     SD   0.7932   0.6038   0.7041
  19    rs11878665   GENO      G/G      G/A      A/A
  19    rs11878665 COUNTS        4       13       23
  19    rs11878665   FREQ      0.1    0.325    0.575
  19    rs11878665   MEAN    7.362    7.353    7.283
  19    rs11878665     SD   0.9971   0.5885   0.6514
  19    rs10404179   GENO      A/A      A/G      G/G
  19    rs10404179 COUNTS        0        8       32
  19    rs10404179   FREQ        0      0.2      0.8
  19    rs10404179   MEAN       NA    7.267    7.325
  19    rs10404179     SD       NA   0.6714   0.6562
  19     rs2436532   GENO      A/A      A/C      C/C
  19     rs2436532 COUNTS        0        9       31
  19     rs2436532   FREQ        0    0.225    0.775
  19     rs2436532   MEAN       NA    7.078    7.382
  19     rs2436532     SD       NA   0.6516   0.6451
  19     rs2260187   GENO      A/A      A/G      G/G
  19     rs2260187 COUNTS        3       13       24
  19     rs2260187   FREQ    0.075    0.325      0.6
  19     rs2260187   MEAN     6.85    7.266    7.398
  19     rs2260187     SD   0.8412   0.6118   0.6519
  19    rs10413115   GENO      C/C      C/T      T/T
  19    rs10413115 COUNTS        5       19       16
  19    rs10413115   FREQ    0.125    0.475      0.4
  19    rs10413115   MEAN    7.961    7.216    7.227
  19    rs10413115     SD   0.2566    0.539   0.7587
  19   rs141224048   GENO      A/A      A/G      G/G
  19   rs141224048 COUNTS        0        6       34
  19   rs141224048   FREQ        0     0.15     0.85
  19   rs141224048   MEAN       NA    7.243    7.326
  19   rs141224048     SD       NA   0.5491   0.6738
  19     rs6510857   GENO      C/C      C/T      T/T
  19     rs6510857 COUNTS        0       14       26
  19     rs6510857   FREQ        0     0.35     0.65
  19     rs6510857   MEAN       NA    7.337    7.301
  19     rs6510857     SD       NA   0.6777   0.6493
  19    rs57410351   GENO      A/A      A/G      G/G
  19    rs57410351 COUNTS        0        9       31
  19    rs57410351   FREQ        0    0.225    0.775
  19    rs57410351   MEAN       NA     7.54    7.248
  19    rs57410351     SD       NA   0.5109   0.6792
  19   rs137956511   GENO      T/T      T/C      C/C
  19   rs137956511 COUNTS        0        5       35
  19   rs137956511   FREQ        0    0.125    0.875
  19   rs137956511   MEAN       NA    7.578    7.276
  19   rs137956511     SD       NA   0.3047   0.6807
  19    rs10408406   GENO      G/G      G/A      A/A
  19    rs10408406 COUNTS        3       17       20
  19    rs10408406   FREQ    0.075    0.425      0.5
  19    rs10408406   MEAN    8.001    7.211    7.298
  19    rs10408406     SD  0.06084   0.5864   0.7039
  19    rs10414470   GENO      G/G      G/T      T/T
  19    rs10414470 COUNTS        1       14       25
  19    rs10414470   FREQ    0.025     0.35    0.625
  19    rs10414470   MEAN    7.951     7.29    7.301
  19    rs10414470     SD        0   0.6544   0.6627
  19    rs12977437   GENO      T/T      T/G      G/G
  19    rs12977437 COUNTS        0        9       31
  19    rs12977437   FREQ        0    0.225    0.775
  19    rs12977437   MEAN       NA     7.54    7.248
  19    rs12977437     SD       NA   0.6229   0.6538
  19    rs10406481   GENO      T/T      T/G      G/G
  19    rs10406481 COUNTS        0       14       26
  19    rs10406481   FREQ        0     0.35     0.65
  19    rs10406481   MEAN       NA    7.337    7.301
  19    rs10406481     SD       NA   0.6777   0.6493
  19    rs56288898   GENO      A/A      A/G      G/G
  19    rs56288898 COUNTS        0        6       34
  19    rs56288898   FREQ        0     0.15     0.85
  19    rs56288898   MEAN       NA    7.404    7.298
  19    rs56288898     SD       NA   0.5848   0.6687
  19   rs149216849   GENO      C/C    C/CTG  CTG/CTG
  19   rs149216849 COUNTS        0       14       26
  19   rs149216849   FREQ        0     0.35     0.65
  19   rs149216849   MEAN       NA    7.337    7.301
  19   rs149216849     SD       NA   0.6777   0.6493
  19    rs73920062   GENO      C/C      C/T      T/T
  19    rs73920062 COUNTS        0        6       34
  19    rs73920062   FREQ        0     0.15     0.85
  19    rs73920062   MEAN       NA    7.404    7.298
  19    rs73920062     SD       NA   0.5848   0.6687
  19   rs552173582   GENO      A/A      A/T      T/T
  19   rs552173582 COUNTS        0        7       33
  19   rs552173582   FREQ        0    0.175    0.825
  19   rs552173582   MEAN       NA    7.728    7.226
  19   rs552173582     SD       NA   0.5058   0.6503
  19    rs10688950   GENO  CAG/CAG    CAG/C      C/C
  19    rs10688950 COUNTS        3       14       23
  19    rs10688950   FREQ    0.075     0.35    0.575
  19    rs10688950   MEAN    8.062    7.198    7.286
  19    rs10688950     SD   0.1651   0.5959   0.6732
  19     rs7255607   GENO      T/T      T/C      C/C
  19     rs7255607 COUNTS        4       16       20
  19     rs7255607   FREQ      0.1      0.4      0.5
  19     rs7255607   MEAN    8.063    7.146    7.298
  19     rs7255607     SD   0.1349   0.5386   0.7039
  19   rs576824126   GENO      C/C     C/CA    CA/CA
  19   rs576824126 COUNTS        8       17       15
  19   rs576824126   FREQ      0.2    0.425    0.375
  19   rs576824126   MEAN    7.411    7.444    7.114
  19   rs576824126     SD   0.7467   0.5793   0.6704
  19    rs73920063   GENO      A/A      A/C      C/C
  19    rs73920063 COUNTS        4       16       20
  19    rs73920063   FREQ      0.1      0.4      0.5
  19    rs73920063   MEAN    8.063    7.146    7.298
  19    rs73920063     SD   0.1349   0.5386   0.7039
  19    rs75833150   GENO      C/C      C/T      T/T
  19    rs75833150 COUNTS        4       16       20
  19    rs75833150   FREQ      0.1      0.4      0.5
  19    rs75833150   MEAN    8.063    7.146    7.298
  19    rs75833150     SD   0.1349   0.5386   0.7039
  19   rs146119881   GENO      A/A      A/C      C/C
  19   rs146119881 COUNTS        0        7       33
  19   rs146119881   FREQ        0    0.175    0.825
  19   rs146119881   MEAN       NA    7.164    7.345
  19   rs146119881     SD       NA   0.6529   0.6561
  19    rs10423575   GENO      T/T      T/A      A/A
  19    rs10423575 COUNTS        4       16       20
  19    rs10423575   FREQ      0.1      0.4      0.5
  19    rs10423575   MEAN    8.063    7.146    7.298
  19    rs10423575     SD   0.1349   0.5386   0.7039
  19    rs57706581   GENO      C/C      C/T      T/T
  19    rs57706581 COUNTS        3       10       27
  19    rs57706581   FREQ    0.075     0.25    0.675
  19    rs57706581   MEAN     8.09    7.216    7.264
  19    rs57706581     SD   0.1516   0.5197   0.6815
  19    rs10424012   GENO      T/T      T/A      A/A
  19    rs10424012 COUNTS        4       16       20
  19    rs10424012   FREQ      0.1      0.4      0.5
  19    rs10424012   MEAN    8.063    7.146    7.298
  19    rs10424012     SD   0.1349   0.5386   0.7039
  19    rs10421619   GENO      A/A      A/G      G/G
  19    rs10421619 COUNTS        4       16       20
  19    rs10421619   FREQ      0.1      0.4      0.5
  19    rs10421619   MEAN    8.063    7.146    7.298
  19    rs10421619     SD   0.1349   0.5386   0.7039
  19    rs10401730   GENO      A/A      A/G      G/G
  19    rs10401730 COUNTS        4       16       20
  19    rs10401730   FREQ      0.1      0.4      0.5
  19    rs10401730   MEAN    8.063    7.146    7.298
  19    rs10401730     SD   0.1349   0.5386   0.7039
  19   rs114503593   GENO      A/A      A/G      G/G
  19   rs114503593 COUNTS        0        5       35
  19   rs114503593   FREQ        0    0.125    0.875
  19   rs114503593   MEAN       NA    7.162    7.335
  19   rs114503593     SD       NA   0.5733    0.666
  19    rs10404599   GENO      A/A      A/G      G/G
  19    rs10404599 COUNTS       10       19       11
  19    rs10404599   FREQ     0.25    0.475    0.275
  19    rs10404599   MEAN    7.182    7.174    7.675
  19    rs10404599     SD   0.6434   0.6068   0.6471
  19     rs4476279   GENO      A/A      A/C      C/C
  19     rs4476279 COUNTS        0        9       31
  19     rs4476279   FREQ        0    0.225    0.775
  19     rs4476279   MEAN       NA     7.54    7.248
  19     rs4476279     SD       NA   0.5109   0.6792
  19   rs190587670   GENO      A/A      A/G      G/G
  19   rs190587670 COUNTS        2       16       22
  19   rs190587670   FREQ     0.05      0.4     0.55
  19   rs190587670   MEAN     7.53    7.141    7.419
  19   rs190587670     SD   0.6054   0.5634   0.7099
  19   rs561782359   GENO      G/G     G/GC    GC/GC
  19   rs561782359 COUNTS        0       13       27
  19   rs561782359   FREQ        0    0.325    0.675
  19   rs561782359   MEAN       NA    7.367    7.288
  19   rs561782359     SD       NA   0.6958   0.6403
  19    rs61027285   GENO      A/A      A/G      G/G
  19    rs61027285 COUNTS       10       19       11
  19    rs61027285   FREQ     0.25    0.475    0.275
  19    rs61027285   MEAN    7.182    7.174    7.675
  19    rs61027285     SD   0.6434   0.6068   0.6471
  19      rs898010   GENO      G/G      G/A      A/A
  19      rs898010 COUNTS        5       17       18
  19      rs898010   FREQ    0.125    0.425     0.45
  19      rs898010   MEAN     6.97    7.234    7.484
  19      rs898010     SD    0.788   0.5992    0.645
  19   rs144615328   GENO      A/A      A/G      G/G
  19   rs144615328 COUNTS        0        7       33
  19   rs144615328   FREQ        0    0.175    0.825
  19   rs144615328   MEAN       NA    7.164    7.345
  19   rs144615328     SD       NA   0.6529   0.6561
  19     rs2436530   GENO      A/A      A/G      G/G
  19     rs2436530 COUNTS        0       10       30
  19     rs2436530   FREQ        0     0.25     0.75
  19     rs2436530   MEAN       NA    7.068    7.395
  19     rs2436530     SD       NA   0.6151   0.6517
  19     rs1466326   GENO      A/A      A/G      G/G
  19     rs1466326 COUNTS        1       15       24
  19     rs1466326   FREQ    0.025    0.375      0.6
  19     rs1466326   MEAN    7.983    7.346    7.265
  19     rs1466326     SD        0   0.6469   0.6642
  19    rs55745818   GENO      T/T      T/C      C/C
  19    rs55745818 COUNTS        0        5       35
  19    rs55745818   FREQ        0    0.125    0.875
  19    rs55745818   MEAN       NA    6.958    7.364
  19    rs55745818     SD       NA    0.636   0.6459
  19   rs368649123   GENO  CTT/CTT    CTT/C      C/C
  19   rs368649123 COUNTS        6       20       14
  19   rs368649123   FREQ     0.15      0.5     0.35
  19   rs368649123   MEAN    6.961     7.33    7.441
  19   rs368649123     SD   0.6908   0.5879   0.7123
  19   rs570492039   GENO      G/G     G/GT    GT/GT
  19   rs570492039 COUNTS        1        5       34
  19   rs570492039   FREQ    0.025    0.125     0.85
  19   rs570492039   MEAN    6.729    7.459    7.309
  19   rs570492039     SD        0    0.681   0.6565
  19    rs68159132   GENO      T/T     T/TG    TG/TG
  19    rs68159132 COUNTS        1       12       27
  19    rs68159132   FREQ    0.025      0.3    0.675
  19    rs68159132   MEAN    7.983    7.219    7.331
  19    rs68159132     SD        0   0.5546   0.6955
  19     rs5826903   GENO      T/T      T/G      G/G
  19     rs5826903 COUNTS        1       15       24
  19     rs5826903   FREQ    0.025    0.375      0.6
  19     rs5826903   MEAN    7.983    7.346    7.265
  19     rs5826903     SD        0   0.6469   0.6642
  19    rs12610749   GENO      G/G      G/A      A/A
  19    rs12610749 COUNTS        3       13       24
  19    rs12610749   FREQ    0.075    0.325      0.6
  19    rs12610749   MEAN    7.252    7.505    7.218
  19    rs12610749     SD    1.191   0.5491   0.6379
  19   rs114500600   GENO      T/T      T/C      C/C
  19   rs114500600 COUNTS        0        4       36
  19   rs114500600   FREQ        0      0.1      0.9
  19   rs114500600   MEAN       NA    7.416    7.302
  19   rs114500600     SD       NA   0.5038   0.6701
  19     rs8102202   GENO      A/A      A/G      G/G
  19     rs8102202 COUNTS        1       11       28
  19     rs8102202   FREQ    0.025    0.275      0.7
  19     rs8102202   MEAN    6.622     7.09    7.426
  19     rs8102202     SD        0    0.687   0.6214
  19   rs200014629   GENO    CA/CA     CA/C      C/C
  19   rs200014629 COUNTS        0        7       33
  19   rs200014629   FREQ        0    0.175    0.825
  19   rs200014629   MEAN       NA    7.164    7.345
  19   rs200014629     SD       NA   0.6529   0.6561
  19   rs113480602   GENO      A/A      A/C      C/C
  19   rs113480602 COUNTS        0        5       35
  19   rs113480602   FREQ        0    0.125    0.875
  19   rs113480602   MEAN       NA    7.137    7.339
  19   rs113480602     SD       NA   0.5794   0.6643
  19     rs6510858   GENO      G/G      G/A      A/A
  19     rs6510858 COUNTS       11       17       12
  19     rs6510858   FREQ    0.275    0.425      0.3
  19     rs6510858   MEAN    7.339    7.292     7.32
  19     rs6510858     SD   0.5214   0.6498   0.7997
  19   rs112270862   GENO      G/G      G/A      A/A
  19   rs112270862 COUNTS        0       10       30
  19   rs112270862   FREQ        0     0.25     0.75
  19   rs112270862   MEAN       NA    7.227    7.343
  19   rs112270862     SD       NA   0.4495   0.7097
  19   rs112047027   GENO      T/T      T/C      C/C
  19   rs112047027 COUNTS        0        4       36
  19   rs112047027   FREQ        0      0.1      0.9
  19   rs112047027   MEAN       NA    6.895     7.36
  19   rs112047027     SD       NA   0.7166   0.6371
  19   rs562544125   GENO      C/C      C/T      T/T
  19   rs562544125 COUNTS        0        4       36
  19   rs562544125   FREQ        0      0.1      0.9
  19   rs562544125   MEAN       NA    6.999    7.349
  19   rs562544125     SD       NA   0.5661   0.6573
  19   rs549551792   GENO      C/C     C/CA    CA/CA
  19   rs549551792 COUNTS        2       20       18
  19   rs549551792   FREQ     0.05      0.5     0.45
  19   rs549551792   MEAN    6.663    7.444    7.241
  19   rs549551792     SD   0.2904   0.6716   0.6225
  19    rs60386129   GENO      A/A      A/T      T/T
  19    rs60386129 COUNTS        4       16       20
  19    rs60386129   FREQ      0.1      0.4      0.5
  19    rs60386129   MEAN    7.114    7.376    7.303
  19    rs60386129     SD   0.8991   0.6611   0.6207
  19   rs111850522   GENO      G/G      G/A      A/A
  19   rs111850522 COUNTS        1        7       32
  19   rs111850522   FREQ    0.025    0.175      0.8
  19   rs111850522   MEAN    6.692    7.133    7.373
  19   rs111850522     SD        0   0.7469   0.6337
  19    rs75397041   GENO      G/G      G/A      A/A
  19    rs75397041 COUNTS        0       10       30
  19    rs75397041   FREQ        0     0.25     0.75
  19    rs75397041   MEAN       NA    7.751    7.168
  19    rs75397041     SD       NA   0.6773   0.5826
  19   rs202128143   GENO      T/T   T/TTTG TTTG/TTTG
  19   rs202128143 COUNTS        3       15       22
  19   rs202128143   FREQ    0.075    0.375     0.55
  19   rs202128143   MEAN    7.721    6.967    7.494
  19   rs202128143     SD    0.732   0.5397   0.6308
  19   rs139787145   GENO GTTA/GTTA   GTTA/G      G/G
  19   rs139787145 COUNTS        0       13       27
  19   rs139787145   FREQ        0    0.325    0.675
  19   rs139787145   MEAN       NA    7.138    7.398
  19   rs139787145     SD       NA   0.6624   0.6404
  19   rs148378949   GENO      T/T      T/G      G/G
  19   rs148378949 COUNTS        0        4       36
  19   rs148378949   FREQ        0      0.1      0.9
  19   rs148378949   MEAN       NA    6.999    7.349
  19   rs148378949     SD       NA   0.5661   0.6573
  19    rs74422372   GENO      T/T      T/A      A/A
  19    rs74422372 COUNTS        1       13       26
  19    rs74422372   FREQ    0.025    0.325     0.65
  19    rs74422372   MEAN    7.206    7.369     7.29
  19    rs74422372     SD        0    0.715   0.6426
  19   rs192855697   GENO      A/A      A/T      T/T
  19   rs192855697 COUNTS        0        4       36
  19   rs192855697   FREQ        0      0.1      0.9
  19   rs192855697   MEAN       NA    6.999    7.349
  19   rs192855697     SD       NA   0.5661   0.6573
  19     rs2007774   GENO      A/A      A/T      T/T
  19     rs2007774 COUNTS        4       18       18
  19     rs2007774   FREQ      0.1     0.45     0.45
  19     rs2007774   MEAN    7.226    7.409    7.238
  19     rs2007774     SD   0.9808   0.6502   0.6017
  19     rs2007761   GENO      A/A      A/G      G/G
  19     rs2007761 COUNTS        1       12       27
  19     rs2007761   FREQ    0.025      0.3    0.675
  19     rs2007761   MEAN    6.782    7.395    7.297
  19     rs2007761     SD        0   0.8322    0.573
  19   rs200182058   GENO    GT/GT     GT/G      G/G
  19   rs200182058 COUNTS        1       13       26
  19   rs200182058   FREQ    0.025    0.325     0.65
  19   rs200182058   MEAN    7.206    7.369     7.29
  19   rs200182058     SD        0    0.715   0.6426
  19     rs2336068   GENO      C/C      C/A      A/A
  19     rs2336068 COUNTS        6       17       17
  19     rs2336068   FREQ     0.15    0.425    0.425
  19     rs2336068   MEAN    7.044    7.528    7.194
  19     rs2336068     SD   0.8124   0.6228   0.5893
  19   rs557383692   GENO      G/G    G/GAA  GAA/GAA
  19   rs557383692 COUNTS        1       13       26
  19   rs557383692   FREQ    0.025    0.325     0.65
  19   rs557383692   MEAN    8.439    7.275     7.29
  19   rs557383692     SD        0    0.639   0.6426
  19   rs148487998   GENO      C/C      C/T      T/T
  19   rs148487998 COUNTS        1       13       26
  19   rs148487998   FREQ    0.025    0.325     0.65
  19   rs148487998   MEAN    7.206    7.369     7.29
  19   rs148487998     SD        0    0.715   0.6426
  19   rs112742683   GENO      A/A      A/G      G/G
  19   rs112742683 COUNTS        0        9       31
  19   rs112742683   FREQ        0    0.225    0.775
  19   rs112742683   MEAN       NA     7.21    7.344
  19   rs112742683     SD       NA   0.6905   0.6477
  19    rs73552423   GENO      G/G      G/A      A/A
  19    rs73552423 COUNTS        1       13       26
  19    rs73552423   FREQ    0.025    0.325     0.65
  19    rs73552423   MEAN    7.206    7.369     7.29
  19    rs73552423     SD        0    0.715   0.6426
  19   rs140598402   GENO CACAG/CACAG  CACAG/C      C/C
  19   rs140598402 COUNTS        1       13       26
  19   rs140598402   FREQ    0.025    0.325     0.65
  19   rs140598402   MEAN    7.206    7.369     7.29
  19   rs140598402     SD        0    0.715   0.6426
  19    rs75694600   GENO      T/T      T/C      C/C
  19    rs75694600 COUNTS        2       13       25
  19    rs75694600   FREQ     0.05    0.325    0.625
  19    rs75694600   MEAN    7.823    7.312    7.274
  19    rs75694600     SD   0.8718   0.6487   0.6505
  19    rs28721898   GENO      T/T      T/C      C/C
  19    rs28721898 COUNTS        0        8       32
  19    rs28721898   FREQ        0      0.2      0.8
  19    rs28721898   MEAN       NA     7.14    7.357
  19    rs28721898     SD       NA   0.5763   0.6696
  19     rs2446203   GENO      T/T      T/C      C/C
  19     rs2446203 COUNTS        7       16       17
  19     rs2446203   FREQ    0.175      0.4    0.425
  19     rs2446203   MEAN    7.312     7.32    7.308
  19     rs2446203     SD   0.6061   0.6167   0.7337
  19    rs55814356   GENO      C/C   C/CCTT CCTT/CCTT
  19    rs55814356 COUNTS        1       12       27
  19    rs55814356   FREQ    0.025      0.3    0.675
  19    rs55814356   MEAN    6.782    7.395    7.297
  19    rs55814356     SD        0   0.8322    0.573
  19    rs73920064   GENO      T/T      T/C      C/C
  19    rs73920064 COUNTS        0        5       35
  19    rs73920064   FREQ        0    0.125    0.875
  19    rs73920064   MEAN       NA     7.42    7.298
  19    rs73920064     SD       NA   0.6037   0.6643
  19   rs138509270   GENO      T/T      T/C      C/C
  19   rs138509270 COUNTS        0        4       36
  19   rs138509270   FREQ        0      0.1      0.9
  19   rs138509270   MEAN       NA    7.108    7.336
  19   rs138509270     SD       NA   0.6682   0.6546
  19    rs28542390   GENO      T/T      T/C      C/C
  19    rs28542390 COUNTS        0        8       32
  19    rs28542390   FREQ        0      0.2      0.8
  19    rs28542390   MEAN       NA     7.14    7.357
  19    rs28542390     SD       NA   0.5763   0.6696
  19   rs114965986   GENO      A/A      A/G      G/G
  19   rs114965986 COUNTS        0        4       36
  19   rs114965986   FREQ        0      0.1      0.9
  19   rs114965986   MEAN       NA    6.999    7.349
  19   rs114965986     SD       NA   0.5661   0.6573
  19   rs113321396   GENO      A/A      A/C      C/C
  19   rs113321396 COUNTS        1       13       26
  19   rs113321396   FREQ    0.025    0.325     0.65
  19   rs113321396   MEAN    7.206    7.369     7.29
  19   rs113321396     SD        0    0.715   0.6426
  19    rs79582876   GENO      T/T      T/C      C/C
  19    rs79582876 COUNTS        2       16       22
  19    rs79582876   FREQ     0.05      0.4     0.55
  19    rs79582876   MEAN    7.037    7.448    7.241
  19    rs79582876     SD    0.239   0.6834   0.6512
  19    rs57800928   GENO      T/T      T/A      A/A
  19    rs57800928 COUNTS        2       12       26
  19    rs57800928   FREQ     0.05      0.3     0.65
  19    rs57800928   MEAN    7.823     7.28     7.29
  19    rs57800928     SD   0.8718    0.667   0.6426
  19   rs112091285   GENO      G/G      G/C      C/C
  19   rs112091285 COUNTS        0        5       35
  19   rs112091285   FREQ        0    0.125    0.875
  19   rs112091285   MEAN       NA     7.42    7.298
  19   rs112091285     SD       NA   0.6037   0.6643
  19    rs80020143   GENO      C/C      C/T      T/T
  19    rs80020143 COUNTS        1        4       35
  19    rs80020143   FREQ    0.025      0.1    0.875
  19    rs80020143   MEAN     7.69    7.353    7.298
  19    rs80020143     SD        0    0.675   0.6643
  19    rs72987170   GENO      A/A      A/G      G/G
  19    rs72987170 COUNTS        1       12       27
  19    rs72987170   FREQ    0.025      0.3    0.675
  19    rs72987170   MEAN    6.782    7.395    7.297
  19    rs72987170     SD        0   0.8322    0.573
  19    rs76444128   GENO      G/G      G/C      C/C
  19    rs76444128 COUNTS        0        5       35
  19    rs76444128   FREQ        0    0.125    0.875
  19    rs76444128   MEAN       NA     7.42    7.298
  19    rs76444128     SD       NA   0.6037   0.6643
  19    rs11880922   GENO      T/T      T/C      C/C
  19    rs11880922 COUNTS        4       14       22
  19    rs11880922   FREQ      0.1     0.35     0.55
  19    rs11880922   MEAN    7.551     7.36    7.241
  19    rs11880922     SD   0.6814   0.6711   0.6512
  19    rs79008529   GENO      A/A      A/G      G/G
  19    rs79008529 COUNTS        0        4       36
  19    rs79008529   FREQ        0      0.1      0.9
  19    rs79008529   MEAN       NA    6.948    7.354
  19    rs79008529     SD       NA   0.7876    0.634
  19    rs11878862   GENO      G/G      G/A      A/A
  19    rs11878862 COUNTS        5       16       19
  19    rs11878862   FREQ    0.125      0.4    0.475
  19    rs11878862   MEAN     7.59    7.208    7.329
  19    rs11878862     SD   0.5966   0.7177    0.615
  19    rs59447241   GENO      A/A    A/AAG  AAG/AAG
  19    rs59447241 COUNTS        7       16       17
  19    rs59447241   FREQ    0.175      0.4    0.425
  19    rs59447241   MEAN    7.312    7.331    7.298
  19    rs59447241     SD   0.6061    0.608   0.7402
  19   rs151116256   GENO      G/G  G/GAGAA GAGAA/GAGAA
  19   rs151116256 COUNTS        0        5       35
  19   rs151116256   FREQ        0    0.125    0.875
  19   rs151116256   MEAN       NA     7.42    7.298
  19   rs151116256     SD       NA   0.6037   0.6643
  19   rs150950820   GENO      A/A  A/AAGGG AAGGG/AAGGG
  19   rs150950820 COUNTS        1       13       26
  19   rs150950820   FREQ    0.025    0.325     0.65
  19   rs150950820   MEAN    8.439    7.275     7.29
  19   rs150950820     SD        0    0.639   0.6426
  19   rs201393824   GENO      A/A A/AAGAAGGCAGGC AAGAAGGCAGGC/AAGAAGGCAGGC
  19   rs201393824 COUNTS        0       12       28
  19   rs201393824   FREQ        0      0.3      0.7
  19   rs201393824   MEAN       NA    7.448    7.256
  19   rs201393824     SD       NA   0.7628    0.603
  19   rs111430527   GENO      A/A A/AAGGCAGGC AAGGCAGGC/AAGGCAGGC
  19   rs111430527 COUNTS        0       20       20
  19   rs111430527   FREQ        0      0.5      0.5
  19   rs111430527   MEAN       NA    7.252    7.375
  19   rs111430527     SD       NA   0.5642   0.7372
  19   rs113732036   GENO      T/T      T/C      C/C
  19   rs113732036 COUNTS        2       15       23
  19   rs113732036   FREQ     0.05    0.375    0.575
  19   rs113732036   MEAN    7.279    7.338    7.301
  19   rs113732036     SD   0.5808   0.6244   0.6978
  19    rs75708854   GENO      C/C      C/T      T/T
  19    rs75708854 COUNTS        3       16       21
  19    rs75708854   FREQ    0.075      0.4    0.525
  19    rs75708854   MEAN    7.435     7.18    7.398
  19    rs75708854     SD   0.4916   0.6914   0.6477
  19    rs60538197   GENO      T/T      T/C      C/C
  19    rs60538197 COUNTS        2       15       23
  19    rs60538197   FREQ     0.05    0.375    0.575
  19    rs60538197   MEAN    7.279    7.338    7.301
  19    rs60538197     SD   0.5808   0.6244   0.6978
  19   rs112956342   GENO      A/A      A/G      G/G
  19   rs112956342 COUNTS        1        3       36
  19   rs112956342   FREQ    0.025    0.075      0.9
  19   rs112956342   MEAN    7.206    7.565    7.296
  19   rs112956342     SD        0   0.9125   0.6469
  19   rs112880059   GENO      C/C      C/A      A/A
  19   rs112880059 COUNTS        2       16       22
  19   rs112880059   FREQ     0.05      0.4     0.55
  19   rs112880059   MEAN    7.673    7.387    7.227
  19   rs112880059     SD    1.334   0.6233   0.6328
  19    rs73920065   GENO      C/C      C/T      T/T
  19    rs73920065 COUNTS        1        8       31
  19    rs73920065   FREQ    0.025      0.2    0.775
  19    rs73920065   MEAN     7.69    7.581    7.232
  19    rs73920065     SD        0   0.7454    0.625
  19    rs59337126   GENO      A/A      A/G      G/G
  19    rs59337126 COUNTS        0        6       34
  19    rs59337126   FREQ        0     0.15     0.85
  19    rs59337126   MEAN       NA    6.987    7.371
  19    rs59337126     SD       NA   0.7351   0.6293
  19   rs143077610   GENO      A/A A/ATGCAGTGGGGATAAGGGTATTACT ATGCAGTGGGGATAAGGGTATTACT/ATGCAGTGGGGATAAGGGTATTACT
  19   rs143077610 COUNTS        0        8       32
  19   rs143077610   FREQ        0      0.2      0.8
  19   rs143077610   MEAN       NA    7.277    7.323
  19   rs143077610     SD       NA   0.6781   0.6548
  19   rs144726938   GENO      A/A      A/G      G/G
  19   rs144726938 COUNTS        0        5       35
  19   rs144726938   FREQ        0    0.125    0.875
  19   rs144726938   MEAN       NA     7.02    7.356
  19   rs144726938     SD       NA   0.4924   0.6656
  19   rs149536835   GENO      C/C C/CAAAAATAAATAAAAATTTTA CAAAAATAAATAAAAATTTTA/CAAAAATAAATAAAAATTTTA
  19   rs149536835 COUNTS        3       11       26
  19   rs149536835   FREQ    0.075    0.275     0.65
  19   rs149536835   MEAN     8.17    7.318    7.213
  19   rs149536835     SD   0.4914   0.6675    0.604
  19    rs10422361   GENO      G/G      G/A      A/A
  19    rs10422361 COUNTS        7       17       16
  19    rs10422361   FREQ    0.175    0.425      0.4
  19    rs10422361   MEAN    7.322    7.104    7.533
  19    rs10422361     SD   0.5652   0.6361    0.664
  19   rs372188986   GENO    GA/GA     GA/G      G/G
  19   rs372188986 COUNTS        0       10       30
  19   rs372188986   FREQ        0     0.25     0.75
  19   rs372188986   MEAN       NA    7.311    7.315
  19   rs372188986     SD       NA   0.6929   0.6487
  19    rs79390761   GENO      T/T      T/G      G/G
  19    rs79390761 COUNTS        0        8       32
  19    rs79390761   FREQ        0      0.2      0.8
  19    rs79390761   MEAN       NA    7.465    7.276
  19    rs79390761     SD       NA   0.7174   0.6398
  19   rs192011105   GENO      A/A      A/G      G/G
  19   rs192011105 COUNTS        1        8       31
  19   rs192011105   FREQ    0.025      0.2    0.775
  19   rs192011105   MEAN    8.252     7.44    7.251
  19   rs192011105     SD        0   0.7371   0.6216
  19   rs367727421   GENO      C/C      C/T      T/T
  19   rs367727421 COUNTS        1        8       31
  19   rs367727421   FREQ    0.025      0.2    0.775
  19   rs367727421   MEAN    8.252     7.44    7.251
  19   rs367727421     SD        0   0.7371   0.6216
  19    rs10417568   GENO      G/G      G/A      A/A
  19    rs10417568 COUNTS        3       10       27
  19    rs10417568   FREQ    0.075     0.25    0.675
  19    rs10417568   MEAN    7.822    7.352    7.243
  19    rs10417568     SD   0.7215   0.7249   0.6149
  19    rs10416844   GENO      A/A      A/C      C/C
  19    rs10416844 COUNTS        1        5       34
  19    rs10416844   FREQ    0.025    0.125     0.85
  19    rs10416844   MEAN    7.206    7.549    7.282
  19    rs10416844     SD        0   0.8103   0.6414
  19   rs532862172   GENO    TC/TC     TC/T      T/T
  19   rs532862172 COUNTS        0        8       32
  19   rs532862172   FREQ        0      0.2      0.8
  19   rs532862172   MEAN       NA    7.465    7.276
  19   rs532862172     SD       NA   0.7174   0.6398
  19   rs574429788   GENO      C/C     C/CA    CA/CA
  19   rs574429788 COUNTS        4       20       16
  19   rs574429788   FREQ      0.1      0.5      0.4
  19   rs574429788   MEAN    7.237    7.302    7.347
  19   rs574429788     SD   0.5761   0.7063   0.6328
  19   rs188389805   GENO      T/T      T/C      C/C
  19   rs188389805 COUNTS        0        6       34
  19   rs188389805   FREQ        0     0.15     0.85
  19   rs188389805   MEAN       NA    6.971    7.374
  19   rs188389805     SD       NA   0.4561   0.6665
  19   rs139143223   GENO      A/A      A/C      C/C
  19   rs139143223 COUNTS        0       10       30
  19   rs139143223   FREQ        0     0.25     0.75
  19   rs139143223   MEAN       NA    7.208    7.349
  19   rs139143223     SD       NA   0.6562   0.6565
  19    rs72127155   GENO    CA/CA     CA/C      C/C
  19    rs72127155 COUNTS        5       27        8
  19    rs72127155   FREQ    0.125    0.675      0.2
  19    rs72127155   MEAN     7.42    7.344    7.145
  19    rs72127155     SD   0.7733   0.6678    0.564
  19     rs7252435   GENO      G/G      G/C      C/C
  19     rs7252435 COUNTS        2       14       24
  19     rs7252435   FREQ     0.05     0.35      0.6
  19     rs7252435   MEAN    7.568    7.245    7.332
  19     rs7252435     SD   0.3886   0.6232   0.6953
  19     rs3834829   GENO      G/G G/GTTCATTCA GTTCATTCA/GTTCATTCA
  19     rs3834829 COUNTS        6       23       11
  19     rs3834829   FREQ     0.15    0.575    0.275
  19     rs3834829   MEAN    7.215    7.475     7.03
  19     rs3834829     SD   0.6271   0.7096   0.4404
  19    rs10411644   GENO      A/A      A/T      T/T
  19    rs10411644 COUNTS        4       15       21
  19    rs10411644   FREQ      0.1    0.375    0.525
  19    rs10411644   MEAN    7.291    7.021    7.527
  19    rs10411644     SD   0.7074   0.6021   0.6207
  19    rs79203077   GENO      T/T      T/C      C/C
  19    rs79203077 COUNTS        4       15       21
  19    rs79203077   FREQ      0.1    0.375    0.525
  19    rs79203077   MEAN    7.291    7.021    7.527
  19    rs79203077     SD   0.7074   0.6021   0.6207
  19   rs144020501   GENO      G/G G/GGTGCAGGGCAGC GGTGCAGGGCAGC/GGTGCAGGGCAGC
  19   rs144020501 COUNTS        5       19       16
  19   rs144020501   FREQ    0.125    0.475      0.4
  19   rs144020501   MEAN    7.115    7.239    7.464
  19   rs144020501     SD    0.728   0.6245   0.6692
  19     rs1678851   GENO      A/A      A/G      G/G
  19     rs1678851 COUNTS        5       19       16
  19     rs1678851   FREQ    0.125    0.475      0.4
  19     rs1678851   MEAN    7.115    7.239    7.464
  19     rs1678851     SD    0.728   0.6245   0.6692
  19     rs1614324   GENO      T/T      T/C      C/C
  19     rs1614324 COUNTS        5       19       16
  19     rs1614324   FREQ    0.125    0.475      0.4
  19     rs1614324   MEAN    7.115    7.239    7.464
  19     rs1614324     SD    0.728   0.6245   0.6692
  19      rs778813   GENO      A/A      A/G      G/G
  19      rs778813 COUNTS        5       19       16
  19      rs778813   FREQ    0.125    0.475      0.4
  19      rs778813   MEAN    7.115    7.239    7.464
  19      rs778813     SD    0.728   0.6245   0.6692
  19   rs187745880   GENO      C/C      C/T      T/T
  19   rs187745880 COUNTS        0        5       35
  19   rs187745880   FREQ        0    0.125    0.875
  19   rs187745880   MEAN       NA    6.945    7.366
  19   rs187745880     SD       NA   0.5048   0.6582
  19      rs778812   GENO      T/T      T/C      C/C
  19      rs778812 COUNTS        5       19       16
  19      rs778812   FREQ    0.125    0.475      0.4
  19      rs778812   MEAN    7.115    7.239    7.464
  19      rs778812     SD    0.728   0.6245   0.6692
  19     rs2436519   GENO      C/C      C/G      G/G
  19     rs2436519 COUNTS        9       16       15
  19     rs2436519   FREQ    0.225      0.4    0.375
  19     rs2436519   MEAN    7.418    7.164     7.41
  19     rs2436519     SD    0.559   0.6663   0.6953
  19     rs4807813   GENO      A/A      A/G      G/G
  19     rs4807813 COUNTS        4       15       21
  19     rs4807813   FREQ      0.1    0.375    0.525
  19     rs4807813   MEAN    7.291    7.021    7.527
  19     rs4807813     SD   0.7074   0.6021   0.6207
  19     rs4807814   GENO      C/C      C/T      T/T
  19     rs4807814 COUNTS        6       17       17
  19     rs4807814   FREQ     0.15    0.425    0.425
  19     rs4807814   MEAN    7.401    7.226     7.37
  19     rs4807814     SD   0.5346    0.622   0.7364
  19   rs199921063   GENO      G/G      G/A      A/A
  19   rs199921063 COUNTS        0        4       36
  19   rs199921063   FREQ        0      0.1      0.9
  19   rs199921063   MEAN       NA    7.672    7.274
  19   rs199921063     SD       NA   0.4697    0.661
  19      rs708688   GENO      A/A      A/G      G/G
  19      rs708688 COUNTS        5       19       16
  19      rs708688   FREQ    0.125    0.475      0.4
  19      rs708688   MEAN    7.115    7.239    7.464
  19      rs708688     SD    0.728   0.6245   0.6692
  19    rs59637174   GENO      A/A      A/G      G/G
  19    rs59637174 COUNTS        5       15       20
  19    rs59637174   FREQ    0.125    0.375      0.5
  19    rs59637174   MEAN    7.115    7.123    7.506
  19    rs59637174     SD    0.728   0.6217    0.629
  19      rs708689   GENO      C/C      C/A      A/A
  19      rs708689 COUNTS        5       19       16
  19      rs708689   FREQ    0.125    0.475      0.4
  19      rs708689   MEAN    7.115    7.239    7.464
  19      rs708689     SD    0.728   0.6245   0.6692
  19   rs139529488   GENO      A/A      A/C      C/C
  19   rs139529488 COUNTS        5       15       20
  19   rs139529488   FREQ    0.125    0.375      0.5
  19   rs139529488   MEAN    7.115    7.123    7.506
  19   rs139529488     SD    0.728   0.6217    0.629
  19    rs73554357   GENO      T/T      T/C      C/C
  19    rs73554357 COUNTS        0       10       30
  19    rs73554357   FREQ        0     0.25     0.75
  19    rs73554357   MEAN       NA    7.311    7.315
  19    rs73554357     SD       NA   0.6929   0.6487
  19     rs3763046   GENO      A/A      A/G      G/G
  19     rs3763046 COUNTS        5       15       20
  19     rs3763046   FREQ    0.125    0.375      0.5
  19     rs3763046   MEAN    7.115    7.123    7.506
  19     rs3763046     SD    0.728   0.6217    0.629
  19   rs115287619   GENO      T/T      T/C      C/C
  19   rs115287619 COUNTS        0       13       27
  19   rs115287619   FREQ        0    0.325    0.675
  19   rs115287619   MEAN       NA    7.043    7.444
  19   rs115287619     SD       NA   0.6076   0.6412
  19    rs73554359   GENO      C/C      C/T      T/T
  19    rs73554359 COUNTS        1       13       26
  19    rs73554359   FREQ    0.025    0.325     0.65
  19    rs73554359   MEAN    6.868    7.421    7.277
  19    rs73554359     SD        0   0.6639   0.6589
  19    rs61731573   GENO      T/T      T/C      C/C
  19    rs61731573 COUNTS        0       10       30
  19    rs61731573   FREQ        0     0.25     0.75
  19    rs61731573   MEAN       NA    7.311    7.315
  19    rs61731573     SD       NA   0.6929   0.6487
  19    rs71934499   GENO      G/G    G/GGT  GGT/GGT
  19    rs71934499 COUNTS        5       19       16
  19    rs71934499   FREQ    0.125    0.475      0.4
  19    rs71934499   MEAN    7.115    7.239    7.464
  19    rs71934499     SD    0.728   0.6245   0.6692
  19    rs34182948   GENO    GT/GT     GT/G      G/G
  19    rs34182948 COUNTS        5       15       20
  19    rs34182948   FREQ    0.125    0.375      0.5
  19    rs34182948   MEAN    7.115    7.123    7.506
  19    rs34182948     SD    0.728   0.6217    0.629
  19    rs28523462   GENO      A/A      A/G      G/G
  19    rs28523462 COUNTS        4       15       21
  19    rs28523462   FREQ      0.1    0.375    0.525
  19    rs28523462   MEAN    7.291    7.021    7.527
  19    rs28523462     SD   0.7074   0.6021   0.6207
  19   rs115240543   GENO      T/T      T/C      C/C
  19   rs115240543 COUNTS        0        4       36
  19   rs115240543   FREQ        0      0.1      0.9
  19   rs115240543   MEAN       NA    6.755    7.376
  19   rs115240543     SD       NA   0.4322   0.6454
  19    rs28416984   GENO      T/T      T/C      C/C
  19    rs28416984 COUNTS        4       15       21
  19    rs28416984   FREQ      0.1    0.375    0.525
  19    rs28416984   MEAN    7.291    7.021    7.527
  19    rs28416984     SD   0.7074   0.6021   0.6207
  19    rs28481711   GENO      C/C      C/T      T/T
  19    rs28481711 COUNTS        5       15       20
  19    rs28481711   FREQ    0.125    0.375      0.5
  19    rs28481711   MEAN    7.115    7.123    7.506
  19    rs28481711     SD    0.728   0.6217    0.629
  19    rs28724571   GENO      A/A      A/G      G/G
  19    rs28724571 COUNTS        4       15       21
  19    rs28724571   FREQ      0.1    0.375    0.525
  19    rs28724571   MEAN    7.291    7.021    7.527
  19    rs28724571     SD   0.7074   0.6021   0.6207
  19     rs6510859   GENO      C/C      C/T      T/T
  19     rs6510859 COUNTS        3       19       18
  19     rs6510859   FREQ    0.075    0.475     0.45
  19     rs6510859   MEAN    6.951    7.292    7.396
  19     rs6510859     SD   0.3092     0.62   0.7231
  19   rs190173225   GENO      A/A      A/G      G/G
  19   rs190173225 COUNTS        4       15       21
  19   rs190173225   FREQ      0.1    0.375    0.525
  19   rs190173225   MEAN    7.291    7.021    7.527
  19   rs190173225     SD   0.7074   0.6021   0.6207
  19   rs144970486   GENO      A/A      A/T      T/T
  19   rs144970486 COUNTS        0        6       34
  19   rs144970486   FREQ        0     0.15     0.85
  19   rs144970486   MEAN       NA    6.971    7.374
  19   rs144970486     SD       NA   0.4561   0.6665
  19     rs1379868   GENO      G/G      G/A      A/A
  19     rs1379868 COUNTS        3       12       25
  19     rs1379868   FREQ    0.075      0.3    0.625
  19     rs1379868   MEAN    7.822    7.413    7.205
  19     rs1379868     SD   0.7215   0.7028   0.6077
  19     rs8106995   GENO      C/C      C/T      T/T
  19     rs8106995 COUNTS        4       13       23
  19     rs8106995   FREQ      0.1    0.325    0.575
  19     rs8106995   MEAN    7.929    7.346    7.188
  19     rs8106995     SD    0.627   0.6353   0.6257
  19     rs1622498   GENO      T/T      T/A      A/A
  19     rs1622498 COUNTS        0        8       32
  19     rs1622498   FREQ        0      0.2      0.8
  19     rs1622498   MEAN       NA    7.584    7.246
  19     rs1622498     SD       NA    0.773    0.612
  19   rs143772327   GENO      G/G      G/C      C/C
  19   rs143772327 COUNTS        5       15       20
  19   rs143772327   FREQ    0.125    0.375      0.5
  19   rs143772327   MEAN    7.115    7.123    7.506
  19   rs143772327     SD    0.728   0.6217    0.629
  19   rs151082251   GENO      C/C      C/G      G/G
  19   rs151082251 COUNTS        5       15       20
  19   rs151082251   FREQ    0.125    0.375      0.5
  19   rs151082251   MEAN    7.115    7.123    7.506
  19   rs151082251     SD    0.728   0.6217    0.629
  19    rs76231074   GENO      A/A      A/G      G/G
  19    rs76231074 COUNTS        5       15       20
  19    rs76231074   FREQ    0.125    0.375      0.5
  19    rs76231074   MEAN    7.115    7.123    7.506
  19    rs76231074     SD    0.728   0.6217    0.629
  19   rs115043339   GENO      T/T      T/C      C/C
  19   rs115043339 COUNTS        0       10       30
  19   rs115043339   FREQ        0     0.25     0.75
  19   rs115043339   MEAN       NA    7.208    7.349
  19   rs115043339     SD       NA   0.6562   0.6565
  19   rs114355552   GENO      T/T      T/G      G/G
  19   rs114355552 COUNTS        5       15       20
  19   rs114355552   FREQ    0.125    0.375      0.5
  19   rs114355552   MEAN    7.115    7.123    7.506
  19   rs114355552     SD    0.728   0.6217    0.629
  19    rs10775589   GENO      G/G      G/C      C/C
  19    rs10775589 COUNTS        4       13       23
  19    rs10775589   FREQ      0.1    0.325    0.575
  19    rs10775589   MEAN    7.929    7.346    7.188
  19    rs10775589     SD    0.627   0.6353   0.6257
  19   rs112836591   GENO      T/T     T/TG    TG/TG
  19   rs112836591 COUNTS        1       13       26
  19   rs112836591   FREQ    0.025    0.325     0.65
  19   rs112836591   MEAN    6.868    7.421    7.277
  19   rs112836591     SD        0   0.6639   0.6589
  19   rs113189876   GENO      C/C      C/G      G/G
  19   rs113189876 COUNTS        6       16       18
  19   rs113189876   FREQ     0.15      0.4     0.45
  19   rs113189876   MEAN    6.954    7.278    7.465
  19   rs113189876     SD   0.7621   0.5896   0.6505
  19      rs778811   GENO      T/T      T/G      G/G
  19      rs778811 COUNTS        3       13       24
  19      rs778811   FREQ    0.075    0.325      0.6
  19      rs778811   MEAN    7.822    7.441    7.181
  19      rs778811     SD   0.7215   0.6806   0.6085
  19    rs10853991   GENO      G/G      G/A      A/A
  19    rs10853991 COUNTS        1       12       27
  19    rs10853991   FREQ    0.025      0.3    0.675
  19    rs10853991   MEAN    6.868    7.391    7.296
  19    rs10853991     SD        0   0.6841   0.6533
  19      rs778810   GENO      A/A      A/G      G/G
  19      rs778810 COUNTS        3       11       26
  19      rs778810   FREQ    0.075    0.275     0.65
  19      rs778810   MEAN    7.394    7.285    7.317
  19      rs778810     SD   0.3527   0.6288   0.7012
  19   rs148112183   GENO      C/C C/CCCCAGCGTCTCCCTGTCCGCACTGAT CCCCAGCGTCTCCCTGTCCGCACTGAT/CCCCAGCGTCTCCCTGTCCGCACTGAT
  19   rs148112183 COUNTS        3       11       26
  19   rs148112183   FREQ    0.075    0.275     0.65
  19   rs148112183   MEAN    7.394    7.285    7.317
  19   rs148112183     SD   0.3527   0.6288   0.7012
  19     rs8100656   GENO      C/C      C/A      A/A
  19     rs8100656 COUNTS        6       16       18
  19     rs8100656   FREQ     0.15      0.4     0.45
  19     rs8100656   MEAN    6.954    7.278    7.465
  19     rs8100656     SD   0.7621   0.5896   0.6505
  19    rs11666494   GENO      G/G      G/A      A/A
  19    rs11666494 COUNTS        2       10       28
  19    rs11666494   FREQ     0.05     0.25      0.7
  19    rs11666494   MEAN     7.54    7.129    7.363
  19    rs11666494     SD   0.3479   0.5422   0.7004
  19    rs73920067   GENO      G/G      G/C      C/C
  19    rs73920067 COUNTS        0        5       35
  19    rs73920067   FREQ        0    0.125    0.875
  19    rs73920067   MEAN       NA     7.42    7.298
  19    rs73920067     SD       NA   0.6037   0.6643
  19      rs778809   GENO      G/G      G/A      A/A
  19      rs778809 COUNTS        8       18       14
  19      rs778809   FREQ      0.2     0.45     0.35
  19      rs778809   MEAN      7.4     7.26    7.334
  19      rs778809     SD   0.4784   0.6936   0.7139
  19   rs111912575   GENO      A/A      A/G      G/G
  19   rs111912575 COUNTS        1       13       26
  19   rs111912575   FREQ    0.025    0.325     0.65
  19   rs111912575   MEAN    6.868    7.421    7.277
  19   rs111912575     SD        0   0.6639   0.6589
  19   rs181778413   GENO      T/T      T/C      C/C
  19   rs181778413 COUNTS        0       11       29
  19   rs181778413   FREQ        0    0.275    0.725
  19   rs181778413   MEAN       NA    7.111     7.39
  19   rs181778413     SD       NA   0.7001   0.6268
  19    rs35845041   GENO      A/A      A/G      G/G
  19    rs35845041 COUNTS        2       10       28
  19    rs35845041   FREQ     0.05     0.25      0.7
  19    rs35845041   MEAN     7.54    7.129    7.363
  19    rs35845041     SD   0.3479   0.5422   0.7004
  19    rs12986368   GENO      T/T      T/C      C/C
  19    rs12986368 COUNTS        2       10       28
  19    rs12986368   FREQ     0.05     0.25      0.7
  19    rs12986368   MEAN     7.54    7.129    7.363
  19    rs12986368     SD   0.3479   0.5422   0.7004
  19      rs778806   GENO      T/T      T/C      C/C
  19      rs778806 COUNTS        0        8       32
  19      rs778806   FREQ        0      0.2      0.8
  19      rs778806   MEAN       NA    7.584    7.246
  19      rs778806     SD       NA    0.773    0.612
  19   rs116794036   GENO      T/T      T/C      C/C
  19   rs116794036 COUNTS        0        4       36
  19   rs116794036   FREQ        0      0.1      0.9
  19   rs116794036   MEAN       NA    7.848    7.254
  19   rs116794036     SD       NA  0.09413   0.6596
  19    rs61740561   GENO      C/C      C/G      G/G
  19    rs61740561 COUNTS        1       13       26
  19    rs61740561   FREQ    0.025    0.325     0.65
  19    rs61740561   MEAN    6.868    7.421    7.277
  19    rs61740561     SD        0   0.6639   0.6589
  19   rs112313064   GENO      T/T      T/C      C/C
  19   rs112313064 COUNTS        3       11       26
  19   rs112313064   FREQ    0.075    0.275     0.65
  19   rs112313064   MEAN    7.394    7.285    7.317
  19   rs112313064     SD   0.3527   0.6288   0.7012
  19    rs17855739   GENO      T/T      T/C      C/C
  19    rs17855739 COUNTS        6       16       18
  19    rs17855739   FREQ     0.15      0.4     0.45
  19    rs17855739   MEAN    6.954    7.278    7.465
  19    rs17855739     SD   0.7621   0.5896   0.6505
  19    rs79359759   GENO      G/G      G/A      A/A
  19    rs79359759 COUNTS        0        5       35
  19    rs79359759   FREQ        0    0.125    0.875
  19    rs79359759   MEAN       NA     7.42    7.298
  19    rs79359759     SD       NA   0.6037   0.6643
  19      rs778805   GENO      G/G      G/A      A/A
  19      rs778805 COUNTS        8       16       16
  19      rs778805   FREQ      0.2      0.4      0.4
  19      rs778805   MEAN      7.4    7.269    7.315
  19      rs778805     SD   0.4784   0.6822   0.7235
  19     rs9807877   GENO      C/C      C/A      A/A
  19     rs9807877 COUNTS        6       17       17
  19     rs9807877   FREQ     0.15    0.425    0.425
  19     rs9807877   MEAN    7.401    7.226     7.37
  19     rs9807877     SD   0.5346    0.622   0.7364
  19     rs3916080   GENO      A/A      A/C      C/C
  19     rs3916080 COUNTS        0        4       36
  19     rs3916080   FREQ        0      0.1      0.9
  19     rs3916080   MEAN       NA    7.848    7.254
  19     rs3916080     SD       NA  0.09413   0.6596
  19    rs73536616   GENO      G/G      G/A      A/A
  19    rs73536616 COUNTS        1       13       26
  19    rs73536616   FREQ    0.025    0.325     0.65
  19    rs73536616   MEAN    6.868    7.421    7.277
  19    rs73536616     SD        0   0.6639   0.6589
  19     rs3859563   GENO      T/T      T/C      C/C
  19     rs3859563 COUNTS        4       14       22
  19     rs3859563   FREQ      0.1     0.35     0.55
  19     rs3859563   MEAN    7.485    7.365     7.25
  19     rs3859563     SD   0.8952   0.6196   0.6505
  19    rs10420107   GENO      G/G      G/A      A/A
  19    rs10420107 COUNTS        8       16       16
  19    rs10420107   FREQ      0.2      0.4      0.4
  19    rs10420107   MEAN      7.4    7.269    7.315
  19    rs10420107     SD   0.4784   0.6822   0.7235
  19   rs111342270   GENO      T/T      T/C      C/C
  19   rs111342270 COUNTS        1       13       26
  19   rs111342270   FREQ    0.025    0.325     0.65
  19   rs111342270   MEAN    6.868    7.421    7.277
  19   rs111342270     SD        0   0.6639   0.6589
  19   rs112641207   GENO      A/A      A/G      G/G
  19   rs112641207 COUNTS        1       13       26
  19   rs112641207   FREQ    0.025    0.325     0.65
  19   rs112641207   MEAN    6.868    7.421    7.277
  19   rs112641207     SD        0   0.6639   0.6589
  19    rs10402728   GENO      T/T      T/C      C/C
  19    rs10402728 COUNTS        2       14       24
  19    rs10402728   FREQ     0.05     0.35      0.6
  19    rs10402728   MEAN    7.279    7.438    7.244
  19    rs10402728     SD   0.5808   0.6796   0.6543
  19   rs113769774   GENO      A/A      A/C      C/C
  19   rs113769774 COUNTS        1       13       26
  19   rs113769774   FREQ    0.025    0.325     0.65
  19   rs113769774   MEAN    6.868    7.421    7.277
  19   rs113769774     SD        0   0.6639   0.6589
  19    rs73536626   GENO      A/A      A/T      T/T
  19    rs73536626 COUNTS        1       13       26
  19    rs73536626   FREQ    0.025    0.325     0.65
  19    rs73536626   MEAN    6.868    7.421    7.277
  19    rs73536626     SD        0   0.6639   0.6589
  19    rs34940903   GENO      T/T      T/C      C/C
  19    rs34940903 COUNTS        2       10       28
  19    rs34940903   FREQ     0.05     0.25      0.7
  19    rs34940903   MEAN     7.54    7.129    7.363
  19    rs34940903     SD   0.3479   0.5422   0.7004
  19    rs80053250   GENO      T/T      T/C      C/C
  19    rs80053250 COUNTS        1       13       26
  19    rs80053250   FREQ    0.025    0.325     0.65
  19    rs80053250   MEAN    6.868    7.421    7.277
  19    rs80053250     SD        0   0.6639   0.6589
  19   rs113180603   GENO      A/A      A/G      G/G
  19   rs113180603 COUNTS        1       13       26
  19   rs113180603   FREQ    0.025    0.325     0.65
  19   rs113180603   MEAN    6.868    7.421    7.277
  19   rs113180603     SD        0   0.6639   0.6589
  19    rs11305548   GENO      G/G     G/GA    GA/GA
  19    rs11305548 COUNTS        3       14       23
  19    rs11305548   FREQ    0.075     0.35    0.575
  19    rs11305548   MEAN    7.822    7.253    7.284
  19    rs11305548     SD   0.7215   0.6783   0.6273
  19    rs73536629   GENO      G/G      G/A      A/A
  19    rs73536629 COUNTS        1       13       26
  19    rs73536629   FREQ    0.025    0.325     0.65
  19    rs73536629   MEAN    6.868    7.421    7.277
  19    rs73536629     SD        0   0.6639   0.6589
  19    rs17271883   GENO      C/C      C/T      T/T
  19    rs17271883 COUNTS        8       16       16
  19    rs17271883   FREQ      0.2      0.4      0.4
  19    rs17271883   MEAN      7.4    7.269    7.315
  19    rs17271883     SD   0.4784   0.6822   0.7235
  19    rs10403115   GENO      A/A      A/C      C/C
  19    rs10403115 COUNTS        0        7       33
  19    rs10403115   FREQ        0    0.175    0.825
  19    rs10403115   MEAN       NA    7.214    7.335
  19    rs10403115     SD       NA   0.6997   0.6496
  19     rs5826905   GENO    CA/CA     CA/C      C/C
  19     rs5826905 COUNTS        2       10       28
  19     rs5826905   FREQ     0.05     0.25      0.7
  19     rs5826905   MEAN     7.54    7.129    7.363
  19     rs5826905     SD   0.3479   0.5422   0.7004
  19   rs149138148   GENO      T/T      T/C      C/C
  19   rs149138148 COUNTS        0        6       34
  19   rs149138148   FREQ        0     0.15     0.85
  19   rs149138148   MEAN       NA    6.971    7.374
  19   rs149138148     SD       NA   0.4561   0.6665
  19    rs12019136   GENO      A/A      A/G      G/G
  19    rs12019136 COUNTS        6       16       18
  19    rs12019136   FREQ     0.15      0.4     0.45
  19    rs12019136   MEAN    6.954    7.278    7.465
  19    rs12019136     SD   0.7621   0.5896   0.6505
  19   rs146989239   GENO      T/T      T/C      C/C
  19   rs146989239 COUNTS        0       15       25
  19   rs146989239   FREQ        0    0.375    0.625
  19   rs146989239   MEAN       NA    7.153     7.41
  19   rs146989239     SD       NA   0.6348   0.6541
  19   rs139999431   GENO      C/C C/CTTTTCTTTTCTTTTG CTTTTCTTTTCTTTTG/CTTTTCTTTTCTTTTG
  19   rs139999431 COUNTS        2        7       31
  19   rs139999431   FREQ     0.05    0.175    0.775
  19   rs139999431   MEAN    7.735    7.518     7.24
  19   rs139999431     SD  0.06483   0.6684   0.6589
  19   rs145275499   GENO      A/A  A/AAAAT AAAAT/AAAAT
  19   rs145275499 COUNTS        3       14       23
  19   rs145275499   FREQ    0.075     0.35    0.575
  19   rs145275499   MEAN    7.822    7.398    7.196
  19   rs145275499     SD   0.7215    0.701   0.5994
  19     rs1678849   GENO      G/G      G/A      A/A
  19     rs1678849 COUNTS        2       13       25
  19     rs1678849   FREQ     0.05    0.325    0.625
  19     rs1678849   MEAN    7.279    7.376    7.284
  19     rs1678849     SD   0.5808   0.6641   0.6715
  19    rs60383067   GENO      C/C      C/T      T/T
  19    rs60383067 COUNTS        2       10       28
  19    rs60383067   FREQ     0.05     0.25      0.7
  19    rs60383067   MEAN     7.54    7.129    7.363
  19    rs60383067     SD   0.3479   0.5422   0.7004
  19    rs35222081   GENO      T/T      T/C      C/C
  19    rs35222081 COUNTS        2       10       28
  19    rs35222081   FREQ     0.05     0.25      0.7
  19    rs35222081   MEAN     7.54    7.129    7.363
  19    rs35222081     SD   0.3479   0.5422   0.7004
  19     rs8101385   GENO      C/C      C/T      T/T
  19     rs8101385 COUNTS        8       20       12
  19     rs8101385   FREQ      0.2      0.5      0.3
  19     rs8101385   MEAN    7.569     7.34      7.1
  19     rs8101385     SD   0.6326   0.6455   0.6556
  19    rs73920069   GENO      T/T      T/C      C/C
  19    rs73920069 COUNTS        0        5       35
  19    rs73920069   FREQ        0    0.125    0.875
  19    rs73920069   MEAN       NA     7.42    7.298
  19    rs73920069     SD       NA   0.6037   0.6643
  19     rs3760776   GENO      G/G      G/A      A/A
  19     rs3760776 COUNTS        7       21       12
  19     rs3760776   FREQ    0.175    0.525      0.3
  19     rs3760776   MEAN    7.471    7.383      7.1
  19     rs3760776     SD   0.6148   0.6599   0.6556
  19      rs708686   GENO      C/C      C/T      T/T
  19      rs708686 COUNTS        2       11       27
  19      rs708686   FREQ     0.05    0.275    0.675
  19      rs708686   MEAN     7.54     7.18    7.351
  19      rs708686     SD   0.3479   0.5415   0.7108
  19    rs10409772   GENO      C/C      C/A      A/A
  19    rs10409772 COUNTS        7       19       14
  19    rs10409772   FREQ    0.175    0.475     0.35
  19    rs10409772   MEAN    7.471    7.324    7.221
  19    rs10409772     SD   0.6148   0.6889   0.6456
  19   rs371330919   GENO      A/A    A/ATT  ATT/ATT
  19   rs371330919 COUNTS        2       15       23
  19   rs371330919   FREQ     0.05    0.375    0.575
  19   rs371330919   MEAN    6.745    7.506    7.238
  19   rs371330919     SD   0.1739   0.5988    0.679
  19     rs3760775   GENO      T/T      T/G      G/G
  19     rs3760775 COUNTS        2       15       23
  19     rs3760775   FREQ     0.05    0.375    0.575
  19     rs3760775   MEAN    6.745    7.546    7.211
  19     rs3760775     SD   0.1739   0.6286   0.6489
  19     rs3760774   GENO      C/C      C/T      T/T
  19     rs3760774 COUNTS        2       10       28
  19     rs3760774   FREQ     0.05     0.25      0.7
  19     rs3760774   MEAN     7.54    7.129    7.363
  19     rs3760774     SD   0.3479   0.5422   0.7004
  19     rs3760771   GENO      A/A      A/C      C/C
  19     rs3760771 COUNTS        2        9       29
  19     rs3760771   FREQ     0.05    0.225    0.725
  19     rs3760771   MEAN     7.54    7.149    7.349
  19     rs3760771     SD   0.3479   0.5712   0.6921
  19    rs12982233   GENO      T/T      T/A      A/A
  19    rs12982233 COUNTS        2       10       28
  19    rs12982233   FREQ     0.05     0.25      0.7
  19    rs12982233   MEAN     7.54    7.129    7.363
  19    rs12982233     SD   0.3479   0.5422   0.7004
  19    rs28381973   GENO      C/C      C/A      A/A
  19    rs28381973 COUNTS        0       19       21
  19    rs28381973   FREQ        0    0.475    0.525
  19    rs28381973   MEAN       NA    7.236    7.384
  19    rs28381973     SD       NA   0.7007   0.6111
  19    rs28742595   GENO      T/T      T/C      C/C
  19    rs28742595 COUNTS        0        8       32
  19    rs28742595   FREQ        0      0.2      0.8
  19    rs28742595   MEAN       NA    7.009     7.39
  19    rs28742595     SD       NA   0.4023    0.683
  19      rs874232   GENO      C/C      C/T      T/T
  19      rs874232 COUNTS        2       15       23
  19      rs874232   FREQ     0.05    0.375    0.575
  19      rs874232   MEAN    6.745    7.546    7.211
  19      rs874232     SD   0.1739   0.6286   0.6489
  19    rs28381969   GENO      A/A      A/G      G/G
  19    rs28381969 COUNTS        0        4       36
  19    rs28381969   FREQ        0      0.1      0.9
  19    rs28381969   MEAN       NA    6.755    7.376
  19    rs28381969     SD       NA   0.4322   0.6454
  19   rs139326855   GENO      C/C      C/T      T/T
  19   rs139326855 COUNTS        0        5       35
  19   rs139326855   FREQ        0    0.125    0.875
  19   rs139326855   MEAN       NA    7.632    7.268
  19   rs139326855     SD       NA   0.4509   0.6672
  19   rs137909900   GENO      T/T      T/C      C/C
  19   rs137909900 COUNTS        0        4       36
  19   rs137909900   FREQ        0      0.1      0.9
  19   rs137909900   MEAN       NA    7.525     7.29
  19   rs137909900     SD       NA   0.7499   0.6467
  19   rs144569478   GENO      T/T      T/C      C/C
  19   rs144569478 COUNTS        0       17       23
  19   rs144569478   FREQ        0    0.425    0.575
  19   rs144569478   MEAN       NA    7.157     7.43
  19   rs144569478     SD       NA   0.6532   0.6385
  19     rs3745635   GENO      T/T      T/C      C/C
  19     rs3745635 COUNTS        2       15       23
  19     rs3745635   FREQ     0.05    0.375    0.575
  19     rs3745635   MEAN    6.745    7.546    7.211
  19     rs3745635     SD   0.1739   0.6286   0.6489
  19    rs28362463   GENO      T/T      T/C      C/C
  19    rs28362463 COUNTS        0       17       23
  19    rs28362463   FREQ        0    0.425    0.575
  19    rs28362463   MEAN       NA    7.157     7.43
  19    rs28362463     SD       NA   0.6532   0.6385
  19      rs778986   GENO      A/A      A/G      G/G
  19      rs778986 COUNTS        0        7       33
  19      rs778986   FREQ        0    0.175    0.825
  19      rs778986   MEAN       NA    7.279    7.321
  19      rs778986     SD       NA   0.4887   0.6865
  19      rs812936   GENO      G/G      G/A      A/A
  19      rs812936 COUNTS        0        7       33
  19      rs812936   FREQ        0    0.175    0.825
  19      rs812936   MEAN       NA    7.279    7.321
  19      rs812936     SD       NA   0.4887   0.6865
  19    rs28362459   GENO      C/C      C/A      A/A
  19    rs28362459 COUNTS        2       15       23
  19    rs28362459   FREQ     0.05    0.375    0.575
  19    rs28362459   MEAN    6.745    7.546    7.211
  19    rs28362459     SD   0.1739   0.6286   0.6489
  19    rs28362458   GENO      T/T      T/C      C/C
  19    rs28362458 COUNTS        0       17       23
  19    rs28362458   FREQ        0    0.425    0.575
  19    rs28362458   MEAN       NA    7.157     7.43
  19    rs28362458     SD       NA   0.6532   0.6385
  19    rs11668191   GENO      A/A      A/G      G/G
  19    rs11668191 COUNTS        0        4       36
  19    rs11668191   FREQ        0      0.1      0.9
  19    rs11668191   MEAN       NA    7.848    7.254
  19    rs11668191     SD       NA  0.09413   0.6596
  19      rs778987   GENO      A/A      A/G      G/G
  19      rs778987 COUNTS        3       16       21
  19      rs778987   FREQ    0.075      0.4    0.525
  19      rs778987   MEAN    7.352    7.169    7.418
  19      rs778987     SD    0.408   0.5585   0.7397
  19     rs4807816   GENO      G/G      G/A      A/A
  19     rs4807816 COUNTS        2       10       28
  19     rs4807816   FREQ     0.05     0.25      0.7
  19     rs4807816   MEAN     7.54    7.129    7.363
  19     rs4807816     SD   0.3479   0.5422   0.7004
  19     rs4807052   GENO      T/T      T/C      C/C
  19     rs4807052 COUNTS        2       10       28
  19     rs4807052   FREQ     0.05     0.25      0.7
  19     rs4807052   MEAN     7.54    7.129    7.363
  19     rs4807052     SD   0.3479   0.5422   0.7004
  19   rs537757549   GENO AAAAT/AAAAT  AAAAT/A      A/A
  19   rs537757549 COUNTS        0       12       28
  19   rs537757549   FREQ        0      0.3      0.7
  19   rs537757549   MEAN       NA    7.357    7.295
  19   rs537757549     SD       NA   0.5502   0.6982
  19      rs809646   GENO      C/C      C/T      T/T
  19      rs809646 COUNTS        0        6       34
  19      rs809646   FREQ        0     0.15     0.85
  19      rs809646   MEAN       NA    7.708    7.244
  19      rs809646     SD       NA   0.8288   0.6028
  19     rs2561796   GENO      A/A      A/C      C/C
  19     rs2561796 COUNTS        0        6       34
  19     rs2561796   FREQ        0     0.15     0.85
  19     rs2561796   MEAN       NA    7.708    7.244
  19     rs2561796     SD       NA   0.8288   0.6028
  19     rs2637193   GENO      T/T      T/C      C/C
  19     rs2637193 COUNTS        0        6       34
  19     rs2637193   FREQ        0     0.15     0.85
  19     rs2637193   MEAN       NA    7.708    7.244
  19     rs2637193     SD       NA   0.8288   0.6028
  19   rs554274438   GENO    CA/CA     CA/C      C/C
  19   rs554274438 COUNTS        1       19       20
  19   rs554274438   FREQ    0.025    0.475      0.5
  19   rs554274438   MEAN    7.102    7.284    7.352
  19   rs554274438     SD        0   0.6669    0.666
  19     rs2608892   GENO      C/C      C/T      T/T
  19     rs2608892 COUNTS        0        6       34
  19     rs2608892   FREQ        0     0.15     0.85
  19     rs2608892   MEAN       NA    7.708    7.244
  19     rs2608892     SD       NA   0.8288   0.6028
  19     rs2608893   GENO      A/A      A/G      G/G
  19     rs2608893 COUNTS        0        6       34
  19     rs2608893   FREQ        0     0.15     0.85
  19     rs2608893   MEAN       NA    7.708    7.244
  19     rs2608893     SD       NA   0.8288   0.6028
  19     rs2637194   GENO      T/T      T/C      C/C
  19     rs2637194 COUNTS        0        6       34
  19     rs2637194   FREQ        0     0.15     0.85
  19     rs2637194   MEAN       NA    7.708    7.244
  19     rs2637194     SD       NA   0.8288   0.6028
  19     rs2637195   GENO      T/T      T/C      C/C
  19     rs2637195 COUNTS        0        6       34
  19     rs2637195   FREQ        0     0.15     0.85
  19     rs2637195   MEAN       NA    7.708    7.244
  19     rs2637195     SD       NA   0.8288   0.6028
  19     rs2608894   GENO      T/T      T/C      C/C
  19     rs2608894 COUNTS        0        6       34
  19     rs2608894   FREQ        0     0.15     0.85
  19     rs2608894   MEAN       NA    7.329    7.311
  19     rs2608894     SD       NA    0.515   0.6786
  19    rs28742591   GENO      A/A     A/AG    AG/AG
  19    rs28742591 COUNTS        1       13       26
  19    rs28742591   FREQ    0.025    0.325     0.65
  19    rs28742591   MEAN    6.729    7.356    7.315
  19    rs28742591     SD        0   0.7059   0.6381
  19    rs28742588   GENO      C/C      C/T      T/T
  19    rs28742588 COUNTS        0        4       36
  19    rs28742588   FREQ        0      0.1      0.9
  19    rs28742588   MEAN       NA    6.999    7.349
  19    rs28742588     SD       NA   0.5661   0.6573
  19    rs28742587   GENO      T/T      T/C      C/C
  19    rs28742587 COUNTS        7       23       10
  19    rs28742587   FREQ    0.175    0.575     0.25
  19    rs28742587   MEAN    7.106    7.351    7.372
  19    rs28742587     SD   0.5669   0.7043   0.6067
  19    rs28362447   GENO      G/G      G/C      C/C
  19    rs28362447 COUNTS        0       16       24
  19    rs28362447   FREQ        0      0.4      0.6
  19    rs28362447   MEAN       NA     7.15    7.422
  19    rs28362447     SD       NA   0.6134   0.6649
  19    rs28362446   GENO      C/C      C/G      G/G
  19    rs28362446 COUNTS        0        4       36
  19    rs28362446   FREQ        0      0.1      0.9
  19    rs28362446   MEAN       NA    6.999    7.349
  19    rs28362446     SD       NA   0.5661   0.6573
  19    rs73920070   GENO      A/A      A/G      G/G
  19    rs73920070 COUNTS        0        6       34
  19    rs73920070   FREQ        0     0.15     0.85
  19    rs73920070   MEAN       NA    7.252    7.324
  19    rs73920070     SD       NA    0.679   0.6558
  19     rs2306969   GENO      A/A      A/G      G/G
  19     rs2306969 COUNTS        1       15       24
  19     rs2306969   FREQ    0.025    0.375      0.6
  19     rs2306969   MEAN    6.782    7.318    7.333
  19     rs2306969     SD        0   0.7568   0.5976
  19    rs28362437   GENO      T/T      T/C      C/C
  19    rs28362437 COUNTS        0       16       24
  19    rs28362437   FREQ        0      0.4      0.6
  19    rs28362437   MEAN       NA    7.332    7.302
  19    rs28362437     SD       NA   0.6275   0.6792
  19    rs10406157   GENO      T/T      T/C      C/C
  19    rs10406157 COUNTS        0       12       28
  19    rs10406157   FREQ        0      0.3      0.7
  19    rs10406157   MEAN       NA    7.352    7.297
  19    rs10406157     SD       NA   0.5865   0.6862
  19    rs10405209   GENO      G/G      G/A      A/A
  19    rs10405209 COUNTS        9       21       10
  19    rs10405209   FREQ    0.225    0.525     0.25
  19    rs10405209   MEAN    7.159     7.42     7.23
  19    rs10405209     SD   0.7847   0.6215   0.6103
  19    rs28742581   GENO      A/A     A/AT    AT/AT
  19    rs28742581 COUNTS        6       23       11
  19    rs28742581   FREQ     0.15    0.575    0.275
  19    rs28742581   MEAN    7.581    7.289     7.22
  19    rs28742581     SD    0.586   0.6318   0.7407
  19     rs4807817   GENO      C/C      C/A      A/A
  19     rs4807817 COUNTS        8       22       10
  19     rs4807817   FREQ      0.2     0.55     0.25
  19     rs4807817   MEAN    7.143    7.342    7.387
  19     rs4807817     SD   0.8371   0.5946   0.6572
  19    rs11671428   GENO      A/A      A/C      C/C
  19    rs11671428 COUNTS        1        6       33
  19    rs11671428   FREQ    0.025     0.15    0.825
  19    rs11671428   MEAN    7.786    7.303    7.301
  19    rs11671428     SD        0   0.6451   0.6665
  19    rs10418972   GENO      T/T      T/C      C/C
  19    rs10418972 COUNTS        5       20       15
  19    rs10418972   FREQ    0.125      0.5    0.375
  19    rs10418972   MEAN    7.455    7.202    7.415
  19    rs10418972     SD   0.6126   0.6595   0.6686
  19     rs4807818   GENO      T/T      T/G      G/G
  19     rs4807818 COUNTS        5       22       13
  19     rs4807818   FREQ    0.125     0.55    0.325
  19     rs4807818   MEAN    7.368    7.339     7.25
  19     rs4807818     SD   0.4847   0.7046   0.6506
  19     rs4807819   GENO      A/A      A/C      C/C
  19     rs4807819 COUNTS        5       22       13
  19     rs4807819   FREQ    0.125     0.55    0.325
  19     rs4807819   MEAN    7.368    7.339     7.25
  19     rs4807819     SD   0.4847   0.7046   0.6506
  19    rs35082514   GENO      C/C     C/CT    CT/CT
  19    rs35082514 COUNTS        6       21       13
  19    rs35082514   FREQ     0.15    0.525    0.325
  19    rs35082514   MEAN    7.321    7.326    7.291
  19    rs35082514     SD   0.5112   0.7624   0.5464
  19    rs11671528   GENO      C/C      C/T      T/T
  19    rs11671528 COUNTS        0       10       30
  19    rs11671528   FREQ        0     0.25     0.75
  19    rs11671528   MEAN       NA    7.318    7.312
  19    rs11671528     SD       NA   0.7247   0.6378
  19    rs34552692   GENO      G/G      G/A      A/A
  19    rs34552692 COUNTS        0        9       31
  19    rs34552692   FREQ        0    0.225    0.775
  19    rs34552692   MEAN       NA    7.194    7.348
  19    rs34552692     SD       NA   0.6451    0.659
  19    rs11671555   GENO      C/C      C/T      T/T
  19    rs11671555 COUNTS        0        9       31
  19    rs11671555   FREQ        0    0.225    0.775
  19    rs11671555   MEAN       NA    7.194    7.348
  19    rs11671555     SD       NA   0.6451    0.659
  19    rs58634952   GENO      T/T      T/C      C/C
  19    rs58634952 COUNTS        0        4       36
  19    rs58634952   FREQ        0      0.1      0.9
  19    rs58634952   MEAN       NA    6.711    7.381
  19    rs58634952     SD       NA   0.6485   0.6245
  19    rs11882055   GENO      T/T      T/C      C/C
  19    rs11882055 COUNTS        4       26       10
  19    rs11882055   FREQ      0.1     0.65     0.25
  19    rs11882055   MEAN    7.335    7.363    7.177
  19    rs11882055     SD   0.6514   0.6265   0.7593
  19   rs576584223   GENO    AT/AT     AT/A      A/A
  19   rs576584223 COUNTS        0       14       26
  19   rs576584223   FREQ        0     0.35     0.65
  19   rs576584223   MEAN       NA    7.285    7.329
  19   rs576584223     SD       NA   0.6654   0.6558
  19   rs190151545   GENO      G/G      G/A      A/A
  19   rs190151545 COUNTS        0        7       33
  19   rs190151545   FREQ        0    0.175    0.825
  19   rs190151545   MEAN       NA    7.813    7.208
  19   rs190151545     SD       NA   0.8054   0.5733
  19    rs77559081   GENO      T/T      T/C      C/C
  19    rs77559081 COUNTS        3        9       28
  19    rs77559081   FREQ    0.075    0.225      0.7
  19    rs77559081   MEAN    7.073     7.27    7.353
  19    rs77559081     SD    0.669   0.6741   0.6599
  19    rs57861181   GENO      A/A      A/G      G/G
  19    rs57861181 COUNTS        6       18       16
  19    rs57861181   FREQ     0.15     0.45      0.4
  19    rs57861181   MEAN     6.87    7.615    7.141
  19    rs57861181     SD   0.6465   0.5974   0.5814
  19    rs11668487   GENO      C/C      C/T      T/T
  19    rs11668487 COUNTS        5       20       15
  19    rs11668487   FREQ    0.125      0.5    0.375
  19    rs11668487   MEAN    7.519    7.308    7.253
  19    rs11668487     SD   0.8146   0.5513   0.7478
  19    rs12977833   GENO      T/T      T/C      C/C
  19    rs12977833 COUNTS        9       20       11
  19    rs12977833   FREQ    0.225      0.5    0.275
  19    rs12977833   MEAN    7.132    7.286    7.512
  19    rs12977833     SD   0.6217    0.664   0.6566
  19    rs59822531   GENO      A/A      A/G      G/G
  19    rs59822531 COUNTS        9       20       11
  19    rs59822531   FREQ    0.225      0.5    0.275
  19    rs59822531   MEAN    7.456    7.411    7.019
  19    rs59822531     SD   0.7838   0.6032   0.5803
  19    rs58309625   GENO      T/T      T/C      C/C
  19    rs58309625 COUNTS        8       18       14
  19    rs58309625   FREQ      0.2     0.45     0.35
  19    rs58309625   MEAN    7.311    7.425    7.172
  19    rs58309625     SD   0.6972   0.6527   0.6431
  19    rs77880277   GENO      G/G      G/C      C/C
  19    rs77880277 COUNTS        0        6       34
  19    rs77880277   FREQ        0     0.15     0.85
  19    rs77880277   MEAN       NA    7.708    7.244
  19    rs77880277     SD       NA   0.8288   0.6028
  19     rs2608889   GENO      A/A      A/G      G/G
  19     rs2608889 COUNTS        0        6       34
  19     rs2608889   FREQ        0     0.15     0.85
  19     rs2608889   MEAN       NA    7.708    7.244
  19     rs2608889     SD       NA   0.8288   0.6028
  19     rs2637197   GENO      A/A      A/C      C/C
  19     rs2637197 COUNTS        3       19       18
  19     rs2637197   FREQ    0.075    0.475     0.45
  19     rs2637197   MEAN    7.608    7.384     7.19
  19     rs2637197     SD   0.8668   0.6782   0.5996
  19   rs113149612   GENO      A/A      A/G      G/G
  19   rs113149612 COUNTS        0        7       33
  19   rs113149612   FREQ        0    0.175    0.825
  19   rs113149612   MEAN       NA    7.412    7.293
  19   rs113149612     SD       NA   0.5881   0.6701
  19     rs2608890   GENO      A/A      A/C      C/C
  19     rs2608890 COUNTS        2       21       17
  19     rs2608890   FREQ     0.05    0.525    0.425
  19     rs2608890   MEAN    7.869    7.164    7.434
  19     rs2608890     SD   0.1724   0.6191   0.6845
  19   rs115471385   GENO      A/A      A/G      G/G
  19   rs115471385 COUNTS        0        7       33
  19   rs115471385   FREQ        0    0.175    0.825
  19   rs115471385   MEAN       NA    6.989    7.382
  19   rs115471385     SD       NA   0.6124   0.6466
  19    rs35939715   GENO      C/C     C/CT    CT/CT
  19    rs35939715 COUNTS        3       19       18
  19    rs35939715   FREQ    0.075    0.475     0.45
  19    rs35939715   MEAN    7.715    7.289    7.273
  19    rs35939715     SD   0.9174   0.6364   0.6429
  19    rs56688182   GENO      C/C      C/G      G/G
  19    rs56688182 COUNTS        2       10       28
  19    rs56688182   FREQ     0.05     0.25      0.7
  19    rs56688182   MEAN    7.869    6.977    7.394
  19    rs56688182     SD   0.1724   0.6205   0.6412
  19     rs7254765   GENO      G/G      G/A      A/A
  19     rs7254765 COUNTS        3        9       28
  19     rs7254765   FREQ    0.075    0.225      0.7
  19     rs7254765   MEAN    7.449    7.338    7.291
  19     rs7254765     SD    1.014   0.7872   0.5912
  19    rs12984439   GENO      A/A      A/G      G/G
  19    rs12984439 COUNTS        4       16       20
  19    rs12984439   FREQ      0.1      0.4      0.5
  19    rs12984439   MEAN    7.167     7.29    7.361
  19    rs12984439     SD   0.6486   0.6185   0.7028
  19   rs116810092   GENO      T/T      T/C      C/C
  19   rs116810092 COUNTS        4       18       18
  19   rs116810092   FREQ      0.1     0.45     0.45
  19   rs116810092   MEAN     7.34    7.298    7.323
  19   rs116810092     SD    0.358   0.6698   0.7073
  19   rs114963941   GENO      C/C      C/T      T/T
  19   rs114963941 COUNTS        4       18       18
  19   rs114963941   FREQ      0.1     0.45     0.45
  19   rs114963941   MEAN     7.34    7.298    7.323
  19   rs114963941     SD    0.358   0.6698   0.7073
  19    rs56351405   GENO      C/C      C/T      T/T
  19    rs56351405 COUNTS        1        4       35
  19    rs56351405   FREQ    0.025      0.1    0.875
  19    rs56351405   MEAN    7.294    7.388    7.306
  19    rs56351405     SD        0   0.8223   0.6524
  19    rs55669463   GENO      T/T      T/G      G/G
  19    rs55669463 COUNTS        2       12       26
  19    rs55669463   FREQ     0.05      0.3     0.65
  19    rs55669463   MEAN    7.538    7.386    7.263
  19    rs55669463     SD   0.3448   0.6571    0.676
  19   rs111244730   GENO      G/G      G/C      C/C
  19   rs111244730 COUNTS        0        4       36
  19   rs111244730   FREQ        0      0.1      0.9
  19   rs111244730   MEAN       NA    7.746    7.266
  19   rs111244730     SD       NA   0.7821   0.6292
  19      rs778802   GENO      A/A      A/C      C/C
  19      rs778802 COUNTS        0        6       34
  19      rs778802   FREQ        0     0.15     0.85
  19      rs778802   MEAN       NA    7.708    7.244
  19      rs778802     SD       NA   0.8288   0.6028
  19      rs778803   GENO      C/C      C/T      T/T
  19      rs778803 COUNTS        2       16       22
  19      rs778803   FREQ     0.05      0.4     0.55
  19      rs778803   MEAN    7.233    7.373    7.278
  19      rs778803     SD   0.6377   0.7666   0.5857
  19    rs10414865   GENO      C/C      C/T      T/T
  19    rs10414865 COUNTS        5       21       14
  19    rs10414865   FREQ    0.125    0.525     0.35
  19    rs10414865   MEAN     7.43    7.433    7.092
  19    rs10414865     SD   0.5856   0.6618   0.6408
  19    rs73920071   GENO      C/C      C/T      T/T
  19    rs73920071 COUNTS        0        4       36
  19    rs73920071   FREQ        0      0.1      0.9
  19    rs73920071   MEAN       NA    7.344     7.31
  19    rs73920071     SD       NA   0.6679   0.6586
  19      rs708687   GENO      C/C      C/T      T/T
  19      rs708687 COUNTS        8       19       13
  19      rs708687   FREQ      0.2    0.475    0.325
  19      rs708687   MEAN     6.89    7.318    7.568
  19      rs708687     SD   0.6589   0.5579   0.6839
  19     rs8102917   GENO      T/T      T/C      C/C
  19     rs8102917 COUNTS        0        4       36
  19     rs8102917   FREQ        0      0.1      0.9
  19     rs8102917   MEAN       NA    7.339    7.311
  19     rs8102917     SD       NA   0.6642    0.659
  19     rs4807053   GENO      T/T      T/C      C/C
  19     rs4807053 COUNTS        9       17       14
  19     rs4807053   FREQ    0.225    0.425     0.35
  19     rs4807053   MEAN     7.15    7.365    7.356
  19     rs4807053     SD   0.5286   0.7248   0.6547
  19    rs11667943   GENO      G/G      G/C      C/C
  19    rs11667943 COUNTS        0        4       36
  19    rs11667943   FREQ        0      0.1      0.9
  19    rs11667943   MEAN       NA    6.999    7.349
  19    rs11667943     SD       NA   0.5661   0.6573
  19   rs150375695   GENO      T/T      T/C      C/C
  19   rs150375695 COUNTS        0        5       35
  19   rs150375695   FREQ        0    0.125    0.875
  19   rs150375695   MEAN       NA    6.762    7.392
  19   rs150375695     SD       NA   0.5766   0.6291
  19   rs112493073   GENO      G/G      G/T      T/T
  19   rs112493073 COUNTS        1        8       31
  19   rs112493073   FREQ    0.025      0.2    0.775
  19   rs112493073   MEAN    8.068    7.531    7.233
  19   rs112493073     SD        0   0.7643   0.6134
  19    rs56254644   GENO      T/T      T/G      G/G
  19    rs56254644 COUNTS        0       13       27
  19    rs56254644   FREQ        0    0.325    0.675
  19    rs56254644   MEAN       NA    7.174    7.381
  19    rs56254644     SD       NA   0.5912    0.678
  19   rs114662403   GENO      G/G      G/T      T/T
  19   rs114662403 COUNTS        0        4       36
  19   rs114662403   FREQ        0      0.1      0.9
  19   rs114662403   MEAN       NA    6.835    7.367
  19   rs114662403     SD       NA   0.6392   0.6387
  19   rs116495662   GENO      T/T      T/C      C/C
  19   rs116495662 COUNTS        0        4       36
  19   rs116495662   FREQ        0      0.1      0.9
  19   rs116495662   MEAN       NA    7.274    7.318
  19   rs116495662     SD       NA   0.6602   0.6592
  19    rs73538619   GENO      T/T      T/C      C/C
  19    rs73538619 COUNTS        3        9       28
  19    rs73538619   FREQ    0.075    0.225      0.7
  19    rs73538619   MEAN    7.455    6.952    7.415
  19    rs73538619     SD   0.4352    0.746   0.6139
  19   rs146871836   GENO      C/C     C/CA    CA/CA
  19   rs146871836 COUNTS        1       10       29
  19   rs146871836   FREQ    0.025     0.25    0.725
  19   rs146871836   MEAN    8.616    7.278    7.281
  19   rs146871836     SD        0    0.684   0.6146
  19   rs145837984   GENO  CTT/CTT    CTT/C      C/C
  19   rs145837984 COUNTS        3       13       24
  19   rs145837984   FREQ    0.075    0.325      0.6
  19   rs145837984   MEAN    7.318    7.431    7.249
  19   rs145837984     SD   0.8152    0.576   0.6895
  19      rs778988   GENO      T/T      T/C      C/C
  19      rs778988 COUNTS        1        7       32
  19      rs778988   FREQ    0.025    0.175      0.8
  19      rs778988   MEAN    6.412    7.265    7.352
  19      rs778988     SD        0   0.6168   0.6566
  19   rs112991382   GENO      C/C      C/T      T/T
  19   rs112991382 COUNTS        2        8       30
  19   rs112991382   FREQ     0.05      0.2     0.75
  19   rs112991382   MEAN    7.318    6.925    7.417
  19   rs112991382     SD   0.5168   0.7607   0.6068
  19    rs34406997   GENO    CT/CT     CT/C      C/C
  19    rs34406997 COUNTS        0        4       36
  19    rs34406997   FREQ        0      0.1      0.9
  19    rs34406997   MEAN       NA     7.58    7.284
  19    rs34406997     SD       NA   0.7535   0.6438
  19     rs7260208   GENO      A/A      A/G      G/G
  19     rs7260208 COUNTS        5       13       22
  19     rs7260208   FREQ    0.125    0.325     0.55
  19     rs7260208   MEAN    7.675    7.529    7.104
  19     rs7260208     SD   0.7095   0.6317   0.5975
  19    rs11085149   GENO      T/T      T/C      C/C
  19    rs11085149 COUNTS        1        7       32
  19    rs11085149   FREQ    0.025    0.175      0.8
  19    rs11085149   MEAN    6.412    7.265    7.352
  19    rs11085149     SD        0   0.6168   0.6566
  19    rs73538629   GENO      C/C      C/T      T/T
  19    rs73538629 COUNTS        3       10       27
  19    rs73538629   FREQ    0.075     0.25    0.675
  19    rs73538629   MEAN    7.455    7.026    7.404
  19    rs73538629     SD   0.4352    0.741   0.6231
  19    rs10406559   GENO      G/G      G/A      A/A
  19    rs10406559 COUNTS        1        5       34
  19    rs10406559   FREQ    0.025    0.125     0.85
  19    rs10406559   MEAN     7.69    7.126     7.33
  19    rs10406559     SD        0   0.6988    0.657
  19     rs7246884   GENO      G/G      G/A      A/A
  19     rs7246884 COUNTS        7       19       14
  19     rs7246884   FREQ    0.175    0.475     0.35
  19     rs7246884   MEAN    7.323    7.208    7.452
  19     rs7246884     SD   0.4945    0.697   0.6697
  19   rs151014743   GENO      A/A      A/G      G/G
  19   rs151014743 COUNTS        0        4       36
  19   rs151014743   FREQ        0      0.1      0.9
  19   rs151014743   MEAN       NA    7.204    7.326
  19   rs151014743     SD       NA   0.7349   0.6514
  19    rs73538630   GENO      A/A      A/G      G/G
  19    rs73538630 COUNTS        2        8       30
  19    rs73538630   FREQ     0.05      0.2     0.75
  19    rs73538630   MEAN    7.318    6.925    7.417
  19    rs73538630     SD   0.5168   0.7607   0.6068
  19   rs150399952   GENO      T/T   T/TTGA TTGA/TTGA
  19   rs150399952 COUNTS        2       10       28
  19   rs150399952   FREQ     0.05     0.25      0.7
  19   rs150399952   MEAN    7.191    7.156    7.378
  19   rs150399952     SD   0.7053   0.6619    0.658
  19    rs28753769   GENO      A/A      A/G      G/G
  19    rs28753769 COUNTS        3       10       27
  19    rs28753769   FREQ    0.075     0.25    0.675
  19    rs28753769   MEAN     6.96    7.173    7.405
  19    rs28753769     SD   0.7201   0.7023   0.6279
  19   rs112693648   GENO      T/T      T/A      A/A
  19   rs112693648 COUNTS        1       10       29
  19   rs112693648   FREQ    0.025     0.25    0.725
  19   rs112693648   MEAN    8.616    7.278    7.281
  19   rs112693648     SD        0    0.684   0.6146
  19      rs778975   GENO      A/A      A/G      G/G
  19      rs778975 COUNTS        2       14       24
  19      rs778975   FREQ     0.05     0.35      0.6
  19      rs778975   MEAN    7.468    7.389    7.257
  19      rs778975     SD   0.2471   0.6488   0.6848
  19    rs73538632   GENO      G/G      G/A      A/A
  19    rs73538632 COUNTS        4       11       25
  19    rs73538632   FREQ      0.1    0.275    0.625
  19    rs73538632   MEAN    7.152    7.173    7.401
  19    rs73538632     SD   0.7022   0.6918   0.6372
  19      rs778976   GENO      G/G      G/C      C/C
  19      rs778976 COUNTS        6       20       14
  19      rs778976   FREQ     0.15      0.5     0.35
  19      rs778976   MEAN    7.371    7.357    7.227
  19      rs778976     SD   0.9595   0.5553   0.6737
  19    rs13343470   GENO      A/A      A/T      T/T
  19    rs13343470 COUNTS        0        4       36
  19    rs13343470   FREQ        0      0.1      0.9
  19    rs13343470   MEAN       NA    7.204    7.326
  19    rs13343470     SD       NA   0.7349   0.6514
  19   rs111856291   GENO      G/G      G/A      A/A
  19   rs111856291 COUNTS        2        8       30
  19   rs111856291   FREQ     0.05      0.2     0.75
  19   rs111856291   MEAN    7.318    6.925    7.417
  19   rs111856291     SD   0.5168   0.7607   0.6068
  19   rs543760607   GENO      A/A   A/ATTT ATTT/ATTT
  19   rs543760607 COUNTS        6       16       18
  19   rs543760607   FREQ     0.15      0.4     0.45
  19   rs543760607   MEAN    7.568    7.081    7.435
  19   rs543760607     SD   0.6679   0.6254   0.6374
  19    rs16993239   GENO      T/T      T/C      C/C
  19    rs16993239 COUNTS        9       16       15
  19    rs16993239   FREQ    0.225      0.4    0.375
  19    rs16993239   MEAN    7.455     7.24    7.307
  19    rs16993239     SD   0.5033   0.7138    0.686
  19     rs7249219   GENO      T/T      T/G      G/G
  19     rs7249219 COUNTS        1        8       31
  19     rs7249219   FREQ    0.025      0.2    0.775
  19     rs7249219   MEAN    6.412    7.434    7.312
  19     rs7249219     SD        0   0.7444   0.6249
  19     rs7259885   GENO      G/G      G/A      A/A
  19     rs7259885 COUNTS        1        8       31
  19     rs7259885   FREQ    0.025      0.2    0.775
  19     rs7259885   MEAN    6.412    7.434    7.312
  19     rs7259885     SD        0   0.7444   0.6249
  19      rs778977   GENO      T/T      T/C      C/C
  19      rs778977 COUNTS        3       13       24
  19      rs778977   FREQ    0.075    0.325      0.6
  19      rs778977   MEAN    7.726     7.48    7.172
  19      rs778977     SD   0.9182     0.63   0.6157
  19     rs6510860   GENO      T/T      T/C      C/C
  19     rs6510860 COUNTS        8       14       18
  19     rs6510860   FREQ      0.2     0.35     0.45
  19     rs6510860   MEAN    7.499    7.231    7.295
  19     rs6510860     SD   0.5191   0.6824   0.6948
  19    rs73538641   GENO      T/T      T/C      C/C
  19    rs73538641 COUNTS        2        8       30
  19    rs73538641   FREQ     0.05      0.2     0.75
  19    rs73538641   MEAN    7.318    6.925    7.417
  19    rs73538641     SD   0.5168   0.7607   0.6068
  19    rs73920072   GENO      T/T      T/C      C/C
  19    rs73920072 COUNTS        2       10       28
  19    rs73920072   FREQ     0.05     0.25      0.7
  19    rs73920072   MEAN    7.191    7.156    7.378
  19    rs73920072     SD   0.7053   0.6619    0.658
  19    rs11322174   GENO      A/A     A/AC    AC/AC
  19    rs11322174 COUNTS        1       10       29
  19    rs11322174   FREQ    0.025     0.25    0.725
  19    rs11322174   MEAN    7.958    7.395    7.263
  19    rs11322174     SD        0    0.589   0.6774
  19    rs75784306   GENO      A/A      A/G      G/G
  19    rs75784306 COUNTS        2        8       30
  19    rs75784306   FREQ     0.05      0.2     0.75
  19    rs75784306   MEAN    7.318    6.925    7.417
  19    rs75784306     SD   0.5168   0.7607   0.6068
  19      rs778979   GENO      G/G      G/C      C/C
  19      rs778979 COUNTS        1        7       32
  19      rs778979   FREQ    0.025    0.175      0.8
  19      rs778979   MEAN    6.412    7.265    7.352
  19      rs778979     SD        0   0.6168   0.6566
  19      rs778980   GENO      T/T      T/C      C/C
  19      rs778980 COUNTS        1        7       32
  19      rs778980   FREQ    0.025    0.175      0.8
  19      rs778980   MEAN    6.412    7.265    7.352
  19      rs778980     SD        0   0.6168   0.6566
  19   rs113659374   GENO      A/A      A/G      G/G
  19   rs113659374 COUNTS        3        9       28
  19   rs113659374   FREQ    0.075    0.225      0.7
  19   rs113659374   MEAN    7.455    6.952    7.415
  19   rs113659374     SD   0.4352    0.746   0.6139
  19     rs3892514   GENO      A/A      A/G      G/G
  19     rs3892514 COUNTS        3        9       28
  19     rs3892514   FREQ    0.075    0.225      0.7
  19     rs3892514   MEAN    7.455    6.952    7.415
  19     rs3892514     SD   0.4352    0.746   0.6139
  19     rs3892515   GENO      C/C      C/T      T/T
  19     rs3892515 COUNTS        3        9       28
  19     rs3892515   FREQ    0.075    0.225      0.7
  19     rs3892515   MEAN    7.455    6.952    7.415
  19     rs3892515     SD   0.4352    0.746   0.6139
  19     rs8108362   GENO      T/T      T/C      C/C
  19     rs8108362 COUNTS        1        2       37
  19     rs8108362   FREQ    0.025     0.05    0.925
  19     rs8108362   MEAN     7.69    6.948    7.323
  19     rs8108362     SD        0    1.135   0.6417
  19    rs77933818   GENO      A/A      A/C      C/C
  19    rs77933818 COUNTS        0        6       34
  19    rs77933818   FREQ        0     0.15     0.85
  19    rs77933818   MEAN       NA    7.171    7.339
  19    rs77933818     SD       NA    0.751    0.641
  19    rs10426709   GENO      T/T      T/C      C/C
  19    rs10426709 COUNTS        0        4       36
  19    rs10426709   FREQ        0      0.1      0.9
  19    rs10426709   MEAN       NA    7.204    7.326
  19    rs10426709     SD       NA   0.7349   0.6514
  19    rs73538652   GENO      A/A      A/C      C/C
  19    rs73538652 COUNTS        2        8       30
  19    rs73538652   FREQ     0.05      0.2     0.75
  19    rs73538652   MEAN    7.318    6.925    7.417
  19    rs73538652     SD   0.5168   0.7607   0.6068
  19    rs11881470   GENO      C/C      C/T      T/T
  19    rs11881470 COUNTS        1        2       37
  19    rs11881470   FREQ    0.025     0.05    0.925
  19    rs11881470   MEAN     7.69    6.948    7.323
  19    rs11881470     SD        0    1.135   0.6417
  19    rs73546550   GENO      A/A      A/G      G/G
  19    rs73546550 COUNTS        2        8       30
  19    rs73546550   FREQ     0.05      0.2     0.75
  19    rs73546550   MEAN    7.318    6.925    7.417
  19    rs73546550     SD   0.5168   0.7607   0.6068
  19     rs8101625   GENO      A/A      A/C      C/C
  19     rs8101625 COUNTS       10       15       15
  19     rs8101625   FREQ     0.25    0.375    0.375
  19     rs8101625   MEAN    7.421    7.358    7.198
  19     rs8101625     SD   0.7481   0.6141   0.6471
  19      rs778982   GENO      C/C      C/T      T/T
  19      rs778982 COUNTS        1       10       29
  19      rs778982   FREQ    0.025     0.25    0.725
  19      rs778982   MEAN    6.412    7.348    7.333
  19      rs778982     SD        0    0.577   0.6733
  19      rs778983   GENO      A/A      A/G      G/G
  19      rs778983 COUNTS        1        7       32
  19      rs778983   FREQ    0.025    0.175      0.8
  19      rs778983   MEAN    6.412    7.265    7.352
  19      rs778983     SD        0   0.6168   0.6566
  19     rs4807054   GENO      A/A      A/G      G/G
  19     rs4807054 COUNTS        3       12       25
  19     rs4807054   FREQ    0.075      0.3    0.625
  19     rs4807054   MEAN    7.938    7.432    7.182
  19     rs4807054     SD   0.7062   0.6737   0.6044
  19    rs28541500   GENO      G/G      G/A      A/A
  19    rs28541500 COUNTS        1        9       30
  19    rs28541500   FREQ    0.025    0.225     0.75
  19    rs28541500   MEAN    6.412     7.39    7.321
  19    rs28541500     SD        0   0.5961   0.6647
  19      rs702065   GENO      T/T      T/C      C/C
  19      rs702065 COUNTS        1        7       32
  19      rs702065   FREQ    0.025    0.175      0.8
  19      rs702065   MEAN    6.412    7.265    7.352
  19      rs702065     SD        0   0.6168   0.6566
  19    rs61730513   GENO      G/G      G/A      A/A
  19    rs61730513 COUNTS        3        9       28
  19    rs61730513   FREQ    0.075    0.225      0.7
  19    rs61730513   MEAN    7.839     7.29    7.265
  19    rs61730513     SD   0.8388   0.6938   0.6197
  19      rs778970   GENO      A/A      A/G      G/G
  19      rs778970 COUNTS        5       11       24
  19      rs778970   FREQ    0.125    0.275      0.6
  19      rs778970   MEAN    7.675    7.708    7.058
  19      rs778970     SD   0.7095   0.4676   0.6039
  19    rs10412834   GENO      A/A      A/G      G/G
  19    rs10412834 COUNTS        0        4       36
  19    rs10412834   FREQ        0      0.1      0.9
  19    rs10412834   MEAN       NA    7.204    7.326
  19    rs10412834     SD       NA   0.7349   0.6514
  19    rs59903004   GENO      T/T      T/C      C/C
  19    rs59903004 COUNTS        4       19       17
  19    rs59903004   FREQ      0.1    0.475    0.425
  19    rs59903004   MEAN    7.691    7.184    7.369
  19    rs59903004     SD   0.7582   0.7292   0.5176
  19      rs778971   GENO      T/T      T/G      G/G
  19      rs778971 COUNTS       10       17       13
  19      rs778971   FREQ     0.25    0.425    0.325
  19      rs778971   MEAN    7.281    7.272    7.393
  19      rs778971     SD    0.525   0.8079   0.5383
  19      rs778972   GENO      G/G      G/A      A/A
  19      rs778972 COUNTS        1       13       26
  19      rs778972   FREQ    0.025    0.325     0.65
  19      rs778972   MEAN    6.412    7.437    7.286
  19      rs778972     SD        0    0.732   0.6021
  19     rs7256360   GENO      G/G      G/A      A/A
  19     rs7256360 COUNTS        1        9       30
  19     rs7256360   FREQ    0.025    0.225     0.75
  19     rs7256360   MEAN    6.692    7.492    7.281
  19     rs7256360     SD        0   0.4979   0.6907
  19     rs7255893   GENO      T/T      T/C      C/C
  19     rs7255893 COUNTS        0        6       34
  19     rs7255893   FREQ        0     0.15     0.85
  19     rs7255893   MEAN       NA    7.429    7.293
  19     rs7255893     SD       NA   0.5353   0.6742
  19     rs7255125   GENO      A/A      A/G      G/G
  19     rs7255125 COUNTS        0        6       34
  19     rs7255125   FREQ        0     0.15     0.85
  19     rs7255125   MEAN       NA    7.429    7.293
  19     rs7255125     SD       NA   0.5353   0.6742
  19   rs137874001   GENO      A/A      A/G      G/G
  19   rs137874001 COUNTS        0        5       35
  19   rs137874001   FREQ        0    0.125    0.875
  19   rs137874001   MEAN       NA    6.923    7.369
  19   rs137874001     SD       NA   0.5176   0.6549
  19     rs7256646   GENO      G/G      G/A      A/A
  19     rs7256646 COUNTS        9       19       12
  19     rs7256646   FREQ    0.225    0.475      0.3
  19     rs7256646   MEAN    7.313    7.091    7.667
  19     rs7256646     SD    0.685   0.7028   0.3617
  19   rs148155052   GENO      A/A      A/G      G/G
  19   rs148155052 COUNTS        0        6       34
  19   rs148155052   FREQ        0     0.15     0.85
  19   rs148155052   MEAN       NA    7.409    7.297
  19   rs148155052     SD       NA   0.5142   0.6773
  19    rs10404705   GENO      T/T      T/C      C/C
  19    rs10404705 COUNTS        0        6       34
  19    rs10404705   FREQ        0     0.15     0.85
  19    rs10404705   MEAN       NA    7.077    7.355
  19    rs10404705     SD       NA   0.5961   0.6595
  19    rs58111488   GENO      A/A      A/G      G/G
  19    rs58111488 COUNTS        2        8       30
  19    rs58111488   FREQ     0.05      0.2     0.75
  19    rs58111488   MEAN    7.318    6.925    7.417
  19    rs58111488     SD   0.5168   0.7607   0.6068
  19   rs147466477   GENO      A/A      A/C      C/C
  19   rs147466477 COUNTS        1        7       32
  19   rs147466477   FREQ    0.025    0.175      0.8
  19   rs147466477   MEAN    7.991    7.357    7.283
  19   rs147466477     SD        0   0.5816   0.6718
  19      rs778974   GENO      A/A      A/G      G/G
  19      rs778974 COUNTS        9       20       11
  19      rs778974   FREQ    0.225      0.5    0.275
  19      rs778974   MEAN    7.642    7.279    7.109
  19      rs778974     SD     0.42   0.7198   0.6176
  19    rs56671476   GENO    CA/CA     CA/C      C/C
  19    rs56671476 COUNTS        0        7       33
  19    rs56671476   FREQ        0    0.175    0.825
  19    rs56671476   MEAN       NA    7.195    7.339
  19    rs56671476     SD       NA   0.4832   0.6848
  19    rs12984793   GENO      T/T      T/A      A/A
  19    rs12984793 COUNTS        0        8       32
  19    rs12984793   FREQ        0      0.2      0.8
  19    rs12984793   MEAN       NA    7.291    7.319
  19    rs12984793     SD       NA   0.5224   0.6865
  19    rs73546566   GENO      T/T      T/C      C/C
  19    rs73546566 COUNTS        2        8       30
  19    rs73546566   FREQ     0.05      0.2     0.75
  19    rs73546566   MEAN    7.318    6.925    7.417
  19    rs73546566     SD   0.5168   0.7607   0.6068
  19    rs75621193   GENO      T/T      T/C      C/C
  19    rs75621193 COUNTS        0        6       34
  19    rs75621193   FREQ        0     0.15     0.85
  19    rs75621193   MEAN       NA    7.236    7.327
  19    rs75621193     SD       NA   0.5158   0.6776
  19   rs552960113   GENO    TA/TA     TA/T      T/T
  19   rs552960113 COUNTS        5       26        9
  19   rs552960113   FREQ    0.125     0.65    0.225
  19   rs552960113   MEAN    7.566    7.266    7.312
  19   rs552960113     SD    0.382   0.6537    0.781
  19    rs11666151   GENO      G/G      G/A      A/A
  19    rs11666151 COUNTS        1        5       34
  19    rs11666151   FREQ    0.025    0.125     0.85
  19    rs11666151   MEAN    7.781    7.451     7.28
  19    rs11666151     SD        0    0.448   0.6825
  19   rs142612013   GENO      T/T      T/C      C/C
  19   rs142612013 COUNTS        2       11       27
  19   rs142612013   FREQ     0.05    0.275    0.675
  19   rs142612013   MEAN    7.318    7.173     7.37
  19   rs142612013     SD   0.5168    0.771   0.6205
  19   rs146828458   GENO      A/A      A/G      G/G
  19   rs146828458 COUNTS        0        7       33
  19   rs146828458   FREQ        0    0.175    0.825
  19   rs146828458   MEAN       NA     6.91    7.399
  19   rs146828458     SD       NA   0.4271   0.6625
  19   rs139228342   GENO      C/C      C/G      G/G
  19   rs139228342 COUNTS        1        6       33
  19   rs139228342   FREQ    0.025     0.15    0.825
  19   rs139228342   MEAN    7.991    7.396    7.278
  19   rs139228342     SD        0   0.6205   0.6628
  19   rs143152443   GENO      G/G      G/A      A/A
  19   rs143152443 COUNTS        0        5       35
  19   rs143152443   FREQ        0    0.125    0.875
  19   rs143152443   MEAN       NA    6.923    7.369
  19   rs143152443     SD       NA   0.5176   0.6549
  19   rs199701591   GENO      C/C     C/CA    CA/CA
  19   rs199701591 COUNTS        1        8       31
  19   rs199701591   FREQ    0.025      0.2    0.775
  19   rs199701591   MEAN    7.781    7.519    7.245
  19   rs199701591     SD        0   0.4307   0.6958
  19   rs148102730   GENO      T/T      T/G      G/G
  19   rs148102730 COUNTS        0        4       36
  19   rs148102730   FREQ        0      0.1      0.9
  19   rs148102730   MEAN       NA    7.455    7.298
  19   rs148102730     SD       NA    1.002   0.6194
  19     rs1674146   GENO      A/A      A/G      G/G
  19     rs1674146 COUNTS        2       15       23
  19     rs1674146   FREQ     0.05    0.375    0.575
  19     rs1674146   MEAN    7.425    7.518    7.171
  19     rs1674146     SD    1.434   0.6372   0.5902
  19    rs12984289   GENO      A/A      A/G      G/G
  19    rs12984289 COUNTS        2       12       26
  19    rs12984289   FREQ     0.05      0.3     0.65
  19    rs12984289   MEAN    6.946    7.401    7.301
  19    rs12984289     SD    1.132   0.7077   0.6121
  19    rs34971496   GENO      G/G      G/A      A/A
  19    rs34971496 COUNTS        2       12       26
  19    rs34971496   FREQ     0.05      0.3     0.65
  19    rs34971496   MEAN    6.946    7.401    7.301
  19    rs34971496     SD    1.132   0.7077   0.6121
  19     rs1678854   GENO      A/A      A/G      G/G
  19     rs1678854 COUNTS        1       14       25
  19     rs1678854   FREQ    0.025     0.35    0.625
  19     rs1678854   MEAN    7.781    7.339    7.281
  19     rs1678854     SD        0   0.5253   0.7269
  19    rs11355885   GENO    TA/TA     TA/T      T/T
  19    rs11355885 COUNTS        3       14       23
  19    rs11355885   FREQ    0.075     0.35    0.575
  19    rs11355885   MEAN    7.181    7.577    7.171
  19    rs11355885     SD    1.099   0.6173   0.5902
  19   rs142791611   GENO      A/A  A/AGAGT AGAGT/AGAGT
  19   rs142791611 COUNTS        1       10       29
  19   rs142791611   FREQ    0.025     0.25    0.725
  19   rs142791611   MEAN    7.747    7.365    7.281
  19   rs142791611     SD        0   0.7961   0.6146
  19    rs59068331   GENO      C/C      C/T      T/T
  19    rs59068331 COUNTS        2       11       27
  19    rs59068331   FREQ     0.05    0.275    0.675
  19    rs59068331   MEAN    6.946     7.35    7.326
  19    rs59068331     SD    1.132   0.7191   0.6134
  19    rs60974710   GENO      G/G      G/A      A/A
  19    rs60974710 COUNTS        2       11       27
  19    rs60974710   FREQ     0.05    0.275    0.675
  19    rs60974710   MEAN    6.946     7.35    7.326
  19    rs60974710     SD    1.132   0.7191   0.6134
  19     rs8108862   GENO      T/T      T/C      C/C
  19     rs8108862 COUNTS        2       12       26
  19     rs8108862   FREQ     0.05      0.3     0.65
  19     rs8108862   MEAN    6.946    7.401    7.301
  19     rs8108862     SD    1.132   0.7077   0.6121
  19    rs11442325   GENO      T/T     T/TC    TC/TC
  19    rs11442325 COUNTS        2       15       23
  19    rs11442325   FREQ     0.05    0.375    0.575
  19    rs11442325   MEAN    7.425    7.518    7.171
  19    rs11442325     SD    1.434   0.6372   0.5902
  19    rs28375314   GENO      T/T      T/C      C/C
  19    rs28375314 COUNTS        2       11       27
  19    rs28375314   FREQ     0.05    0.275    0.675
  19    rs28375314   MEAN    6.946     7.35    7.326
  19    rs28375314     SD    1.132   0.7191   0.6134
  19   rs150446611   GENO      T/T      T/C      C/C
  19   rs150446611 COUNTS        0        5       35
  19   rs150446611   FREQ        0    0.125    0.875
  19   rs150446611   MEAN       NA    7.083    7.347
  19   rs150446611     SD       NA    0.473   0.6714
  19     rs1678855   GENO      A/A      A/G      G/G
  19     rs1678855 COUNTS        5       16       19
  19     rs1678855   FREQ    0.125      0.4    0.475
  19     rs1678855   MEAN    7.281    7.404    7.246
  19     rs1678855     SD   0.7833   0.6397   0.6545
  19     rs1678856   GENO      A/A      A/G      G/G
  19     rs1678856 COUNTS        1       14       25
  19     rs1678856   FREQ    0.025     0.35    0.625
  19     rs1678856   MEAN    7.781    7.339    7.281
  19     rs1678856     SD        0   0.5253   0.7269
  19     rs1678857   GENO      C/C      C/T      T/T
  19     rs1678857 COUNTS        1       14       25
  19     rs1678857   FREQ    0.025     0.35    0.625
  19     rs1678857   MEAN    7.781    7.339    7.281
  19     rs1678857     SD        0   0.5253   0.7269
  19     rs1674149   GENO      T/T      T/C      C/C
  19     rs1674149 COUNTS        1       12       27
  19     rs1674149   FREQ    0.025      0.3    0.675
  19     rs1674149   MEAN    7.781    7.416    7.251
  19     rs1674149     SD        0   0.5281   0.7072
  19     rs1678858   GENO      A/A      A/G      G/G
  19     rs1678858 COUNTS       10       19       11
  19     rs1678858   FREQ     0.25    0.475    0.275
  19     rs1678858   MEAN    7.161    7.405    7.295
  19     rs1678858     SD   0.6294   0.5041    0.894
  19    rs10407295   GENO      A/A      A/G      G/G
  19    rs10407295 COUNTS        7        9       24
  19    rs10407295   FREQ    0.175    0.225      0.6
  19    rs10407295   MEAN     7.12    7.326    7.366
  19    rs10407295     SD   0.5743   0.6897   0.6728
  19    rs10409306   GENO      T/T      T/C      C/C
  19    rs10409306 COUNTS        7        9       24
  19    rs10409306   FREQ    0.175    0.225      0.6
  19    rs10409306   MEAN     7.12    7.326    7.366
  19    rs10409306     SD   0.5743   0.6897   0.6728
  19    rs10407932   GENO      A/A      A/G      G/G
  19    rs10407932 COUNTS        7        9       24
  19    rs10407932   FREQ    0.175    0.225      0.6
  19    rs10407932   MEAN     7.12    7.326    7.366
  19    rs10407932     SD   0.5743   0.6897   0.6728
  19    rs12973503   GENO      G/G      G/T      T/T
  19    rs12973503 COUNTS        2       12       26
  19    rs12973503   FREQ     0.05      0.3     0.65
  19    rs12973503   MEAN    6.946    7.401    7.301
  19    rs12973503     SD    1.132   0.7077   0.6121
  19   rs112242666   GENO      T/T      T/C      C/C
  19   rs112242666 COUNTS        1       10       29
  19   rs112242666   FREQ    0.025     0.25    0.725
  19   rs112242666   MEAN    7.747    7.365    7.281
  19   rs112242666     SD        0   0.7961   0.6146
  19     rs1678860   GENO      T/T      T/G      G/G
  19     rs1678860 COUNTS        1        5       34
  19     rs1678860   FREQ    0.025    0.125     0.85
  19     rs1678860   MEAN    7.781    7.451     7.28
  19     rs1678860     SD        0    0.448   0.6825
  19    rs11306508   GENO      C/C     C/CT    CT/CT
  19    rs11306508 COUNTS        1        5       34
  19    rs11306508   FREQ    0.025    0.125     0.85
  19    rs11306508   MEAN    7.781    7.451     7.28
  19    rs11306508     SD        0    0.448   0.6825
  19    rs34764248   GENO  CCT/CCT    CCT/C      C/C
  19    rs34764248 COUNTS        7       14       19
  19    rs34764248   FREQ    0.175     0.35    0.475
  19    rs34764248   MEAN    7.133    7.366    7.342
  19    rs34764248     SD   0.5903   0.5959   0.7279
  19     rs1612621   GENO      A/A      A/G      G/G
  19     rs1612621 COUNTS        1        5       34
  19     rs1612621   FREQ    0.025    0.125     0.85
  19     rs1612621   MEAN    7.781    7.451     7.28
  19     rs1612621     SD        0    0.448   0.6825
  19     rs3865521   GENO      C/C      C/G      G/G
  19     rs3865521 COUNTS        0        8       32
  19     rs3865521   FREQ        0      0.2      0.8
  19     rs3865521   MEAN       NA    7.522    7.261
  19     rs3865521     SD       NA   0.6778   0.6444
  19     rs1614492   GENO      A/A      A/G      G/G
  19     rs1614492 COUNTS        1        8       31
  19     rs1614492   FREQ    0.025      0.2    0.775
  19     rs1614492   MEAN    7.781    7.371    7.284
  19     rs1614492     SD        0   0.4913   0.6967
  19    rs73546588   GENO      G/G      G/A      A/A
  19    rs73546588 COUNTS        2        9       29
  19    rs73546588   FREQ     0.05    0.225    0.725
  19    rs73546588   MEAN    7.318    6.986    7.415
  19    rs73546588     SD   0.5168    0.696   0.6301
  19    rs10423970   GENO      G/G      G/A      A/A
  19    rs10423970 COUNTS        3       16       21
  19    rs10423970   FREQ    0.075      0.4    0.525
  19    rs10423970   MEAN    7.226    7.209    7.406
  19    rs10423970     SD    0.936   0.6597   0.6272
  19     rs8109264   GENO      C/C      C/G      G/G
  19     rs8109264 COUNTS        2       15       23
  19     rs8109264   FREQ     0.05    0.375    0.575
  19     rs8109264   MEAN    7.425    7.518    7.171
  19     rs8109264     SD    1.434   0.6372   0.5902
  19    rs10423418   GENO      T/T      T/C      C/C
  19    rs10423418 COUNTS        3       16       21
  19    rs10423418   FREQ    0.075      0.4    0.525
  19    rs10423418   MEAN    7.226    7.209    7.406
  19    rs10423418     SD    0.936   0.6597   0.6272
  19    rs77205156   GENO      T/T      T/C      C/C
  19    rs77205156 COUNTS        0        5       35
  19    rs77205156   FREQ        0    0.125    0.875
  19    rs77205156   MEAN       NA    7.083    7.347
  19    rs77205156     SD       NA    0.473   0.6714
  19    rs10424279   GENO      T/T      T/C      C/C
  19    rs10424279 COUNTS        3       16       21
  19    rs10424279   FREQ    0.075      0.4    0.525
  19    rs10424279   MEAN    7.226    7.209    7.406
  19    rs10424279     SD    0.936   0.6597   0.6272
  19    rs10425039   GENO      G/G      G/A      A/A
  19    rs10425039 COUNTS        3       16       21
  19    rs10425039   FREQ    0.075      0.4    0.525
  19    rs10425039   MEAN    7.226    7.209    7.406
  19    rs10425039     SD    0.936   0.6597   0.6272
  19    rs10424683   GENO      T/T      T/C      C/C
  19    rs10424683 COUNTS        3       16       21
  19    rs10424683   FREQ    0.075      0.4    0.525
  19    rs10424683   MEAN    7.226    7.209    7.406
  19    rs10424683     SD    0.936   0.6597   0.6272
  19    rs34261218   GENO      T/T     T/TG    TG/TG
  19    rs34261218 COUNTS        0        7       33
  19    rs34261218   FREQ        0    0.175    0.825
  19    rs34261218   MEAN       NA    7.152    7.348
  19    rs34261218     SD       NA   0.5447   0.6737
  19   rs148095216   GENO      T/T  T/TTTTC TTTTC/TTTTC
  19   rs148095216 COUNTS        3       16       21
  19   rs148095216   FREQ    0.075      0.4    0.525
  19   rs148095216   MEAN    7.226    7.209    7.406
  19   rs148095216     SD    0.936   0.6597   0.6272
  19   rs117410144   GENO      T/T      T/C      C/C
  19   rs117410144 COUNTS        0        5       35
  19   rs117410144   FREQ        0    0.125    0.875
  19   rs117410144   MEAN       NA    7.083    7.347
  19   rs117410144     SD       NA    0.473   0.6714
  19    rs10405089   GENO      T/T      T/C      C/C
  19    rs10405089 COUNTS        5       14       21
  19    rs10405089   FREQ    0.125     0.35    0.525
  19    rs10405089   MEAN    7.086    7.257    7.406
  19    rs10405089     SD   0.6926   0.6937   0.6272
  19   rs112132165   GENO      A/A      A/G      G/G
  19   rs112132165 COUNTS        0        7       33
  19   rs112132165   FREQ        0    0.175    0.825
  19   rs112132165   MEAN       NA    7.391    7.297
  19   rs112132165     SD       NA    0.613   0.6666
  19    rs10406814   GENO      C/C      C/A      A/A
  19    rs10406814 COUNTS        2       15       23
  19    rs10406814   FREQ     0.05    0.375    0.575
  19    rs10406814   MEAN    7.766    7.209    7.342
  19    rs10406814     SD  0.02732   0.7114   0.6341
  19    rs10406047   GENO      T/T      T/C      C/C
  19    rs10406047 COUNTS        3       16       21
  19    rs10406047   FREQ    0.075      0.4    0.525
  19    rs10406047   MEAN    7.226    7.209    7.406
  19    rs10406047     SD    0.936   0.6597   0.6272
  19    rs71172778   GENO    GA/GA     GA/G      G/G
  19    rs71172778 COUNTS        2       15       23
  19    rs71172778   FREQ     0.05    0.375    0.575
  19    rs71172778   MEAN    7.766    7.209    7.342
  19    rs71172778     SD  0.02732   0.7114   0.6341
  19    rs73546595   GENO      A/A      A/G      G/G
  19    rs73546595 COUNTS        2        8       30
  19    rs73546595   FREQ     0.05      0.2     0.75
  19    rs73546595   MEAN    7.318    6.879    7.429
  19    rs73546595     SD   0.5168   0.6598   0.6241
  19    rs10418257   GENO      G/G      G/T      T/T
  19    rs10418257 COUNTS        3       16       21
  19    rs10418257   FREQ    0.075      0.4    0.525
  19    rs10418257   MEAN    7.226    7.209    7.406
  19    rs10418257     SD    0.936   0.6597   0.6272
  19    rs10412316   GENO      T/T      T/C      C/C
  19    rs10412316 COUNTS        3       16       21
  19    rs10412316   FREQ    0.075      0.4    0.525
  19    rs10412316   MEAN    7.226    7.209    7.406
  19    rs10412316     SD    0.936   0.6597   0.6272
  19    rs10411214   GENO      A/A      A/G      G/G
  19    rs10411214 COUNTS        2       15       23
  19    rs10411214   FREQ     0.05    0.375    0.575
  19    rs10411214   MEAN    7.766    7.209    7.342
  19    rs10411214     SD  0.02732   0.7114   0.6341
  19    rs11881333   GENO      C/C      C/T      T/T
  19    rs11881333 COUNTS        6       14       20
  19    rs11881333   FREQ     0.15     0.35      0.5
  19    rs11881333   MEAN    7.635    7.405    7.153
  19    rs11881333     SD   0.6772   0.6716   0.6121
  19     rs1674153   GENO      T/T      T/C      C/C
  19     rs1674153 COUNTS        1       12       27
  19     rs1674153   FREQ    0.025      0.3    0.675
  19     rs1674153   MEAN    7.781    7.416    7.251
  19     rs1674153     SD        0   0.5281   0.7072
  19     rs1674154   GENO      T/T      T/C      C/C
  19     rs1674154 COUNTS        3       16       21
  19     rs1674154   FREQ    0.075      0.4    0.525
  19     rs1674154   MEAN    7.193    7.425    7.246
  19     rs1674154     SD    1.091   0.7123   0.5566
  19     rs2637198   GENO      T/T      T/C      C/C
  19     rs2637198 COUNTS        2       15       23
  19     rs2637198   FREQ     0.05    0.375    0.575
  19     rs2637198   MEAN    7.425    7.518    7.171
  19     rs2637198     SD    1.434   0.6372   0.5902
  19     rs1674155   GENO      T/T      T/C      C/C
  19     rs1674155 COUNTS        1       12       27
  19     rs1674155   FREQ    0.025      0.3    0.675
  19     rs1674155   MEAN    7.781    7.416    7.251
  19     rs1674155     SD        0   0.5281   0.7072
  19   rs148244510   GENO      A/A      A/G      G/G
  19   rs148244510 COUNTS        0        7       33
  19   rs148244510   FREQ        0    0.175    0.825
  19   rs148244510   MEAN       NA    7.391    7.297
  19   rs148244510     SD       NA    0.613   0.6666
  19     rs1678850   GENO      G/G      G/A      A/A
  19     rs1678850 COUNTS        1       12       27
  19     rs1678850   FREQ    0.025      0.3    0.675
  19     rs1678850   MEAN    7.781    7.416    7.251
  19     rs1678850     SD        0   0.5281   0.7072
  19   rs548447348   GENO      T/T     T/TG    TG/TG
  19   rs548447348 COUNTS        0        5       35
  19   rs548447348   FREQ        0    0.125    0.875
  19   rs548447348   MEAN       NA    7.083    7.347
  19   rs548447348     SD       NA    0.473   0.6714
  19    rs10420696   GENO      A/A      A/C      C/C
  19    rs10420696 COUNTS        0        8       32
  19    rs10420696   FREQ        0      0.2      0.8
  19    rs10420696   MEAN       NA    7.253    7.329
  19    rs10420696     SD       NA   0.6039   0.6705
  19   rs200977535   GENO AGGT/AGGT   AGGT/A      A/A
  19   rs200977535 COUNTS        1        5       34
  19   rs200977535   FREQ    0.025    0.125     0.85
  19   rs200977535   MEAN    7.781    7.451     7.28
  19   rs200977535     SD        0    0.448   0.6825
  19    rs77102125   GENO      C/C      C/A      A/A
  19    rs77102125 COUNTS        0        4       36
  19    rs77102125   FREQ        0      0.1      0.9
  19    rs77102125   MEAN       NA    7.726    7.268
  19    rs77102125     SD       NA   0.3627   0.6627
  19    rs12981580   GENO      C/C      C/A      A/A
  19    rs12981580 COUNTS        1        5       34
  19    rs12981580   FREQ    0.025    0.125     0.85
  19    rs12981580   MEAN    7.781    7.451     7.28
  19    rs12981580     SD        0    0.448   0.6825
  19    rs61293321   GENO      A/A      A/T      T/T
  19    rs61293321 COUNTS        1        5       34
  19    rs61293321   FREQ    0.025    0.125     0.85
  19    rs61293321   MEAN    7.781    7.451     7.28
  19    rs61293321     SD        0    0.448   0.6825
  19    rs61507041   GENO      A/A      A/C      C/C
  19    rs61507041 COUNTS        1        5       34
  19    rs61507041   FREQ    0.025    0.125     0.85
  19    rs61507041   MEAN    7.781    7.451     7.28
  19    rs61507041     SD        0    0.448   0.6825
  19   rs145377516   GENO      C/C      C/T      T/T
  19   rs145377516 COUNTS        0        7       33
  19   rs145377516   FREQ        0    0.175    0.825
  19   rs145377516   MEAN       NA    7.391    7.297
  19   rs145377516     SD       NA    0.613   0.6666
  19   rs200694765   GENO CAAAAAAGAAA/CAAAAAAGAAA CAAAAAAGAAA/C      C/C
  19   rs200694765 COUNTS       10       18       12
  19   rs200694765   FREQ     0.25     0.45      0.3
  19   rs200694765   MEAN    7.246    7.572    6.983
  19   rs200694765     SD   0.9266   0.4305   0.5304
  19     rs8113052   GENO      G/G      G/A      A/A
  19     rs8113052 COUNTS        8       19       13
  19     rs8113052   FREQ      0.2    0.475    0.325
  19     rs8113052   MEAN    7.022    7.494     7.23
  19     rs8113052     SD   0.6305   0.4741   0.8321
  19     rs8102177   GENO      G/G      G/T      T/T
  19     rs8102177 COUNTS        8       19       13
  19     rs8102177   FREQ      0.2    0.475    0.325
  19     rs8102177   MEAN    7.022    7.494     7.23
  19     rs8102177     SD   0.6305   0.4741   0.8321
  19   rs201622322   GENO      C/C     C/CA    CA/CA
  19   rs201622322 COUNTS        0        7       33
  19   rs201622322   FREQ        0    0.175    0.825
  19   rs201622322   MEAN       NA    7.391    7.297
  19   rs201622322     SD       NA    0.613   0.6666
  19    rs12974377   GENO      T/T      T/C      C/C
  19    rs12974377 COUNTS        1       12       27
  19    rs12974377   FREQ    0.025      0.3    0.675
  19    rs12974377   MEAN    7.747    7.358    7.278
  19    rs12974377     SD        0   0.7692    0.613
  19   rs146543131   GENO      T/T      T/C      C/C
  19   rs146543131 COUNTS        0        7       33
  19   rs146543131   FREQ        0    0.175    0.825
  19   rs146543131   MEAN       NA    7.391    7.297
  19   rs146543131     SD       NA    0.613   0.6666
  19    rs62106025   GENO      T/T      T/C      C/C
  19    rs62106025 COUNTS        1       12       27
  19    rs62106025   FREQ    0.025      0.3    0.675
  19    rs62106025   MEAN    7.781    7.416    7.251
  19    rs62106025     SD        0   0.5281   0.7072
  19    rs58013564   GENO      G/G      G/A      A/A
  19    rs58013564 COUNTS        8       21       11
  19    rs58013564   FREQ      0.2    0.525    0.275
  19    rs58013564   MEAN    7.584    7.316    7.112
  19    rs58013564     SD   0.8717   0.5632   0.6188
  19     rs6510861   GENO      C/C      C/T      T/T
  19     rs6510861 COUNTS        0        5       35
  19     rs6510861   FREQ        0    0.125    0.875
  19     rs6510861   MEAN       NA    7.515    7.285
  19     rs6510861     SD       NA   0.5955   0.6614
  19   rs149300280   GENO      A/A      A/G      G/G
  19   rs149300280 COUNTS        0        5       35
  19   rs149300280   FREQ        0    0.125    0.875
  19   rs149300280   MEAN       NA    7.083    7.347
  19   rs149300280     SD       NA    0.473   0.6714
  19    rs55702327   GENO      T/T      T/C      C/C
  19    rs55702327 COUNTS        0        6       34
  19    rs55702327   FREQ        0     0.15     0.85
  19    rs55702327   MEAN       NA    7.018    7.366
  19    rs55702327     SD       NA   0.4521   0.6716
  19   rs111662569   GENO      C/C      C/T      T/T
  19   rs111662569 COUNTS       10       12       18
  19   rs111662569   FREQ     0.25      0.3     0.45
  19   rs111662569   MEAN     6.91    7.276    7.563
  19   rs111662569     SD   0.4584    0.677    0.634
  19   rs113752432   GENO      A/A      A/G      G/G
  19   rs113752432 COUNTS        7       10       23
  19   rs113752432   FREQ    0.175     0.25    0.575
  19   rs113752432   MEAN    6.967    7.212    7.463
  19   rs113752432     SD   0.5383   0.7366   0.6197
  19    rs73548308   GENO      C/C      C/T      T/T
  19    rs73548308 COUNTS       10       12       18
  19    rs73548308   FREQ     0.25      0.3     0.45
  19    rs73548308   MEAN     6.91    7.276    7.563
  19    rs73548308     SD   0.4584    0.677    0.634
  19    rs28508130   GENO      A/A      A/G      G/G
  19    rs28508130 COUNTS        1       10       29
  19    rs28508130   FREQ    0.025     0.25    0.725
  19    rs28508130   MEAN    7.747    7.365    7.281
  19    rs28508130     SD        0   0.7961   0.6146
  19    rs28366403   GENO      A/A      A/C      C/C
  19    rs28366403 COUNTS        1       10       29
  19    rs28366403   FREQ    0.025     0.25    0.725
  19    rs28366403   MEAN    7.747    7.365    7.281
  19    rs28366403     SD        0   0.7961   0.6146
  19     rs1674160   GENO      G/G      G/T      T/T
  19     rs1674160 COUNTS        1       15       24
  19     rs1674160   FREQ    0.025    0.375      0.6
  19     rs1674160   MEAN    7.781    7.412    7.232
  19     rs1674160     SD        0   0.5805   0.7004
  19   rs185767679   GENO      A/A      A/G      G/G
  19   rs185767679 COUNTS        0        5       35
  19   rs185767679   FREQ        0    0.125    0.875
  19   rs185767679   MEAN       NA     6.65    7.408
  19   rs185767679     SD       NA   0.3097    0.633
  19     rs1678869   GENO      C/C      C/G      G/G
  19     rs1678869 COUNTS        1        7       32
  19     rs1678869   FREQ    0.025    0.175      0.8
  19     rs1678869   MEAN     7.75    7.383    7.285
  19     rs1678869     SD        0   0.6075   0.6735
  19     rs1674159   GENO      T/T      T/C      C/C
  19     rs1674159 COUNTS        0        7       33
  19     rs1674159   FREQ        0    0.175    0.825
  19     rs1674159   MEAN       NA    7.391    7.297
  19     rs1674159     SD       NA    0.613   0.6666
  19    rs11667261   GENO      A/A      A/T      T/T
  19    rs11667261 COUNTS        2       15       23
  19    rs11667261   FREQ     0.05    0.375    0.575
  19    rs11667261   MEAN    7.425    7.518    7.171
  19    rs11667261     SD    1.434   0.6372   0.5902
  19   rs112910547   GENO    AT/AT     AT/A      A/A
  19   rs112910547 COUNTS       10       14       16
  19   rs112910547   FREQ     0.25     0.35      0.4
  19   rs112910547   MEAN     6.91    7.359    7.526
  19   rs112910547     SD   0.4584   0.6585   0.6643
  19    rs10407831   GENO      G/G      G/A      A/A
  19    rs10407831 COUNTS        8       12       20
  19    rs10407831   FREQ      0.2      0.3      0.5
  19    rs10407831   MEAN    7.052    7.348    7.397
  19    rs10407831     SD   0.5647   0.5941   0.7149
  19     rs2561794   GENO      T/T      T/G      G/G
  19     rs2561794 COUNTS        5       16       19
  19     rs2561794   FREQ    0.125      0.4    0.475
  19     rs2561794   MEAN    7.401    7.481     7.15
  19     rs2561794     SD   0.4163   0.7225    0.624
  19     rs2637199   GENO      T/T      T/C      C/C
  19     rs2637199 COUNTS        1       12       27
  19     rs2637199   FREQ    0.025      0.3    0.675
  19     rs2637199   MEAN    7.781    7.416    7.251
  19     rs2637199     SD        0   0.5281   0.7072
  19     rs8103609   GENO      A/A      A/G      G/G
  19     rs8103609 COUNTS       11       13       16
  19     rs8103609   FREQ    0.275    0.325      0.4
  19     rs8103609   MEAN    6.981    7.333    7.526
  19     rs8103609     SD   0.4943   0.6782   0.6643
  19   rs535327199   GENO  TAC/TAC    TAC/T      T/T
  19   rs535327199 COUNTS        1        9       30
  19   rs535327199   FREQ    0.025    0.225     0.75
  19   rs535327199   MEAN    6.412    7.572    7.266
  19   rs535327199     SD        0    0.788   0.5895
  19   rs146580252   GENO      T/T      T/C      C/C
  19   rs146580252 COUNTS        0        7       33
  19   rs146580252   FREQ        0    0.175    0.825
  19   rs146580252   MEAN       NA    7.391    7.297
  19   rs146580252     SD       NA    0.613   0.6666
  19   rs139741322   GENO      A/A      A/C      C/C
  19   rs139741322 COUNTS        0        7       33
  19   rs139741322   FREQ        0    0.175    0.825
  19   rs139741322   MEAN       NA    6.843    7.413
  19   rs139741322     SD       NA   0.5533   0.6326
  19   rs149779298   GENO      C/C      C/T      T/T
  19   rs149779298 COUNTS        1       12       27
  19   rs149779298   FREQ    0.025      0.3    0.675
  19   rs149779298   MEAN    7.958    6.977    7.439
  19   rs149779298     SD        0   0.5635   0.6453
  19    rs35997297   GENO      A/A      A/G      G/G
  19    rs35997297 COUNTS        1        5       34
  19    rs35997297   FREQ    0.025    0.125     0.85
  19    rs35997297   MEAN    7.781    7.451     7.28
  19    rs35997297     SD        0    0.448   0.6825
  19     rs2637200   GENO      A/A      A/G      G/G
  19     rs2637200 COUNTS        3       16       21
  19     rs2637200   FREQ    0.075      0.4    0.525
  19     rs2637200   MEAN    7.193    7.425    7.246
  19     rs2637200     SD    1.091   0.7123   0.5566
  19   rs541521794   GENO    CA/CA     CA/C      C/C
  19   rs541521794 COUNTS        2       16       22
  19   rs541521794   FREQ     0.05      0.4     0.55
  19   rs541521794   MEAN    6.958    7.086    7.512
  19   rs541521794     SD   0.4746   0.5983   0.6541
  19     rs2608895   GENO      C/C      C/G      G/G
  19     rs2608895 COUNTS        7       19       14
  19     rs2608895   FREQ    0.175    0.475     0.35
  19     rs2608895   MEAN    7.555    7.347    7.148
  19     rs2608895     SD   0.9374   0.5576   0.6103
  19     rs2637201   GENO      A/A      A/G      G/G
  19     rs2637201 COUNTS        2       16       22
  19     rs2637201   FREQ     0.05      0.4     0.55
  19     rs2637201   MEAN    7.538    7.256    7.335
  19     rs2637201     SD   0.3448    0.553    0.745
  19     rs2637202   GENO      G/G      G/A      A/A
  19     rs2637202 COUNTS        2       15       23
  19     rs2637202   FREQ     0.05    0.375    0.575
  19     rs2637202   MEAN    7.425    7.518    7.171
  19     rs2637202     SD    1.434   0.6372   0.5902
  19    rs11085152   GENO      G/G      G/T      T/T
  19    rs11085152 COUNTS       10       17       13
  19    rs11085152   FREQ     0.25    0.425    0.325
  19    rs11085152   MEAN    7.149    7.382     7.35
  19    rs11085152     SD   0.5505   0.5871   0.8122
  19    rs79264470   GENO      A/A      A/G      G/G
  19    rs79264470 COUNTS        1        8       31
  19    rs79264470   FREQ    0.025      0.2    0.775
  19    rs79264470   MEAN    6.412    7.487    7.298
  19    rs79264470     SD        0   0.7971    0.606
  19     rs1678864   GENO      T/T      T/C      C/C
  19     rs1678864 COUNTS        2       16       22
  19     rs1678864   FREQ     0.05      0.4     0.55
  19     rs1678864   MEAN    7.538    7.256    7.335
  19     rs1678864     SD   0.3448    0.553    0.745
  19    rs73548324   GENO      A/A      A/G      G/G
  19    rs73548324 COUNTS        2        9       29
  19    rs73548324   FREQ     0.05    0.225    0.725
  19    rs73548324   MEAN    7.318    6.986    7.415
  19    rs73548324     SD   0.5168    0.696   0.6301
  19    rs12972385   GENO      C/C      C/T      T/T
  19    rs12972385 COUNTS        9       15       16
  19    rs12972385   FREQ    0.225    0.375      0.4
  19    rs12972385   MEAN    7.089    7.386    7.372
  19    rs12972385     SD   0.5481   0.5773    0.769
  19    rs10420396   GENO      C/C      C/G      G/G
  19    rs10420396 COUNTS        1       10       29
  19    rs10420396   FREQ    0.025     0.25    0.725
  19    rs10420396   MEAN    7.747    7.365    7.281
  19    rs10420396     SD        0   0.7961   0.6146
  19    rs58163206   GENO    AC/AC     AC/A      A/A
  19    rs58163206 COUNTS        8       16       16
  19    rs58163206   FREQ      0.2      0.4      0.4
  19    rs58163206   MEAN    7.015    7.404    7.372
  19    rs58163206     SD   0.5353   0.5627    0.769
  19     rs1678865   GENO      A/A      A/G      G/G
  19     rs1678865 COUNTS        9       15       16
  19     rs1678865   FREQ    0.225    0.375      0.4
  19     rs1678865   MEAN    7.089    7.386    7.372
  19     rs1678865     SD   0.5481   0.5773    0.769
  19    rs67849401   GENO      C/C     C/CA    CA/CA
  19    rs67849401 COUNTS        1       10       29
  19    rs67849401   FREQ    0.025     0.25    0.725
  19    rs67849401   MEAN    7.747    7.365    7.281
  19    rs67849401     SD        0   0.7961   0.6146
  19     rs1674158   GENO      T/T      T/C      C/C
  19     rs1674158 COUNTS        2       16       22
  19     rs1674158   FREQ     0.05      0.4     0.55
  19     rs1674158   MEAN    7.538    7.256    7.335
  19     rs1674158     SD   0.3448    0.553    0.745
  19     rs1678866   GENO      C/C      C/G      G/G
  19     rs1678866 COUNTS       11       14       15
  19     rs1678866   FREQ    0.275     0.35    0.375
  19     rs1678866   MEAN    7.051      7.5    7.333
  19     rs1678866     SD   0.4998   0.5733   0.7794
  19    rs73548332   GENO      T/T      T/C      C/C
  19    rs73548332 COUNTS        2        9       29
  19    rs73548332   FREQ     0.05    0.225    0.725
  19    rs73548332   MEAN    7.318    6.998    7.411
  19    rs73548332     SD   0.5168   0.7145   0.6269
  19    rs74500071   GENO      T/T      T/G      G/G
  19    rs74500071 COUNTS        2        9       29
  19    rs74500071   FREQ     0.05    0.225    0.725
  19    rs74500071   MEAN    7.318    6.986    7.415
  19    rs74500071     SD   0.5168    0.696   0.6301
  19     rs1626918   GENO      C/C      C/T      T/T
  19     rs1626918 COUNTS       11       16       13
  19     rs1626918   FREQ    0.275      0.4    0.325
  19     rs1626918   MEAN    7.516    7.375    7.067
  19     rs1626918     SD     0.76   0.6512   0.5071
  19     rs1678867   GENO      C/C      C/T      T/T
  19     rs1678867 COUNTS        3       18       19
  19     rs1678867   FREQ    0.075     0.45    0.475
  19     rs1678867   MEAN    7.193    7.458    7.196
  19     rs1678867     SD    1.091   0.6759   0.5625
  19     rs1627779   GENO      T/T      T/C      C/C
  19     rs1627779 COUNTS        2       16       22
  19     rs1627779   FREQ     0.05      0.4     0.55
  19     rs1627779   MEAN    7.538    7.256    7.335
  19     rs1627779     SD   0.3448    0.553    0.745
  19     rs1628564   GENO      T/T      T/C      C/C
  19     rs1628564 COUNTS        9       16       15
  19     rs1628564   FREQ    0.225      0.4    0.375
  19     rs1628564   MEAN    7.089    7.422    7.333
  19     rs1628564     SD   0.5481   0.5758   0.7794
  19     rs1629368   GENO      T/T      T/G      G/G
  19     rs1629368 COUNTS        9       15       16
  19     rs1629368   FREQ    0.225    0.375      0.4
  19     rs1629368   MEAN    7.089    7.386    7.372
  19     rs1629368     SD   0.5481   0.5773    0.769
  19    rs60236148   GENO      A/A      A/G      G/G
  19    rs60236148 COUNTS        2        9       29
  19    rs60236148   FREQ     0.05    0.225    0.725
  19    rs60236148   MEAN    7.318    6.986    7.415
  19    rs60236148     SD   0.5168    0.696   0.6301
  19    rs77452913   GENO      T/T      T/C      C/C
  19    rs77452913 COUNTS        1        8       31
  19    rs77452913   FREQ    0.025      0.2    0.775
  19    rs77452913   MEAN    6.412    7.487    7.298
  19    rs77452913     SD        0   0.7971    0.606
  19     rs1631032   GENO      T/T      T/C      C/C
  19     rs1631032 COUNTS        9       19       12
  19     rs1631032   FREQ    0.225    0.475      0.3
  19     rs1631032   MEAN    7.231    7.202    7.553
  19     rs1631032     SD   0.5179   0.6428   0.7358
  19     rs1678868   GENO      C/C      C/T      T/T
  19     rs1678868 COUNTS        2       16       22
  19     rs1678868   FREQ     0.05      0.4     0.55
  19     rs1678868   MEAN    7.538    7.256    7.335
  19     rs1678868     SD   0.3448    0.553    0.745
  19   rs192066309   GENO      G/G      G/C      C/C
  19   rs192066309 COUNTS        0        5       35
  19   rs192066309   FREQ        0    0.125    0.875
  19   rs192066309   MEAN       NA    7.081    7.347
  19   rs192066309     SD       NA   0.7816   0.6365
  19    rs28506987   GENO      T/T      T/A      A/A
  19    rs28506987 COUNTS        2       16       22
  19    rs28506987   FREQ     0.05      0.4     0.55
  19    rs28506987   MEAN    6.946    7.375    7.302
  19    rs28506987     SD    1.132   0.6468   0.6412
  19    rs76691409   GENO      A/A      A/G      G/G
  19    rs76691409 COUNTS        0        4       36
  19    rs76691409   FREQ        0      0.1      0.9
  19    rs76691409   MEAN       NA    7.101    7.337
  19    rs76691409     SD       NA    0.584   0.6612
  19     rs7257835   GENO      T/T      T/C      C/C
  19     rs7257835 COUNTS        1        8       31
  19     rs7257835   FREQ    0.025      0.2    0.775
  19     rs7257835   MEAN    6.412    7.487    7.298
  19     rs7257835     SD        0   0.7971    0.606
  19     rs3889896   GENO      C/C      C/G      G/G
  19     rs3889896 COUNTS        1        9       30
  19     rs3889896   FREQ    0.025    0.225     0.75
  19     rs3889896   MEAN    7.958    7.136    7.345
  19     rs3889896     SD        0   0.5462     0.68
  19   rs113846482   GENO      A/A      A/G      G/G
  19   rs113846482 COUNTS        2       10       28
  19   rs113846482   FREQ     0.05     0.25      0.7
  19   rs113846482   MEAN    7.318    6.965    7.438
  19   rs113846482     SD   0.5168   0.6593   0.6296
  19      rs702064   GENO      T/T      T/C      C/C
  19      rs702064 COUNTS        0        9       31
  19      rs702064   FREQ        0    0.225    0.775
  19      rs702064   MEAN       NA     7.28    7.323
  19      rs702064     SD       NA   0.5147   0.6926
  19   rs114489799   GENO      C/C      C/T      T/T
  19   rs114489799 COUNTS        0        8       32
  19   rs114489799   FREQ        0      0.2      0.8
  19   rs114489799   MEAN       NA    6.863    7.426
  19   rs114489799     SD       NA   0.6837   0.6017
  19    rs10421538   GENO      T/T      T/C      C/C
  19    rs10421538 COUNTS        4       18       18
  19    rs10421538   FREQ      0.1     0.45     0.45
  19    rs10421538   MEAN    7.318    7.364    7.262
  19    rs10421538     SD   0.9088   0.6668   0.6134
  19     rs7255840   GENO      T/T      T/G      G/G
  19     rs7255840 COUNTS        4       18       18
  19     rs7255840   FREQ      0.1     0.45     0.45
  19     rs7255840   MEAN    7.318    7.364    7.262
  19     rs7255840     SD   0.9088   0.6668   0.6134
  19    rs59996701   GENO      A/A      A/G      G/G
  19    rs59996701 COUNTS        0        8       32
  19    rs59996701   FREQ        0      0.2      0.8
  19    rs59996701   MEAN       NA    6.863    7.426
  19    rs59996701     SD       NA   0.6837   0.6017
  19    rs73920084   GENO      C/C      C/T      T/T
  19    rs73920084 COUNTS        0        8       32
  19    rs73920084   FREQ        0      0.2      0.8
  19    rs73920084   MEAN       NA    7.457    7.278
  19    rs73920084     SD       NA   0.5216   0.6819
  19     rs4807821   GENO      A/A      A/G      G/G
  19     rs4807821 COUNTS        2       14       24
  19     rs4807821   FREQ     0.05     0.35      0.6
  19     rs4807821   MEAN    7.425    7.273    7.328
  19     rs4807821     SD    1.434    0.711   0.5839
  19   rs111790118   GENO      A/A      A/G      G/G
  19   rs111790118 COUNTS        0        6       34
  19   rs111790118   FREQ        0     0.15     0.85
  19   rs111790118   MEAN       NA    7.665    7.252
  19   rs111790118     SD       NA   0.4069   0.6702
  19     rs4807822   GENO      T/T      T/C      C/C
  19     rs4807822 COUNTS        5       26        9
  19     rs4807822   FREQ    0.125     0.65    0.225
  19     rs4807822   MEAN    7.281    7.353    7.218
  19     rs4807822     SD   0.5894   0.6438    0.762
  19   rs375635492   GENO  GCA/GCA    GCA/G      G/G
  19   rs375635492 COUNTS        0       11       29
  19   rs375635492   FREQ        0    0.275    0.725
  19   rs375635492   MEAN       NA    7.118    7.388
  19   rs375635492     SD       NA   0.7229   0.6188
  19      rs778801   GENO      T/T      T/C      C/C
  19      rs778801 COUNTS        0       10       30
  19      rs778801   FREQ        0     0.25     0.75
  19      rs778801   MEAN       NA    7.325     7.31
  19      rs778801     SD       NA   0.5056   0.7003
  19   rs143394995   GENO      T/T      T/C      C/C
  19   rs143394995 COUNTS        1        7       32
  19   rs143394995   FREQ    0.025    0.175      0.8
  19   rs143394995   MEAN    7.747     7.34    7.294
  19   rs143394995     SD        0     0.67    0.663
  19   rs114385434   GENO      A/A      A/G      G/G
  19   rs114385434 COUNTS        1        7       32
  19   rs114385434   FREQ    0.025    0.175      0.8
  19   rs114385434   MEAN    7.747     7.34    7.294
  19   rs114385434     SD        0     0.67    0.663
  19      rs778800   GENO      C/C      C/T      T/T
  19      rs778800 COUNTS        0       10       30
  19      rs778800   FREQ        0     0.25     0.75
  19      rs778800   MEAN       NA    7.325     7.31
  19      rs778800     SD       NA   0.5056   0.7003
  19    rs73548352   GENO      C/C      C/T      T/T
  19    rs73548352 COUNTS        0        7       33
  19    rs73548352   FREQ        0    0.175    0.825
  19    rs73548352   MEAN       NA    6.985    7.383
  19    rs73548352     SD       NA   0.5206    0.661
  19   rs113610796   GENO      A/A      A/T      T/T
  19   rs113610796 COUNTS        1       16       23
  19   rs113610796   FREQ    0.025      0.4    0.575
  19   rs113610796   MEAN    7.747    7.201    7.373
  19   rs113610796     SD        0    0.589   0.7022
  19    rs28473717   GENO      A/A      A/G      G/G
  19    rs28473717 COUNTS        1        7       32
  19    rs28473717   FREQ    0.025    0.175      0.8
  19    rs28473717   MEAN    7.747     7.34    7.294
  19    rs28473717     SD        0     0.67    0.663
  19   rs116028877   GENO      A/A      A/G      G/G
  19   rs116028877 COUNTS        0        5       35
  19   rs116028877   FREQ        0    0.125    0.875
  19   rs116028877   MEAN       NA    7.083    7.347
  19   rs116028877     SD       NA    0.473   0.6714
  19     rs4807055   GENO      T/T      T/C      C/C
  19     rs4807055 COUNTS        2       19       19
  19     rs4807055   FREQ     0.05    0.475    0.475
  19     rs4807055   MEAN    7.882    7.357     7.21
  19     rs4807055     SD   0.1426   0.6322   0.6842
  19     rs7245450   GENO      A/A      A/G      G/G
  19     rs7245450 COUNTS        2       19       19
  19     rs7245450   FREQ     0.05    0.475    0.475
  19     rs7245450   MEAN    7.882    7.357     7.21
  19     rs7245450     SD   0.1426   0.6322   0.6842
  19   rs146480385   GENO      A/A      A/G      G/G
  19   rs146480385 COUNTS        0        6       34
  19   rs146480385   FREQ        0     0.15     0.85
  19   rs146480385   MEAN       NA    7.665    7.252
  19   rs146480385     SD       NA   0.4069   0.6702
  19     rs7246733   GENO      T/T      T/C      C/C
  19     rs7246733 COUNTS        1       15       24
  19     rs7246733   FREQ    0.025    0.375      0.6
  19     rs7246733   MEAN    7.781    7.317    7.292
  19     rs7246733     SD        0   0.6843   0.6507
  19   rs140101087   GENO      A/A      A/C      C/C
  19   rs140101087 COUNTS        0        8       32
  19   rs140101087   FREQ        0      0.2      0.8
  19   rs140101087   MEAN       NA    6.863    7.426
  19   rs140101087     SD       NA   0.6837   0.6017
  19   rs545310981   GENO    CA/CA     CA/C      C/C
  19   rs545310981 COUNTS        1       21       18
  19   rs545310981   FREQ    0.025    0.525     0.45
  19   rs545310981   MEAN    7.143     7.28    7.362
  19   rs545310981     SD        0   0.6942    0.632
  19    rs35728843   GENO      G/G      G/C      C/C
  19    rs35728843 COUNTS        0        9       31
  19    rs35728843   FREQ        0    0.225    0.775
  19    rs35728843   MEAN       NA     7.28    7.323
  19    rs35728843     SD       NA   0.5147   0.6926
  19     rs8108064   GENO      G/G      G/T      T/T
  19     rs8108064 COUNTS        4       21       15
  19     rs8108064   FREQ      0.1    0.525    0.375
  19     rs8108064   MEAN    6.956    7.331    7.385
  19     rs8108064     SD    1.009   0.6715   0.5249
  19     rs1056987   GENO      T/T      T/C      C/C
  19     rs1056987 COUNTS        2       15       23
  19     rs1056987   FREQ     0.05    0.375    0.575
  19     rs1056987   MEAN    7.425    7.371    7.267
  19     rs1056987     SD    1.434    0.681   0.5974
  19   rs115530541   GENO      G/G      G/A      A/A
  19   rs115530541 COUNTS        1        7       32
  19   rs115530541   FREQ    0.025    0.175      0.8
  19   rs115530541   MEAN    7.747     7.34    7.294
  19   rs115530541     SD        0     0.67    0.663
  19   rs114987286   GENO      T/T      T/C      C/C
  19   rs114987286 COUNTS        0        8       32
  19   rs114987286   FREQ        0      0.2      0.8
  19   rs114987286   MEAN       NA    6.863    7.426
  19   rs114987286     SD       NA   0.6837   0.6017
  19     rs6510862   GENO      G/G      G/A      A/A
  19     rs6510862 COUNTS        2       15       23
  19     rs6510862   FREQ     0.05    0.375    0.575
  19     rs6510862   MEAN    7.425    7.371    7.267
  19     rs6510862     SD    1.434    0.681   0.5974
  19   rs114104610   GENO      T/T      T/A      A/A
  19   rs114104610 COUNTS        0        5       35
  19   rs114104610   FREQ        0    0.125    0.875
  19   rs114104610   MEAN       NA    7.081    7.347
  19   rs114104610     SD       NA   0.7816   0.6365
  19    rs80329663   GENO      A/A      A/G      G/G
  19    rs80329663 COUNTS        0        8       32
  19    rs80329663   FREQ        0      0.2      0.8
  19    rs80329663   MEAN       NA    6.863    7.426
  19    rs80329663     SD       NA   0.6837   0.6017
  19    rs55660714   GENO      C/C      C/G      G/G
  19    rs55660714 COUNTS        0       10       30
  19    rs55660714   FREQ        0     0.25     0.75
  19    rs55660714   MEAN       NA    7.347    7.302
  19    rs55660714     SD       NA   0.5306   0.6942
  19    rs10406399   GENO      G/G      G/A      A/A
  19    rs10406399 COUNTS        4       21       15
  19    rs10406399   FREQ      0.1    0.525    0.375
  19    rs10406399   MEAN    6.956    7.331    7.385
  19    rs10406399     SD    1.009   0.6715   0.5249
  19   rs150926741   GENO      T/T      T/C      C/C
  19   rs150926741 COUNTS        0        5       35
  19   rs150926741   FREQ        0    0.125    0.875
  19   rs150926741   MEAN       NA    7.199     7.33
  19   rs150926741     SD       NA   0.6685   0.6567
  19    rs33945799   GENO    TA/TA     TA/T      T/T
  19    rs33945799 COUNTS        4       31        5
  19    rs33945799   FREQ      0.1    0.775    0.125
  19    rs33945799   MEAN    7.231    7.336     7.24
  19    rs33945799     SD   0.5961   0.6525   0.8089
  19      rs543519   GENO      A/A      A/T      T/T
  19      rs543519 COUNTS        0        9       31
  19      rs543519   FREQ        0    0.225    0.775
  19      rs543519   MEAN       NA     7.28    7.323
  19      rs543519     SD       NA   0.5147   0.6926
  19    rs77008912   GENO      G/G      G/A      A/A
  19    rs77008912 COUNTS        1       16       23
  19    rs77008912   FREQ    0.025      0.4    0.575
  19    rs77008912   MEAN    7.747    7.201    7.373
  19    rs77008912     SD        0    0.589   0.7022
  19      rs542767   GENO      G/G      G/A      A/A
  19      rs542767 COUNTS        4       21       15
  19      rs542767   FREQ      0.1    0.525    0.375
  19      rs542767   MEAN    6.956    7.331    7.385
  19      rs542767     SD    1.009   0.6715   0.5249
  19      rs539052   GENO      C/C      C/T      T/T
  19      rs539052 COUNTS        4       21       15
  19      rs539052   FREQ      0.1    0.525    0.375
  19      rs539052   MEAN    6.956    7.331    7.385
  19      rs539052     SD    1.009   0.6715   0.5249
  19     rs4807057   GENO      T/T      T/C      C/C
  19     rs4807057 COUNTS        2       19       19
  19     rs4807057   FREQ     0.05    0.475    0.475
  19     rs4807057   MEAN    7.882    7.357     7.21
  19     rs4807057     SD   0.1426   0.6322   0.6842
  19      rs432990   GENO      C/C      C/T      T/T
  19      rs432990 COUNTS        4       19       17
  19      rs432990   FREQ      0.1    0.475    0.425
  19      rs432990   MEAN    6.956    7.343    7.365
  19      rs432990     SD    1.009   0.6851   0.5272
  19      rs417337   GENO      T/T      T/C      C/C
  19      rs417337 COUNTS        2       15       23
  19      rs417337   FREQ     0.05    0.375    0.575
  19      rs417337   MEAN    7.425    7.371    7.267
  19      rs417337     SD    1.434    0.681   0.5974
  19    rs34366264   GENO      T/T      T/C      C/C
  19    rs34366264 COUNTS        0        9       31
  19    rs34366264   FREQ        0    0.225    0.775
  19    rs34366264   MEAN       NA     7.28    7.323
  19    rs34366264     SD       NA   0.5147   0.6926
  19      rs483466   GENO      T/T      T/C      C/C
  19      rs483466 COUNTS        2       15       23
  19      rs483466   FREQ     0.05    0.375    0.575
  19      rs483466   MEAN    7.425    7.371    7.267
  19      rs483466     SD    1.434    0.681   0.5974
  19      rs447980   GENO      A/A      A/C      C/C
  19      rs447980 COUNTS        4       21       15
  19      rs447980   FREQ      0.1    0.525    0.375
  19      rs447980   MEAN    6.956    7.331    7.385
  19      rs447980     SD    1.009   0.6715   0.5249
  19      rs445493   GENO      A/A      A/G      G/G
  19      rs445493 COUNTS        4       21       15
  19      rs445493   FREQ      0.1    0.525    0.375
  19      rs445493   MEAN    6.956    7.331    7.385
  19      rs445493     SD    1.009   0.6715   0.5249
  19   rs144253763   GENO      T/T   T/TATA TATA/TATA
  19   rs144253763 COUNTS       10       19       11
  19   rs144253763   FREQ     0.25    0.475    0.275
  19   rs144253763   MEAN    7.376    7.193    7.465
  19   rs144253763     SD   0.8513   0.6218   0.4974
  19   rs116353040   GENO      T/T      T/C      C/C
  19   rs116353040 COUNTS        0        5       35
  19   rs116353040   FREQ        0    0.125    0.875
  19   rs116353040   MEAN       NA    7.081    7.347
  19   rs116353040     SD       NA   0.7816   0.6365
  19    rs10404195   GENO      A/A      A/G      G/G
  19    rs10404195 COUNTS        1       16       23
  19    rs10404195   FREQ    0.025      0.4    0.575
  19    rs10404195   MEAN    7.747    7.201    7.373
  19    rs10404195     SD        0    0.589   0.7022
  19      rs420458   GENO      T/T      T/C      C/C
  19      rs420458 COUNTS        2       17       21
  19      rs420458   FREQ     0.05    0.425    0.525
  19      rs420458   MEAN    7.425    7.352    7.272
  19      rs420458     SD    1.434    0.665   0.6044
  19    rs74809330   GENO      G/G      G/C      C/C
  19    rs74809330 COUNTS        0        8       32
  19    rs74809330   FREQ        0      0.2      0.8
  19    rs74809330   MEAN       NA        7    7.392
  19    rs74809330     SD       NA   0.4838   0.6696
  19   rs115660924   GENO      A/A      A/C      C/C
  19   rs115660924 COUNTS        0        8       32
  19   rs115660924   FREQ        0      0.2      0.8
  19   rs115660924   MEAN       NA    6.863    7.426
  19   rs115660924     SD       NA   0.6837   0.6017
  19    rs10419322   GENO      C/C      C/T      T/T
  19    rs10419322 COUNTS        1        8       31
  19    rs10419322   FREQ    0.025      0.2    0.775
  19    rs10419322   MEAN    7.747    7.403    7.277
  19    rs10419322     SD        0   0.6454   0.6662
  19    rs76856385   GENO      T/T      T/C      C/C
  19    rs76856385 COUNTS        0        7       33
  19    rs76856385   FREQ        0    0.175    0.825
  19    rs76856385   MEAN       NA    7.299    7.317
  19    rs76856385     SD       NA   0.5381   0.6797
  19    rs11393158   GENO      A/A     A/AG    AG/AG
  19    rs11393158 COUNTS        2       15       23
  19    rs11393158   FREQ     0.05    0.375    0.575
  19    rs11393158   MEAN    7.425    7.371    7.267
  19    rs11393158     SD    1.434    0.681   0.5974
  19     rs7260578   GENO      G/G      G/A      A/A
  19     rs7260578 COUNTS        7       25        8
  19     rs7260578   FREQ    0.175    0.625      0.2
  19     rs7260578   MEAN    7.222    7.322    7.368
  19     rs7260578     SD   0.7349   0.6336   0.7137
  19    rs73539613   GENO      C/C      C/T      T/T
  19    rs73539613 COUNTS        0        8       32
  19    rs73539613   FREQ        0      0.2      0.8
  19    rs73539613   MEAN       NA        7    7.392
  19    rs73539613     SD       NA   0.4838   0.6696
  19     rs4807823   GENO      C/C      C/G      G/G
  19     rs4807823 COUNTS        4       19       17
  19     rs4807823   FREQ      0.1    0.475    0.425
  19     rs4807823   MEAN    6.956    7.343    7.365
  19     rs4807823     SD    1.009   0.6851   0.5272
  19   rs150429696   GENO      C/C      C/G      G/G
  19   rs150429696 COUNTS        1        8       31
  19   rs150429696   FREQ    0.025      0.2    0.775
  19   rs150429696   MEAN    7.747    7.403    7.277
  19   rs150429696     SD        0   0.6454   0.6662
  19   rs545404295   GENO      A/A   A/AAAC AAAC/AAAC
  19   rs545404295 COUNTS        2       16       22
  19   rs545404295   FREQ     0.05      0.4     0.55
  19   rs545404295   MEAN    6.682    7.311    7.373
  19   rs545404295     SD   0.1414   0.4995   0.7523
  19   rs144101466   GENO      C/C C/CTTTCT CTTTCT/CTTTCT
  19   rs144101466 COUNTS        0        8       32
  19   rs144101466   FREQ        0      0.2      0.8
  19   rs144101466   MEAN       NA    6.863    7.426
  19   rs144101466     SD       NA   0.6837   0.6017
  19    rs61064939   GENO      C/C      C/A      A/A
  19    rs61064939 COUNTS        0        8       32
  19    rs61064939   FREQ        0      0.2      0.8
  19    rs61064939   MEAN       NA        7    7.392
  19    rs61064939     SD       NA   0.4838   0.6696
  19    rs60628887   GENO      G/G      G/A      A/A
  19    rs60628887 COUNTS        0        7       33
  19    rs60628887   FREQ        0    0.175    0.825
  19    rs60628887   MEAN       NA    6.985    7.383
  19    rs60628887     SD       NA   0.5206    0.661
  19   rs542774059   GENO    CT/CT     CT/C      C/C
  19   rs542774059 COUNTS        1       22       17
  19   rs542774059   FREQ    0.025     0.55    0.425
  19   rs542774059   MEAN    7.983    7.295    7.299
  19   rs542774059     SD        0   0.6355   0.6884
  19      rs274789   GENO      C/C      C/G      G/G
  19      rs274789 COUNTS        2       24       14
  19      rs274789   FREQ     0.05      0.6     0.35
  19      rs274789   MEAN    7.425    7.272     7.37
  19      rs274789     SD    1.434   0.6373   0.6211
  19   rs112968295   GENO      C/C      C/T      T/T
  19   rs112968295 COUNTS        0        9       31
  19   rs112968295   FREQ        0    0.225    0.775
  19   rs112968295   MEAN       NA    7.093    7.378
  19   rs112968295     SD       NA   0.5328   0.6755
  19   rs111261114   GENO      C/C     C/CT    CT/CT
  19   rs111261114 COUNTS        2       25       13
  19   rs111261114   FREQ     0.05    0.625    0.325
  19   rs111261114   MEAN    7.717    7.146    7.573
  19   rs111261114     SD  0.04725   0.7138   0.4464
  19   rs555591251   GENO      C/C      C/T      T/T
  19   rs555591251 COUNTS        0        5       35
  19   rs555591251   FREQ        0    0.125    0.875
  19   rs555591251   MEAN       NA    7.498    7.287
  19   rs555591251     SD       NA   0.5957   0.6622
  19    rs11882811   GENO      T/T      T/C      C/C
  19    rs11882811 COUNTS        2       14       24
  19    rs11882811   FREQ     0.05     0.35      0.6
  19    rs11882811   MEAN    7.425    7.308    7.308
  19    rs11882811     SD    1.434   0.6599   0.6179
  19      rs274788   GENO      T/T      T/C      C/C
  19      rs274788 COUNTS        4       19       17
  19      rs274788   FREQ      0.1    0.475    0.425
  19      rs274788   MEAN    7.461     7.22    7.384
  19      rs274788     SD   0.5863   0.5596   0.7713
  19      rs274787   GENO      C/C      C/G      G/G
  19      rs274787 COUNTS        4       23       13
  19      rs274787   FREQ      0.1    0.575    0.325
  19      rs274787   MEAN    6.956    7.396    7.277
  19      rs274787     SD    1.009   0.6464    0.547
  19      rs274786   GENO      T/T      T/G      G/G
  19      rs274786 COUNTS        0       10       30
  19      rs274786   FREQ        0     0.25     0.75
  19      rs274786   MEAN       NA    7.347    7.302
  19      rs274786     SD       NA   0.5306   0.6942
  19   rs114297580   GENO      A/A      A/G      G/G
  19   rs114297580 COUNTS        0        8       32
  19   rs114297580   FREQ        0      0.2      0.8
  19   rs114297580   MEAN       NA    6.863    7.426
  19   rs114297580     SD       NA   0.6837   0.6017
  19   rs142905426   GENO      T/T      T/C      C/C
  19   rs142905426 COUNTS        0        8       32
  19   rs142905426   FREQ        0      0.2      0.8
  19   rs142905426   MEAN       NA    6.863    7.426
  19   rs142905426     SD       NA   0.6837   0.6017
  19      rs274784   GENO      T/T      T/C      C/C
  19      rs274784 COUNTS        0        9       31
  19      rs274784   FREQ        0    0.225    0.775
  19      rs274784   MEAN       NA     7.28    7.323
  19      rs274784     SD       NA   0.5147   0.6926
  19    rs78909912   GENO      A/A      A/G      G/G
  19    rs78909912 COUNTS        0        8       32
  19    rs78909912   FREQ        0      0.2      0.8
  19    rs78909912   MEAN       NA    6.863    7.426
  19    rs78909912     SD       NA   0.6837   0.6017
  19     rs7249419   GENO      G/G      G/A      A/A
  19     rs7249419 COUNTS        0        9       31
  19     rs7249419   FREQ        0    0.225    0.775
  19     rs7249419   MEAN       NA    7.445    7.275
  19     rs7249419     SD       NA   0.5574   0.6792
  19     rs7248090   GENO      A/A      A/G      G/G
  19     rs7248090 COUNTS        0        9       31
  19     rs7248090   FREQ        0    0.225    0.775
  19     rs7248090   MEAN       NA    7.445    7.275
  19     rs7248090     SD       NA   0.5574   0.6792
  19    rs79897803   GENO      T/T      T/C      C/C
  19    rs79897803 COUNTS        0        7       33
  19    rs79897803   FREQ        0    0.175    0.825
  19    rs79897803   MEAN       NA    7.299    7.317
  19    rs79897803     SD       NA   0.5381   0.6797
  19    rs11437855   GENO    CA/CA     CA/C      C/C
  19    rs11437855 COUNTS        0        9       31
  19    rs11437855   FREQ        0    0.225    0.775
  19    rs11437855   MEAN       NA    7.445    7.275
  19    rs11437855     SD       NA   0.5574   0.6792
  19    rs61741511   GENO      A/A      A/C      C/C
  19    rs61741511 COUNTS        2        6       32
  19    rs61741511   FREQ     0.05     0.15      0.8
  19    rs61741511   MEAN    6.443    7.645    7.306
  19    rs61741511     SD  0.04381   0.8083   0.5978
  19    rs78387443   GENO      A/A      A/G      G/G
  19    rs78387443 COUNTS        0        7       33
  19    rs78387443   FREQ        0    0.175    0.825
  19    rs78387443   MEAN       NA    7.299    7.317
  19    rs78387443     SD       NA   0.5381   0.6797
  19    rs74174355   GENO      T/T      T/C      C/C
  19    rs74174355 COUNTS        0        9       31
  19    rs74174355   FREQ        0    0.225    0.775
  19    rs74174355   MEAN       NA     7.28    7.323
  19    rs74174355     SD       NA   0.5147   0.6926
  19    rs77750510   GENO      G/G      G/A      A/A
  19    rs77750510 COUNTS        0        8       32
  19    rs77750510   FREQ        0      0.2      0.8
  19    rs77750510   MEAN       NA    6.863    7.426
  19    rs77750510     SD       NA   0.6837   0.6017
  19    rs10423464   GENO      C/C      C/T      T/T
  19    rs10423464 COUNTS        0        4       36
  19    rs10423464   FREQ        0      0.1      0.9
  19    rs10423464   MEAN       NA    7.243    7.321
  19    rs10423464     SD       NA   0.6996   0.6554
  19   rs141138526   GENO      G/G     G/GA    GA/GA
  19   rs141138526 COUNTS        0        7       33
  19   rs141138526   FREQ        0    0.175    0.825
  19   rs141138526   MEAN       NA     6.85    7.412
  19   rs141138526     SD       NA   0.7375   0.5979
  19     rs2245651   GENO      T/T      T/C      C/C
  19     rs2245651 COUNTS        0        8       32
  19     rs2245651   FREQ        0      0.2      0.8
  19     rs2245651   MEAN       NA    7.516    7.263
  19     rs2245651     SD       NA   0.7719   0.6207
  19     rs2245650   GENO      A/A      A/G      G/G
  19     rs2245650 COUNTS        0       10       30
  19     rs2245650   FREQ        0     0.25     0.75
  19     rs2245650   MEAN       NA    7.486    7.256
  19     rs2245650     SD       NA   0.6902    0.639
  19   rs114280035   GENO      T/T      T/C      C/C
  19   rs114280035 COUNTS        0        5       35
  19   rs114280035   FREQ        0    0.125    0.875
  19   rs114280035   MEAN       NA    7.081    7.347
  19   rs114280035     SD       NA   0.7816   0.6365
  19   rs114775620   GENO      T/T      T/C      C/C
  19   rs114775620 COUNTS        1        6       33
  19   rs114775620   FREQ    0.025     0.15    0.825
  19   rs114775620   MEAN    7.747    7.405    7.284
  19   rs114775620     SD        0   0.7093   0.6553
  19    rs79512178   GENO      A/A      A/G      G/G
  19    rs79512178 COUNTS        0        8       32
  19    rs79512178   FREQ        0      0.2      0.8
  19    rs79512178   MEAN       NA    6.863    7.426
  19    rs79512178     SD       NA   0.6837   0.6017
  19    rs57117157   GENO      A/A      A/G      G/G
  19    rs57117157 COUNTS        0        8       32
  19    rs57117157   FREQ        0      0.2      0.8
  19    rs57117157   MEAN       NA    6.863    7.426
  19    rs57117157     SD       NA   0.6837   0.6017
  19    rs10407369   GENO      T/T      T/A      A/A
  19    rs10407369 COUNTS        1        7       32
  19    rs10407369   FREQ    0.025    0.175      0.8
  19    rs10407369   MEAN    7.747     7.34    7.294
  19    rs10407369     SD        0     0.67    0.663
  19      rs274796   GENO      A/A      A/G      G/G
  19      rs274796 COUNTS        7       13       20
  19      rs274796   FREQ    0.175    0.325      0.5
  19      rs274796   MEAN    6.985    7.119    7.555
  19      rs274796     SD   0.5206   0.6597    0.618
  19    rs10421873   GENO      G/G      G/A      A/A
  19    rs10421873 COUNTS        1        7       32
  19    rs10421873   FREQ    0.025    0.175      0.8
  19    rs10421873   MEAN    7.747     7.34    7.294
  19    rs10421873     SD        0     0.67    0.663
  19    rs76276705   GENO      G/G      G/A      A/A
  19    rs76276705 COUNTS        0        6       34
  19    rs76276705   FREQ        0     0.15     0.85
  19    rs76276705   MEAN       NA    7.665    7.252
  19    rs76276705     SD       NA   0.4069   0.6702
  19     rs5826910   GENO    CA/CA     CA/C      C/C
  19     rs5826910 COUNTS        8       22       10
  19     rs5826910   FREQ      0.2     0.55     0.25
  19     rs5826910   MEAN    7.522    7.141    7.526
  19     rs5826910     SD   0.7609   0.6191   0.5745
  19   rs113948981   GENO      A/A      A/C      C/C
  19   rs113948981 COUNTS        0        9       31
  19   rs113948981   FREQ        0    0.225    0.775
  19   rs113948981   MEAN       NA    7.324    7.311
  19   rs113948981     SD       NA   0.5731   0.6806
  19   rs115381213   GENO      G/G      G/A      A/A
  19   rs115381213 COUNTS        1        8       31
  19   rs115381213   FREQ    0.025      0.2    0.775
  19   rs115381213   MEAN    7.747    7.499    7.252
  19   rs115381213     SD        0    0.767   0.6278
  19    rs73539627   GENO      G/G      G/A      A/A
  19    rs73539627 COUNTS        2       10       28
  19    rs73539627   FREQ     0.05     0.25      0.7
  19    rs73539627   MEAN    7.155    7.137    7.388
  19    rs73539627     SD   0.8101   0.5158   0.6927
  19    rs58706158   GENO      C/C    C/CTG  CTG/CTG
  19    rs58706158 COUNTS        1       12       27
  19    rs58706158   FREQ    0.025      0.3    0.675
  19    rs58706158   MEAN    7.781    7.395     7.26
  19    rs58706158     SD        0   0.7009   0.6428
  19   rs139188821   GENO      G/G G/GTGGGCCCAGCCCTTGCGGT GTGGGCCCAGCCCTTGCGGT/GTGGGCCCAGCCCTTGCGGT
  19   rs139188821 COUNTS        1        5       34
  19   rs139188821   FREQ    0.025    0.125     0.85
  19   rs139188821   MEAN    6.412    7.147    7.365
  19   rs139188821     SD        0   0.7643   0.6312
  19   rs115164822   GENO      T/T      T/C      C/C
  19   rs115164822 COUNTS        1        7       32
  19   rs115164822   FREQ    0.025    0.175      0.8
  19   rs115164822   MEAN    7.747     7.34    7.294
  19   rs115164822     SD        0     0.67    0.663
  19    rs73920090   GENO      G/G      G/A      A/A
  19    rs73920090 COUNTS        0        7       33
  19    rs73920090   FREQ        0    0.175    0.825
  19    rs73920090   MEAN       NA    7.526    7.268
  19    rs73920090     SD       NA   0.5227   0.6732
  19    rs78521116   GENO      T/T      T/C      C/C
  19    rs78521116 COUNTS        1        6       33
  19    rs78521116   FREQ    0.025     0.15    0.825
  19    rs78521116   MEAN    6.412    7.288    7.346
  19    rs78521116     SD        0   0.7656    0.631
  19   rs116467332   GENO      C/C      C/G      G/G
  19   rs116467332 COUNTS        0        5       35
  19   rs116467332   FREQ        0    0.125    0.875
  19   rs116467332   MEAN       NA    7.081    7.347
  19   rs116467332     SD       NA   0.7816   0.6365
  19    rs77540905   GENO      A/A      A/C      C/C
  19    rs77540905 COUNTS        1        6       33
  19    rs77540905   FREQ    0.025     0.15    0.825
  19    rs77540905   MEAN    6.412    7.288    7.346
  19    rs77540905     SD        0   0.7656    0.631
  19    rs10417885   GENO      A/A      A/G      G/G
  19    rs10417885 COUNTS        1        7       32
  19    rs10417885   FREQ    0.025    0.175      0.8
  19    rs10417885   MEAN    7.747     7.34    7.294
  19    rs10417885     SD        0     0.67    0.663
  19     rs8107420   GENO      A/A      A/G      G/G
  19     rs8107420 COUNTS        1        6       33
  19     rs8107420   FREQ    0.025     0.15    0.825
  19     rs8107420   MEAN    6.412    7.288    7.346
  19     rs8107420     SD        0   0.7656    0.631
  19    rs10405707   GENO      C/C      C/T      T/T
  19    rs10405707 COUNTS        1        7       32
  19    rs10405707   FREQ    0.025    0.175      0.8
  19    rs10405707   MEAN    7.747     7.34    7.294
  19    rs10405707     SD        0     0.67    0.663
  19    rs77604270   GENO      G/G      G/C      C/C
  19    rs77604270 COUNTS        1        6       33
  19    rs77604270   FREQ    0.025     0.15    0.825
  19    rs77604270   MEAN    6.412    7.288    7.346
  19    rs77604270     SD        0   0.7656    0.631
  19      rs274794   GENO      C/C      C/T      T/T
  19      rs274794 COUNTS        2       18       20
  19      rs274794   FREQ     0.05     0.45      0.5
  19      rs274794   MEAN    7.201    7.384    7.262
  19      rs274794     SD    1.117   0.6905   0.6072
  19    rs10422021   GENO      C/C      C/T      T/T
  19    rs10422021 COUNTS        1        7       32
  19    rs10422021   FREQ    0.025    0.175      0.8
  19    rs10422021   MEAN    7.747     7.34    7.294
  19    rs10422021     SD        0     0.67    0.663
  19      rs274793   GENO      T/T      T/C      C/C
  19      rs274793 COUNTS        2       18       20
  19      rs274793   FREQ     0.05     0.45      0.5
  19      rs274793   MEAN    7.201    7.384    7.262
  19      rs274793     SD    1.117   0.6905   0.6072
  19    rs56002800   GENO  CTT/CTT    CTT/C      C/C
  19    rs56002800 COUNTS        0       13       27
  19    rs56002800   FREQ        0    0.325    0.675
  19    rs56002800   MEAN       NA    7.495    7.226
  19    rs56002800     SD       NA   0.6818   0.6298
  19    rs11085154   GENO      C/C      C/T      T/T
  19    rs11085154 COUNTS        3       20       17
  19    rs11085154   FREQ    0.075      0.5    0.425
  19    rs11085154   MEAN    7.694    7.378    7.171
  19    rs11085154     SD   0.1234   0.6634   0.6741
  19   rs561760978   GENO      C/C     C/CA    CA/CA
  19   rs561760978 COUNTS        1        6       33
  19   rs561760978   FREQ    0.025     0.15    0.825
  19   rs561760978   MEAN    6.412    7.288    7.346
  19   rs561760978     SD        0   0.7656    0.631
  19    rs76428391   GENO      G/G      G/C      C/C
  19    rs76428391 COUNTS        1        6       33
  19    rs76428391   FREQ    0.025     0.15    0.825
  19    rs76428391   MEAN    6.412    7.288    7.346
  19    rs76428391     SD        0   0.7656    0.631
  19    rs76505415   GENO      T/T      T/C      C/C
  19    rs76505415 COUNTS        1        6       33
  19    rs76505415   FREQ    0.025     0.15    0.825
  19    rs76505415   MEAN    6.412    7.288    7.346
  19    rs76505415     SD        0   0.7656    0.631
  19    rs28676824   GENO      C/C      C/A      A/A
  19    rs28676824 COUNTS        0        8       32
  19    rs28676824   FREQ        0      0.2      0.8
  19    rs28676824   MEAN       NA    7.391    7.294
  19    rs28676824     SD       NA   0.6368    0.663
  19     rs7253733   GENO      C/C      C/T      T/T
  19     rs7253733 COUNTS        0        7       33
  19     rs7253733   FREQ        0    0.175    0.825
  19     rs7253733   MEAN       NA    7.526    7.268
  19     rs7253733     SD       NA   0.5227   0.6732
  19      rs121742   GENO      G/G      G/A      A/A
  19      rs121742 COUNTS        0       13       27
  19      rs121742   FREQ        0    0.325    0.675
  19      rs121742   MEAN       NA    7.495    7.226
  19      rs121742     SD       NA   0.6818   0.6298
  19   rs116465967   GENO      C/C      C/T      T/T
  19   rs116465967 COUNTS        0        8       32
  19   rs116465967   FREQ        0      0.2      0.8
  19   rs116465967   MEAN       NA    7.391    7.294
  19   rs116465967     SD       NA   0.6368    0.663
  19    rs75234676   GENO      C/C      C/G      G/G
  19    rs75234676 COUNTS        1        6       33
  19    rs75234676   FREQ    0.025     0.15    0.825
  19    rs75234676   MEAN    6.412    7.288    7.346
  19    rs75234676     SD        0   0.7656    0.631
  19    rs78736229   GENO      C/C      C/T      T/T
  19    rs78736229 COUNTS        0        9       31
  19    rs78736229   FREQ        0    0.225    0.775
  19    rs78736229   MEAN       NA    6.972    7.413
  19    rs78736229     SD       NA   0.7182   0.6067
  19      rs274792   GENO      C/C      C/T      T/T
  19      rs274792 COUNTS        2       19       19
  19      rs274792   FREQ     0.05    0.475    0.475
  19      rs274792   MEAN    7.201    7.369     7.27
  19      rs274792     SD    1.117   0.6742   0.6226
  19      rs274791   GENO      A/A      A/G      G/G
  19      rs274791 COUNTS        0        8       32
  19      rs274791   FREQ        0      0.2      0.8
  19      rs274791   MEAN       NA     7.48    7.272
  19      rs274791     SD       NA   0.7858   0.6203
  19   rs114829599   GENO      A/A      A/G      G/G
  19   rs114829599 COUNTS        1        6       33
  19   rs114829599   FREQ    0.025     0.15    0.825
  19   rs114829599   MEAN    6.412    7.288    7.346
  19   rs114829599     SD        0   0.7656    0.631
  19   rs116188150   GENO      A/A      A/G      G/G
  19   rs116188150 COUNTS        1        6       33
  19   rs116188150   FREQ    0.025     0.15    0.825
  19   rs116188150   MEAN    6.412    7.288    7.346
  19   rs116188150     SD        0   0.7656    0.631
  19    rs71925452   GENO      T/T T/TGCAGGCAG TGCAGGCAG/TGCAGGCAG
  19    rs71925452 COUNTS        1       12       27
  19    rs71925452   FREQ    0.025      0.3    0.675
  19    rs71925452   MEAN    7.781    7.395     7.26
  19    rs71925452     SD        0   0.7009   0.6428
  19     rs8105367   GENO      T/T      T/G      G/G
  19     rs8105367 COUNTS        1        6       33
  19     rs8105367   FREQ    0.025     0.15    0.825
  19     rs8105367   MEAN    6.412    7.288    7.346
  19     rs8105367     SD        0   0.7656    0.631
  19    rs12462305   GENO      A/A      A/G      G/G
  19    rs12462305 COUNTS        3       19       18
  19    rs12462305   FREQ    0.075    0.475     0.45
  19    rs12462305   MEAN    7.694    7.392    7.167
  19    rs12462305     SD   0.1234   0.6783   0.6541
  19   rs114900219   GENO      T/T      T/C      C/C
  19   rs114900219 COUNTS        1        7       32
  19   rs114900219   FREQ    0.025    0.175      0.8
  19   rs114900219   MEAN    7.747     7.34    7.294
  19   rs114900219     SD        0     0.67    0.663
  19    rs77801611   GENO      G/G      G/A      A/A
  19    rs77801611 COUNTS        1        6       33
  19    rs77801611   FREQ    0.025     0.15    0.825
  19    rs77801611   MEAN    6.412    7.288    7.346
  19    rs77801611     SD        0   0.7656    0.631
  19     rs6510863   GENO      C/C      C/G      G/G
  19     rs6510863 COUNTS        3       16       21
  19     rs6510863   FREQ    0.075      0.4    0.525
  19     rs6510863   MEAN    7.614     7.21     7.35
  19     rs6510863     SD    1.065   0.6058   0.6435
  19   rs145391175   GENO      C/C     C/CA    CA/CA
  19   rs145391175 COUNTS        0        7       33
  19   rs145391175   FREQ        0    0.175    0.825
  19   rs145391175   MEAN       NA    6.985    7.383
  19   rs145391175     SD       NA   0.5206    0.661
  19   rs138419778   GENO      A/A      A/G      G/G
  19   rs138419778 COUNTS        0        9       31
  19   rs138419778   FREQ        0    0.225    0.775
  19   rs138419778   MEAN       NA    6.972    7.413
  19   rs138419778     SD       NA   0.7182   0.6067
  19    rs79519121   GENO      T/T      T/C      C/C
  19    rs79519121 COUNTS        0        9       31
  19    rs79519121   FREQ        0    0.225    0.775
  19    rs79519121   MEAN       NA    6.972    7.413
  19    rs79519121     SD       NA   0.7182   0.6067
  19   rs199694952   GENO      G/G    G/GTA  GTA/GTA
  19   rs199694952 COUNTS        0        9       31
  19   rs199694952   FREQ        0    0.225    0.775
  19   rs199694952   MEAN       NA    6.972    7.413
  19   rs199694952     SD       NA   0.7182   0.6067
  19     rs2067089   GENO      A/A      A/C      C/C
  19     rs2067089 COUNTS        1       12       27
  19     rs2067089   FREQ    0.025      0.3    0.675
  19     rs2067089   MEAN    7.781    7.395     7.26
  19     rs2067089     SD        0   0.7009   0.6428
  19       rs81570   GENO      G/G      G/C      C/C
  19       rs81570 COUNTS        0        8       32
  19       rs81570   FREQ        0      0.2      0.8
  19       rs81570   MEAN       NA     7.48    7.272
  19       rs81570     SD       NA   0.7858   0.6203
  19   rs558285568   GENO      C/C    C/CAA  CAA/CAA
  19   rs558285568 COUNTS        7       18       15
  19   rs558285568   FREQ    0.175     0.45    0.375
  19   rs558285568   MEAN    7.264     7.23    7.437
  19   rs558285568     SD   0.6817   0.5176   0.7934
  19     rs7258475   GENO      T/T      T/G      G/G
  19     rs7258475 COUNTS        4       11       25
  19     rs7258475   FREQ      0.1    0.275    0.625
  19     rs7258475   MEAN    6.909    7.287     7.39
  19     rs7258475     SD   0.5723   0.4797   0.7197
  19    rs12459051   GENO      G/G      G/A      A/A
  19    rs12459051 COUNTS        2       18       20
  19    rs12459051   FREQ     0.05     0.45      0.5
  19    rs12459051   MEAN    7.201    7.384    7.262
  19    rs12459051     SD    1.117   0.6905   0.6072
  19   rs115421085   GENO      A/A      A/G      G/G
  19   rs115421085 COUNTS        0        4       36
  19   rs115421085   FREQ        0      0.1      0.9
  19   rs115421085   MEAN       NA     7.03    7.345
  19   rs115421085     SD       NA   0.5289   0.6618
  19     rs7252993   GENO      C/C      C/G      G/G
  19     rs7252993 COUNTS        2       14       24
  19     rs7252993   FREQ     0.05     0.35      0.6
  19     rs7252993   MEAN    7.729    7.452    7.198
  19     rs7252993     SD   0.7391   0.6316   0.6546
  19   rs113797077   GENO      C/C      C/T      T/T
  19   rs113797077 COUNTS        2        5       33
  19   rs113797077   FREQ     0.05    0.125    0.825
  19   rs113797077   MEAN    7.425    7.057    7.346
  19   rs113797077     SD    1.434   0.5785    0.631
  19   rs114407272   GENO      G/G      G/C      C/C
  19   rs114407272 COUNTS        0        5       35
  19   rs114407272   FREQ        0    0.125    0.875
  19   rs114407272   MEAN       NA    7.483    7.289
  19   rs114407272     SD       NA   0.8081   0.6359
  19    rs59272043   GENO      T/T      T/C      C/C
  19    rs59272043 COUNTS        0       11       29
  19    rs59272043   FREQ        0    0.275    0.725
  19    rs59272043   MEAN       NA    7.143    7.378
  19    rs59272043     SD       NA   0.8268   0.5746
  19    rs57776338   GENO      T/T      T/C      C/C
  19    rs57776338 COUNTS        0        9       31
  19    rs57776338   FREQ        0    0.225    0.775
  19    rs57776338   MEAN       NA     6.95    7.419
  19    rs57776338     SD       NA   0.6904   0.6103
  19    rs73920096   GENO      G/G      G/C      C/C
  19    rs73920096 COUNTS        1        6       33
  19    rs73920096   FREQ    0.025     0.15    0.825
  19    rs73920096   MEAN    6.412    7.288    7.346
  19    rs73920096     SD        0   0.7656    0.631
  19   rs115243272   GENO      C/C      C/T      T/T
  19   rs115243272 COUNTS        1        7       32
  19   rs115243272   FREQ    0.025    0.175      0.8
  19   rs115243272   MEAN    7.747     7.34    7.294
  19   rs115243272     SD        0     0.67    0.663
  19   rs115002923   GENO      T/T      T/C      C/C
  19   rs115002923 COUNTS        1        7       32
  19   rs115002923   FREQ    0.025    0.175      0.8
  19   rs115002923   MEAN    7.747     7.34    7.294
  19   rs115002923     SD        0     0.67    0.663
  19     rs4807825   GENO      C/C      C/T      T/T
  19     rs4807825 COUNTS        0       12       28
  19     rs4807825   FREQ        0      0.3      0.7
  19     rs4807825   MEAN       NA    7.562    7.207
  19     rs4807825     SD       NA    0.666   0.6262
  19     rs8108471   GENO      T/T      T/C      C/C
  19     rs8108471 COUNTS        1        7       32
  19     rs8108471   FREQ    0.025    0.175      0.8
  19     rs8108471   MEAN    6.412    7.203    7.366
  19     rs8108471     SD        0   0.7342     0.63
  19     rs7251218   GENO      T/T      T/C      C/C
  19     rs7251218 COUNTS        4        9       27
  19     rs7251218   FREQ      0.1    0.225    0.675
  19     rs7251218   MEAN    6.909    7.303    7.377
  19     rs7251218     SD   0.5723   0.4895   0.7033
  19    rs59174308   GENO      C/C      C/T      T/T
  19    rs59174308 COUNTS        7       14       19
  19    rs59174308   FREQ    0.175     0.35    0.475
  19    rs59174308   MEAN    6.985     7.17     7.54
  19    rs59174308     SD   0.5206   0.6627   0.6311
  19    rs28453379   GENO      A/A      A/C      C/C
  19    rs28453379 COUNTS        1        7       32
  19    rs28453379   FREQ    0.025    0.175      0.8
  19    rs28453379   MEAN    7.747     7.34    7.294
  19    rs28453379     SD        0     0.67    0.663
  19    rs61461754   GENO      A/A      A/G      G/G
  19    rs61461754 COUNTS        2       10       28
  19    rs61461754   FREQ     0.05     0.25      0.7
  19    rs61461754   MEAN    7.155    7.137    7.388
  19    rs61461754     SD   0.8101   0.5158   0.6927
  19     rs7259761   GENO      A/A      A/G      G/G
  19     rs7259761 COUNTS        4       11       25
  19     rs7259761   FREQ      0.1    0.275    0.625
  19     rs7259761   MEAN    6.909    7.287     7.39
  19     rs7259761     SD   0.5723   0.4797   0.7197
  19    rs73920098   GENO      A/A      A/T      T/T
  19    rs73920098 COUNTS        1        7       32
  19    rs73920098   FREQ    0.025    0.175      0.8
  19    rs73920098   MEAN    6.412    7.203    7.366
  19    rs73920098     SD        0   0.7342     0.63
  19    rs77638824   GENO      A/A      A/G      G/G
  19    rs77638824 COUNTS        1        6       33
  19    rs77638824   FREQ    0.025     0.15    0.825
  19    rs77638824   MEAN    6.412    7.288    7.346
  19    rs77638824     SD        0   0.7656    0.631
  19    rs76774936   GENO      T/T      T/C      C/C
  19    rs76774936 COUNTS        0        8       32
  19    rs76774936   FREQ        0      0.2      0.8
  19    rs76774936   MEAN       NA    6.863    7.426
  19    rs76774936     SD       NA   0.6837   0.6017
  19   rs114171699   GENO      A/A      A/G      G/G
  19   rs114171699 COUNTS        1        7       32
  19   rs114171699   FREQ    0.025    0.175      0.8
  19   rs114171699   MEAN    7.747     7.34    7.294
  19   rs114171699     SD        0     0.67    0.663
  19    rs73920099   GENO      G/G      G/C      C/C
  19    rs73920099 COUNTS        1        7       32
  19    rs73920099   FREQ    0.025    0.175      0.8
  19    rs73920099   MEAN    6.412    7.203    7.366
  19    rs73920099     SD        0   0.7342     0.63
  19    rs34831649   GENO      T/T      T/C      C/C
  19    rs34831649 COUNTS        4       11       25
  19    rs34831649   FREQ      0.1    0.275    0.625
  19    rs34831649   MEAN    6.909    7.287     7.39
  19    rs34831649     SD   0.5723   0.4797   0.7197
  19    rs10414882   GENO      C/C      C/T      T/T
  19    rs10414882 COUNTS        0       15       25
  19    rs10414882   FREQ        0    0.375    0.625
  19    rs10414882   MEAN       NA    7.349    7.292
  19    rs10414882     SD       NA   0.7456   0.6024
  19   rs537868498   GENO      A/A     A/AG    AG/AG
  19   rs537868498 COUNTS        0        6       34
  19   rs537868498   FREQ        0     0.15     0.85
  19   rs537868498   MEAN       NA    7.162     7.34
  19   rs537868498     SD       NA   0.6048   0.6636
  19    rs78859616   GENO      G/G      G/A      A/A
  19    rs78859616 COUNTS        0        9       31
  19    rs78859616   FREQ        0    0.225    0.775
  19    rs78859616   MEAN       NA    6.972    7.413
  19    rs78859616     SD       NA   0.7182   0.6067
  19   rs115310383   GENO      A/A      A/G      G/G
  19   rs115310383 COUNTS        0        5       35
  19   rs115310383   FREQ        0    0.125    0.875
  19   rs115310383   MEAN       NA    7.081    7.347
  19   rs115310383     SD       NA   0.7816   0.6365
  19    rs79029050   GENO      T/T      T/C      C/C
  19    rs79029050 COUNTS        0        6       34
  19    rs79029050   FREQ        0     0.15     0.85
  19    rs79029050   MEAN       NA    7.162     7.34
  19    rs79029050     SD       NA   0.6048   0.6636
  19    rs28590395   GENO      T/T      T/C      C/C
  19    rs28590395 COUNTS        4        9       27
  19    rs28590395   FREQ      0.1    0.225    0.675
  19    rs28590395   MEAN    6.909    7.303    7.377
  19    rs28590395     SD   0.5723   0.4895   0.7033
  19   rs145134461   GENO      C/C      C/T      T/T
  19   rs145134461 COUNTS        1        7       32
  19   rs145134461   FREQ    0.025    0.175      0.8
  19   rs145134461   MEAN    6.412    7.203    7.366
  19   rs145134461     SD        0   0.7342     0.63
  19    rs12985605   GENO      C/C      C/T      T/T
  19    rs12985605 COUNTS        4       11       25
  19    rs12985605   FREQ      0.1    0.275    0.625
  19    rs12985605   MEAN    6.909    7.287     7.39
  19    rs12985605     SD   0.5723   0.4797   0.7197
  19      rs548323   GENO      C/C      C/G      G/G
  19      rs548323 COUNTS        4        9       27
  19      rs548323   FREQ      0.1    0.225    0.675
  19      rs548323   MEAN    6.909    7.303    7.377
  19      rs548323     SD   0.5723   0.4895   0.7033
  19    rs67416888   GENO      T/T T/TCAAAA TCAAAA/TCAAAA
  19    rs67416888 COUNTS        1        7       32
  19    rs67416888   FREQ    0.025    0.175      0.8
  19    rs67416888   MEAN    6.412    7.203    7.366
  19    rs67416888     SD        0   0.7342     0.63
  19   rs568728229   GENO      G/G      G/A      A/A
  19   rs568728229 COUNTS        1        7       32
  19   rs568728229   FREQ    0.025    0.175      0.8
  19   rs568728229   MEAN    6.412    7.203    7.366
  19   rs568728229     SD        0   0.7342     0.63
  19   rs534407911   GENO      G/G      G/A      A/A
  19   rs534407911 COUNTS        0        8       32
  19   rs534407911   FREQ        0      0.2      0.8
  19   rs534407911   MEAN       NA    7.104    7.366
  19   rs534407911     SD       NA    0.735     0.63
  19      rs626000   GENO      A/A      A/C      C/C
  19      rs626000 COUNTS        4       11       25
  19      rs626000   FREQ      0.1    0.275    0.625
  19      rs626000   MEAN    6.909    7.287     7.39
  19      rs626000     SD   0.5723   0.4797   0.7197
  19      rs551244   GENO      G/G      G/C      C/C
  19      rs551244 COUNTS        0       11       29
  19      rs551244   FREQ        0    0.275    0.725
  19      rs551244   MEAN       NA    7.526    7.233
  19      rs551244     SD       NA   0.6861   0.6306
  19    rs73920100   GENO      A/A      A/G      G/G
  19    rs73920100 COUNTS        1        7       32
  19    rs73920100   FREQ    0.025    0.175      0.8
  19    rs73920100   MEAN    6.412    7.203    7.366
  19    rs73920100     SD        0   0.7342     0.63
  19      rs639251   GENO      C/C      C/T      T/T
  19      rs639251 COUNTS        0       12       28
  19      rs639251   FREQ        0      0.3      0.7
  19      rs639251   MEAN       NA    7.562    7.207
  19      rs639251     SD       NA    0.666   0.6262
  19    rs56061427   GENO      G/G      G/A      A/A
  19    rs56061427 COUNTS        1       15       24
  19    rs56061427   FREQ    0.025    0.375      0.6
  19    rs56061427   MEAN    7.781    7.419    7.228
  19    rs56061427     SD        0   0.6378   0.6682
  19    rs36071073   GENO      T/T      T/G      G/G
  19    rs36071073 COUNTS        4       11       25
  19    rs36071073   FREQ      0.1    0.275    0.625
  19    rs36071073   MEAN    6.909    7.287     7.39
  19    rs36071073     SD   0.5723   0.4797   0.7197
  19     rs8102722   GENO      T/T      T/C      C/C
  19     rs8102722 COUNTS        1        7       32
  19     rs8102722   FREQ    0.025    0.175      0.8
  19     rs8102722   MEAN    6.412    7.203    7.366
  19     rs8102722     SD        0   0.7342     0.63
  19    rs73920102   GENO      A/A      A/G      G/G
  19    rs73920102 COUNTS        1        7       32
  19    rs73920102   FREQ    0.025    0.175      0.8
  19    rs73920102   MEAN    6.412    7.203    7.366
  19    rs73920102     SD        0   0.7342     0.63
  19    rs73923403   GENO      C/C      C/T      T/T
  19    rs73923403 COUNTS        1        8       31
  19    rs73923403   FREQ    0.025      0.2    0.775
  19    rs73923403   MEAN    6.412    7.297    7.347
  19    rs73923403     SD        0   0.7304   0.6309
  19    rs12610356   GENO      G/G      G/A      A/A
  19    rs12610356 COUNTS        0       10       30
  19    rs12610356   FREQ        0     0.25     0.75
  19    rs12610356   MEAN       NA    7.417    7.279
  19    rs12610356     SD       NA   0.6148    0.669
  19   rs115852443   GENO      G/G      G/A      A/A
  19   rs115852443 COUNTS        0        5       35
  19   rs115852443   FREQ        0    0.125    0.875
  19   rs115852443   MEAN       NA    7.081    7.347
  19   rs115852443     SD       NA   0.7816   0.6365
  19    rs73923404   GENO      T/T      T/C      C/C
  19    rs73923404 COUNTS        1        7       32
  19    rs73923404   FREQ    0.025    0.175      0.8
  19    rs73923404   MEAN    6.412    7.203    7.366
  19    rs73923404     SD        0   0.7342     0.63
  19   rs142372412   GENO    TA/TA     TA/T      T/T
  19   rs142372412 COUNTS        2       12       26
  19   rs142372412   FREQ     0.05      0.3     0.65
  19   rs142372412   MEAN    7.155    7.149    7.402
  19   rs142372412     SD   0.8101   0.5023   0.7076
  19      rs525452   GENO      G/G      G/C      C/C
  19      rs525452 COUNTS        1        9       30
  19      rs525452   FREQ    0.025    0.225     0.75
  19      rs525452   MEAN    8.252    7.181    7.322
  19      rs525452     SD        0   0.7953   0.5996
  19      rs628271   GENO      C/C      C/T      T/T
  19      rs628271 COUNTS        1       15       24
  19      rs628271   FREQ    0.025    0.375      0.6
  19      rs628271   MEAN    8.252    7.299    7.284
  19      rs628271     SD        0   0.6009   0.6778
  19    rs73923405   GENO      C/C      C/T      T/T
  19    rs73923405 COUNTS        1        7       32
  19    rs73923405   FREQ    0.025    0.175      0.8
  19    rs73923405   MEAN    6.412    7.179    7.371
  19    rs73923405     SD        0   0.7465   0.6256
  19   rs149586693   GENO      G/G      G/C      C/C
  19   rs149586693 COUNTS        0        6       34
  19   rs149586693   FREQ        0     0.15     0.85
  19   rs149586693   MEAN       NA    7.157    7.341
  19   rs149586693     SD       NA   0.6065   0.6632
  19   rs113774422   GENO      G/G      G/A      A/A
  19   rs113774422 COUNTS        2        6       32
  19   rs113774422   FREQ     0.05     0.15      0.8
  19   rs113774422   MEAN    7.999    7.188    7.294
  19   rs113774422     SD   0.3567   0.5872    0.663
  19      rs555836   GENO      T/T      T/C      C/C
  19      rs555836 COUNTS        7       15       18
  19      rs555836   FREQ    0.175    0.375     0.45
  19      rs555836   MEAN    6.985    7.255     7.49
  19      rs555836     SD   0.5206   0.7178   0.6095
  19     rs2024163   GENO      C/C      C/T      T/T
  19     rs2024163 COUNTS        1       13       26
  19     rs2024163   FREQ    0.025    0.325     0.65
  19     rs2024163   MEAN    7.781    7.422    7.241
  19     rs2024163     SD        0   0.6783   0.6479
  19      rs481912   GENO      T/T      T/C      C/C
  19      rs481912 COUNTS        4       11       25
  19      rs481912   FREQ      0.1    0.275    0.625
  19      rs481912   MEAN    6.909    7.287     7.39
  19      rs481912     SD   0.5723   0.4797   0.7197
  19    rs55831999   GENO      C/C      C/T      T/T
  19    rs55831999 COUNTS        1        6       33
  19    rs55831999   FREQ    0.025     0.15    0.825
  19    rs55831999   MEAN    6.412    7.245    7.353
  19    rs55831999     SD        0   0.7949   0.6243
  19    rs28436149   GENO      G/G      G/A      A/A
  19    rs28436149 COUNTS        2        6       32
  19    rs28436149   FREQ     0.05     0.15      0.8
  19    rs28436149   MEAN    7.999    7.188    7.294
  19    rs28436149     SD   0.3567   0.5872    0.663
  19    rs58761764   GENO      A/A      A/G      G/G
  19    rs58761764 COUNTS        1        6       33
  19    rs58761764   FREQ    0.025     0.15    0.825
  19    rs58761764   MEAN    6.412    7.245    7.353
  19    rs58761764     SD        0   0.7949   0.6243
  19      rs671892   GENO      A/A      A/G      G/G
  19      rs671892 COUNTS        0       10       30
  19      rs671892   FREQ        0     0.25     0.75
  19      rs671892   MEAN       NA    7.373    7.294
  19      rs671892     SD       NA   0.6856   0.6499
  19    rs73923406   GENO      A/A      A/C      C/C
  19    rs73923406 COUNTS        1        6       33
  19    rs73923406   FREQ    0.025     0.15    0.825
  19    rs73923406   MEAN    6.412    7.245    7.353
  19    rs73923406     SD        0   0.7949   0.6243
  19      rs581910   GENO      T/T      T/C      C/C
  19      rs581910 COUNTS        1       15       24
  19      rs581910   FREQ    0.025    0.375      0.6
  19      rs581910   MEAN    6.412    7.331     7.34
  19      rs581910     SD        0   0.7268   0.6005
  19     rs7248008   GENO      T/T      T/C      C/C
  19     rs7248008 COUNTS        0       11       29
  19     rs7248008   FREQ        0    0.275    0.725
  19     rs7248008   MEAN       NA    7.426    7.271
  19     rs7248008     SD       NA   0.6739   0.6489
  19    rs73923408   GENO      T/T      T/C      C/C
  19    rs73923408 COUNTS        1        6       33
  19    rs73923408   FREQ    0.025     0.15    0.825
  19    rs73923408   MEAN    6.412    7.245    7.353
  19    rs73923408     SD        0   0.7949   0.6243
  19    rs10404724   GENO      G/G      G/A      A/A
  19    rs10404724 COUNTS        0        4       36
  19    rs10404724   FREQ        0      0.1      0.9
  19    rs10404724   MEAN       NA    7.643    7.277
  19    rs10404724     SD       NA   0.1456   0.6757
  19    rs76049419   GENO      G/G      G/A      A/A
  19    rs76049419 COUNTS        0       10       30
  19    rs76049419   FREQ        0     0.25     0.75
  19    rs76049419   MEAN       NA    7.119    7.379
  19    rs76049419     SD       NA   0.8209   0.5858
  19    rs73923409   GENO      A/A      A/G      G/G
  19    rs73923409 COUNTS        1        6       33
  19    rs73923409   FREQ    0.025     0.15    0.825
  19    rs73923409   MEAN    6.412    7.245    7.353
  19    rs73923409     SD        0   0.7949   0.6243
  19    rs73923410   GENO      T/T      T/C      C/C
  19    rs73923410 COUNTS        1        6       33
  19    rs73923410   FREQ    0.025     0.15    0.825
  19    rs73923410   MEAN    6.412    7.245    7.353
  19    rs73923410     SD        0   0.7949   0.6243
  19    rs10425737   GENO      T/T      T/A      A/A
  19    rs10425737 COUNTS        4       11       25
  19    rs10425737   FREQ      0.1    0.275    0.625
  19    rs10425737   MEAN    6.909    7.287     7.39
  19    rs10425737     SD   0.5723   0.4797   0.7197
  19    rs10406420   GENO      G/G      G/T      T/T
  19    rs10406420 COUNTS        4       11       25
  19    rs10406420   FREQ      0.1    0.275    0.625
  19    rs10406420   MEAN    6.909    7.287     7.39
  19    rs10406420     SD   0.5723   0.4797   0.7197
  19    rs10412262   GENO      T/T      T/C      C/C
  19    rs10412262 COUNTS        1       14       25
  19    rs10412262   FREQ    0.025     0.35    0.625
  19    rs10412262   MEAN    6.412    7.376    7.315
  19    rs10412262     SD        0   0.7316    0.602
  19   rs111536113   GENO      G/G      G/A      A/A
  19   rs111536113 COUNTS        0        7       33
  19   rs111536113   FREQ        0    0.175    0.825
  19   rs111536113   MEAN       NA    7.131    7.352
  19   rs111536113     SD       NA   0.5579   0.6702
  19    rs78060389   GENO      A/A      A/T      T/T
  19    rs78060389 COUNTS        0        7       33
  19    rs78060389   FREQ        0    0.175    0.825
  19    rs78060389   MEAN       NA    7.131    7.352
  19    rs78060389     SD       NA   0.5579   0.6702
  19   rs116302592   GENO      C/C      C/T      T/T
  19   rs116302592 COUNTS        1        6       33
  19   rs116302592   FREQ    0.025     0.15    0.825
  19   rs116302592   MEAN    6.412    7.245    7.353
  19   rs116302592     SD        0   0.7949   0.6243
  19   rs200668543   GENO      C/C    C/CAT  CAT/CAT
  19   rs200668543 COUNTS        0        4       36
  19   rs200668543   FREQ        0      0.1      0.9
  19   rs200668543   MEAN       NA    6.864    7.364
  19   rs200668543     SD       NA   0.5128   0.6511
  19    rs56023496   GENO      G/G      G/A      A/A
  19    rs56023496 COUNTS        0       13       27
  19    rs56023496   FREQ        0    0.325    0.675
  19    rs56023496   MEAN       NA    7.434    7.256
  19    rs56023496     SD       NA   0.7051   0.6288
  19    rs56304400   GENO      G/G      G/A      A/A
  19    rs56304400 COUNTS        0       11       29
  19    rs56304400   FREQ        0    0.275    0.725
  19    rs56304400   MEAN       NA    7.448    7.262
  19    rs56304400     SD       NA    0.659   0.6521
  19   rs532372618   GENO TATAC/TATAC  TATAC/T      T/T
  19   rs532372618 COUNTS        0       10       30
  19   rs532372618   FREQ        0     0.25     0.75
  19   rs532372618   MEAN       NA    6.973    7.427
  19   rs532372618     SD       NA   0.5194   0.6579
  19     rs4807830   GENO      T/T      T/C      C/C
  19     rs4807830 COUNTS        1       14       25
  19     rs4807830   FREQ    0.025     0.35    0.625
  19     rs4807830   MEAN    7.781    7.482    7.201
  19     rs4807830     SD        0   0.6883   0.6269
  19     rs4807831   GENO      T/T      T/C      C/C
  19     rs4807831 COUNTS        6       18       16
  19     rs4807831   FREQ     0.15     0.45      0.4
  19     rs4807831   MEAN    7.715    7.352     7.12
  19     rs4807831     SD   0.3405   0.6771   0.6611
  19    rs80012190   GENO      G/G      G/C      C/C
  19    rs80012190 COUNTS        0        7       33
  19    rs80012190   FREQ        0    0.175    0.825
  19    rs80012190   MEAN       NA    7.131    7.352
  19    rs80012190     SD       NA   0.5579   0.6702
  19   rs571174580   GENO  CTT/CTT    CTT/C      C/C
  19   rs571174580 COUNTS        1       17       22
  19   rs571174580   FREQ    0.025    0.425     0.55
  19   rs571174580   MEAN     7.75    7.504    7.146
  19   rs571174580     SD        0   0.5635   0.6907
  19   rs114737389   GENO      T/T      T/C      C/C
  19   rs114737389 COUNTS        0       10       30
  19   rs114737389   FREQ        0     0.25     0.75
  19   rs114737389   MEAN       NA    7.119    7.379
  19   rs114737389     SD       NA   0.8209   0.5858
  19   rs142520289   GENO      T/T      T/C      C/C
  19   rs142520289 COUNTS        0        8       32
  19   rs142520289   FREQ        0      0.2      0.8
  19   rs142520289   MEAN       NA    6.863    7.426
  19   rs142520289     SD       NA   0.6837   0.6017
  19   rs530500429   GENO    CA/CA     CA/C      C/C
  19   rs530500429 COUNTS        0       11       29
  19   rs530500429   FREQ        0    0.275    0.725
  19   rs530500429   MEAN       NA    7.475    7.252
  19   rs530500429     SD       NA    0.687   0.6383
  19    rs75844401   GENO      A/A      A/G      G/G
  19    rs75844401 COUNTS        1        6       33
  19    rs75844401   FREQ    0.025     0.15    0.825
  19    rs75844401   MEAN    6.412    7.245    7.353
  19    rs75844401     SD        0   0.7949   0.6243
  19     rs6510864   GENO      G/G      G/A      A/A
  19     rs6510864 COUNTS        1       13       26
  19     rs6510864   FREQ    0.025    0.325     0.65
  19     rs6510864   MEAN    7.958    7.427    7.232
  19     rs6510864     SD        0   0.6301   0.6635
  19     rs6510865   GENO      C/C      C/T      T/T
  19     rs6510865 COUNTS        1       13       26
  19     rs6510865   FREQ    0.025    0.325     0.65
  19     rs6510865   MEAN    7.781    7.559    7.173
  19     rs6510865     SD        0   0.6496   0.6306
  19     rs6510866   GENO      G/G      G/A      A/A
  19     rs6510866 COUNTS        3       17       20
  19     rs6510866   FREQ    0.075    0.425      0.5
  19     rs6510866   MEAN    7.454    7.296    7.308
  19     rs6510866     SD   0.9025   0.6706   0.6339
  19      rs527515   GENO      T/T      T/C      C/C
  19      rs527515 COUNTS        6       15       19
  19      rs527515   FREQ     0.15    0.375    0.475
  19      rs527515   MEAN    6.861     7.24    7.514
  19      rs527515     SD   0.4433   0.7045   0.6017
  19    rs75734271   GENO      C/C      C/T      T/T
  19    rs75734271 COUNTS        0        4       36
  19    rs75734271   FREQ        0      0.1      0.9
  19    rs75734271   MEAN       NA    7.693    7.271
  19    rs75734271     SD       NA   0.4103   0.6629
  19      rs552320   GENO      A/A      A/G      G/G
  19      rs552320 COUNTS        1       15       24
  19      rs552320   FREQ    0.025    0.375      0.6
  19      rs552320   MEAN    6.412    7.331     7.34
  19      rs552320     SD        0   0.7268   0.6005
  19     rs7259058   GENO      T/T      T/C      C/C
  19     rs7259058 COUNTS        1        6       33
  19     rs7259058   FREQ    0.025     0.15    0.825
  19     rs7259058   MEAN    6.412    7.245    7.353
  19     rs7259058     SD        0   0.7949   0.6243
  19   rs140982422   GENO      C/C      C/T      T/T
  19   rs140982422 COUNTS        1        6       33
  19   rs140982422   FREQ    0.025     0.15    0.825
  19   rs140982422   MEAN    6.412    7.245    7.353
  19   rs140982422     SD        0   0.7949   0.6243
  19    rs10407747   GENO      T/T      T/C      C/C
  19    rs10407747 COUNTS        1        7       32
  19    rs10407747   FREQ    0.025    0.175      0.8
  19    rs10407747   MEAN    7.747     7.34    7.294
  19    rs10407747     SD        0     0.67    0.663
  19   rs115063080   GENO      T/T      T/G      G/G
  19   rs115063080 COUNTS        0        4       36
  19   rs115063080   FREQ        0      0.1      0.9
  19   rs115063080   MEAN       NA    7.693    7.271
  19   rs115063080     SD       NA   0.4103   0.6629
  19      rs434040   GENO      C/C      C/T      T/T
  19      rs434040 COUNTS        2       17       21
  19      rs434040   FREQ     0.05    0.425    0.525
  19      rs434040   MEAN    7.185    7.342    7.303
  19      rs434040     SD    1.094   0.6908   0.6182
  19   rs113822695   GENO      G/G      G/A      A/A
  19   rs113822695 COUNTS        0        4       36
  19   rs113822695   FREQ        0      0.1      0.9
  19   rs113822695   MEAN       NA    7.693    7.271
  19   rs113822695     SD       NA   0.4103   0.6629
  19    rs58052845   GENO      T/T      T/C      C/C
  19    rs58052845 COUNTS        1        6       33
  19    rs58052845   FREQ    0.025     0.15    0.825
  19    rs58052845   MEAN    6.412    7.245    7.353
  19    rs58052845     SD        0   0.7949   0.6243
  19   rs141573296   GENO      T/T T/TCTCCTCCTCCTC TCTCCTCCTCCTC/TCTCCTCCTCCTC
  19   rs141573296 COUNTS        0        9       31
  19   rs141573296   FREQ        0    0.225    0.775
  19   rs141573296   MEAN       NA    6.972    7.413
  19   rs141573296     SD       NA   0.7182   0.6067
  19   rs201860571   GENO      C/C C/CCTCCTT CCTCCTT/CCTCCTT
  19   rs201860571 COUNTS        0        4       36
  19   rs201860571   FREQ        0      0.1      0.9
  19   rs201860571   MEAN       NA    7.693    7.271
  19   rs201860571     SD       NA   0.4103   0.6629
  19      rs372890   GENO      T/T      T/C      C/C
  19      rs372890 COUNTS        0        8       32
  19      rs372890   FREQ        0      0.2      0.8
  19      rs372890   MEAN       NA    7.317    7.313
  19      rs372890     SD       NA   0.7363   0.6408
  19     rs1270038   GENO      G/G      G/C      C/C
  19     rs1270038 COUNTS        2       17       21
  19     rs1270038   FREQ     0.05    0.425    0.525
  19     rs1270038   MEAN    7.185    7.342    7.303
  19     rs1270038     SD    1.094   0.6908   0.6182
  19    rs79786852   GENO      A/A      A/G      G/G
  19    rs79786852 COUNTS        0        5       35
  19    rs79786852   FREQ        0    0.125    0.875
  19    rs79786852   MEAN       NA    7.083    7.347
  19    rs79786852     SD       NA    0.473   0.6714
  19    rs74821533   GENO      A/A      A/G      G/G
  19    rs74821533 COUNTS        1        7       32
  19    rs74821533   FREQ    0.025    0.175      0.8
  19    rs74821533   MEAN    7.747     7.34    7.294
  19    rs74821533     SD        0     0.67    0.663
  19      rs494642   GENO      T/T      T/C      C/C
  19      rs494642 COUNTS        3       11       26
  19      rs494642   FREQ    0.075    0.275     0.65
  19      rs494642   MEAN    6.636    7.267    7.412
  19      rs494642     SD   0.2106   0.4528   0.7137
  19    rs73923411   GENO      G/G      G/C      C/C
  19    rs73923411 COUNTS        1        6       33
  19    rs73923411   FREQ    0.025     0.15    0.825
  19    rs73923411   MEAN    6.412    7.245    7.353
  19    rs73923411     SD        0   0.7949   0.6243
  19    rs57828334   GENO      A/A      A/G      G/G
  19    rs57828334 COUNTS        0       10       30
  19    rs57828334   FREQ        0     0.25     0.75
  19    rs57828334   MEAN       NA    7.119    7.379
  19    rs57828334     SD       NA   0.8209   0.5858
  19      rs574567   GENO      T/T      T/C      C/C
  19      rs574567 COUNTS        0        8       32
  19      rs574567   FREQ        0      0.2      0.8
  19      rs574567   MEAN       NA    7.317    7.313
  19      rs574567     SD       NA   0.7363   0.6408
  19    rs67982039   GENO      G/G G/GACCCTAATCT GACCCTAATCT/GACCCTAATCT
  19    rs67982039 COUNTS        0        9       31
  19    rs67982039   FREQ        0    0.225    0.775
  19    rs67982039   MEAN       NA    7.388    7.292
  19    rs67982039     SD       NA   0.7212   0.6403
  19    rs73923412   GENO      T/T      T/C      C/C
  19    rs73923412 COUNTS        1        6       33
  19    rs73923412   FREQ    0.025     0.15    0.825
  19    rs73923412   MEAN    6.412    7.245    7.353
  19    rs73923412     SD        0   0.7949   0.6243
  19     rs1638538   GENO      G/G      G/C      C/C
  19     rs1638538 COUNTS        5       15       20
  19     rs1638538   FREQ    0.125    0.375      0.5
  19     rs1638538   MEAN    6.809     7.28    7.465
  19     rs1638538     SD   0.5432   0.6029   0.6692
  19   rs111653728   GENO      A/A      A/G      G/G
  19   rs111653728 COUNTS        0        6       34
  19   rs111653728   FREQ        0     0.15     0.85
  19   rs111653728   MEAN       NA    7.157    7.341
  19   rs111653728     SD       NA   0.6065   0.6632
  19      rs731773   GENO      C/C      C/T      T/T
  19      rs731773 COUNTS        0        5       35
  19      rs731773   FREQ        0    0.125    0.875
  19      rs731773   MEAN       NA    7.744    7.252
  19      rs731773     SD       NA   0.3735   0.6621
  19      rs398592   GENO      T/T      T/C      C/C
  19      rs398592 COUNTS        1        6       33
  19      rs398592   FREQ    0.025     0.15    0.825
  19      rs398592   MEAN    7.643    7.014    7.358
  19      rs398592     SD        0   0.5693   0.6659
  19    rs80255471   GENO      C/C      C/G      G/G
  19    rs80255471 COUNTS        0        6       34
  19    rs80255471   FREQ        0     0.15     0.85
  19    rs80255471   MEAN       NA    7.348    7.308
  19    rs80255471     SD       NA   0.7473   0.6449
  19   rs563082656   GENO      T/T     T/TA    TA/TA
  19   rs563082656 COUNTS        2       13       25
  19   rs563082656   FREQ     0.05    0.325    0.625
  19   rs563082656   MEAN    6.601    7.555    7.245
  19   rs563082656     SD   0.1808   0.7088   0.5976
  19    rs79314920   GENO      G/G      G/C      C/C
  19    rs79314920 COUNTS        0        4       36
  19    rs79314920   FREQ        0      0.1      0.9
  19    rs79314920   MEAN       NA    7.691    7.272
  19    rs79314920     SD       NA   0.4086   0.6631
  19    rs71942694   GENO      C/C   C/CGAG CGAG/CGAG
  19    rs71942694 COUNTS        0        5       35
  19    rs71942694   FREQ        0    0.125    0.875
  19    rs71942694   MEAN       NA    7.744    7.252
  19    rs71942694     SD       NA   0.3735   0.6621
  19    rs11880463   GENO      G/G      G/A      A/A
  19    rs11880463 COUNTS        0       10       30
  19    rs11880463   FREQ        0     0.25     0.75
  19    rs11880463   MEAN       NA    7.414     7.28
  19    rs11880463     SD       NA    0.532   0.6909
  19      rs452767   GENO      T/T      T/C      C/C
  19      rs452767 COUNTS        7       25        8
  19      rs452767   FREQ    0.175    0.625      0.2
  19      rs452767   MEAN     7.03    7.469    7.078
  19      rs452767     SD   0.5427   0.6606   0.6179
  19     rs2302222   GENO      C/C      C/T      T/T
  19     rs2302222 COUNTS        0        5       35
  19     rs2302222   FREQ        0    0.125    0.875
  19     rs2302222   MEAN       NA    7.744    7.252
  19     rs2302222     SD       NA   0.3735   0.6621
  19    rs57452891   GENO      A/A      A/G      G/G
  19    rs57452891 COUNTS        0        5       35
  19    rs57452891   FREQ        0    0.125    0.875
  19    rs57452891   MEAN       NA    6.917     7.37
  19    rs57452891     SD       NA   0.4714   0.6584
  19    esv3643546   GENO ACACAAACACCCGCCCACACACGCCCACGCAGCCCCGTTCACGACGGCCACAGAGAGGGAGCGCGTG/ACACAAACACCCGCCCACACACGCCCACGCAGCCCCGTTCACGACGGCCACAGAGAGGGAGCGCGTG ACACAAACACCCGCCCACACACGCCCACGCAGCCCCGTTCACGACGGCCACAGAGAGGGAGCGCGTG/A      A/A
  19    esv3643546 COUNTS        0       25       15
  19    esv3643546   FREQ        0    0.625    0.375
  19    esv3643546   MEAN       NA    7.287    7.358
  19    esv3643546     SD       NA   0.6357   0.6958
  19      rs398462   GENO      C/C      C/T      T/T
  19      rs398462 COUNTS        3       15       22
  19      rs398462   FREQ    0.075    0.375     0.55
  19      rs398462   MEAN    7.411    7.264    7.334
  19      rs398462     SD   0.2785   0.7302   0.6484
  19      rs454532   GENO      C/C      C/T      T/T
  19      rs454532 COUNTS        9       21       10
  19      rs454532   FREQ    0.225    0.525     0.25
  19      rs454532   MEAN    7.009    7.484     7.23
  19      rs454532     SD   0.6138   0.6095   0.7119
  19   rs115849142   GENO      T/T      T/C      C/C
  19   rs115849142 COUNTS        0        7       33
  19   rs115849142   FREQ        0    0.175    0.825
  19   rs115849142   MEAN       NA    7.295    7.318
  19   rs115849142     SD       NA   0.6965   0.6522
  19      rs672355   GENO      G/G      G/C      C/C
  19      rs672355 COUNTS        0        4       36
  19      rs672355   FREQ        0      0.1      0.9
  19      rs672355   MEAN       NA     6.91    7.358
  19      rs672355     SD       NA   0.5468   0.6525
  19    rs12984893   GENO      T/T      T/C      C/C
  19    rs12984893 COUNTS        0        5       35
  19    rs12984893   FREQ        0    0.125    0.875
  19    rs12984893   MEAN       NA    7.744    7.252
  19    rs12984893     SD       NA   0.3735   0.6621
  19    rs12974931   GENO      A/A      A/G      G/G
  19    rs12974931 COUNTS        0        5       35
  19    rs12974931   FREQ        0    0.125    0.875
  19    rs12974931   MEAN       NA    7.744    7.252
  19    rs12974931     SD       NA   0.3735   0.6621
  19   rs112110212   GENO GCAAC/GCAAC  GCAAC/G      G/G
  19   rs112110212 COUNTS        0        5       35
  19   rs112110212   FREQ        0    0.125    0.875
  19   rs112110212   MEAN       NA    7.306    7.315
  19   rs112110212     SD       NA   0.8909   0.6266
  19    rs78125990   GENO      A/A      A/C      C/C
  19    rs78125990 COUNTS        0        4       36
  19    rs78125990   FREQ        0      0.1      0.9
  19    rs78125990   MEAN       NA     6.91    7.358
  19    rs78125990     SD       NA   0.5468   0.6525
  19    rs73923415   GENO      A/A      A/G      G/G
  19    rs73923415 COUNTS        0        4       36
  19    rs73923415   FREQ        0      0.1      0.9
  19    rs73923415   MEAN       NA    7.305    7.315
  19    rs73923415     SD       NA   0.6998   0.6559
  19     rs6510867   GENO      T/T      T/C      C/C
  19     rs6510867 COUNTS        1        7       32
  19     rs6510867   FREQ    0.025    0.175      0.8
  19     rs6510867   MEAN    7.643    6.934    7.386
  19     rs6510867     SD        0   0.5605   0.6563
  19   rs114512659   GENO      G/G      G/C      C/C
  19   rs114512659 COUNTS        0        5       35
  19   rs114512659   FREQ        0    0.125    0.875
  19   rs114512659   MEAN       NA    7.081    7.347
  19   rs114512659     SD       NA   0.7816   0.6365
  19     rs8103398   GENO      T/T      T/C      C/C
  19     rs8103398 COUNTS        0        5       35
  19     rs8103398   FREQ        0    0.125    0.875
  19     rs8103398   MEAN       NA    7.171    7.334
  19     rs8103398     SD       NA   0.5031   0.6729
  19    rs28421560   GENO      G/G      G/A      A/A
  19    rs28421560 COUNTS        3       16       21
  19    rs28421560   FREQ    0.075      0.4    0.525
  19    rs28421560   MEAN    7.288    7.461    7.205
  19    rs28421560     SD   0.4357   0.6889   0.6491
  19     rs3795017   GENO      A/A      A/G      G/G
  19     rs3795017 COUNTS        1       11       28
  19     rs3795017   FREQ    0.025    0.275      0.7
  19     rs3795017   MEAN    7.983    7.454    7.234
  19     rs3795017     SD        0   0.7147   0.6258
  19     rs3795016   GENO      A/A      A/C      C/C
  19     rs3795016 COUNTS        2       16       22
  19     rs3795016   FREQ     0.05      0.4     0.55
  19     rs3795016   MEAN    7.967    7.324    7.246
  19     rs3795016     SD  0.02293   0.6455   0.6661
  19   rs143140157   GENO      A/A      A/G      G/G
  19   rs143140157 COUNTS        0        6       34
  19   rs143140157   FREQ        0     0.15     0.85
  19   rs143140157   MEAN       NA    7.085    7.354
  19   rs143140157     SD       NA   0.6992   0.6446
  19      rs530942   GENO      G/G      G/A      A/A
  19      rs530942 COUNTS        0        7       33
  19      rs530942   FREQ        0    0.175    0.825
  19      rs530942   MEAN       NA    7.542    7.265
  19      rs530942     SD       NA   0.5658   0.6652
  19   rs114090653   GENO      T/T      T/C      C/C
  19   rs114090653 COUNTS        0        4       36
  19   rs114090653   FREQ        0      0.1      0.9
  19   rs114090653   MEAN       NA    7.431    7.301
  19   rs114090653     SD       NA   0.4401   0.6736
  19    rs78985335   GENO      A/A      A/G      G/G
  19    rs78985335 COUNTS        0        6       34
  19    rs78985335   FREQ        0     0.15     0.85
  19    rs78985335   MEAN       NA    7.348    7.308
  19    rs78985335     SD       NA   0.7473   0.6449
  19   rs147242114   GENO      G/G      G/A      A/A
  19   rs147242114 COUNTS        0        8       32
  19   rs147242114   FREQ        0      0.2      0.8
  19   rs147242114   MEAN       NA    7.605    7.241
  19   rs147242114     SD       NA   0.7011   0.6282
  19   rs115099377   GENO      T/T      T/G      G/G
  19   rs115099377 COUNTS        0        5       35
  19   rs115099377   FREQ        0    0.125    0.875
  19   rs115099377   MEAN       NA    7.081    7.347
  19   rs115099377     SD       NA   0.7816   0.6365
  19   rs112842748   GENO      C/C      C/T      T/T
  19   rs112842748 COUNTS        2       10       28
  19   rs112842748   FREQ     0.05     0.25      0.7
  19   rs112842748   MEAN    6.982    7.426    7.297
  19   rs112842748     SD   0.8067   0.6925   0.6442
  19    rs75933578   GENO      A/A      A/G      G/G
  19    rs75933578 COUNTS        0        6       34
  19    rs75933578   FREQ        0     0.15     0.85
  19    rs75933578   MEAN       NA    7.005    7.368
  19    rs75933578     SD       NA   0.7238   0.6332
  19   rs111638245   GENO      A/A      A/G      G/G
  19   rs111638245 COUNTS        0        4       36
  19   rs111638245   FREQ        0      0.1      0.9
  19   rs111638245   MEAN       NA    7.131    7.334
  19   rs111638245     SD       NA   0.6965   0.6529
  19    rs10408217   GENO      C/C      C/A      A/A
  19    rs10408217 COUNTS        3        9       28
  19    rs10408217   FREQ    0.075    0.225      0.7
  19    rs10408217   MEAN    7.202    7.402    7.297
  19    rs10408217     SD   0.6863   0.7301   0.6442
  19    rs10411237   GENO      A/A      A/G      G/G
  19    rs10411237 COUNTS       10       12       18
  19    rs10411237   FREQ     0.25      0.3     0.45
  19    rs10411237   MEAN    7.254    7.309    7.349
  19    rs10411237     SD   0.6034   0.7099   0.6707
  19    rs11879954   GENO      C/C      C/T      T/T
  19    rs11879954 COUNTS       10       12       18
  19    rs11879954   FREQ     0.25      0.3     0.45
  19    rs11879954   MEAN    7.254    7.309    7.349
  19    rs11879954     SD   0.6034   0.7099   0.6707
  19    rs11881902   GENO      A/A      A/G      G/G
  19    rs11881902 COUNTS       10       12       18
  19    rs11881902   FREQ     0.25      0.3     0.45
  19    rs11881902   MEAN    7.254    7.309    7.349
  19    rs11881902     SD   0.6034   0.7099   0.6707
  19    rs10420456   GENO      C/C      C/T      T/T
  19    rs10420456 COUNTS        0        8       32
  19    rs10420456   FREQ        0      0.2      0.8
  19    rs10420456   MEAN       NA    7.605    7.241
  19    rs10420456     SD       NA   0.7011   0.6282
  19   rs145849096   GENO      A/A      A/G      G/G
  19   rs145849096 COUNTS        1        4       35
  19   rs145849096   FREQ    0.025      0.1    0.875
  19   rs145849096   MEAN    6.412    7.192    7.353
  19   rs145849096     SD        0   0.7795   0.6365
  19    rs10420873   GENO      A/A      A/T      T/T
  19    rs10420873 COUNTS        1        4       35
  19    rs10420873   FREQ    0.025      0.1    0.875
  19    rs10420873   MEAN    7.553    7.475    7.288
  19    rs10420873     SD        0   0.4643   0.6794
  19    rs10418579   GENO      A/A      A/G      G/G
  19    rs10418579 COUNTS        0        8       32
  19    rs10418579   FREQ        0      0.2      0.8
  19    rs10418579   MEAN       NA    7.605    7.241
  19    rs10418579     SD       NA   0.7011   0.6282
  19    rs73547541   GENO      A/A      A/G      G/G
  19    rs73547541 COUNTS        0       11       29
  19    rs73547541   FREQ        0    0.275    0.725
  19    rs73547541   MEAN       NA    7.358    7.297
  19    rs73547541     SD       NA   0.7484   0.6237
  19    rs76045003   GENO      C/C      C/T      T/T
  19    rs76045003 COUNTS        0        6       34
  19    rs76045003   FREQ        0     0.15     0.85
  19    rs76045003   MEAN       NA    7.005    7.368
  19    rs76045003     SD       NA   0.7238   0.6332
  19    rs79342694   GENO      C/C      C/G      G/G
  19    rs79342694 COUNTS        0        4       36
  19    rs79342694   FREQ        0      0.1      0.9
  19    rs79342694   MEAN       NA    7.561    7.286
  19    rs79342694     SD       NA   0.6624   0.6533
  19   rs183550614   GENO      C/C      C/T      T/T
  19   rs183550614 COUNTS        0        6       34
  19   rs183550614   FREQ        0     0.15     0.85
  19   rs183550614   MEAN       NA    7.209    7.332
  19   rs183550614     SD       NA   0.5248   0.6758
  19    rs10402257   GENO      T/T      T/C      C/C
  19    rs10402257 COUNTS        0        4       36
  19    rs10402257   FREQ        0      0.1      0.9
  19    rs10402257   MEAN       NA    7.561    7.286
  19    rs10402257     SD       NA   0.6624   0.6533
  19    rs10403518   GENO      A/A      A/G      G/G
  19    rs10403518 COUNTS        1        8       31
  19    rs10403518   FREQ    0.025      0.2    0.775
  19    rs10403518   MEAN    7.781    7.412    7.273
  19    rs10403518     SD        0   0.6247   0.6695
  19    rs10409633   GENO      T/T      T/A      A/A
  19    rs10409633 COUNTS        0        4       36
  19    rs10409633   FREQ        0      0.1      0.9
  19    rs10409633   MEAN       NA    7.561    7.286
  19    rs10409633     SD       NA   0.6624   0.6533
  19      rs563793   GENO      A/A      A/G      G/G
  19      rs563793 COUNTS        1       17       22
  19      rs563793   FREQ    0.025    0.425     0.55
  19      rs563793   MEAN    7.781    7.297    7.305
  19      rs563793     SD        0    0.576   0.7235
  19      rs563771   GENO      C/C      C/T      T/T
  19      rs563771 COUNTS        9       18       13
  19      rs563771   FREQ    0.225     0.45    0.325
  19      rs563771   MEAN    7.193    7.394    7.285
  19      rs563771     SD   0.6177   0.6894    0.654
  19      rs598236   GENO      T/T      T/C      C/C
  19      rs598236 COUNTS        1        8       31
  19      rs598236   FREQ    0.025      0.2    0.775
  19      rs598236   MEAN    7.781    7.412    7.273
  19      rs598236     SD        0   0.6247   0.6695
  19      rs585107   GENO      G/G      G/A      A/A
  19      rs585107 COUNTS        3       16       21
  19      rs585107   FREQ    0.075      0.4    0.525
  19      rs585107   MEAN    7.405    7.196     7.39
  19      rs585107     SD   0.8418   0.7337   0.5771
  19   rs114389016   GENO      A/A      A/G      G/G
  19   rs114389016 COUNTS        0        5       35
  19   rs114389016   FREQ        0    0.125    0.875
  19   rs114389016   MEAN       NA    7.081    7.347
  19   rs114389016     SD       NA   0.7816   0.6365
  19   rs143193745   GENO      T/T      T/C      C/C
  19   rs143193745 COUNTS        0        6       34
  19   rs143193745   FREQ        0     0.15     0.85
  19   rs143193745   MEAN       NA    7.209    7.332
  19   rs143193745     SD       NA   0.5248   0.6758
  19      rs528062   GENO      T/T      T/G      G/G
  19      rs528062 COUNTS        1       17       22
  19      rs528062   FREQ    0.025    0.425     0.55
  19      rs528062   MEAN    7.781    7.297    7.305
  19      rs528062     SD        0    0.576   0.7235
  19   rs145663572   GENO      A/A      A/G      G/G
  19   rs145663572 COUNTS        0        8       32
  19   rs145663572   FREQ        0      0.2      0.8
  19   rs145663572   MEAN       NA    7.605    7.241
  19   rs145663572     SD       NA   0.7011   0.6282
  19      rs505401   GENO      A/A      A/T      T/T
  19      rs505401 COUNTS        1       23       16
  19      rs505401   FREQ    0.025    0.575      0.4
  19      rs505401   MEAN    7.781    7.324     7.27
  19      rs505401     SD        0   0.6073   0.7375
  19   rs367991289   GENO TTAAAATAAAA/TTAAAATAAAA TTAAAATAAAA/T      T/T
  19   rs367991289 COUNTS        0       17       23
  19   rs367991289   FREQ        0    0.425    0.575
  19   rs367991289   MEAN       NA    7.312    7.315
  19   rs367991289     SD       NA   0.6771   0.6463
  19   rs116414903   GENO      A/A      A/G      G/G
  19   rs116414903 COUNTS        1        5       34
  19   rs116414903   FREQ    0.025    0.125     0.85
  19   rs116414903   MEAN    6.412    7.476    7.316
  19   rs116414903     SD        0    0.928   0.6064
  19    rs57740431   GENO      T/T      T/C      C/C
  19    rs57740431 COUNTS        0        6       34
  19    rs57740431   FREQ        0     0.15     0.85
  19    rs57740431   MEAN       NA    7.209    7.332
  19    rs57740431     SD       NA   0.5248   0.6758
  19      rs502646   GENO      G/G      G/T      T/T
  19      rs502646 COUNTS        3       16       21
  19      rs502646   FREQ    0.075      0.4    0.525
  19      rs502646   MEAN    7.405    7.196     7.39
  19      rs502646     SD   0.8418   0.7337   0.5771
  19    rs59836278   GENO      C/C     C/CT    CT/CT
  19    rs59836278 COUNTS        0       11       29
  19    rs59836278   FREQ        0    0.275    0.725
  19    rs59836278   MEAN       NA    7.358    7.297
  19    rs59836278     SD       NA   0.7484   0.6237
  19    rs10417339   GENO      T/T      T/G      G/G
  19    rs10417339 COUNTS        5       15       20
  19    rs10417339   FREQ    0.125    0.375      0.5
  19    rs10417339   MEAN    7.336    7.363    7.271
  19    rs10417339     SD   0.8034    0.743   0.5683
  19    rs58546514   GENO      T/T      T/A      A/A
  19    rs58546514 COUNTS        0       11       29
  19    rs58546514   FREQ        0    0.275    0.725
  19    rs58546514   MEAN       NA    7.358    7.297
  19    rs58546514     SD       NA   0.7484   0.6237
  19   rs531706842   GENO      C/C     C/CT    CT/CT
  19   rs531706842 COUNTS        9       22        9
  19   rs531706842   FREQ    0.225     0.55    0.225
  19   rs531706842   MEAN    7.429    7.458    6.845
  19   rs531706842     SD   0.5838   0.6163   0.6385
  19    rs59045422   GENO      T/T      T/C      C/C
  19    rs59045422 COUNTS        0        8       32
  19    rs59045422   FREQ        0      0.2      0.8
  19    rs59045422   MEAN       NA    7.306    7.315
  19    rs59045422     SD       NA   0.8013   0.6229
  19   rs115371334   GENO      A/A      A/G      G/G
  19   rs115371334 COUNTS        0        6       34
  19   rs115371334   FREQ        0     0.15     0.85
  19   rs115371334   MEAN       NA    7.005    7.368
  19   rs115371334     SD       NA   0.7238   0.6332
  19    rs57838932   GENO      A/A      A/G      G/G
  19    rs57838932 COUNTS        2       13       25
  19    rs57838932   FREQ     0.05    0.325    0.625
  19    rs57838932   MEAN    7.263    7.224    7.364
  19    rs57838932     SD    1.138   0.7134   0.6106
  19      rs521878   GENO      T/T      T/C      C/C
  19      rs521878 COUNTS        0        5       35
  19      rs521878   FREQ        0    0.125    0.875
  19      rs521878   MEAN       NA     7.32    7.313
  19      rs521878     SD       NA   0.7695   0.6453
  19   rs111480618   GENO      T/T      T/C      C/C
  19   rs111480618 COUNTS        1       12       27
  19   rs111480618   FREQ    0.025      0.3    0.675
  19   rs111480618   MEAN    6.458    7.297    7.353
  19   rs111480618     SD        0   0.7519   0.6054
  19    rs12977353   GENO      A/A      A/G      G/G
  19    rs12977353 COUNTS        0        9       31
  19    rs12977353   FREQ        0    0.225    0.775
  19    rs12977353   MEAN       NA    7.195    7.348
  19    rs12977353     SD       NA    0.545   0.6827
  19      rs617748   GENO      G/G      G/A      A/A
  19      rs617748 COUNTS        0        5       35
  19      rs617748   FREQ        0    0.125    0.875
  19      rs617748   MEAN       NA     7.32    7.313
  19      rs617748     SD       NA   0.7695   0.6453
  19      rs645760   GENO      A/A      A/C      C/C
  19      rs645760 COUNTS        1       17       22
  19      rs645760   FREQ    0.025    0.425     0.55
  19      rs645760   MEAN    7.781    7.297    7.305
  19      rs645760     SD        0    0.576   0.7235
  19     rs8105106   GENO      A/A      A/C      C/C
  19     rs8105106 COUNTS       10       14       16
  19     rs8105106   FREQ     0.25     0.35      0.4
  19     rs8105106   MEAN    7.254     7.32    7.345
  19     rs8105106     SD   0.6034   0.7071   0.6682
  19     rs1865028   GENO      T/T      T/C      C/C
  19     rs1865028 COUNTS        1       17       22
  19     rs1865028   FREQ    0.025    0.425     0.55
  19     rs1865028   MEAN    7.781    7.297    7.305
  19     rs1865028     SD        0    0.576   0.7235
  19    rs73547555   GENO      T/T      T/G      G/G
  19    rs73547555 COUNTS        0        8       32
  19    rs73547555   FREQ        0      0.2      0.8
  19    rs73547555   MEAN       NA    7.306    7.315
  19    rs73547555     SD       NA   0.8013   0.6229
  19   rs114102851   GENO      G/G      G/C      C/C
  19   rs114102851 COUNTS        0        8       32
  19   rs114102851   FREQ        0      0.2      0.8
  19   rs114102851   MEAN       NA    7.605    7.241
  19   rs114102851     SD       NA   0.7011   0.6282
  19    rs78807434   GENO      A/A      A/G      G/G
  19    rs78807434 COUNTS       10       14       16
  19    rs78807434   FREQ     0.25     0.35      0.4
  19    rs78807434   MEAN    7.254     7.32    7.345
  19    rs78807434     SD   0.6034   0.7071   0.6682
  19      rs608145   GENO      A/A      A/G      G/G
  19      rs608145 COUNTS        1       17       22
  19      rs608145   FREQ    0.025    0.425     0.55
  19      rs608145   MEAN    7.781    7.297    7.305
  19      rs608145     SD        0    0.576   0.7235
  19   rs145090757   GENO      A/A      A/G      G/G
  19   rs145090757 COUNTS        0        8       32
  19   rs145090757   FREQ        0      0.2      0.8
  19   rs145090757   MEAN       NA    7.605    7.241
  19   rs145090757     SD       NA   0.7011   0.6282
  19      rs609898   GENO      G/G      G/A      A/A
  19      rs609898 COUNTS        0       11       29
  19      rs609898   FREQ        0    0.275    0.725
  19      rs609898   MEAN       NA    7.148    7.376
  19      rs609898     SD       NA   0.7251   0.6225
  19      rs510664   GENO      A/A      A/G      G/G
  19      rs510664 COUNTS        0        5       35
  19      rs510664   FREQ        0    0.125    0.875
  19      rs510664   MEAN       NA     7.32    7.313
  19      rs510664     SD       NA   0.7695   0.6453
  19     rs6510869   GENO      C/C      C/T      T/T
  19     rs6510869 COUNTS        2       23       15
  19     rs6510869   FREQ     0.05    0.575    0.375
  19     rs6510869   MEAN    7.122    7.236    7.458
  19     rs6510869     SD   0.9386   0.6717   0.6092
  19   rs111635621   GENO      A/A      A/C      C/C
  19   rs111635621 COUNTS        1        8       31
  19   rs111635621   FREQ    0.025      0.2    0.775
  19   rs111635621   MEAN    7.843    7.012    7.374
  19   rs111635621     SD        0   0.4987   0.6748
  19      rs476596   GENO      A/A      A/G      G/G
  19      rs476596 COUNTS        2       15       23
  19      rs476596   FREQ     0.05    0.375    0.575
  19      rs476596   MEAN    7.074    7.252    7.375
  19      rs476596     SD   0.8706   0.7677   0.5744
  19    rs73547557   GENO      A/A      A/G      G/G
  19    rs73547557 COUNTS        0        8       32
  19    rs73547557   FREQ        0      0.2      0.8
  19    rs73547557   MEAN       NA    7.306    7.315
  19    rs73547557     SD       NA   0.8013   0.6229
  19    rs73547558   GENO      T/T      T/C      C/C
  19    rs73547558 COUNTS        0        8       32
  19    rs73547558   FREQ        0      0.2      0.8
  19    rs73547558   MEAN       NA    7.306    7.315
  19    rs73547558     SD       NA   0.8013   0.6229
  19   rs116834145   GENO      A/A      A/G      G/G
  19   rs116834145 COUNTS        0        6       34
  19   rs116834145   FREQ        0     0.15     0.85
  19   rs116834145   MEAN       NA    7.005    7.368
  19   rs116834145     SD       NA   0.7238   0.6332
  19    rs80190249   GENO      A/A      A/G      G/G
  19    rs80190249 COUNTS        0        6       34
  19    rs80190249   FREQ        0     0.15     0.85
  19    rs80190249   MEAN       NA    7.005    7.368
  19    rs80190249     SD       NA   0.7238   0.6332
  19    rs12974192   GENO      A/A      A/G      G/G
  19    rs12974192 COUNTS        0       10       30
  19    rs12974192   FREQ        0     0.25     0.75
  19    rs12974192   MEAN       NA    7.121    7.378
  19    rs12974192     SD       NA   0.5642   0.6738
  19    rs61460442   GENO      G/G      G/A      A/A
  19    rs61460442 COUNTS        2       27       11
  19    rs61460442   FREQ     0.05    0.675    0.275
  19    rs61460442   MEAN    7.665    7.155    7.638
  19    rs61460442     SD   0.2516   0.6504   0.5813
  19   rs141504032   GENO  GAT/GAT    GAT/G      G/G
  19   rs141504032 COUNTS        1       10       29
  19   rs141504032   FREQ    0.025     0.25    0.725
  19   rs141504032   MEAN    6.692    7.482    7.277
  19   rs141504032     SD        0   0.5724   0.6779
  19   rs114550549   GENO      T/T      T/C      C/C
  19   rs114550549 COUNTS        1        3       36
  19   rs114550549   FREQ    0.025    0.075      0.9
  19   rs114550549   MEAN    7.553    7.391    7.301
  19   rs114550549     SD        0   0.5299   0.6736
  19      rs527555   GENO      C/C      C/G      G/G
  19      rs527555 COUNTS        2       16       22
  19      rs527555   FREQ     0.05      0.4     0.55
  19      rs527555   MEAN     7.12    7.349    7.305
  19      rs527555     SD    0.936   0.5513   0.7235
  19    rs58905799   GENO      A/A      A/T      T/T
  19    rs58905799 COUNTS        0        4       36
  19    rs58905799   FREQ        0      0.1      0.9
  19    rs58905799   MEAN       NA    7.561    7.286
  19    rs58905799     SD       NA   0.6624   0.6533
  19   rs116208371   GENO      T/T      T/G      G/G
  19   rs116208371 COUNTS        1        5       34
  19   rs116208371   FREQ    0.025    0.125     0.85
  19   rs116208371   MEAN    6.412    7.476    7.316
  19   rs116208371     SD        0    0.928   0.6064
  19    rs78378620   GENO      T/T      T/C      C/C
  19    rs78378620 COUNTS        0        6       34
  19    rs78378620   FREQ        0     0.15     0.85
  19    rs78378620   MEAN       NA    7.348    7.308
  19    rs78378620     SD       NA   0.7473   0.6449
  19      rs679368   GENO      A/A      A/G      G/G
  19      rs679368 COUNTS        0        4       36
  19      rs679368   FREQ        0      0.1      0.9
  19      rs679368   MEAN       NA    7.535    7.289
  19      rs679368     SD       NA   0.6928   0.6517
  19    rs73923421   GENO      A/A      A/G      G/G
  19    rs73923421 COUNTS        1        9       30
  19    rs73923421   FREQ    0.025    0.225     0.75
  19    rs73923421   MEAN    6.412    7.442    7.305
  19    rs73923421     SD        0   0.7586   0.6147
  19      rs493615   GENO      T/T      T/C      C/C
  19      rs493615 COUNTS        2       16       22
  19      rs493615   FREQ     0.05      0.4     0.55
  19      rs493615   MEAN     7.12    7.349    7.305
  19      rs493615     SD    0.936   0.5513   0.7235
  19   rs114420633   GENO      T/T      T/G      G/G
  19   rs114420633 COUNTS        1        5       34
  19   rs114420633   FREQ    0.025    0.125     0.85
  19   rs114420633   MEAN    6.412    7.476    7.316
  19   rs114420633     SD        0    0.928   0.6064
  19   rs116518628   GENO      T/T      T/C      C/C
  19   rs116518628 COUNTS        0        6       34
  19   rs116518628   FREQ        0     0.15     0.85
  19   rs116518628   MEAN       NA    7.348    7.308
  19   rs116518628     SD       NA   0.7473   0.6449
  19      rs577139   GENO      A/A      A/C      C/C
  19      rs577139 COUNTS        0        4       36
  19      rs577139   FREQ        0      0.1      0.9
  19      rs577139   MEAN       NA    7.535    7.289
  19      rs577139     SD       NA   0.6928   0.6517
  19      rs576366   GENO      C/C      C/T      T/T
  19      rs576366 COUNTS        0       10       30
  19      rs576366   FREQ        0     0.25     0.75
  19      rs576366   MEAN       NA    7.217    7.346
  19      rs576366     SD       NA   0.7252   0.6343
  19      rs549785   GENO      A/A      A/G      G/G
  19      rs549785 COUNTS        2        7       31
  19      rs549785   FREQ     0.05    0.175    0.775
  19      rs549785   MEAN     7.12    7.548    7.273
  19      rs549785     SD    0.936   0.5309   0.6695
  19   rs114313600   GENO      A/A      A/G      G/G
  19   rs114313600 COUNTS        0        5       35
  19   rs114313600   FREQ        0    0.125    0.875
  19   rs114313600   MEAN       NA    7.081    7.347
  19   rs114313600     SD       NA   0.7816   0.6365
  19    rs16993334   GENO      T/T      T/C      C/C
  19    rs16993334 COUNTS        0        6       34
  19    rs16993334   FREQ        0     0.15     0.85
  19    rs16993334   MEAN       NA    7.348    7.308
  19    rs16993334     SD       NA   0.7473   0.6449
  19   rs146517552   GENO      A/A      A/G      G/G
  19   rs146517552 COUNTS        0        5       35
  19   rs146517552   FREQ        0    0.125    0.875
  19   rs146517552   MEAN       NA    7.083    7.347
  19   rs146517552     SD       NA    0.473   0.6714
  19    rs73547564   GENO      G/G      G/A      A/A
  19    rs73547564 COUNTS        6       18       16
  19    rs73547564   FREQ     0.15     0.45      0.4
  19    rs73547564   MEAN    7.061    7.417    7.292
  19    rs73547564     SD   0.5498   0.6566   0.6881
  19    rs10423666   GENO      A/A      A/G      G/G
  19    rs10423666 COUNTS        3       18       19
  19    rs10423666   FREQ    0.075     0.45    0.475
  19    rs10423666   MEAN    7.036    7.444    7.234
  19    rs10423666     SD   0.6775   0.5695    0.724
  19    rs10423680   GENO      A/A      A/G      G/G
  19    rs10423680 COUNTS        6       18       16
  19    rs10423680   FREQ     0.15     0.45      0.4
  19    rs10423680   MEAN    7.061    7.417    7.292
  19    rs10423680     SD   0.5498   0.6566   0.6881
  19    rs56788109   GENO      T/T     T/TA    TA/TA
  19    rs56788109 COUNTS        0        6       34
  19    rs56788109   FREQ        0     0.15     0.85
  19    rs56788109   MEAN       NA    7.209    7.332
  19    rs56788109     SD       NA   0.5248   0.6758
  19    rs11878522   GENO      T/T      T/C      C/C
  19    rs11878522 COUNTS        1        3       36
  19    rs11878522   FREQ    0.025    0.075      0.9
  19    rs11878522   MEAN    7.553    7.391    7.301
  19    rs11878522     SD        0   0.5299   0.6736
  19   rs115045092   GENO      A/A      A/G      G/G
  19   rs115045092 COUNTS        0        6       34
  19   rs115045092   FREQ        0     0.15     0.85
  19   rs115045092   MEAN       NA    7.348    7.308
  19   rs115045092     SD       NA   0.7473   0.6449
  19    rs77665129   GENO      A/A      A/G      G/G
  19    rs77665129 COUNTS        0        6       34
  19    rs77665129   FREQ        0     0.15     0.85
  19    rs77665129   MEAN       NA    7.005    7.368
  19    rs77665129     SD       NA   0.7238   0.6332
  19    rs76050221   GENO      T/T      T/C      C/C
  19    rs76050221 COUNTS        1        3       36
  19    rs76050221   FREQ    0.025    0.075      0.9
  19    rs76050221   MEAN    7.553    7.391    7.301
  19    rs76050221     SD        0   0.5299   0.6736
  19    rs79443459   GENO      C/C      C/T      T/T
  19    rs79443459 COUNTS        0       10       30
  19    rs79443459   FREQ        0     0.25     0.75
  19    rs79443459   MEAN       NA    7.217    7.346
  19    rs79443459     SD       NA   0.7252   0.6343
  19    rs79101058   GENO      A/A      A/G      G/G
  19    rs79101058 COUNTS        0       10       30
  19    rs79101058   FREQ        0     0.25     0.75
  19    rs79101058   MEAN       NA    7.217    7.346
  19    rs79101058     SD       NA   0.7252   0.6343
  19    rs58259461   GENO      G/G      G/C      C/C
  19    rs58259461 COUNTS        2        9       29
  19    rs58259461   FREQ     0.05    0.225    0.725
  19    rs58259461   MEAN    7.514    7.219    7.329
  19    rs58259461     SD    1.558    0.633   0.6188
  19    rs57165886   GENO      A/A      A/G      G/G
  19    rs57165886 COUNTS        0        8       32
  19    rs57165886   FREQ        0      0.2      0.8
  19    rs57165886   MEAN       NA    7.306    7.315
  19    rs57165886     SD       NA   0.8013   0.6229
  19    rs78613466   GENO      A/A      A/G      G/G
  19    rs78613466 COUNTS        0       10       30
  19    rs78613466   FREQ        0     0.25     0.75
  19    rs78613466   MEAN       NA    7.217    7.346
  19    rs78613466     SD       NA   0.7252   0.6343
  19    rs77614605   GENO      T/T      T/A      A/A
  19    rs77614605 COUNTS        0        6       34
  19    rs77614605   FREQ        0     0.15     0.85
  19    rs77614605   MEAN       NA    7.209    7.332
  19    rs77614605     SD       NA   0.5248   0.6758
  19     rs7254081   GENO      C/C      C/A      A/A
  19     rs7254081 COUNTS        2        7       31
  19     rs7254081   FREQ     0.05    0.175    0.775
  19     rs7254081   MEAN     7.12    7.548    7.273
  19     rs7254081     SD    0.936   0.5309   0.6695
  19    rs57628698   GENO      G/G      G/A      A/A
  19    rs57628698 COUNTS        6       18       16
  19    rs57628698   FREQ     0.15     0.45      0.4
  19    rs57628698   MEAN    7.061    7.417    7.292
  19    rs57628698     SD   0.5498   0.6566   0.6881
  19    rs80210175   GENO      A/A      A/G      G/G
  19    rs80210175 COUNTS        0        4       36
  19    rs80210175   FREQ        0      0.1      0.9
  19    rs80210175   MEAN       NA    7.535    7.289
  19    rs80210175     SD       NA   0.6928   0.6517
  19    rs73555668   GENO      C/C      C/T      T/T
  19    rs73555668 COUNTS        2        9       29
  19    rs73555668   FREQ     0.05    0.225    0.725
  19    rs73555668   MEAN    7.514    7.219    7.329
  19    rs73555668     SD    1.558    0.633   0.6188
  19    rs73555670   GENO      G/G      G/A      A/A
  19    rs73555670 COUNTS        6       18       16
  19    rs73555670   FREQ     0.15     0.45      0.4
  19    rs73555670   MEAN    7.061    7.417    7.292
  19    rs73555670     SD   0.5498   0.6566   0.6881
  19   rs138358430   GENO      T/T      T/C      C/C
  19   rs138358430 COUNTS        0        4       36
  19   rs138358430   FREQ        0      0.1      0.9
  19   rs138358430   MEAN       NA    7.535    7.289
  19   rs138358430     SD       NA   0.6928   0.6517
  19   rs151173567   GENO    CA/CA     CA/C      C/C
  19   rs151173567 COUNTS        0        5       35
  19   rs151173567   FREQ        0    0.125    0.875
  19   rs151173567   MEAN       NA    6.964    7.364
  19   rs151173567     SD       NA   0.4236   0.6666
  19    rs73555671   GENO      T/T      T/C      C/C
  19    rs73555671 COUNTS        0        8       32
  19    rs73555671   FREQ        0      0.2      0.8
  19    rs73555671   MEAN       NA    7.306    7.315
  19    rs73555671     SD       NA   0.8013   0.6229
  19   rs115621513   GENO      A/A      A/C      C/C
  19   rs115621513 COUNTS        0        4       36
  19   rs115621513   FREQ        0      0.1      0.9
  19   rs115621513   MEAN       NA     7.03    7.345
  19   rs115621513     SD       NA   0.5289   0.6618
  19    rs75807193   GENO      C/C      C/T      T/T
  19    rs75807193 COUNTS        7       14       19
  19    rs75807193   FREQ    0.175     0.35    0.475
  19    rs75807193   MEAN     7.11     7.53    7.229
  19    rs75807193     SD   0.6311   0.6535   0.6455
  19    rs10401913   GENO      T/T      T/C      C/C
  19    rs10401913 COUNTS        1        3       36
  19    rs10401913   FREQ    0.025    0.075      0.9
  19    rs10401913   MEAN    7.553    7.391    7.301
  19    rs10401913     SD        0   0.5299   0.6736
  19    rs73555674   GENO      A/A      A/G      G/G
  19    rs73555674 COUNTS        2        9       29
  19    rs73555674   FREQ     0.05    0.225    0.725
  19    rs73555674   MEAN    7.514    7.219    7.329
  19    rs73555674     SD    1.558    0.633   0.6188
  19    rs10402138   GENO      G/G      G/A      A/A
  19    rs10402138 COUNTS        6       18       16
  19    rs10402138   FREQ     0.15     0.45      0.4
  19    rs10402138   MEAN    7.061    7.417    7.292
  19    rs10402138     SD   0.5498   0.6566   0.6881
  19   rs145232671   GENO TTTA/TTTA   TTTA/T      T/T
  19   rs145232671 COUNTS        0        5       35
  19   rs145232671   FREQ        0    0.125    0.875
  19   rs145232671   MEAN       NA    7.081    7.347
  19   rs145232671     SD       NA   0.7816   0.6365
  19   rs116689230   GENO      T/T      T/C      C/C
  19   rs116689230 COUNTS        1        3       36
  19   rs116689230   FREQ    0.025    0.075      0.9
  19   rs116689230   MEAN    7.553    7.391    7.301
  19   rs116689230     SD        0   0.5299   0.6736
  19    rs13343964   GENO      T/T      T/C      C/C
  19    rs13343964 COUNTS        0        4       36
  19    rs13343964   FREQ        0      0.1      0.9
  19    rs13343964   MEAN       NA    7.561    7.286
  19    rs13343964     SD       NA   0.6624   0.6533
  19   rs147254722   GENO      A/A      A/G      G/G
  19   rs147254722 COUNTS        0        4       36
  19   rs147254722   FREQ        0      0.1      0.9
  19   rs147254722   MEAN       NA     7.03    7.345
  19   rs147254722     SD       NA   0.5289   0.6618
  19      rs669638   GENO      A/A      A/C      C/C
  19      rs669638 COUNTS        0        4       36
  19      rs669638   FREQ        0      0.1      0.9
  19      rs669638   MEAN       NA    7.535    7.289
  19      rs669638     SD       NA   0.6928   0.6517
  19    rs75366109   GENO      C/C      C/G      G/G
  19    rs75366109 COUNTS        0        6       34
  19    rs75366109   FREQ        0     0.15     0.85
  19    rs75366109   MEAN       NA    7.005    7.368
  19    rs75366109     SD       NA   0.7238   0.6332
  19    rs16993340   GENO      A/A      A/T      T/T
  19    rs16993340 COUNTS        0        6       34
  19    rs16993340   FREQ        0     0.15     0.85
  19    rs16993340   MEAN       NA    7.348    7.308
  19    rs16993340     SD       NA   0.7473   0.6449
  19   rs113958185   GENO      C/C      C/A      A/A
  19   rs113958185 COUNTS        0        6       34
  19   rs113958185   FREQ        0     0.15     0.85
  19   rs113958185   MEAN       NA    7.005    7.368
  19   rs113958185     SD       NA   0.7238   0.6332
  19   rs113441103   GENO      A/A      A/G      G/G
  19   rs113441103 COUNTS        0        6       34
  19   rs113441103   FREQ        0     0.15     0.85
  19   rs113441103   MEAN       NA    7.005    7.368
  19   rs113441103     SD       NA   0.7238   0.6332
  19    rs10411646   GENO      A/A      A/T      T/T
  19    rs10411646 COUNTS        1        3       36
  19    rs10411646   FREQ    0.025    0.075      0.9
  19    rs10411646   MEAN    7.553    7.391    7.301
  19    rs10411646     SD        0   0.5299   0.6736
  19    rs13345465   GENO      G/G      G/T      T/T
  19    rs13345465 COUNTS        4       17       19
  19    rs13345465   FREQ      0.1    0.425    0.475
  19    rs13345465   MEAN    7.052    7.464    7.234
  19    rs13345465     SD   0.5542   0.5804    0.724
  19    rs13345582   GENO      T/T      T/C      C/C
  19    rs13345582 COUNTS        1       14       25
  19    rs13345582   FREQ    0.025     0.35    0.625
  19    rs13345582   MEAN    6.146    7.591    7.205
  19    rs13345582     SD        0   0.5891   0.6218
  19    rs16993344   GENO      A/A      A/G      G/G
  19    rs16993344 COUNTS        1        8       31
  19    rs16993344   FREQ    0.025      0.2    0.775
  19    rs16993344   MEAN    8.068    6.935    7.387
  19    rs16993344     SD        0   0.5451   0.6471
  19      rs577554   GENO      G/G      G/T      T/T
  19      rs577554 COUNTS        2       24       14
  19      rs577554   FREQ     0.05      0.6     0.35
  19      rs577554   MEAN    7.442    7.316    7.291
  19      rs577554     SD   0.4803   0.6873   0.6439
  19    rs16993348   GENO      G/G      G/A      A/A
  19    rs16993348 COUNTS        1        8       31
  19    rs16993348   FREQ    0.025      0.2    0.775
  19    rs16993348   MEAN    7.843    7.012    7.374
  19    rs16993348     SD        0   0.4987   0.6748
  19    rs79130990   GENO      G/G      G/A      A/A
  19    rs79130990 COUNTS        2        9       29
  19    rs79130990   FREQ     0.05    0.225    0.725
  19    rs79130990   MEAN    7.514    7.219    7.329
  19    rs79130990     SD    1.558    0.633   0.6188
  19    rs76820960   GENO      C/C      C/T      T/T
  19    rs76820960 COUNTS        0        4       36
  19    rs76820960   FREQ        0      0.1      0.9
  19    rs76820960   MEAN       NA    7.535    7.289
  19    rs76820960     SD       NA   0.6928   0.6517
  19    rs28877689   GENO      G/G      G/A      A/A
  19    rs28877689 COUNTS        0        4       36
  19    rs28877689   FREQ        0      0.1      0.9
  19    rs28877689   MEAN       NA    7.561    7.286
  19    rs28877689     SD       NA   0.6624   0.6533
  19    rs10425716   GENO      A/A      A/G      G/G
  19    rs10425716 COUNTS        0        4       36
  19    rs10425716   FREQ        0      0.1      0.9
  19    rs10425716   MEAN       NA    7.561    7.286
  19    rs10425716     SD       NA   0.6624   0.6533
  19    rs10407834   GENO      A/A      A/T      T/T
  19    rs10407834 COUNTS       10       13       17
  19    rs10407834   FREQ     0.25    0.325    0.425
  19    rs10407834   MEAN    7.271    7.447    7.236
  19    rs10407834     SD   0.5789   0.7049   0.6706
  19   rs113735104   GENO      C/C      C/T      T/T
  19   rs113735104 COUNTS        0        4       36
  19   rs113735104   FREQ        0      0.1      0.9
  19   rs113735104   MEAN       NA    7.398    7.304
  19   rs113735104     SD       NA   0.6176   0.6622
  19    rs78494775   GENO      T/T      T/A      A/A
  19    rs78494775 COUNTS        0        6       34
  19    rs78494775   FREQ        0     0.15     0.85
  19    rs78494775   MEAN       NA    7.005    7.368
  19    rs78494775     SD       NA   0.7238   0.6332
  19    rs73923425   GENO      A/A      A/G      G/G
  19    rs73923425 COUNTS        0        4       36
  19    rs73923425   FREQ        0      0.1      0.9
  19    rs73923425   MEAN       NA    7.398    7.304
  19    rs73923425     SD       NA   0.6176   0.6622
  19    rs73541908   GENO      C/C      C/G      G/G
  19    rs73541908 COUNTS        0        8       32
  19    rs73541908   FREQ        0      0.2      0.8
  19    rs73541908   MEAN       NA    7.306    7.315
  19    rs73541908     SD       NA   0.8013   0.6229
  19    rs78612848   GENO      A/A      A/G      G/G
  19    rs78612848 COUNTS        0        6       34
  19    rs78612848   FREQ        0     0.15     0.85
  19    rs78612848   MEAN       NA    7.005    7.368
  19    rs78612848     SD       NA   0.7238   0.6332
  19    rs11879056   GENO      T/T      T/C      C/C
  19    rs11879056 COUNTS        4       15       21
  19    rs11879056   FREQ      0.1    0.375    0.525
  19    rs11879056   MEAN    7.272    7.485    7.199
  19    rs11879056     SD   0.7552   0.6183   0.6609
  19    rs35078478   GENO      T/T      T/C      C/C
  19    rs35078478 COUNTS        2        9       29
  19    rs35078478   FREQ     0.05    0.225    0.725
  19    rs35078478   MEAN    7.514    7.219    7.329
  19    rs35078478     SD    1.558    0.633   0.6188
  19   rs113314908   GENO      T/T      T/C      C/C
  19   rs113314908 COUNTS        0        6       34
  19   rs113314908   FREQ        0     0.15     0.85
  19   rs113314908   MEAN       NA    7.005    7.368
  19   rs113314908     SD       NA   0.7238   0.6332
  19     rs8103560   GENO      T/T      T/C      C/C
  19     rs8103560 COUNTS        1        8       31
  19     rs8103560   FREQ    0.025      0.2    0.775
  19     rs8103560   MEAN    7.781    7.412    7.273
  19     rs8103560     SD        0   0.6247   0.6695
  19      rs604710   GENO      A/A      A/G      G/G
  19      rs604710 COUNTS        5       13       22
  19      rs604710   FREQ    0.125    0.325     0.55
  19      rs604710   MEAN    7.264    7.273    7.349
  19      rs604710     SD   0.9217    0.724   0.5681
  19    rs10417019   GENO      C/C      C/T      T/T
  19    rs10417019 COUNTS        1        3       36
  19    rs10417019   FREQ    0.025    0.075      0.9
  19    rs10417019   MEAN    7.553    7.391    7.301
  19    rs10417019     SD        0   0.5299   0.6736
  19     rs6510871   GENO      T/T      T/C      C/C
  19     rs6510871 COUNTS        3       13       24
  19     rs6510871   FREQ    0.075    0.325      0.6
  19     rs6510871   MEAN    7.162    7.237    7.374
  19     rs6510871     SD    1.259   0.6415   0.5964
  19      rs532145   GENO      C/C      C/G      G/G
  19      rs532145 COUNTS        0        4       36
  19      rs532145   FREQ        0      0.1      0.9
  19      rs532145   MEAN       NA    7.535    7.289
  19      rs532145     SD       NA   0.6928   0.6517
  19    rs78698956   GENO      T/T      T/C      C/C
  19    rs78698956 COUNTS        7        9       24
  19    rs78698956   FREQ    0.175    0.225      0.6
  19    rs78698956   MEAN      7.5    6.974    7.387
  19    rs78698956     SD   0.3789   0.6616   0.6838
  19    rs11363444   GENO    CT/CT     CT/C      C/C
  19    rs11363444 COUNTS        9       20       11
  19    rs11363444   FREQ    0.225      0.5    0.275
  19    rs11363444   MEAN     7.42    7.294    7.261
  19    rs11363444     SD    0.665   0.6198    0.745
  19     rs2288846   GENO      T/T      T/C      C/C
  19     rs2288846 COUNTS        0       10       30
  19     rs2288846   FREQ        0     0.25     0.75
  19     rs2288846   MEAN       NA    7.121    7.378
  19     rs2288846     SD       NA   0.5642   0.6738
  19   rs115824332   GENO      G/G      G/T      T/T
  19   rs115824332 COUNTS        1        3       36
  19   rs115824332   FREQ    0.025    0.075      0.9
  19   rs115824332   MEAN    7.553    7.391    7.301
  19   rs115824332     SD        0   0.5299   0.6736
  19     rs3838916   GENO      T/T      T/G      G/G
  19     rs3838916 COUNTS        2       16       22
  19     rs3838916   FREQ     0.05      0.4     0.55
  19     rs3838916   MEAN     7.12    7.349    7.305
  19     rs3838916     SD    0.936   0.5513   0.7235
  19      rs694758   GENO      G/G      G/T      T/T
  19      rs694758 COUNTS        0        4       36
  19      rs694758   FREQ        0      0.1      0.9
  19      rs694758   MEAN       NA    7.535    7.289
  19      rs694758     SD       NA   0.6928   0.6517
  19    rs73541921   GENO      T/T      T/C      C/C
  19    rs73541921 COUNTS        0        8       32
  19    rs73541921   FREQ        0      0.2      0.8
  19    rs73541921   MEAN       NA    7.306    7.315
  19    rs73541921     SD       NA   0.8013   0.6229
  19      rs640913   GENO      C/C      C/G      G/G
  19      rs640913 COUNTS        2       16       22
  19      rs640913   FREQ     0.05      0.4     0.55
  19      rs640913   MEAN     7.12    7.349    7.305
  19      rs640913     SD    0.936   0.5513   0.7235
  19   rs115120742   GENO      T/T      T/C      C/C
  19   rs115120742 COUNTS        0        8       32
  19   rs115120742   FREQ        0      0.2      0.8
  19   rs115120742   MEAN       NA    7.338    7.307
  19   rs115120742     SD       NA   0.6565     0.66
  19    rs10424464   GENO      C/C      C/G      G/G
  19    rs10424464 COUNTS        1        3       36
  19    rs10424464   FREQ    0.025    0.075      0.9
  19    rs10424464   MEAN    7.553    7.391    7.301
  19    rs10424464     SD        0   0.5299   0.6736
  19    rs16989868   GENO      T/T      T/C      C/C
  19    rs16989868 COUNTS        1       12       27
  19    rs16989868   FREQ    0.025      0.3    0.675
  19    rs16989868   MEAN    7.728    7.384    7.267
  19    rs16989868     SD        0   0.7559   0.6186
  19    rs73541925   GENO      T/T      T/C      C/C
  19    rs73541925 COUNTS        2        9       29
  19    rs73541925   FREQ     0.05    0.225    0.725
  19    rs73541925   MEAN    7.514    7.219    7.329
  19    rs73541925     SD    1.558    0.633   0.6188
  19    rs77619851   GENO      A/A      A/T      T/T
  19    rs77619851 COUNTS        0        6       34
  19    rs77619851   FREQ        0     0.15     0.85
  19    rs77619851   MEAN       NA    7.005    7.368
  19    rs77619851     SD       NA   0.7238   0.6332
  19    rs61731072   GENO      T/T      T/C      C/C
  19    rs61731072 COUNTS        1        3       36
  19    rs61731072   FREQ    0.025    0.075      0.9
  19    rs61731072   MEAN    7.553    7.391    7.301
  19    rs61731072     SD        0   0.5299   0.6736
  19    rs35193540   GENO      T/T      T/A      A/A
  19    rs35193540 COUNTS        1        3       36
  19    rs35193540   FREQ    0.025    0.075      0.9
  19    rs35193540   MEAN    7.553    7.391    7.301
  19    rs35193540     SD        0   0.5299   0.6736
  19   rs113791110   GENO      T/T      T/C      C/C
  19   rs113791110 COUNTS        0        6       34
  19   rs113791110   FREQ        0     0.15     0.85
  19   rs113791110   MEAN       NA    7.005    7.368
  19   rs113791110     SD       NA   0.7238   0.6332
  19    rs11666695   GENO      T/T      T/C      C/C
  19    rs11666695 COUNTS        0       10       30
  19    rs11666695   FREQ        0     0.25     0.75
  19    rs11666695   MEAN       NA    7.121    7.378
  19    rs11666695     SD       NA   0.5642   0.6738
  19     rs6510872   GENO      A/A      A/G      G/G
  19     rs6510872 COUNTS        2       16       22
  19     rs6510872   FREQ     0.05      0.4     0.55
  19     rs6510872   MEAN     7.12    7.349    7.305
  19     rs6510872     SD    0.936   0.5513   0.7235
  19    rs73923428   GENO      A/A      A/G      G/G
  19    rs73923428 COUNTS        1       12       27
  19    rs73923428   FREQ    0.025      0.3    0.675
  19    rs73923428   MEAN    7.728    7.384    7.267
  19    rs73923428     SD        0   0.7559   0.6186
  19    rs28421503   GENO      A/A      A/G      G/G
  19    rs28421503 COUNTS       10       16       14
  19    rs28421503   FREQ     0.25      0.4     0.35
  19    rs28421503   MEAN    7.431    7.136    7.433
  19    rs28421503     SD   0.6462    0.671   0.6306
  19    rs28489448   GENO      T/T      T/C      C/C
  19    rs28489448 COUNTS        1        3       36
  19    rs28489448   FREQ    0.025    0.075      0.9
  19    rs28489448   MEAN    7.553    7.391    7.301
  19    rs28489448     SD        0   0.5299   0.6736
  19    rs28760585   GENO      T/T      T/C      C/C
  19    rs28760585 COUNTS        5       20       15
  19    rs28760585   FREQ    0.125      0.5    0.375
  19    rs28760585   MEAN     7.23    7.277     7.39
  19    rs28760585     SD   0.6096   0.5824   0.7766
  19    rs28393650   GENO      G/G      G/T      T/T
  19    rs28393650 COUNTS        2       16       22
  19    rs28393650   FREQ     0.05      0.4     0.55
  19    rs28393650   MEAN     7.12    7.349    7.305
  19    rs28393650     SD    0.936   0.5513   0.7235
  19   rs570128570   GENO      G/G      G/T      T/T
  19   rs570128570 COUNTS        0        8       32
  19   rs570128570   FREQ        0      0.2      0.8
  19   rs570128570   MEAN       NA    7.306    7.315
  19   rs570128570     SD       NA   0.8013   0.6229
  19    rs76452762   GENO      T/T      T/C      C/C
  19    rs76452762 COUNTS        0        4       36
  19    rs76452762   FREQ        0      0.1      0.9
  19    rs76452762   MEAN       NA    7.032    7.345
  19    rs76452762     SD       NA   0.4566   0.6665
  19   rs144945223   GENO      A/A      A/G      G/G
  19   rs144945223 COUNTS        0        6       34
  19   rs144945223   FREQ        0     0.15     0.85
  19   rs144945223   MEAN       NA    7.005    7.368
  19   rs144945223     SD       NA   0.7238   0.6332
  19   rs113972698   GENO      T/T      T/C      C/C
  19   rs113972698 COUNTS        1       12       27
  19   rs113972698   FREQ    0.025      0.3    0.675
  19   rs113972698   MEAN    7.728    7.384    7.267
  19   rs113972698     SD        0   0.7559   0.6186
  19   rs544173946   GENO      A/A      A/G      G/G
  19   rs544173946 COUNTS        0        4       36
  19   rs544173946   FREQ        0      0.1      0.9
  19   rs544173946   MEAN       NA    7.535    7.289
  19   rs544173946     SD       NA   0.6928   0.6517
  19   rs553142802   GENO      C/C     C/CA    CA/CA
  19   rs553142802 COUNTS        0        9       31
  19   rs553142802   FREQ        0    0.225    0.775
  19   rs553142802   MEAN       NA    7.093    7.378
  19   rs553142802     SD       NA   0.7059   0.6317
  19    rs77063334   GENO      A/A      A/C      C/C
  19    rs77063334 COUNTS        1       12       27
  19    rs77063334   FREQ    0.025      0.3    0.675
  19    rs77063334   MEAN    7.728    7.384    7.267
  19    rs77063334     SD        0   0.7559   0.6186
  19   rs115215622   GENO      C/C      C/T      T/T
  19   rs115215622 COUNTS        0       10       30
  19   rs115215622   FREQ        0     0.25     0.75
  19   rs115215622   MEAN       NA    7.448    7.269
  19   rs115215622     SD       NA     0.77   0.6144
  19   rs112708357   GENO      T/T      T/G      G/G
  19   rs112708357 COUNTS        0        6       34
  19   rs112708357   FREQ        0     0.15     0.85
  19   rs112708357   MEAN       NA    7.005    7.368
  19   rs112708357     SD       NA   0.7238   0.6332
  19   rs558543579   GENO      A/A     A/AT    AT/AT
  19   rs558543579 COUNTS        7       19       14
  19   rs558543579   FREQ    0.175    0.475     0.35
  19   rs558543579   MEAN    7.217    7.355    7.306
  19   rs558543579     SD   0.7995   0.6939   0.5493
  19   rs114886630   GENO      A/A      A/G      G/G
  19   rs114886630 COUNTS        1        3       36
  19   rs114886630   FREQ    0.025    0.075      0.9
  19   rs114886630   MEAN    7.553    7.391    7.301
  19   rs114886630     SD        0   0.5299   0.6736
  19    rs73541931   GENO      G/G      G/C      C/C
  19    rs73541931 COUNTS        0        8       32
  19    rs73541931   FREQ        0      0.2      0.8
  19    rs73541931   MEAN       NA    7.306    7.315
  19    rs73541931     SD       NA   0.8013   0.6229
  19     rs8113431   GENO      T/T      T/C      C/C
  19     rs8113431 COUNTS        1        8       31
  19     rs8113431   FREQ    0.025      0.2    0.775
  19     rs8113431   MEAN    7.843    7.012    7.374
  19     rs8113431     SD        0   0.4987   0.6748
  19    rs76158626   GENO      G/G      G/A      A/A
  19    rs76158626 COUNTS        1        3       36
  19    rs76158626   FREQ    0.025    0.075      0.9
  19    rs76158626   MEAN    6.412    7.916    7.288
  19    rs76158626     SD        0   0.7392   0.6212
  19   rs111907688   GENO      C/C      C/T      T/T
  19   rs111907688 COUNTS        0       10       30
  19   rs111907688   FREQ        0     0.25     0.75
  19   rs111907688   MEAN       NA    7.217    7.346
  19   rs111907688     SD       NA   0.7252   0.6343
  19    rs10402841   GENO      A/A      A/G      G/G
  19    rs10402841 COUNTS       10       16       14
  19    rs10402841   FREQ     0.25      0.4     0.35
  19    rs10402841   MEAN    7.431    7.136    7.433
  19    rs10402841     SD   0.6462    0.671   0.6306
  19    rs78584255   GENO      G/G      G/A      A/A
  19    rs78584255 COUNTS        0        6       34
  19    rs78584255   FREQ        0     0.15     0.85
  19    rs78584255   MEAN       NA    7.005    7.368
  19    rs78584255     SD       NA   0.7238   0.6332
  19    rs55923207   GENO      A/A      A/G      G/G
  19    rs55923207 COUNTS        1       12       27
  19    rs55923207   FREQ    0.025      0.3    0.675
  19    rs55923207   MEAN    7.728    7.384    7.267
  19    rs55923207     SD        0   0.7559   0.6186
  19    rs17842398   GENO      T/T      T/A      A/A
  19    rs17842398 COUNTS        0        4       36
  19    rs17842398   FREQ        0      0.1      0.9
  19    rs17842398   MEAN       NA    7.535    7.289
  19    rs17842398     SD       NA   0.6928   0.6517
  19    rs79135336   GENO      A/A      A/G      G/G
  19    rs79135336 COUNTS        1        3       36
  19    rs79135336   FREQ    0.025    0.075      0.9
  19    rs79135336   MEAN    7.553    7.391    7.301
  19    rs79135336     SD        0   0.5299   0.6736
  19    rs58506788   GENO      G/G      G/T      T/T
  19    rs58506788 COUNTS        3       18       19
  19    rs58506788   FREQ    0.075     0.45    0.475
  19    rs58506788   MEAN    8.079    7.098    7.397
  19    rs58506788     SD   0.3555    0.626   0.6185
  19   rs116583711   GENO      C/C      C/G      G/G
  19   rs116583711 COUNTS        0        6       34
  19   rs116583711   FREQ        0     0.15     0.85
  19   rs116583711   MEAN       NA    7.348    7.308
  19   rs116583711     SD       NA   0.7473   0.6449
  19   rs111523968   GENO      T/T      T/G      G/G
  19   rs111523968 COUNTS        0        6       34
  19   rs111523968   FREQ        0     0.15     0.85
  19   rs111523968   MEAN       NA    7.005    7.368
  19   rs111523968     SD       NA   0.7238   0.6332
  19    rs74895591   GENO      A/A      A/G      G/G
  19    rs74895591 COUNTS        0        6       34
  19    rs74895591   FREQ        0     0.15     0.85
  19    rs74895591   MEAN       NA    7.005    7.368
  19    rs74895591     SD       NA   0.7238   0.6332
  19   rs112724667   GENO      G/G G/GGTAGCATCA GGTAGCATCA/GGTAGCATCA
  19   rs112724667 COUNTS        1       12       27
  19   rs112724667   FREQ    0.025      0.3    0.675
  19   rs112724667   MEAN    7.728    7.384    7.267
  19   rs112724667     SD        0   0.7559   0.6186
  19    rs28524792   GENO      A/A      A/G      G/G
  19    rs28524792 COUNTS        1       12       27
  19    rs28524792   FREQ    0.025      0.3    0.675
  19    rs28524792   MEAN    7.728    7.384    7.267
  19    rs28524792     SD        0   0.7559   0.6186
  19   rs112702826   GENO      A/A      A/T      T/T
  19   rs112702826 COUNTS        0        6       34
  19   rs112702826   FREQ        0     0.15     0.85
  19   rs112702826   MEAN       NA    7.005    7.368
  19   rs112702826     SD       NA   0.7238   0.6332
  19    rs77514081   GENO      A/A      A/G      G/G
  19    rs77514081 COUNTS        0        8       32
  19    rs77514081   FREQ        0      0.2      0.8
  19    rs77514081   MEAN       NA    7.338    7.307
  19    rs77514081     SD       NA   0.6565     0.66
  19    rs73923429   GENO      A/A      A/G      G/G
  19    rs73923429 COUNTS        1       12       27
  19    rs73923429   FREQ    0.025      0.3    0.675
  19    rs73923429   MEAN    7.728    7.384    7.267
  19    rs73923429     SD        0   0.7559   0.6186
  19   rs201115984   GENO      G/G  G/GAAAC GAAAC/GAAAC
  19   rs201115984 COUNTS        1        3       36
  19   rs201115984   FREQ    0.025    0.075      0.9
  19   rs201115984   MEAN    7.553    7.391    7.301
  19   rs201115984     SD        0   0.5299   0.6736
  19     rs7246925   GENO      T/T      T/C      C/C
  19     rs7246925 COUNTS        1        8       31
  19     rs7246925   FREQ    0.025      0.2    0.775
  19     rs7246925   MEAN    7.781    7.412    7.273
  19     rs7246925     SD        0   0.6247   0.6695
  19    rs61358944   GENO      T/T      T/C      C/C
  19    rs61358944 COUNTS        1        8       31
  19    rs61358944   FREQ    0.025      0.2    0.775
  19    rs61358944   MEAN    7.843    7.012    7.374
  19    rs61358944     SD        0   0.4987   0.6748
  19   rs112661498   GENO      C/C      C/T      T/T
  19   rs112661498 COUNTS        0        6       34
  19   rs112661498   FREQ        0     0.15     0.85
  19   rs112661498   MEAN       NA    7.005    7.368
  19   rs112661498     SD       NA   0.7238   0.6332
  19   rs116082689   GENO      G/G      G/A      A/A
  19   rs116082689 COUNTS        0        8       32
  19   rs116082689   FREQ        0      0.2      0.8
  19   rs116082689   MEAN       NA    7.338    7.307
  19   rs116082689     SD       NA   0.6565     0.66
  19    rs78486160   GENO      T/T      T/C      C/C
  19    rs78486160 COUNTS        1       12       27
  19    rs78486160   FREQ    0.025      0.3    0.675
  19    rs78486160   MEAN    7.728    7.384    7.267
  19    rs78486160     SD        0   0.7559   0.6186
  19    rs78944643   GENO      C/C      C/T      T/T
  19    rs78944643 COUNTS        0        4       36
  19    rs78944643   FREQ        0      0.1      0.9
  19    rs78944643   MEAN       NA    7.535    7.289
  19    rs78944643     SD       NA   0.6928   0.6517
  19    rs79196960   GENO      C/C      C/A      A/A
  19    rs79196960 COUNTS        0       11       29
  19    rs79196960   FREQ        0    0.275    0.725
  19    rs79196960   MEAN       NA    7.416    7.275
  19    rs79196960     SD       NA   0.7379   0.6245
  19   rs531647824   GENO      C/C     C/CA    CA/CA
  19   rs531647824 COUNTS        0        8       32
  19   rs531647824   FREQ        0      0.2      0.8
  19   rs531647824   MEAN       NA    7.306    7.315
  19   rs531647824     SD       NA   0.8013   0.6229
  19      rs478239   GENO      C/C      C/A      A/A
  19      rs478239 COUNTS        1        8       31
  19      rs478239   FREQ    0.025      0.2    0.775
  19      rs478239   MEAN    7.781    7.412    7.273
  19      rs478239     SD        0   0.6247   0.6695
  19   rs116207857   GENO      G/G      G/T      T/T
  19   rs116207857 COUNTS        0        8       32
  19   rs116207857   FREQ        0      0.2      0.8
  19   rs116207857   MEAN       NA    7.338    7.307
  19   rs116207857     SD       NA   0.6565     0.66
  19    rs28790283   GENO      G/G      G/C      C/C
  19    rs28790283 COUNTS        2       18       20
  19    rs28790283   FREQ     0.05     0.45      0.5
  19    rs28790283   MEAN    6.937    7.501    7.182
  19    rs28790283     SD    1.119   0.5942   0.6491
  19   rs115054623   GENO      C/C      C/T      T/T
  19   rs115054623 COUNTS        0        8       32
  19   rs115054623   FREQ        0      0.2      0.8
  19   rs115054623   MEAN       NA    7.338    7.307
  19   rs115054623     SD       NA   0.6565     0.66
  19   rs111587572   GENO      T/T      T/C      C/C
  19   rs111587572 COUNTS        0        6       34
  19   rs111587572   FREQ        0     0.15     0.85
  19   rs111587572   MEAN       NA    7.005    7.368
  19   rs111587572     SD       NA   0.7238   0.6332
  19    rs11881111   GENO      C/C      C/T      T/T
  19    rs11881111 COUNTS        1        3       36
  19    rs11881111   FREQ    0.025    0.075      0.9
  19    rs11881111   MEAN    7.553    7.391    7.301
  19    rs11881111     SD        0   0.5299   0.6736
  19    rs10424449   GENO      T/T      T/C      C/C
  19    rs10424449 COUNTS        1        3       36
  19    rs10424449   FREQ    0.025    0.075      0.9
  19    rs10424449   MEAN    7.553    7.391    7.301
  19    rs10424449     SD        0   0.5299   0.6736
  19    rs76490307   GENO      G/G      G/A      A/A
  19    rs76490307 COUNTS        0        6       34
  19    rs76490307   FREQ        0     0.15     0.85
  19    rs76490307   MEAN       NA    7.005    7.368
  19    rs76490307     SD       NA   0.7238   0.6332
  19   rs140407047   GENO    TA/TA     TA/T      T/T
  19   rs140407047 COUNTS        1        3       36
  19   rs140407047   FREQ    0.025    0.075      0.9
  19   rs140407047   MEAN    7.553    7.391    7.301
  19   rs140407047     SD        0   0.5299   0.6736
  19    rs78074720   GENO      G/G      G/A      A/A
  19    rs78074720 COUNTS        0        8       32
  19    rs78074720   FREQ        0      0.2      0.8
  19    rs78074720   MEAN       NA    7.338    7.307
  19    rs78074720     SD       NA   0.6565     0.66
  19    rs10410809   GENO      G/G      G/T      T/T
  19    rs10410809 COUNTS        1        3       36
  19    rs10410809   FREQ    0.025    0.075      0.9
  19    rs10410809   MEAN    7.553    7.391    7.301
  19    rs10410809     SD        0   0.5299   0.6736
  19   rs115261052   GENO      T/T      T/G      G/G
  19   rs115261052 COUNTS        1        3       36
  19   rs115261052   FREQ    0.025    0.075      0.9
  19   rs115261052   MEAN    7.553    7.391    7.301
  19   rs115261052     SD        0   0.5299   0.6736
  19    rs75162614   GENO      T/T      T/C      C/C
  19    rs75162614 COUNTS        0        6       34
  19    rs75162614   FREQ        0     0.15     0.85
  19    rs75162614   MEAN       NA    7.005    7.368
  19    rs75162614     SD       NA   0.7238   0.6332
  19   rs113625471   GENO      T/T      T/C      C/C
  19   rs113625471 COUNTS        0        6       34
  19   rs113625471   FREQ        0     0.15     0.85
  19   rs113625471   MEAN       NA    7.005    7.368
  19   rs113625471     SD       NA   0.7238   0.6332
  19    rs75915449   GENO      C/C      C/G      G/G
  19    rs75915449 COUNTS        0        6       34
  19    rs75915449   FREQ        0     0.15     0.85
  19    rs75915449   MEAN       NA    7.005    7.368
  19    rs75915449     SD       NA   0.7238   0.6332
  19    rs10419436   GENO      C/C      C/T      T/T
  19    rs10419436 COUNTS        2       18       20
  19    rs10419436   FREQ     0.05     0.45      0.5
  19    rs10419436   MEAN    6.937    7.501    7.182
  19    rs10419436     SD    1.119   0.5942   0.6491
  19   rs114734355   GENO      T/T      T/C      C/C
  19   rs114734355 COUNTS        0        6       34
  19   rs114734355   FREQ        0     0.15     0.85
  19   rs114734355   MEAN       NA    7.348    7.308
  19   rs114734355     SD       NA   0.7473   0.6449
  19    rs73541940   GENO      A/A      A/G      G/G
  19    rs73541940 COUNTS       10       20       10
  19    rs73541940   FREQ     0.25      0.5     0.25
  19    rs73541940   MEAN    7.052    7.449    7.305
  19    rs73541940     SD   0.5702   0.5964   0.8022
  19   rs112549511   GENO      G/G     G/GT    GT/GT
  19   rs112549511 COUNTS        3       21       16
  19   rs112549511   FREQ    0.075    0.525      0.4
  19   rs112549511   MEAN    6.762    7.561    7.093
  19   rs112549511     SD   0.8476    0.614   0.5522
  19    rs17842397   GENO      C/C      C/T      T/T
  19    rs17842397 COUNTS        1       12       27
  19    rs17842397   FREQ    0.025      0.3    0.675
  19    rs17842397   MEAN    7.843    7.186    7.351
  19    rs17842397     SD        0   0.5963   0.6822
  19    rs10424290   GENO      C/C      C/G      G/G
  19    rs10424290 COUNTS        1        3       36
  19    rs10424290   FREQ    0.025    0.075      0.9
  19    rs10424290   MEAN    7.553    7.391    7.301
  19    rs10424290     SD        0   0.5299   0.6736
  19   rs114055175   GENO      C/C      C/T      T/T
  19   rs114055175 COUNTS        0       10       30
  19   rs114055175   FREQ        0     0.25     0.75
  19   rs114055175   MEAN       NA    7.448    7.269
  19   rs114055175     SD       NA     0.77   0.6144
  19    rs73923432   GENO      G/G      G/A      A/A
  19    rs73923432 COUNTS        2       18       20
  19    rs73923432   FREQ     0.05     0.45      0.5
  19    rs73923432   MEAN    6.937    7.501    7.182
  19    rs73923432     SD    1.119   0.5942   0.6491
  19    rs73923433   GENO      T/T      T/C      C/C
  19    rs73923433 COUNTS        2       18       20
  19    rs73923433   FREQ     0.05     0.45      0.5
  19    rs73923433   MEAN    6.937    7.501    7.182
  19    rs73923433     SD    1.119   0.5942   0.6491
  19   rs145242562   GENO      A/A      A/C      C/C
  19   rs145242562 COUNTS        0        6       34
  19   rs145242562   FREQ        0     0.15     0.85
  19   rs145242562   MEAN       NA    7.348    7.308
  19   rs145242562     SD       NA   0.7473   0.6449
  19     rs7247400   GENO      C/C      C/T      T/T
  19     rs7247400 COUNTS        2        9       29
  19     rs7247400   FREQ     0.05    0.225    0.725
  19     rs7247400   MEAN    7.514    7.219    7.329
  19     rs7247400     SD    1.558    0.633   0.6188
  19     rs1110625   GENO      T/T      T/C      C/C
  19     rs1110625 COUNTS        2       18       20
  19     rs1110625   FREQ     0.05     0.45      0.5
  19     rs1110625   MEAN    6.937    7.501    7.182
  19     rs1110625     SD    1.119   0.5942   0.6491
  19   rs145515071   GENO      A/A    A/AAC  AAC/AAC
  19   rs145515071 COUNTS        0        6       34
  19   rs145515071   FREQ        0     0.15     0.85
  19   rs145515071   MEAN       NA    7.005    7.368
  19   rs145515071     SD       NA   0.7238   0.6332
  19     rs1110624   GENO      G/G      G/A      A/A
  19     rs1110624 COUNTS        2       18       20
  19     rs1110624   FREQ     0.05     0.45      0.5
  19     rs1110624   MEAN    6.937    7.501    7.182
  19     rs1110624     SD    1.119   0.5942   0.6491
  19   rs143270181   GENO    TG/TG     TG/T      T/T
  19   rs143270181 COUNTS        1        9       30
  19   rs143270181   FREQ    0.025    0.225     0.75
  19   rs143270181   MEAN    7.553    7.133     7.36
  19   rs143270181     SD        0   0.6594     0.66
  19    rs74793478   GENO      T/T      T/G      G/G
  19    rs74793478 COUNTS        0       10       30
  19    rs74793478   FREQ        0     0.25     0.75
  19    rs74793478   MEAN       NA    7.448    7.269
  19    rs74793478     SD       NA     0.77   0.6144
  19   rs137890686   GENO      C/C     C/CA    CA/CA
  19   rs137890686 COUNTS        0        6       34
  19   rs137890686   FREQ        0     0.15     0.85
  19   rs137890686   MEAN       NA    7.348    7.308
  19   rs137890686     SD       NA   0.7473   0.6449
  19    rs77294189   GENO      G/G      G/C      C/C
  19    rs77294189 COUNTS        0        6       34
  19    rs77294189   FREQ        0     0.15     0.85
  19    rs77294189   MEAN       NA    7.005    7.368
  19    rs77294189     SD       NA   0.7238   0.6332
  19    rs76623884   GENO      A/A      A/C      C/C
  19    rs76623884 COUNTS        0        4       36
  19    rs76623884   FREQ        0      0.1      0.9
  19    rs76623884   MEAN       NA    7.535    7.289
  19    rs76623884     SD       NA   0.6928   0.6517
  19    rs10410263   GENO      A/A      A/G      G/G
  19    rs10410263 COUNTS        6       22       12
  19    rs10410263   FREQ     0.15     0.55      0.3
  19    rs10410263   MEAN     7.17    7.361    7.298
  19    rs10410263     SD   0.5649    0.604   0.8029
  19     rs1110622   GENO      T/T      T/C      C/C
  19     rs1110622 COUNTS        0        4       36
  19     rs1110622   FREQ        0      0.1      0.9
  19     rs1110622   MEAN       NA    7.398    7.304
  19     rs1110622     SD       NA   0.6176   0.6622
  19     rs1110621   GENO      T/T      T/C      C/C
  19     rs1110621 COUNTS        1        8       31
  19     rs1110621   FREQ    0.025      0.2    0.775
  19     rs1110621   MEAN    7.781    7.412    7.273
  19     rs1110621     SD        0   0.6247   0.6695
  19     rs3795010   GENO      C/C      C/A      A/A
  19     rs3795010 COUNTS        1        8       31
  19     rs3795010   FREQ    0.025      0.2    0.775
  19     rs3795010   MEAN    7.781    7.412    7.273
  19     rs3795010     SD        0   0.6247   0.6695
  19   rs114302463   GENO      T/T      T/G      G/G
  19   rs114302463 COUNTS        0        6       34
  19   rs114302463   FREQ        0     0.15     0.85
  19   rs114302463   MEAN       NA    7.348    7.308
  19   rs114302463     SD       NA   0.7473   0.6449
  19    rs11298163   GENO    AC/AC     AC/A      A/A
  19    rs11298163 COUNTS        1        8       31
  19    rs11298163   FREQ    0.025      0.2    0.775
  19    rs11298163   MEAN    7.781    7.412    7.273
  19    rs11298163     SD        0   0.6247   0.6695
  19    rs61426112   GENO      A/A      A/T      T/T
  19    rs61426112 COUNTS        0        6       34
  19    rs61426112   FREQ        0     0.15     0.85
  19    rs61426112   MEAN       NA    7.209    7.332
  19    rs61426112     SD       NA   0.5248   0.6758
  19   rs115578373   GENO      T/T      T/C      C/C
  19   rs115578373 COUNTS        0        6       34
  19   rs115578373   FREQ        0     0.15     0.85
  19   rs115578373   MEAN       NA    7.348    7.308
  19   rs115578373     SD       NA   0.7473   0.6449
  19   rs570213340   GENO      G/G      G/A      A/A
  19   rs570213340 COUNTS        0        4       36
  19   rs570213340   FREQ        0      0.1      0.9
  19   rs570213340   MEAN       NA    7.561    7.286
  19   rs570213340     SD       NA   0.6624   0.6533
  19    rs73549940   GENO      A/A      A/C      C/C
  19    rs73549940 COUNTS        2        9       29
  19    rs73549940   FREQ     0.05    0.225    0.725
  19    rs73549940   MEAN    7.514    7.219    7.329
  19    rs73549940     SD    1.558    0.633   0.6188
  19      rs683305   GENO      T/T      T/C      C/C
  19      rs683305 COUNTS        2       16       22
  19      rs683305   FREQ     0.05      0.4     0.55
  19      rs683305   MEAN     7.12    7.349    7.305
  19      rs683305     SD    0.936   0.5513   0.7235
  19    rs79554965   GENO      A/A      A/G      G/G
  19    rs79554965 COUNTS        0        6       34
  19    rs79554965   FREQ        0     0.15     0.85
  19    rs79554965   MEAN       NA    7.005    7.368
  19    rs79554965     SD       NA   0.7238   0.6332
  19    rs73549942   GENO      A/A      A/G      G/G
  19    rs73549942 COUNTS        0        8       32
  19    rs73549942   FREQ        0      0.2      0.8
  19    rs73549942   MEAN       NA    7.306    7.315
  19    rs73549942     SD       NA   0.8013   0.6229
  19      rs509081   GENO      T/T      T/G      G/G
  19      rs509081 COUNTS        0        4       36
  19      rs509081   FREQ        0      0.1      0.9
  19      rs509081   MEAN       NA    7.535    7.289
  19      rs509081     SD       NA   0.6928   0.6517
  19      rs509079   GENO      T/T      T/G      G/G
  19      rs509079 COUNTS        0        4       36
  19      rs509079   FREQ        0      0.1      0.9
  19      rs509079   MEAN       NA    7.535    7.289
  19      rs509079     SD       NA   0.6928   0.6517
  19    rs80336072   GENO      T/T      T/C      C/C
  19    rs80336072 COUNTS        0       11       29
  19    rs80336072   FREQ        0    0.275    0.725
  19    rs80336072   MEAN       NA    7.416    7.275
  19    rs80336072     SD       NA   0.7379   0.6245
  19   rs111964534   GENO      T/T      T/C      C/C
  19   rs111964534 COUNTS        0        6       34
  19   rs111964534   FREQ        0     0.15     0.85
  19   rs111964534   MEAN       NA    7.005    7.368
  19   rs111964534     SD       NA   0.7238   0.6332
  19    rs74695033   GENO      G/G      G/A      A/A
  19    rs74695033 COUNTS        1        3       36
  19    rs74695033   FREQ    0.025    0.075      0.9
  19    rs74695033   MEAN    7.553    7.391    7.301
  19    rs74695033     SD        0   0.5299   0.6736
  19    rs73549943   GENO      G/G      G/C      C/C
  19    rs73549943 COUNTS        0        8       32
  19    rs73549943   FREQ        0      0.2      0.8
  19    rs73549943   MEAN       NA    7.306    7.315
  19    rs73549943     SD       NA   0.8013   0.6229
  19   rs111802507   GENO      A/A      A/G      G/G
  19   rs111802507 COUNTS        0        5       35
  19   rs111802507   FREQ        0    0.125    0.875
  19   rs111802507   MEAN       NA    7.081    7.347
  19   rs111802507     SD       NA   0.7816   0.6365
  19   rs114214766   GENO      A/A      A/G      G/G
  19   rs114214766 COUNTS        0        6       34
  19   rs114214766   FREQ        0     0.15     0.85
  19   rs114214766   MEAN       NA    7.209    7.332
  19   rs114214766     SD       NA   0.5248   0.6758
  19    rs73923435   GENO      T/T      T/G      G/G
  19    rs73923435 COUNTS        2       18       20
  19    rs73923435   FREQ     0.05     0.45      0.5
  19    rs73923435   MEAN    6.937    7.501    7.182
  19    rs73923435     SD    1.119   0.5942   0.6491
  19     rs7255387   GENO      C/C      C/T      T/T
  19     rs7255387 COUNTS        2        9       29
  19     rs7255387   FREQ     0.05    0.225    0.725
  19     rs7255387   MEAN    7.514    7.219    7.329
  19     rs7255387     SD    1.558    0.633   0.6188
  19    rs78960448   GENO      C/C      C/T      T/T
  19    rs78960448 COUNTS        1        3       36
  19    rs78960448   FREQ    0.025    0.075      0.9
  19    rs78960448   MEAN    7.553    7.391    7.301
  19    rs78960448     SD        0   0.5299   0.6736
  19    rs75460141   GENO      T/T      T/G      G/G
  19    rs75460141 COUNTS        0        6       34
  19    rs75460141   FREQ        0     0.15     0.85
  19    rs75460141   MEAN       NA    7.209    7.332
  19    rs75460141     SD       NA   0.5248   0.6758
  19      rs574937   GENO      C/C      C/G      G/G
  19      rs574937 COUNTS        1        7       32
  19      rs574937   FREQ    0.025    0.175      0.8
  19      rs574937   MEAN    7.781    7.367    7.287
  19      rs574937     SD        0   0.6605   0.6635
  19    rs10415213   GENO      T/T      T/G      G/G
  19    rs10415213 COUNTS        1        3       36
  19    rs10415213   FREQ    0.025    0.075      0.9
  19    rs10415213   MEAN    7.553    7.391    7.301
  19    rs10415213     SD        0   0.5299   0.6736
  19      rs572011   GENO      C/C      C/A      A/A
  19      rs572011 COUNTS        0        4       36
  19      rs572011   FREQ        0      0.1      0.9
  19      rs572011   MEAN       NA    7.535    7.289
  19      rs572011     SD       NA   0.6928   0.6517
  19    rs80111252   GENO      C/C      C/T      T/T
  19    rs80111252 COUNTS        1        3       36
  19    rs80111252   FREQ    0.025    0.075      0.9
  19    rs80111252   MEAN    6.412    7.916    7.288
  19    rs80111252     SD        0   0.7392   0.6212
  19    rs73923436   GENO      G/G      G/A      A/A
  19    rs73923436 COUNTS        2       18       20
  19    rs73923436   FREQ     0.05     0.45      0.5
  19    rs73923436   MEAN    6.937    7.501    7.182
  19    rs73923436     SD    1.119   0.5942   0.6491
  19   rs114137841   GENO      C/C      C/T      T/T
  19   rs114137841 COUNTS        0        4       36
  19   rs114137841   FREQ        0      0.1      0.9
  19   rs114137841   MEAN       NA    7.032    7.345
  19   rs114137841     SD       NA   0.4566   0.6665
  19    rs60902169   GENO      G/G      G/A      A/A
  19    rs60902169 COUNTS        6       22       12
  19    rs60902169   FREQ     0.15     0.55      0.3
  19    rs60902169   MEAN     7.17    7.361    7.298
  19    rs60902169     SD   0.5649    0.604   0.8029
  19    rs80001830   GENO      T/T      T/G      G/G
  19    rs80001830 COUNTS        1        3       36
  19    rs80001830   FREQ    0.025    0.075      0.9
  19    rs80001830   MEAN    7.553    7.391    7.301
  19    rs80001830     SD        0   0.5299   0.6736
  19   rs138436876   GENO AGTGATC/AGTGATC AGTGATC/A      A/A
  19   rs138436876 COUNTS        0        4       36
  19   rs138436876   FREQ        0      0.1      0.9
  19   rs138436876   MEAN       NA    7.561    7.286
  19   rs138436876     SD       NA   0.6624   0.6533
  19    rs35989251   GENO    TA/TA     TA/T      T/T
  19    rs35989251 COUNTS        1        8       31
  19    rs35989251   FREQ    0.025      0.2    0.775
  19    rs35989251   MEAN    7.781    7.412    7.273
  19    rs35989251     SD        0   0.6247   0.6695
  19    rs78936951   GENO      C/C      C/T      T/T
  19    rs78936951 COUNTS        0        6       34
  19    rs78936951   FREQ        0     0.15     0.85
  19    rs78936951   MEAN       NA    7.209    7.332
  19    rs78936951     SD       NA   0.5248   0.6758
  19    rs79200872   GENO      C/C      C/T      T/T
  19    rs79200872 COUNTS        1        8       31
  19    rs79200872   FREQ    0.025      0.2    0.775
  19    rs79200872   MEAN    7.843    7.012    7.374
  19    rs79200872     SD        0   0.4987   0.6748
  19    rs73549950   GENO      A/A      A/C      C/C
  19    rs73549950 COUNTS        3       13       24
  19    rs73549950   FREQ    0.075    0.325      0.6
  19    rs73549950   MEAN    7.162    7.237    7.374
  19    rs73549950     SD    1.259   0.6415   0.5964
  19    rs60827844   GENO    GA/GA     GA/G      G/G
  19    rs60827844 COUNTS        2       18       20
  19    rs60827844   FREQ     0.05     0.45      0.5
  19    rs60827844   MEAN    6.937    7.501    7.182
  19    rs60827844     SD    1.119   0.5942   0.6491
  19    rs10419786   GENO      C/C      C/T      T/T
  19    rs10419786 COUNTS        4       22       14
  19    rs10419786   FREQ      0.1     0.55     0.35
  19    rs10419786   MEAN    7.075    7.483    7.116
  19    rs10419786     SD    0.898   0.6279   0.5831
  19      rs687320   GENO      G/G      G/A      A/A
  19      rs687320 COUNTS        3       19       18
  19      rs687320   FREQ    0.075    0.475     0.45
  19      rs687320   MEAN    7.264    7.356    7.277
  19      rs687320     SD   0.7075   0.5336   0.7796
  19      rs687789   GENO      C/C      C/T      T/T
  19      rs687789 COUNTS        5       19       16
  19      rs687789   FREQ    0.125    0.475      0.4
  19      rs687789   MEAN      7.1    7.337    7.352
  19      rs687789     SD   0.6056   0.6099   0.7347
  19      rs687791   GENO      C/C      C/T      T/T
  19      rs687791 COUNTS        5       19       16
  19      rs687791   FREQ    0.125    0.475      0.4
  19      rs687791   MEAN      7.1    7.337    7.352
  19      rs687791     SD   0.6056   0.6099   0.7347
  19    rs10412321   GENO      A/A      A/G      G/G
  19    rs10412321 COUNTS        0        4       36
  19    rs10412321   FREQ        0      0.1      0.9
  19    rs10412321   MEAN       NA    7.561    7.286
  19    rs10412321     SD       NA   0.6624   0.6533
  19    rs73549954   GENO      T/T      T/C      C/C
  19    rs73549954 COUNTS        0        8       32
  19    rs73549954   FREQ        0      0.2      0.8
  19    rs73549954   MEAN       NA    7.306    7.315
  19    rs73549954     SD       NA   0.8013   0.6229
  19    rs28449972   GENO      C/C      C/G      G/G
  19    rs28449972 COUNTS        1        4       35
  19    rs28449972   FREQ    0.025      0.1    0.875
  19    rs28449972   MEAN    7.553    7.329    7.305
  19    rs28449972     SD        0     0.45   0.6829
  19    rs12979180   GENO      T/T      T/C      C/C
  19    rs12979180 COUNTS        0       10       30
  19    rs12979180   FREQ        0     0.25     0.75
  19    rs12979180   MEAN       NA    7.121    7.378
  19    rs12979180     SD       NA   0.5642   0.6738
  19    rs11880033   GENO      A/A      A/G      G/G
  19    rs11880033 COUNTS        0       10       30
  19    rs11880033   FREQ        0     0.25     0.75
  19    rs11880033   MEAN       NA    7.121    7.378
  19    rs11880033     SD       NA   0.5642   0.6738
  19   rs112156119   GENO      C/C      C/A      A/A
  19   rs112156119 COUNTS        3        4       33
  19   rs112156119   FREQ    0.075      0.1    0.825
  19   rs112156119   MEAN    7.086     6.91    7.383
  19   rs112156119     SD    0.543   0.8149   0.6368
  19   rs116780067   GENO      G/G      G/C      C/C
  19   rs116780067 COUNTS        0        4       36
  19   rs116780067   FREQ        0      0.1      0.9
  19   rs116780067   MEAN       NA    7.483    7.295
  19   rs116780067     SD       NA   0.5943    0.662
  19      rs553528   GENO      G/G      G/A      A/A
  19      rs553528 COUNTS        1       12       27
  19      rs553528   FREQ    0.025      0.3    0.675
  19      rs553528   MEAN    7.843    7.186    7.351
  19      rs553528     SD        0   0.5963   0.6822
  19    rs10401349   GENO      A/A      A/G      G/G
  19    rs10401349 COUNTS        1        3       36
  19    rs10401349   FREQ    0.025    0.075      0.9
  19    rs10401349   MEAN    7.553    7.391    7.301
  19    rs10401349     SD        0   0.5299   0.6736
  19    rs10403344   GENO      T/T      T/C      C/C
  19    rs10403344 COUNTS        0       10       30
  19    rs10403344   FREQ        0     0.25     0.75
  19    rs10403344   MEAN       NA    7.448    7.269
  19    rs10403344     SD       NA     0.77   0.6144
  19      rs622574   GENO      A/A      A/T      T/T
  19      rs622574 COUNTS        0        4       36
  19      rs622574   FREQ        0      0.1      0.9
  19      rs622574   MEAN       NA    7.535    7.289
  19      rs622574     SD       NA   0.6928   0.6517
  19      rs623062   GENO      G/G      G/A      A/A
  19      rs623062 COUNTS        1       12       27
  19      rs623062   FREQ    0.025      0.3    0.675
  19      rs623062   MEAN    7.843    7.186    7.351
  19      rs623062     SD        0   0.5963   0.6822
  19   rs113961306   GENO      T/T      T/C      C/C
  19   rs113961306 COUNTS        0        6       34
  19   rs113961306   FREQ        0     0.15     0.85
  19   rs113961306   MEAN       NA    7.005    7.368
  19   rs113961306     SD       NA   0.7238   0.6332
  19    rs10407686   GENO      A/A      A/G      G/G
  19    rs10407686 COUNTS        1        3       36
  19    rs10407686   FREQ    0.025    0.075      0.9
  19    rs10407686   MEAN    7.553    7.391    7.301
  19    rs10407686     SD        0   0.5299   0.6736
  19    rs10408625   GENO      A/A      A/G      G/G
  19    rs10408625 COUNTS        1        3       36
  19    rs10408625   FREQ    0.025    0.075      0.9
  19    rs10408625   MEAN    7.553    7.391    7.301
  19    rs10408625     SD        0   0.5299   0.6736
  19      rs637094   GENO      A/A      A/G      G/G
  19      rs637094 COUNTS        2       16       22
  19      rs637094   FREQ     0.05      0.4     0.55
  19      rs637094   MEAN     7.12    7.349    7.305
  19      rs637094     SD    0.936   0.5513   0.7235
  19    rs59277920   GENO      A/A      A/G      G/G
  19    rs59277920 COUNTS       11       17       12
  19    rs59277920   FREQ    0.275    0.425      0.3
  19    rs59277920   MEAN    7.223    7.306    7.407
  19    rs59277920     SD    0.764   0.6186   0.6302
  19   rs115117074   GENO      T/T      T/C      C/C
  19   rs115117074 COUNTS        0        6       34
  19   rs115117074   FREQ        0     0.15     0.85
  19   rs115117074   MEAN       NA    7.348    7.308
  19   rs115117074     SD       NA   0.7473   0.6449
  19   rs138598087   GENO      A/A      A/G      G/G
  19   rs138598087 COUNTS        0        6       34
  19   rs138598087   FREQ        0     0.15     0.85
  19   rs138598087   MEAN       NA    7.005    7.368
  19   rs138598087     SD       NA   0.7238   0.6332
  19      rs602054   GENO      A/A      A/C      C/C
  19      rs602054 COUNTS        4       14       22
  19      rs602054   FREQ      0.1     0.35     0.55
  19      rs602054   MEAN    7.389    7.251     7.34
  19      rs602054     SD   0.4925   0.6869   0.6751
  19      rs573297   GENO      G/G      G/A      A/A
  19      rs573297 COUNTS        6       21       13
  19      rs573297   FREQ     0.15    0.525    0.325
  19      rs573297   MEAN    7.605    7.238    7.301
  19      rs573297     SD   0.6052   0.6018   0.7537
  19   rs114678243   GENO      A/A      A/G      G/G
  19   rs114678243 COUNTS        0        6       34
  19   rs114678243   FREQ        0     0.15     0.85
  19   rs114678243   MEAN       NA    7.348    7.308
  19   rs114678243     SD       NA   0.7473   0.6449
  19    rs78293648   GENO      C/C      C/T      T/T
  19    rs78293648 COUNTS        0        6       34
  19    rs78293648   FREQ        0     0.15     0.85
  19    rs78293648   MEAN       NA    7.209    7.332
  19    rs78293648     SD       NA   0.5248   0.6758
  19   rs201515277   GENO      T/T     T/TA    TA/TA
  19   rs201515277 COUNTS        2        9       29
  19   rs201515277   FREQ     0.05    0.225    0.725
  19   rs201515277   MEAN    6.575    7.463    7.318
  19   rs201515277     SD   0.1658   0.5254   0.6813
  19   rs143824257   GENO      A/A      A/G      G/G
  19   rs143824257 COUNTS        1       12       27
  19   rs143824257   FREQ    0.025      0.3    0.675
  19   rs143824257   MEAN    7.843    7.186    7.351
  19   rs143824257     SD        0   0.5963   0.6822
  19   rs147254341   GENO      T/T      T/C      C/C
  19   rs147254341 COUNTS        1        3       36
  19   rs147254341   FREQ    0.025    0.075      0.9
  19   rs147254341   MEAN    6.412    7.916    7.288
  19   rs147254341     SD        0   0.7392   0.6212
  19    rs59907625   GENO      G/G      G/A      A/A
  19    rs59907625 COUNTS        2       15       23
  19    rs59907625   FREQ     0.05    0.375    0.575
  19    rs59907625   MEAN     7.64    7.385    7.238
  19    rs59907625     SD   0.1244   0.6993   0.6481
  19   rs111856345   GENO      T/T      T/G      G/G
  19   rs111856345 COUNTS        2        9       29
  19   rs111856345   FREQ     0.05    0.225    0.725
  19   rs111856345   MEAN    7.514    7.219    7.329
  19   rs111856345     SD    1.558    0.633   0.6188
  19    rs58617377   GENO      T/T      T/C      C/C
  19    rs58617377 COUNTS        2       15       23
  19    rs58617377   FREQ     0.05    0.375    0.575
  19    rs58617377   MEAN     7.64    7.385    7.238
  19    rs58617377     SD   0.1244   0.6993   0.6481
  19   rs140199860   GENO      G/G      G/C      C/C
  19   rs140199860 COUNTS        0        4       36
  19   rs140199860   FREQ        0      0.1      0.9
  19   rs140199860   MEAN       NA    7.535    7.289
  19   rs140199860     SD       NA   0.6928   0.6517
  19   rs573939462   GENO      A/A    A/ATG  ATG/ATG
  19   rs573939462 COUNTS        4       24       12
  19   rs573939462   FREQ      0.1      0.6      0.3
  19   rs573939462   MEAN    6.964    7.248    7.561
  19   rs573939462     SD   0.6748   0.6845   0.5271
  19    rs78597455   GENO      A/A      A/G      G/G
  19    rs78597455 COUNTS        1       12       27
  19    rs78597455   FREQ    0.025      0.3    0.675
  19    rs78597455   MEAN    7.843    7.186    7.351
  19    rs78597455     SD        0   0.5963   0.6822
  19    rs11880706   GENO      G/G      G/C      C/C
  19    rs11880706 COUNTS        2       15       23
  19    rs11880706   FREQ     0.05    0.375    0.575
  19    rs11880706   MEAN     7.64    7.385    7.238
  19    rs11880706     SD   0.1244   0.6993   0.6481
  19   rs116105499   GENO      G/G      G/A      A/A
  19   rs116105499 COUNTS        0        4       36
  19   rs116105499   FREQ        0      0.1      0.9
  19   rs116105499   MEAN       NA    7.535    7.289
  19   rs116105499     SD       NA   0.6928   0.6517
  19   rs112714471   GENO      G/G      G/C      C/C
  19   rs112714471 COUNTS        0        6       34
  19   rs112714471   FREQ        0     0.15     0.85
  19   rs112714471   MEAN       NA    7.005    7.368
  19   rs112714471     SD       NA   0.7238   0.6332
  19   rs138190849   GENO      C/C      C/G      G/G
  19   rs138190849 COUNTS        0        6       34
  19   rs138190849   FREQ        0     0.15     0.85
  19   rs138190849   MEAN       NA    7.348    7.308
  19   rs138190849     SD       NA   0.7473   0.6449
  19   rs546169517   GENO      T/T      T/A      A/A
  19   rs546169517 COUNTS        2       10       28
  19   rs546169517   FREQ     0.05     0.25      0.7
  19   rs546169517   MEAN    7.514    7.207    7.337
  19   rs546169517     SD    1.558    0.598   0.6286
  19      rs543030   GENO      C/C      C/T      T/T
  19      rs543030 COUNTS        6       21       13
  19      rs543030   FREQ     0.15    0.525    0.325
  19      rs543030   MEAN    7.605    7.238    7.301
  19      rs543030     SD   0.6052   0.6018   0.7537
  19   rs113706407   GENO      T/T      T/C      C/C
  19   rs113706407 COUNTS        1       12       27
  19   rs113706407   FREQ    0.025      0.3    0.675
  19   rs113706407   MEAN    7.728    7.384    7.267
  19   rs113706407     SD        0   0.7559   0.6186
  19   rs144733211   GENO      A/A      A/C      C/C
  19   rs144733211 COUNTS        0        4       36
  19   rs144733211   FREQ        0      0.1      0.9
  19   rs144733211   MEAN       NA    7.389    7.305
  19   rs144733211     SD       NA   0.4929   0.6713
  19   rs148125491   GENO      G/G      G/C      C/C
  19   rs148125491 COUNTS        0        6       34
  19   rs148125491   FREQ        0     0.15     0.85
  19   rs148125491   MEAN       NA    7.348    7.308
  19   rs148125491     SD       NA   0.7473   0.6449
  19   rs564185905   GENO      C/C     C/CA    CA/CA
  19   rs564185905 COUNTS        3       25       12
  19   rs564185905   FREQ    0.075    0.625      0.3
  19   rs564185905   MEAN    7.783     7.22    7.391
  19   rs564185905     SD    0.932   0.6448    0.592
  19   rs113240307   GENO      A/A      A/G      G/G
  19   rs113240307 COUNTS        0        6       34
  19   rs113240307   FREQ        0     0.15     0.85
  19   rs113240307   MEAN       NA    7.005    7.368
  19   rs113240307     SD       NA   0.7238   0.6332
  19     rs7251098   GENO      T/T      T/G      G/G
  19     rs7251098 COUNTS        0        6       34
  19     rs7251098   FREQ        0     0.15     0.85
  19     rs7251098   MEAN       NA    7.209    7.332
  19     rs7251098     SD       NA   0.5248   0.6758
  19   rs115022256   GENO      A/A      A/C      C/C
  19   rs115022256 COUNTS        1        5       34
  19   rs115022256   FREQ    0.025    0.125     0.85
  19   rs115022256   MEAN    7.843    7.083    7.332
  19   rs115022256     SD        0    0.473   0.6758
  19      rs609335   GENO      C/C      C/A      A/A
  19      rs609335 COUNTS        1       12       27
  19      rs609335   FREQ    0.025      0.3    0.675
  19      rs609335   MEAN    7.843    7.186    7.351
  19      rs609335     SD        0   0.5963   0.6822
  19   rs114478046   GENO      T/T      T/G      G/G
  19   rs114478046 COUNTS        1        8       31
  19   rs114478046   FREQ    0.025      0.2    0.775
  19   rs114478046   MEAN    7.843    7.012    7.374
  19   rs114478046     SD        0   0.4987   0.6748
  19    rs66503447   GENO      G/G     G/GT    GT/GT
  19    rs66503447 COUNTS        3       21       16
  19    rs66503447   FREQ    0.075    0.525      0.4
  19    rs66503447   MEAN    7.163     7.29    7.373
  19    rs66503447     SD   0.5912   0.6845    0.649
  19    rs76024709   GENO      G/G      G/A      A/A
  19    rs76024709 COUNTS        0        6       34
  19    rs76024709   FREQ        0     0.15     0.85
  19    rs76024709   MEAN       NA    7.005    7.368
  19    rs76024709     SD       NA   0.7238   0.6332
  19    rs77657770   GENO      A/A      A/C      C/C
  19    rs77657770 COUNTS        0        6       34
  19    rs77657770   FREQ        0     0.15     0.85
  19    rs77657770   MEAN       NA    7.005    7.368
  19    rs77657770     SD       NA   0.7238   0.6332
  19    rs77517239   GENO      C/C      C/A      A/A
  19    rs77517239 COUNTS        2       17       21
  19    rs77517239   FREQ     0.05    0.425    0.525
  19    rs77517239   MEAN    7.514    7.275    7.326
  19    rs77517239     SD    1.558   0.6266   0.6206
  19    rs11665960   GENO      A/A      A/G      G/G
  19    rs11665960 COUNTS        0       10       30
  19    rs11665960   FREQ        0     0.25     0.75
  19    rs11665960   MEAN       NA    7.121    7.378
  19    rs11665960     SD       NA   0.5642   0.6738
  19    rs11666200   GENO      T/T      T/C      C/C
  19    rs11666200 COUNTS        0       10       30
  19    rs11666200   FREQ        0     0.25     0.75
  19    rs11666200   MEAN       NA    7.121    7.378
  19    rs11666200     SD       NA   0.5642   0.6738
  19     rs2163802   GENO      C/C      C/T      T/T
  19     rs2163802 COUNTS        0       10       30
  19     rs2163802   FREQ        0     0.25     0.75
  19     rs2163802   MEAN       NA    7.121    7.378
  19     rs2163802     SD       NA   0.5642   0.6738
  19   rs143326088   GENO      C/C  C/CCTGT CCTGT/CCTGT
  19   rs143326088 COUNTS        0        4       36
  19   rs143326088   FREQ        0      0.1      0.9
  19   rs143326088   MEAN       NA    7.535    7.289
  19   rs143326088     SD       NA   0.6928   0.6517
  19    rs11879739   GENO      C/C      C/A      A/A
  19    rs11879739 COUNTS        2       16       22
  19    rs11879739   FREQ     0.05      0.4     0.55
  19    rs11879739   MEAN     7.12    7.349    7.305
  19    rs11879739     SD    0.936   0.5513   0.7235
  19    rs76428705   GENO      A/A      A/G      G/G
  19    rs76428705 COUNTS        0        6       34
  19    rs76428705   FREQ        0     0.15     0.85
  19    rs76428705   MEAN       NA    7.005    7.368
  19    rs76428705     SD       NA   0.7238   0.6332
  19    rs73549958   GENO      T/T      T/C      C/C
  19    rs73549958 COUNTS        2        9       29
  19    rs73549958   FREQ     0.05    0.225    0.725
  19    rs73549958   MEAN    7.514    7.219    7.329
  19    rs73549958     SD    1.558    0.633   0.6188
  19   rs368962252   GENO      C/C     C/CT    CT/CT
  19   rs368962252 COUNTS        3       21       16
  19   rs368962252   FREQ    0.075    0.525      0.4
  19   rs368962252   MEAN    7.162    7.275    7.392
  19   rs368962252     SD    1.259   0.6327   0.5859
  19    rs28479876   GENO      C/C      C/T      T/T
  19    rs28479876 COUNTS        1        3       36
  19    rs28479876   FREQ    0.025    0.075      0.9
  19    rs28479876   MEAN    7.553    7.391    7.301
  19    rs28479876     SD        0   0.5299   0.6736
  19      rs476988   GENO      C/C      C/T      T/T
  19      rs476988 COUNTS        1       12       27
  19      rs476988   FREQ    0.025      0.3    0.675
  19      rs476988   MEAN    7.843    7.186    7.351
  19      rs476988     SD        0   0.5963   0.6822
  19    rs73549960   GENO      A/A      A/G      G/G
  19    rs73549960 COUNTS        3       21       16
  19    rs73549960   FREQ    0.075    0.525      0.4
  19    rs73549960   MEAN    7.162    7.275    7.392
  19    rs73549960     SD    1.259   0.6327   0.5859
  19    rs73923443   GENO      A/A      A/G      G/G
  19    rs73923443 COUNTS        0        4       36
  19    rs73923443   FREQ        0      0.1      0.9
  19    rs73923443   MEAN       NA    7.398    7.304
  19    rs73923443     SD       NA   0.6176   0.6622
  19    rs73549964   GENO      A/A      A/G      G/G
  19    rs73549964 COUNTS        0        8       32
  19    rs73549964   FREQ        0      0.2      0.8
  19    rs73549964   MEAN       NA    7.306    7.315
  19    rs73549964     SD       NA   0.8013   0.6229
  19    rs10406048   GENO      T/T      T/C      C/C
  19    rs10406048 COUNTS        0        4       36
  19    rs10406048   FREQ        0      0.1      0.9
  19    rs10406048   MEAN       NA    7.561    7.286
  19    rs10406048     SD       NA   0.6624   0.6533
  19    rs78148525   GENO      G/G      G/T      T/T
  19    rs78148525 COUNTS        1        3       36
  19    rs78148525   FREQ    0.025    0.075      0.9
  19    rs78148525   MEAN    7.553    7.391    7.301
  19    rs78148525     SD        0   0.5299   0.6736
  19      rs557318   GENO      G/G      G/C      C/C
  19      rs557318 COUNTS        2       16       22
  19      rs557318   FREQ     0.05      0.4     0.55
  19      rs557318   MEAN     7.12    7.349    7.305
  19      rs557318     SD    0.936   0.5513   0.7235
  19   rs111725429   GENO    AT/AT     AT/A      A/A
  19   rs111725429 COUNTS        6       21       13
  19   rs111725429   FREQ     0.15    0.525    0.325
  19   rs111725429   MEAN    7.605    7.238    7.301
  19   rs111725429     SD   0.6052   0.6018   0.7537
  19    rs11879374   GENO      G/G      G/T      T/T
  19    rs11879374 COUNTS        1        3       36
  19    rs11879374   FREQ    0.025    0.075      0.9
  19    rs11879374   MEAN    7.553    7.391    7.301
  19    rs11879374     SD        0   0.5299   0.6736
  19    rs74561304   GENO      A/A      A/G      G/G
  19    rs74561304 COUNTS        1        3       36
  19    rs74561304   FREQ    0.025    0.075      0.9
  19    rs74561304   MEAN    6.412    7.916    7.288
  19    rs74561304     SD        0   0.7392   0.6212
  19      rs588236   GENO      A/A      A/G      G/G
  19      rs588236 COUNTS        0        4       36
  19      rs588236   FREQ        0      0.1      0.9
  19      rs588236   MEAN       NA    7.535    7.289
  19      rs588236     SD       NA   0.6928   0.6517
  19     rs3795009   GENO      C/C      C/T      T/T
  19     rs3795009 COUNTS        1        3       36
  19     rs3795009   FREQ    0.025    0.075      0.9
  19     rs3795009   MEAN    7.553    7.391    7.301
  19     rs3795009     SD        0   0.5299   0.6736
  19      rs550905   GENO      T/T      T/C      C/C
  19      rs550905 COUNTS        2       16       22
  19      rs550905   FREQ     0.05      0.4     0.55
  19      rs550905   MEAN     7.12    7.349    7.305
  19      rs550905     SD    0.936   0.5513   0.7235
  19    rs73549967   GENO      C/C      C/T      T/T
  19    rs73549967 COUNTS        0        8       32
  19    rs73549967   FREQ        0      0.2      0.8
  19    rs73549967   MEAN       NA    7.306    7.315
  19    rs73549967     SD       NA   0.8013   0.6229
  19   rs111973445   GENO      G/G      G/A      A/A
  19   rs111973445 COUNTS        0        6       34
  19   rs111973445   FREQ        0     0.15     0.85
  19   rs111973445   MEAN       NA    7.005    7.368
  19   rs111973445     SD       NA   0.7238   0.6332
  19    rs75645001   GENO      T/T      T/C      C/C
  19    rs75645001 COUNTS        0        6       34
  19    rs75645001   FREQ        0     0.15     0.85
  19    rs75645001   MEAN       NA    7.005    7.368
  19    rs75645001     SD       NA   0.7238   0.6332
  19     rs7246824   GENO      C/C      C/G      G/G
  19     rs7246824 COUNTS        0        6       34
  19     rs7246824   FREQ        0     0.15     0.85
  19     rs7246824   MEAN       NA    7.209    7.332
  19     rs7246824     SD       NA   0.5248   0.6758
  19   rs111360723   GENO      A/A      A/T      T/T
  19   rs111360723 COUNTS        0        6       34
  19   rs111360723   FREQ        0     0.15     0.85
  19   rs111360723   MEAN       NA    7.005    7.368
  19   rs111360723     SD       NA   0.7238   0.6332
  19    rs78478209   GENO      T/T      T/C      C/C
  19    rs78478209 COUNTS        1       15       24
  19    rs78478209   FREQ    0.025    0.375      0.6
  19    rs78478209   MEAN    6.412    7.324    7.344
  19    rs78478209     SD        0    0.764   0.5716
  19    rs28718730   GENO      A/A      A/G      G/G
  19    rs28718730 COUNTS        1        3       36
  19    rs28718730   FREQ    0.025    0.075      0.9
  19    rs28718730   MEAN    7.553    7.391    7.301
  19    rs28718730     SD        0   0.5299   0.6736
  19   rs114348542   GENO      C/C      C/T      T/T
  19   rs114348542 COUNTS        0        4       36
  19   rs114348542   FREQ        0      0.1      0.9
  19   rs114348542   MEAN       NA    7.535    7.289
  19   rs114348542     SD       NA   0.6928   0.6517
  19    rs74452731   GENO      A/A      A/T      T/T
  19    rs74452731 COUNTS        0        4       36
  19    rs74452731   FREQ        0      0.1      0.9
  19    rs74452731   MEAN       NA    7.535    7.289
  19    rs74452731     SD       NA   0.6928   0.6517
  19   rs142775072   GENO    TA/TA     TA/T      T/T
  19   rs142775072 COUNTS        3       10       27
  19   rs142775072   FREQ    0.075     0.25    0.675
  19   rs142775072   MEAN    7.167    7.466    7.273
  19   rs142775072     SD    1.255   0.6487   0.5963
  19    rs73549970   GENO      T/T      T/C      C/C
  19    rs73549970 COUNTS        0        8       32
  19    rs73549970   FREQ        0      0.2      0.8
  19    rs73549970   MEAN       NA    7.306    7.315
  19    rs73549970     SD       NA   0.8013   0.6229
  19    rs10405373   GENO      T/T      T/A      A/A
  19    rs10405373 COUNTS        2       15       23
  19    rs10405373   FREQ     0.05    0.375    0.575
  19    rs10405373   MEAN     7.64    7.385    7.238
  19    rs10405373     SD   0.1244   0.6993   0.6481
  19   rs111660512   GENO      G/G      G/A      A/A
  19   rs111660512 COUNTS        0        5       35
  19   rs111660512   FREQ        0    0.125    0.875
  19   rs111660512   MEAN       NA    7.081    7.347
  19   rs111660512     SD       NA   0.7816   0.6365
  19   rs540815089   GENO      C/C  C/CTTTT CTTTT/CTTTT
  19   rs540815089 COUNTS        0        6       34
  19   rs540815089   FREQ        0     0.15     0.85
  19   rs540815089   MEAN       NA    7.005    7.368
  19   rs540815089     SD       NA   0.7238   0.6332
  19   rs112541629   GENO      A/A      A/G      G/G
  19   rs112541629 COUNTS        0        6       34
  19   rs112541629   FREQ        0     0.15     0.85
  19   rs112541629   MEAN       NA    7.209    7.332
  19   rs112541629     SD       NA   0.5248   0.6758
  19    rs76369997   GENO      A/A      A/T      T/T
  19    rs76369997 COUNTS        0        4       36
  19    rs76369997   FREQ        0      0.1      0.9
  19    rs76369997   MEAN       NA    7.535    7.289
  19    rs76369997     SD       NA   0.6928   0.6517
  19     rs8103735   GENO      A/A      A/G      G/G
  19     rs8103735 COUNTS        1        3       36
  19     rs8103735   FREQ    0.025    0.075      0.9
  19     rs8103735   MEAN    7.553    7.391    7.301
  19     rs8103735     SD        0   0.5299   0.6736
  19   rs182727077   GENO      G/G      G/C      C/C
  19   rs182727077 COUNTS        0        6       34
  19   rs182727077   FREQ        0     0.15     0.85
  19   rs182727077   MEAN       NA    7.348    7.308
  19   rs182727077     SD       NA   0.7473   0.6449
  19    rs56730124   GENO      C/C      C/G      G/G
  19    rs56730124 COUNTS        0       10       30
  19    rs56730124   FREQ        0     0.25     0.75
  19    rs56730124   MEAN       NA    7.448    7.269
  19    rs56730124     SD       NA     0.77   0.6144
  19   rs113376976   GENO      T/T      T/C      C/C
  19   rs113376976 COUNTS        2        9       29
  19   rs113376976   FREQ     0.05    0.225    0.725
  19   rs113376976   MEAN    7.514    7.219    7.329
  19   rs113376976     SD    1.558    0.633   0.6188
  19   rs146533533   GENO      G/G      G/A      A/A
  19   rs146533533 COUNTS        0        6       34
  19   rs146533533   FREQ        0     0.15     0.85
  19   rs146533533   MEAN       NA    7.005    7.368
  19   rs146533533     SD       NA   0.7238   0.6332
  19     rs8108378   GENO      G/G      G/A      A/A
  19     rs8108378 COUNTS        1        3       36
  19     rs8108378   FREQ    0.025    0.075      0.9
  19     rs8108378   MEAN    7.553    7.391    7.301
  19     rs8108378     SD        0   0.5299   0.6736
  19     rs8108512   GENO      G/G      G/A      A/A
  19     rs8108512 COUNTS        6       17       17
  19     rs8108512   FREQ     0.15    0.425    0.425
  19     rs8108512   MEAN    7.447    7.188    7.392
  19     rs8108512     SD   0.7705   0.6509   0.6275
  19    rs12975650   GENO      A/A      A/G      G/G
  19    rs12975650 COUNTS        0       10       30
  19    rs12975650   FREQ        0     0.25     0.75
  19    rs12975650   MEAN       NA    7.121    7.378
  19    rs12975650     SD       NA   0.5642   0.6738
  19    rs73549979   GENO      C/C      C/T      T/T
  19    rs73549979 COUNTS        0        8       32
  19    rs73549979   FREQ        0      0.2      0.8
  19    rs73549979   MEAN       NA    7.306    7.315
  19    rs73549979     SD       NA   0.8013   0.6229
  19     rs8107977   GENO      G/G      G/T      T/T
  19     rs8107977 COUNTS        1        8       31
  19     rs8107977   FREQ    0.025      0.2    0.775
  19     rs8107977   MEAN    7.781    7.412    7.273
  19     rs8107977     SD        0   0.6247   0.6695
  19    rs11670606   GENO      C/C      C/T      T/T
  19    rs11670606 COUNTS        0       10       30
  19    rs11670606   FREQ        0     0.25     0.75
  19    rs11670606   MEAN       NA    7.121    7.378
  19    rs11670606     SD       NA   0.5642   0.6738
  19   rs148143748   GENO      T/T      T/C      C/C
  19   rs148143748 COUNTS        0        4       36
  19   rs148143748   FREQ        0      0.1      0.9
  19   rs148143748   MEAN       NA    7.535    7.289
  19   rs148143748     SD       NA   0.6928   0.6517
  19   rs141976291   GENO      C/C      C/T      T/T
  19   rs141976291 COUNTS        0        6       34
  19   rs141976291   FREQ        0     0.15     0.85
  19   rs141976291   MEAN       NA    7.005    7.368
  19   rs141976291     SD       NA   0.7238   0.6332
  19    rs28460625   GENO      G/G      G/A      A/A
  19    rs28460625 COUNTS        1        3       36
  19    rs28460625   FREQ    0.025    0.075      0.9
  19    rs28460625   MEAN    7.553    7.391    7.301
  19    rs28460625     SD        0   0.5299   0.6736
  19    rs16993371   GENO      T/T      T/C      C/C
  19    rs16993371 COUNTS        0        6       34
  19    rs16993371   FREQ        0     0.15     0.85
  19    rs16993371   MEAN       NA     7.19    7.335
  19    rs16993371     SD       NA   0.5866   0.6674
  19    rs10405994   GENO      G/G      G/A      A/A
  19    rs10405994 COUNTS        2       16       22
  19    rs10405994   FREQ     0.05      0.4     0.55
  19    rs10405994   MEAN     7.12    7.349    7.305
  19    rs10405994     SD    0.936   0.5513   0.7235
  19    rs17271924   GENO      A/A      A/G      G/G
  19    rs17271924 COUNTS        1        3       36
  19    rs17271924   FREQ    0.025    0.075      0.9
  19    rs17271924   MEAN    7.553    7.391    7.301
  19    rs17271924     SD        0   0.5299   0.6736
  19    rs78380430   GENO      A/A      A/G      G/G
  19    rs78380430 COUNTS        0        6       34
  19    rs78380430   FREQ        0     0.15     0.85
  19    rs78380430   MEAN       NA    7.209    7.332
  19    rs78380430     SD       NA   0.5248   0.6758
  19    rs73549985   GENO      A/A      A/G      G/G
  19    rs73549985 COUNTS        2       15       23
  19    rs73549985   FREQ     0.05    0.375    0.575
  19    rs73549985   MEAN    7.514     7.27    7.324
  19    rs73549985     SD    1.558   0.6578   0.6003
  19    rs16993372   GENO      C/C      C/A      A/A
  19    rs16993372 COUNTS        9       21       10
  19    rs16993372   FREQ    0.225    0.525     0.25
  19    rs16993372   MEAN    7.443    7.307    7.212
  19    rs16993372     SD   0.5587   0.6546   0.7603
  19    rs73549989   GENO      C/C      C/T      T/T
  19    rs73549989 COUNTS        8       19       13
  19    rs73549989   FREQ      0.2    0.475    0.325
  19    rs73549989   MEAN    7.427    7.201    7.408
  19    rs73549989     SD   0.6894   0.7029    0.566
  19    rs75596836   GENO      T/T      T/A      A/A
  19    rs75596836 COUNTS        2       12       26
  19    rs75596836   FREQ     0.05      0.3     0.65
  19    rs75596836   MEAN     7.41    7.242    7.339
  19    rs75596836     SD   0.6133   0.6059   0.6932
  19    rs73549991   GENO      C/C      C/G      G/G
  19    rs73549991 COUNTS        0        8       32
  19    rs73549991   FREQ        0      0.2      0.8
  19    rs73549991   MEAN       NA    7.306    7.315
  19    rs73549991     SD       NA   0.8013   0.6229
  19    rs16993374   GENO      C/C      C/T      T/T
  19    rs16993374 COUNTS        0        4       36
  19    rs16993374   FREQ        0      0.1      0.9
  19    rs16993374   MEAN       NA    7.398    7.304
  19    rs16993374     SD       NA   0.6176   0.6622
  19   rs542815659   GENO CAAAAAAAAAAAAAAAA/CAAAAAAAAAAAAAAAA CAAAAAAAAAAAAAAAA/C      C/C
  19   rs542815659 COUNTS        5       15       20
  19   rs542815659   FREQ    0.125    0.375      0.5
  19   rs542815659   MEAN    7.193    7.291    7.361
  19   rs542815659     SD   0.9619   0.5658   0.6577
  19    rs16993376   GENO      C/C      C/G      G/G
  19    rs16993376 COUNTS        0        4       36
  19    rs16993376   FREQ        0      0.1      0.9
  19    rs16993376   MEAN       NA    7.398    7.304
  19    rs16993376     SD       NA   0.6176   0.6622
  19   rs150889266   GENO      A/A A/AGGGGAG AGGGGAG/AGGGGAG
  19   rs150889266 COUNTS        1        3       36
  19   rs150889266   FREQ    0.025    0.075      0.9
  19   rs150889266   MEAN    7.553    7.391    7.301
  19   rs150889266     SD        0   0.5299   0.6736
  19     rs9676759   GENO      G/G      G/A      A/A
  19     rs9676759 COUNTS        0        6       34
  19     rs9676759   FREQ        0     0.15     0.85
  19     rs9676759   MEAN       NA    7.005    7.368
  19     rs9676759     SD       NA   0.7238   0.6332
  19    rs10418205   GENO      A/A      A/G      G/G
  19    rs10418205 COUNTS        1        8       31
  19    rs10418205   FREQ    0.025      0.2    0.775
  19    rs10418205   MEAN    7.781    7.412    7.273
  19    rs10418205     SD        0   0.6247   0.6695
  19    rs73549994   GENO      T/T      T/C      C/C
  19    rs73549994 COUNTS        2       17       21
  19    rs73549994   FREQ     0.05    0.425    0.525
  19    rs73549994   MEAN    7.514    7.275    7.326
  19    rs73549994     SD    1.558   0.6266   0.6206
  19   rs200954323   GENO    AT/AT     AT/A      A/A
  19   rs200954323 COUNTS        0        6       34
  19   rs200954323   FREQ        0     0.15     0.85
  19   rs200954323   MEAN       NA    7.005    7.368
  19   rs200954323     SD       NA   0.7238   0.6332
  19    rs71741773   GENO      G/G  G/GAATT GAATT/GAATT
  19    rs71741773 COUNTS        0       10       30
  19    rs71741773   FREQ        0     0.25     0.75
  19    rs71741773   MEAN       NA    7.448    7.269
  19    rs71741773     SD       NA     0.77   0.6144
  19   rs201584029   GENO      T/T     T/TG    TG/TG
  19   rs201584029 COUNTS        0        7       33
  19   rs201584029   FREQ        0    0.175    0.825
  19   rs201584029   MEAN       NA    7.274    7.322
  19   rs201584029     SD       NA   0.6816   0.6549
  19   rs143544211   GENO      G/G  G/GAATT GAATT/GAATT
  19   rs143544211 COUNTS        5       18       17
  19   rs143544211   FREQ    0.125     0.45    0.425
  19   rs143544211   MEAN    7.476     7.21    7.376
  19   rs143544211     SD   0.6796   0.5663   0.7431
  19    rs10404544   GENO      T/T      T/C      C/C
  19    rs10404544 COUNTS        2       16       22
  19    rs10404544   FREQ     0.05      0.4     0.55
  19    rs10404544   MEAN     7.12    7.349    7.305
  19    rs10404544     SD    0.936   0.5513   0.7235
  19    rs73543052   GENO      A/A      A/G      G/G
  19    rs73543052 COUNTS        2       15       23
  19    rs73543052   FREQ     0.05    0.375    0.575
  19    rs73543052   MEAN    7.514    7.215    7.361
  19    rs73543052     SD    1.558   0.5721   0.6479
  19    rs79564426   GENO      A/A      A/G      G/G
  19    rs79564426 COUNTS        0        6       34
  19    rs79564426   FREQ        0     0.15     0.85
  19    rs79564426   MEAN       NA    7.348    7.308
  19    rs79564426     SD       NA   0.7473   0.6449
  19    rs10423669   GENO      A/A      A/G      G/G
  19    rs10423669 COUNTS        0        4       36
  19    rs10423669   FREQ        0      0.1      0.9
  19    rs10423669   MEAN       NA    7.561    7.286
  19    rs10423669     SD       NA   0.6624   0.6533
  19    rs10411604   GENO      T/T      T/G      G/G
  19    rs10411604 COUNTS        3       19       18
  19    rs10411604   FREQ    0.075    0.475     0.45
  19    rs10411604   MEAN    7.264    7.356    7.277
  19    rs10411604     SD   0.7075   0.5336   0.7796
  19    rs79791918   GENO      T/T      T/C      C/C
  19    rs79791918 COUNTS        0        4       36
  19    rs79791918   FREQ        0      0.1      0.9
  19    rs79791918   MEAN       NA    7.535    7.289
  19    rs79791918     SD       NA   0.6928   0.6517
  19    rs10411815   GENO      T/T      T/C      C/C
  19    rs10411815 COUNTS        2       16       22
  19    rs10411815   FREQ     0.05      0.4     0.55
  19    rs10411815   MEAN     7.12    7.349    7.305
  19    rs10411815     SD    0.936   0.5513   0.7235
  19    rs10405147   GENO      T/T      T/G      G/G
  19    rs10405147 COUNTS        1        3       36
  19    rs10405147   FREQ    0.025    0.075      0.9
  19    rs10405147   MEAN    7.553    7.391    7.301
  19    rs10405147     SD        0   0.5299   0.6736
  19    rs75093002   GENO      C/C      C/T      T/T
  19    rs75093002 COUNTS        0        8       32
  19    rs75093002   FREQ        0      0.2      0.8
  19    rs75093002   MEAN       NA    7.338    7.307
  19    rs75093002     SD       NA   0.6565     0.66
  19     rs8108217   GENO      T/T      T/C      C/C
  19     rs8108217 COUNTS        9       21       10
  19     rs8108217   FREQ    0.225    0.525     0.25
  19     rs8108217   MEAN    7.443    7.307    7.212
  19     rs8108217     SD   0.5587   0.6546   0.7603
  19    rs76012882   GENO      T/T      T/C      C/C
  19    rs76012882 COUNTS        0        8       32
  19    rs76012882   FREQ        0      0.2      0.8
  19    rs76012882   MEAN       NA    7.338    7.307
  19    rs76012882     SD       NA   0.6565     0.66
  19    rs58452134   GENO      G/G      G/T      T/T
  19    rs58452134 COUNTS        2       15       23
  19    rs58452134   FREQ     0.05    0.375    0.575
  19    rs58452134   MEAN    7.514    7.215    7.361
  19    rs58452134     SD    1.558   0.5721   0.6479
  19    rs58220924   GENO      C/C      C/A      A/A
  19    rs58220924 COUNTS        7       19       14
  19    rs58220924   FREQ    0.175    0.475     0.35
  19    rs58220924   MEAN    7.201    7.272    7.427
  19    rs58220924     SD   0.8895   0.5989   0.6213
  19     rs8108892   GENO      A/A      A/G      G/G
  19     rs8108892 COUNTS        1        8       31
  19     rs8108892   FREQ    0.025      0.2    0.775
  19     rs8108892   MEAN    7.781    7.412    7.273
  19     rs8108892     SD        0   0.6247   0.6695
  19    rs58693730   GENO      T/T      T/A      A/A
  19    rs58693730 COUNTS        0        8       32
  19    rs58693730   FREQ        0      0.2      0.8
  19    rs58693730   MEAN       NA    7.338    7.307
  19    rs58693730     SD       NA   0.6565     0.66
  19    rs10401490   GENO      C/C      C/T      T/T
  19    rs10401490 COUNTS        1        3       36
  19    rs10401490   FREQ    0.025    0.075      0.9
  19    rs10401490   MEAN    7.553    7.391    7.301
  19    rs10401490     SD        0   0.5299   0.6736
  19    rs73543057   GENO      C/C      C/T      T/T
  19    rs73543057 COUNTS        7       19       14
  19    rs73543057   FREQ    0.175    0.475     0.35
  19    rs73543057   MEAN    7.201    7.272    7.427
  19    rs73543057     SD   0.8895   0.5989   0.6213
  19    rs10422245   GENO      G/G      G/A      A/A
  19    rs10422245 COUNTS        1        3       36
  19    rs10422245   FREQ    0.025    0.075      0.9
  19    rs10422245   MEAN    7.553    7.391    7.301
  19    rs10422245     SD        0   0.5299   0.6736
  19   rs115014675   GENO      A/A      A/G      G/G
  19   rs115014675 COUNTS        0       10       30
  19   rs115014675   FREQ        0     0.25     0.75
  19   rs115014675   MEAN       NA    7.448    7.269
  19   rs115014675     SD       NA     0.77   0.6144
  19   rs141815985   GENO      T/T      T/G      G/G
  19   rs141815985 COUNTS        0        4       36
  19   rs141815985   FREQ        0      0.1      0.9
  19   rs141815985   MEAN       NA     7.65    7.276
  19   rs141815985     SD       NA   0.8382   0.6305
  19   rs200865688   GENO      T/T    T/TCA  TCA/TCA
  19   rs200865688 COUNTS        0        9       31
  19   rs200865688   FREQ        0    0.225    0.775
  19   rs200865688   MEAN       NA    7.387    7.292
  19   rs200865688     SD       NA   0.6316   0.6651
  19    rs10402293   GENO      G/G      G/A      A/A
  19    rs10402293 COUNTS        1        3       36
  19    rs10402293   FREQ    0.025    0.075      0.9
  19    rs10402293   MEAN    7.553    7.391    7.301
  19    rs10402293     SD        0   0.5299   0.6736
  19    rs73543060   GENO      C/C      C/G      G/G
  19    rs73543060 COUNTS        9       21       10
  19    rs73543060   FREQ    0.225    0.525     0.25
  19    rs73543060   MEAN    7.443    7.307    7.212
  19    rs73543060     SD   0.5587   0.6546   0.7603
  19   rs115178519   GENO      A/A      A/G      G/G
  19   rs115178519 COUNTS        0        8       32
  19   rs115178519   FREQ        0      0.2      0.8
  19   rs115178519   MEAN       NA    7.338    7.307
  19   rs115178519     SD       NA   0.6565     0.66
  19   rs115936678   GENO      A/A      A/G      G/G
  19   rs115936678 COUNTS        0        6       34
  19   rs115936678   FREQ        0     0.15     0.85
  19   rs115936678   MEAN       NA    7.348    7.308
  19   rs115936678     SD       NA   0.7473   0.6449
  19    rs10401351   GENO      C/C      C/G      G/G
  19    rs10401351 COUNTS        8       23        9
  19    rs10401351   FREQ      0.2    0.575    0.225
  19    rs10401351   MEAN    7.493    7.191    7.466
  19    rs10401351     SD   0.7368   0.5552    0.801
  19    rs73543063   GENO      T/T      T/G      G/G
  19    rs73543063 COUNTS        2        9       29
  19    rs73543063   FREQ     0.05    0.225    0.725
  19    rs73543063   MEAN    7.514    7.219    7.329
  19    rs73543063     SD    1.558    0.633   0.6188
  19    rs10409535   GENO      C/C      C/A      A/A
  19    rs10409535 COUNTS        2       16       22
  19    rs10409535   FREQ     0.05      0.4     0.55
  19    rs10409535   MEAN     7.12    7.349    7.305
  19    rs10409535     SD    0.936   0.5513   0.7235
  19    rs79114230   GENO      A/A      A/T      T/T
  19    rs79114230 COUNTS        0        8       32
  19    rs79114230   FREQ        0      0.2      0.8
  19    rs79114230   MEAN       NA    7.257    7.328
  19    rs79114230     SD       NA   0.5467   0.6816
  19    rs16993388   GENO      T/T      T/C      C/C
  19    rs16993388 COUNTS        1       12       27
  19    rs16993388   FREQ    0.025      0.3    0.675
  19    rs16993388   MEAN    7.728    7.384    7.267
  19    rs16993388     SD        0   0.7559   0.6186
  19    rs78846755   GENO      T/T      T/C      C/C
  19    rs78846755 COUNTS        0        8       32
  19    rs78846755   FREQ        0      0.2      0.8
  19    rs78846755   MEAN       NA    7.338    7.307
  19    rs78846755     SD       NA   0.6565     0.66
  19    rs10408410   GENO      A/A      A/G      G/G
  19    rs10408410 COUNTS        0       10       30
  19    rs10408410   FREQ        0     0.25     0.75
  19    rs10408410   MEAN       NA    7.448    7.269
  19    rs10408410     SD       NA     0.77   0.6144
  19    rs10416794   GENO      T/T      T/C      C/C
  19    rs10416794 COUNTS        4       20       16
  19    rs10416794   FREQ      0.1      0.5      0.4
  19    rs10416794   MEAN    7.424    7.269    7.342
  19    rs10416794     SD   0.7732   0.5515   0.7681
  19    rs10416027   GENO      C/C      C/A      A/A
  19    rs10416027 COUNTS        4       20       16
  19    rs10416027   FREQ      0.1      0.5      0.4
  19    rs10416027   MEAN    7.424    7.269    7.342
  19    rs10416027     SD   0.7732   0.5515   0.7681
  19   rs148002503   GENO      C/C      C/A      A/A
  19   rs148002503 COUNTS        0        6       34
  19   rs148002503   FREQ        0     0.15     0.85
  19   rs148002503   MEAN       NA    7.005    7.368
  19   rs148002503     SD       NA   0.7238   0.6332
  19    rs56677442   GENO      G/G      G/A      A/A
  19    rs56677442 COUNTS        4       20       16
  19    rs56677442   FREQ      0.1      0.5      0.4
  19    rs56677442   MEAN    7.424    7.269    7.342
  19    rs56677442     SD   0.7732   0.5515   0.7681
  19    rs57895191   GENO      A/A      A/G      G/G
  19    rs57895191 COUNTS        1       12       27
  19    rs57895191   FREQ    0.025      0.3    0.675
  19    rs57895191   MEAN    7.728    7.384    7.267
  19    rs57895191     SD        0   0.7559   0.6186
  19   rs113346699   GENO      A/A      A/G      G/G
  19   rs113346699 COUNTS        0       14       26
  19   rs113346699   FREQ        0     0.35     0.65
  19   rs113346699   MEAN       NA    7.265     7.34
  19   rs113346699     SD       NA   0.6739   0.6502
  19     rs8106862   GENO      C/C      C/G      G/G
  19     rs8106862 COUNTS        4       20       16
  19     rs8106862   FREQ      0.1      0.5      0.4
  19     rs8106862   MEAN    7.424    7.269    7.342
  19     rs8106862     SD   0.7732   0.5515   0.7681
  19    rs61644281   GENO      A/A      A/T      T/T
  19    rs61644281 COUNTS        2       15       23
  19    rs61644281   FREQ     0.05    0.375    0.575
  19    rs61644281   MEAN    7.514    7.215    7.361
  19    rs61644281     SD    1.558   0.5721   0.6479
  19   rs116142891   GENO      A/A      A/G      G/G
  19   rs116142891 COUNTS        0        4       36
  19   rs116142891   FREQ        0      0.1      0.9
  19   rs116142891   MEAN       NA    7.535    7.289
  19   rs116142891     SD       NA   0.6928   0.6517
  19    rs28441261   GENO      G/G      G/A      A/A
  19    rs28441261 COUNTS        3       19       18
  19    rs28441261   FREQ    0.075    0.475     0.45
  19    rs28441261   MEAN    7.305    7.269    7.362
  19    rs28441261     SD    0.901   0.5681   0.7281
  19   rs144248270   GENO      C/C      C/T      T/T
  19   rs144248270 COUNTS        1        3       36
  19   rs144248270   FREQ    0.025    0.075      0.9
  19   rs144248270   MEAN    6.412    7.916    7.288
  19   rs144248270     SD        0   0.7392   0.6212
  19   rs113025966   GENO      A/A      A/G      G/G
  19   rs113025966 COUNTS        0        5       35
  19   rs113025966   FREQ        0    0.125    0.875
  19   rs113025966   MEAN       NA    7.081    7.347
  19   rs113025966     SD       NA   0.7816   0.6365
  19    rs10425519   GENO      T/T      T/C      C/C
  19    rs10425519 COUNTS        1       12       27
  19    rs10425519   FREQ    0.025      0.3    0.675
  19    rs10425519   MEAN    7.728    7.384    7.267
  19    rs10425519     SD        0   0.7559   0.6186
  19    rs10407185   GENO      T/T      T/G      G/G
  19    rs10407185 COUNTS        1       15       24
  19    rs10407185   FREQ    0.025    0.375      0.6
  19    rs10407185   MEAN    6.458    7.355    7.323
  19    rs10407185     SD        0   0.5721   0.6973
  19    rs10427036   GENO      C/C      C/T      T/T
  19    rs10427036 COUNTS        1       15       24
  19    rs10427036   FREQ    0.025    0.375      0.6
  19    rs10427036   MEAN    6.458    7.355    7.323
  19    rs10427036     SD        0   0.5721   0.6973
  19    rs10425506   GENO      T/T      T/G      G/G
  19    rs10425506 COUNTS        1        3       36
  19    rs10425506   FREQ    0.025    0.075      0.9
  19    rs10425506   MEAN    7.553    7.391    7.301
  19    rs10425506     SD        0   0.5299   0.6736
  19    rs73923451   GENO      G/G      G/A      A/A
  19    rs73923451 COUNTS        1       15       24
  19    rs73923451   FREQ    0.025    0.375      0.6
  19    rs73923451   MEAN    6.458    7.355    7.323
  19    rs73923451     SD        0   0.5721   0.6973
  19     rs9636181   GENO      G/G      G/A      A/A
  19     rs9636181 COUNTS        6       24       10
  19     rs9636181   FREQ     0.15      0.6     0.25
  19     rs9636181   MEAN    7.164    7.315      7.4
  19     rs9636181     SD    0.916   0.5579   0.7423
  19   rs543952976   GENO    CT/CT     CT/C      C/C
  19   rs543952976 COUNTS        1       14       25
  19   rs543952976   FREQ    0.025     0.35    0.625
  19   rs543952976   MEAN     7.69    7.325    7.292
  19   rs543952976     SD        0   0.7875   0.5884
  19   rs200002071   GENO      C/C    C/CAG  CAG/CAG
  19   rs200002071 COUNTS        0        4       36
  19   rs200002071   FREQ        0      0.1      0.9
  19   rs200002071   MEAN       NA    7.483    7.295
  19   rs200002071     SD       NA   0.5943    0.662
  19    rs10420168   GENO      C/C      C/T      T/T
  19    rs10420168 COUNTS        1       12       27
  19    rs10420168   FREQ    0.025      0.3    0.675
  19    rs10420168   MEAN    7.728    7.384    7.267
  19    rs10420168     SD        0   0.7559   0.6186
  19    rs10539184   GENO GGCTC/GGCTC  GGCTC/G      G/G
  19    rs10539184 COUNTS        1       15       24
  19    rs10539184   FREQ    0.025    0.375      0.6
  19    rs10539184   MEAN    6.458    7.355    7.323
  19    rs10539184     SD        0   0.5721   0.6973
  19   rs114342391   GENO      C/C      C/T      T/T
  19   rs114342391 COUNTS        1        3       36
  19   rs114342391   FREQ    0.025    0.075      0.9
  19   rs114342391   MEAN    6.412    7.916    7.288
  19   rs114342391     SD        0   0.7392   0.6212
  19   rs567031865   GENO      A/A     A/AT    AT/AT
  19   rs567031865 COUNTS        1       22       17
  19   rs567031865   FREQ    0.025     0.55    0.425
  19   rs567031865   MEAN    6.458    7.409     7.24
  19   rs567031865     SD        0   0.6347   0.6633
  19    rs10415411   GENO      T/T      T/C      C/C
  19    rs10415411 COUNTS        0       10       30
  19    rs10415411   FREQ        0     0.25     0.75
  19    rs10415411   MEAN       NA    7.448    7.269
  19    rs10415411     SD       NA     0.77   0.6144
  19     rs6510874   GENO      G/G      G/A      A/A
  19     rs6510874 COUNTS        1       15       24
  19     rs6510874   FREQ    0.025    0.375      0.6
  19     rs6510874   MEAN    6.458    7.355    7.323
  19     rs6510874     SD        0   0.5721   0.6973
  19   rs115329736   GENO      A/A      A/C      C/C
  19   rs115329736 COUNTS        0        8       32
  19   rs115329736   FREQ        0      0.2      0.8
  19   rs115329736   MEAN       NA    7.338    7.307
  19   rs115329736     SD       NA   0.6565     0.66
  19     rs9636182   GENO      T/T      T/A      A/A
  19     rs9636182 COUNTS        0        6       34
  19     rs9636182   FREQ        0     0.15     0.85
  19     rs9636182   MEAN       NA     7.28     7.32
  19     rs9636182     SD       NA   0.7626   0.6422
  19   rs141207151   GENO  AAT/AAT    AAT/A      A/A
  19   rs141207151 COUNTS        0       10       30
  19   rs141207151   FREQ        0     0.25     0.75
  19   rs141207151   MEAN       NA      7.2    7.352
  19   rs141207151     SD       NA   0.6237   0.6657
  19     rs8109482   GENO      C/C      C/A      A/A
  19     rs8109482 COUNTS        1       15       24
  19     rs8109482   FREQ    0.025    0.375      0.6
  19     rs8109482   MEAN    6.458    7.355    7.323
  19     rs8109482     SD        0   0.5721   0.6973
  19    rs79848801   GENO      C/C      C/G      G/G
  19    rs79848801 COUNTS        0        8       32
  19    rs79848801   FREQ        0      0.2      0.8
  19    rs79848801   MEAN       NA    7.338    7.307
  19    rs79848801     SD       NA   0.6565     0.66
  19     rs8110142   GENO      A/A      A/G      G/G
  19     rs8110142 COUNTS        5       18       17
  19     rs8110142   FREQ    0.125     0.45    0.425
  19     rs8110142   MEAN      7.1    7.338    7.351
  19     rs8110142     SD   0.6056   0.6222   0.7165
  19   rs114663324   GENO      A/A      A/T      T/T
  19   rs114663324 COUNTS        1        3       36
  19   rs114663324   FREQ    0.025    0.075      0.9
  19   rs114663324   MEAN    6.412    7.916    7.288
  19   rs114663324     SD        0   0.7392   0.6212
  19    rs78656288   GENO      T/T      T/C      C/C
  19    rs78656288 COUNTS        0       10       30
  19    rs78656288   FREQ        0     0.25     0.75
  19    rs78656288   MEAN       NA      7.2    7.352
  19    rs78656288     SD       NA   0.6237   0.6657
  19    rs11085156   GENO      T/T      T/C      C/C
  19    rs11085156 COUNTS        0       10       30
  19    rs11085156   FREQ        0     0.25     0.75
  19    rs11085156   MEAN       NA    7.121    7.378
  19    rs11085156     SD       NA   0.5642   0.6738
  19     rs8113710   GENO      A/A      A/G      G/G
  19     rs8113710 COUNTS        5       18       17
  19     rs8113710   FREQ    0.125     0.45    0.425
  19     rs8113710   MEAN      7.1    7.338    7.351
  19     rs8113710     SD   0.6056   0.6222   0.7165
  19     rs8102649   GENO      A/A      A/T      T/T
  19     rs8102649 COUNTS        2       15       23
  19     rs8102649   FREQ     0.05    0.375    0.575
  19     rs8102649   MEAN    7.514    7.215    7.361
  19     rs8102649     SD    1.558   0.5721   0.6479
  19     rs8102784   GENO      T/T      T/C      C/C
  19     rs8102784 COUNTS        5       18       17
  19     rs8102784   FREQ    0.125     0.45    0.425
  19     rs8102784   MEAN      7.1    7.338    7.351
  19     rs8102784     SD   0.6056   0.6222   0.7165
  19   rs150605786   GENO      T/T      T/C      C/C
  19   rs150605786 COUNTS        0        6       34
  19   rs150605786   FREQ        0     0.15     0.85
  19   rs150605786   MEAN       NA    7.209    7.332
  19   rs150605786     SD       NA   0.5248   0.6758
  19   rs143055136   GENO      A/A      A/C      C/C
  19   rs143055136 COUNTS        0       10       30
  19   rs143055136   FREQ        0     0.25     0.75
  19   rs143055136   MEAN       NA      7.2    7.352
  19   rs143055136     SD       NA   0.6237   0.6657
  19    rs57365030   GENO      C/C      C/A      A/A
  19    rs57365030 COUNTS        5       20       15
  19    rs57365030   FREQ    0.125      0.5    0.375
  19    rs57365030   MEAN      7.1    7.335    7.356
  19    rs57365030     SD   0.6056   0.5984   0.7553
  19   rs111444609   GENO      A/A     A/AT    AT/AT
  19   rs111444609 COUNTS        5       23       12
  19   rs111444609   FREQ    0.125    0.575      0.3
  19   rs111444609   MEAN    7.395    7.355    7.201
  19   rs111444609     SD    0.716   0.5464   0.8356
  19    rs78658368   GENO      C/C      C/G      G/G
  19    rs78658368 COUNTS        0        6       34
  19    rs78658368   FREQ        0     0.15     0.85
  19    rs78658368   MEAN       NA     7.28     7.32
  19    rs78658368     SD       NA   0.7626   0.6422
  19     rs8104313   GENO      A/A      A/G      G/G
  19     rs8104313 COUNTS        0        9       31
  19     rs8104313   FREQ        0    0.225    0.775
  19     rs8104313   MEAN       NA    7.406    7.287
  19     rs8104313     SD       NA   0.6106   0.6694
  19    rs77806179   GENO      T/T      T/G      G/G
  19    rs77806179 COUNTS        2       15       23
  19    rs77806179   FREQ     0.05    0.375    0.575
  19    rs77806179   MEAN    7.514    7.215    7.361
  19    rs77806179     SD    1.558   0.5721   0.6479
  19   rs111313263   GENO      A/A      A/G      G/G
  19   rs111313263 COUNTS        1        3       36
  19   rs111313263   FREQ    0.025    0.075      0.9
  19   rs111313263   MEAN    7.553    7.391    7.301
  19   rs111313263     SD        0   0.5299   0.6736
  19     rs7253993   GENO      T/T      T/C      C/C
  19     rs7253993 COUNTS        6       24       10
  19     rs7253993   FREQ     0.15      0.6     0.25
  19     rs7253993   MEAN    7.587    7.243     7.32
  19     rs7253993     SD   0.7476    0.575   0.7858
  19    rs59583096   GENO      T/T      T/C      C/C
  19    rs59583096 COUNTS        1       13       26
  19    rs59583096   FREQ    0.025    0.325     0.65
  19    rs59583096   MEAN    7.553    7.244    7.339
  19    rs59583096     SD        0   0.5878   0.6997
  19     rs8111823   GENO      T/T      T/C      C/C
  19     rs8111823 COUNTS        5       19       16
  19     rs8111823   FREQ    0.125    0.475      0.4
  19     rs8111823   MEAN    7.276    7.281    7.364
  19     rs8111823     SD   0.9291    0.658   0.5894
  19   rs116049224   GENO      A/A      A/G      G/G
  19   rs116049224 COUNTS        1        3       36
  19   rs116049224   FREQ    0.025    0.075      0.9
  19   rs116049224   MEAN    6.412    7.916    7.288
  19   rs116049224     SD        0   0.7392   0.6212
  19    rs11879285   GENO      C/C      C/T      T/T
  19    rs11879285 COUNTS        1        3       36
  19    rs11879285   FREQ    0.025    0.075      0.9
  19    rs11879285   MEAN    7.553    7.391    7.301
  19    rs11879285     SD        0   0.5299   0.6736
  19     rs8100976   GENO      T/T      T/C      C/C
  19     rs8100976 COUNTS        5       14       21
  19     rs8100976   FREQ    0.125     0.35    0.525
  19     rs8100976   MEAN    7.422    7.298    7.298
  19     rs8100976     SD   0.8629   0.6633   0.6229
  19     rs4505447   GENO      A/A      A/T      T/T
  19     rs4505447 COUNTS        8       20       12
  19     rs4505447   FREQ      0.2      0.5      0.3
  19     rs4505447   MEAN    6.964    7.461    7.301
  19     rs4505447     SD   0.5486   0.5751   0.7817
  19   rs188381494   GENO      G/G      G/T      T/T
  19   rs188381494 COUNTS        0        6       34
  19   rs188381494   FREQ        0     0.15     0.85
  19   rs188381494   MEAN       NA    7.209    7.332
  19   rs188381494     SD       NA   0.5248   0.6758
  19   rs375458669   GENO TTTCC/TTTCC  TTTCC/T      T/T
  19   rs375458669 COUNTS        0        6       34
  19   rs375458669   FREQ        0     0.15     0.85
  19   rs375458669   MEAN       NA    7.209    7.332
  19   rs375458669     SD       NA   0.5248   0.6758
  19   rs532696338   GENO TCCTC/TCCTC  TCCTC/T      T/T
  19   rs532696338 COUNTS        0        7       33
  19   rs532696338   FREQ        0    0.175    0.825
  19   rs532696338   MEAN       NA    7.452    7.284
  19   rs532696338     SD       NA   0.7639    0.634
  19   rs114349183   GENO      A/A      A/G      G/G
  19   rs114349183 COUNTS        1        3       36
  19   rs114349183   FREQ    0.025    0.075      0.9
  19   rs114349183   MEAN    7.553    7.391    7.301
  19   rs114349183     SD        0   0.5299   0.6736
  19     rs4525615   GENO      G/G      G/T      T/T
  19     rs4525615 COUNTS        0       14       26
  19     rs4525615   FREQ        0     0.35     0.65
  19     rs4525615   MEAN       NA    7.324    7.308
  19     rs4525615     SD       NA   0.7489   0.6076
  19   rs111636182   GENO      T/T      T/C      C/C
  19   rs111636182 COUNTS        2       16       22
  19   rs111636182   FREQ     0.05      0.4     0.55
  19   rs111636182   MEAN    7.514     7.26    7.335
  19   rs111636182     SD    1.558   0.6369   0.6124
  19     rs6510875   GENO      T/T      T/C      C/C
  19     rs6510875 COUNTS        1       17       22
  19     rs6510875   FREQ    0.025    0.425     0.55
  19     rs6510875   MEAN    6.458     7.35    7.325
  19     rs6510875     SD        0   0.5482   0.7224
  19   rs112556895   GENO      G/G      G/A      A/A
  19   rs112556895 COUNTS        0       13       27
  19   rs112556895   FREQ        0    0.325    0.675
  19   rs112556895   MEAN       NA    7.307    7.317
  19   rs112556895     SD       NA   0.6606   0.6589
  19   rs113498659   GENO      C/C      C/T      T/T
  19   rs113498659 COUNTS        2       15       23
  19   rs113498659   FREQ     0.05    0.375    0.575
  19   rs113498659   MEAN    7.514     7.27    7.324
  19   rs113498659     SD    1.558   0.6578   0.6003
  19   rs112149488   GENO      T/T      T/C      C/C
  19   rs112149488 COUNTS        1       14       25
  19   rs112149488   FREQ    0.025     0.35    0.625
  19   rs112149488   MEAN    7.781    7.307    7.299
  19   rs112149488     SD        0   0.6511   0.6705
  19    rs10407886   GENO      A/A      A/G      G/G
  19    rs10407886 COUNTS        1       13       26
  19    rs10407886   FREQ    0.025    0.325     0.65
  19    rs10407886   MEAN    7.728    7.408    7.251
  19    rs10407886     SD        0   0.7415   0.6176
  19    rs11439793   GENO    CT/CT     CT/C      C/C
  19    rs11439793 COUNTS        4       18       18
  19    rs11439793   FREQ      0.1     0.45     0.45
  19    rs11439793   MEAN    7.427    7.382     7.22
  19    rs11439793     SD   0.5757   0.6425   0.6953
  19     rs8106772   GENO      A/A      A/G      G/G
  19     rs8106772 COUNTS        7       20       13
  19     rs8106772   FREQ    0.175      0.5    0.325
  19     rs8106772   MEAN    6.944    7.468    7.274
  19     rs8106772     SD   0.5894   0.5689   0.7548
  19    rs76980039   GENO      A/A      A/T      T/T
  19    rs76980039 COUNTS        0        6       34
  19    rs76980039   FREQ        0     0.15     0.85
  19    rs76980039   MEAN       NA    7.209    7.332
  19    rs76980039     SD       NA   0.5248   0.6758
  19   rs113449807   GENO    AT/AT     AT/A      A/A
  19   rs113449807 COUNTS        0        4       36
  19   rs113449807   FREQ        0      0.1      0.9
  19   rs113449807   MEAN       NA     7.36    7.308
  19   rs113449807     SD       NA   0.6461   0.6604
  19     rs7256341   GENO      C/C      C/T      T/T
  19     rs7256341 COUNTS        7       20       13
  19     rs7256341   FREQ    0.175      0.5    0.325
  19     rs7256341   MEAN    6.944    7.468    7.274
  19     rs7256341     SD   0.5894   0.5689   0.7548
  19    rs76144025   GENO      A/A      A/G      G/G
  19    rs76144025 COUNTS        1        3       36
  19    rs76144025   FREQ    0.025    0.075      0.9
  19    rs76144025   MEAN    6.412    7.916    7.288
  19    rs76144025     SD        0   0.7392   0.6212
  19    rs10423785   GENO      T/T      T/C      C/C
  19    rs10423785 COUNTS        1       13       26
  19    rs10423785   FREQ    0.025    0.325     0.65
  19    rs10423785   MEAN    7.728    7.408    7.251
  19    rs10423785     SD        0   0.7415   0.6176
  19   rs113552827   GENO      T/T      T/C      C/C
  19   rs113552827 COUNTS        1        3       36
  19   rs113552827   FREQ    0.025    0.075      0.9
  19   rs113552827   MEAN    7.553    7.391    7.301
  19   rs113552827     SD        0   0.5299   0.6736
  19     rs6510876   GENO      A/A      A/G      G/G
  19     rs6510876 COUNTS        8       19       13
  19     rs6510876   FREQ      0.2    0.475    0.325
  19     rs6510876   MEAN    7.308    7.293    7.348
  19     rs6510876     SD   0.7548    0.645   0.6471
  19   rs113008401   GENO      C/C  C/CTCAA CTCAA/CTCAA
  19   rs113008401 COUNTS        4       19       17
  19   rs113008401   FREQ      0.1    0.475    0.425
  19   rs113008401   MEAN     7.48    7.353    7.231
  19   rs113008401     SD   0.3451   0.6372   0.7332
  19    rs10411682   GENO      T/T      T/C      C/C
  19    rs10411682 COUNTS        3       18       19
  19    rs10411682   FREQ    0.075     0.45    0.475
  19    rs10411682   MEAN    6.953    7.373    7.314
  19    rs10411682     SD   0.8987   0.5957   0.6841
  19   rs113551364   GENO      T/T      T/C      C/C
  19   rs113551364 COUNTS        1        3       36
  19   rs113551364   FREQ    0.025    0.075      0.9
  19   rs113551364   MEAN    7.553    7.391    7.301
  19   rs113551364     SD        0   0.5299   0.6736
  19    rs77447384   GENO      A/A      A/G      G/G
  19    rs77447384 COUNTS        1        3       36
  19    rs77447384   FREQ    0.025    0.075      0.9
  19    rs77447384   MEAN    7.553    7.391    7.301
  19    rs77447384     SD        0   0.5299   0.6736
  19    rs75183021   GENO      G/G      G/T      T/T
  19    rs75183021 COUNTS        2        6       32
  19    rs75183021   FREQ     0.05     0.15      0.8
  19    rs75183021   MEAN    6.982    7.654    7.271
  19    rs75183021     SD   0.8067   0.6433   0.6434
  19   rs142152976   GENO      C/C      C/T      T/T
  19   rs142152976 COUNTS        0        4       36
  19   rs142152976   FREQ        0      0.1      0.9
  19   rs142152976   MEAN       NA     7.26     7.32
  19   rs142152976     SD       NA   0.9362   0.6298
  19     rs8108134   GENO      C/C      C/T      T/T
  19     rs8108134 COUNTS        1        3       36
  19     rs8108134   FREQ    0.025    0.075      0.9
  19     rs8108134   MEAN    7.553    7.391    7.301
  19     rs8108134     SD        0   0.5299   0.6736
  19     rs4807836   GENO      T/T      T/A      A/A
  19     rs4807836 COUNTS        2       20       18
  19     rs4807836   FREQ     0.05      0.5     0.45
  19     rs4807836   MEAN    7.104    7.272    7.384
  19     rs4807836     SD   0.9136   0.6831   0.6237
  19     rs6510877   GENO      T/T      T/C      C/C
  19     rs6510877 COUNTS        1       18       21
  19     rs6510877   FREQ    0.025     0.45    0.525
  19     rs6510877   MEAN    6.458    7.374    7.303
  19     rs6510877     SD        0   0.5417   0.7327
  19   rs112313255   GENO      T/T      T/C      C/C
  19   rs112313255 COUNTS        2       20       18
  19   rs112313255   FREQ     0.05      0.5     0.45
  19   rs112313255   MEAN    7.104    7.272    7.384
  19   rs112313255     SD   0.9136   0.6831   0.6237
  19    rs60913572   GENO      A/A      A/C      C/C
  19    rs60913572 COUNTS        0        5       35
  19    rs60913572   FREQ        0    0.125    0.875
  19    rs60913572   MEAN       NA    7.193    7.331
  19    rs60913572     SD       NA   0.5849   0.6658
  19    rs73544815   GENO      G/G      G/C      C/C
  19    rs73544815 COUNTS        0       13       27
  19    rs73544815   FREQ        0    0.325    0.675
  19    rs73544815   MEAN       NA    7.288    7.326
  19    rs73544815     SD       NA   0.7672   0.6029
  19    rs73544817   GENO      C/C      C/A      A/A
  19    rs73544817 COUNTS        2       19       19
  19    rs73544817   FREQ     0.05    0.475    0.475
  19    rs73544817   MEAN    7.104     7.28    7.369
  19    rs73544817     SD   0.9136   0.7006   0.6096
  19    rs73544818   GENO      T/T      T/C      C/C
  19    rs73544818 COUNTS        8       22       10
  19    rs73544818   FREQ      0.2     0.55     0.25
  19    rs73544818   MEAN    7.199    7.332    7.365
  19    rs73544818     SD   0.6201   0.6188   0.7926
  19    rs73923455   GENO      T/T      T/C      C/C
  19    rs73923455 COUNTS        0        4       36
  19    rs73923455   FREQ        0      0.1      0.9
  19    rs73923455   MEAN       NA     7.36    7.308
  19    rs73923455     SD       NA   0.6461   0.6604
  19   rs139498778   GENO      G/G      G/A      A/A
  19   rs139498778 COUNTS        0        5       35
  19   rs139498778   FREQ        0    0.125    0.875
  19   rs139498778   MEAN       NA    7.083    7.347
  19   rs139498778     SD       NA    0.473   0.6714
  19   rs113263323   GENO      G/G      G/C      C/C
  19   rs113263323 COUNTS        0        5       35
  19   rs113263323   FREQ        0    0.125    0.875
  19   rs113263323   MEAN       NA    7.759     7.25
  19   rs113263323     SD       NA   0.5826   0.6425
  19     rs4439887   GENO      A/A      A/G      G/G
  19     rs4439887 COUNTS        1       13       26
  19     rs4439887   FREQ    0.025    0.325     0.65
  19     rs4439887   MEAN    6.868    7.504    7.236
  19     rs4439887     SD        0   0.6995   0.6269
  19    rs11673527   GENO      G/G      G/A      A/A
  19    rs11673527 COUNTS        1       17       22
  19    rs11673527   FREQ    0.025    0.425     0.55
  19    rs11673527   MEAN    6.868    7.373    7.288
  19    rs11673527     SD        0   0.6927    0.639
  19    rs73544824   GENO      A/A      A/T      T/T
  19    rs73544824 COUNTS        1       19       20
  19    rs73544824   FREQ    0.025    0.475      0.5
  19    rs73544824   MEAN    7.553    7.237    7.375
  19    rs73544824     SD        0   0.5022   0.7861
  19   rs115072163   GENO      C/C      C/T      T/T
  19   rs115072163 COUNTS        0        5       35
  19   rs115072163   FREQ        0    0.125    0.875
  19   rs115072163   MEAN       NA    7.447    7.295
  19   rs115072163     SD       NA   0.6219   0.6615
  19    rs10439150   GENO      A/A      A/G      G/G
  19    rs10439150 COUNTS        8       20       12
  19    rs10439150   FREQ      0.2      0.5      0.3
  19    rs10439150   MEAN    7.335    7.378    7.193
  19    rs10439150     SD    0.517   0.7361   0.6105
  19    rs76291861   GENO      T/T      T/C      C/C
  19    rs76291861 COUNTS        0        5       35
  19    rs76291861   FREQ        0    0.125    0.875
  19    rs76291861   MEAN       NA    7.083    7.347
  19    rs76291861     SD       NA    0.473   0.6714
  19   rs111668599   GENO      A/A      A/G      G/G
  19   rs111668599 COUNTS        1       10       29
  19   rs111668599   FREQ    0.025     0.25    0.725
  19   rs111668599   MEAN    7.728    7.273    7.313
  19   rs111668599     SD        0   0.7419   0.6376
  19    rs61021252   GENO      T/T      T/C      C/C
  19    rs61021252 COUNTS        5       15       20
  19    rs61021252   FREQ    0.125    0.375      0.5
  19    rs61021252   MEAN    7.095    7.287    7.388
  19    rs61021252     SD   0.5325   0.6669   0.6807
  19    rs10413883   GENO      T/T      T/G      G/G
  19    rs10413883 COUNTS        3       23       14
  19    rs10413883   FREQ    0.075    0.575     0.35
  19    rs10413883   MEAN    7.734    7.315    7.222
  19    rs10413883     SD   0.7331    0.636   0.6739
  19    rs11085157   GENO      T/T      T/C      C/C
  19    rs11085157 COUNTS        1       11       28
  19    rs11085157   FREQ    0.025    0.275      0.7
  19    rs11085157   MEAN    7.728    7.389    7.269
[truncated: 4,696,690 more chars]
