# Supplementary material for: Cell-to-cell expression dispersion of B-cell surface proteins is linked to genetic variants in humans
Source: Commun Biol. 2020 Jul 3;3:346. doi: 10.1038/s42003-020-1075-1 (PMC7335051; doi:10.1038/s42003-020-1075-1)
Supplement: Supplementary file 4 — Supplementary Data 2 [file 42003_2020_1075_MOESM4_ESM.zip › Supplementary_Data_S2/plink-results-40LCLs/CD23_chr19_mean1/CD23_mean1_40_LCLs.qassoc.mperm]

 CHR           SNP         EMP1         EMP2 
  19   rs182840630       0.4703            1 
  19   rs544445641       0.7909            1 
  19   rs192156884       0.6663            1 
  19   rs200619331       0.6839            1 
  19    rs71892431       0.3069            1 
  19     rs3097894       0.1838            1 
  19   rs115200198       0.7887            1 
  19     rs2485272       0.1838            1 
  19   rs148465953       0.6663            1 
  19   rs115801704       0.4437            1 
  19     rs7257191      0.08729            1 
  19   rs147779689       0.1679            1 
  19   rs115477493       0.8519            1 
  19    rs11881309       0.5143            1 
  19     rs2485273       0.1917            1 
  19     rs2436497       0.1917            1 
  19   rs540503483       0.3679            1 
  19   rs141309403       0.1679            1 
  19   rs150388021       0.4937            1 
  19   rs113719826      0.09229            1 
  19     rs2446201       0.7887            1 
  19     rs2446202       0.1917            1 
  19   rs544647993       0.7074            1 
  19    rs12985299       0.3399            1 
  19     rs2436495       0.2172            1 
  19   rs192558256       0.7717            1 
  19   rs145076919       0.8674            1 
  19    rs75296851       0.5407            1 
  19     rs4377262       0.2172            1 
  19   rs116823342       0.1679            1 
  19     rs4606852       0.3583            1 
  19    rs12982357       0.2172            1 
  19    rs71172770        0.898            1 
  19   rs530047941        0.701            1 
  19   rs143884233       0.2646            1 
  19   rs111467240        0.623            1 
  19   rs200314328       0.1679            1 
  19   rs113021450        0.623            1 
  19     rs1026466       0.2054            1 
  19    rs35784220       0.7202            1 
  19     rs2436494       0.3513            1 
  19     rs7250134       0.2054            1 
  19   rs146268405        0.623            1 
  19   rs138935258       0.1679            1 
  19   rs113138914       0.3427            1 
  19    rs10417703       0.2054            1 
  19   rs112059347       0.8674            1 
  19   rs116282598       0.6391            1 
  19    rs77584859       0.8674            1 
  19   rs111553826       0.3427            1 
  19    rs77395822       0.3427            1 
  19    rs77077278       0.3583            1 
  19     rs8100696       0.6391            1 
  19     rs2436493       0.4769            1 
  19     rs2446206       0.7917            1 
  19     rs1973115        0.353            1 
  19   rs150370765       0.6391            1 
  19   rs111998644       0.6578            1 
  19     rs2017303       0.4339            1 
  19   rs569344305       0.9212            1 
  19     rs2305925       0.7276            1 
  19    rs73548665       0.6578            1 
  19   rs111505087       0.6578            1 
  19   rs112444917       0.3427            1 
  19   rs147288905       0.3583            1 
  19   rs111283373       0.6592            1 
  19   rs112876997       0.6578            1 
  19   rs544997602       0.1352            1 
  19   rs112549493       0.7488            1 
  19   rs145322928       0.0131            1 
  19   rs199782897       0.8695            1 
  19   rs147676389       0.8898            1 
  19   rs146945675       0.9938            1 
  19    rs10415436       0.9797            1 
  19     rs5826901       0.9282            1 
  19     rs2436490       0.2412            1 
  19     rs4533403       0.4821            1 
  19     rs4508530       0.4821            1 
  19    rs76081042       0.9131            1 
  19    rs10416402       0.8507            1 
  19   rs113252451       0.8507            1 
  19     rs4343404       0.8507            1 
  19     rs8106107       0.8403            1 
  19     rs8106226       0.9466            1 
  19     rs8106240       0.8403            1 
  19     rs8106687       0.1217            1 
  19   rs113399844       0.5971            1 
  19   rs112310449       0.8538            1 
  19   rs148694052       0.7717            1 
  19   rs146734254       0.4821            1 
  19   rs140331887       0.6391            1 
  19    rs35415311       0.1435            1 
  19   rs114478485       0.6391            1 
  19    rs74698582       0.7559            1 
  19   rs116094957       0.4821            1 
  19   rs114898173       0.4821            1 
  19     rs2446207       0.7856            1 
  19     rs2446208       0.5971            1 
  19    rs35262565       0.5123            1 
  19     rs2446209       0.8928            1 
  19    rs78160779       0.7559            1 
  19    rs10424996       0.8278            1 
  19    rs10404490       0.8278            1 
  19   rs115109202       0.8986            1 
  19   rs146900286       0.4821            1 
  19     rs2436489       0.5971            1 
  19     rs2446210       0.8387            1 
  19    rs74315694         0.63            1 
  19     rs2446211       0.3309            1 
  19     rs3745640       0.8278            1 
  19    rs59904063       0.7488            1 
  19    rs10410693       0.4798            1 
  19     rs2446212       0.8387            1 
  19    rs73548694       0.7566            1 
  19    rs45459297       0.7488            1 
  19    rs60199162       0.7328            1 
  19    rs73920060       0.5407            1 
  19     rs3826798       0.9938            1 
  19    rs75393678       0.3583            1 
  19     rs8107987       0.9271            1 
  19     rs2446193       0.9466            1 
  19     rs2436488       0.9466            1 
  19   rs114071992       0.6391            1 
  19     rs2305927       0.9938            1 
  19       rs10811       0.9938            1 
  19     rs1128792       0.1435            1 
  19    rs75954858       0.5407            1 
  19   rs116702206       0.4746            1 
  19   rs569019695       0.3354            1 
  19   rs376282672       0.3354            1 
  19    rs73550307       0.7566            1 
  19    rs12610399       0.9757            1 
  19   rs141223640       0.6584            1 
  19   rs111408740       0.7344            1 
  19    rs66643563       0.3038            1 
  19     rs2926067       0.8152            1 
  19    rs10415058       0.9757            1 
  19   rs138196124       0.8734            1 
  19     rs2926066       0.3038            1 
  19   rs113682386       0.3236            1 
  19    rs28663100        0.231            1 
  19   rs113312079       0.3038            1 
  19     rs2436487       0.4342            1 
  19     rs2436486       0.8857            1 
  19     rs2290777       0.1711            1 
  19   rs148972790       0.7559            1 
  19     rs2290776       0.3038            1 
  19    rs76792018       0.4887            1 
  19   rs115101089       0.4746            1 
  19     rs9917116       0.1711            1 
  19   rs111510107       0.3583            1 
  19   rs150181328       0.8986            1 
  19     rs4297808       0.7559            1 
  19     rs8101416       0.1711            1 
  19    rs73550319       0.8332            1 
  19   rs112986420     0.005349            1 
  19     rs2436485       0.8085            1 
  19     rs2446195       0.3038            1 
  19    rs78126441       0.8649            1 
  19    rs73550322       0.7304            1 
  19   rs147163358       0.8986            1 
  19   rs574627928       0.7043            1 
  19     rs2446196       0.3038            1 
  19   rs114711330       0.8649            1 
  19   rs113649884       0.3038            1 
  19     rs8111850       0.2544            1 
  19    rs73550380       0.8332            1 
  19   rs199509570       0.6739            1 
  19    rs57330009      0.09899            1 
  19   rs201824618      0.09899            1 
  19     rs8101614       0.2072            1 
  19    rs72987150      0.07309            1 
  19   rs113348531      0.09899            1 
  19   rs144458355      0.09899            1 
  19   rs113082862       0.3864            1 
  19   rs373183784       0.9386            1 
  19   rs561261578         0.63            1 
  19    rs11878476      0.08709            1 
  19      rs751992       0.3296            1 
  19   rs144411408         0.63            1 
  19    rs10423645       0.8679            1 
  19    rs79045618       0.3393            1 
  19     rs2436531       0.5633            1 
  19     rs2446194       0.9718            1 
  19    rs11878665        0.751            1 
  19    rs10404179       0.8241            1 
  19     rs2436532       0.2353            1 
  19     rs2260187       0.1972            1 
  19    rs10413115      0.09229            1 
  19   rs141224048       0.7785            1 
  19     rs6510857       0.8679            1 
  19    rs57410351       0.2352            1 
  19   rs137956511       0.3429            1 
  19    rs10408406       0.3578            1 
  19    rs10414470       0.6695            1 
  19    rs12977437       0.2415            1 
  19    rs10406481       0.8679            1 
  19    rs56288898       0.7197            1 
  19   rs149216849       0.8679            1 
  19    rs73920062       0.7197            1 
  19   rs552173582      0.05959            1 
  19    rs10688950       0.2771            1 
  19     rs7255607       0.2266            1 
  19   rs576824126       0.2172            1 
  19    rs73920063       0.2266            1 
  19    rs75833150       0.2266            1 
  19   rs146119881        0.513            1 
  19    rs10423575       0.2266            1 
  19    rs57706581        0.151            1 
  19    rs10424012       0.2266            1 
  19    rs10421619       0.2266            1 
  19    rs10401730       0.2266            1 
  19   rs114503593       0.5887            1 
  19    rs10404599      0.07579            1 
  19     rs4476279       0.2352            1 
  19   rs190587670       0.4484            1 
  19   rs561782359       0.7259            1 
  19    rs61027285      0.07579            1 
  19      rs898010      0.08819            1 
  19   rs144615328        0.513            1 
  19     rs2436530       0.1848            1 
  19     rs1466326       0.4136            1 
  19    rs55745818       0.2083            1 
  19   rs368649123       0.1675            1 
  19   rs570492039       0.8138            1 
  19    rs68159132       0.9234            1 
  19     rs5826903       0.4136            1 
  19    rs12610749       0.4206            1 
  19   rs114500600       0.7554            1 
  19     rs8102202      0.07059            1 
  19   rs200014629        0.513            1 
  19   rs113480602       0.5309            1 
  19     rs6510858       0.9478            1 
  19   rs112270862       0.6355            1 
  19   rs112047027       0.1864            1 
  19   rs562544125       0.3236            1 
  19   rs549551792       0.9974            1 
  19    rs60386129       0.8326            1 
  19   rs111850522       0.2077            1 
  19    rs75397041       0.0123            1 
  19   rs202128143       0.2937            1 
  19   rs139787145       0.2387            1 
  19   rs148378949       0.3236            1 
  19    rs74422372       0.8196            1 
  19   rs192855697       0.3236            1 
  19     rs2007774       0.7151            1 
  19     rs2007761       0.9669            1 
  19   rs200182058       0.8196            1 
  19     rs2336068       0.8868            1 
  19   rs557383692       0.4403            1 
  19   rs148487998       0.8196            1 
  19   rs112742683       0.5912            1 
  19    rs73552423       0.8196            1 
  19   rs140598402       0.8196            1 
  19    rs75694600       0.4136            1 
  19    rs28721898       0.4037            1 
  19     rs2446203       0.9792            1 
  19    rs55814356       0.9669            1 
  19    rs73920064        0.704            1 
  19   rs138509270       0.5239            1 
  19    rs28542390       0.4037            1 
  19   rs114965986       0.3236            1 
  19   rs113321396       0.8196            1 
  19    rs79582876       0.6812            1 
  19    rs57800928        0.509            1 
  19   rs112091285        0.704            1 
  19    rs80020143       0.6224            1 
  19    rs72987170       0.9669            1 
  19    rs76444128        0.704            1 
  19    rs11880922       0.3631            1 
  19    rs79008529       0.2406            1 
  19    rs11878862       0.7081            1 
  19    rs59447241       0.9335            1 
  19   rs151116256        0.704            1 
  19   rs150950820       0.4403            1 
  19   rs201393824       0.3992            1 
  19   rs111430527       0.5578            1 
  19   rs113732036       0.9268            1 
  19    rs75708854       0.6042            1 
  19    rs60538197       0.9268            1 
  19   rs112956342       0.7638            1 
  19   rs112880059       0.2896            1 
  19    rs73920065       0.1558            1 
  19    rs59337126       0.1905            1 
  19   rs143077610       0.8633            1 
  19   rs144726938       0.2917            1 
  19   rs149536835       0.0414            1 
  19    rs10422361       0.2553            1 
  19   rs372188986       0.9874            1 
  19    rs79390761       0.4784            1 
  19   rs192011105       0.1528            1 
  19   rs367727421       0.1528            1 
  19    rs10417568       0.1888            1 
  19    rs10416844       0.6195            1 
  19   rs532862172       0.4784            1 
  19   rs574429788       0.7599            1 
  19   rs188389805       0.1719            1 
  19   rs139143223       0.5569            1 
  19    rs72127155       0.4228            1 
  19     rs7252435       0.9804            1 
  19     rs3834829       0.3442            1 
  19    rs10411644      0.09859            1 
  19    rs79203077      0.09859            1 
  19   rs144020501       0.2292            1 
  19     rs1678851       0.2292            1 
  19     rs1614324       0.2292            1 
  19      rs778813       0.2292            1 
  19   rs187745880       0.1877            1 
  19      rs778812       0.2292            1 
  19     rs2436519       0.8747            1 
  19     rs4807813      0.09859            1 
  19     rs4807814       0.8803            1 
  19   rs199921063       0.2511            1 
  19      rs708688       0.2292            1 
  19    rs59637174      0.09249            1 
  19      rs708689       0.2292            1 
  19   rs139529488      0.09249            1 
  19    rs73554357       0.9874            1 
  19     rs3763046      0.09249            1 
  19   rs115287619      0.06819            1 
  19    rs73554359       0.8192            1 
  19    rs61731573       0.9874            1 
  19    rs71934499       0.2292            1 
  19    rs34182948      0.09249            1 
  19    rs28523462      0.09859            1 
  19   rs115240543      0.06959            1 
  19    rs28416984      0.09859            1 
  19    rs28481711      0.09249            1 
  19    rs28724571      0.09859            1 
  19     rs6510859        0.323            1 
  19   rs190173225      0.09859            1 
  19   rs144970486       0.1719            1 
  19     rs1379868        0.106            1 
  19     rs8106995      0.05159            1 
  19     rs1622498       0.1862            1 
  19   rs143772327      0.09249            1 
  19   rs151082251      0.09249            1 
  19    rs76231074      0.09249            1 
  19   rs115043339       0.5569            1 
  19   rs114355552      0.09249            1 
  19    rs10775589      0.05159            1 
  19   rs112836591       0.8192            1 
  19   rs113189876      0.09729            1 
  19      rs778811      0.06999            1 
  19    rs10853991       0.9875            1 
  19      rs778810        0.954            1 
  19   rs148112183        0.954            1 
  19     rs8100656      0.09729            1 
  19    rs11666494       0.7005            1 
  19    rs73920067        0.704            1 
  19      rs778809       0.8954            1 
  19   rs111912575       0.8192            1 
  19   rs181778413       0.2255            1 
  19    rs35845041       0.7005            1 
  19    rs12986368       0.7005            1 
  19      rs778806       0.1862            1 
  19   rs116794036      0.08259            1 
  19    rs61740561       0.8192            1 
  19   rs112313064        0.954            1 
  19    rs17855739      0.09729            1 
  19    rs79359759        0.704            1 
  19      rs778805       0.8273            1 
  19     rs9807877       0.8803            1 
  19     rs3916080      0.08259            1 
  19    rs73536616       0.8192            1 
  19     rs3859563       0.4577            1 
  19    rs10420107       0.8273            1 
  19   rs111342270       0.8192            1 
  19   rs112641207       0.8192            1 
  19    rs10402728       0.5154            1 
  19   rs113769774       0.8192            1 
  19    rs73536626       0.8192            1 
  19    rs34940903       0.7005            1 
  19    rs80053250       0.8192            1 
  19   rs113180603       0.8192            1 
  19    rs11305548       0.4107            1 
  19    rs73536629       0.8192            1 
  19    rs17271883       0.8273            1 
  19    rs10403115       0.6612            1 
  19     rs5826905       0.7005            1 
  19   rs149138148       0.1719            1 
  19    rs12019136      0.09729            1 
  19   rs146989239       0.2333            1 
  19   rs139999431        0.177            1 
  19   rs145275499       0.1093            1 
  19     rs1678849       0.7838            1 
  19    rs60383067       0.7005            1 
  19    rs35222081       0.7005            1 
  19     rs8101385       0.1127            1 
  19    rs73920069        0.704            1 
  19     rs3760776       0.1987            1 
  19      rs708686       0.8164            1 
  19    rs10409772       0.4157            1 
  19   rs371330919       0.8109            1 
  19     rs3760775       0.6241            1 
  19     rs3760774       0.7005            1 
  19     rs3760771       0.8081            1 
  19    rs12982233       0.7005            1 
  19    rs28381973       0.4814            1 
  19    rs28742595       0.1439            1 
  19      rs874232       0.6241            1 
  19    rs28381969      0.06959            1 
  19   rs139326855       0.2522            1 
  19   rs137909900       0.5078            1 
  19   rs144569478       0.1973            1 
  19     rs3745635       0.6241            1 
  19    rs28362463       0.1973            1 
  19      rs778986       0.8776            1 
  19      rs812936       0.8776            1 
  19    rs28362459       0.6241            1 
  19    rs28362458       0.1973            1 
  19    rs11668191      0.08259            1 
  19      rs778987       0.4256            1 
  19     rs4807816       0.7005            1 
  19     rs4807052       0.7005            1 
  19   rs537757549       0.7828            1 
  19      rs809646        0.106            1 
  19     rs2561796        0.106            1 
  19     rs2637193        0.106            1 
  19   rs554274438       0.6725            1 
  19     rs2608892        0.106            1 
  19     rs2608893        0.106            1 
  19     rs2637194        0.106            1 
  19     rs2637195        0.106            1 
  19     rs2608894       0.9514            1 
  19    rs28742591       0.7764            1 
  19    rs28742588       0.3236            1 
  19    rs28742587       0.4589            1 
  19    rs28362447       0.2007            1 
  19    rs28362446       0.3236            1 
  19    rs73920070       0.8025            1 
  19     rs2306969       0.6644            1 
  19    rs28362437       0.8933            1 
  19    rs10406157        0.803            1 
  19    rs10405209       0.8558            1 
  19    rs28742581       0.3198            1 
  19     rs4807817        0.453            1 
  19    rs11671428       0.6539            1 
  19    rs10418972       0.7699            1 
  19     rs4807818       0.6812            1 
  19     rs4807819       0.6812            1 
  19    rs35082514       0.9025            1 
  19    rs11671528       0.9772            1 
  19    rs34552692       0.5324            1 
  19    rs11671555       0.5324            1 
  19    rs58634952         0.05            1 
  19    rs11882055       0.5397            1 
  19   rs576584223       0.8421            1 
  19   rs190151545       0.0244            1 
  19    rs77559081       0.4747            1 
  19    rs57861181       0.9727            1 
  19    rs11668487       0.4795            1 
  19    rs12977833       0.1882            1 
  19    rs59822531       0.1174            1 
  19    rs58309625       0.5198            1 
  19    rs77880277        0.106            1 
  19     rs2608889        0.106            1 
  19     rs2637197       0.2305            1 
  19   rs113149612       0.6672            1 
  19     rs2608890       0.7034            1 
  19   rs115471385         0.15            1 
  19    rs35939715       0.4537            1 
  19    rs56688182       0.6307            1 
  19     rs7254765       0.6894            1 
  19    rs12984439       0.5784            1 
  19   rs116810092       0.9793            1 
  19   rs114963941       0.9793            1 
  19    rs56351405       0.8961            1 
  19    rs55669463       0.4634            1 
  19   rs111244730       0.1671            1 
  19      rs778802        0.106            1 
  19      rs778803       0.8015            1 
  19    rs10414865       0.1661            1 
  19    rs73920071       0.9271            1 
  19      rs708687       0.0198            1 
  19     rs8102917       0.9337            1 
  19     rs4807053       0.5141            1 
  19    rs11667943       0.3236            1 
  19   rs150375695       0.0392            1 
  19   rs112493073       0.1061            1 
  19    rs56254644       0.3517            1 
  19   rs114662403       0.1216            1 
  19   rs116495662        0.904            1 
  19    rs73538619       0.3576            1 
  19   rs146871836       0.2885            1 
  19   rs145837984       0.5499            1 
  19      rs778988       0.2771            1 
  19   rs112991382       0.1879            1 
  19    rs34406997       0.4046            1 
  19     rs7260208       0.0255            1 
  19    rs11085149       0.2771            1 
  19    rs73538629        0.446            1 
  19    rs10406559       0.9189            1 
  19     rs7246884       0.5213            1 
  19   rs151014743       0.7253            1 
  19    rs73538630       0.1879            1 
  19   rs150399952       0.3894            1 
  19    rs28753769       0.1814            1 
  19   rs112693648       0.2885            1 
  19      rs778975       0.4914            1 
  19    rs73538632       0.3138            1 
  19      rs778976       0.5884            1 
  19    rs13343470       0.7253            1 
  19   rs111856291       0.1879            1 
  19   rs543760607       0.8208            1 
  19    rs16993239       0.6631            1 
  19     rs7249219       0.6773            1 
  19     rs7259885       0.6773            1 
  19      rs778977      0.06959            1 
  19     rs6510860       0.5685            1 
  19    rs73538641       0.1879            1 
  19    rs73920072       0.3894            1 
  19    rs11322174       0.3228            1 
  19    rs75784306       0.1879            1 
  19      rs778979       0.2771            1 
  19      rs778980       0.2771            1 
  19   rs113659374       0.3576            1 
  19     rs3892514       0.3576            1 
  19     rs3892515       0.3576            1 
  19     rs8108362       0.9894            1 
  19    rs77933818       0.5673            1 
  19    rs10426709       0.7253            1 
  19    rs73538652       0.1879            1 
  19    rs11881470       0.9894            1 
  19    rs73546550       0.1879            1 
  19     rs8101625       0.3929            1 
  19      rs778982       0.4924            1 
  19      rs778983       0.2771            1 
  19     rs4807054       0.0461            1 
  19    rs28541500       0.5933            1 
  19      rs702065       0.2771            1 
  19    rs61730513       0.2572            1 
  19      rs778970     0.005899            1 
  19    rs10412834       0.7253            1 
  19    rs59903004       0.8356            1 
  19      rs778971       0.6716            1 
  19      rs778972       0.9321            1 
  19     rs7256360       0.8651            1 
  19     rs7255893       0.6523            1 
  19     rs7255125       0.6523            1 
  19   rs137874001       0.1561            1 
  19     rs7256646       0.1589            1 
  19   rs148155052       0.7077            1 
  19    rs10404705       0.3415            1 
  19    rs58111488       0.1879            1 
  19   rs147466477       0.4152            1 
  19      rs778974      0.07389            1 
  19    rs56671476        0.602            1 
  19    rs12984793       0.9122            1 
  19    rs73546566       0.1879            1 
  19    rs75621193       0.7616            1 
  19   rs552960113       0.6023            1 
  19    rs11666151       0.3928            1 
  19   rs142612013        0.537            1 
  19   rs146828458      0.07299            1 
  19   rs139228342       0.3419            1 
  19   rs143152443       0.1561            1 
  19   rs199701591       0.2046            1 
  19   rs148102730        0.658            1 
  19     rs1674146       0.1452            1 
  19    rs12984289       0.8617            1 
  19    rs34971496       0.8617            1 
  19     rs1678854       0.5711            1 
  19    rs11355885       0.2583            1 
  19   rs142791611       0.5216            1 
  19    rs59068331       0.6586            1 
  19    rs60974710       0.6586            1 
  19     rs8108862       0.8617            1 
  19    rs11442325       0.1452            1 
  19    rs28375314       0.6586            1 
  19   rs150446611       0.3988            1 
  19     rs1678855       0.6975            1 
  19     rs1678856       0.5711            1 
  19     rs1678857       0.5711            1 
  19     rs1674149       0.3292            1 
  19     rs1678858        0.658            1 
  19    rs10407295        0.415            1 
  19    rs10409306        0.415            1 
  19    rs10407932        0.415            1 
  19    rs12973503       0.8617            1 
  19   rs112242666       0.5216            1 
  19     rs1678860       0.3928            1 
  19    rs11306508       0.3928            1 
  19    rs34764248       0.5634            1 
  19     rs1612621       0.3928            1 
  19     rs3865521        0.317            1 
  19     rs1614492       0.5011            1 
  19    rs73546588        0.215            1 
  19    rs10423970       0.4058            1 
  19     rs8109264       0.1452            1 
  19    rs10423418       0.4058            1 
  19    rs77205156       0.3988            1 
  19    rs10424279       0.4058            1 
  19    rs10425039       0.4058            1 
  19    rs10424683       0.4058            1 
  19    rs34261218       0.4731            1 
  19   rs148095216       0.4058            1 
  19   rs117410144       0.3988            1 
  19    rs10405089       0.2946            1 
  19   rs112132165       0.7319            1 
  19    rs10406814       0.9214            1 
  19    rs10406047       0.4058            1 
  19    rs71172778       0.9214            1 
  19    rs73546595       0.1381            1 
  19    rs10418257       0.4058            1 
  19    rs10412316       0.4058            1 
  19    rs10411214       0.9214            1 
  19    rs11881333      0.08619            1 
  19     rs1674153       0.3292            1 
  19     rs1674154       0.6855            1 
  19     rs2637198       0.1452            1 
  19     rs1674155       0.3292            1 
  19   rs148244510       0.7319            1 
  19     rs1678850       0.3292            1 
  19   rs548447348       0.3988            1 
  19    rs10420696       0.7692            1 
  19   rs200977535       0.3928            1 
  19    rs77102125       0.1875            1 
  19    rs12981580       0.3928            1 
  19    rs61293321       0.3928            1 
  19    rs61507041       0.3928            1 
  19   rs145377516       0.7319            1 
  19   rs200694765       0.2866            1 
  19     rs8113052       0.6846            1 
  19     rs8102177       0.6846            1 
  19   rs201622322       0.7319            1 
  19    rs12974377         0.53            1 
  19   rs146543131       0.7319            1 
  19    rs62106025       0.3292            1 
  19    rs58013564       0.1212            1 
  19     rs6510861       0.4722            1 
  19   rs149300280       0.3988            1 
  19    rs55702327       0.2292            1 
  19   rs111662569       0.0109            1 
  19   rs113752432      0.06119            1 
  19    rs73548308       0.0109            1 
  19    rs28508130       0.5216            1 
  19    rs28366403       0.5216            1 
  19     rs1674160       0.2847            1 
  19   rs185767679       0.0114            1 
  19     rs1678869       0.4996            1 
  19     rs1674159       0.7319            1 
  19    rs11667261       0.1452            1 
  19   rs112910547       0.0221            1 
  19    rs10407831       0.2431            1 
  19     rs2561794       0.2173            1 
  19     rs2637199       0.3292            1 
  19     rs8103609       0.0353            1 
  19   rs535327199       0.8139            1 
  19   rs146580252       0.7319            1 
  19   rs139741322       0.0348            1 
  19   rs149779298       0.2119            1 
  19    rs35997297       0.3928            1 
  19     rs2637200       0.6855            1 
  19   rs541521794        0.035            1 
  19     rs2608895        0.169            1 
  19     rs2637201       0.9924            1 
  19     rs2637202       0.1452            1 
  19    rs11085152       0.4969            1 
  19    rs79264470       0.8395            1 
  19     rs1678864       0.9924            1 
  19    rs73548324        0.215            1 
  19    rs12972385       0.3561            1 
  19    rs10420396       0.5216            1 
  19    rs58163206       0.2837            1 
  19     rs1678865       0.3561            1 
  19    rs67849401       0.5216            1 
  19     rs1674158       0.9924            1 
  19     rs1678866       0.3355            1 
  19    rs73548332       0.2317            1 
  19    rs74500071        0.215            1 
  19     rs1626918      0.08799            1 
  19     rs1678867       0.4697            1 
  19     rs1627779       0.9924            1 
  19     rs1628564       0.4627            1 
  19     rs1629368       0.3561            1 
  19    rs60236148        0.215            1 
  19    rs77452913       0.8395            1 
  19     rs1631032         0.23            1 
  19     rs1678868       0.9924            1 
  19   rs192066309       0.4109            1 
  19    rs28506987       0.8549            1 
  19    rs76691409       0.5128            1 
  19     rs7257835       0.8395            1 
  19     rs3889896       0.8832            1 
  19   rs113846482       0.1452            1 
  19      rs702064       0.8589            1 
  19   rs114489799       0.0253            1 
  19    rs10421538        0.722            1 
  19     rs7255840        0.722            1 
  19    rs59996701       0.0253            1 
  19    rs73920084        0.492            1 
  19     rs4807821       0.9578            1 
  19   rs111790118       0.1506            1 
  19     rs4807822       0.7777            1 
  19   rs375635492       0.2463            1 
  19      rs778801        0.952            1 
  19   rs143394995       0.5977            1 
  19   rs114385434       0.5977            1 
  19      rs778800        0.952            1 
  19    rs73548352       0.1481            1 
  19   rs113610796       0.6821            1 
  19    rs28473717       0.5977            1 
  19   rs116028877       0.3988            1 
  19     rs4807055       0.2032            1 
  19     rs7245450       0.2032            1 
  19   rs146480385       0.1506            1 
  19     rs7246733       0.6617            1 
  19   rs140101087       0.0253            1 
  19   rs545310981       0.6371            1 
  19    rs35728843       0.8589            1 
  19     rs8108064       0.3348            1 
  19     rs1056987       0.5915            1 
  19   rs115530541       0.5977            1 
  19   rs114987286       0.0253            1 
  19     rs6510862       0.5915            1 
  19   rs114104610       0.4109            1 
  19    rs80329663       0.0253            1 
  19    rs55660714       0.8533            1 
  19    rs10406399       0.3348            1 
  19   rs150926741       0.6814            1 
  19    rs33945799       0.9829            1 
  19      rs543519       0.8589            1 
  19    rs77008912       0.6821            1 
  19      rs542767       0.3348            1 
  19      rs539052       0.3348            1 
  19     rs4807057       0.2032            1 
  19      rs432990       0.3913            1 
  19      rs417337       0.5915            1 
  19    rs34366264       0.8589            1 
  19      rs483466       0.5915            1 
  19      rs447980       0.3348            1 
  19      rs445493       0.3348            1 
  19   rs144253763       0.7332            1 
  19   rs116353040       0.4109            1 
  19    rs10404195       0.6821            1 
  19      rs420458       0.6521            1 
  19    rs74809330       0.1299            1 
  19   rs115660924       0.0253            1 
  19    rs10419322       0.4452            1 
  19    rs76856385       0.9484            1 
  19    rs11393158       0.5915            1 
  19     rs7260578       0.6745            1 
  19    rs73539613       0.1299            1 
  19     rs4807823       0.3913            1 
  19   rs150429696       0.4452            1 
  19   rs545404295       0.2983            1 
  19   rs144101466       0.0253            1 
  19    rs61064939       0.1299            1 
  19    rs60628887       0.1481            1 
  19   rs542774059       0.6725            1 
  19      rs274789       0.8102            1 
  19   rs112968295       0.2551            1 
  19   rs111261114       0.2694            1 
  19   rs555591251       0.5129            1 
  19    rs11882811       0.8781            1 
  19      rs274788       0.8131            1 
  19      rs274787       0.7039            1 
  19      rs274786       0.8533            1 
  19   rs114297580       0.0253            1 
  19   rs142905426       0.0253            1 
  19      rs274784       0.8589            1 
  19    rs78909912       0.0253            1 
  19     rs7249419       0.4952            1 
  19     rs7248090       0.4952            1 
  19    rs79897803       0.9484            1 
  19    rs11437855       0.4952            1 
  19    rs61741511       0.5009            1 
  19    rs78387443       0.9484            1 
  19    rs74174355       0.8589            1 
  19    rs77750510       0.0253            1 
  19    rs10423464       0.8248            1 
  19   rs141138526       0.0368            1 
  19     rs2245651       0.3325            1 
  19     rs2245650       0.3393            1 
  19   rs114280035       0.4109            1 
  19   rs114775620        0.468            1 
  19    rs79512178       0.0253            1 
  19    rs57117157       0.0253            1 
  19    rs10407369       0.5977            1 
  19      rs274796       0.0211            1 
  19    rs10421873       0.5977            1 
  19    rs76276705       0.1506            1 
  19     rs5826910       0.8736            1 
  19   rs113948981       0.9591            1 
  19   rs115381213       0.2443            1 
  19    rs73539627       0.3062            1 
  19    rs58706158       0.3882            1 
  19   rs139188821       0.1452            1 
  19   rs115164822       0.5977            1 
  19    rs73920090       0.3466            1 
  19    rs78521116       0.3081            1 
  19   rs116467332       0.4109            1 
  19    rs77540905       0.3081            1 
  19    rs10417885       0.5977            1 
  19     rs8107420       0.3081            1 
  19    rs10405707       0.5977            1 
  19    rs77604270       0.3081            1 
  19      rs274794       0.7434            1 
  19    rs10422021       0.5977            1 
  19      rs274793       0.7434            1 
  19    rs56002800       0.2246            1 
  19    rs11085154       0.1612            1 
  19   rs561760978       0.3081            1 
  19    rs76428391       0.3081            1 
  19    rs76505415       0.3081            1 
  19    rs28676824       0.7121            1 
  19     rs7253733       0.3466            1 
  19      rs121742       0.2246            1 
  19   rs116465967       0.7121            1 
  19    rs75234676       0.3081            1 
  19    rs78736229      0.07069            1 
  19      rs274792       0.8061            1 
  19      rs274791       0.4161            1 
  19   rs114829599       0.3081            1 
  19   rs116188150       0.3081            1 
  19    rs71925452       0.3882            1 
  19     rs8105367       0.3081            1 
  19    rs12462305       0.1388            1 
  19   rs114900219       0.5977            1 
  19    rs77801611       0.3081            1 
  19     rs6510863        0.956            1 
  19   rs145391175       0.1481            1 
  19   rs138419778      0.07069            1 
  19    rs79519121      0.07069            1 
  19   rs199694952      0.07069            1 
  19     rs2067089       0.3882            1 
  19       rs81570       0.4161            1 
  19   rs558285568       0.4659            1 
  19     rs7258475       0.2054            1 
  19    rs12459051       0.7434            1 
  19   rs115421085       0.3663            1 
  19     rs7252993       0.1377            1 
  19   rs113797077       0.6964            1 
  19   rs114407272       0.5442            1 
  19    rs59272043       0.3079            1 
  19    rs57776338      0.05549            1 
  19    rs73920096       0.3081            1 
  19   rs115243272       0.5977            1 
  19   rs115002923       0.5977            1 
  19     rs4807825       0.1149            1 
  19     rs8108471       0.1837            1 
  19     rs7251218       0.2322            1 
  19    rs59174308       0.0312            1 
  19    rs28453379       0.5977            1 
  19    rs61461754       0.3062            1 
  19     rs7259761       0.2054            1 
  19    rs73920098       0.1837            1 
  19    rs77638824       0.3081            1 
  19    rs76774936       0.0253            1 
  19   rs114171699       0.5977            1 
  19    rs73920099       0.1837            1 
  19    rs34831649       0.2054            1 
  19    rs10414882       0.7871            1 
  19   rs537868498       0.5389            1 
  19    rs78859616      0.07069            1 
  19   rs115310383       0.4109            1 
  19    rs79029050       0.5389            1 
  19    rs28590395       0.2322            1 
  19   rs145134461       0.1837            1 
  19    rs12985605       0.2054            1 
  19      rs548323       0.2322            1 
  19    rs67416888       0.1837            1 
  19   rs568728229       0.1837            1 
  19   rs534407911       0.3119            1 
  19      rs626000       0.2054            1 
  19      rs551244       0.2097            1 
  19    rs73920100       0.1837            1 
  19      rs639251       0.1149            1 
  19    rs56061427       0.2584            1 
  19    rs36071073       0.2054            1 
  19     rs8102722       0.1837            1 
  19    rs73920102       0.1837            1 
  19    rs73923403       0.3384            1 
  19    rs12610356       0.5686            1 
  19   rs115852443       0.4109            1 
  19    rs73923404       0.1837            1 
  19   rs142372412       0.2785            1 
  19      rs525452       0.7483            1 
  19      rs628271       0.4621            1 
  19    rs73923405       0.1586            1 
  19   rs149586693       0.5289            1 
  19   rs113774422       0.3785            1 
  19      rs555836      0.07509            1 
  19     rs2024163       0.2885            1 
  19      rs481912       0.2054            1 
  19    rs55831999       0.2423            1 
  19    rs28436149       0.3785            1 
  19    rs58761764       0.2423            1 
  19      rs671892       0.7401            1 
  19    rs73923406       0.2423            1 
  19      rs581910       0.4945            1 
  19     rs7248008       0.5052            1 
  19    rs73923408       0.2423            1 
  19    rs10404724       0.2971            1 
  19    rs76049419       0.2779            1 
  19    rs73923409       0.2423            1 
  19    rs73923410       0.2423            1 
  19    rs10425737       0.2054            1 
  19    rs10406420       0.2054            1 
  19    rs10412262       0.6794            1 
  19   rs111536113       0.4179            1 
  19    rs78060389       0.4179            1 
  19   rs116302592       0.2423            1 
  19   rs200668543       0.1514            1 
  19    rs56023496       0.4128            1 
  19    rs56304400       0.4206            1 
  19   rs532372618      0.05729            1 
  19     rs4807830       0.1382            1 
  19     rs4807831      0.05539            1 
  19    rs80012190       0.4179            1 
  19   rs571174580      0.07009            1 
  19   rs114737389       0.2779            1 
  19   rs142520289       0.0253            1 
  19   rs530500429       0.3401            1 
  19    rs75844401       0.2423            1 
  19     rs6510864       0.2107            1 
  19     rs6510865      0.05819            1 
  19     rs6510866       0.8387            1 
  19      rs527515       0.0284            1 
  19    rs75734271        0.233            1 
  19      rs552320       0.4945            1 
  19     rs7259058       0.2423            1 
  19   rs140982422       0.2423            1 
  19    rs10407747       0.5977            1 
  19   rs115063080        0.233            1 
  19      rs434040       0.9907            1 
  19   rs113822695        0.233            1 
  19    rs58052845       0.2423            1 
  19   rs141573296      0.07069            1 
  19   rs201860571        0.233            1 
  19      rs372890       0.9881            1 
  19     rs1270038       0.9907            1 
  19    rs79786852       0.3988            1 
  19    rs74821533       0.5977            1 
  19      rs494642      0.07659            1 
  19    rs73923411       0.2423            1 
  19    rs57828334       0.2779            1 
  19      rs574567       0.9881            1 
  19    rs67982039       0.6979            1 
  19    rs73923412       0.2423            1 
  19     rs1638538      0.05189            1 
  19   rs111653728       0.5289            1 
  19      rs731773       0.1217            1 
  19      rs398592       0.5546            1 
  19    rs80255471       0.8917            1 
  19   rs563082656       0.9098            1 
  19    rs79314920       0.2393            1 
  19    rs71942694       0.1217            1 
  19    rs11880463       0.5753            1 
  19      rs452767       0.9687            1 
  19     rs2302222       0.1217            1 
  19    rs57452891       0.1534            1 
  19    esv3643546        0.737            1 
  19      rs398462        0.945            1 
  19      rs454532       0.4972            1 
  19   rs115849142       0.9369            1 
  19      rs672355          0.2            1 
  19    rs12984893       0.1217            1 
  19    rs12974931       0.1217            1 
  19   rs112110212       0.9777            1 
  19    rs78125990          0.2            1 
  19    rs73923415       0.9789            1 
  19     rs6510867       0.3064            1 
  19   rs114512659       0.4109            1 
  19     rs8103398       0.6164            1 
  19    rs28421560       0.3991            1 
  19     rs3795017       0.1812            1 
  19     rs3795016       0.2639            1 
  19   rs143140157       0.3633            1 
  19      rs530942       0.3173            1 
  19   rs114090653       0.7076            1 
  19    rs78985335       0.8917            1 
  19   rs147242114       0.1656            1 
  19   rs115099377       0.4109            1 
  19   rs112842748       0.9368            1 
  19    rs75933578        0.217            1 
  19   rs111638245        0.573            1 
  19    rs10408217        0.964            1 
  19    rs10411237       0.7128            1 
  19    rs11879954       0.7128            1 
  19    rs11881902       0.7128            1 
  19    rs10420456       0.1656            1 
  19   rs145849096       0.1985            1 
  19    rs10420873       0.5412            1 
  19    rs10418579       0.1656            1 
  19    rs73547541       0.7956            1 
  19    rs76045003        0.217            1 
  19    rs79342694       0.4327            1 
  19   rs183550614       0.6775            1 
  19    rs10402257       0.4327            1 
  19    rs10403518       0.4065            1 
  19    rs10409633       0.4327            1 
  19      rs563793        0.777            1 
  19      rs563771       0.8178            1 
  19      rs598236       0.4065            1 
  19      rs585107       0.6101            1 
  19   rs114389016       0.4109            1 
  19   rs143193745       0.6775            1 
  19      rs528062        0.777            1 
  19   rs145663572       0.1656            1 
  19      rs505401       0.6051            1 
  19   rs367991289       0.9862            1 
  19   rs116414903       0.5993            1 
  19    rs57740431       0.6775            1 
  19      rs502646       0.6101            1 
  19    rs59836278       0.7956            1 
  19    rs10417339       0.7394            1 
  19    rs58546514       0.7956            1 
  19   rs531706842      0.05259            1 
  19    rs59045422       0.9732            1 
  19   rs115371334        0.217            1 
  19    rs57838932       0.5722            1 
  19      rs521878       0.9815            1 
  19   rs111480618       0.3764            1 
  19    rs12977353       0.5394            1 
  19      rs617748       0.9815            1 
  19      rs645760        0.777            1 
  19     rs8105106       0.7381            1 
  19     rs1865028        0.777            1 
  19    rs73547555       0.9732            1 
  19   rs114102851       0.1656            1 
  19    rs78807434       0.7381            1 
  19      rs608145        0.777            1 
  19   rs145090757       0.1656            1 
  19      rs609898       0.3249            1 
  19      rs510664       0.9815            1 
  19     rs6510869       0.2778            1 
  19   rs111635621       0.5084            1 
  19      rs476596       0.4432            1 
  19    rs73547557       0.9732            1 
  19    rs73547558       0.9732            1 
  19   rs116834145        0.217            1 
  19    rs80190249        0.217            1 
  19    rs12974192       0.2905            1 
  19    rs61460442       0.1838            1 
  19   rs141504032       0.8375            1 
  19   rs114550549       0.6937            1 
  19      rs527555        0.932            1 
  19    rs58905799       0.4327            1 
  19   rs116208371       0.5993            1 
  19    rs78378620       0.8917            1 
  19      rs679368       0.4838            1 
  19    rs73923421       0.7606            1 
  19      rs493615        0.932            1 
  19   rs114420633       0.5993            1 
  19   rs116518628       0.8917            1 
  19      rs577139       0.4838            1 
  19      rs576366       0.5927            1 
  19      rs549785       0.7101            1 
  19   rs114313600       0.4109            1 
  19    rs16993334       0.8917            1 
  19   rs146517552       0.3988            1 
  19    rs73547564       0.6924            1 
  19    rs10423666        0.792            1 
  19    rs10423680       0.6924            1 
  19    rs56788109       0.6775            1 
  19    rs11878522       0.6937            1 
  19   rs115045092       0.8917            1 
  19    rs77665129        0.217            1 
  19    rs76050221       0.6937            1 
  19    rs79443459       0.5927            1 
  19    rs79101058       0.5927            1 
  19    rs58259461       0.9813            1 
  19    rs57165886       0.9732            1 
  19    rs78613466       0.5927            1 
  19    rs77614605       0.6775            1 
  19     rs7254081       0.7101            1 
  19    rs57628698       0.6924            1 
  19    rs80210175       0.4838            1 
  19    rs73555668       0.9813            1 
  19    rs73555670       0.6924            1 
  19   rs138358430       0.4838            1 
  19   rs151173567       0.2091            1 
  19    rs73555671       0.9732            1 
  19   rs115621513       0.3663            1 
  19    rs75807193       0.9541            1 
  19    rs10401913       0.6937            1 
  19    rs73555674       0.9813            1 
  19    rs10402138       0.6924            1 
  19   rs145232671       0.4109            1 
  19   rs116689230       0.6937            1 
  19    rs13343964       0.4327            1 
  19   rs147254722       0.3663            1 
  19      rs669638       0.4838            1 
  19    rs75366109        0.217            1 
  19    rs16993340       0.8917            1 
  19   rs113958185        0.217            1 
  19   rs113441103        0.217            1 
  19    rs10411646       0.6937            1 
  19    rs13345465        0.863            1 
  19    rs13345582        0.492            1 
  19    rs16993344       0.4575            1 
  19      rs577554       0.8092            1 
  19    rs16993348       0.5084            1 
  19    rs79130990       0.9813            1 
  19    rs76820960       0.4838            1 
  19    rs28877689       0.4327            1 
  19    rs10425716       0.4327            1 
  19    rs10407834       0.7998            1 
  19   rs113735104       0.7933            1 
  19    rs78494775        0.217            1 
  19    rs73923425       0.7933            1 
  19    rs73541908       0.9732            1 
  19    rs78612848        0.217            1 
  19    rs11879056       0.4285            1 
  19    rs35078478       0.9813            1 
  19   rs113314908        0.217            1 
  19     rs8103560       0.4065            1 
  19      rs604710       0.7258            1 
  19    rs10417019       0.6937            1 
  19     rs6510871        0.471            1 
  19      rs532145       0.4838            1 
  19    rs78698956       0.8926            1 
  19    rs11363444       0.5979            1 
  19     rs2288846       0.2905            1 
  19   rs115824332       0.6937            1 
  19     rs3838916        0.932            1 
  19      rs694758       0.4838            1 
  19    rs73541921       0.9732            1 
  19      rs640913        0.932            1 
  19   rs115120742       0.9054            1 
  19    rs10424464       0.6937            1 
  19    rs16989868         0.45            1 
  19    rs73541925       0.9813            1 
  19    rs77619851        0.217            1 
  19    rs61731072       0.6937            1 
  19    rs35193540       0.6937            1 
  19   rs113791110        0.217            1 
  19    rs11666695       0.2905            1 
  19     rs6510872        0.932            1 
  19    rs73923428         0.45            1 
  19    rs28421503       0.8671            1 
  19    rs28489448       0.6937            1 
  19    rs28760585       0.5672            1 
  19    rs28393650        0.932            1 
  19   rs570128570       0.9732            1 
  19    rs76452762       0.3787            1 
  19   rs144945223        0.217            1 
  19   rs113972698         0.45            1 
  19   rs544173946       0.4838            1 
  19   rs553142802       0.2578            1 
  19    rs77063334         0.45            1 
  19   rs115215622       0.4607            1 
  19   rs112708357        0.217            1 
  19   rs558543579       0.8413            1 
  19   rs114886630       0.6937            1 
  19    rs73541931       0.9732            1 
  19     rs8113431       0.5084            1 
  19    rs76158626       0.9981            1 
  19   rs111907688       0.5927            1 
  19    rs10402841       0.8671            1 
  19    rs78584255        0.217            1 
  19    rs55923207         0.45            1 
  19    rs17842398       0.4838            1 
  19    rs79135336       0.6937            1 
  19    rs58506788       0.7916            1 
  19   rs116583711       0.8917            1 
  19   rs111523968        0.217            1 
  19    rs74895591        0.217            1 
  19   rs112724667         0.45            1 
  19    rs28524792         0.45            1 
  19   rs112702826        0.217            1 
  19    rs77514081       0.9054            1 
  19    rs73923429         0.45            1 
  19   rs201115984       0.6937            1 
  19     rs7246925       0.4065            1 
  19    rs61358944       0.5084            1 
  19   rs112661498        0.217            1 
  19   rs116082689       0.9054            1 
  19    rs78486160         0.45            1 
  19    rs78944643       0.4838            1 
  19    rs79196960       0.5486            1 
  19   rs531647824       0.9732            1 
  19      rs478239       0.4065            1 
  19   rs116207857       0.9054            1 
  19    rs28790283        0.451            1 
  19   rs115054623       0.9054            1 
  19   rs111587572        0.217            1 
  19    rs11881111       0.6937            1 
  19    rs10424449       0.6937            1 
  19    rs76490307        0.217            1 
  19   rs140407047       0.6937            1 
  19    rs78074720       0.9054            1 
  19    rs10410809       0.6937            1 
  19   rs115261052       0.6937            1 
  19    rs75162614        0.217            1 
  19   rs113625471        0.217            1 
  19    rs75915449        0.217            1 
  19    rs10419436        0.451            1 
  19   rs114734355       0.8917            1 
  19    rs73541940       0.3869            1 
  19   rs112549511       0.4596            1 
  19    rs17842397       0.8263            1 
  19    rs10424290       0.6937            1 
  19   rs114055175       0.4607            1 
  19    rs73923432        0.451            1 
  19    rs73923433        0.451            1 
  19   rs145242562       0.8917            1 
  19     rs7247400       0.9813            1 
  19     rs1110625        0.451            1 
  19   rs145515071        0.217            1 
  19     rs1110624        0.451            1 
  19   rs143270181       0.5887            1 
  19    rs74793478       0.4607            1 
  19   rs137890686       0.8917            1 
  19    rs77294189        0.217            1 
  19    rs76623884       0.4838            1 
  19    rs10410263        0.795            1 
  19     rs1110622       0.7933            1 
  19     rs1110621       0.4065            1 
  19     rs3795010       0.4065            1 
  19   rs114302463       0.8917            1 
  19    rs11298163       0.4065            1 
  19    rs61426112       0.6775            1 
  19   rs115578373       0.8917            1 
  19   rs570213340       0.4327            1 
  19    rs73549940       0.9813            1 
  19      rs683305        0.932            1 
  19    rs79554965        0.217            1 
  19    rs73549942       0.9732            1 
  19      rs509081       0.4838            1 
  19      rs509079       0.4838            1 
  19    rs80336072       0.5486            1 
  19   rs111964534        0.217            1 
  19    rs74695033       0.6937            1 
  19    rs73549943       0.9732            1 
  19   rs111802507       0.4109            1 
  19   rs114214766       0.6775            1 
  19    rs73923435        0.451            1 
  19     rs7255387       0.9813            1 
  19    rs78960448       0.6937            1 
  19    rs75460141       0.6775            1 
  19      rs574937       0.5257            1 
  19    rs10415213       0.6937            1 
  19      rs572011       0.4838            1 
  19    rs80111252       0.9981            1 
  19    rs73923436        0.451            1 
  19   rs114137841       0.3787            1 
  19    rs60902169        0.795            1 
  19    rs80001830       0.6937            1 
  19   rs138436876       0.4327            1 
  19    rs35989251       0.4065            1 
  19    rs78936951       0.6775            1 
  19    rs79200872       0.5084            1 
  19    rs73549950        0.471            1 
  19    rs60827844        0.451            1 
  19    rs10419786       0.4861            1 
  19      rs687320       0.8411            1 
  19      rs687789       0.5461            1 
  19      rs687791       0.5461            1 
  19    rs10412321       0.4327            1 
  19    rs73549954       0.9732            1 
  19    rs28449972       0.7696            1 
  19    rs12979180       0.2905            1 
  19    rs11880033       0.2905            1 
  19   rs112156119       0.2241            1 
  19   rs116780067       0.6021            1 
  19      rs553528       0.8263            1 
  19    rs10401349       0.6937            1 
  19    rs10403344       0.4607            1 
  19      rs622574       0.4838            1 
  19      rs623062       0.8263            1 
  19   rs113961306        0.217            1 
  19    rs10407686       0.6937            1 
  19    rs10408625       0.6937            1 
  19      rs637094        0.932            1 
  19    rs59277920       0.5094            1 
  19   rs115117074       0.8917            1 
  19   rs138598087        0.217            1 
  19      rs602054       0.9208            1 
  19      rs573297       0.4908            1 
  19   rs114678243       0.8917            1 
  19    rs78293648       0.6775            1 
  19   rs201515277       0.4969            1 
  19   rs143824257       0.8263            1 
  19   rs147254341       0.9981            1 
  19    rs59907625       0.3367            1 
  19   rs111856345       0.9813            1 
  19    rs58617377       0.3367            1 
  19   rs140199860       0.4838            1 
  19   rs573939462      0.07859            1 
  19    rs78597455       0.8263            1 
  19    rs11880706       0.3367            1 
  19   rs116105499       0.4838            1 
  19   rs112714471        0.217            1 
  19   rs138190849       0.8917            1 
  19   rs546169517       0.9152            1 
  19      rs543030       0.4908            1 
  19   rs113706407         0.45            1 
  19   rs144733211       0.8139            1 
  19   rs148125491       0.8917            1 
  19   rs564185905       0.8457            1 
  19   rs113240307        0.217            1 
  19     rs7251098       0.6775            1 
  19   rs115022256       0.9604            1 
  19      rs609335       0.8263            1 
  19   rs114478046       0.5084            1 
  19    rs66503447         0.58            1 
  19    rs76024709        0.217            1 
  19    rs77657770        0.217            1 
  19    rs77517239       0.9506            1 
  19    rs11665960       0.2905            1 
  19    rs11666200       0.2905            1 
  19     rs2163802       0.2905            1 
  19   rs143326088       0.4838            1 
  19    rs11879739        0.932            1 
  19    rs76428705        0.217            1 
  19    rs73549958       0.9813            1 
  19   rs368962252        0.492            1 
  19    rs28479876       0.6937            1 
  19      rs476988       0.8263            1 
  19    rs73549960        0.492            1 
  19    rs73923443       0.7933            1 
  19    rs73549964       0.9732            1 
  19    rs10406048       0.4327            1 
  19    rs78148525       0.6937            1 
  19      rs557318        0.932            1 
  19   rs111725429       0.4908            1 
  19    rs11879374       0.6937            1 
  19    rs74561304       0.9981            1 
  19      rs588236       0.4838            1 
  19     rs3795009       0.6937            1 
  19      rs550905        0.932            1 
  19    rs73549967       0.9732            1 
  19   rs111973445        0.217            1 
  19    rs75645001        0.217            1 
  19     rs7246824       0.6775            1 
  19   rs111360723        0.217            1 
  19    rs78478209        0.471            1 
  19    rs28718730       0.6937            1 
  19   rs114348542       0.4838            1 
  19    rs74452731       0.4838            1 
  19   rs142775072       0.8065            1 
  19    rs73549970       0.9732            1 
  19    rs10405373       0.3367            1 
  19   rs111660512       0.4109            1 
  19   rs540815089        0.217            1 
  19   rs112541629       0.6775            1 
  19    rs76369997       0.4838            1 
  19     rs8103735       0.6937            1 
  19   rs182727077       0.8917            1 
  19    rs56730124       0.4607            1 
  19   rs113376976       0.9813            1 
  19   rs146533533        0.217            1 
  19     rs8108378       0.6937            1 
  19     rs8108512        0.852            1 
  19    rs12975650       0.2905            1 
  19    rs73549979       0.9732            1 
  19     rs8107977       0.4065            1 
  19    rs11670606       0.2905            1 
  19   rs148143748       0.4838            1 
  19   rs141976291        0.217            1 
  19    rs28460625       0.6937            1 
  19    rs16993371       0.6221            1 
  19    rs10405994        0.932            1 
  19    rs17271924       0.6937            1 
  19    rs78380430       0.6775            1 
  19    rs73549985        0.949            1 
  19    rs16993372       0.4422            1 
  19    rs73549989       0.9111            1 
  19    rs75596836       0.8415            1 
  19    rs73549991       0.9732            1 
  19    rs16993374       0.7933            1 
  19   rs542815659       0.5868            1 
  19    rs16993376       0.7933            1 
  19   rs150889266       0.6937            1 
  19     rs9676759        0.217            1 
  19    rs10418205       0.4065            1 
  19    rs73549994       0.9506            1 
  19   rs200954323        0.217            1 
  19    rs71741773       0.4607            1 
  19   rs201584029       0.8699            1 
  19   rs143544211       0.9284            1 
  19    rs10404544        0.932            1 
  19    rs73543052       0.7866            1 
  19    rs79564426       0.8917            1 
  19    rs10423669       0.4327            1 
  19    rs10411604       0.8411            1 
  19    rs79791918       0.4838            1 
  19    rs10411815        0.932            1 
  19    rs10405147       0.6937            1 
  19    rs75093002       0.9054            1 
  19     rs8108217       0.4422            1 
  19    rs76012882       0.9054            1 
  19    rs58452134       0.7866            1 
  19    rs58220924       0.4158            1 
  19     rs8108892       0.4065            1 
  19    rs58693730       0.9054            1 
  19    rs10401490       0.6937            1 
  19    rs73543057       0.4158            1 
  19    rs10422245       0.6937            1 
  19   rs115014675       0.4607            1 
  19   rs141815985        0.285            1 
  19   rs200865688       0.7067            1 
  19    rs10402293       0.6937            1 
  19    rs73543060       0.4422            1 
  19   rs115178519       0.9054            1 
  19   rs115936678       0.8917            1 
  19    rs10401351       0.9816            1 
  19    rs73543063       0.9813            1 
  19    rs10409535        0.932            1 
  19    rs79114230       0.7813            1 
  19    rs16993388         0.45            1 
  19    rs78846755       0.9054            1 
  19    rs10408410       0.4607            1 
  19    rs10416794       0.9965            1 
  19    rs10416027       0.9965            1 
  19   rs148002503        0.217            1 
  19    rs56677442       0.9965            1 
  19    rs57895191         0.45            1 
  19   rs113346699       0.7382            1 
  19     rs8106862       0.9965            1 
  19    rs61644281       0.7866            1 
  19   rs116142891       0.4838            1 
  19    rs28441261       0.7283            1 
  19   rs144248270       0.9981            1 
  19   rs113025966       0.4109            1 
  19    rs10425519         0.45            1 
  19    rs10407185       0.6336            1 
  19    rs10427036       0.6336            1 
  19    rs10425506       0.6937            1 
  19    rs73923451       0.6336            1 
  19     rs9636181       0.5014            1 
  19   rs543952976       0.6797            1 
  19   rs200002071       0.6021            1 
  19    rs10420168         0.45            1 
  19    rs10539184       0.6336            1 
  19   rs114342391       0.9981            1 
  19   rs567031865       0.8602            1 
  19    rs10415411       0.4607            1 
  19     rs6510874       0.6336            1 
  19   rs115329736       0.9054            1 
  19     rs9636182       0.8922            1 
  19   rs141207151       0.5316            1 
  19     rs8109482       0.6336            1 
  19    rs79848801       0.9054            1 
  19     rs8110142        0.548            1 
  19   rs114663324       0.9981            1 
  19    rs78656288       0.5316            1 
  19    rs11085156       0.2905            1 
  19     rs8113710        0.548            1 
  19     rs8102649       0.7866            1 
  19     rs8102784        0.548            1 
  19   rs150605786       0.6775            1 
  19   rs143055136       0.5316            1 
  19    rs57365030       0.5321            1 
  19   rs111444609       0.4943            1 
  19    rs78658368       0.8922            1 
  19     rs8104313       0.6361            1 
  19    rs77806179       0.7866            1 
  19   rs111313263       0.6937            1 
  19     rs7253993       0.5416            1 
  19    rs59583096       0.8498            1 
  19     rs8111823       0.7242            1 
  19   rs116049224       0.9981            1 
  19    rs11879285       0.6937            1 
  19     rs8100976       0.7623            1 
  19     rs4505447       0.3672            1 
  19   rs188381494       0.6775            1 
  19   rs375458669       0.6775            1 
  19   rs532696338       0.5488            1 
  19   rs114349183       0.6937            1 
  19     rs4525615        0.942            1 
  19   rs111636182       0.9794            1 
  19     rs6510875       0.6308            1 
  19   rs112556895       0.9648            1 
  19   rs113498659        0.949            1 
  19   rs112149488       0.7061            1 
  19    rs10407886       0.3608            1 
  19    rs11439793        0.437            1 
  19     rs8106772        0.478            1 
  19    rs76980039       0.6775            1 
  19   rs113449807       0.8877            1 
  19     rs7256341        0.478            1 
  19    rs76144025       0.9981            1 
  19    rs10423785       0.3608            1 
  19   rs113552827       0.6937            1 
  19     rs6510876       0.8675            1 
  19   rs113008401       0.4387            1 
  19    rs10411682       0.6803            1 
  19   rs113551364       0.6937            1 
  19    rs77447384       0.6937            1 
  19    rs75183021       0.7521            1 
  19   rs142152976       0.8665            1 
  19     rs8108134       0.6937            1 
  19     rs4807836       0.4866            1 
  19     rs6510877       0.7878            1 
  19   rs112313255       0.4866            1 
  19    rs60913572       0.6665            1 
  19    rs73544815       0.8634            1 
  19    rs73544817        0.545            1 
  19    rs73544818        0.607            1 
  19    rs73923455       0.8877            1 
  19   rs139498778       0.3988            1 
  19   rs113263323      0.09909            1 
  19     rs4439887       0.4748            1 
  19    rs11673527       0.9608            1 
  19    rs73544824        0.672            1 
  19   rs115072163       0.6382            1 
  19    rs10439150       0.5863            1 
  19    rs76291861       0.3988            1 
  19   rs111668599       0.8425            1 
  19    rs61021252       0.3733            1 
  19    rs10413883        0.304            1 
  19    rs11085157       0.4533            1 
  19   rs111992688       0.8425            1 
  19   rs112150315       0.8425            1 
  19   rs147375603       0.1686            1 
  19   rs139591997       0.7303            1 
  19    rs61562494       0.2573            1 
  19   rs201144068       0.4804            1 
  19   rs115055835       0.1686            1 
  19   rs150989047       0.6382            1 
  19   rs139603767       0.9313            1 
  19   rs142357634       0.6382            1 
  19    rs10417646       0.9621            1 
  19    rs73544840       0.1686            1 
  19     rs7257652       0.6382            1 
  19    rs75104541       0.3988            1 
  19   rs199882010       0.7456            1 
  19   rs144761261       0.9504            1 
  19    rs57773560        0.973            1 
  19   rs113088340       0.8117            1 
  19    rs71972515       0.7023            1 
  19    rs77380207       0.8117            1 
  19    rs76984385       0.2169            1 
  19    rs77388642       0.7484            1 
  19   rs201241898       0.1837            1 
  19   rs139753277       0.2005            1 
  19   rs200835108       0.6382            1 
  19   rs115309890       0.6382            1 
  19    rs73544845        0.973            1 
  19   rs111322104       0.8117            1 
  19    rs56037804       0.2404            1 
  19    rs59820310       0.2189            1 
  19    rs56040361       0.1742            1 
  19    rs10153447       0.9248            1 
  19   rs112787032        0.973            1 
  19   rs111550680       0.8117            1 
  19   rs112706229       0.8767            1 
  19    rs75565842       0.6382            1 
  19     rs7507786       0.2404            1 
  19     rs7507495       0.3157            1 
  19     rs4293503       0.2404            1 
  19   rs146046646       0.1273            1 
  19     rs4447550       0.7303            1 
  19    rs12980693       0.8767            1 
  19   rs112704782       0.9795            1 
  19    rs79238723       0.1273            1 
  19     rs4290578        0.344            1 
  19    rs75838623       0.1273            1 
  19     rs1009681       0.9718            1 
  19     rs7256965        0.352            1 
  19     rs1009680       0.3223            1 
  19     rs1009679       0.3223            1 
  19     rs4807837       0.7204            1 
  19    rs61006516       0.1273            1 
  19    rs61411575       0.1273            1 
  19    rs61594329       0.1273            1 
  19    rs55932604       0.1273            1 
  19   rs201291124       0.9922            1 
  19     rs5826914       0.7781            1 
  19     rs2335631       0.1791            1 
  19    rs76214100        0.511            1 
  19   rs150339524       0.7663            1 
  19    rs73552704       0.3576            1 
  19     rs8113831       0.1802            1 
  19     rs4331435       0.1802            1 
  19   rs111475525       0.3729            1 
  19   rs113566437       0.3729            1 
  19   rs142612978        0.511            1 
  19     rs1962651       0.4548            1 
  19   rs370796775       0.5933            1 
  19    rs58477671       0.3576            1 
  19    rs11669301       0.1802            1 
  19    rs11085158       0.1802            1 
  19    rs74708046       0.3729            1 
  19   rs146530235       0.3729            1 
  19    rs11880577       0.1802            1 
  19    rs78156549       0.4909            1 
  19    rs11880614       0.2479            1 
  19    rs74551154       0.4909            1 
  19    rs76334550       0.3729            1 
  19    rs16993402       0.3729            1 
  19    rs10853992       0.8547            1 
  19     rs9304926       0.8547            1 
  19     rs9304927       0.6118            1 
  19     rs9304928       0.6118            1 
  19    rs10414397       0.8547            1 
  19     rs2163829       0.4186            1 
  19     rs4340431       0.6118            1 
  19    rs73552715       0.3576            1 
  19    rs77603127       0.3729            1 
  19   rs113302730       0.3729            1 
  19   rs111763272       0.3729            1 
  19    rs12461239       0.8547            1 
  19    rs75438961       0.1273            1 
  19    rs10401447       0.9718            1 
  19   rs571052169       0.4614            1 
  19    rs10775590       0.6118            1 
  19   rs149733827       0.1273            1 
  19   rs111639094       0.3729            1 
  19    rs58652812       0.7663            1 
  19   rs143208429       0.8547            1 
  19    rs74462855       0.3729            1 
  19   rs201294597       0.1273            1 
  19    rs11665848       0.8547            1 
  19   rs113508358       0.3729            1 
  19    rs11085159       0.8547            1 
  19     rs9636183       0.6118            1 
  19    rs11085160       0.4186            1 
  19   rs113062003       0.7303            1 
  19    rs76506598       0.1273            1 
  19   rs112809316       0.3576            1 
  19   rs140925521       0.7663            1 
  19   rs112463759       0.3729            1 
  19   rs114345187       0.4359            1 
  19    rs10409209       0.4186            1 
  19    rs74467981       0.1273            1 
  19    rs11085161       0.4039            1 
  19     rs8106174       0.9607            1 
  19   rs148805406       0.6382            1 
  19    rs10673054       0.9718            1 
  19    rs10424597       0.4039            1 
  19    rs16993408       0.3729            1 
  19     rs9304929       0.9718            1 
  19    rs77826515       0.7663            1 
  19    rs76082648       0.6268            1 
  19   rs111934751       0.3729            1 
  19    rs10413418       0.6578            1 
  19    rs55936682       0.8546            1 
  19    rs57830242       0.9607            1 
  19    rs76493785        0.511            1 
  19    rs74987967       0.7663            1 
  19   rs556996493       0.6118            1 
  19    rs10415241       0.8547            1 
  19    rs57056751       0.9718            1 
  19   rs113176149       0.3729            1 
  19   rs142601018       0.3729            1 
  19    rs62107240       0.4039            1 
  19   rs113660878       0.3729            1 
  19     rs4807838       0.8547            1 
  19    rs11085162       0.6118            1 
  19    rs79899501       0.6578            1 
  19    rs10422296       0.6001            1 
  19     rs7252466       0.6118            1 
  19    rs34245738       0.3729            1 
  19   rs548398160       0.5636            1 
  19    rs77011397       0.4472            1 
  19   rs189804896       0.6744            1 
  19   rs182054148       0.7628            1 
  19   rs558762073       0.8253            1 
  19   rs111985578       0.3576            1 
  19    rs78305737       0.3729            1 
  19    rs12104257        0.511            1 
  19    rs11085163       0.6118            1 
  19     rs1560696       0.9905            1 
  19     rs1560697       0.4186            1 
  19    rs62107242       0.5057            1 
  19    rs80218337       0.2277            1 
  19    rs77751982        0.511            1 
  19     rs7258273       0.4186            1 
  19     rs7257052       0.4186            1 
  19    rs41489445       0.2277            1 
  19   rs573517136       0.9478            1 
  19     rs4807840       0.4186            1 
  19    rs80091062       0.2277            1 
  19   rs115943792       0.6578            1 
  19    rs55718357       0.1116            1 
  19   rs530844999        0.655            1 
  19     rs6510878       0.4186            1 
  19   rs149957579       0.3149            1 
  19     rs7408308       0.4186            1 
  19    rs77855792        0.511            1 
  19    rs62107255       0.4039            1 
  19   rs111684355       0.3729            1 
  19    rs10421054        0.511            1 
  19    rs10415582       0.2277            1 
  19   rs111991673       0.3729            1 
  19    rs11672830       0.4682            1 
  19     rs9304930       0.1372            1 
  19     rs7255678       0.4186            1 
  19    rs78199136       0.7361            1 
  19    rs57207852       0.1372            1 
  19    rs77247151       0.2284            1 
  19    rs56706946       0.9851            1 
  19    rs74655191       0.5376            1 
  19    rs76569556       0.5376            1 
  19    rs78159307       0.9851            1 
  19    rs77045924       0.5376            1 
  19     rs4807841       0.5128            1 
  19    rs58060764        0.693            1 
  19    rs79864873       0.9851            1 
  19    rs75486107       0.5376            1 
  19    rs28730466        0.917            1 
  19   rs146589181       0.5376            1 
  19    rs58594133       0.9851            1 
  19   rs536662338       0.9851            1 
  19    rs78713134       0.9851            1 
  19    rs75322242       0.9851            1 
  19    rs45458891       0.6518            1 
  19   rs536596699       0.9851            1 
  19   rs536876932       0.9851            1 
  19   rs377754895       0.9851            1 
  19     rs7254965       0.4353            1 
  19    rs78461511       0.2284            1 
  19    rs16993415       0.6636            1 
  19   rs114962168       0.9851            1 
  19   rs138660898       0.7003            1 
  19   rs112935763       0.2284            1 
  19   rs138001663        0.313            1 
  19   rs149504864       0.9851            1 
  19   rs113936714       0.2284            1 
  19   rs182030662       0.9264            1 
  19   rs551347678       0.2068            1 
  19    rs78820599        0.313            1 
  19   rs115440228       0.6449            1 
  19    rs77825094       0.5761            1 
  19   rs115138899       0.9788            1 
  19     rs7508545        0.867            1 
  19   rs369191621        0.867            1 
  19   rs373448497        0.867            1 
  19   rs376099573       0.6866            1 
  19   rs370457836       0.6866            1 
  19   rs371263179       0.4619            1 
  19   rs374194063       0.4619            1 
  19   rs374865096       0.5477            1 
  19    rs78528491       0.6424            1 
  19    rs16993416        0.313            1 
  19    rs60930048       0.2284            1 
  19    rs80349943       0.4309            1 
  19   rs116179615       0.9788            1 
  19     rs1368451       0.3461            1 
  19    rs75504122       0.9851            1 
  19    rs76769540       0.9851            1 
  19    rs75463840       0.9851            1 
  19   rs113787639       0.8137            1 
  19   rs556279684       0.9851            1 
  19   rs541999011       0.9851            1 
  19     rs8111078       0.2987            1 
  19     rs8111212       0.7788            1 
  19     rs8100778       0.4243            1 
  19    rs61707093       0.9851            1 
  19     rs8100757       0.9851            1 
  19     rs8101237       0.4882            1 
  19    rs73923463       0.4359            1 
  19   rs112992828       0.5415            1 
  19     rs7251281       0.7361            1 
  19    rs58628974       0.9397            1 
  19    rs78959039       0.3186            1 
  19   rs149047047       0.4359            1 
  19    rs79473638       0.5761            1 
  19   rs113309896       0.4422            1 
  19    rs75046347       0.2284            1 
  19     rs8108969       0.3511            1 
  19     rs8109924       0.9397            1 
  19     rs6510879       0.2284            1 
  19     rs8109303       0.9397            1 
  19   rs141233561       0.9397            1 
  19    rs77435012       0.3186            1 
  19   rs112095212       0.2284            1 
  19      rs972856       0.9801            1 
  19    rs16993426       0.3511            1 
  19    rs80284985       0.9397            1 
  19    rs16993428       0.3511            1 
  19   rs111843531       0.2284            1 
  19    rs58986943       0.5376            1 
  19     rs7257261       0.6507            1 
  19    rs61386619       0.5376            1 
  19    rs60836698       0.3511            1 
  19    rs56654001       0.3511            1 
  19   rs150683826       0.9397            1 
  19    rs16993432       0.3511            1 
  19    rs79405277       0.3511            1 
  19    rs75120693       0.7361            1 
  19    rs16993434       0.3511            1 
  19   rs148591394       0.5376            1 
  19   rs113371468       0.3511            1 
  19   rs113425090       0.8554            1 
  19   rs112997455       0.8554            1 
  19    rs16993435       0.3511            1 
  19    rs16993437       0.2284            1 
  19    rs74544396       0.8554            1 
  19   rs115398918       0.5376            1 
  19    rs77295395       0.7385            1 
  19    rs61482961       0.5376            1 
  19    rs57447338       0.5111            1 
  19   rs111381433       0.6507            1 
  19   rs115267943       0.3186            1 
  19    rs78963167       0.5111            1 
  19    rs76445144       0.5111            1 
  19    rs79777071       0.5111            1 
  19    rs79375156       0.5111            1 
  19    rs11881665       0.8201            1 
  19    rs77176379       0.5111            1 
  19    rs80031577        0.816            1 
  19    rs55908734       0.8201            1 
  19    rs76446298       0.5111            1 
  19    rs79880787       0.4359            1 
  19   rs111675372       0.5111            1 
  19    rs59044755       0.5111            1 
  19    rs58862367        0.816            1 
  19    rs16993442       0.5111            1 
  19   rs144006003       0.4309            1 
  19   rs535716280       0.5761            1 
  19   rs146342042       0.5111            1 
  19    rs75565859       0.5111            1 
  19    rs71172796       0.9643            1 
  19    rs76504596       0.6507            1 
  19   rs112380849       0.5792            1 
  19    rs77217365       0.8906            1 
  19    rs16993447       0.5111            1 
  19   rs113123404       0.7118            1 
  19     rs3810456       0.7118            1 
  19    rs17851957       0.5111            1 
  19    rs80027477       0.8906            1 
  19    rs78572778       0.3186            1 
  19    rs16993450       0.5761            1 
  19    rs76167153       0.5792            1 
  19   rs114394502       0.7118            1 
  19   rs112594191       0.5111            1 
  19   rs114219540       0.3186            1 
  19    rs60170449       0.5792            1 
  19    rs75703388       0.8539            1 
  19   rs146001786       0.8539            1 
  19    rs76187731       0.5111            1 
  19    rs16993452       0.5111            1 
  19    rs78878777       0.8539            1 
  19    rs11377799       0.9934            1 
  19   rs111917603       0.5111            1 
  19    rs74663027       0.5761            1 
  19    rs61222543       0.5792            1 
  19    rs77535622       0.8539            1 
  19    rs76261530       0.8539            1 
  19    rs75667384       0.5792            1 
  19    rs78885347       0.5792            1 
  19   rs115526744       0.8539            1 
  19   rs114555853       0.8539            1 
  19   rs201120328       0.8539            1 
  19   rs111276078       0.5111            1 
  19   rs140469583       0.8539            1 
  19   rs112723621       0.5111            1 
  19    rs75058453       0.5111            1 
  19    rs16993453       0.5111            1 
  19    rs17851959       0.8906            1 
  19    rs17851960       0.8906            1 
  19    rs17856650       0.5111            1 
  19    rs17856651       0.5111            1 
  19    rs57960650       0.5111            1 
  19    rs74772151       0.5366            1 
  19    rs78503480       0.5111            1 
  19    rs77545251       0.5792            1 
  19    rs76448953       0.5111            1 
  19    rs77967612       0.5792            1 
  19    rs76207373       0.5111            1 
  19   rs113814522       0.5111            1 
  19   rs113013806       0.5761            1 
  19    rs75291791       0.3511            1 
  19     rs2860162       0.6507            1 
  19    rs78920565       0.9681            1 
  19    rs76295794       0.9681            1 
  19    rs78252113       0.6507            1 
  19    rs75351061       0.9681            1 
  19    rs74550808       0.9681            1 
  19    rs80058250       0.9681            1 
  19    rs78765140       0.3186            1 
  19    rs75487388       0.8552            1 
  19   rs111858148       0.8943            1 
  19   rs201729490        0.773            1 
  19   rs112045564       0.6596            1 
  19   rs145012715       0.5376            1 
  19    rs74810484       0.6596            1 
  19   rs111500942       0.6596            1 
  19   rs113516658       0.6596            1 
  19    rs16993455       0.6596            1 
  19    rs75925971       0.6596            1 
  19    rs35521854       0.6596            1 
  19    rs72157010       0.7289            1 
  19    rs34836033         0.97            1 
  19    rs59390131       0.6347            1 
  19   rs113217615       0.5436            1 
  19    rs57305397       0.9762            1 
  19    rs11550632       0.6347            1 
  19   rs111330059       0.6347            1 
  19    rs78815834       0.9762            1 
  19   rs112848602       0.6347            1 
  19   rs116308091       0.6347            1 
  19    rs59853771       0.9762            1 
  19   rs115668613       0.5436            1 
  19    rs61071082       0.6347            1 
  19    rs61349928       0.5376            1 
  19    rs16993457       0.6347            1 
  19    rs16993458       0.6347            1 
  19    rs78046645       0.6347            1 
  19     rs2278424       0.6347            1 
  19    rs16993465       0.6347            1 
  19    rs16993468       0.6347            1 
  19    rs16993471       0.6347            1 
  19     rs2278425       0.6347            1 
  19      rs871519       0.6347            1 
  19      rs871520       0.6347            1 
  19   rs201723121       0.5788            1 
  19     rs2335630       0.6347            1 
  19     rs1106127       0.6347            1 
  19     rs1106126       0.6347            1 
  19    rs77302078       0.9762            1 
  19   rs115144098       0.4309            1 
  19     rs7507519       0.6347            1 
  19    rs74827851       0.6347            1 
  19    rs58763425       0.6946            1 
  19   rs112017224       0.6347            1 
  19    rs78786488       0.6347            1 
  19    rs74361048       0.6347            1 
  19    rs77076897       0.6347            1 
  19    rs80253048       0.6347            1 
  19    rs76219672       0.6347            1 
  19    rs77561680       0.6347            1 
  19    rs77871521       0.6347            1 
  19   rs139209980       0.9788            1 
  19    rs60753171       0.8545            1 
  19   rs113455915       0.6347            1 
  19   rs113220617       0.6347            1 
  19    rs74506940       0.4359            1 
  19   rs146829615       0.6347            1 
  19   rs373086944       0.9757            1 
  19   rs113279668       0.6347            1 
  19    rs76717653       0.6347            1 
  19   rs116838462       0.5376            1 
  19    rs16993484       0.6347            1 
  19    rs16993485       0.6347            1 
  19   rs138751440       0.7378            1 
  19   rs149289785       0.7378            1 
  19   rs573031616       0.6347            1 
  19   rs545117903       0.9762            1 
  19   rs546106520       0.6347            1 
  19   rs190068273       0.9762            1 
  19   rs181609336       0.5761            1 
  19   rs113639887       0.6347            1 
  19    rs62108665       0.9801            1 
  19   rs141790353       0.6347            1 
  19   rs184804298       0.5376            1 
  19   rs185185746       0.3186            1 
  19   rs112373427       0.6347            1 
  19     rs9676427       0.9762            1 
  19     rs9676603       0.5308            1 
  19   rs112748429       0.5761            1 
  19   rs111874628       0.5761            1 
  19     rs8101331       0.6347            1 
  19   rs143389170       0.9762            1 
  19   rs147965454       0.9762            1 
  19     rs8104166       0.6347            1 
  19     rs8107780       0.6347            1 
  19   rs138702586       0.5761            1 
  19    rs11394474       0.6347            1 
  19   rs113192111       0.6347            1 
  19    rs80130080       0.5376            1 
  19     rs8104855       0.5761            1 
  19    rs78817552       0.5376            1 
  19     rs8104988       0.6347            1 
  19   rs114930194       0.9762            1 
  19   rs111399908       0.5761            1 
  19    rs74558719       0.6347            1 
  19     rs8108353       0.6347            1 
  19   rs116746536       0.9762            1 
  19   rs113825545       0.6347            1 
  19   rs111528027       0.6347            1 
  19   rs113187952       0.6347            1 
  19   rs534371614      0.08139            1 
  19   rs112857043       0.6347            1 
  19    rs79713058       0.6347            1 
  19   rs114351279       0.9762            1 
  19    rs77926240       0.9762            1 
  19   rs115440210       0.9762            1 
  19   rs114281951       0.4309            1 
  19    rs16989886        0.652            1 
  19    rs77051078       0.9762            1 
  19   rs112467798       0.5761            1 
  19   rs146301363       0.5376            1 
  19   rs554544561       0.9762            1 
  19   rs112285185       0.6347            1 
  19   rs573854295       0.9762            1 
  19    rs16989890       0.9613            1 
  19    rs78593317       0.6347            1 
  19   rs114040522       0.9762            1 
  19   rs146307515       0.9762            1 
  19   rs148521637       0.9762            1 
  19    rs12460676       0.6027            1 
  19   rs115067265       0.9762            1 
  19   rs116198389       0.6006            1 
  19   rs115021674       0.6006            1 
  19   rs191306508       0.7361            1 
  19     rs1975154       0.3109            1 
  19     rs1975155       0.2308            1 
  19   rs112735650       0.8244            1 
  19     rs1975156       0.8953            1 
  19   rs188246260       0.6761            1 
  19     rs1975157       0.3098            1 
  19     rs1975158       0.6493            1 
  19   rs566688497       0.8127            1 
  19   rs180694832       0.8919            1 
  19     rs1975159       0.9268            1 
  19   rs572642593       0.2233            1 
  19   rs141854129       0.7374            1 
  19    rs57018641       0.8367            1 
  19   rs113509666       0.5142            1 
  19    rs77804286       0.9181            1 
  19    rs78666638       0.7796            1 
  19    rs17271931        0.846            1 
  19    rs16993488       0.4097            1 
  19   rs114192833       0.8127            1 
  19     rs8112571       0.4097            1 
  19     rs8113611       0.4097            1 
  19     rs4807845       0.4097            1 
  19   rs527545300       0.9994            1 
  19   rs149295826        0.481            1 
  19   rs112732413       0.9123            1 
  19    rs11878309       0.4097            1 
  19     rs2335629       0.4097            1 
  19    rs80007334       0.6257            1 
  19   rs200118228       0.8039            1 
  19   rs144734970       0.4685            1 
  19     rs4807846       0.4415            1 
  19    rs76404092       0.6814            1 
  19     rs1465699        0.985            1 
  19   rs114222421       0.5748            1 
  19     rs4807848       0.8359            1 
  19    rs10425093       0.1058            1 
  19    rs79264940       0.6929            1 
  19    rs10406443       0.1058            1 
  19    rs17468222       0.2124            1 
  19   rs117153603       0.2937            1 
  19   rs113853092       0.6438            1 
  19    rs10407672       0.5229            1 
  19   rs112758650       0.6929            1 
  19   rs150933933      0.05149            1 
  19   rs149113859       0.8798            1 
  19    rs76411198       0.8386            1 
  19    rs10413643      0.06009            1 
  19   rs527945843       0.7943            1 
  19    rs10421788       0.4661            1 
  19     rs5826921       0.0482            1 
  19     rs7256282       0.5154            1 
  19    rs10421603       0.8386            1 
  19    rs11085164       0.2966            1 
  19   rs114406449       0.7942            1 
  19   rs558549170       0.8386            1 
  19    rs11553930       0.8903            1 
  19     rs3833294       0.3572            1 
  19    rs11669692       0.8857            1 
  19     rs4807849       0.1777            1 
  19    rs58121503        0.253            1 
  19     rs3787073        0.598            1 
  19   rs148973637       0.9009            1 
  19    rs76163874       0.5521            1 
  19   rs147564437       0.4548            1 
  19   rs114854496       0.9009            1 
  19   rs115185572       0.2717            1 
  19     rs2233192       0.2843            1 
  19   rs116618915       0.7564            1 
  19   rs114300350       0.2491            1 
  19   rs114927457       0.2491            1 
  19   rs114099198       0.3053            1 
  19    rs77869671       0.5466            1 
  19    rs58637222       0.1732            1 
  19    rs13346047       0.7633            1 
  19    rs73555966       0.2843            1 
  19   rs116714918       0.3631            1 
  19     rs3787070       0.7633            1 
  19     rs3787069       0.1788            1 
  19     rs2233191       0.2843            1 
  19    rs78473740       0.2283            1 
  19    rs55817395       0.2843            1 
  19     rs3787067       0.6838            1 
  19     rs3787066        0.867            1 
  19    rs10415151      0.05339            1 
  19    rs77170391       0.2668            1 
  19    rs62108673       0.9765            1 
  19    rs35255991       0.0313            1 
  19    rs12980100      0.05639            1 
  19    rs59941129       0.2843            1 
  19    rs12980282        0.867            1 
  19    rs56787791       0.1732            1 
  19    rs59675107       0.2843            1 
  19    rs75883363       0.1275            1 
  19     rs8106567       0.2843            1 
  19     rs4807064      0.05469            1 
  19   rs111345878       0.9009            1 
  19     rs4807065      0.05469            1 
  19   rs115386585       0.9009            1 
  19   rs114640829       0.1275            1 
  19    rs74677083       0.1275            1 
  19    rs73555973       0.3915            1 
  19    rs76410220       0.3053            1 
  19    rs73555975       0.3915            1 
  19    rs56090725       0.2843            1 
  19    rs58921874       0.4333            1 
  19    rs57546416       0.3311            1 
  19    rs78598969       0.9009            1 
  19   rs115310879       0.1275            1 
  19    rs10414187       0.3918            1 
  19    rs11667671      0.05469            1 
  19    rs11673505       0.1551            1 
  19     rs3787062       0.3918            1 
  19    rs12978261      0.05469            1 
  19     rs3787061        0.867            1 
  19    rs13382158       0.1784            1 
  19    rs12462141       0.2966            1 
  19     rs2288890       0.7325            1 
  19     rs7250380       0.1907            1 
  19     rs2233188      0.09089            1 
  19     rs2233186       0.2843            1 
  19     rs2233185        0.867            1 
  19     rs3787059      0.05469            1 
  19    rs10402403         0.13            1 
  19   rs149360309       0.9009            1 
  19    rs76135170       0.2843            1 
  19    rs16993498        0.867            1 
  19    rs62108700       0.2966            1 
  19    rs12710084       0.3918            1 
  19    rs13343298      0.09089            1 
  19     rs2335626       0.7325            1 
  19    rs11085165       0.3778            1 
  19    rs16993501       0.2084            1 
  19     rs3787058       0.3918            1 
  19     rs8103010       0.2843            1 
  19     rs3837998       0.4574            1 
  19   rs116348910       0.1275            1 
  19    rs11668210       0.1857            1 
  19     rs8111706       0.3918            1 
  19   rs115144574       0.9009            1 
  19    rs10405572       0.1275            1 
  19    rs77414006       0.4548            1 
  19    rs28630864       0.1275            1 
  19     rs4807852        0.867            1 
  19    rs28472921       0.1275            1 
  19     rs1865061       0.6091            1 
  19    rs71941306       0.0251            1 
  19   rs199737432       0.8984            1 
  19    rs10588264       0.2843            1 
  19    rs76513798      0.09089            1 
  19    rs75975430      0.09089            1 
  19    rs73920615       0.2843            1 
  19    rs10404571      0.09089            1 
  19    rs11448298        0.867            1 
  19    rs11448299        0.867            1 
  19   rs115397388       0.8009            1 
  19    rs75795770       0.4548            1 
  19    rs73555994       0.2843            1 
  19    rs74725466       0.0258            1 
  19     rs3787056       0.1077            1 
  19    rs79973215       0.8009            1 
  19    rs11445393       0.3918            1 
  19     rs7255444        0.867            1 
  19    rs75342878       0.0465            1 
  19     rs4807069       0.1726            1 
  19     rs4807070      0.08759            1 
  19    rs71172798       0.1077            1 
  19     rs9676474       0.1077            1 
  19    rs71172799       0.1077            1 
  19    rs11085166       0.1077            1 
  19    rs73555996       0.2843            1 
  19    rs10414026       0.5935            1 
  19    rs11672124       0.9455            1 
  19    rs75228027       0.3541            1 
  19     rs4807071       0.2966            1 
  19    rs73555997       0.2843            1 
  19    rs73920621       0.2843            1 
  19      rs952235       0.3232            1 
  19    rs75726088       0.1275            1 
  19    rs79321491       0.9009            1 
  19   rs142736560       0.3391            1 
  19   rs143085211       0.2783            1 
  19    rs77353826       0.1085            1 
  19   rs115578073       0.9009            1 
  19    rs61572044       0.1082            1 
  19     rs7250781       0.2843            1 
  19     rs7249425       0.7702            1 
  19    rs73556000       0.6507            1 
  19    rs11307954       0.1907            1 
  19    rs10414303       0.1275            1 
  19    rs12150871       0.6812            1 
  19    rs12150936       0.9455            1 
  19    rs12151133       0.9455            1 
  19   rs145191620       0.1275            1 
  19   rs148727608       0.1082            1 
  19   rs142324633       0.1275            1 
  19    rs12710085       0.1907            1 
  19    rs73556002       0.7702            1 
  19    rs10407833       0.1275            1 
  19    rs13382119       0.1907            1 
  19    rs73557904       0.2843            1 
  19      rs954761        0.135            1 
  19   rs540607409       0.7593            1 
  19   rs376990145       0.4974            1 
  19    rs56014824       0.2843            1 
  19    rs55965692       0.2843            1 
  19    rs80326600       0.6074            1 
  19    rs35763390       0.1907            1 
  19    rs34616406       0.9455            1 
  19    rs35846864       0.5512            1 
  19    rs34406905       0.9455            1 
  19    rs10404282       0.1275            1 
  19    rs10412736       0.1275            1 
  19   rs191354398       0.3541            1 
  19    rs10418789       0.1275            1 
  19   rs114579139       0.9009            1 
  19     rs4807854       0.2966            1 
  19    rs10412164       0.1275            1 
  19    rs10412417       0.6812            1 
  19    rs73557908       0.2843            1 
  19   rs116785610       0.3541            1 
  19   rs114895735       0.9009            1 
  19    rs10404928       0.1275            1 
  19    rs10403521       0.6812            1 
  19    rs11666266       0.1907            1 
  19     rs4807856       0.3516            1 
  19   rs116258890       0.1275            1 
  19   rs114735679       0.1275            1 
  19     rs4807857        0.368            1 
  19   rs556152203       0.6477            1 
  19     rs3787054      0.05769            1 
  19   rs115321934       0.3541            1 
  19   rs116565827       0.3541            1 
  19     rs2227261       0.9638            1 
  19     rs1865062       0.1275            1 
  19    rs73557971       0.2843            1 
  19     rs7258356       0.4261            1 
  19    rs61349587       0.3915            1 
  19   rs146950743       0.1275            1 
  19   rs201284176       0.3541            1 
  19   rs142281506       0.9268            1 
  19     rs5826925       0.6855            1 
  19   rs114907000       0.5299            1 
  19    rs34890541       0.2966            1 
  19   rs148748105       0.1275            1 
  19    rs35564420       0.1907            1 
  19    rs12979828       0.5935            1 
  19    rs10402968       0.3918            1 
  19    rs34411333       0.4941            1 
  19   rs114767652       0.9009            1 
  19    rs10404353       0.1275            1 
  19    rs10405167       0.1882            1 
  19     rs8099971       0.3918            1 
  19     rs8103443       0.2843            1 
  19     rs1560694       0.5001            1 
  19    rs35691704       0.1907            1 
  19    rs56132639       0.6529            1 
  19    rs79668571       0.1032            1 
  19     rs3787053       0.3918            1 
  19    rs76176043       0.5466            1 
  19     rs8104540       0.1907            1 
  19     rs8103614       0.1907            1 
  19     rs2233181       0.2966            1 
  19   rs114726199       0.9009            1 
  19    rs60158934       0.2211            1 
  19    rs10407907       0.8739            1 
  19    rs11673545       0.1907            1 
  19     rs9916953       0.1275            1 
  19   rs115802879       0.2717            1 
  19   rs114426250       0.3541            1 
  19     rs7258848       0.4479            1 
  19     rs7246943       0.5894            1 
  19     rs4807858       0.5091            1 
  19    rs62106563       0.8903            1 
  19    rs62106564       0.6592            1 
  19     rs8106182       0.7693            1 
  19   rs112758849       0.1275            1 
  19      rs892058       0.5367            1 
  19      rs892059       0.5935            1 
  19      rs892060       0.8903            1 
  19    rs10425549       0.2156            1 
  19      rs892061       0.5367            1 
  19     rs6510880       0.8903            1 
  19   rs139228034       0.0258            1 
  19   rs115581057       0.3541            1 
  19    rs76606052       0.2384            1 
  19    rs67629164       0.6697            1 
  19    rs10221527        0.923            1 
  19     rs9304931       0.0389            1 
  19   rs185464242       0.9485            1 
  19   rs568724164       0.2717            1 
  19    rs62106609       0.6384            1 
  19    rs72980165       0.9241            1 
  19     rs7259402       0.1889            1 
  19   rs113202071       0.5918            1 
  19   rs115001942       0.4301            1 
  19    rs56271545        0.578            1 
  19    rs61433643       0.5918            1 
  19    rs59674226       0.5918            1 
  19    rs75906229       0.5918            1 
  19    rs76937622       0.5918            1 
  19    rs11881034       0.7414            1 
  19    rs77896245       0.5918            1 
  19    rs58389022       0.5918            1 
  19    rs60740603       0.5918            1 
  19    rs57673269       0.5918            1 
  19    rs59685037       0.3175            1 
  19    rs60510180       0.5918            1 
  19    rs57051856       0.5918            1 
  19    rs60672655       0.5918            1 
  19    rs78306771       0.5918            1 
  19     rs7252569       0.8208            1 
  19    rs74480537       0.5918            1 
  19    rs62106611       0.3199            1 
  19    rs62106612       0.3199            1 
  19   rs145958414       0.5918            1 
  19    rs55687961        0.578            1 
  19   rs149284797       0.5918            1 
  19    rs62106614       0.3199            1 
  19   rs148465822       0.5918            1 
  19    rs61315207       0.5918            1 
  19    rs58791570       0.5918            1 
  19    rs57554985       0.5918            1 
  19    rs78285147       0.5918            1 
  19    rs75623738       0.5918            1 
  19    rs80199148       0.5918            1 
  19   rs111657770       0.3199            1 
  19   rs150442126       0.1889            1 
  19    rs76574478       0.5918            1 
  19    rs11286301        0.024            1 
  19    rs75365495       0.5918            1 
  19    rs79876197       0.5918            1 
  19   rs140322474        0.217            1 
  19   rs566658748       0.8665            1 
  19     rs8107391       0.5918            1 
  19     rs8107518       0.5918            1 
  19     rs8107615       0.5918            1 
  19    rs11880568       0.2133            1 
  19   rs116224790       0.4589            1 
  19    rs76793200       0.5918            1 
  19     rs8182602       0.5918            1 
  19     rs8182605       0.5918            1 
  19   rs112319916       0.9339            1 
  19    rs11883030       0.3199            1 
  19     rs8182603       0.5918            1 
  19     rs8182458       0.5918            1 
  19    rs11883051       0.6384            1 
  19   rs144182425       0.5918            1 
  19     rs8182608       0.5918            1 
  19     rs8100878       0.3199            1 
  19     rs8100859       0.5918            1 
  19     rs8182466       0.5918            1 
  19    rs55914652       0.3199            1 
  19   rs112637153       0.3199            1 
  19   rs111860102       0.7927            1 
  19     rs8101709       0.3199            1 
  19    rs77378202       0.5918            1 
  19     rs7408159       0.2133            1 
  19    rs61572493       0.4765            1 
  19     rs7408584       0.2133            1 
  19    rs78923521       0.5918            1 
  19    rs79117896       0.5918            1 
  19    rs79809146       0.5918            1 
  19    rs73920635       0.4765            1 
  19    rs77048734       0.5918            1 
  19    rs75873778       0.5918            1 
  19     rs7251005        0.578            1 
  19     rs7251448       0.3199            1 
  19    rs75518248       0.5918            1 
  19     rs6510881       0.3199            1 
  19     rs6510882        0.578            1 
  19    rs76369673       0.5918            1 
  19     rs7253732       0.9339            1 
  19    rs74761806       0.5918            1 
  19     rs7254136        0.578            1 
  19    rs28826689       0.4301            1 
  19     rs8108233       0.5918            1 
  19     rs8109041       0.5918            1 
  19     rs8109289       0.5918            1 
  19     rs8109671       0.5918            1 
  19     rs6417193       0.3199            1 
  19    rs60373668       0.7947            1 
  19     rs6510883       0.4842            1 
  19     rs8113160       0.5918            1 
  19   rs551756105       0.5645            1 
  19   rs140077567       0.4765            1 
  19     rs8113097       0.5918            1 
  19    rs75234548       0.7947            1 
  19     rs8112505       0.5918            1 
  19     rs6510884       0.3199            1 
  19     rs6510885       0.3199            1 
  19     rs6510886       0.3199            1 
  19    rs56893263       0.7947            1 
  19   rs115630322       0.1889            1 
  19    rs78420735       0.5918            1 
  19    rs10409740       0.8208            1 
  19    rs61350505       0.5918            1 
  19    rs60693247       0.5918            1 
  19     rs6510887       0.3199            1 
  19   rs141814291       0.4301            1 
  19    rs75522212       0.5918            1 
  19   rs140043517       0.5918            1 
  19   rs143677015       0.5918            1 
  19     rs8100080       0.3199            1 
  19   rs139343576       0.6619            1 
  19   rs150039788       0.4765            1 
  19     rs8100560       0.5918            1 
  19     rs8113335       0.5918            1 
  19   rs147257271       0.5918            1 
  19     rs8102464       0.5918            1 
  19    rs74770610       0.5918            1 
  19     rs7249515       0.5918            1 
  19     rs4807859       0.3199            1 
  19    rs73920636       0.5751            1 
  19     rs8104293        0.914            1 
  19     rs8107572       0.7947            1 
  19    rs57858796       0.7575            1 
  19     rs8111413       0.3199            1 
  19    rs11880688       0.3421            1 
  19    rs78787734       0.3374            1 
  19   rs140371793       0.9777            1 
  19    rs11085168        0.995            1 
  19    rs12979430       0.6384            1 
  19    rs12609261       0.6384            1 
  19    rs12609263       0.6384            1 
  19     rs6510888        0.995            1 
  19   rs141909129       0.1889            1 
  19     rs7255153       0.4455            1 
  19   rs112112241       0.2537            1 
  19   rs113380725        0.217            1 
  19    rs71174905       0.3755            1 
  19   rs114771471       0.7947            1 
  19     rs4807860       0.8177            1 
  19   rs111248127       0.2124            1 
  19     rs4807076       0.5102            1 
  19   rs146744192       0.6857            1 
  19   rs111628433        0.991            1 
  19    rs10419276       0.8465            1 
  19   rs202211958       0.9538            1 
  19    rs78349265        0.479            1 
  19    rs58843154        0.255            1 
  19    rs55975667        0.479            1 
  19    rs77453866        0.791            1 
  19    rs11085169       0.9861            1 
  19    rs57665086        0.479            1 
  19    rs60418422       0.3894            1 
  19    rs58360930       0.8277            1 
  19    rs59193589       0.6386            1 
  19   rs113472278       0.7422            1 
  19    rs55802722       0.6386            1 
  19    rs75367033        0.791            1 
  19    rs61362954       0.6619            1 
  19   rs201096888       0.9785            1 
  19   rs558783704       0.5892            1 
  19    rs11671543       0.5493            1 
  19    rs74377821       0.6386            1 
  19   rs148394273        0.791            1 
  19   rs112894867       0.6386            1 
  19    rs80001883       0.6478            1 
  19    rs11671329       0.8224            1 
  19   rs150524077       0.7422            1 
  19   rs113652494       0.5892            1 
  19   rs112341270       0.5477            1 
  19    rs78913099       0.8277            1 
  19    rs77475646       0.5721            1 
  19    rs56952880       0.2908            1 
  19     rs7507334       0.3879            1 
  19    rs61028670        0.791            1 
  19   rs537291756       0.2717            1 
  19   rs115155056        0.791            1 
  19   rs147070392       0.5819            1 
  19    rs12971818        0.995            1 
  19   rs144010883       0.5241            1 
  19   rs113833237       0.9677            1 
  19   rs112877596       0.9677            1 
  19   rs114038042       0.0484            1 
  19    rs60022769       0.4332            1 
  19    rs11882316       0.3879            1 
  19    rs55633684       0.4332            1 
  19    rs76863491       0.9311            1 
  19   rs116821880        0.791            1 
  19     rs4807078       0.5373            1 
  19    rs75282451       0.4301            1 
  19   rs574069910       0.7422            1 
  19    rs78545474       0.1414            1 
  19    rs75912367       0.1414            1 
  19    rs78916562       0.5534            1 
  19   rs111581485       0.7422            1 
  19    rs78794494        0.791            1 
  19     rs8111170        0.995            1 
  19    rs12609659       0.3879            1 
  19     rs4807863        0.563            1 
  19    rs73559815       0.2677            1 
  19    rs75161094       0.1889            1 
  19    rs74856711       0.9294            1 
  19    rs76486431       0.9294            1 
  19   rs143347399       0.7822            1 
  19   rs150490369       0.8277            1 
  19   rs368756737       0.8758            1 
  19   rs528062128       0.6328            1 
  19     rs7258219       0.8444            1 
  19   rs112063451       0.8463            1 
  19   rs111290390       0.7422            1 
  19    rs28666483       0.8444            1 
  19   rs147855143       0.1889            1 
  19   rs113243461       0.1083            1 
  19   rs190829820       0.1889            1 
  19   rs111475590       0.3468            1 
  19   rs114414737       0.0484            1 
  19   rs150231717       0.0484            1 
  19   rs554733441       0.2957            1 
  19    rs28423680      0.05029            1 
  19      rs872664       0.0018        0.999 
  19   rs111968068       0.2269            1 
  19   rs113141408       0.3299            1 
  19    rs75860938       0.2964            1 
  19    rs75505945       0.2848            1 
  19    rs28439327       0.9041            1 
  19    rs10415206       0.2209            1 
  19    rs58933546       0.2038            1 
  19    rs10417350       0.9546            1 
  19    rs58077986       0.7726            1 
  19   rs114205023       0.2038            1 
  19     rs9304932       0.9403            1 
  19   rs187466049       0.2038            1 
  19     rs8110869       0.5806            1 
  19    rs62106618       0.1183            1 
  19    rs79751675       0.7335            1 
  19     rs8111173       0.6633            1 
  19    rs74486363       0.7335            1 
  19   rs184796519       0.1579            1 
  19     rs8111945       0.3938            1 
  19   rs189144463       0.9206            1 
  19     rs8110641       0.3938            1 
  19   rs192303669       0.7335            1 
  19    rs35414377       0.1249            1 
  19   rs143065872       0.9206            1 
  19   rs148221540       0.7335            1 
  19    rs58245471       0.1249            1 
  19   rs142785077       0.7335            1 
  19     rs6510889       0.5729            1 
  19   rs572240648     0.005499            1 
  19     rs8103977       0.1249            1 
  19     rs8113765       0.1249            1 
  19   rs143541094        0.574            1 
  19    rs72981983       0.4739            1 
  19   rs147228142        0.736            1 
  19     rs8103421       0.8433            1 
  19   rs112002107       0.2038            1 
  19     rs7251425       0.9403            1 
  19   rs543208174       0.5268            1 
  19   rs150090960       0.3953            1 
  19    rs11880001       0.7335            1 
  19    rs35449397       0.6774            1 
  19   rs144112766       0.6114            1 
  19     rs4608434        0.494            1 
  19   rs115238312       0.7287            1 
  19   rs142834025       0.4679            1 
  19   rs113863570        0.494            1 
  19   rs116223761       0.9206            1 
  19   rs565734549       0.8943            1 
  19   rs115573426       0.4679            1 
  19   rs141162420       0.7335            1 
  19   rs146948442        0.805            1 
  19    rs77250342        0.433            1 
  19     rs7260240        0.433            1 
  19     rs7249662        0.954            1 
  19    rs10411090        0.433            1 
  19    rs60433440       0.4679            1 
  19     rs8107289       0.8394            1 
  19   rs114730885        0.805            1 
  19   rs527685260        0.805            1 
  19     rs8107517       0.7077            1 
  19   rs141491256        0.805            1 
  19     rs7359888       0.9206            1 
  19   rs564001233        0.805            1 
  19    rs10418702        0.433            1 
  19    rs74328092        0.805            1 
  19     rs1982082       0.8394            1 
  19   rs115421803        0.805            1 
  19    rs10425261       0.4491            1 
  19    rs10426063       0.6064            1 
  19   rs574273528       0.4893            1 
  19   rs113752471       0.8084            1 
  19   rs111847885       0.8824            1 
  19   rs111687809       0.1296            1 
  19   rs143102707       0.2716            1 
  19    rs10426237        0.454            1 
  19   rs191066445       0.1265            1 
  19    rs10426241       0.7801            1 
  19    rs10424165       0.8545            1 
  19    rs12984711       0.9088            1 
  19    rs12982819       0.4764            1 
  19    rs10406674       0.8119            1 
  19    rs10406401       0.9656            1 
  19    rs62106619       0.2899            1 
  19   rs113255096       0.3697            1 
  19    rs10221470       0.2152            1 
  19    rs73559832       0.1602            1 
  19   rs542051633       0.5107            1 
  19    rs78917808       0.1995            1 
  19    rs77901925      0.05209            1 
  19    rs73559835       0.3697            1 
  19     rs8105909       0.3697            1 
  19     rs8104835       0.3697            1 
  19    rs79888284       0.8777            1 
  19   rs112959873       0.1733            1 
  19   rs112906164       0.7859            1 
  19   rs186090279       0.1733            1 
  19   rs111316196       0.5069            1 
  19   rs112682297       0.5282            1 
  19   rs112451388       0.5069            1 
  19    rs73559841       0.5069            1 
  19    rs28534031       0.8127            1 
  19    rs57253260       0.5282            1 
  19    rs28633905       0.5069            1 
  19   rs140198063       0.1733            1 
  19   rs111372085       0.5069            1 
  19   rs111972381       0.8127            1 
  19    rs79269965       0.8127            1 
  19   rs111740770       0.5069            1 
  19   rs147106419       0.3721            1 
  19    rs79327382       0.8777            1 
  19    rs73559852       0.5069            1 
  19   rs112465619       0.5069            1 
  19   rs528660105       0.9596            1 
  19    rs28635352       0.5069            1 
  19    rs28554469       0.8127            1 
  19    rs10419046       0.2419            1 
  19    rs10424876       0.7164            1 
  19    rs10425065       0.7164            1 
  19    rs10417217       0.7164            1 
  19    rs10417642       0.7164            1 
  19    rs11881739       0.8777            1 
  19    esv3643551       0.2934            1 
  19    rs10411863       0.2914            1 
  19    rs75749835       0.7164            1 
  19   rs140598124       0.8777            1 
  19   rs560393300       0.6457            1 
  19   rs111393071       0.7164            1 
  19   rs148153183       0.7164            1 
  19   rs141997037       0.5282            1 
  19   rs112788720       0.7164            1 
  19   rs112888028       0.7164            1 
  19    rs76138346       0.7164            1 
  19    rs10401233       0.7164            1 
  19    rs10426711       0.7164            1 
  19    rs10425148       0.7164            1 
  19   rs111533976       0.8291            1 
  19    rs10401136       0.7164            1 
  19    rs10407517       0.7164            1 
  19    rs58124313       0.1733            1 
  19    rs57529249       0.1733            1 
  19    rs10426320       0.7164            1 
  19   rs115810683       0.7164            1 
  19    rs75366250       0.7164            1 
  19    rs61222524       0.2934            1 
  19    rs74409011       0.8888            1 
  19    rs76964030       0.7164            1 
  19    rs78590644       0.4608            1 
  19   rs112533303       0.7164            1 
  19   rs532484138       0.7164            1 
  19    rs28583032       0.7164            1 
  19     rs8109260       0.7164            1 
  19     rs8105900       0.7164            1 
  19     rs9304933        0.809            1 
  19     rs9304934       0.7164            1 
  19     rs9304935       0.7164            1 
  19    rs72317540       0.7164            1 
  19    rs10422919       0.7164            1 
  19    rs74525516       0.8777            1 
  19    rs10423163       0.9544            1 
  19   rs114839866       0.5922            1 
  19    rs10420744       0.7164            1 
  19   rs200112031       0.7164            1 
  19   rs540389596       0.7164            1 
  19   rs149515161       0.7607            1 
  19   rs144091601       0.7164            1 
  19   rs201191594       0.2914            1 
  19   rs562376832       0.7164            1 
  19   rs140618015       0.2934            1 
  19   rs554082368       0.6681            1 
  19   rs201530155       0.7164            1 
  19   rs116640456       0.7164            1 
  19    rs62106623       0.8291            1 
  19    rs62106624       0.1733            1 
  19   rs111575349       0.7164            1 
  19   rs142854683       0.7164            1 
  19    rs12611274       0.4317            1 
  19   rs141018958       0.7164            1 
  19   rs149827834       0.7164            1 
  19   rs140714645       0.8546            1 
  19   rs117059317       0.7164            1 
  19   rs111743578       0.7164            1 
  19   rs113149905       0.7164            1 
  19   rs111462135       0.7164            1 
  19    rs11878531       0.4451            1 
  19   rs545144516       0.7164            1 
  19   rs112151827       0.7164            1 
  19    rs10405313       0.7164            1 
  19   rs112269154       0.7164            1 
  19     rs8100683       0.4451            1 
  19    rs10404990       0.7164            1 
  19    rs10404992       0.7164            1 
  19    rs10411662       0.7164            1 
  19    rs10411842       0.7164            1 
  19   rs112619425       0.3685            1 
  19   rs149984431       0.3685            1 
  19    rs56030852       0.4317            1 
  19    rs76811743       0.3685            1 
  19    rs78238193       0.3685            1 
  19    rs75856321       0.3685            1 
  19    rs80171561       0.7164            1 
  19    rs73559867       0.8604            1 
  19    rs10413129       0.3685            1 
  19    rs10411553       0.7164            1 
  19    rs35555561       0.8777            1 
  19   rs199592493       0.7164            1 
  19   rs143937812       0.8381            1 
  19    rs74994916       0.5542            1 
  19    rs10419631       0.7164            1 
  19    rs10425427       0.7164            1 
  19    rs10418207       0.3588            1 
  19    rs10418673       0.7164            1 
  19   rs113595338       0.3721            1 
  19    rs10425767       0.7164            1 
  19   rs112648928       0.1733            1 
  19    rs10425957       0.7164            1 
  19    rs61673909       0.8291            1 
  19    rs58173536       0.3721            1 
  19    rs75596749       0.5542            1 
  19   rs190147593       0.7164            1 
  19   rs111759119       0.6618            1 
  19   rs113506835       0.6618            1 
  19   rs201822918       0.8846            1 
  19   rs115817862       0.1733            1 
  19    rs73920642       0.8381            1 
  19    rs61139703       0.8291            1 
  19    rs73920643       0.5542            1 
  19    rs78839272       0.8777            1 
  19   rs113987403       0.6618            1 
  19   rs144387141       0.6618            1 
  19   rs547007282       0.1499            1 
  19    rs78327278       0.8381            1 
  19    rs10409228       0.6618            1 
  19   rs146337086       0.6618            1 
  19    rs72286274       0.4223            1 
  19    rs10403160       0.6618            1 
  19    rs10401632       0.6618            1 
  19     rs6510894       0.8651            1 
  19    rs10409742       0.6618            1 
  19    rs10409743       0.6618            1 
  19   rs141425143       0.6618            1 
  19     rs7248589       0.4451            1 
  19    rs62106639       0.8291            1 
  19    rs10409946       0.3514            1 
  19    rs10409998       0.6618            1 
  19    rs10410158       0.6618            1 
  19   rs534981909       0.7491            1 
  19    rs10415981       0.6618            1 
  19    rs10408495       0.4451            1 
  19   rs111944025       0.5282            1 
  19    rs28569333       0.6618            1 
  19    rs28867992       0.6618            1 
  19    rs10414762       0.6618            1 
  19    rs10417096       0.3514            1 
  19    rs59056374       0.3151            1 
  19   rs151252028       0.3503            1 
  19    rs60643382       0.1733            1 
  19    rs28421030       0.6618            1 
  19    rs10422302       0.6618            1 
  19    rs10404734       0.3514            1 
  19    rs10424705       0.6618            1 
  19   rs112472405       0.6618            1 
  19   rs111878883       0.6618            1 
  19   rs145162508       0.6618            1 
  19   rs111484454       0.6618            1 
  19   rs140837589       0.6618            1 
  19    rs76265406       0.6618            1 
  19   rs115583891       0.6618            1 
  19    rs76936678       0.6618            1 
  19    rs76684080       0.2679            1 
  19   rs143725937       0.1948            1 
  19   rs112088547       0.6618            1 
  19    rs10406284       0.6618            1 
  19    rs10413163       0.6618            1 
  19    rs77304616       0.8777            1 
  19    rs10413652       0.3503            1 
  19    rs10413874       0.3503            1 
  19    rs61354472       0.3151            1 
  19    rs28421387       0.3503            1 
  19    rs28549190       0.3503            1 
  19    rs60274021       0.4328            1 
  19   rs114786717        0.231            1 
  19     rs8108629       0.1733            1 
  19    rs34459535       0.8291            1 
  19    rs35511200       0.8291            1 
  19     rs8112219       0.2084            1 
  19   rs549626382       0.3503            1 
  19   rs529050980       0.3503            1 
  19    rs28583203       0.5304            1 
  19    rs28613755       0.3503            1 
  19    rs10419871       0.3503            1 
  19   rs145094863       0.8546            1 
  19    rs10426968       0.3503            1 
  19    rs10407313       0.3503            1 
  19    rs10425875       0.3503            1 
  19    rs62106641       0.8291            1 
  19    rs10426099       0.4694            1 
  19   rs571015411       0.4694            1 
  19   rs540142805       0.4694            1 
  19   rs183654966       0.4694            1 
  19    rs10408010       0.8651            1 
  19    rs10408229       0.3503            1 
  19    rs10408259       0.3503            1 
  19   rs201114481       0.6487            1 
  19    rs10426540       0.3503            1 
  19   rs150908589       0.3503            1 
  19    rs10426998       0.3503            1 
  19   rs141242662       0.5542            1 
  19    rs28527342       0.3503            1 
  19   rs114329712       0.8546            1 
  19    rs28892296       0.3503            1 
  19    rs73561848       0.8291            1 
  19   rs114776410       0.3503            1 
  19   rs558329743       0.8777            1 
  19   rs570319045       0.6023            1 
  19   rs144583842       0.3637            1 
  19    rs73561853       0.8291            1 
  19    rs60721536       0.8777            1 
  19    rs12104130       0.3503            1 
  19    rs12104132        0.726            1 
  19   rs147987853       0.3503            1 
  19   rs144785603       0.3503            1 
  19    rs74804969       0.5542            1 
  19   rs139423197       0.3503            1 
  19   rs113912884       0.2084            1 
  19   rs150524616       0.3503            1 
  19   rs113109804       0.2084            1 
  19   rs145539956       0.7515            1 
  19     rs8112996       0.5661            1 
  19   rs149357173       0.1733            1 
  19    rs10404286       0.3503            1 
  19    rs10405505       0.3503            1 
  19    rs10411183       0.3503            1 
  19    rs10416737       0.2099            1 
  19    rs60249062       0.8291            1 
  19    rs10410413       0.3503            1 
  19     rs7248213       0.8291            1 
  19     rs7248336       0.7274            1 
  19    rs10411652       0.3503            1 
  19    rs10411060       0.3503            1 
  19    rs10411080       0.3503            1 
  19     rs7253194       0.2084            1 
  19   rs113539443       0.2934            1 
  19   rs114775635       0.8888            1 
  19   rs540719832       0.1452            1 
  19   rs139861158       0.3503            1 
  19   rs111397205       0.4381            1 
  19   rs374645448       0.2078            1 
  19   rs139356794       0.3503            1 
  19   rs200530452       0.8291            1 
  19   rs114238312       0.3503            1 
  19    rs62106642       0.2084            1 
  19    rs57430420       0.3721            1 
  19    rs10425830       0.3503            1 
  19     rs7246003       0.3503            1 
  19     rs7246119       0.3503            1 
  19     rs7256878       0.3503            1 
  19   rs114135238       0.5661            1 
  19    rs10426592       0.3503            1 
  19    rs10401320       0.3503            1 
  19   rs201406898       0.4741            1 
  19   rs116388449       0.3503            1 
  19   rs140365648       0.8381            1 
  19   rs138873278       0.3503            1 
  19   rs148933482       0.3503            1 
  19   rs112580399       0.8784            1 
  19    rs62106643       0.1733            1 
  19   rs557680420       0.5111            1 
  19   rs537404670       0.9057            1 
  19   rs112068173       0.4451            1 
  19   rs569662146       0.2027            1 
  19   rs528932392       0.2027            1 
  19   rs534438586       0.2027            1 
  19   rs376465839       0.2917            1 
  19   rs373142857       0.2917            1 
  19   rs192495707       0.2751            1 
  19   rs150491840       0.5257            1 
  19   rs188197622       0.2027            1 
  19   rs578235561      0.05139            1 
  19   rs551100583       0.2296            1 
  19   rs557406319       0.0219            1 
  19   rs550370461       0.0219            1 
  19   rs113911646       0.2296            1 
  19   rs112674731       0.2296            1 
  19   rs149246226       0.3503            1 
  19   rs146201190       0.3503            1 
  19    rs58435354       0.9768            1 
  19    rs80100254       0.5076            1 
  19   rs140110902       0.3503            1 
  19    rs79426842       0.3503            1 
  19    rs12327749       0.3503            1 
  19    rs62106644       0.7515            1 
  19   rs114654769       0.3503            1 
  19    rs57725277       0.3151            1 
  19   rs552419488       0.4644            1 
  19    rs73920647       0.8777            1 
  19    rs77715954       0.3503            1 
  19    rs55898369       0.3151            1 
  19   rs145804752       0.3503            1 
  19    rs62106645       0.1733            1 
  19   rs112722258       0.2473            1 
  19    rs73561864       0.5282            1 
  19   rs556820917       0.7718            1 
  19    rs62106646       0.5605            1 
  19   rs149857333       0.8946            1 
  19   rs144578559       0.8946            1 
  19   rs559658294        0.388            1 
  19   rs562317565       0.6619            1 
  19   rs374203821       0.8946            1 
  19     rs9630895       0.9289            1 
  19    rs75589928       0.5076            1 
  19    rs10416820       0.7175            1 
  19     rs7253024       0.4578            1 
  19    rs62106648       0.1733            1 
  19    rs62106649       0.1971            1 
  19    rs73561868       0.5451            1 
  19   rs148381379       0.2663            1 
  19     rs7255735       0.4578            1 
  19    rs72234334       0.4578            1 
  19   rs111323657       0.5409            1 
  19     rs7245514       0.3495            1 
  19    rs10425052       0.3503            1 
  19    rs77835095       0.5451            1 
  19   rs367560960       0.5351            1 
  19   rs552499372      0.08469            1 
  19     rs8113310       0.7515            1 
  19   rs145182380       0.2567            1 
  19   rs113114685       0.2256            1 
  19     rs7260547       0.2567            1 
  19    rs79332961       0.8381            1 
  19   rs150348370       0.8546            1 
  19   rs112827254       0.2268            1 
  19   rs112183821       0.4741            1 
  19   rs117177436       0.1733            1 
  19    rs73561877       0.2256            1 
  19    rs79676004       0.8777            1 
  19    rs58107038       0.3121            1 
  19    rs56852049       0.1971            1 
  19    rs61179535       0.1971            1 
  19    rs57329093       0.1971            1 
  19    rs61324715       0.0477            1 
  19     rs2860168       0.1733            1 
  19   rs142782981       0.5542            1 
  19    rs10420388       0.7515            1 
  19    rs10418574       0.7515            1 
  19    rs60775215         0.17            1 
  19    rs78494599       0.1971            1 
  19   rs575350791       0.2988            1 
  19     rs8102083       0.7515            1 
  19     rs7251475       0.7515            1 
  19     rs7246979       0.3912            1 
  19     rs7251613       0.7515            1 
  19     rs1049343       0.5631            1 
  19     rs8109609       0.7515            1 
  19     rs8105756       0.4574            1 
  19    rs73563854       0.2645            1 
  19    rs73563858       0.3266            1 
  19    rs12610352       0.7175            1 
  19    rs12610441       0.7515            1 
  19    rs35830967       0.7515            1 
  19    rs34576353       0.7175            1 
  19    rs12610442       0.7175            1 
  19   rs112122321       0.7812            1 
  19   rs568260077       0.4194            1 
  19   rs111459290       0.2645            1 
  19    rs56944804       0.5076            1 
  19     rs8107290       0.7515            1 
  19   rs138860610       0.5542            1 
  19   rs192282058       0.5542            1 
  19    rs10418298       0.3503            1 
  19   rs535508362       0.3879            1 
  19     rs4603684       0.7793            1 
  19    rs55779804        0.628            1 
  19     rs8106856       0.7515            1 
  19   rs375528149       0.8959            1 
  19     rs8111182       0.7515            1 
  19   rs114966807       0.8546            1 
  19     rs8110939       0.4394            1 
  19     rs7246441       0.2487            1 
  19    rs79609054       0.8546            1 
  19    rs61003547       0.7046            1 
  19    rs10421175       0.7515            1 
  19     rs2304198       0.7515            1 
  19    rs10402574       0.4905            1 
  19    rs73563871       0.7328            1 
  19      rs869918       0.4995            1 
  19   rs200942215       0.8777            1 
  19    rs10408708       0.9888            1 
  19    rs10416892       0.8651            1 
  19   rs550814476       0.9697            1 
  19    rs34894818       0.8777            1 
  19   rs571112378       0.7426            1 
  19   rs114690045       0.3712            1 
  19    rs79787624       0.3712            1 
  19    rs58510684       0.5542            1 
  19     rs8106382       0.2262            1 
  19     rs1806615       0.5834            1 
  19   rs375976582       0.9855            1 
  19    rs12609323       0.4995            1 
  19   rs115426992       0.6179            1 
  19   rs115294901       0.2656            1 
  19   rs116028568       0.8546            1 
  19     rs8111068       0.5542            1 
  19    rs10425395       0.4905            1 
  19     rs7247287       0.2656            1 
  19   rs575318230       0.2349            1 
  19    rs73563883       0.9165            1 
  19     rs3745573       0.4995            1 
  19    rs74783573       0.9944            1 
  19   rs148411184       0.2656            1 
  19     rs7255128       0.3712            1 
  19   rs144916376        0.274            1 
  19     rs8113383       0.5542            1 
  19   rs568663229        0.297            1 
  19     rs8103574       0.6108            1 
  19   rs534058025       0.4995            1 
  19   rs546438746       0.4995            1 
  19     rs8102989       0.4995            1 
  19   rs111231626       0.5711            1 
  19   rs139321727       0.2656            1 
  19   rs116134821       0.3712            1 
  19    rs60965685       0.4995            1 
  19    rs73920657       0.6962            1 
  19    rs62106656       0.6962            1 
  19   rs140643020       0.3712            1 
  19    rs10401986       0.7522            1 
  19    rs35694930       0.7515            1 
  19     rs8111975       0.1656            1 
  19   rs141378359       0.8546            1 
  19     rs8113465       0.9272            1 
  19    rs73920658       0.8777            1 
  19     rs8102597       0.7522            1 
  19   rs376240169       0.5785            1 
  19   rs368265738        0.702            1 
  19   rs527893206       0.9279            1 
  19     rs8102520       0.7515            1 
  19     rs6510895       0.8651            1 
  19     rs2304196       0.9272            1 
  19     rs2247785       0.7522            1 
  19    rs75527781       0.2656            1 
  19    rs60238050       0.8777            1 
  19     rs3088023       0.7515            1 
  19   rs114764749       0.2656            1 
  19     rs2241723       0.6323            1 
  19   rs576839850       0.8777            1 
  19    rs10403489       0.6323            1 
  19   rs149314271       0.8546            1 
  19    rs59365443         0.83            1 
  19    rs73565804         0.83            1 
  19   rs148742661       0.1656            1 
  19   rs564334755       0.1794            1 
  19   rs114263713       0.3712            1 
  19   rs141653474       0.7426            1 
  19   rs115112177       0.2656            1 
  19     rs7258689       0.7515            1 
  19     rs8113151       0.5542            1 
  19   rs148549737       0.6029            1 
  19    rs12462244       0.7216            1 
  19    rs62107573       0.6905            1 
  19   rs191401678       0.9846            1 
  19   rs140727865       0.8654            1 
  19   rs149679710         0.91            1 
  19   rs145516580         0.91            1 
  19    rs10407867       0.5764            1 
  19   rs146982485       0.5542            1 
  19    rs11878905       0.7671            1 
  19   rs543907000       0.3185            1 
  19   rs112630876       0.5648            1 
  19   rs146204452       0.3665            1 
  19   rs148286852       0.6029            1 
  19     rs8105916        0.543            1 
  19   rs112456002       0.8546            1 
  19   rs148600478      0.07419            1 
  19    rs76635970       0.5388            1 
  19   rs116790311       0.5542            1 
  19   rs151155178       0.4726            1 
  19    rs10574751       0.2516            1 
  19   rs138639985       0.4726            1 
  19     rs9676486       0.5464            1 
  19     rs9304937       0.7722            1 
  19     rs8107165       0.3165            1 
  19   rs111307605       0.5464            1 
  19   rs574045409       0.3608            1 
  19   rs113057501       0.5464            1 
  19     rs7253395       0.5464            1 
  19   rs111578657       0.9413            1 
  19   rs149792856       0.9904            1 
  19     rs7252830       0.3165            1 
  19    rs17774400       0.5464            1 
  19    rs11883004       0.2875            1 
  19     rs7258268       0.8395            1 
  19   rs149389128       0.4025            1 
  19   rs145730204       0.3721            1 
  19    rs10419890       0.9277            1 
  19     rs3892396       0.5464            1 
  19    rs74794373       0.8546            1 
  19     rs3903041       0.9592            1 
  19     rs1574325       0.5464            1 
  19     rs3072824       0.6791            1 
  19   rs199815106        0.184            1 
  19     rs2002137       0.5464            1 
  19   rs200760703       0.6631            1 
  19   rs149702415       0.4025            1 
  19     rs7256053       0.5464            1 
  19    rs62107574       0.2997            1 
  19     rs7259085       0.9802            1 
  19    rs10402094       0.9802            1 
  19     rs7259894       0.3165            1 
  19    rs77551134       0.3165            1 
  19   rs114915676       0.8546            1 
  19   rs141513081       0.3063            1 
  19   rs139347220       0.3165            1 
  19    rs60407671       0.3063            1 
  19    rs10417661       0.9802            1 
  19    rs10424633       0.9932            1 
  19     rs3911998       0.9904            1 
  19    rs55999497       0.0425            1 
  19    rs56365043       0.1425            1 
  19     rs6510897       0.3063            1 
  19    rs59558445       0.6882            1 
  19    rs56309925        0.998            1 
  19   rs151060681       0.6029            1 
  19   rs192568237       0.8546            1 
  19   rs184492672       0.8546            1 
  19   rs192565310       0.8546            1 
  19     rs8107767       0.0425            1 
  19     rs8111367       0.4779            1 
  19   rs112379345        0.105            1 
  19    rs11298508       0.8685            1 
  19    rs10658100       0.9762            1 
  19     rs1654590       0.7041            1 
  19     rs1663801       0.7041            1 
  19   rs201448018       0.3212            1 
  19     rs1654589       0.4293            1 
  19    rs55637481       0.1558            1 
  19    rs78840300       0.4966            1 
  19     rs3892916       0.9678            1 
  19   rs115779317       0.8983            1 
  19     rs1613070       0.5065            1 
  19   rs200216025       0.0303            1 
  19     rs1663802     0.008399            1 
  19    rs67354590       0.2375            1 
  19    rs60365888       0.2375            1 
  19   rs138633372       0.1623            1 
  19    rs35757137       0.0424            1 
  19   rs114825932       0.4242            1 
  19     rs1051784       0.6354            1 
  19   rs114491356       0.7031            1 
  19   rs544621045       0.4878            1 
  19   rs116339441       0.4878            1 
  19     rs1616305       0.4878            1 
  19     rs8103311      0.06719            1 
  19    rs78190198       0.8983            1 
  19    rs73565848       0.4145            1 
  19     rs2305058      0.08709            1 
  19     rs3786689        0.015            1 
  19    rs73920663       0.9952            1 
  19     rs2258496       0.4616            1 
  19   rs147468770       0.2296            1 
  19     rs2305059      0.06719            1 
  19   rs140679204       0.5542            1 
  19    rs61004889       0.9678            1 
  19   rs148841169       0.4878            1 
  19   rs144745918       0.5542            1 
  19   rs116809163       0.5041            1 
  19   rs116592713       0.4878            1 
  19    rs73920664       0.9678            1 
  19    rs73920665       0.5542            1 
  19     rs2075755       0.1204            1 
  19    rs73920666       0.5542            1 
  19   rs184792443       0.5041            1 
  19   rs141845437       0.4878            1 
  19    rs78695937       0.5519            1 
  19    rs75384914       0.5041            1 
  19   rs189986398       0.9023            1 
  19    rs62107580       0.0303            1 
  19    rs59711330       0.0262            1 
  19     rs8102808       0.9342            1 
  19    rs12461883       0.1254            1 
  19   rs535485990       0.4966            1 
  19    rs34488963       0.1425            1 
  19     rs8103638       0.9911            1 
  19   rs113754452       0.4119            1 
  19    rs59521718       0.1799            1 
  19   rs114463634       0.4966            1 
  19    rs57691741       0.4636            1 
  19    rs60565514       0.9471            1 
  19     rs9304938      0.07839            1 
  19     rs3929160       0.1489            1 
  19   rs145168470       0.0217            1 
  19    rs10420789       0.0217            1 
  19   rs111886400       0.7492            1 
  19   rs114580786       0.5932            1 
  19     rs1141221       0.0282            1 
  19     rs1141220       0.0282            1 
  19     rs2860185       0.0282            1 
  19     rs2860182       0.0282            1 
  19     rs2860181        0.112            1 
  19    rs74853621       0.4966            1 
  19   rs111770937       0.4293            1 
  19    rs77227806       0.4293            1 
  19      rs349090       0.0376            1 
  19   rs112912665        0.412            1 
  19      rs191548      0.06819            1 
  19      rs348338       0.1243            1 
  19    rs11085173       0.4293            1 
  19   rs189556781       0.5932            1 
  19      rs348339      0.08179            1 
  19    rs60329214       0.0037            1 
  19   rs556066876       0.2472            1 
  19   rs111535315       0.1483            1 
  19   rs142880112      0.05499            1 
  19   rs115233280       0.5932            1 
  19      rs348340       0.0348            1 
  19   rs375063180      0.09319            1 
  19   rs140865515      0.09319            1 
  19   rs115946849        0.412            1 
  19    rs76219436      0.09319            1 
  19    rs73549021       0.6476            1 
  19    rs56266348      0.09319            1 
  19    rs55732112      0.09319            1 
  19    rs55913254      0.09319            1 
  19     rs7250187      0.09319            1 
  19     rs7251591      0.09319            1 
  19    rs60257087      0.09319            1 
  19    rs60774093       0.2859            1 
  19   rs111415904        0.412            1 
  19   rs113964983        0.412            1 
  19    rs73549034       0.6501            1 
  19    rs10416571       0.4119            1 
  19    rs10408607       0.4119            1 
  19      rs186996       0.0324            1 
  19     rs7253557       0.7847            1 
  19     rs7252859       0.7847            1 
  19   rs114274889       0.3397            1 
  19   rs111411047       0.8267            1 
  19   rs143918466       0.3397            1 
  19    rs77292204       0.8267            1 
  19    rs60073607       0.4839            1 
  19    rs55782715       0.5542            1 
  19   rs147618998       0.1017            1 
  19    rs74585960        0.331            1 
  19    rs77262233        0.331            1 
  19    rs76889336       0.4839            1 
  19   rs150415523       0.9423            1 
  19     rs7247552       0.3372            1 
  19    rs28402927     0.008199            1 
  19    rs28645424     0.008199            1 
  19     rs7247153       0.0139            1 
  19    rs73920669       0.5542            1 
  19   rs113040471       0.4839            1 
  19    rs78803389       0.9731            1 
  19      rs173229       0.0139            1 
  19     rs6510901       0.6793            1 
  19     rs7257120       0.6793            1 
  19     rs6510902       0.6793            1 
  19     rs6510903     0.008199            1 
  19    rs73920670       0.5542            1 
  19     rs8103745       0.0388            1 
  19      rs348365       0.1226            1 
  19    rs10412845       0.1249            1 
  19     rs4807870       0.0114            1 
  19    rs10424879       0.1377            1 
  19    rs10418566       0.1377            1 
  19    rs10418596       0.2653            1 
  19      rs348367       0.1358            1 
  19    rs10425555       0.1111            1 
  19    rs10425567       0.1111            1 
  19    rs79304508       0.4324            1 
  19    rs10418327       0.1249            1 
  19      rs348368     0.005999            1 
  19      rs348369     0.005999            1 
  19      rs173230     0.005999            1 
  19   rs145149050       0.4324            1 
  19      rs348370       0.0014       0.9977 
  19     rs4807871       0.0012       0.9919 
  19    rs11669819       0.1249            1 
  19     rs3890058       0.0146            1 
  19   rs118160965       0.3064            1 
  19     rs8111177       0.0012       0.9838 
  19    rs12986054      0.05559            1 
  19   rs535556928       0.0013       0.9672 
  19    rs10404423    0.0007999         0.98 
  19     rs8101398       0.0038            1 
  19   rs368355739     0.008099            1 
  19      rs348357        0.004            1 
  19      rs168348       0.0141            1 
  19      rs348358        0.004            1 
  19   rs200067597      0.05859            1 
  19    rs35028797      0.05859            1 
  19    rs73920674       0.5542            1 
  19      rs406974    0.0007999         0.98 
  19      rs393375    0.0007999         0.98 
  19    rs74173087        0.004            1 
  19      rs168349       0.0038            1 
  19    rs74369569       0.2669            1 
  19     rs3833240       0.9411            1 
  19    rs75550442       0.3064            1 
  19      rs348359       0.9349            1 
  19      rs348360       0.0295            1 
  19    rs79113058       0.3379            1 
  19      rs348361       0.0198            1 
  19    rs60730900        0.265            1 
  19      rs348362       0.0356            1 
  19      rs348363       0.1053            1 
  19    rs73920676       0.5542            1 
  19    rs35290240       0.5542            1 
  19    rs34222984       0.5884            1 
  19    rs62107586       0.0011        0.998 
  19   rs150679157       0.0047            1 
  19    rs55698874     0.005399            1 
  19     rs8105046       0.0151            1 
  19   rs202013884       0.3379            1 
  19     rs1047598     0.005399            1 
  19    rs59297656       0.7763            1 
  19    rs61368453       0.5542            1 
  19    rs73920677       0.5542            1 
  19   rs200400196        0.435            1 
  19    rs61045882       0.2669            1 
  19   rs111641372       0.4439            1 
  19    rs11882213       0.0139            1 
  19    rs10415980       0.2393            1 
  19     rs8105247       0.2266            1 
  19    rs56915116       0.2075            1 
  19      rs348364       0.3767            1 
  19   rs113764572        0.633            1 
  19    rs10422083       0.9891            1 
  19   rs113034712       0.8499            1 
  19     rs1663803       0.4998            1 
  19    rs58529803       0.6039            1 
  19    rs10421606       0.2411            1 
  19   rs150919988       0.8499            1 
  19     rs3852880      0.08619            1 
  19   rs201804228       0.1284            1 
  19     rs4807086      0.08619            1 
  19   rs113700683       0.4998            1 
  19   rs541512341       0.8499            1 
  19    rs12975346       0.7121            1 
  19   rs187402799       0.4439            1 
  19    rs12973997        0.144            1 
  19   rs149524326       0.8499            1 
  19    rs10405323       0.1798            1 
  19   rs114825917       0.8499            1 
  19   rs144154025       0.4439            1 
  19     rs7253943        0.144            1 
  19     rs7252545        0.144            1 
  19    rs12976944       0.2258            1 
  19     rs3745571       0.2258            1 
  19   rs116758743       0.8499            1 
  19    rs12983560       0.2186            1 
  19    rs11669557       0.6281            1 
  19    rs11665713       0.2186            1 
  19     rs4807872       0.6281            1 
  19    rs11880672       0.8499            1 
  19      rs348398      0.08169            1 
  19      rs348399      0.08169            1 
  19     rs9653137       0.2825            1 
  19    rs10415417       0.5106            1 
  19   rs138633904       0.4439            1 
  19    rs57346797        0.685            1 
  19      rs348392       0.3791            1 
  19    rs73549060       0.3575            1 
  19   rs113959673        0.379            1 
  19    rs77004471       0.1508            1 
  19   rs576326438        0.256            1 
  19   rs575197159       0.2085            1 
  19   rs544697549       0.2085            1 
  19   rs542309344        0.256            1 
  19   rs561189703       0.1508            1 
  19   rs530192287        0.143            1 
  19   rs540496281        0.256            1 
  19   rs532895413      0.08989            1 
  19   rs552862393         0.24            1 
  19   rs568872467      0.08989            1 
  19   rs531180466      0.08989            1 
  19   rs548282387       0.1651            1 
  19   rs568099402      0.08989            1 
  19   rs533864308      0.08989            1 
  19   rs547324381      0.08989            1 
  19      rs415211       0.1166            1 
  19   rs546540237       0.4371            1 
  19   rs184047320       0.2059            1 
  19   rs114730473        0.256            1 
  19    rs78470218        0.256            1 
  19    rs73920686       0.4608            1 
  19     rs5009951       0.7763            1 
  19    rs76364016       0.4632            1 
  19    rs75029872       0.4632            1 
  19    rs10416003       0.7763            1 
  19     rs3852881        0.402            1 
  19   rs113674740       0.1669            1 
  19   rs527241246       0.1669            1 
  19      rs348394       0.1525            1 
  19    rs79545054       0.1124            1 
  19     rs1975045       0.6377            1 
  19    rs10561857       0.8594            1 
  19    rs73549066       0.3064            1 
  19    rs60926725       0.7884            1 
  19     rs3844450       0.3458            1 
  19     rs3887594      0.08029            1 
  19   rs143019412        0.388            1 
  19    rs10405500       0.5695            1 
  19    rs10404096       0.4058            1 
  19   rs547328805       0.8851            1 
  19    rs10407191       0.5695            1 
  19   rs149698997       0.8315            1 
  19    rs10410696         0.93            1 
  19   rs113975962       0.4058            1 
  19    rs34024387       0.9836            1 
  19     rs3852883       0.7595            1 
  19    rs10420123       0.4058            1 
  19     rs8107276       0.8513            1 
  19   rs373894536       0.9089            1 
  19     rs8107508       0.5365            1 
  19    rs56228035        0.214            1 
  19    rs77757482       0.8786            1 
  19    rs60597914       0.5185            1 
  19   rs114259307       0.8318            1 
  19   rs114870009       0.8315            1 
  19    rs58154626       0.3558            1 
  19   rs200572318       0.8315            1 
  19   rs201928651       0.4084            1 
  19   rs538268375       0.4084            1 
  19   rs142263961       0.8318            1 
  19    rs60849443       0.9922            1 
  19   rs115645677       0.8318            1 
  19   rs116776434       0.8318            1 
  19    rs77569008       0.8318            1 
  19    rs75914753       0.8318            1 
  19    rs12972418        0.214            1 
  19   rs116463338       0.8315            1 
  19    rs12608614       0.3657            1 
  19    rs10164401       0.7118            1 
  19   rs149238509       0.8318            1 
  19   rs180916589       0.2656            1 
  19   rs185193243       0.2656            1 
  19   rs150210186       0.7493            1 
  19    rs57961423       0.6658            1 
  19      rs371164       0.7711            1 
  19      rs395651       0.9958            1 
  19   rs142927827       0.6518            1 
  19   rs535790218       0.4314            1 
  19   rs145154230       0.9266            1 
  19   rs115962426       0.8122            1 
  19      rs432643      0.06589            1 
  19    rs10414082      0.09119            1 
  19    rs74173094       0.3503            1 
  19     rs4028328       0.8023            1 
  19    rs60881924       0.4314            1 
  19    rs13344306       0.6111            1 
  19      rs412441       0.4749            1 
  19     rs1053395       0.7559            1 
  19    rs73920690       0.7317            1 
  19     rs1053377       0.8143            1 
  19     rs8113500       0.4731            1 
  19     rs3099129        0.841            1 
  19      rs446199       0.6312            1 
  19      rs449824       0.5735            1 
  19     rs2071347       0.3007            1 
  19    rs61741669       0.3778            1 
  19   rs200891036      0.06319            1 
  19    rs28483969       0.9837            1 
  19   rs113871779       0.3617            1 
  19    rs80205890       0.3617            1 
  19   rs114772352       0.1848            1 
  19   rs139985263       0.3617            1 
  19    rs33975406       0.3734            1 
  19    rs78017376       0.3617            1 
  19     rs3099128       0.4261            1 
  19      rs348395       0.4261            1 
  19    rs78959822        0.548            1 
  19    rs57943022       0.6946            1 
  19   rs114335375       0.7072            1 
  19   rs139343055       0.1848            1 
  19   rs138396011        0.191            1 
  19   rs113460662      0.09159            1 
  19      rs348396       0.3217            1 
  19    rs73920693       0.5409            1 
  19    rs11672092        0.237            1 
  19      rs390530        0.239            1 
  19     rs3760749       0.3577            1 
  19   rs147934507       0.4626            1 
  19   rs116505917        0.191            1 
  19    rs11671437       0.3895            1 
  19   rs568220043       0.6808            1 
  19   rs569318963       0.2745            1 
  19   rs398040859       0.7084            1 
  19    rs62107618       0.8402            1 
  19   rs182883768       0.7322            1 
  19   rs113911284       0.7498            1 
  19    rs35104507       0.7896            1 
  19    rs73550739       0.3597            1 
  19   rs144744114       0.2601            1 
  19   rs115167107       0.5516            1 
  19   rs145406915       0.6051            1 
  19   rs547693434        0.267            1 
  19    esv3643559        0.267            1 
  19    rs11671823       0.6571            1 
  19   rs112860927       0.5804            1 
  19    rs10416160      0.08899            1 
  19   rs116192309       0.5135            1 
  19   rs570005155       0.0415            1 
  19    rs12460816       0.4509            1 
  19    rs76708294        0.013            1 
  19     rs3865466       0.7022            1 
  19     rs3865467       0.9815            1 
  19      rs348348       0.2842            1 
  19   rs115883804       0.5516            1 
  19   rs143069386       0.5516            1 
  19   rs147481433         0.43            1 
  19      rs348349       0.2954            1 
  19   rs112239954       0.6692            1 
  19    rs76641139       0.5516            1 
  19    rs35429734       0.5984            1 
  19   rs541355520       0.5678            1 
  19   rs564611085       0.5678            1 
  19      rs238766       0.2381            1 
  19     rs4807087       0.9794            1 
  19    rs73920698       0.3929            1 
  19   rs112578061       0.6692            1 
  19     rs4807874       0.9794            1 
  19    rs10415368       0.3773            1 
  19   rs116485000       0.6692            1 
  19     rs4807875       0.9794            1 
  19     rs7251888       0.0434            1 
  19     rs7252374       0.0434            1 
  19    rs28413030      0.05659            1 
  19     rs7252020       0.0434            1 
  19      rs348350       0.2738            1 
  19    rs57178252       0.1917            1 
  19    rs66952611       0.2855            1 
  19   rs563587829       0.2855            1 
  19    rs12974682       0.8576            1 
  19    rs57813284         0.43            1 
  19   rs550746386       0.6193            1 
  19      rs348351       0.2625            1 
  19    rs66831547       0.2855            1 
  19   rs149906060      0.05659            1 
  19      rs348352       0.2625            1 
  19    rs75405543       0.3929            1 
  19      rs348353       0.2738            1 
  19     rs7256423       0.6124            1 
  19    rs79304076       0.3929            1 
  19    rs74697733       0.0441            1 
  19     rs7257887       0.0156            1 
  19    rs73920699       0.3929            1 
  19    rs11085177       0.8576            1 
  19      rs348355      0.08419            1 
  19      rs348356       0.8384            1 
  19   rs146374600       0.0441            1 
  19   rs148087029       0.3461            1 
  19   rs148405606       0.0441            1 
  19   rs542536915        0.328            1 
  19   rs142533342       0.6692            1 
  19    rs12976418       0.8576            1 
  19   rs141387061         0.43            1 
  19   rs149137352       0.6692            1 
  19       rs76274       0.3564            1 
  19    rs76439627       0.6124            1 
  19    rs11667269       0.8576            1 
  19    rs12985304       0.6645            1 
  19    rs12151125       0.5137            1 
  19   rs561140642       0.2021            1 
  19    rs62107623        0.174            1 
  19   rs542764727       0.3929            1 
  19    rs28534912       0.2855            1 
  19   rs567130276       0.6052            1 
  19    rs72987325       0.9711            1 
  19    rs62107624       0.9794            1 
  19    rs75464137        0.032            1 
  19     rs7257358      0.09039            1 
  19   rs112235685       0.4432            1 
  19    rs11343905       0.1103            1 
  19   rs139652199         0.43            1 
  19    rs34704690       0.5663            1 
  19   rs143365332       0.3564            1 
  19    rs73920700       0.3929            1 
  19   rs111067248       0.3929            1 
  19   rs146374380        0.967            1 
  19    rs62654116       0.7174            1 
  19      rs348337       0.3213            1 
  19   rs546156218       0.0156            1 
  19      rs415539       0.7174            1 
  19    rs78208235     0.009199            1 
  19     rs3043218       0.5751            1 
  19      rs669448       0.8463            1 
  19    rs28482861       0.8463            1 
  19   rs551922534        0.813            1 
  19   rs569772061       0.4133            1 
  19     rs3073807       0.2687            1 
  19   rs563393795        0.262            1 
  19   rs200702132       0.0034            1 
  19   rs116068506       0.6839            1 
  19   rs146976620       0.5111            1 
  19    rs73550763       0.5671            1 
  19     rs4807876       0.4663            1 
  19   rs192348947         0.92            1 
  19   rs113463169       0.1603            1 
  19     rs3097296       0.8899            1 
  19    rs73550766       0.3449            1 
  19    rs72356419       0.7024            1 
  19     rs3097297       0.3277            1 
  19     rs2234179        0.262            1 
  19     rs2234182       0.2207            1 
  19   rs550935064       0.6491            1 
  19     rs3865469       0.4832            1 
  19      rs348389       0.6064            1 
  19    rs10419225        0.262            1 
  19    rs78847343       0.0173            1 
  19    rs73550767        0.272            1 
  19    rs10426436        0.262            1 
  19      rs348390       0.9902            1 
  19   rs149025313       0.0173            1 
  19   rs139441027        0.338            1 
  19      rs348391       0.2315            1 
  19   rs142352867        0.555            1 
  19    rs10406760        0.262            1 
  19    rs11670309       0.8301            1 
  19    rs10405649        0.262            1 
  19     rs3865471       0.4746            1 
  19    rs10408140        0.338            1 
  19   rs146923533       0.5065            1 
  19    rs10414775       0.5297            1 
  19   rs201367586       0.3631            1 
  19    rs11882170       0.2601            1 
  19   rs191304555       0.0173            1 
  19   rs149048574       0.5065            1 
  19   rs111663013       0.1079            1 
  19   rs566641594       0.1048            1 
  19    rs10422096        0.338            1 
  19    rs10414217        0.338            1 
  19    rs10421038        0.338            1 
  19    rs76334785       0.0173            1 
  19    rs10422353        0.262            1 
  19    rs73550770       0.3404            1 
  19   rs114654390        0.262            1 
  19   rs563362787        0.338            1 
  19   rs116159260       0.2629            1 
  19    rs75545073        0.338            1 
  19    rs79991989        0.338            1 
  19   rs116351509        0.338            1 
  19    rs79363088        0.338            1 
  19    rs35695923       0.8301            1 
  19    rs11667956      0.05909            1 
  19     rs8110208       0.6227            1 
  19   rs144720033        0.338            1 
  19     rs2162931       0.1558            1 
  19   rs115966722       0.0173            1 
  19    rs62109506       0.6917            1 
  19   rs115430719        0.262            1 
  19   rs148542651       0.0173            1 
  19    rs76140468       0.8874            1 
  19   rs112914484       0.8301            1 
  19   rs142590286       0.0173            1 
  19     rs4028336       0.8662            1 
  19      rs348372       0.5717            1 
  19      rs348373       0.8902            1 
  19     rs8103412       0.2871            1 
  19    rs60613128       0.4395            1 
  19   rs142579056       0.5717            1 
  19    rs73550775       0.0301            1 
  19    rs73922404       0.4395            1 
  19    rs75409151       0.4395            1 
  19    rs35314828       0.1998            1 
  19     rs6510905       0.1568            1 
  19     rs6510906       0.1558            1 
  19     rs6510907       0.8232            1 
  19    rs77010673      0.06029            1 
  19   rs114336217       0.0317            1 
  19   rs148595074       0.4395            1 
  19    rs11669937       0.8232            1 
  19   rs151149559      0.06029            1 
  19      rs173231       0.8902            1 
  19    rs28552734       0.2005            1 
  19    rs10407602       0.2871            1 
  19      rs348374       0.2005            1 
  19      rs348375       0.2026            1 
  19    rs74174807       0.2026            1 
  19      rs348376       0.3995            1 
  19     rs4028335       0.2026            1 
  19      rs348377       0.3888            1 
  19      rs348378       0.6959            1 
  19   rs202193430     0.008199            1 
  19      rs348379       0.3102            1 
  19   rs150066741       0.4395            1 
  19      rs348380       0.4432            1 
  19     rs8100267      0.06829            1 
  19   rs539327205       0.4412            1 
  19    rs11881108      0.06829            1 
  19   rs111623945      0.08299            1 
  19    rs73922405        0.589            1 
  19   rs113315365       0.5539            1 
  19    rs73922406       0.0221            1 
  19    rs34039661       0.6351            1 
  19    rs10411474      0.06789            1 
  19      rs348383       0.3175            1 
  19    rs13344227       0.2391            1 
  19    rs77619124       0.5674            1 
  19      rs348385       0.5286            1 
  19    rs72993048       0.5437            1 
  19   rs116264657        0.005            1 
  19   rs547154491        0.357            1 
  19   rs576737264       0.1975            1 
  19    rs11878279       0.1975            1 
  19      rs348386      0.05139            1 
  19      rs348387       0.8248            1 
  19   rs144343857        0.005            1 
  19   rs189064710       0.8604            1 
  19   rs532455542       0.8604            1 
  19   rs542305832       0.8604            1 
  19   rs565325975       0.8604            1 
  19    rs62106961       0.9517            1 
  19   rs145929928       0.6416            1 
  19   rs113025152       0.8221            1 
  19    rs62106962       0.5359            1 
  19    rs10853994       0.5708            1 
  19    rs11382903       0.6271            1 
  19    rs10416796       0.2672            1 
  19    rs78540339       0.1372            1 
  19      rs375564       0.1571            1 
  19      rs422981       0.2259            1 
  19   rs114405068        0.661            1 
  19    rs62123171       0.5359            1 
  19    rs10424688       0.3692            1 
  19    rs11878528       0.0449            1 
  19   rs114990419       0.4592            1 
  19    rs11878461       0.4956            1 
  19     rs7250254        0.019            1 
  19   rs138502153       0.3303            1 
  19   rs112551759       0.2672            1 
  19     rs7253794        0.019            1 
  19    rs17703837       0.4956            1 
  19     rs4807877        0.019            1 
  19    rs12986031       0.6271            1 
  19    rs60507991        0.019            1 
  19    rs57928945        0.019            1 
  19   rs144439217       0.8968            1 
  19    rs11879422       0.9592            1 
  19    rs12459957       0.4592            1 
  19     rs8113328        0.019            1 
  19    rs74174809      0.09289            1 
  19    rs10424742       0.2434            1 
  19   rs548194786       0.3253            1 
  19    rs10422845       0.4222            1 
  19    rs79538296        0.333            1 
  19   rs113762539       0.7556            1 
  19    rs58554736       0.5558            1 
  19   rs546761869       0.6778            1 
  19   rs112134181       0.6207            1 
  19      rs348345       0.9697            1 
  19    rs60803886       0.2745            1 
  19      rs238765       0.9692            1 
  19    rs58053299       0.8149            1 
  19     rs8108050       0.1186            1 
  19   rs151019346       0.2172            1 
  19     rs7253022       0.5706            1 
  19    rs10418885       0.4746            1 
  19     rs4081854       0.6504            1 
  19    rs10427003       0.0264            1 
  19      rs348347       0.5843            1 
  19   rs116365094       0.6225            1 
  19   rs200119666       0.6225            1 
  19    rs55702428       0.1941            1 
  19     rs7508584       0.6327            1 
  19    rs62123174       0.6327            1 
  19    rs28575337       0.1941            1 
  19    rs67145602       0.4019            1 
  19    rs62123175       0.1186            1 
  19    rs28725371       0.6327            1 
  19    rs28733121        0.666            1 
  19     rs9749164       0.2172            1 
  19      rs171171       0.5843            1 
  19   rs566289470       0.5706            1 
  19   rs534926908       0.5706            1 
  19     rs6510908       0.8216            1 
  19    rs34012748       0.9556            1 
  19   rs114202831       0.2342            1 
  19    rs35233543       0.6327            1 
  19     rs4552114       0.9277            1 
  19      rs345596        0.201            1 
  19    rs35070472       0.8638            1 
  19    rs58540573         0.17            1 
  19    rs73922408        0.476            1 
  19      rs345597       0.8489            1 
  19      rs345598       0.1689            1 
  19   rs141164428       0.6654            1 
  19   rs143487251       0.6841            1 
  19      rs345600       0.6428            1 
  19     rs1812631       0.2224            1 
  19   rs139905305         0.53            1 
  19      rs345601       0.1689            1 
  19     rs8104184       0.6532            1 
  19   rs548746256       0.5226            1 
  19    rs35585024       0.2224            1 
  19      rs345602       0.1748            1 
  19    rs57373144       0.2224            1 
  19   rs111584770       0.6193            1 
  19    rs10164301       0.2224            1 
  19      rs345603       0.9213            1 
  19    rs28846086       0.5706            1 
  19      rs345604       0.9213            1 
  19     rs2161486       0.9322            1 
  19     rs4807879       0.2224            1 
  19     rs6510909       0.6193            1 
  19     rs8107916       0.6193            1 
  19     rs2547448       0.2493            1 
  19     rs2642212       0.9213            1 
  19     rs2642213       0.7708            1 
  19     rs3042435       0.1389            1 
  19      rs368065       0.1389            1 
  19      rs685587       0.1389            1 
  19      rs526768       0.1389            1 
  19    rs71174929        0.359            1 
  19      rs381195       0.7106            1 
  19     rs3042400       0.8113            1 
  19      rs369626       0.8765            1 
  19    rs11490542       0.9843            1 
  19     rs1115478       0.5069            1 
  19     rs1115479       0.5707            1 
  19     rs2562020      0.08249            1 
  19     rs2642214       0.1324            1 
  19    rs75774625       0.5261            1 
  19    rs11878821       0.5667            1 
  19     rs6510910       0.3842            1 
  19   rs147743291       0.3346            1 
  19     rs2642215       0.4761            1 
  19     rs2547430       0.6997            1 
  19   rs150936949       0.4835            1 
  19   rs111253677       0.4105            1 
  19   rs113857897       0.6224            1 
  19    rs62123177       0.4972            1 
  19     rs2547432       0.2678            1 
  19    rs77790748      0.08599            1 
  19    rs68037426       0.3589            1 
  19     rs2642216        0.298            1 
  19    rs73552524      0.06879            1 
  19     rs3097293      0.05609            1 
  19   rs116037397       0.1089            1 
  19    rs35773426       0.3627            1 
  19   rs141722657       0.2153            1 
  19   rs530902577       0.7775            1 
  19     rs2547437       0.1153            1 
  19      rs431896       0.5281            1 
  19      rs425787      0.09679            1 
  19      rs425514       0.0466            1 
  19   rs552352222       0.5868            1 
  19   rs559602252        0.817            1 
  19      rs389898       0.5447            1 
  19   rs150345088       0.1315            1 
  19    rs12985242       0.5182            1 
  19   rs151211351       0.5819            1 
  19     rs2029743       0.1359            1 
  19      rs427105       0.1359            1 
  19     rs2029745       0.5412            1 
  19   rs547133537       0.0352            1 
  19   rs564798967       0.0352            1 
  19   rs112385920       0.0481            1 
  19    rs72994960       0.0352            1 
  19    rs72994964       0.5412            1 
  19     rs2910434      0.08559            1 
  19    rs60657995       0.1557            1 
  19     rs7259857      0.09629            1 
  19      rs441751       0.4954            1 
  19    rs34886406       0.4342            1 
  19    rs35914430       0.0262            1 
  19    rs12610000       0.8715            1 
  19    rs11085182       0.0373            1 
  19      rs411204       0.0499            1 
  19      rs408167       0.0499            1 
  19      rs408372       0.0499            1 
  19    rs60362047      0.08899            1 
  19   rs577490564       0.1198            1 
  19    rs11666089       0.0341            1 
  19    rs11669728       0.0341            1 
  19    rs60331551      0.08899            1 
  19    rs11670049      0.05619            1 
  19      rs445764       0.0418            1 
  19    rs12459293       0.7775            1 
  19    rs12459776       0.7775            1 
  19    rs16989918      0.09289            1 
  19    rs72193958       0.8405            1 
  19    rs72982503      0.09289            1 
  19     rs7248446       0.1482            1 
  19     rs2354573       0.1482            1 
  19     rs2354574       0.1482            1 
  19     rs2883472       0.1482            1 
  19   rs201057846       0.2668            1 
  19   rs150447916       0.7775            1 
  19     rs2883473       0.2265            1 
  19   rs371044066       0.1013            1 
  19   rs114590470       0.7775            1 
  19    rs62123187      0.05144            1 
  19     rs7252187       0.4574            1 
  19   rs112136162       0.3616            1 
  19     rs7253697        0.325            1 
  19   rs550709403       0.7775            1 
  19    rs10419121       0.4574            1 
  19    rs10418366       0.4574            1 
  19   rs111956974       0.7947            1 
  19    rs10418808       0.3931            1 
  19    rs56379641       0.4866            1 
  19     rs2059154       0.2902            1 
  19    rs10424393       0.4574            1 
  19    rs10425142       0.3828            1 
  19    rs10424586       0.9067            1 
  19     rs1808398       0.9067            1 
  19   rs201593597       0.9067            1 
  19      rs432560       0.9067            1 
  19     rs8110581       0.8275            1 
  19    rs58556239       0.9876            1 
  19     rs8111615       0.8275            1 
  19      rs427003        0.993            1 
  19     rs1862511       0.7793            1 
  19     rs3837945       0.6262            1 
  19   rs533906158         0.67            1 
  19   rs556473991       0.7775            1 
  19   rs111064563       0.1583            1 
  19    rs62654154       0.6547            1 
  19   rs201538635       0.4107            1 
  19    rs34786523       0.0154            1 
  19    rs76696740       0.6895            1 
  19    rs35792677       0.8596            1 
  19    rs79841990         0.93            1 
  19      rs344586       0.9459            1 
  19      rs344587       0.8691            1 
  19      rs344588       0.2821            1 
  19     rs7247830       0.1143            1 
  19   rs199807139      0.06099            1 
  19   rs200240432      0.06099            1 
  19   rs113272565       0.1143            1 
  19      rs171093       0.0222            1 
  19    rs11458827       0.5099            1 
  19     rs3055535       0.0166            1 
  19    rs11361927       0.1365            1 
  19   rs200143462       0.0192            1 
  19      rs344589       0.0222            1 
  19   rs199561952       0.6081            1 
  19    rs17703895       0.6389            1 
  19      rs344590       0.2084            1 
  19      rs344591      0.05149            1 
  19      rs344592      0.08419            1 
  19      rs344593       0.5099            1 
  19      rs344594       0.5099            1 
  19    rs58801959       0.3887            1 
  19     rs7250400       0.2267            1 
  19    rs35388517       0.5976            1 
  19   rs116029154        0.197            1 
  19      rs344596       0.1734            1 
  19    rs11666589       0.6975            1 
  19    rs35333884       0.2267            1 
  19    rs74796085       0.9633            1 
  19    rs12971302       0.5976            1 
  19      rs344597       0.1526            1 
  19      rs168259       0.2986            1 
  19      rs344598       0.6975            1 
  19    rs10422014       0.4756            1 
  19      rs344599        0.605            1 
  19      rs344600       0.5441            1 
  19      rs344602        0.605            1 
  19      rs447196        0.605            1 
  19      rs398089        0.605            1 
  19    rs12982243       0.5976            1 
  19    rs77737996       0.8684            1 
  19     rs4807880        0.605            1 
  19    rs71174992       0.1157            1 
  19      rs344604        0.605            1 
  19      rs344605        0.605            1 
  19      rs344606        0.605            1 
  19     rs7246454        0.605            1 
  19    rs34799738       0.2267            1 
  19     rs2112856        0.605            1 
  19     rs8109079       0.9625            1 
  19      rs344583       0.7072            1 
  19   rs112114735        0.337            1 
  19     rs8111461       0.2539            1 
  19     rs5826938       0.7038            1 
  19      rs344584       0.7072            1 
  19    rs17516272        0.337            1 
  19      rs344585       0.6367            1 
  19   rs111436027       0.4557            1 
  19   rs112953722       0.8158            1 
  19   rs113863472       0.8158            1 
  19    rs66613670       0.9198            1 
  19   rs113167711       0.4032            1 
  19    rs12983164       0.4488            1 
  19    rs59271319       0.1311            1 
  19    rs10405225       0.2166            1 
  19      rs344577       0.8354            1 
  19    rs10412608       0.3143            1 
  19      rs344580        0.172            1 
  19   rs535055042       0.9573            1 
  19    rs73922419       0.9696            1 
  19      rs344581       0.4488            1 
  19    rs73922420       0.2425            1 
  19    rs78951755       0.2425            1 
  19    rs11880836        0.177            1 
  19   rs146091125       0.4971            1 
  19     rs7251479       0.9427            1 
  19    rs74312582       0.1197            1 
  19     rs7252352       0.7081            1 
  19     rs6510912       0.7931            1 
  19     rs7254538       0.7121            1 
  19    rs73922422       0.6107            1 
  19    rs73922423       0.1783            1 
  19    rs35630190       0.7965            1 
  19   rs147872591       0.8535            1 
  19   rs201100719       0.9331            1 
  19    rs10084116       0.5086            1 
  19     rs4807883       0.4517            1 
  19    rs28429355       0.6631            1 
  19   rs113541026       0.8741            1 
  19     rs4807884       0.5164            1 
  19     rs4807885       0.5164            1 
  19   rs112093166       0.4202            1 
  19   rs112568242       0.8041            1 
  19   rs112379748      0.06639            1 
  19    rs16993685       0.5404            1 
  19   rs543193752       0.0209            1 
  19   rs147584146       0.9429            1 
  19    rs28784715       0.7319            1 
  19    rs28807756       0.7319            1 
  19   rs138082169       0.1634            1 
  19     rs8100493       0.7319            1 
  19     rs8111231       0.6518            1 
  19    rs12982773       0.6518            1 
  19   rs200670717       0.9991            1 
  19   rs150543470        0.927            1 
  19   rs139569151        0.927            1 
  19   rs113444891        0.518            1 
  19    rs12986123       0.7319            1 
  19    rs12977103       0.7493            1 
  19    rs10412739        0.927            1 
  19    rs36012268       0.6518            1 
  19    rs78391770       0.1177            1 
  19    rs10406986       0.2225            1 
  19    rs73922428       0.1177            1 
  19      rs395909       0.2319            1 
  19    rs28623590       0.1694            1 
  19    rs10413351       0.2225            1 
  19      rs411605       0.2834            1 
  19      rs410254        0.927            1 
  19     rs6510913       0.6518            1 
  19      rs411898       0.5859            1 
  19      rs431834       0.5859            1 
  19     rs7251643       0.2225            1 
  19      rs418201       0.5859            1 
  19    rs10426720       0.5859            1 
  19    rs10421159       0.5859            1 
  19      rs426352       0.5859            1 
  19      rs367455       0.5859            1 
  19      rs407044       0.5859            1 
  19      rs404594        0.927            1 
  19      rs406060       0.5859            1 
  19      rs408460       0.5859            1 
  19      rs422157       0.5859            1 
  19   rs149782563       0.1177            1 
  19      rs395681        0.927            1 
  19   rs528952368        0.337            1 
  19      rs432686       0.5859            1 
  19    rs57820063       0.5859            1 
  19    rs79055613       0.5859            1 
  19   rs144350331       0.2554            1 
  19      rs364574       0.5859            1 
  19     rs8112931       0.6518            1 
  19      rs397195       0.5859            1 
  19    rs11085185       0.5859            1 
  19   rs114656516       0.1177            1 
  19    rs11085186       0.5859            1 
  19     rs2547445       0.5859            1 
  19      rs441475       0.5859            1 
  19    rs58146129       0.1177            1 
  19      rs403119       0.5859            1 
  19    rs59764207       0.5859            1 
  19    rs62123221        0.988            1 
  19    rs12973043       0.5859            1 
  19      rs428292      0.09779            1 
  19      rs419337      0.09779            1 
  19      rs379172      0.09779            1 
  19    rs10403113       0.2225            1 
  19      rs453686      0.09779            1 
  19    rs11882880       0.5859            1 
  19    rs10424331      0.09779            1 
  19    rs10403784       0.1005            1 
  19    rs10421995      0.09779            1 
  19    rs10423611       0.4237            1 
  19   rs374310188       0.4237            1 
  19     rs2642211      0.09779            1 
  19     rs7257477       0.5075            1 
  19     rs1690638      0.09779            1 
  19     rs1690637      0.09779            1 
  19      rs368152       0.5859            1 
  19      rs444299       0.7493            1 
  19      rs390815      0.09779            1 
  19      rs401284      0.09779            1 
  19      rs387116      0.09779            1 
  19      rs366850      0.09779            1 
  19    rs12610184       0.6518            1 
  19      rs449481      0.06329            1 
  19      rs433134      0.09779            1 
  19      rs364628      0.09779            1 
  19      rs400658      0.09779            1 
  19   rs143375936       0.9429            1 
  19      rs423602      0.09779            1 
  19      rs408453      0.09779            1 
  19      rs389971      0.09779            1 
  19      rs433288      0.09779            1 
  19      rs413956      0.07709            1 
  19      rs624968      0.09779            1 
  19     rs1644752      0.09779            1 
  19   rs149828234       0.1177            1 
  19    rs60340561        0.518            1 
  19      rs417983      0.06329            1 
  19      rs376884      0.09779            1 
  19    rs10424924      0.09779            1 
  19    rs12971915       0.6518            1 
  19    rs11880811       0.0391            1 
  19      rs440993       0.0276            1 
  19      rs424810      0.09779            1 
  19      rs401294      0.09779            1 
  19      rs376817      0.09779            1 
  19     rs8101829      0.09779            1 
  19     rs8104834      0.09779            1 
  19     rs8100602       0.5859            1 
  19     rs8101544      0.09779            1 
  19     rs8101946      0.06329            1 
  19   rs138267097      0.09779            1 
  19   rs200152943       0.2019            1 
  19    rs28422003      0.09779            1 
  19    rs28416478      0.09779            1 
  19    rs28502049      0.09779            1 
  19      rs435546      0.09779            1 
  19   rs113284340       0.2225            1 
  19      rs437844      0.09779            1 
  19      rs426364      0.09779            1 
  19      rs426366      0.09779            1 
  19      rs399937      0.09779            1 
  19    rs71174995      0.09779            1 
  19      rs393158      0.09779            1 
  19      rs401550      0.09779            1 
  19      rs407686      0.09779            1 
  19      rs392151      0.09779            1 
  19    rs71174996      0.09779            1 
  19    rs71174997      0.09779            1 
  19     rs2642200      0.09779            1 
  19    rs12979129       0.1005            1 
  19    rs74763054       0.2834            1 
  19    rs12985563       0.1005            1 
  19      rs432958      0.09779            1 
  19      rs370747       0.2834            1 
  19   rs571204891       0.2834            1 
  19   rs148963073       0.5499            1 
  19    rs55691808       0.5499            1 
  19    rs58402628       0.1177            1 
  19   rs150563190        0.927            1 
  19    rs12979964       0.6518            1 
  19   rs144553481      0.09779            1 
  19    rs57597067        0.518            1 
  19   rs568484848       0.7466            1 
  19      rs419614       0.2834            1 
  19     rs1644753       0.1005            1 
  19     rs9749527       0.1005            1 
  19   rs148558424       0.2225            1 
  19     rs9749457       0.1005            1 
  19     rs9749004       0.1005            1 
  19     rs9749508      0.07979            1 
  19     rs9749012      0.06389            1 
  19      rs426868       0.1005            1 
  19      rs372959       0.1005            1 
  19    rs59913454       0.1177            1 
  19      rs371172      0.09779            1 
  19      rs451785       0.1005            1 
  19   rs147424327       0.2834            1 
  19      rs452590      0.09779            1 
  19    rs34761673       0.4205            1 
  19    rs71174998       0.0174            1 
  19      rs388545       0.6364            1 
  19    rs10416950       0.3095            1 
  19     rs2642201      0.07669            1 
  19    rs10410643       0.2846            1 
  19    rs10417196       0.2846            1 
  19    rs75975359       0.2409            1 
  19   rs115270543       0.6662            1 
  19    rs28793128       0.2846            1 
  19    rs28855761       0.2846            1 
  19    rs28861537       0.4844            1 
  19   rs148609639        0.927            1 
  19   rs185657391        0.927            1 
  19    rs62123223       0.2846            1 
  19    rs62123224        0.225            1 
  19   rs540185358       0.1436            1 
  19   rs200103523       0.1436            1 
  19    rs56777232       0.2846            1 
  19    rs12974894       0.2846            1 
  19    rs72986530       0.2225            1 
  19    rs12976718       0.6518            1 
  19   rs144079793       0.3028            1 
  19    rs12975974       0.3627            1 
  19     rs8104478       0.2344            1 
  19   rs148917761       0.9244            1 
  19   rs143657440        0.927            1 
  19     rs8107637        0.138            1 
  19     rs8104195       0.2846            1 
  19     rs8104742       0.2846            1 
  19     rs8108001       0.2846            1 
  19   rs202174181       0.3553            1 
  19   rs373163214       0.1177            1 
  19     rs8103817       0.3095            1 
  19    rs10411947       0.3095            1 
  19    rs10420047       0.2225            1 
  19      rs366273        0.225            1 
  19      rs449791       0.9887            1 
  19    rs59618823       0.9244            1 
  19    rs10417987       0.3095            1 
  19    rs58388800       0.3217            1 
  19    rs13346525       0.9887            1 
  19    rs58627819       0.9244            1 
  19     rs1862508        0.138            1 
  19     rs3859488       0.6518            1 
  19    rs79840264      0.07399            1 
  19    rs79145370       0.1177            1 
  19      rs372804      0.07419            1 
  19    rs12611077       0.5334            1 
  19   rs113612963       0.3529            1 
  19      rs378303       0.1108            1 
  19      rs378847       0.5691            1 
  19      rs424123       0.5691            1 
  19      rs379134       0.6923            1 
  19      rs669631       0.1592            1 
  19     rs4028675       0.9945            1 
  19     rs4028681      0.06379            1 
  19     rs4028674        0.927            1 
  19     rs4028682       0.4356            1 
  19     rs1630632      0.09609            1 
  19     rs1630636       0.7982            1 
  19     rs4419161       0.4433            1 
  19    rs11085191       0.4433            1 
  19      rs390666       0.9458            1 
  19    rs10407292       0.2225            1 
  19      rs404061         0.53            1 
  19     rs4392173       0.5334            1 
  19      rs392972       0.1592            1 
  19      rs444652        0.927            1 
  19     rs4410197       0.4433            1 
  19    rs57013074       0.1186            1 
  19    rs61113271       0.1177            1 
  19      rs399338       0.3821            1 
  19     rs8104977       0.7845            1 
  19    rs35530634       0.5334            1 
  19    rs10414729       0.2225            1 
  19    rs60974602       0.7845            1 
  19      rs452144       0.8887            1 
  19     rs8106104        0.621            1 
  19      rs368552       0.1391            1 
  19      rs408795        0.927            1 
  19    rs80238423       0.5619            1 
  19   rs200441355       0.1704            1 
  19    rs76226883       0.1704            1 
  19     rs8110302        0.344            1 
  19   rs191806984       0.1704            1 
  19      rs389726       0.3675            1 
  19   rs181461325        0.927            1 
  19   rs536914577        0.292            1 
  19   rs552727109       0.2545            1 
  19    rs74174395       0.3675            1 
  19   rs543792868        0.927            1 
  19    rs72620532       0.3675            1 
  19   rs149933701       0.3613            1 
  19    rs28752298       0.7845            1 
  19   rs147206624        0.927            1 
  19    rs12459789       0.5246            1 
  19   rs113535021      0.07799            1 
  19    rs74174397       0.5956            1 
  19    rs80031399       0.6444            1 
  19    rs12460469       0.6444            1 
  19      rs378241       0.9961            1 
  19    rs11667628       0.4268            1 
  19   rs113180323       0.6444            1 
  19    rs11671296       0.1952            1 
  19    rs57499049       0.0153            1 
  19      rs365135       0.9961            1 
  19      rs426374       0.9961            1 
  19      rs383622       0.9961            1 
  19      rs395409       0.9961            1 
  19      rs379194       0.9961            1 
  19   rs115063868       0.6444            1 
  19   rs201028522      0.07909            1 
  19     rs8104770      0.08059            1 
  19    rs67978409       0.0016       0.9987 
  19     rs8108758       0.0148            1 
  19    rs11667690      0.08179            1 
  19   rs199544150      0.05649            1 
  19   rs145236508      0.08059            1 
  19      rs397263       0.7673            1 
  19      rs434364       0.0343            1 
  19    rs11879908       0.0148            1 
  19   rs142845256       0.0148            1 
  19    rs12979435       0.0148            1 
  19    rs72988314      0.08179            1 
  19    rs12980563       0.6787            1 
  19      rs409662       0.7673            1 
  19    rs73922454       0.1177            1 
  19    rs11301602       0.0148            1 
  19      rs445484       0.7673            1 
  19      rs407743       0.7673            1 
  19      rs447135       0.5857            1 
  19      rs426848       0.7673            1 
  19      rs451005       0.7673            1 
  19      rs449539       0.7673            1 
  19    rs73922455      0.06519            1 
  19    rs80322087       0.1177            1 
  19     rs8106128       0.0148            1 
  19   rs144172975       0.7673            1 
  19    rs74174401       0.0148            1 
  19      rs373916       0.0016       0.9998 
  19    rs12461987       0.0148            1 
  19     rs8103463       0.0148            1 
  19      rs423413        0.297            1 
  19     rs8107099      0.06959            1 
  19    rs76080299      0.06959            1 
  19   rs201774847       0.3283            1 
  19      rs610999      0.06959            1 
  19      rs610929        0.297            1 
  19    rs72988321       0.8039            1 
  19    rs12462627       0.0148            1 
  19      rs392751      0.06959            1 
  19      rs447573       0.0451            1 
  19      rs425796      0.06959            1 
  19     rs1494123       0.0279            1 
  19    rs73922457       0.1177            1 
  19      rs454453      0.06959            1 
  19     rs1494124       0.0148            1 
  19      rs390821      0.06959            1 
  19      rs438580      0.06959            1 
  19     rs2547447       0.0451            1 
  19     rs7260397      0.06959            1 
  19     rs7260400      0.06959            1 
  19    rs55810426       0.0451            1 
  19    rs72988324      0.08179            1 
  19      rs409761      0.06959            1 
  19   rs201727617       0.5677            1 
  19      rs370582      0.06959            1 
  19      rs429407      0.06959            1 
  19     rs2172661       0.0148            1 
  19      rs389851       0.6176            1 
  19    rs73922458      0.06519            1 
  19      rs422961       0.6176            1 
  19      rs433384       0.7185            1 
  19   rs111768715      0.08179            1 
  19     rs7254469       0.9096            1 
  19   rs150945192      0.06269            1 
  19      rs386574        0.376            1 
  19      rs392720       0.6769            1 
  19      rs377237       0.0261            1 
  19      rs416956       0.0261            1 
  19    rs78080594       0.2681            1 
  19    rs11669744       0.9603            1 
  19      rs368341       0.0382            1 
  19      rs448726      0.05539            1 
  19   rs201127049       0.8614            1 
  19    rs34837190      0.05539            1 
  19      rs382146       0.0261            1 
  19      rs439839       0.0382            1 
  19   rs568674273        0.865            1 
  19    rs75963704       0.8614            1 
  19      rs429682       0.0382            1 
  19      rs417329       0.2328            1 
  19     rs8103180       0.7215            1 
  19      rs364611       0.0115            1 
  19    rs28666027       0.9054            1 
  19      rs396352       0.2977            1 
  19      rs433312       0.3145            1 
  19    rs28668738       0.6031            1 
  19      rs438057       0.2977            1 
  19      rs404410       0.3145            1 
  19      rs383742       0.7739            1 
  19    rs58668331       0.2187            1 
  19      rs397191       0.3145            1 
  19    rs28491138       0.8193            1 
  19   rs146199811       0.7185            1 
  19    rs56756647       0.9615            1 
  19   rs116088152       0.8614            1 
  19    rs10419800       0.8193            1 
  19    rs13343619       0.6707            1 
  19      rs454919       0.1305            1 
  19      rs446280       0.0494            1 
  19    rs77346654       0.9615            1 
  19    rs12977994       0.4572            1 
  19   rs554271688       0.5911            1 
  19     rs2642217       0.9168            1 
  19    rs62123251       0.5955            1 
  19   rs146606745       0.5102            1 
  19      rs344576       0.5779            1 
  19    rs57762153       0.6768            1 
  19    rs11882049       0.6363            1 
  19      rs173172       0.8071            1 
  19      rs344575       0.2928            1 
  19    rs12972736       0.3856            1 
  19    rs78969075       0.6768            1 
  19      rs344574       0.9635            1 
  19    rs35271158       0.2839            1 
  19   rs113133105       0.4707            1 
  19   rs141408506        0.812            1 
  19    rs57094658       0.8319            1 
  19    rs12973494       0.2737            1 
  19   rs150775918        0.812            1 
  19      rs344571       0.4946            1 
  19    rs35723914       0.3221            1 
  19   rs140670686        0.812            1 
  19      rs344569       0.9168            1 
  19      rs344568       0.9168            1 
  19     rs8113119       0.5765            1 
  19   rs141947184       0.7923            1 
  19    rs12608923       0.2471            1 
  19    rs10410439       0.7654            1 
  19      rs344565       0.2891            1 
  19    rs62123253       0.7079            1 
  19    rs62123254       0.8945            1 
  19   rs141327716       0.7907            1 
  19    rs75627563       0.2927            1 
  19   rs113790324       0.5955            1 
  19    rs60918571       0.3931            1 
  19    rs80196597       0.8004            1 
  19     rs2279627        0.133            1 
  19    rs12609318       0.5855            1 
  19      rs344561        0.105            1 
  19   rs145412013     0.008499            1 
  19   rs116096463      0.07399            1 
  19     rs8101047       0.1288            1 
  19   rs147899990       0.9946            1 
  19    rs11882001        0.938            1 
  19     rs4533396       0.1288            1 
  19   rs535257402       0.2305            1 
  19    rs11882844       0.7786            1 
  19      rs344559       0.5774            1 
  19   rs112218877        0.938            1 
  19     rs1565827        0.133            1 
  19     rs1077667       0.6662            1 
  19   rs144913736       0.9615            1 
  19   rs368540942       0.0204            1 
  19     rs2291668        0.936            1 
  19     rs8112236       0.4692            1 
  19   rs116334574      0.07399            1 
  19      rs344558       0.2655            1 
  19     rs3760746       0.0389            1 
  19   rs143310643      0.05729            1 
  19    rs11878563       0.0389            1 
  19     rs8106574       0.3414            1 
  19     rs8103562       0.0389            1 
  19   rs116736632      0.07399            1 
  19    rs12461821        0.936            1 
  19    rs11881860       0.0389            1 
  19   rs144872929       0.2297            1 
  19    rs11881912       0.0389            1 
  19      rs180763       0.3485            1 
  19      rs173171       0.5901            1 
  19   rs559496286        0.248            1 
  19    rs79749182       0.2297            1 
  19   rs116337990      0.07399            1 
  19   rs114302159       0.9615            1 
  19    rs62123257       0.0389            1 
  19    rs78637822       0.2297            1 
  19   rs115095523       0.2297            1 
  19   rs114129075       0.2297            1 
  19    rs12150912      0.08499            1 
  19    rs56837513       0.1683            1 
  19     rs1862510       0.4075            1 
  19     rs1862509       0.4061            1 
  19     rs1874072      0.09819            1 
  19     rs2355313       0.1131            1 
  19      rs413141       0.3626            1 
  19      rs379527       0.5555            1 
  19     rs2004270       0.4906            1 
  19   rs112262354       0.4868            1 
  19    rs72990326       0.3972            1 
  19   rs111860271       0.4868            1 
  19     rs4513211       0.5815            1 
  19    rs11569585       0.3972            1 
  19       rs17030       0.3895            1 
  19    rs11569565       0.4868            1 
  19    rs11569562        0.434            1 
  19      rs344555       0.4061            1 
  19     rs2277984        0.434            1 
  19     rs2277983        0.434            1 
  19    rs11569559       0.6232            1 
  19      rs344553       0.6665            1 
  19      rs344552       0.1765            1 
  19    rs11569556       0.4868            1 
  19    rs11569555       0.6287            1 
  19    rs34081046       0.3081            1 
  19      rs344551       0.1765            1 
  19        rs7951       0.3972            1 
  19    rs11569553       0.3477            1 
  19      rs344550       0.3477            1 
  19    rs11569549       0.6232            1 
  19    rs11569546       0.5022            1 
  19    rs11569545       0.7019            1 
  19      rs344549       0.4733            1 
  19     rs1389625       0.7019            1 
  19     rs1389623       0.5101            1 
  19     rs2241393     0.008499            1 
  19    rs11569538        0.545            1 
  19    rs11569537       0.4254            1 
  19      rs344548        0.992            1 
  19     rs7257062       0.0232            1 
  19     rs2241392      0.05249            1 
  19    rs11569536       0.9672            1 
  19     rs2230209       0.1468            1 
  19    rs11569534       0.8033            1 
  19     rs2241391       0.8795            1 
  19      rs237554       0.8526            1 
  19      rs344546       0.6593            1 
  19      rs344545       0.6593            1 
  19      rs344544       0.8492            1 
  19      rs344543       0.5624            1 
  19      rs344542       0.5624            1 
  19      rs344541       0.5624            1 
  19   rs113157020       0.9247            1 
  19      rs344540       0.5624            1 
  19   rs116534745       0.8279            1 
  19   rs181292199       0.7964            1 
  19      rs344539       0.5624            1 
  19      rs344538       0.5624            1 
  19    rs11569529        0.789            1 
  19      rs344537       0.6976            1 
  19      rs344536       0.5624            1 
  19      rs344535       0.5624            1 
  19    rs11569523       0.3934            1 
  19    rs11085192       0.6234            1 
  19    rs11569522       0.7121            1 
  19   rs539773012       0.9114            1 
  19    rs11085193       0.9247            1 
  19    rs11569520       0.2569            1 
  19   rs150103815       0.7964            1 
  19    rs11569519       0.2569            1 
  19      rs431543       0.9247            1 
  19      rs420088       0.9247            1 
  19    rs11569517       0.1739            1 
  19    rs11569515       0.2569            1 
  19    rs11569514       0.2569            1 
  19      rs435499       0.7121            1 
  19    rs11569513       0.2569            1 
  19     rs6417195       0.6753            1 
  19    rs11569511       0.2569            1 
  19    rs11569510       0.2569            1 
  19    rs11569509       0.2569            1 
  19    rs11569508       0.2569            1 
  19     rs3745567       0.2569            1 
  19    rs11569507       0.2569            1 
  19     rs3745566       0.2569            1 
  19     rs3745565       0.2569            1 
  19   rs572582124       0.7028            1 
  19      rs405566       0.4628            1 
  19    rs11569505       0.2569            1 
  19      rs406414       0.9109            1 
  19      rs406114       0.7121            1 
  19      rs421147       0.4628            1 
  19    rs11569502       0.2569            1 
  19    rs11569501       0.2569            1 
  19    rs77600765       0.9247            1 
  19    rs11569500       0.2569            1 
  19    rs11569499       0.2569            1 
  19   rs113707960       0.2569            1 
  19   rs112347600        0.119            1 
  19    rs77344981       0.2569            1 
  19    rs11569496       0.2569            1 
  19    rs11569495       0.2569            1 
  19    rs11569494       0.2569            1 
  19      rs438703       0.4628            1 
  19      rs436041       0.4628            1 
  19    rs10414623       0.3491            1 
  19   rs116412845       0.8279            1 
  19     rs2241390       0.2569            1 
  19    rs11569492       0.2569            1 
  19     rs2241389       0.2569            1 
  19      rs389404       0.4628            1 
  19    rs11085194       0.6753            1 
  19      rs400443       0.4628            1 
  19      rs432001       0.4628            1 
  19     rs2355314       0.7964            1 
  19      rs393770       0.7249            1 
  19      rs408114       0.8201            1 
  19   rs575609155       0.9598            1 
  19      rs430507       0.7249            1 
  19    rs11570239       0.7964            1 
  19      rs385791       0.7121            1 
  19    rs10402876       0.0238            1 
  19    rs10406463       0.3452            1 
  19   rs116632842       0.4363            1 
  19   rs188572403       0.9213            1 
  19    rs10411974       0.3911            1 
  19      rs403897       0.5335            1 
  19    rs11569487       0.7964            1 
  19    rs10410674        0.308            1 
  19     rs2287848       0.1761            1 
  19     rs2287847       0.8436            1 
  19   rs557753625      0.05839            1 
  19     rs2287846       0.2483            1 
  19     rs2287845       0.2081            1 
  19     rs2355315       0.2081            1 
  19     rs2253756       0.2081            1 
  19     rs2355316       0.2081            1 
  19    rs11569479       0.0271            1 
  19      rs408004       0.2081            1 
  19      rs385421       0.2081            1 
  19      rs445954       0.1761            1 
  19   rs368799460       0.6622            1 
  19    rs57022480        0.637            1 
  19   rs553318024       0.5387            1 
  19     rs5017914       0.5387            1 
  19    rs71177114       0.9325            1 
  19     rs5826945       0.4724            1 
  19     rs2355317       0.2081            1 
  19      rs448260       0.2081            1 
  19     rs5826946       0.2081            1 
  19      rs423490       0.8436            1 
  19     rs2230208       0.0344            1 
  19    rs11569471       0.7095            1 
  19      rs366510       0.2081            1 
  19    rs11883407        0.589            1 
  19      rs594974       0.8436            1 
  19    rs11569470       0.0271            1 
  19     rs1895388       0.8836            1 
  19    rs58493671       0.5259            1 
  19     rs9710242       0.3403            1 
  19    rs10408682       0.0221            1 
  19    rs11666563       0.8836            1 
  19     rs1833792       0.2081            1 
  19    rs10596077       0.2081            1 
  19   rs149615319       0.7964            1 
  19   rs147318298        0.589            1 
  19    rs62125104       0.2081            1 
  19    rs62125105       0.2081            1 
  19    rs62125106       0.2081            1 
  19   rs182712580       0.5717            1 
  19    rs10537124       0.2803            1 
  19   rs564048609       0.0449            1 
  19   rs555158069       0.3305            1 
  19   rs565915982       0.3305            1 
  19   rs542351266       0.0344            1 
  19   rs562044198       0.0344            1 
  19   rs200038113       0.1639            1 
  19    rs35162257       0.2081            1 
  19    rs59067574        0.589            1 
  19   rs200190294       0.2081            1 
  19   rs116185674       0.9213            1 
  19    rs59591898        0.589            1 
  19      rs445750       0.2081            1 
  19      rs392690       0.2081            1 
  19     rs2547436       0.7787            1 
  19     rs2642209       0.1247            1 
  19     rs2642208       0.2081            1 
  19    rs11569460       0.5879            1 
  19    rs11569459       0.2081            1 
  19    rs11569458       0.2081            1 
  19    rs11569457       0.2081            1 
  19     rs2642207       0.2081            1 
  19    rs76845674       0.6622            1 
  19      rs408290       0.2081            1 
  19      rs433594       0.2081            1 
  19     rs2230207       0.0344            1 
  19      rs428453       0.2081            1 
  19   rs116234907       0.6622            1 
  19      rs432823       0.2081            1 
  19    rs11569450       0.3911            1 
  19      rs406514       0.8436            1 
  19    rs11569448       0.0344            1 
  19   rs148119383        0.637            1 
  19   rs114047385       0.9213            1 
  19      rs451760       0.8436            1 
  19    rs11569446       0.0344            1 
  19    rs11569445       0.7561            1 
  19    rs11569442       0.4002            1 
  19    rs11569441        0.589            1 
  19    rs11672613       0.1557            1 
  19   rs543404742        0.589            1 
  19    rs60747136       0.0344            1 
  19   rs114706060       0.7007            1 
  19    rs79498579        0.589            1 
  19    rs11569440        0.589            1 
  19    rs11569439        0.589            1 
  19   rs115976392        0.589            1 
  19   rs116820885       0.7181            1 
  19   rs558302610       0.9379            1 
  19   rs187528813       0.9987            1 
  19   rs563178324       0.6363            1 
  19   rs528893687       0.6363            1 
  19   rs571400995       0.7187            1 
  19   rs191918021       0.7187            1 
  19    rs35405724        0.589            1 
  19   rs140718871        0.589            1 
  19    rs11569431       0.7187            1 
  19   rs200318540       0.2129            1 
  19      rs402756       0.7656            1 
  19    rs58013530       0.0242            1 
  19    rs58003878       0.0222            1 
  19   rs139366392        0.482            1 
  19    rs58437379       0.0399            1 
  19    rs34659937       0.8808            1 
  19    rs11085196       0.8889            1 
  19    rs11569428       0.9368            1 
  19    rs11569426       0.7678            1 
  19    rs11569425       0.1468            1 
  19    rs11569424       0.3418            1 
  19     rs2230205       0.9368            1 
  19     rs2230204       0.5005            1 
  19   rs116528507       0.9368            1 
  19   rs111073235       0.9626            1 
  19   rs202126932       0.1072            1 
  19   rs570473538       0.5113            1 
  19   rs539494516       0.5113            1 
  19   rs143362146       0.9368            1 
  19   rs141381095       0.8399            1 
  19   rs555701698       0.7636            1 
  19   rs572329055       0.7636            1 
  19   rs112132860       0.8174            1 
  19    rs10411506       0.9368            1 
  19    rs11569422       0.5986            1 
  19     rs7258241       0.9549            1 
  19     rs4807895       0.6249            1 
  19    rs11085197       0.0321            1 
  19     rs2230201       0.9368            1 
  19    rs11882156       0.2847            1 
  19   rs113968853       0.7761            1 
  19    rs11085199       0.4062            1 
  19   rs111726108       0.1463            1 
  19   rs113123232        0.952            1 
  19   rs113677312       0.5449            1 
  19    rs73498372       0.1463            1 
  19    rs56313992       0.0306            1 
  19   rs200450194       0.5127            1 
  19    rs60794887       0.5977            1 
  19     rs2642199       0.9753            1 
  19     rs2642198       0.9338            1 
  19    rs71978052      0.09719            1 
  19   rs563371070      0.09859            1 
  19    rs11569411       0.4007            1 
  19     rs2250656       0.3708            1 
  19    rs75880055       0.2995            1 
  19     rs2270521         0.98            1 
  19    rs11569404       0.8088            1 
  19     rs2270520       0.4164            1 
  19     rs3215059       0.4164            1 
  19   rs199713383       0.9162            1 
  19   rs557814102       0.9162            1 
  19    rs11569398       0.0334            1 
  19    rs11569397       0.2176            1 
  19    rs11569396       0.0334            1 
  19   rs116533591       0.2847            1 
  19    rs11569395         0.98            1 
  19   rs112500253       0.2763            1 
  19    rs11569393      0.08959            1 
  19    rs57766479       0.1832            1 
  19    rs73498378       0.1463            1 
  19      rs339392       0.5523            1 
  19    rs10407174        0.684            1 
  19      rs163913       0.6199            1 
  19    rs57038171       0.2033            1 
  19      rs235774       0.9853            1 
  19   rs115137679       0.7354            1 
  19   rs369726611        0.332            1 
  19      rs163494       0.4447            1 
  19    rs10403999       0.1897            1 
  19   rs141295836       0.1832            1 
  19      rs339390        0.383            1 
  19    rs73498385       0.1463            1 
  19    rs57086167       0.4715            1 
  19    rs57552630       0.5193            1 
  19    rs76193648       0.8088            1 
  19   rs112683083       0.8204            1 
  19      rs171094       0.1762            1 
  19    rs10420527       0.7817            1 
  19    rs73498400       0.6377            1 
  19   rs116811293       0.3928            1 
  19    rs73922472       0.2245            1 
  19    rs73922474       0.2245            1 
  19    rs73498402       0.1463            1 
  19      rs344614       0.7817            1 
  19    rs60404739       0.1463            1 
  19    rs73922476       0.2245            1 
  19   rs111984325       0.8088            1 
  19      rs344616       0.7817            1 
  19      rs344617       0.3557            1 
  19    rs73500311       0.3557            1 
  19    rs73500312       0.1463            1 
  19    rs73922477       0.2245            1 
  19    rs76808725       0.2581            1 
  19     rs2279623       0.3161            1 
  19     rs2279624       0.9175            1 
  19    rs78817095       0.7956            1 
  19    rs59685845       0.2245            1 
  19    rs60463209       0.2245            1 
  19    rs57717779       0.2245            1 
  19     rs2279626      0.07069            1 
  19     rs1702375       0.5648            1 
  19    rs73500319       0.1463            1 
  19     rs2291666       0.0414            1 
  19    rs73922480       0.2245            1 
  19    rs77285514       0.2245            1 
  19      rs344618       0.0337            1 
  19     rs2047139       0.0174            1 
  19     rs2047140      0.06889            1 
  19     rs1702376       0.7424            1 
  19    rs74756550       0.9664            1 
  19     rs2012357        0.154            1 
  19    rs73500327       0.1463            1 
  19      rs339395       0.5752            1 
  19      rs339396       0.5712            1 
  19    rs78848320       0.3319            1 
  19      rs339397      0.08739            1 
  19    rs75358926        0.576            1 
  19      rs163915       0.1246            1 
  19   rs115183105       0.4692            1 
  19      rs163916       0.0488            1 
  19      rs339399       0.0488            1 
  19    rs77129469       0.8088            1 
  19    rs11539588       0.4692            1 
  19   rs146367234       0.8096            1 
  19      rs339400       0.0347            1 
  19   rs111798663       0.8096            1 
  19      rs340135       0.2235            1 
  19      rs340136       0.1128            1 
  19      rs340137      0.05539            1 
  19      rs340138       0.4009            1 
  19      rs339401       0.9864            1 
  19     rs3745556       0.6059            1 
  19      rs340139       0.6428            1 
  19     rs3810222       0.8097            1 
  19     rs3810223       0.8097            1 
  19      rs340140       0.1128            1 
  19   rs113872032       0.8096            1 
  19      rs340141       0.2235            1 
  19     rs2303109       0.2116            1 
  19   rs190870479       0.8096            1 
  19      rs344633       0.4023            1 
  19      rs173174       0.4023            1 
  19    rs10410021        0.999            1 
  19      rs344634       0.1686            1 
  19   rs574314650       0.3928            1 
  19    rs10419080       0.9063            1 
  19   rs144610413       0.8096            1 
  19    rs11085200        0.758            1 
  19    rs10853997       0.3353            1 
  19   rs111607574       0.4323            1 
  19    rs35071395       0.7789            1 
  19   rs547936172       0.7575            1 
  19      rs339408       0.7816            1 
  19      rs381897       0.9634            1 
  19     rs2277986       0.3546            1 
  19      rs339407      0.09259            1 
  19      rs339406       0.4516            1 
  19      rs339405       0.8076            1 
  19     rs1812397       0.9484            1 
  19    rs79256079       0.6259            1 
  19    rs57513281       0.9777            1 
  19      rs163912        0.222            1 
  19      rs184628       0.2395            1 
  19   rs150106405       0.5974            1 
  19      rs168148       0.1056            1 
  19      rs163365       0.8753            1 
  19    rs62125120       0.4692            1 
  19      rs339402       0.2285            1 
  19   rs111369943       0.4376            1 
  19     rs1049229        0.283            1 
  19     rs1049230        0.283            1 
  19     rs1049232        0.283            1 
  19    rs12611400       0.4692            1 
  19   rs115745617       0.2282            1 
  19     rs1054060      0.08589            1 
  19    rs61729851       0.4129            1 
  19     rs8106067        0.445            1 
  19    rs73920203       0.4129            1 
  19     rs2305808       0.7313            1 
  19     rs2305807       0.7125            1 
  19    rs73920204       0.7977            1 
  19     rs2305806       0.2958            1 
  19    rs12608960       0.4692            1 
  19    rs76568513       0.7341            1 
  19    rs73920205       0.4129            1 
  19    rs73500351       0.3325            1 
  19    rs62125122       0.4692            1 
  19   rs111493381       0.2592            1 
  19   rs112975317       0.3471            1 
  19   rs116638689       0.6033            1 
  19   rs114259780       0.1067            1 
  19    rs79325462       0.2943            1 
  19   rs140393268       0.2282            1 
  19   rs145035385      0.09069            1 
  19   rs138857536       0.8664            1 
  19    rs10407462       0.6798            1 
  19    rs10425752       0.6798            1 
  19    rs73920207       0.6009            1 
  19    rs28369630       0.4364            1 
  19   rs113533368        0.286            1 
  19   rs140380863      0.09069            1 
  19     rs3865473       0.1475            1 
  19    rs77311302      0.09069            1 
  19   rs114004703      0.09069            1 
  19    rs56408517       0.2292            1 
  19   rs115342819      0.09069            1 
  19   rs114375946       0.4129            1 
  19   rs370408750      0.09069            1 
  19   rs191966103      0.09069            1 
  19    rs10416659      0.05399            1 
  19    rs10419177       0.1216            1 
  19   rs114814819      0.09069            1 
  19    rs10419354       0.6798            1 
  19    rs10417123       0.6798            1 
  19    rs10419595       0.1216            1 
  19     rs7258236       0.9113            1 
  19     rs7258083       0.5845            1 
  19     rs7246122       0.9113            1 
  19     rs7257763       0.7315            1 
  19    rs62125125       0.1216            1 
  19    rs59615742       0.1648            1 
  19    rs10426863       0.1648            1 
  19   rs576720738       0.6025            1 
  19   rs138638983       0.5055            1 
  19    rs74875378       0.7863            1 
  19    rs73920209       0.5055            1 
  19     rs2305805       0.9113            1 
  19    rs28735798       0.8405            1 
  19    rs28713318       0.8405            1 
  19    rs56717126       0.7016            1 
  19    rs10423069       0.8405            1 
  19    rs10403119       0.9113            1 
  19    rs10423938        0.797            1 
  19     rs3845204       0.5984            1 
  19   rs118171619       0.6798            1 
  19   rs151067409       0.8664            1 
  19    rs36053890       0.9064            1 
  19    rs56036274       0.1107            1 
  19     rs7248911       0.8129            1 
  19    rs73920210       0.5055            1 
  19    rs10408913       0.7016            1 
  19     rs3786684       0.6798            1 
  19    rs10409437       0.5984            1 
  19    rs12609729       0.8979            1 
  19    rs28680825       0.4811            1 
  19   rs112059060       0.6032            1 
  19   rs116809688       0.2518            1 
  19     rs3810226       0.5801            1 
  19    rs62125127       0.5801            1 
  19    rs10425286        0.692            1 
  19   rs114640221       0.2518            1 
  19    rs74651083       0.9155            1 
  19    rs59464806       0.9088            1 
  19   rs111919165        0.986            1 
  19   rs113151210       0.6798            1 
  19    rs55992873       0.6455            1 
  19    rs10413156       0.7766            1 
  19    rs73920212       0.6455            1 
  19   rs112905629       0.6455            1 
  19   rs149164550       0.4129            1 
  19     rs3760745       0.6798            1 
  19    rs76599854       0.4129            1 
  19   rs113678769       0.9088            1 
  19    rs76646553       0.8298            1 
  19    rs61131403       0.9088            1 
  19   rs137949146       0.4129            1 
  19   rs143953211       0.8298            1 
  19    rs62125128       0.6798            1 
  19   rs200297873       0.4278            1 
  19    rs58532964       0.6553            1 
  19    rs56028603       0.4129            1 
  19   rs143029988       0.2123            1 
  19   rs200027879      0.08239            1 
  19    rs58276003       0.8865            1 
  19   rs534429132      0.08239            1 
  19    rs62125131        0.362            1 
  19    rs61505502        0.504            1 
  19    rs59147975       0.8276            1 
  19    rs79127960       0.1688            1 
  19      rs682626       0.8413            1 
  19   rs146242402       0.1175            1 
  19   rs148710574       0.2424            1 
  19    rs11670298       0.9201            1 
  19   rs181292833       0.2424            1 
  19   rs145489562       0.1546            1 
  19   rs200840526       0.9552            1 
  19   rs184721581       0.5448            1 
  19    rs34747150       0.4001            1 
  19   rs539492415       0.8422            1 
  19    rs10412587       0.5172            1 
  19    rs76187856       0.4371            1 
  19    rs62125158       0.9464            1 
  19   rs146452075       0.9915            1 
  19   rs191661796       0.5178            1 
  19    rs62125159       0.9464            1 
  19    rs62126660       0.9915            1 
  19    rs67104970       0.2269            1 
  19    rs62126661       0.9915            1 
  19   rs142982570       0.9915            1 
  19    rs77662590       0.8997            1 
  19   rs147278126       0.2424            1 
  19   rs116248082       0.2424            1 
  19     rs8100785       0.8308            1 
  19    rs75889945       0.5178            1 
  19    rs79565466       0.5524            1 
  19    rs76969246       0.6826            1 
  19   rs146653352        0.763            1 
  19   rs111896466       0.0389            1 
  19   rs113841790       0.7145            1 
  19    rs11667864       0.6384            1 
  19   rs149065980       0.7313            1 
  19    rs74803260       0.0295            1 
  19   rs548849280       0.4378            1 
  19      rs544901       0.4376            1 
  19      rs691713       0.6904            1 
  19      rs544138       0.4376            1 
  19   rs187955806        0.296            1 
  19      rs691715       0.7622            1 
  19   rs200248407       0.4564            1 
  19   rs542690958       0.6601            1 
  19   rs565693707        0.724            1 
  19      rs797622       0.7832            1 
  19    rs58349709       0.7669            1 
  19    rs34155628       0.8944            1 
  19   rs534662662       0.4378            1 
  19   rs557718607       0.8171            1 
  19      rs675614       0.6251            1 
  19      rs676528       0.7991            1 
  19   rs115728595       0.4378            1 
  19     rs5826948       0.6592            1 
  19      rs692221       0.5408            1 
  19      rs692222       0.5408            1 
  19      rs811292       0.8333            1 
  19      rs481623       0.8333            1 
  19      rs657410       0.8333            1 
  19      rs657469       0.8333            1 
  19      rs479660       0.8333            1 
  19      rs568259       0.8333            1 
  19     rs2431518       0.8333            1 
  19     rs2546143       0.8333            1 
  19    rs75333335       0.2358            1 
  19     rs2607466       0.8333            1 
  19     rs2607465       0.8333            1 
  19   rs115213419       0.4378            1 
  19     rs2546142       0.8333            1 
  19     rs8103617       0.5716            1 
  19   rs113966705       0.8333            1 
  19    rs10411364       0.8333            1 
  19    rs10411572       0.8333            1 
  19    rs10403533       0.8333            1 
  19   rs112842149       0.8333            1 
  19     rs2660478       0.8333            1 
  19    rs77953293       0.4378            1 
  19     rs7250137       0.6796            1 
  19   rs138384737       0.4378            1 
  19   rs142977186      0.07399            1 
  19     rs7250078       0.8726            1 
  19    rs76873911       0.2464            1 
  19   rs202203908       0.6945            1 
  19   rs147803914       0.3711            1 
  19     rs6510921       0.3747            1 
  19     rs6510922       0.3747            1 
  19     rs6510923       0.3747            1 
  19   rs150167531       0.8726            1 
  19   rs370554352       0.8581            1 
  19   rs138679485       0.3775            1 
  19   rs111757811       0.3775            1 
  19   rs143693803       0.7184            1 
  19      rs797629       0.8238            1 
  19      rs808843       0.7694            1 
  19    rs75198126       0.7184            1 
  19    rs79443873       0.3775            1 
  19   rs138173249       0.4354            1 
  19      rs691528       0.4354            1 
  19     rs8101873       0.8726            1 
  19    rs76151130       0.7184            1 
  19      rs580314       0.8238            1 
  19   rs113104679       0.3775            1 
  19      rs579371       0.4354            1 
  19      rs691503       0.4354            1 
  19      rs691502       0.8238            1 
  19     rs8112905       0.8726            1 
  19      rs691486       0.8238            1 
  19      rs642553       0.8238            1 
  19      rs694271       0.4215            1 
  19    rs74174839       0.2094            1 
  19   rs150909389       0.7184            1 
  19   rs139448507       0.8214            1 
  19     rs9749149       0.8726            1 
  19    rs16993789       0.6431            1 
  19   rs148778427       0.3388            1 
  19    rs35122999       0.4196            1 
  19    rs35514362       0.4196            1 
  19      rs473021       0.8356            1 
  19      rs659657        0.554            1 
  19      rs472835       0.8625            1 
  19      rs692397       0.7296            1 
  19      rs660134       0.9972            1 
  19     rs3101748       0.7296            1 
  19     rs7256070       0.8625            1 
  19     rs7245458       0.4196            1 
  19     rs7245566       0.7296            1 
  19    rs34152758       0.4196            1 
  19    rs34426013       0.8625            1 
  19   rs560510154       0.2729            1 
  19   rs138934340       0.3775            1 
  19   rs149410289       0.3775            1 
  19   rs143779706       0.3775            1 
  19     rs7246009       0.8625            1 
  19     rs7246124       0.8722            1 
  19    rs10418301       0.4196            1 
  19   rs145836391       0.4196            1 
  19     rs2546122        0.646            1 
  19     rs2135789       0.8625            1 
  19     rs2546124       0.8625            1 
  19     rs2546125       0.8625            1 
  19     rs2660484       0.8356            1 
  19     rs2546126       0.8722            1 
  19     rs2431516       0.8625            1 
  19     rs2546127       0.8356            1 
  19    rs11435405       0.8625            1 
  19     rs2660485       0.8356            1 
  19     rs2546128       0.4196            1 
  19    rs78138486       0.6106            1 
  19    rs59781838       0.8356            1 
  19   rs116358922       0.6106            1 
  19     rs2617807       0.8356            1 
  19    rs62126662       0.8586            1 
  19     rs2617808       0.8356            1 
  19     rs2617809       0.6086            1 
  19     rs2546129       0.8722            1 
  19     rs2617810       0.8356            1 
  19   rs148633264       0.2182            1 
  19     rs2617811       0.8356            1 
  19     rs2546130       0.8356            1 
  19     rs2546131       0.8356            1 
  19     rs2617812       0.9676            1 
  19     rs2546132       0.9676            1 
  19     rs2617813       0.9676            1 
  19    rs72093993       0.9676            1 
  19     rs2617814       0.8356            1 
  19    rs72065421       0.8356            1 
  19     rs4807099       0.8356            1 
  19    rs72201401       0.6925            1 
  19    rs77391812       0.6106            1 
  19   rs114510499       0.6106            1 
  19     rs2660486       0.8356            1 
  19   rs116450981       0.6106            1 
  19     rs2660487       0.8356            1 
  19     rs2617815       0.8356            1 
  19    rs10408874       0.3711            1 
  19     rs2617816       0.8356            1 
  19     rs4807900       0.8356            1 
  19   rs112495019       0.8586            1 
  19     rs2617817       0.9999            1 
  19     rs2617818       0.6141            1 
  19     rs2660488       0.6141            1 
  19     rs2660489       0.6336            1 
  19    rs34446835        0.966            1 
  19     rs2617819       0.9466            1 
  19    rs11085201       0.9549            1 
  19     rs4807901       0.9052            1 
  19    rs55796511       0.6848            1 
  19     rs2456795       0.9541            1 
  19    rs11085202       0.9185            1 
  19    rs10423564       0.9185            1 
  19    rs10416142       0.9185            1 
  19    rs10417656       0.9185            1 
  19    rs10424453       0.9185            1 
  19    rs10416979       0.9518            1 
  19   rs530435791       0.3883            1 
  19   rs567691544       0.6569            1 
  19   rs112215869       0.9518            1 
  19   rs113592014       0.7293            1 
  19     rs2436517       0.5331            1 
  19     rs2617821       0.3758            1 
  19   rs113860556       0.7293            1 
  19    rs75023531        0.463            1 
  19    rs11426897       0.7539            1 
  19     rs2436516       0.5321            1 
  19     rs2436515       0.7785            1 
  19    rs34844949       0.5205            1 
  19   rs115135994       0.3509            1 
  19     rs2617822       0.4809            1 
  19    rs73920224       0.2213            1 
  19     rs7247477       0.1267            1 
  19     rs7251975       0.1267            1 
  19      rs332425        0.151            1 
  19      rs332426       0.1836            1 
  19    rs35172734       0.7192            1 
  19    rs34640358       0.7192            1 
  19     rs2546134       0.3578            1 
  19     rs2546135       0.3578            1 
  19   rs200485277       0.4361            1 
  19     rs2546136       0.2792            1 
  19   rs144645256       0.2213            1 
  19     rs8106212       0.6413            1 
  19     rs2617823       0.9015            1 
  19     rs2617824       0.9015            1 
  19   rs546897507       0.5728            1 
  19    rs12232825        0.312            1 
  19    rs12232870       0.2584            1 
  19     rs8109794       0.4392            1 
  19    rs13345037       0.8618            1 
  19    rs12232828       0.2584            1 
  19    rs13345466        0.367            1 
  19   rs113367654       0.5028            1 
  19    rs73502233       0.2584            1 
  19   rs147284652       0.9086            1 
  19   rs113940601      0.09959            1 
  19   rs112998031       0.8362            1 
  19   rs113638258       0.1859            1 
  19    rs73484406      0.09959            1 
  19   rs140416947       0.4259            1 
  19     rs8103611       0.5961            1 
  19   rs114565652       0.8573            1 
  19    rs12710097        0.547            1 
  19     rs8108646       0.2768            1 
  19    rs75014155       0.3199            1 
  19   rs114425895       0.6325            1 
  19    rs12978597       0.6101            1 
  19    rs28835675       0.9256            1 
  19     rs7247388       0.1479            1 
  19    rs28873729       0.7917            1 
  19   rs144416555       0.5711            1 
  19     rs8102009       0.8988            1 
  19   rs114064622       0.6786            1 
  19    rs12710098       0.9304            1 
  19    rs12610223       0.9304            1 
  19    rs11085204       0.8988            1 
  19    rs10853998       0.8988            1 
  19    rs71177120       0.7294            1 
  19    rs10420602       0.5158            1 
  19   rs200027004       0.7294            1 
  19   rs113660385       0.7015            1 
  19      rs398650       0.1479            1 
  19     rs3097355       0.2834            1 
  19    rs28533437       0.8089            1 
  19     rs8102571       0.8709            1 
  19     rs9653131       0.3121            1 
  19     rs3095927       0.7822            1 
  19   rs149144422       0.3121            1 
  19   rs114514471       0.3121            1 
  19    rs57618923       0.1895            1 
  19    rs10417070       0.9469            1 
  19    rs12327646       0.3121            1 
  19    rs10416534       0.2159            1 
  19    rs12327841       0.3121            1 
  19    rs10423572       0.6703            1 
  19    rs79328422       0.2453            1 
  19    rs77540572       0.2453            1 
  19    rs80280568       0.2453            1 
  19    rs75818590       0.2453            1 
  19      rs374119       0.2453            1 
  19      rs426815       0.2255            1 
  19      rs428020        0.142            1 
  19     rs1702378       0.9864            1 
  19      rs415306       0.6244            1 
  19     rs2135788       0.1874            1 
  19     rs2174759       0.5263            1 
  19    rs58787852       0.0185            1 
  19      rs691469        0.849            1 
  19    rs12327725        0.849            1 
  19     rs2660482        0.849            1 
  19     rs3105704       0.3037            1 
  19    rs78915856        0.849            1 
  19    rs80126952        0.849            1 
  19    rs76480763        0.849            1 
  19    rs76413264        0.849            1 
  19    rs73484417       0.6232            1 
  19    rs75187391       0.9082            1 
  19    rs73484421       0.6232            1 
  19     rs3097356      0.06579            1 
  19    rs10419572       0.7183            1 
  19   rs540074087       0.0182            1 
  19     rs4807101       0.5533            1 
  19    rs76067631       0.2305            1 
  19   rs201487888       0.5526            1 
  19   rs371399398       0.2305            1 
  19   rs556473322      0.06179            1 
  19     rs3097354       0.2039            1 
  19     rs3105700       0.6986            1 
  19     rs1651876        0.676            1 
  19     rs1808562       0.7529            1 
  19   rs186103837        0.807            1 
  19   rs113168636        0.515            1 
  19   rs146561902        0.851            1 
  19     rs4029443       0.6951            1 
  19     rs1808563       0.7684            1 
  19      rs347031       0.4704            1 
  19    rs72620535       0.5327            1 
  19    rs58882129       0.4283            1 
  19      rs164020       0.8485            1 
  19    rs10415535       0.7226            1 
  19     rs8105950       0.9153            1 
  19     rs7253450       0.8759            1 
  19     rs7253176       0.2113            1 
  19     rs7260086       0.5226            1 
  19     rs7256484       0.9215            1 
  19      rs164019       0.5049            1 
  19    rs75944137       0.2113            1 
  19    rs73484429        0.517            1 
  19    rs73484431        0.517            1 
  19      rs164018       0.3889            1 
  19      rs164017       0.7243            1 
  19      rs164016       0.2618            1 
  19    rs74862548       0.2113            1 
  19     rs7258040       0.6262            1 
  19    rs28617395       0.4525            1 
  19      rs906331       0.3279            1 
  19      rs347034       0.2911            1 
  19      rs347033       0.2911            1 
  19     rs7251166       0.2113            1 
  19      rs180864       0.4808            1 
  19    rs11292307       0.6552            1 
  19   rs148698236        0.964            1 
  19    rs10412674        0.634            1 
  19    rs78601794         0.62            1 
  19   rs115785867       0.5115            1 
  19    rs60436652        0.131            1 
  19   rs142722522       0.8557            1 
  19      rs347032       0.5796            1 
  19    rs10469323      0.08239            1 
  19     rs3844451       0.8384            1 
  19    rs57248437       0.1125            1 
  19   rs146513546       0.0114            1 
  19   rs111513375       0.4139            1 
  19      rs164022       0.9153            1 
  19   rs144604064        0.322            1 
  19     rs8112277      0.05589            1 
  19    rs59158629       0.5169            1 
  19     rs3786686       0.2818            1 
  19     rs3786688       0.9553            1 
  19      rs625828       0.1588            1 
  19    rs74356028       0.5378            1 
  19   rs115729063        0.184            1 
  19   rs140854128       0.3003            1 
  19   rs532631342       0.2961            1 
  19   rs545863264       0.1996            1 
  19   rs548211384       0.9852            1 
  19   rs568333106       0.6103            1 
  19   rs137939834       0.3507            1 
  19    rs73000309       0.8631            1 
  19    rs11668094       0.2388            1 
  19    rs10422749       0.2985            1 
  19      rs308200      0.06009            1 
  19      rs186295       0.9773            1 
  19      rs308199       0.6474            1 
  19   rs115959759        0.594            1 
  19      rs308198       0.8411            1 
  19   rs199645156       0.4237            1 
  19    rs10405798       0.1549            1 
  19    rs56972252       0.1686            1 
  19      rs308197       0.5189            1 
  19      rs370209       0.0473            1 
  19     rs7249395       0.1148            1 
  19      rs308196       0.5636            1 
  19    rs10419349       0.1549            1 
  19    rs10419556      0.05339            1 
  19      rs308195       0.5531            1 
  19      rs308194       0.5189            1 
  19    rs10420518       0.1777            1 
  19   rs543020041     0.005199            1 
  19   rs112275266       0.6015            1 
  19     rs1651879       0.0296            1 
  19     rs3105701       0.0345            1 
  19     rs3105702       0.4727            1 
  19   rs139907459       0.1035            1 
  19    rs56244281       0.0419            1 
  19   rs148336249       0.2481            1 
  19   rs140764965       0.2344            1 
  19   rs202005344       0.7113            1 
  19      rs432249       0.5189            1 
  19    rs10415002       0.1589            1 
  19   rs116640499       0.5475            1 
  19   rs111247982       0.5166            1 
  19      rs394436        0.767            1 
  19     rs2562717       0.0266            1 
  19    rs10414323      0.08539            1 
  19    rs74397165       0.9937            1 
  19   rs542315135       0.7101            1 
  19   rs111706205       0.2315            1 
  19   rs113521808       0.5166            1 
  19     rs9973214       0.5166            1 
  19    rs11880369       0.4029            1 
  19   rs115497776       0.8255            1 
  19      rs331683       0.2943            1 
  19      rs331682       0.3264            1 
  19   rs555252319       0.0301            1 
  19      rs331681      0.05339            1 
  19      rs162727      0.05469            1 
  19      rs162726       0.2426            1 
  19      rs813430       0.5939            1 
  19   rs150254257        0.954            1 
  19      rs331680        0.506            1 
  19    rs34702560      0.09859            1 
  19      rs164014        0.049            1 
  19      rs331678       0.3882            1 
  19    rs57015940       0.0124            1 
  19    rs80325452       0.5111            1 
  19    rs73484455       0.5111            1 
  19    rs73484457       0.5111            1 
  19   rs112956737          0.6            1 
  19    rs10424474          0.6            1 
  19      rs331677       0.5665            1 
  19    rs73484458       0.5432            1 
  19     rs7257711       0.4256            1 
  19     rs7257559        0.374            1 
  19     rs2115533       0.8969            1 
  19   rs113464993       0.4054            1 
  19   rs186482240        0.374            1 
  19    rs13345778       0.5887            1 
  19    rs28571162        0.161            1 
  19   rs576265630       0.4299            1 
  19    rs12104195       0.5887            1 
  19   rs111451128       0.5887            1 
  19     rs7250049       0.9715            1 
  19    rs12104215       0.5887            1 
  19   rs111857358       0.5887            1 
  19   rs112688437       0.5887            1 
  19    rs10421706       0.7814            1 
  19     rs8108918       0.1744            1 
  19    rs16993884        0.769            1 
  19    rs10422184       0.4095            1 
  19    rs16993888       0.6305            1 
  19   rs146698172       0.3639            1 
  19    rs11879038       0.9051            1 
  19    rs10416912       0.1341            1 
  19   rs114240386        0.374            1 
  19      rs461970       0.2875            1 
  19     rs7257367       0.3755            1 
  19   rs191382435       0.5856            1 
  19   rs182757779       0.5856            1 
  19    esv3643568        0.374            1 
  19   rs112503236       0.5433            1 
  19    rs11666078       0.3755            1 
  19     rs9749240       0.8003            1 
  19   rs112036347       0.8134            1 
  19   rs112259542       0.9121            1 
  19   rs141487691       0.5703            1 
  19    rs78847527       0.5833            1 
  19    rs58677367       0.5173            1 
  19    rs11672182       0.2866            1 
  19    rs61471228       0.8912            1 
  19    rs11669968       0.2776            1 
  19   rs144811889       0.3238            1 
  19   rs139166802       0.9676            1 
  19    rs56079027       0.1836            1 
  19    rs59105586       0.3694            1 
  19    rs57512501        0.433            1 
  19    rs58766713       0.3758            1 
  19     rs7249155       0.8398            1 
  19    rs13343432        0.374            1 
  19   rs112771505       0.2311            1 
  19   rs569830818       0.7489            1 
  19    rs28620539      0.08169            1 
  19    rs10406045      0.08169            1 
  19    rs28459042      0.08169            1 
  19   rs113519274       0.9454            1 
  19   rs143445429       0.3688            1 
  19   rs113431901      0.06289            1 
  19    rs34076416       0.7638            1 
  19   rs112526880       0.2435            1 
  19   rs113834368      0.09869            1 
  19   rs112636853      0.09869            1 
  19   rs142943620       0.8193            1 
  19   rs145132202      0.09869            1 
  19   rs562986660       0.2147            1 
  19   rs141575953       0.2147            1 
  19   rs555434322       0.1114            1 
  19   rs565696136       0.1114            1 
  19    rs72982446      0.09869            1 
  19    rs80350975       0.1777            1 
  19    rs75011353       0.1777            1 
  19   rs564196701       0.7145            1 
  19      rs331691       0.1883            1 
  19    rs74805962        0.592            1 
  19      rs331690       0.8734            1 
  19      rs331689       0.8078            1 
  19    rs10414931       0.6573            1 
  19   rs141323330       0.8674            1 
  19    rs11672913       0.3798            1 
  19   rs138966788       0.4779            1 
  19    rs79906591       0.3308            1 
  19    rs72982473       0.2373            1 
  19    rs72982476       0.1725            1 
  19    rs72982479       0.1725            1 
  19    rs79501603       0.1725            1 
  19    rs74517766       0.4681            1 
  19    rs72982480       0.1725            1 
  19    rs72982483       0.4036            1 
  19   rs143710717       0.4036            1 
  19   rs146838186       0.4036            1 
  19   rs112790957       0.3308            1 
  19   rs112572807       0.5459            1 
  19     rs7258250       0.8002            1 
  19    rs55908112       0.8621            1 
  19    rs72984341       0.5459            1 
  19   rs139381209       0.5459            1 
  19     rs7246702       0.5459            1 
  19    rs61623215       0.5459            1 
  19    rs57335118       0.5459            1 
  19   rs112476482       0.1935            1 
  19   rs114838769       0.4436            1 
  19      rs184550       0.6327            1 
  19    rs72984347        0.592            1 
  19   rs115022247        0.592            1 
  19   rs149272824      0.08109            1 
  19   rs143528062        0.592            1 
  19   rs148037498        0.592            1 
  19   rs142635544        0.592            1 
  19   rs146023688        0.592            1 
  19   rs536315770       0.4634            1 
  19   rs553074322       0.9947            1 
  19   rs573031566        0.435            1 
  19     rs7255262       0.5778            1 
  19     rs2925672       0.6327            1 
  19    rs77664880        0.694            1 
  19    rs60967546       0.3175            1 
  19    rs59055395       0.2965            1 
  19    rs56931055       0.5717            1 
  19   rs116629662       0.1675            1 
  19      rs331688        0.933            1 
  19    rs73920230       0.6519            1 
  19   rs115778914       0.7796            1 
  19   rs137982161       0.7645            1 
  19    rs72984350       0.4159            1 
  19    rs58179654       0.5025            1 
  19     rs1422403       0.5846            1 
  19      rs331687       0.5234            1 
  19   rs111727884       0.6519            1 
  19    rs35973501       0.2377            1 
  19   rs115417533       0.1769            1 
  19   rs112132413       0.8266            1 
  19    rs11672299       0.3779            1 
  19    rs10424498        0.128            1 
  19    rs28502541        0.128            1 
  19      rs331686       0.3214            1 
  19    rs56179167      0.07179            1 
  19   rs201105118       0.7428            1 
  19    rs56369703       0.6604            1 
  19   rs112753238      0.05759            1 
  19      rs186715       0.3004            1 
  19      rs331684       0.2285            1 
  19    rs11085205      0.09079            1 
  19    rs11667753      0.09079            1 
  19   rs371493739       0.5824            1 
  19     rs1422402       0.1092            1 
  19   rs112948997       0.0145            1 
  19    rs11882777      0.08469            1 
  19    rs72984363       0.1385            1 
  19   rs147055938       0.9345            1 
  19   rs113466717      0.08829            1 
  19   rs111611035      0.08829            1 
  19    rs16993897      0.05679            1 
  19   rs113557077       0.3085            1 
  19   rs111283231      0.05709            1 
  19    rs72984368      0.05189            1 
  19    rs79896953       0.1983            1 
  19   rs112088785       0.6412            1 
  19    rs73920233      0.07709            1 
  19   rs150234576       0.0459            1 
  19    rs10417941      0.07709            1 
  19   rs112492376       0.9104            1 
  19    rs10412829       0.2981            1 
  19    rs10418763      0.09379            1 
  19    rs10419194      0.09379            1 
  19    rs57553064      0.09379            1 
  19   rs539285206       0.2891            1 
  19    rs58092963       0.0464            1 
  19   rs113180177      0.09379            1 
  19   rs113334005      0.09379            1 
  19    rs74174847       0.5309            1 
  19   rs112233913      0.09379            1 
  19   rs141487622       0.3959            1 
  19    rs73920234        0.144            1 
  19    rs10406773        0.144            1 
  19    rs10404401       0.2566            1 
  19   rs200017196       0.8335            1 
  19    rs57562054       0.1563            1 
  19   rs373024052       0.8901            1 
  19    rs28509272       0.1519            1 
  19    rs79801288       0.4072            1 
  19    rs57355800       0.0132            1 
  19    rs77774790       0.8318            1 
  19    rs59106054       0.2494            1 
  19   rs532990376       0.6921            1 
  19   rs112335245       0.1234            1 
  19   rs147396016       0.9827            1 
  19   rs146951644       0.3362            1 
  19    rs66534104        0.868            1 
  19    rs34986624        0.147            1 
  19    rs76508575       0.7353            1 
  19   rs115219237       0.6607            1 
  19      rs330876       0.4733            1 
  19   rs114422114       0.2491            1 
  19    rs10401768        0.737            1 
  19    rs78378291       0.1936            1 
  19    rs10406373       0.2273            1 
  19      rs330877       0.3268            1 
  19      rs330878       0.9095            1 
  19    rs34714136       0.5442            1 
  19      rs330879       0.4269            1 
  19      rs330880       0.5754            1 
  19    rs76487194       0.2056            1 
  19   rs201569681       0.5483            1 
  19    rs28630886       0.6107            1 
  19      rs330881       0.0103            1 
  19     rs3029890        0.972            1 
  19      rs330882       0.5098            1 
  19    rs73920235        0.911            1 
  19   rs150847134       0.1103            1 
  19   rs145503965       0.3105            1 
  19    rs58602605       0.9451            1 
  19   rs200596347      0.07109            1 
  19    rs35932450       0.4965            1 
  19   rs147301439        0.911            1 
  19    rs10422644       0.1415            1 
  19    rs58023145       0.9529            1 
  19    rs73920236        0.911            1 
  19      rs330885       0.5098            1 
  19      rs330886       0.5754            1 
  19      rs330887       0.4269            1 
  19    rs73920237       0.9451            1 
  19    rs79736446       0.2089            1 
  19    rs10403916       0.1415            1 
  19     rs8099966       0.5348            1 
  19     rs8101320       0.5348            1 
  19      rs897740       0.5098            1 
  19    rs73920238        0.421            1 
  19    rs76190936       0.1103            1 
  19      rs897739       0.5098            1 
  19      rs897738       0.5098            1 
  19      rs415421       0.5157            1 
  19     rs4807910       0.5098            1 
  19     rs4807911       0.9353            1 
  19     rs4807912       0.5157            1 
  19    rs60932226       0.9451            1 
  19      rs388089       0.5098            1 
  19      rs395462       0.5098            1 
  19      rs454176       0.5098            1 
  19    rs79190062       0.2669            1 
  19      rs443658       0.5098            1 
  19      rs370094       0.5098            1 
  19    rs78362214       0.6107            1 
  19    rs10638051       0.5098            1 
  19     rs2546141       0.5754            1 
  19     rs2546140       0.3807            1 
  19     rs2546139       0.5098            1 
  19     rs2546138       0.5754            1 
  19   rs561401517       0.4713            1 
  19     rs4807913       0.5098            1 
  19     rs4807106       0.5754            1 
  19     rs4807107       0.5098            1 
  19     rs4807108        0.325            1 
  19     rs4807109        0.325            1 
  19    rs10409287        0.325            1 
  19    rs10402834       0.5098            1 
  19    rs76782992       0.2669            1 
  19    rs77648907       0.2056            1 
  19     rs4807110       0.5098            1 
  19   rs115669360       0.5442            1 
  19   rs151221425       0.5442            1 
  19   rs193092528       0.5442            1 
  19     rs2546137       0.5098            1 
  19   rs150393622       0.2056            1 
  19     rs2607128       0.5098            1 
  19     rs2607127       0.5098            1 
  19   rs138314298       0.9451            1 
  19      rs391020       0.7501            1 
  19      rs426073       0.5098            1 
  19      rs379254       0.5754            1 
  19      rs412362       0.5098            1 
  19      rs415188       0.5098            1 
  19      rs447684       0.0103            1 
  19      rs366181       0.5754            1 
  19     rs3816548       0.5864            1 
  19      rs449297       0.9379            1 
  19      rs419731       0.5098            1 
  19      rs455099       0.5098            1 
  19      rs382737       0.5098            1 
  19     rs7257222       0.5098            1 
  19      rs406559       0.9652            1 
  19      rs422389       0.5754            1 
  19    rs36079308       0.6712            1 
  19     rs2607126       0.0149            1 
  19      rs396827       0.5098            1 
  19      rs452907       0.5098            1 
  19     rs8113805       0.5098            1 
  19   rs116149849       0.3353            1 
  19   rs114809203       0.7198            1 
  19      rs380213       0.5098            1 
  19    rs75798960       0.6233            1 
  19      rs445817       0.5098            1 
  19      rs673320       0.0149            1 
  19    rs56212020       0.5098            1 
  19    rs62123073       0.2062            1 
  19      rs452430       0.1506            1 
  19    rs56289819       0.5098            1 
  19    rs34518123       0.5098            1 
  19     rs7408594       0.1311            1 
  19    rs34296469       0.5098            1 
  19    rs35896437       0.7501            1 
  19    rs11333815       0.0149            1 
  19    rs12978192       0.5098            1 
  19      rs670948       0.5098            1 
  19      rs607231       0.5098            1 
  19      rs659977       0.5098            1 
  19      rs606384       0.5754            1 
  19   rs532991839       0.6743            1 
  19      rs373816       0.5754            1 
  19    rs12978840       0.7501            1 
  19    rs78983058       0.5098            1 
  19    rs74400038       0.5098            1 
  19     rs7247509       0.0149            1 
  19      rs434431       0.5098            1 
  19      rs373450       0.5098            1 
  19      rs434270       0.5098            1 
  19   rs140219613       0.6233            1 
  19    rs59911686        0.263            1 
  19    rs74174850       0.5098            1 
  19   rs146003754        0.363            1 
  19   rs141740888       0.5098            1 
  19   rs115988786       0.2056            1 
  19   rs143512601       0.5098            1 
  19    rs60293701      0.09519            1 
  19   rs150066165       0.4315            1 
  19    rs10421295       0.3851            1 
  19      rs435041       0.9173            1 
  19      rs382818       0.2159            1 
  19    rs58936509       0.2373            1 
  19      rs466649       0.3851            1 
  19    rs61203785       0.4512            1 
  19      rs465642       0.3851            1 
  19      rs461352       0.3851            1 
  19    rs62123077       0.3275            1 
  19    rs62123078       0.3851            1 
  19    rs62123079       0.3851            1 
  19    rs62123080       0.3851            1 
  19    rs62123081       0.3851            1 
  19      rs466876       0.3435            1 
  19      rs457857       0.3851            1 
  19      rs462913       0.3851            1 
  19      rs455476       0.3851            1 
  19      rs459998       0.7957            1 
  19      rs460261       0.3851            1 
  19      rs460955       0.3851            1 
  19      rs384239       0.4644            1 
  19    rs11448240       0.1132            1 
  19    rs11669085       0.6311            1 
  19      rs677767       0.3851            1 
  19     rs7252253       0.9546            1 
  19     rs2641599       0.4644            1 
  19    rs56199058       0.5474            1 
  19    rs35090409       0.8181            1 
  19    rs12977901       0.9288            1 
  19   rs114533871       0.5741            1 
  19      rs637908       0.6575            1 
  19     rs7257726       0.9409            1 
  19      rs467439       0.5245            1 
  19    rs34657189       0.3763            1 
  19    rs73920244       0.7626            1 
  19    rs12975818       0.3763            1 
  19    rs12976039       0.3232            1 
  19    rs35275289       0.3232            1 
  19    rs35357426       0.3232            1 
  19   rs547190931       0.4106            1 
  19    rs16993965       0.9079            1 
  19    rs11671668       0.3232            1 
  19    rs36069820       0.3232            1 
  19      rs426097       0.4758            1 
  19      rs372077       0.4758            1 
  19      rs455385       0.3343            1 
  19      rs465961       0.4758            1 
  19   rs371568845       0.1784            1 
  19   rs139161692       0.3253            1 
  19      rs171674       0.3343            1 
  19      rs373533       0.4068            1 
  19      rs461645       0.4758            1 
  19      rs252566       0.6183            1 
  19    rs11668944       0.6924            1 
  19    rs11668744         0.73            1 
  19    rs11667934         0.73            1 
  19    rs73486681       0.4591            1 
  19   rs113872265         0.73            1 
  19   rs115376278         0.73            1 
  19   rs114221005         0.73            1 
  19    rs73486690         0.73            1 
  19     rs2354121       0.2565            1 
  19   rs113558515         0.73            1 
  19     rs2354120       0.2565            1 
  19     rs2354119       0.2565            1 
  19     rs2354118       0.2565            1 
  19     rs2354117       0.2565            1 
  19     rs2354116       0.4548            1 
  19     rs2354115       0.2565            1 
  19     rs2354114       0.7309            1 
  19    rs77143250       0.7309            1 
  19    rs62123131       0.6393            1 
  19    rs72986346       0.2565            1 
  19    rs72986349       0.1318            1 
  19   rs113331749       0.8007            1 
  19   rs112503413        0.914            1 
  19    rs73486700       0.8007            1 
  19     rs7256147       0.6338            1 
  19    rs34406206       0.6338            1 
  19    rs72986353       0.6338            1 
  19    rs11665859       0.8495            1 
  19   rs150586109       0.4362            1 
  19    rs12975999       0.6338            1 
  19   rs141908776       0.5317            1 
  19    rs11671182       0.6338            1 
  19    rs10404715       0.5865            1 
  19    rs11671186       0.6338            1 
  19   rs558683694       0.1621            1 
  19      rs252564       0.6338            1 
  19     rs7249799       0.6338            1 
  19     rs3890540       0.6338            1 
  19     rs3890539       0.6338            1 
  19    rs35615093       0.6338            1 
  19    rs67011688       0.6338            1 
  19   rs116262097       0.4362            1 
  19    rs57675929       0.6338            1 
  19     rs3895917       0.6418            1 
  19    rs11085207       0.7625            1 
  19   rs138192782       0.5317            1 
  19    rs11669272       0.9579            1 
  19   rs150638978       0.5865            1 
  19    rs11669329       0.7625            1 
  19   rs112975869       0.2834            1 
  19   rs113883431       0.2834            1 
  19    rs76094892       0.2834            1 
  19    rs76605180       0.2834            1 
  19     rs8112547       0.6092            1 
  19   rs111560960       0.2834            1 
  19    rs35382994       0.2834            1 
  19    rs56005136       0.5485            1 
  19     rs4807915       0.2832            1 
  19    rs72988231       0.1604            1 
  19     rs2228539       0.3992            1 
  19    rs10406580       0.5865            1 
  19    rs16993984       0.6418            1 
  19    rs73488627       0.4256            1 
  19     rs4080215       0.4758            1 
  19     rs3895916       0.2353            1 
  19      rs921925       0.4682            1 
  19    rs79792632       0.8674            1 
  19   rs148315148       0.4362            1 
  19    rs56017655       0.5385            1 
  19   rs200129825       0.1725            1 
  19    rs12980338       0.2728            1 
  19   rs115536810       0.4362            1 
  19    rs12982374      0.06919            1 
  19    rs12973445       0.2728            1 
  19    rs12461871       0.2728            1 
  19    rs73488635        0.644            1 
  19    rs10404606       0.6992            1 
  19   rs112260149       0.4362            1 
  19   rs116575426       0.4362            1 
  19    rs78833396       0.9096            1 
  19     rs8110391       0.7625            1 
  19     rs8111673       0.5325            1 
  19     rs7246579       0.5325            1 
  19     rs7249745       0.5325            1 
  19    rs73488639        0.644            1 
  19    rs11879887       0.9265            1 
  19    rs11881825        0.919            1 
  19     rs8104356        0.919            1 
  19    rs34044508       0.8871            1 
  19    rs58936486       0.7376            1 
  19     rs8103760       0.9265            1 
  19     rs8104748       0.9265            1 
  19    rs78562771        0.966            1 
  19     rs7250042        0.235            1 
  19    rs78798623        0.966            1 
  19    rs35726166       0.2878            1 
  19    rs74176212        0.235            1 
  19    rs12984977       0.9265            1 
  19    rs12978514       0.9265            1 
  19    rs12975708       0.9265            1 
  19    rs28496566       0.9265            1 
  19   rs114157290        0.966            1 
  19   rs147036666        0.833            1 
  19    rs12460719       0.9265            1 
  19    rs12462676       0.9265            1 
  19    rs12461204       0.9265            1 
  19    rs12460744       0.6836            1 
  19   rs114867957       0.8939            1 
  19     rs6510931       0.9265            1 
  19     rs4635445       0.9265            1 
  19    rs75938286       0.8939            1 
  19    rs73920253       0.8729            1 
  19     rs4527134        0.171            1 
  19    rs73920254       0.7229            1 
  19    rs28429423       0.1519            1 
  19    rs28606541       0.3134            1 
  19    rs10402080       0.2544            1 
  19     rs8112929       0.1157            1 
  19     rs7508535       0.2376            1 
  19    rs75144932       0.9684            1 
  19      rs252548       0.3373            1 
  19      rs252549       0.5506            1 
  19      rs252550       0.5506            1 
  19   rs200110031       0.0158            1 
  19      rs252551       0.3976            1 
  19      rs252552       0.3886            1 
  19      rs252553       0.3976            1 
  19      rs252554       0.3976            1 
  19      rs252555       0.3976            1 
  19      rs252556       0.3718            1 
  19      rs252557       0.3718            1 
  19      rs252558       0.9993            1 
  19      rs252559       0.2253            1 
  19      rs252560       0.3718            1 
  19      rs252561       0.3718            1 
  19      rs168780       0.2253            1 
  19     rs2453108       0.3886            1 
  19     rs2453109       0.2253            1 
  19     rs2431521       0.3718            1 
  19     rs2445795       0.3718            1 
  19     rs2445794       0.2253            1 
  19      rs675338       0.3718            1 
  19    rs12981770       0.0489            1 
  19      rs388711       0.3025            1 
  19      rs660120       0.4262            1 
  19     rs8113124       0.2657            1 
  19     rs8099930       0.4616            1 
  19     rs8103399       0.4262            1 
  19     rs8100461       0.8804            1 
  19     rs8100058       0.2657            1 
  19      rs461339       0.2657            1 
  19      rs368419       0.4262            1 
  19    rs10405676       0.4262            1 
  19     rs1672966       0.2522            1 
  19      rs461295       0.2657            1 
  19      rs456642       0.2657            1 
  19      rs465197       0.7483            1 
  19    rs73488672       0.1541            1 
  19      rs455493       0.9639            1 
  19      rs455397       0.2522            1 
  19      rs455485       0.2657            1 
  19      rs463891       0.4262            1 
  19      rs464849       0.2657            1 
  19     rs1042747       0.4616            1 
  19    rs10407357       0.9939            1 
  19      rs464056       0.2657            1 
  19      rs457749       0.4262            1 
  19      rs465241       0.2657            1 
  19      rs465020       0.2657            1 
  19      rs463218       0.2657            1 
  19      rs381451       0.2657            1 
  19      rs416967       0.4262            1 
  19    rs11330759       0.4262            1 
  19      rs460499       0.2657            1 
  19      rs376913       0.2657            1 
  19      rs424832       0.2657            1 
  19      rs459707       0.4262            1 
  19      rs460375       0.2657            1 
  19      rs460915       0.1807            1 
  19    rs28627888       0.9939            1 
  19      rs457037       0.2657            1 
  19      rs465543       0.2657            1 
  19      rs461935       0.2657            1 
  19    rs56160529       0.1388            1 
  19     rs7259423       0.8478            1 
  19      rs461057       0.4262            1 
  19      rs457762       0.4262            1 
  19      rs427813       0.2657            1 
  19      rs427806       0.4262            1 
  19     rs7258780       0.2657            1 
  19     rs7258805       0.2657            1 
  19   rs560498870      0.07419            1 
  19     rs7259047       0.7483            1 
  19      rs387058       0.6651            1 
  19      rs459192       0.4643            1 
  19      rs458770       0.4643            1 
  19      rs460069       0.4643            1 
  19     rs8113744       0.3059            1 
  19      rs466417        0.907            1 
  19   rs144336392       0.1035            1 
  19    rs34259818        0.169            1 
  19   rs116260887       0.0309            1 
  19      rs462277        0.907            1 
  19      rs464372        0.907            1 
  19      rs465838        0.907            1 
  19      rs463451        0.907            1 
  19      rs456320       0.9017            1 
  19    rs34441163        0.907            1 
  19   rs200792103      0.09789            1 
  19   rs115457696      0.09789            1 
  19     rs4807917        0.169            1 
  19      rs411664       0.9518            1 
  19      rs427403       0.9518            1 
  19    rs10416731       0.3569            1 
  19    rs11669266        0.169            1 
  19      rs376620       0.2522            1 
  19      rs632813       0.9518            1 
  19    rs35235998        0.549            1 
  19    rs57257126       0.3981            1 
  19    rs60527359       0.9518            1 
  19      rs632217       0.9518            1 
  19      rs444359       0.9518            1 
  19      rs444642       0.9518            1 
  19      rs365503       0.9518            1 
  19      rs460893       0.9518            1 
  19      rs463712       0.9518            1 
  19      rs460663       0.9518            1 
  19   rs112473425        0.239            1 
  19    rs12977618        0.169            1 
  19    rs10405515       0.3569            1 
  19      rs466822       0.9518            1 
  19    rs73920257       0.8527            1 
  19    rs57673327      0.09069            1 
  19   rs201744255       0.8803            1 
  19    rs60655767       0.7384            1 
  19    rs72990260       0.8803            1 
  19   rs558763212       0.3327            1 
  19      rs464398       0.9476            1 
  19    rs55829725       0.3689            1 
  19    rs75191940       0.3981            1 
  19      rs458509       0.9476            1 
  19      rs459853       0.7943            1 
  19      rs461988       0.6639            1 
  19      rs455572       0.9476            1 
  19     rs2641600       0.7943            1 
  19   rs143801777      0.08829            1 
  19    rs10415047       0.1267            1 
  19   rs534044461       0.1445            1 
  19    rs61521365        0.912            1 
  19   rs367945885       0.9518            1 
  19   rs201476255       0.7567            1 
  19   rs113903915       0.9309            1 
  19   rs113830509       0.3529            1 
  19   rs547514922       0.1627            1 
  19    rs67270821       0.9518            1 
  19     rs2934454        0.778            1 
  19     rs2453112        0.778            1 
  19    rs60092414       0.8527            1 
  19   rs149252487       0.1152            1 
  19   rs142553433       0.8114            1 
  19   rs113688472       0.1541            1 
  19    rs10423088       0.4949            1 
  19     rs1493879        0.798            1 
  19     rs1493880       0.3537            1 
  19      rs422318       0.7654            1 
  19    rs17704999      0.05009            1 
  19     rs8110979         0.88            1 
  19      rs409665       0.5436            1 
  19   rs543245361       0.3463            1 
  19   rs138133149       0.2358            1 
  19    rs76491087      0.08829            1 
  19    rs56153614       0.2358            1 
  19    rs73490639       0.1445            1 
  19    rs11085208       0.3101            1 
  19    rs58841495       0.2358            1 
  19    rs11085209       0.1953            1 
  19    rs73490644       0.1445            1 
  19   rs111789436       0.2006            1 
  19    rs62636889       0.1786            1 
  19    rs74407532       0.8527            1 
  19    rs73920261       0.3463            1 
  19    rs73920262       0.3463            1 
  19    rs16994004        0.451            1 
  19     rs7256163       0.3826            1 
  19      rs676372        0.944            1 
  19    rs28722031       0.5593            1 
  19   rs139850099       0.3839            1 
  19      rs407959        0.944            1 
  19     rs7256367       0.8874            1 
  19    rs77743233       0.6906            1 
  19    rs12019130       0.4151            1 
  19   rs116265852       0.3463            1 
  19   rs371388131       0.8602            1 
  19    rs10221488       0.3305            1 
  19    rs10221500       0.3305            1 
  19      rs459883       0.0212            1 
  19      rs460698       0.0212            1 
  19    rs11335206        0.559            1 
  19    rs28581550       0.3305            1 
  19      rs459792        0.944            1 
  19   rs150567367       0.9131            1 
  19   rs139609191       0.3305            1 
  19    rs10427012       0.7555            1 
  19      rs655852       0.1859            1 
  19   rs186907955       0.2358            1 
  19      rs691633       0.1304            1 
  19   rs111927215       0.7555            1 
  19   rs143340662       0.2297            1 
  19    rs73490659       0.7555            1 
  19      rs658085        0.891            1 
  19    rs76840251       0.8134            1 
  19      rs691392       0.1859            1 
  19    rs10541335       0.0332            1 
  19   rs531256385       0.1353            1 
  19      rs670152       0.0212            1 
  19    rs73490665       0.7555            1 
  19   rs112456915       0.7555            1 
  19     rs8107125       0.3981            1 
  19     rs8107564       0.0212            1 
  19     rs8106366       0.2354            1 
  19      rs401238        0.382            1 
  19      rs376640       0.0361            1 
  19    rs10424614       0.3305            1 
  19      rs367378       0.0361            1 
  19     rs7256912       0.3981            1 
  19      rs455627       0.4382            1 
  19    rs10404264       0.3305            1 
  19    rs73920266       0.5044            1 
  19      rs459301       0.1654            1 
  19   rs139707170       0.3463            1 
  19   rs112580191       0.2358            1 
  19   rs145782248       0.9131            1 
  19   rs528957884       0.3246            1 
  19    rs61099804       0.5573            1 
  19    rs35117691       0.9131            1 
  19      rs460337       0.4653            1 
  19   rs139820684      0.07239            1 
  19    rs76604031       0.3353            1 
  19   rs114817205       0.5643            1 
  19    rs28592697       0.1373            1 
  19    rs79991612       0.3463            1 
  19    rs11879350       0.7548            1 
  19     rs8108295       0.5879            1 
  19     rs7249830      0.09059            1 
  19   rs149542373       0.1501            1 
  19    rs76481676        0.394            1 
  19      rs625183       0.7544            1 
  19      rs795847       0.3889            1 
  19   rs113329753       0.8559            1 
  19   rs368760677       0.5463            1 
  19    rs77150664       0.5885            1 
  19    rs76351892       0.7609            1 
  19    rs79998126       0.7996            1 
  19    rs74178487       0.6039            1 
  19    rs78017410       0.4552            1 
  19      rs795850       0.4397            1 
  19     rs6510932       0.8345            1 
  19     rs6510933       0.8345            1 
  19    rs10401466       0.1021            1 
  19    rs35315241       0.7831            1 
  19   rs114287917      0.08959            1 
  19     rs8102545       0.6074            1 
  19   rs115250510      0.09749            1 
  19   rs199545457      0.09749            1 
  19      rs455623       0.9916            1 
  19     rs7260552       0.9537            1 
  19    rs16994018       0.5072            1 
  19    rs11879107       0.4024            1 
  19    rs11881158       0.1797            1 
  19    rs35644058       0.9548            1 
  19      rs465162       0.8542            1 
  19      rs252579       0.6793            1 
  19   rs141371582       0.2364            1 
  19   rs145593204       0.8566            1 
  19      rs465606        0.574            1 
  19    rs28674175       0.7335            1 
  19     rs6510934       0.7253            1 
  19    rs28561494        0.831            1 
  19    rs35090308        0.831            1 
  19    rs28429860       0.2606            1 
  19      rs252577       0.8598            1 
  19      rs252576       0.6755            1 
  19    rs62124700       0.5975            1 
  19      rs252575       0.6755            1 
  19    rs62124701       0.5975            1 
  19   rs112944367       0.8807            1 
  19    rs62124702       0.5975            1 
  19    rs74176215         0.71            1 
  19    rs62124703       0.5975            1 
  19     rs2431519       0.7343            1 
  19     rs2431520       0.5975            1 
  19    rs34720878       0.9321            1 
  19   rs189383793      0.06279            1 
  19    rs34534077       0.7274            1 
  19      rs252574       0.9733            1 
  19    rs79241732       0.9106            1 
  19    rs77638493       0.9205            1 
  19      rs466123       0.2986            1 
  19   rs115990168       0.5044            1 
  19      rs367369       0.5975            1 
  19    rs73920270       0.3785            1 
  19    rs12977284       0.5425            1 
  19     rs9676431       0.6997            1 
  19   rs144192733       0.3785            1 
  19      rs252573       0.6755            1 
  19    rs10405675      0.06279            1 
  19    rs10407248       0.2134            1 
  19    rs74943916       0.6755            1 
  19      rs252571       0.6755            1 
  19     rs7247900       0.4234            1 
  19      rs382356       0.4543            1 
  19    rs28422471       0.5141            1 
  19   rs369082889       0.5009            1 
  19      rs381110       0.5749            1 
  19      rs252570       0.5435            1 
  19      rs420832       0.8861            1 
  19      rs448941       0.8145            1 
  19      rs436727       0.8145            1 
  19     rs4807918       0.8145            1 
  19     rs4807919       0.8145            1 
  19     rs7255801       0.7075            1 
  19     rs7254998       0.8145            1 
  19     rs7260101       0.6928            1 
  19     rs7256969       0.8145            1 
  19      rs252569       0.4234            1 
  19     rs7248335       0.8145            1 
  19    rs72411622       0.8145            1 
  19    rs10409496       0.3785            1 
  19      rs252568       0.9829            1 
  19    rs34796580       0.4234            1 
  19    rs79281408       0.8066            1 
  19    rs34700853       0.4234            1 
  19    rs12608611       0.8145            1 
  19    rs77719751       0.4476            1 
  19    rs12609981       0.8145            1 
  19    rs12610069       0.8145            1 
  19      rs252567       0.8369            1 
  19     rs7259613       0.8145            1 
  19     rs9304946       0.6055            1 
  19    rs12608637       0.8145            1 
  19     rs7245521       0.8145            1 
  19   rs140421036       0.9646            1 
  19     rs7247796       0.8145            1 
  19     rs7252356       0.8145            1 
  19     rs9676551       0.9646            1 
  19     rs7247914       0.8145            1 
  19     rs7247924       0.8145            1 
  19   rs148432185       0.7802            1 
  19    rs62124738       0.7148            1 
  19     rs7252597       0.8145            1 
  19     rs7252618       0.8145            1 
  19     rs7252952       0.8145            1 
  19    rs73490702       0.8066            1 
  19     rs2131749       0.8145            1 
  19     rs2172620       0.8145            1 
  19   rs201512683       0.8577            1 
  19    rs10410318       0.9817            1 
  19   rs199992788       0.2364            1 
  19   rs200143603       0.7075            1 
  19   rs201115816       0.8145            1 
  19    rs35181359        0.831            1 
  19    rs62124739       0.8145            1 
  19    rs59093439       0.8145            1 
  19    rs58580029       0.8401            1 
  19     rs2035973       0.9603            1 
  19     rs2035972       0.3785            1 
  19     rs7249293       0.8433            1 
  19     rs6510935       0.6793            1 
  19     rs2035971       0.6793            1 
  19    rs73920273       0.6624            1 
  19     rs1874003       0.3785            1 
  19     rs1874002       0.6793            1 
  19     rs2055097       0.3785            1 
  19   rs150777502       0.2364            1 
  19    rs12978841       0.9407            1 
  19   rs149953687        0.736            1 
  19    rs12972066       0.5411            1 
  19    rs62124742       0.9908            1 
  19     rs2131747       0.9908            1 
  19     rs7247453       0.7141            1 
  19    rs34752448       0.5991            1 
  19    rs35031766         0.71            1 
  19    rs34717833         0.71            1 
  19    rs11671608       0.6793            1 
  19     rs1024023       0.3785            1 
  19     rs1963258       0.6793            1 
  19   rs148031983       0.3785            1 
  19   rs113943787        0.405            1 
  19     rs8182451       0.9908            1 
  19     rs9749052       0.9201            1 
  19     rs8182623       0.9908            1 
  19     rs8182629       0.6793            1 
  19     rs9749072       0.5227            1 
  19   rs145910740       0.6991            1 
  19   rs527756879       0.5893            1 
  19   rs202042751       0.9908            1 
  19   rs199811889       0.9908            1 
  19    rs10412063       0.6298            1 
  19     rs4807114       0.5227            1 
  19     rs4807920       0.3785            1 
  19    rs74707941        0.831            1 
  19     rs7248868       0.9298            1 
  19     rs8107779       0.6793            1 
  19     rs8103492       0.6793            1 
  19     rs1466715       0.6793            1 
  19     rs1466714       0.6793            1 
  19     rs1466713       0.8345            1 
  19     rs7254256       0.7504            1 
  19     rs1466712       0.8345            1 
  19    rs12976603       0.7504            1 
  19    rs12984051       0.7504            1 
  19     rs1965976       0.3958            1 
  19    rs11879964         0.71            1 
  19    rs66665522       0.2874            1 
  19    rs67291078       0.6601            1 
  19   rs141263884       0.6956            1 
  19    rs73920278        0.398            1 
  19    rs28379855       0.3785            1 
  19    rs67674022       0.7976            1 
  19    rs35252816       0.6386            1 
  19   rs202096484       0.6477            1 
  19     rs5826954       0.5355            1 
  19     rs1122965       0.5177            1 
  19    rs79260636       0.9967            1 
  19     rs8105054       0.7424            1 
  19    rs73920279       0.8817            1 
  19    rs12972391       0.7896            1 
  19    rs12984813       0.6536            1 
  19     rs8108538       0.8069            1 
  19     rs4807921       0.9196            1 
  19     rs4807922       0.2403            1 
  19    rs11282353       0.9552            1 
  19     rs4807115       0.9552            1 
  19    rs62124746       0.1496            1 
  19   rs199899196       0.4507            1 
  19   rs140618630       0.2708            1 
  19    rs72997022       0.3002            1 
  19   rs188154251       0.9445            1 
  19   rs145898370       0.9445            1 
  19    rs62124747       0.3908            1 
  19    rs62124748       0.3908            1 
  19   rs111347633        0.259            1 
  19    rs62124749       0.4494            1 
  19   rs111955281       0.9021            1 
  19   rs112110491        0.259            1 
  19    rs72997027       0.3134            1 
  19     rs7508248       0.9552            1 
  19   rs149553311        0.259            1 
  19    rs76083142       0.3552            1 
  19     rs8109332       0.3134            1 
  19     rs8112741       0.9021            1 
  19     rs8109450       0.9021            1 
  19     rs8112990       0.9021            1 
  19   rs551666346       0.4814            1 
  19   rs569418203       0.9526            1 
  19   rs202039415       0.2896            1 
  19   rs183353539       0.1963            1 
  19    rs62124750       0.3002            1 
  19   rs138979831       0.4692            1 
  19     rs1353166       0.4507            1 
  19     rs1389506       0.4507            1 
  19    rs34605679       0.7652            1 
  19     rs1812527       0.4507            1 
  19    rs34958996        0.459            1 
  19    rs12327592       0.3908            1 
  19     rs8102161       0.4507            1 
  19    rs57475536       0.4507            1 
  19    rs78266583        0.346            1 
  19     rs8103040       0.4507            1 
  19     rs8103568       0.4507            1 
  19   rs111442782        0.933            1 
  19     rs1038947       0.4507            1 
  19    rs28714392       0.3033            1 
  19    rs62126091       0.2705            1 
  19    rs78518730       0.4507            1 
  19    rs10416745       0.5031            1 
  19     rs6510937       0.3396            1 
  19    rs55712503       0.5031            1 
  19   rs545441514       0.9479            1 
  19   rs562507304        0.346            1 
  19     rs7249527       0.2548            1 
  19    rs10405670        0.312            1 
  19     rs2018815       0.9243            1 
  19    rs11881218       0.9479            1 
  19   rs113596170       0.5838            1 
  19    rs10412186       0.9479            1 
  19    rs11878694       0.2548            1 
  19    rs10406255       0.3101            1 
  19     rs2035967       0.2472            1 
  19     rs2035968       0.2472            1 
  19    rs56285020       0.8625            1 
  19    rs10413019       0.9243            1 
  19   rs112168399       0.9243            1 
  19    rs12983873       0.8911            1 
  19     rs8104872       0.7999            1 
  19    rs78381272       0.9243            1 
  19    rs10414142       0.5309            1 
  19    rs11879516       0.5722            1 
  19    rs12971401       0.5375            1 
  19     rs8105285       0.0372            1 
  19    rs12980126       0.0179            1 
  19    rs79917989        0.433            1 
  19     rs1971294       0.0179            1 
  19     rs1971295       0.0179            1 
  19     rs1971296       0.0179            1 
  19    rs73920287        0.433            1 
  19    rs58425158       0.1825            1 
  19     rs8113413       0.0179            1 
  19    rs11669654       0.9575            1 
  19    rs10403588         0.03            1 
  19    rs58500806        0.433            1 
  19   rs151023172       0.1353            1 
  19     rs2055095       0.8199            1 
  19    rs10418534       0.0143            1 
  19    rs10417484       0.1353            1 
  19    rs11672259       0.8153            1 
  19     rs7253638       0.0179            1 
  19     rs7253639       0.0179            1 
  19     rs7252712       0.9912            1 
  19     rs1542784       0.0179            1 
  19     rs1542785     0.009699            1 
  19     rs8110698       0.9912            1 
  19    rs10426564       0.3964            1 
  19    rs10406568       0.6996            1 
  19    rs76045680       0.7312            1 
  19    rs62126093       0.6038            1 
  19    rs10414331       0.5327            1 
  19    rs73492763       0.5327            1 
  19    rs12983790        0.672            1 
  19   rs537566761       0.1853            1 
  19    rs62126095       0.7995            1 
  19    rs73492767      0.05509            1 
  19    rs11882263       0.9217            1 
  19    rs10561386       0.6842            1 
  19     rs1908212       0.8715            1 
  19    rs11879403       0.2226            1 
  19   rs116798293       0.1722            1 
  19     rs3050487       0.4547            1 
  19    rs10427071       0.8715            1 
  19   rs113425852       0.9516            1 
  19    rs72997063       0.7453            1 
  19     rs8113797      0.09829            1 
  19    rs67473129      0.09829            1 
  19    rs74856737       0.1245            1 
  19    rs11349264       0.4546            1 
  19    rs35548671        0.672            1 
  19     rs1973382       0.7995            1 
  19     rs7252974      0.09829            1 
  19     rs7253120      0.09829            1 
  19     rs7249563      0.09829            1 
  19   rs149293367      0.07529            1 
  19    rs60780444        0.138            1 
  19    rs79954844       0.7527            1 
  19     rs7249943      0.07399            1 
  19     rs7253795       0.2041            1 
  19    rs77632833       0.4169            1 
  19     rs7249317       0.2041            1 
  19     rs7254172       0.2041            1 
  19     rs7254322        0.212            1 
  19     rs7250576       0.5464            1 
  19   rs114601404       0.2021            1 
  19     rs7249689       0.2021            1 
  19   rs113730497       0.2859            1 
  19   rs546207896       0.2859            1 
  19   rs146597344       0.3087            1 
  19     rs8108169       0.4097            1 
  19    rs59667403       0.2392            1 
  19    rs73492792       0.2392            1 
  19    rs73492796       0.2392            1 
  19   rs113192827       0.5235            1 
  19    rs12986316       0.9261            1 
  19    rs73492797        0.638            1 
  19    rs12971701       0.4237            1 
  19    rs78024263       0.7617            1 
  19    rs12971797       0.4237            1 
  19     rs1493877       0.6023            1 
  19    rs73492801        0.638            1 
  19     rs7247908        0.638            1 
  19     rs7247588        0.638            1 
  19     rs7247693       0.6016            1 
  19    rs12979320       0.4237            1 
  19     rs7248247        0.638            1 
  19     rs7251470        0.638            1 
  19     rs7251595        0.638            1 
  19    rs12981210       0.4643            1 
  19     rs9304947       0.8054            1 
  19     rs9636184        0.638            1 
  19    rs10421815       0.4237            1 
  19   rs142024375       0.7725            1 
  19   rs112937549       0.7617            1 
  19     rs8109408       0.1245            1 
  19     rs7259417       0.6016            1 
  19     rs7248921       0.1556            1 
  19    rs79431428       0.2758            1 
  19    rs10406011       0.1888            1 
  19    rs73496924       0.6046            1 
  19    rs10418137        0.195            1 
  19    rs10410403       0.1714            1 
  19    rs10412778       0.1714            1 
  19    rs10411973       0.1714            1 
  19   rs200791117       0.5754            1 
  19   rs145069240        0.302            1 
  19   rs563214843       0.5754            1 
  19   rs147584064       0.3429            1 
  19    rs10412398       0.1396            1 
  19    rs11085210       0.1189            1 
  19   rs114547074       0.5995            1 
  19    rs34953878       0.9728            1 
  19   rs575304121       0.2831            1 
  19   rs544422202       0.2831            1 
  19   rs546569414       0.6734            1 
  19      rs923868       0.5461            1 
  19     rs1690412       0.9855            1 
  19    rs62123290       0.9354            1 
  19   rs201225494       0.6104            1 
  19   rs546333992       0.4819            1 
  19    rs78637972        0.951            1 
  19   rs538176489        0.569            1 
  19   rs533994203       0.5831            1 
  19    rs62123295       0.2944            1 
  19     rs1651763        0.504            1 
  19   rs532262230       0.6037            1 
  19   rs575194776       0.9819            1 
  19    rs62123298       0.1754            1 
  19    rs62123299       0.8818            1 
  19   rs527609354       0.6037            1 
  19   rs547256499       0.4063            1 
  19    rs28679667       0.4063            1 
  19   rs181477054       0.2564            1 
  19    rs62654157       0.4671            1 
  19   rs192432236       0.7592            1 
  19   rs560198817       0.9715            1 
  19   rs182314107       0.3117            1 
  19   rs527854435       0.3079            1 
  19   rs568488428       0.3079            1 
  19   rs183381172       0.3117            1 
  19   rs190377396       0.3125            1 
  19   rs201105128       0.3879            1 
  19   rs191611781       0.6037            1 
  19    rs75554697       0.3879            1 
  19   rs540168394       0.6037            1 
  19    rs63749342       0.6895            1 
  19     rs1651752       0.6658            1 
  19    rs62123301       0.6658            1 
  19   rs573460223       0.4658            1 
  19   rs146475997       0.1471            1 
  19     rs1651760       0.5316            1 
  19   rs534462372       0.8145            1 
  19   rs373440928       0.5931            1 
  19    rs76699704       0.5931            1 
  19    rs77734619       0.5931            1 
  19   rs368743852       0.5243            1 
  19   rs576919265       0.8696            1 
  19   rs528018096       0.1023            1 
  19   rs572902839       0.6037            1 
  19   rs199552044       0.4964            1 
  19   rs200081225       0.7651            1 
  19    rs62123316       0.6929            1 
  19     rs1651750       0.8984            1 
  19    rs62123318       0.7713            1 
  19    rs10421762       0.5317            1 
  19   rs114496761       0.3079            1 
  19    rs10427101        0.537            1 
  19    rs10403788       0.6494            1 
  19   rs547027642       0.6382            1 
  19   rs538618026       0.8354            1 
  19   rs185856045        0.838            1 
  19   rs190913406       0.3079            1 
  19   rs542188595       0.3079            1 
  19     rs2967637       0.7667            1 
  19   rs543671528       0.1245            1 
  19   rs192555825          0.4            1 
  19   rs181343321       0.6501            1 
  19   rs563769808      0.07079            1 
  19   rs527256993      0.07079            1 
  19   rs578247554       0.7492            1 
  19   rs532967152       0.6046            1 
  19   rs552214812       0.6046            1 
  19   rs188074190       0.1245            1 
  19   rs563782431       0.8451            1 
  19   rs556257301        0.297            1 
  19   rs193034865       0.1245            1 
  19   rs540883214       0.1245            1 
  19   rs564051646        0.977            1 
  19   rs562979389       0.1245            1 
  19     rs2967641       0.8491            1 
  19     rs2967640       0.3233            1 
  19     rs2914555       0.3233            1 
  19     rs1690424       0.7315            1 
  19   rs562220869        0.297            1 
  19     rs1690428       0.6517            1 
  19    rs80096805       0.6469            1 
  19   rs145466870       0.2803            1 
  19   rs111605618       0.7448            1 
  19   rs201882962       0.5521            1 
  19   rs542844902        0.798            1 
  19    rs56324425       0.7898            1 
  19   rs200509291       0.3079            1 
  19    rs58677954       0.5485            1 
  19   rs530794507       0.3079            1 
  19   rs201116910       0.2703            1 
  19   rs545216070       0.9028            1 
  19   rs536268367       0.2311            1 
  19    rs28971635       0.2299            1 
  19    rs28971634       0.9594            1 
  19   rs193002156       0.1735            1 
  19   rs183635309       0.6279            1 
  19   rs111220024       0.2299            1 
  19   rs537600267       0.1735            1 
  19   rs202069478       0.6317            1 
  19    rs61720671       0.2299            1 
  19   rs554629764       0.1735            1 
  19   rs532373257       0.2299            1 
  19   rs188347754       0.1735            1 
  19   rs191266947       0.1735            1 
  19   rs185099698       0.6667            1 
  19   rs190599400       0.1245            1 
  19   rs186870980       0.1735            1 
  19   rs531916855       0.1735            1 
  19   rs181241588       0.1735            1 
  19   rs185295501       0.6036            1 
  19   rs189735478       0.1735            1 
  19   rs113153498       0.4893            1 
  19    rs10405539       0.6494            1 
  19   rs112068722       0.4893            1 
  19   rs113626472       0.3079            1 
  19   rs116362549       0.3079            1 
  19   rs115760045       0.3079            1 
  19   rs142551446       0.3052            1 
  19    rs35851323       0.7448            1 
  19     rs2967642        0.689            1 
  19   rs140700977       0.3079            1 
  19   rs545910997       0.1654            1 
  19   rs115798903       0.8354            1 
  19    rs34678384       0.9605            1 
  19   rs542431822       0.4893            1 
  19   rs113898622       0.6096            1 
  19   rs112010235       0.1245            1 
  19    rs10426493       0.4893            1 
  19    rs12459150       0.4893            1 
  19   rs115498239        0.658            1 
  19     rs2115472       0.8726            1 
  19     rs2967636       0.9014            1 
  19   rs115435435       0.3079            1 
  19     rs2914572        0.689            1 
  19    rs77261434       0.3079            1 
  19     rs3810216       0.7986            1 
  19     rs2914571       0.9097            1 
  19     rs9967625       0.6622            1 
  19   rs111633359       0.6004            1 
  19    rs12461040       0.1245            1 
  19    rs10406689       0.7921            1 
  19    rs10405215       0.6004            1 
  19    rs10407779       0.7921            1 
  19   rs115008601       0.1245            1 
  19    rs11878876       0.6078            1 
  19    rs10407931       0.7921            1 
  19    rs78212038       0.1245            1 
  19    rs72986657       0.1245            1 
  19   rs138209528       0.6004            1 
  19   rs552141577        0.554            1 
  19    rs62124463       0.4668            1 
  19     rs2967662       0.7921            1 
  19    rs10416342       0.6004            1 
  19    rs55922947        0.211            1 
  19    rs10401142       0.6622            1 
  19    rs10419273       0.6622            1 
  19     rs2967643       0.7921            1 
  19   rs200460434       0.8498            1 
  19     rs2967645       0.6078            1 
  19    rs10402172       0.6004            1 
  19     rs2967646       0.7075            1 
  19    rs56213804        0.661            1 
  19    rs13344928       0.1706            1 
  19   rs553020469       0.6004            1 
  19     rs2967648       0.9814            1 
  19   rs575321797       0.8167            1 
  19   rs544485239       0.8167            1 
  19    rs73923708        0.661            1 
  19    rs10403544       0.6004            1 
  19     rs2914570       0.7921            1 
  19     rs7507465       0.1245            1 
  19     rs1808555       0.9496            1 
  19   rs115315198       0.1245            1 
  19    rs12983272       0.7448            1 
  19     rs2081996       0.7921            1 
  19     rs2099116       0.9496            1 
  19     rs2914568       0.9496            1 
  19     rs2967663       0.9496            1 
  19     rs2967664       0.9496            1 
  19     rs2914567       0.9496            1 
  19   rs186734497        0.661            1 
  19     rs2914566       0.9496            1 
  19     rs2115476       0.9496            1 
  19    rs76069936       0.9496            1 
  19    rs35073164       0.8354            1 
  19   rs577831881        0.841            1 
  19   rs550796699        0.841            1 
  19     rs2967666       0.5231            1 
  19    rs62124464       0.2974            1 
  19    rs62124465       0.2974            1 
  19    rs35869342       0.2974            1 
  19    rs62124466       0.5576            1 
  19   rs144117752       0.1142            1 
  19   rs113686540       0.4454            1 
  19     rs8101341        0.657            1 
  19    rs73496946       0.4454            1 
  19    rs57658145       0.8354            1 
  19    rs77893277        0.602            1 
  19   rs531191945       0.3838            1 
  19   rs184027276       0.5688            1 
  19     rs7247999       0.9767            1 
  19    rs77509588       0.4542            1 
  19     rs8106231        0.657            1 
  19   rs141508852        0.602            1 
  19     rs7251143       0.7282            1 
  19      rs966591        0.657            1 
  19     rs8110740        0.657            1 
  19     rs6510944        0.657            1 
  19   rs113888968      0.09179            1 
  19     rs2352958        0.657            1 
  19      rs768489        0.657            1 
  19   rs116225679        0.602            1 
  19   rs115410817        0.602            1 
  19   rs148945441        0.602            1 
  19   rs558432129         0.02            1 
  19   rs144041414       0.8354            1 
  19   rs191577101        0.602            1 
  19     rs8108168       0.4652            1 
  19   rs112859916       0.1641            1 
  19     rs8108545        0.657            1 
  19     rs2967647       0.8021            1 
  19    rs10596721        0.657            1 
  19    rs10596722       0.6254            1 
  19   rs112513647       0.2696            1 
  19    rs36089479       0.8054            1 
  19     rs1049364       0.4247            1 
  19     rs2115475       0.4652            1 
  19     rs2115474       0.8425            1 
  19     rs2913877       0.1331            1 
  19   rs137951936       0.2729            1 
  19    rs17775938       0.6223            1 
  19     rs2914564       0.7452            1 
  19    rs57416547       0.6223            1 
  19   rs112487737       0.6223            1 
  19   rs199514485       0.6223            1 
  19   rs200603370       0.6223            1 
  19    rs56192236       0.6223            1 
  19    rs57585195       0.6223            1 
  19    rs56292710       0.6223            1 
  19    rs17775944       0.6223            1 
  19    rs77912898       0.6575            1 
  19     rs2914563       0.6575            1 
  19   rs116489323       0.2729            1 
  19    rs59812602       0.2191            1 
  19     rs2967649       0.9705            1 
  19    rs28482840       0.3749            1 
  19   rs112951667       0.7433            1 
  19   rs138521526       0.3723            1 
  19   rs114337082       0.9457            1 
  19   rs138710326       0.6036            1 
  19    rs10425401       0.9174            1 
  19    rs35576324       0.4463            1 
  19    rs10401710       0.9174            1 
  19     rs2967650       0.5958            1 
  19     rs2913874       0.9807            1 
  19     rs7246835       0.6036            1 
  19    rs74511358        0.575            1 
  19    rs10409036       0.9174            1 
  19    rs77778580       0.7515            1 
  19   rs114100661       0.7938            1 
  19    rs73923711       0.6036            1 
  19    rs73923712       0.6036            1 
  19     rs2967651       0.9626            1 
  19     rs2914562       0.5828            1 
  19     rs2914561       0.4128            1 
  19   rs148088805       0.9375            1 
  19     rs2967652       0.5828            1 
  19   rs141867010       0.6205            1 
  19   rs113801483       0.5828            1 
  19   rs146387037        0.575            1 
  19   rs200316430       0.9375            1 
  19   rs112933687       0.8193            1 
  19   rs112231094        0.575            1 
  19     rs1864195       0.6447            1 
  19     rs1864194       0.9832            1 
  19    rs35207600       0.3062            1 
  19    rs71653000       0.6036            1 
  19    rs79991576       0.9375            1 
  19    rs35468960       0.9938            1 
  19   rs141393418        0.454            1 
  19     rs4609957       0.6901            1 
  19   rs565234363       0.3098            1 
  19     rs3950360       0.6901            1 
  19     rs4804277       0.6901            1 
  19    rs59958406       0.6036            1 
  19    rs16994131       0.7657            1 
  19    rs12462239       0.6901            1 
  19    rs12460645       0.6901            1 
  19     rs2914560       0.6901            1 
  19     rs2914559       0.6901            1 
  19    rs10401138       0.6901            1 
  19    rs75388099       0.9375            1 
  19     rs2914558       0.6901            1 
  19     rs2967657       0.4128            1 
  19    rs34376932       0.9567            1 
  19    rs16994137        0.641            1 
  19     rs2914557       0.5614            1 
  19    rs34306118       0.1865            1 
  19    rs34488330       0.1865            1 
  19     rs2967658       0.5614            1 
  19     rs2967659       0.3692            1 
  19   rs551947532      0.09249            1 
  19    rs13345933       0.8432            1 
  19     rs2967660       0.5614            1 
  19     rs2967661       0.5614            1 
  19   rs111067249       0.1478            1 
  19   rs141091715       0.8869            1 
  19    rs28687087       0.8432            1 
  19   rs116423877       0.6205            1 
  19    rs34343437       0.3854            1 
  19     rs2914551       0.5888            1 
  19     rs2914552       0.9517            1 
  19      rs890831       0.5888            1 
  19    rs78718182       0.4834            1 
  19   rs114509030       0.5784            1 
  19    rs72988593        0.575            1 
  19     rs1864000       0.5755            1 
  19     rs1863999       0.4525            1 
  19    rs77322834        0.841            1 
  19     rs7258955       0.6205            1 
  19     rs2162772       0.7807            1 
  19     rs1560211       0.7807            1 
  19     rs1975052       0.7807            1 
  19     rs1975051       0.7807            1 
  19    rs58706501       0.5384            1 
  19    rs58785430       0.5384            1 
  19    rs28396205       0.9682            1 
  19    rs10414835       0.6219            1 
  19    rs12150997        0.409            1 
  19    rs10415841       0.8432            1 
  19    rs10413914       0.8432            1 
  19     rs1052371        0.409            1 
  19    rs10416396       0.7424            1 
  19     rs1366601       0.6036            1 
  19     rs1366600       0.6036            1 
  19   rs114405975       0.6938            1 
  19    rs75499056       0.6938            1 
  19     rs9282760       0.1478            1 
  19     rs3745551       0.1914            1 
  19   rs114982195       0.6205            1 
  19     rs3745550        0.315            1 
  19   rs111557734        0.575            1 
  19     rs3833238       0.5175            1 
  19    rs34045095       0.8287            1 
  19     rs1051651       0.6461            1 
  19    rs35434645        0.344            1 
  19     rs1051690       0.5452            1 
  19    rs11883325       0.5553            1 
  19    rs11883202       0.2888            1 
  19   rs559352924       0.3071            1 
  19   rs116702728       0.4437            1 
  19    rs79835743       0.9522            1 
  19    rs11666383       0.8353            1 
  19    rs12979425       0.9988            1 
  19   rs372682839        0.876            1 
  19    rs12971764       0.9988            1 
  19    rs12971960       0.9988            1 
  19   rs114280312       0.4437            1 
  19   rs113982714       0.4437            1 
  19    rs11672032       0.1726            1 
  19   rs184752862       0.7679            1 
  19    rs66637440       0.3353            1 
  19    rs66500056       0.2674            1 
  19   rs150710908       0.3493            1 
  19    rs62124490       0.4437            1 
  19     rs1529448       0.4437            1 
  19     rs4804069       0.5905            1 
  19    rs12460805       0.3353            1 
  19    rs12460809       0.4652            1 
  19    rs61145147       0.4231            1 
  19    rs74422985       0.5775            1 
  19   rs145446000       0.4437            1 
  19    rs11085212       0.3158            1 
  19     rs4031066       0.7693            1 
  19     rs8103497        0.708            1 
  19     rs8100252       0.5024            1 
  19    rs36047075       0.4776            1 
  19    rs28817398       0.2977            1 
  19    rs34719250       0.9734            1 
  19     rs2288404       0.2629            1 
  19     rs1799817       0.5024            1 
  19     rs7258944       0.2977            1 
  19    rs10419597       0.3502            1 
  19    rs55856124       0.5024            1 
  19    rs56063996       0.5024            1 
  19    rs11292032       0.3191            1 
  19    rs10408374       0.4776            1 
  19     rs2860172       0.5024            1 
  19   rs143594911       0.3599            1 
  19     rs4804070       0.2679            1 
  19    rs10423028       0.2377            1 
  19     rs1800658       0.5792            1 
  19    rs34622759        0.467            1 
  19     rs7252074       0.9136            1 
  19     rs7252192       0.5404            1 
  19     rs7253146       0.9136            1 
  19     rs8106714       0.6586            1 
  19     rs2860174       0.5404            1 
  19     rs8111012       0.9136            1 
  19    rs71873129       0.9136            1 
  19     rs8107074       0.9136            1 
  19   rs113298879       0.9136            1 
  19    rs75930593         0.93            1 
  19    rs11878560       0.9599            1 
  19    rs11883285       0.9599            1 
  19    rs72990435       0.4082            1 
  19    rs11880482       0.4815            1 
  19   rs371571877       0.5591            1 
  19    rs28538777       0.2377            1 
  19   rs148055651       0.4928            1 
  19     rs2860175       0.8338            1 
  19    rs35169098       0.2377            1 
  19     rs2229433       0.4437            1 
  19     rs1549616       0.5257            1 
  19    rs77017193       0.4082            1 
  19    rs10710758       0.3213            1 
  19     rs7247119       0.3962            1 
  19   rs113987427       0.9963            1 
  19    rs35195999       0.7627            1 
  19    rs10420973       0.4525            1 
  19    rs10421414       0.8665            1 
  19    rs10420382       0.8665            1 
  19    rs28706247       0.3262            1 
  19     rs4804071       0.9436            1 
  19    rs11672739       0.7673            1 
  19    rs11669671       0.7673            1 
  19    rs11409928       0.3167            1 
  19    rs79545787       0.9172            1 
  19    rs12610004       0.9172            1 
  19   rs375508439       0.5871            1 
  19    rs12610022       0.5615            1 
  19   rs145080093       0.8953            1 
  19    rs34343766       0.5909            1 
  19   rs113368510       0.5125            1 
  19    rs57360703       0.5457            1 
  19   rs142179418       0.1616            1 
  19    rs74508573       0.2139            1 
  19     rs8102668       0.5457            1 
  19    rs16994164       0.2139            1 
  19    rs35055219      0.06609            1 
  19    rs78463963       0.2139            1 
  19     rs6510950       0.5457            1 
  19    rs16994167       0.2139            1 
  19    rs11667110       0.9082            1 
  19   rs115267256       0.2139            1 
  19   rs200915867       0.2139            1 
  19   rs116678829       0.2139            1 
  19   rs538191583       0.2139            1 
  19    rs73498772       0.1655            1 
  19     rs7252542       0.6002            1 
  19    rs72990442       0.5125            1 
  19     rs7256474       0.7397            1 
  19    rs16994169       0.2139            1 
  19    rs11299975       0.4059            1 
  19   rs554033713       0.5192            1 
  19    rs16990074       0.2139            1 
  19   rs145123564       0.2139            1 
  19    rs67112521       0.5125            1 
  19   rs534639808       0.2139            1 
  19   rs534176903       0.2139            1 
  19   rs554444184       0.2139            1 
  19   rs115637320       0.2139            1 
  19   rs369668340       0.2139            1 
  19   rs192567540       0.2139            1 
  19   rs147598229       0.2139            1 
  19     rs8110533      0.06609            1 
  19    rs66902150       0.5125            1 
  19   rs114162653       0.2139            1 
  19   rs553464161       0.7474            1 
  19   rs151035284       0.2139            1 
  19     rs8100585       0.1725            1 
  19     rs8101843       0.1743            1 
  19   rs115887701       0.2139            1 
  19   rs140622481       0.2139            1 
  19    rs16994171       0.2139            1 
  19    rs74757437       0.2139            1 
  19    rs16994173       0.2139            1 
  19    rs78958929       0.2139            1 
  19    rs55769023       0.5125            1 
  19     rs4804304       0.2139            1 
  19     rs4804072       0.2139            1 
  19    rs11334308       0.2139            1 
  19   rs566690432       0.2139            1 
  19     rs4804073       0.2139            1 
  19    rs16994185       0.2139            1 
  19    rs73498779       0.6395            1 
  19    rs16994189       0.2139            1 
  19    rs76195114       0.2139            1 
  19   rs111892938       0.2139            1 
  19    rs73498780       0.6395            1 
  19     rs2229432       0.2139            1 
  19     rs2229431       0.6216            1 
  19    rs16994200       0.2139            1 
  19    rs77416154       0.2139            1 
  19   rs113396079       0.2139            1 
  19   rs112540628       0.2139            1 
  19   rs149954658       0.2139            1 
  19   rs193191063       0.2139            1 
  19   rs114076105       0.3036            1 
  19   rs112122628       0.6395            1 
  19   rs200820470       0.2139            1 
  19    rs13306451       0.2139            1 
  19     rs2229430       0.2139            1 
  19     rs2229434       0.2139            1 
  19    rs16994210       0.2139            1 
  19    rs11400403       0.6395            1 
  19    rs67009449       0.2139            1 
  19     rs8110116       0.3227            1 
  19    rs12151134       0.5909            1 
  19   rs199849409       0.5125            1 
  19    rs58074314       0.9247            1 
  19    rs73923727       0.1126            1 
  19    rs11314337       0.6395            1 
  19     rs8103483       0.5909            1 
  19    rs12460478       0.2022            1 
  19     rs7257359       0.1743            1 
  19   rs115043703       0.2139            1 
  19    rs16994221       0.2022            1 
  19    rs72990456       0.5125            1 
  19   rs112216137       0.4797            1 
  19    rs36145952       0.2022            1 
  19    rs34338074       0.7195            1 
  19   rs115015773       0.1097            1 
  19    rs28614180       0.1743            1 
  19    rs73503005       0.6395            1 
  19   rs143427778       0.2139            1 
  19    rs11882912       0.1725            1 
  19    rs72179382        0.541            1 
  19   rs200764220        0.454            1 
  19   rs201415266        0.541            1 
  19   rs545747845       0.3045            1 
  19     rs8105232       0.5363            1 
  19   rs532074390       0.3045            1 
  19    rs75846085       0.8925            1 
  19     rs2252673       0.5363            1 
  19    rs41509747       0.9172            1 
  19    rs10410260        0.843            1 
  19   rs548417145       0.2139            1 
  19    rs67375676       0.8192            1 
  19   rs569659502       0.5665            1 
  19   rs113198155       0.1682            1 
  19    rs13344920       0.6134            1 
  19    rs12710100       0.1171            1 
  19    rs73503011       0.7947            1 
  19    rs11879819        0.373            1 
  19    rs79476774      0.07469            1 
  19     rs3943875       0.1109            1 
  19     rs2115070       0.1147            1 
  19     rs2352955       0.2073            1 
  19     rs2352954       0.5997            1 
  19    rs73503015       0.1928            1 
  19     rs6413502      0.07469            1 
  19    rs62124500       0.6151            1 
  19   rs564845387       0.3007            1 
  19   rs113402674       0.9108            1 
  19   rs138469952       0.6508            1 
  19   rs146293569       0.6508            1 
  19    rs76397691       0.7538            1 
  19     rs8104305      0.07469            1 
  19     rs8104049       0.2806            1 
  19    rs73503016       0.1928            1 
  19    rs56131987       0.1863            1 
  19   rs553309405       0.4704            1 
  19   rs113970751       0.4495            1 
  19   rs115804270       0.4527            1 
  19    rs35259595       0.8734            1 
  19     rs7257973       0.7414            1 
  19     rs6510951       0.8114            1 
  19   rs113673233        0.216            1 
  19   rs143908875       0.2653            1 
  19   rs112482289       0.2855            1 
  19   rs113474477       0.7044            1 
  19   rs148710462       0.9101            1 
  19     rs6510952       0.1895            1 
  19     rs8101697       0.7723            1 
  19     rs8102612       0.8561            1 
  19    rs34501799       0.3355            1 
  19   rs112530015       0.6764            1 
  19    rs10415781       0.4407            1 
  19   rs184909390       0.9101            1 
  19   rs111338547       0.6719            1 
  19    rs10414441       0.4262            1 
  19    rs73503023      0.09049            1 
  19    rs75581745        0.513            1 
  19   rs113613284       0.9081            1 
  19   rs187992212       0.9081            1 
  19   rs181889575       0.9081            1 
  19   rs112250941       0.1499            1 
  19   rs187380220       0.9081            1 
  19    rs77347732       0.9081            1 
  19    rs78261200       0.9081            1 
  19     rs8100109       0.3921            1 
  19   rs113211779       0.9081            1 
  19   rs111407832       0.9081            1 
  19   rs113308879       0.9081            1 
  19   rs111958132       0.9081            1 
  19   rs111726472       0.9081            1 
  19   rs111668858       0.7013            1 
  19   rs113219336       0.7752            1 
  19   rs115095336       0.3244            1 
  19    rs11882025       0.4152            1 
  19    rs61437416       0.3725            1 
  19    rs58402301       0.3725            1 
  19   rs115296577       0.9101            1 
  19    rs73503025       0.8934            1 
  19     rs8106126       0.3623            1 
  19    rs16990079       0.3595            1 
  19     rs8106042       0.1014            1 
  19   rs528359977        0.353            1 
  19   rs112747118       0.1752            1 
  19     rs1808531       0.6876            1 
  19      rs890830       0.3573            1 
  19   rs139602807       0.9924            1 
  19    rs75593106       0.7752            1 
  19        rs2962       0.3573            1 
  19    rs36081066       0.7752            1 
  19     rs2245655       0.9636            1 
  19        rs2963       0.9924            1 
  19     rs2245649       0.9924            1 
  19     rs2245648       0.5081            1 
  19     rs2352953       0.9924            1 
  19   rs149690333       0.3573            1 
  19    rs77496929       0.6243            1 
  19    rs80342256       0.9116            1 
  19    rs75365779       0.4529            1 
  19   rs146983888      0.09029            1 
  19   rs142244113       0.9116            1 
  19     rs8103869       0.1456            1 
  19    rs12608977       0.3121            1 
  19    rs62124506       0.4701            1 
  19    rs62124507        0.539            1 
  19     rs8107417       0.1211            1 
  19    rs12975950       0.5405            1 
  19    rs62124508        0.539            1 
  19   rs146281182       0.5405            1 
  19     rs8106329      0.09029            1 
  19     rs8107359      0.09029            1 
  19     rs8107575      0.09029            1 
  19    rs55846402       0.8515            1 
  19    rs35482402       0.9878            1 
  19    rs10419596       0.6028            1 
  19    rs34391898       0.9878            1 
  19    rs62124510       0.7216            1 
  19     rs2059807       0.6563            1 
  19     rs3815902       0.9878            1 
  19     rs2059806       0.4548            1 
  19     rs2229429        0.778            1 
  19     rs3815901       0.8212            1 
  19    rs10424428       0.8006            1 
  19    rs62124511       0.7216            1 
  19    rs74174870       0.5321            1 
  19   rs144702986       0.6531            1 
  19    rs34670852        0.815            1 
  19     rs1366235       0.7027            1 
  19     rs1366234       0.9128            1 
  19     rs2860177       0.7027            1 
  19     rs9676400       0.6583            1 
  19    rs73920303       0.4529            1 
  19   rs550625163        0.665            1 
  19     rs3786683       0.7027            1 
  19     rs3786682       0.7027            1 
  19     rs3786681       0.7027            1 
  19    rs34198681       0.7227            1 
  19    rs11323545       0.7027            1 
  19     rs6510953       0.7027            1 
  19     rs6510954       0.7027            1 
  19     rs6510955       0.7119            1 
  19     rs6510956       0.7027            1 
  19     rs6510957       0.7027            1 
  19     rs6510958       0.7027            1 
  19   rs112071191       0.8113            1 
  19     rs3848572         0.94            1 
  19     rs3848573       0.5268            1 
  19     rs3848574       0.5268            1 
  19   rs534433372       0.8486            1 
  19     rs3848575       0.5268            1 
  19    rs56026465       0.4529            1 
  19     rs3859489       0.5268            1 
  19    rs77574463       0.9811            1 
  19    rs61711226       0.4529            1 
  19     rs7251963       0.8437            1 
  19    rs62124512       0.8798            1 
  19     rs7252268         0.94            1 
  19     rs2860178       0.6614            1 
  19    rs34970365        0.195            1 
  19    rs10415589       0.8006            1 
  19    rs61311198       0.6583            1 
  19     rs8109559       0.5268            1 
  19     rs8110428       0.5268            1 
  19    rs76182905       0.6024            1 
  19     rs8110518       0.5268            1 
  19     rs8100068       0.4087            1 
  19   rs375076576       0.5636            1 
  19     rs8113777        0.953            1 
  19    rs41412545       0.9116            1 
  19    rs45596032       0.6229            1 
  19    rs11671419       0.9128            1 
  19    rs10411191       0.9988            1 
  19    rs11671458       0.9128            1 
  19    rs11671460       0.9128            1 
  19    rs10411667        0.912            1 
  19    rs10418533       0.7055            1 
  19   rs143090273       0.7462            1 
  19    rs13306458        0.195            1 
  19   rs145337171       0.1016            1 
  19   rs115614868       0.6947            1 
  19   rs113649135        0.136            1 
  19    rs73920304       0.9474            1 
  19    rs73920305       0.9474            1 
  19   rs115298747       0.1567            1 
  19   rs114771494       0.4529            1 
  19   rs140195293       0.9116            1 
  19    rs62111393       0.9423            1 
  19    rs73486574       0.9214            1 
  19   rs114404947       0.4453            1 
  19    rs16994314       0.0432            1 
  19    rs11671975       0.9128            1 
  19    rs11672896       0.9128            1 
  19    rs12608547       0.9128            1 
  19    rs12609574       0.9934            1 
  19   rs111481546       0.0432            1 
  19    rs10403229       0.6705            1 
  19    rs10403257       0.6705            1 
  19   rs150074533       0.8984            1 
  19    rs75154977        0.195            1 
  19    rs10404406       0.8446            1 
  19     rs8112883       0.9934            1 
  19    rs73920306       0.5706            1 
  19     rs8110377       0.9128            1 
  19    rs76043867       0.9423            1 
  19   rs565484284       0.7658            1 
  19    rs74453092       0.4369            1 
  19    rs59632637       0.9214            1 
  19     rs7246290       0.5104            1 
  19     rs7258229       0.5104            1 
  19     rs7256990       0.5104            1 
  19     rs7256994       0.6705            1 
  19     rs7257861       0.8984            1 
  19     rs7257866        0.488            1 
  19     rs7257990       0.4186            1 
  19     rs7245909       0.5104            1 
  19   rs370470950        0.266            1 
  19   rs571034183       0.4453            1 
  19    rs73486582       0.0432            1 
  19    rs74255744       0.7658            1 
  19    rs75923074       0.2364            1 
  19     rs2894553       0.6439            1 
  19     rs4325676       0.7818            1 
  19    rs76729345       0.4178            1 
  19     rs2894552       0.9709            1 
  19    rs11672597       0.2364            1 
  19     rs8105406       0.4453            1 
  19    rs16994316       0.0432            1 
  19     rs8108622       0.9709            1 
  19   rs527723289       0.3479            1 
  19   rs114074298       0.0432            1 
  19    rs10500204       0.3715            1 
  19   rs115918585        0.195            1 
  19     rs3786680       0.7116            1 
  19    rs62111394       0.4891            1 
  19    rs34840745       0.7187            1 
  19    rs34013042        0.648            1 
  19   rs113851839       0.0432            1 
  19   rs114574805       0.7818            1 
  19   rs533682498       0.8201            1 
  19    rs28497247       0.7818            1 
  19     rs8112748       0.7187            1 
  19     rs6510959       0.5433            1 
  19     rs2860179       0.7714            1 
  19     rs9282757       0.1406            1 
  19      rs891087       0.7529            1 
  19     rs3835070       0.4124            1 
  19     rs3997565        0.745            1 
  19     rs3997563       0.8423            1 
  19   rs374109667       0.8423            1 
  19   rs544294852       0.7076            1 
  19      rs891088       0.6542            1 
  19    rs67787836       0.8471            1 
  19    rs61418702       0.7835            1 
  19    rs58400572       0.7835            1 
  19    rs35211876       0.6708            1 
  19     rs4804366       0.7926            1 
  19    rs76385903       0.4529            1 
  19    rs11670971       0.7651            1 
  19   rs139089618       0.6947            1 
  19   rs111715044       0.6947            1 
  19   rs185262985       0.6947            1 
  19    rs10416539       0.9265            1 
  19    rs10415017       0.9265            1 
  19   rs112819336       0.6947            1 
  19   rs139347012       0.5309            1 
  19     rs2162940       0.9265            1 
  19     rs4550582       0.9793            1 
  19    rs12974699         0.69            1 
  19     rs7245757       0.8135            1 
  19    rs34194998       0.9067            1 
  19    rs78848097       0.5831            1 
  19    rs73920309       0.8822            1 
  19    rs11085214       0.7462            1 
  19    rs11085215       0.9903            1 
  19    rs11666330       0.9903            1 
  19   rs150147242       0.7744            1 
  19    rs56091360       0.5706            1 
  19     rs1035939       0.9718            1 
  19     rs8103934       0.3913            1 
  19    rs60598718       0.7601            1 
  19     rs2860183        0.965            1 
  19   rs114880821       0.5309            1 
  19    rs57274677       0.5908            1 
  19   rs564296335       0.6941            1 
  19   rs112024654       0.1406            1 
  19    rs10404874        0.886            1 
  19     rs4804368        0.886            1 
  19   rs575606581       0.3343            1 
  19    rs12460089       0.5813            1 
  19   rs144613606       0.4529            1 
  19    rs62111416       0.5091            1 
  19    rs11671338       0.5813            1 
  19    rs11671381       0.5813            1 
  19   rs550099539       0.8521            1 
  19    rs67732413       0.8521            1 
  19    rs10853999       0.5813            1 
  19    rs78583770       0.4529            1 
  19     rs4804372        0.945            1 
  19   rs139987401       0.1406            1 
  19    rs61713886       0.5813            1 
  19     rs4804373       0.4068            1 
  19     rs4804374       0.5813            1 
  19    rs78506612       0.6942            1 
  19     rs8109957       0.7039            1 
  19    rs73920310       0.4529            1 
  19    rs73920311       0.4529            1 
  19    rs74201070       0.7658            1 
  19     rs4804090        0.514            1 
  19    rs12608462       0.4606            1 
  19    rs12608473       0.4606            1 
  19    rs10659627       0.8991            1 
  19   rs376338027       0.8991            1 
  19    rs62111417       0.8991            1 
  19    rs74875657       0.4529            1 
  19   rs111330761       0.6472            1 
  19   rs113522542       0.9401            1 
  19    rs12982656       0.7078            1 
  19   rs553294867       0.8723            1 
  19   rs114637271       0.6947            1 
  19     rs4804376       0.6472            1 
  19    rs10411728         0.93            1 
  19     rs4804377       0.8991            1 
  19    rs62111418       0.3613            1 
  19   rs145247204      0.08929            1 
  19    rs62111419       0.5208            1 
  19    rs11085216       0.8991            1 
  19   rs201159119       0.9719            1 
  19    rs62111420       0.5208            1 
  19   rs374138569       0.3798            1 
  19   rs138455881        0.906            1 
  19     rs4804092       0.2868            1 
  19    rs57829325       0.9819            1 
  19     rs4804093       0.5208            1 
  19     rs7257748       0.4529            1 
  19     rs2115386       0.2868            1 
  19    rs62111422       0.3613            1 
  19    rs77403281       0.5575            1 
  19    rs79275773        0.831            1 
  19   rs201015168       0.5575            1 
  19   rs113829911       0.3391            1 
  19    rs13344151       0.5004            1 
  19   rs138289202       0.2159            1 
  19   rs200529496       0.5208            1 
  19   rs567377997       0.5046            1 
  19    rs66921136       0.8991            1 
  19   rs553564605       0.6542            1 
  19    rs28695870       0.7078            1 
  19    rs78012254       0.4651            1 
  19   rs192727489       0.9719            1 
  19    rs10413831       0.4376            1 
  19    rs59165976       0.6013            1 
  19    rs62111424       0.2785            1 
  19     rs7250292       0.5208            1 
  19   rs148250548       0.6158            1 
  19   rs201674447       0.8237            1 
  19    rs62111425       0.9863            1 
  19    rs12610983       0.4218            1 
  19    rs62111426      0.07559            1 
  19     rs7254358       0.4218            1 
  19    rs58622625       0.7105            1 
  19    rs62111427       0.7546            1 
  19    rs73488719       0.9369            1 
  19     rs2396188       0.4181            1 
  19    rs36038439       0.9369            1 
  19     rs1035942       0.8991            1 
  19   rs111412377       0.9369            1 
  19     rs5826963       0.8991            1 
  19     rs1035941       0.8991            1 
  19   rs112399407       0.7546            1 
  19     rs8106700       0.8991            1 
  19    rs11085217       0.7442            1 
  19     rs4499341       0.7442            1 
  19    rs79955115       0.7105            1 
  19    rs11085218         0.83            1 
  19     rs8109687       0.8093            1 
  19    rs12608565       0.8991            1 
  19    rs12608575       0.8991            1 
  19    rs12974176       0.8991            1 
  19    rs62111428       0.7644            1 
  19   rs570519539       0.3352            1 
  19    rs79441499       0.4181            1 
  19    rs62111429       0.8991            1 
  19   rs111516445        0.933            1 
  19    rs62111430       0.7644            1 
  19    rs12982412       0.8991            1 
  19    rs62111450       0.7557            1 
  19     rs2396187       0.3619            1 
  19     rs7245777       0.3481            1 
  19    rs11335901       0.3619            1 
  19    rs11881212       0.5176            1 
  19    rs11881057       0.7557            1 
  19     rs8113542       0.3619            1 
  19    rs57476618       0.6038            1 
  19    rs57549274        0.624            1 
  19    rs74180104       0.5067            1 
  19     rs8103883       0.6074            1 
  19     rs6510960       0.7928            1 
  19     rs5826964       0.1692            1 
  19    rs62111453       0.6074            1 
  19     rs1896639       0.3504            1 
  19   rs568689331       0.4941            1 
  19   rs561579363       0.7998            1 
  19     rs2042901       0.3619            1 
  19     rs2042902       0.3504            1 
  19    rs57585829       0.1267            1 
  19     rs8108661       0.3504            1 
  19    rs10706876       0.3504            1 
  19     rs8107657       0.7557            1 
  19   rs146784817       0.7105            1 
  19    rs60295528       0.2632            1 
  19    rs10426094       0.7078            1 
  19    rs74255751       0.3481            1 
  19   rs113990893       0.8932            1 
  19    rs12609995       0.5789            1 
  19    rs12459488       0.0482            1 
  19    rs34846316       0.1862            1 
  19    rs79613604       0.7105            1 
  19   rs114706911       0.6947            1 
  19     rs8109040       0.7101            1 
  19     rs8105787       0.4194            1 
  19    rs60772715       0.0442            1 
  19    rs59695609       0.1259            1 
  19    rs61515378       0.1259            1 
  19     rs8106071       0.7686            1 
  19    rs59765738       0.1259            1 
  19    rs12971459       0.1471            1 
  19    rs12973230       0.7101            1 
  19    rs12973279       0.1539            1 
  19    rs12971756       0.1284            1 
  19   rs142282913        0.124            1 
  19    rs58857770       0.7493            1 
  19    rs62111457       0.7493            1 
  19    rs59447204       0.7493            1 
  19    rs74955999       0.4723            1 
  19    rs12608528       0.7101            1 
  19    rs11668724       0.7101            1 
  19    rs11668986       0.7101            1 
  19    rs75328042       0.5707            1 
  19    rs11668772       0.5255            1 
  19    rs73000135       0.7334            1 
  19     rs7256730       0.5255            1 
  19   rs202099196       0.2685            1 
  19    rs73488778       0.9794            1 
  19    rs78582582       0.9957            1 
  19   rs538744591        0.951            1 
  19    rs62112760       0.8333            1 
  19    rs73488786       0.9284            1 
  19     rs2042903       0.8887            1 
  19     rs2042904       0.7823            1 
  19    rs10405423       0.0404            1 
  19    rs35639485       0.1267            1 
  19     rs3745545       0.6662            1 
  19    rs34030944       0.1562            1 
  19     rs8107928       0.1756            1 
  19     rs6510961       0.1756            1 
  19     rs6510962       0.1756            1 
  19    rs56266011       0.5045            1 
  19   rs113216019        0.598            1 
  19   rs112314402       0.1756            1 
  19   rs139927313       0.5489            1 
  19    rs28576486       0.8253            1 
  19    rs11343255       0.9709            1 
  19   rs111286010       0.1756            1 
  19     rs7255382       0.4697            1 
  19   rs112998618       0.1756            1 
  19    rs12971499       0.6055            1 
  19    rs73488802       0.1353            1 
  19   rs146786396       0.9004            1 
  19   rs143138516       0.6943            1 
  19     rs4804099       0.7104            1 
  19    rs12610776       0.7104            1 
  19    rs12610686       0.2807            1 
  19     rs8105391       0.1353            1 
  19     rs8105997       0.1353            1 
  19     rs4804403       0.2166            1 
  19    rs73490712        0.175            1 
  19     rs7252150       0.8017            1 
  19     rs4804100       0.7104            1 
  19    rs56069276       0.5478            1 
  19     rs1975030       0.8789            1 
  19     rs3859490       0.8789            1 
  19     rs3929068       0.8789            1 
  19    rs11085219       0.5197            1 
  19   rs143336311       0.7104            1 
  19     rs7245562       0.9496            1 
  19    rs57930737       0.4578            1 
  19     rs4804404       0.9496            1 
  19   rs112187716        0.175            1 
  19     rs4804405       0.9496            1 
  19     rs1811344       0.9496            1 
  19   rs112630404       0.8017            1 
  19    rs57976980       0.7104            1 
  19    rs79289147       0.7104            1 
  19    rs10412651       0.9496            1 
  19    rs77017252       0.8017            1 
  19    rs73490726       0.2807            1 
  19    rs12610987       0.9496            1 
  19    rs10412485       0.8524            1 
  19   rs112602120       0.7104            1 
  19    rs10413173       0.9399            1 
  19   rs533605833       0.8017            1 
  19     rs3890483       0.8561            1 
  19    rs79674144       0.8017            1 
  19     rs4804409       0.8561            1 
  19    rs58096320       0.2258            1 
  19    rs61699527       0.2258            1 
  19    rs75950527       0.8017            1 
  19   rs143557816        0.944            1 
  19     rs4804410        0.689            1 
  19    rs10626946       0.9608            1 
  19   rs568067864       0.0214            1 
  19    rs10401485       0.9608            1 
  19   rs148744764      0.06919            1 
  19   rs191692547        0.906            1 
  19     rs4804411       0.9608            1 
  19    rs59086063       0.9496            1 
  19     rs4804412      0.06919            1 
  19     rs4804413      0.09459            1 
  19     rs7508679       0.9608            1 
  19      rs890859       0.9877            1 
  19     rs4804414      0.09459            1 
  19     rs4804416      0.09459            1 
  19   rs113595185       0.9877            1 
  19   rs140344155      0.08729            1 
  19   rs112281837       0.6029            1 
  19     rs7247736       0.9496            1 
  19   rs368263157       0.1249            1 
  19    rs10410204       0.6996            1 
  19     rs7248104       0.6996            1 
  19    rs59132249       0.5987            1 
  19    rs59053029       0.4528            1 
  19    rs10419413       0.9485            1 
  19     rs4804418       0.8214            1 
  19     rs4804420       0.1402            1 
  19   rs113385784      0.06919            1 
  19     rs4804421       0.0435            1 
  19   rs113097427        0.788            1 
  19     rs4804422      0.06109            1 
  19   rs543571127       0.3509            1 
  19    rs73490743      0.06919            1 
  19    rs73490744      0.06919            1 
  19     rs8103955       0.6642            1 
  19    rs10404551      0.06109            1 
  19    rs11879297       0.6642            1 
  19    rs80175267        0.788            1 
  19   rs140475272       0.6642            1 
  19    rs10413734       0.5386            1 
  19   rs116336808       0.8017            1 
  19      rs890860        0.269            1 
  19    rs57177807        0.402            1 
  19   rs112599434        0.788            1 
  19   rs143154479       0.5386            1 
  19   rs112965367       0.3187            1 
  19    rs77831871        0.788            1 
  19   rs557879024      0.06919            1 
  19     rs4804424       0.1402            1 
  19     rs4804425      0.06019            1 
  19     rs4804426       0.1402            1 
  19    rs10416429       0.1402            1 
  19    rs12971628       0.5386            1 
  19    rs12463007       0.1373            1 
  19    rs11085220       0.6642            1 
  19   rs563517780       0.8017            1 
  19     rs3957263       0.2655            1 
  19     rs7255710       0.5038            1 
  19     rs7256657       0.6642            1 
  19   rs139587966       0.9485            1 
  19    rs61588476       0.1123            1 
  19    rs10403764       0.1123            1 
  19     rs1529449       0.1212            1 
  19     rs1808539      0.08619            1 
  19    rs73490752      0.06379            1 
  19      rs890862       0.8214            1 
  19    rs73490755      0.06379            1 
  19    rs73490756      0.06379            1 
  19     rs4804427       0.6047            1 
  19     rs4470256       0.8214            1 
  19     rs7508459       0.9192            1 
  19    rs10420008        0.646            1 
  19   rs142253269      0.09229            1 
  19     rs4608435      0.08309            1 
  19    rs17175860       0.9825            1 
  19     rs4804428      0.08309            1 
  19     rs4804103      0.08309            1 
  19    rs11404027       0.8403            1 
  19    rs10425868        0.646            1 
  19    rs55904843       0.0418            1 
  19    rs10221473       0.5327            1 
  19    rs28763275       0.0418            1 
  19     rs4630674       0.5104            1 
  19    rs28786231      0.08309            1 
  19     rs8104283       0.0478            1 
  19   rs111359523       0.1271            1 
  19     rs8108933      0.08329            1 
  19    rs62112783       0.5962            1 
  19     rs6510969       0.5104            1 
  19    rs10416358        0.646            1 
  19     rs6510970       0.5104            1 
  19    rs57432701       0.3693            1 
  19    rs10422199      0.08309            1 
  19   rs112659531       0.8727            1 
  19   rs111799344       0.9825            1 
  19    rs17254521       0.5104            1 
  19    rs17254556       0.5104            1 
  19    rs73490773      0.08329            1 
  19   rs551492230       0.0163            1 
  19    rs73490774      0.08329            1 
  19    rs10221462       0.5104            1 
  19    rs58664893      0.08329            1 
  19     rs3852876       0.9226            1 
  19    rs67584529       0.4701            1 
  19   rs202093969      0.07089            1 
  19     rs7508692       0.4548            1 
  19    rs28671367      0.08329            1 
  19    rs56312883       0.9825            1 
  19    rs10424085        0.646            1 
  19    rs28532116      0.06379            1 
  19    rs11085221       0.4268            1 
  19    rs12609789        0.646            1 
  19    rs10424224       0.4504            1 
  19    rs62112785       0.5275            1 
  19     rs4804433      0.09439            1 
  19    rs75253922       0.9825            1 
  19    rs78256050       0.1685            1 
  19     rs8100562       0.1377            1 
  19     rs7246346       0.1685            1 
  19   rs116523997      0.06389            1 
  19    rs56058728       0.9825            1 
  19    rs55831760       0.9825            1 
  19    rs12608943        0.824            1 
  19   rs113788679       0.9825            1 
  19    rs56149994        0.824            1 
  19   rs112132305       0.9825            1 
  19   rs113704574       0.7971            1 
  19   rs141152627       0.9825            1 
  19   rs148601688       0.9825            1 
  19    rs28406461       0.9663            1 
  19    rs28663279       0.7971            1 
  19    rs59011698        0.824            1 
  19    rs12463278       0.5478            1 
  19    rs73490786       0.7971            1 
  19    rs28376271        0.824            1 
  19    rs10420901       0.7971            1 
  19     rs1346490       0.7408            1 
  19     rs1366246        0.824            1 
  19    rs75909646        0.824            1 
  19    rs73490791       0.7971            1 
  19   rs112638915      0.08329            1 
  19    rs73490794       0.7971            1 
  19    rs73490795      0.08329            1 
  19   rs114168346       0.5173            1 
  19    rs10408844        0.824            1 
  19     rs8102363       0.7408            1 
  19     rs8102376       0.9825            1 
  19    rs10406487      0.05919            1 
  19     rs8105456       0.9825            1 
  19    rs10409259      0.08329            1 
  19    rs77155258        0.153            1 
  19    rs10407075       0.7971            1 
  19    rs55649559       0.9825            1 
  19     rs8106080        0.824            1 
  19    rs60283853        0.824            1 
  19    rs58462449        0.824            1 
  19     rs2396185        0.824            1 
  19    rs73920344        0.153            1 
  19     rs2894551       0.7971            1 
  19    rs57737507       0.3154            1 
  19    rs59779158       0.3154            1 
  19    rs57176884       0.7971            1 
  19    rs61394670       0.5778            1 
  19   rs111484336       0.5778            1 
  19   rs531481287        0.513            1 
  19   rs541901217        0.513            1 
  19   rs561677070        0.513            1 
  19   rs527245501        0.513            1 
  19   rs149722933       0.2416            1 
  19   rs147839062       0.2416            1 
  19   rs549986394       0.7074            1 
  19   rs529130240       0.7074            1 
  19   rs201635668       0.7074            1 
  19   rs565908469       0.2162            1 
  19    rs10404318      0.08329            1 
  19    rs73492809       0.1685            1 
  19     rs8100311        0.824            1 
  19    rs35231807       0.5417            1 
  19    rs10403033       0.5417            1 
  19   rs113130632       0.5417            1 
  19    rs75847801       0.9825            1 
  19    rs73492813      0.08329            1 
  19   rs552940485       0.6201            1 
  19   rs111279478       0.9825            1 
  19    rs77163996       0.5858            1 
  19    rs10412476       0.5858            1 
  19    rs74487764        0.575            1 
  19     rs8103092       0.9226            1 
  19     rs2081879       0.5142            1 
  19     rs2396186       0.9421            1 
  19     rs2081881       0.7216            1 
  19     rs2081882       0.8697            1 
  19     rs4328554      0.07739            1 
  19     rs4584943       0.4371            1 
  19     rs6510973        0.991            1 
  19   rs150197522       0.9404            1 
  19   rs146476809       0.6962            1 
  19    rs67574373       0.2286            1 
  19   rs115674180       0.3839            1 
  19   rs201037798       0.4795            1 
  19   rs142777583       0.4697            1 
  19   rs553672834      0.09969            1 
  19   rs566996968       0.0218            1 
  19   rs112435464       0.1468            1 
  19     rs4804110       0.9164            1 
  19   rs147997544       0.0475            1 
  19    rs11671297       0.1787            1 
  19   rs115126239       0.8564            1 
  19   rs112401739        0.682            1 
  19    rs78569445       0.1222            1 
  19    rs10415205       0.7206            1 
  19    rs10414819       0.7136            1 
  19    rs11668751       0.7136            1 
  19    rs11672443       0.6162            1 
  19     rs8109384       0.7758            1 
  19    rs10402346       0.5291            1 
  19    rs56400430       0.4246            1 
  19    rs10402777       0.6962            1 
  19    rs10422585       0.3143            1 
  19   rs534566042       0.5135            1 
  19    rs10403019       0.3143            1 
  19    rs10408759       0.3143            1 
  19    rs10426819       0.3143            1 
  19    rs10426979        0.603            1 
  19    rs80054413       0.6108            1 
  19    rs10403619      0.06389            1 
  19    rs79161479        0.682            1 
  19    rs60984717       0.0234            1 
  19     rs4482400      0.06389            1 
  19     rs8102764      0.06389            1 
  19     rs4372802      0.06389            1 
  19   rs115715155       0.8094            1 
  19     rs4538117       0.1495            1 
  19     rs4371268       0.1495            1 
  19     rs8102052       0.8031            1 
  19    rs10416766       0.4047            1 
  19    rs10417205       0.2854            1 
  19     rs4804195       0.6742            1 
  19    rs61649769       0.4032            1 
  19    rs60391531       0.4032            1 
  19   rs372585923       0.7243            1 
  19    rs36047283       0.6299            1 
  19    rs10424782      0.05279            1 
  19    rs67301489        0.469            1 
  19    rs73492827       0.5402            1 
  19    rs71177188       0.5402            1 
  19   rs112800456       0.9047            1 
  19   rs536941245       0.2305            1 
  19    rs12608774       0.6173            1 
  19    rs12978472       0.6435            1 
  19    esv3643580       0.6435            1 
  19    rs11671314       0.4097            1 
  19   rs139105584       0.6467            1 
  19    rs10427021       0.7135            1 
  19     rs8109308       0.9349            1 
  19   rs201865397       0.3009            1 
  19     rs7249200       0.4279            1 
  19    rs59669940       0.8693            1 
  19     rs4804748       0.4097            1 
  19    rs79386654       0.1488            1 
  19    rs10628444       0.2978            1 
  19   rs140071605       0.9716            1 
  19      rs919275       0.6547            1 
  19   rs148973704       0.9716            1 
  19   rs146930541       0.9716            1 
  19    rs73003963       0.4097            1 
  19   rs181395160       0.7507            1 
  19   rs113898763       0.4097            1 
  19     rs7258382       0.7543            1 
  19    rs12985940       0.9653            1 
  19    rs73003966       0.4097            1 
  19    rs56031102       0.1647            1 
  19    rs35571068       0.4112            1 
  19    rs66496113       0.6664            1 
  19     rs6510974       0.3582            1 
  19    rs77030109       0.3289            1 
  19   rs367805026       0.6734            1 
  19    rs67731056       0.2398            1 
  19    rs75229573        0.182            1 
  19      rs934099        0.541            1 
  19   rs141013998       0.8031            1 
  19    rs73492838       0.2266            1 
  19     rs4804219       0.4356            1 
  19     rs7255731       0.5721            1 
  19     rs7260417      0.09389            1 
  19    rs12982677       0.3611            1 
  19     rs6510975       0.1755            1 
  19     rs6510976       0.1755            1 
  19    rs75197460       0.8846            1 
  19     rs7248939       0.0446            1 
  19   rs115547488       0.1093            1 
  19   rs112501568       0.5647            1 
  19    rs62109585       0.7839            1 
  19   rs115328098       0.3848            1 
  19     rs7254487       0.6605            1 
  19    rs67427762        0.976            1 
  19    rs34380919        0.112            1 
  19    rs12977534       0.6409            1 
  19   rs183504176       0.3848            1 
  19     rs7254769       0.7896            1 
  19    rs78224067       0.9933            1 
  19    rs10420869       0.7323            1 
  19    rs34734821        0.112            1 
  19    rs57295319        0.976            1 
  19     rs8109131       0.6238            1 
  19     rs6510977        0.609            1 
  19     rs8113290         0.91            1 
  19     rs7409488       0.5761            1 
  19    rs62109586       0.7249            1 
  19    rs10408111       0.9621            1 
  19    rs79485287       0.7853            1 
  19    rs75094348       0.6295            1 
  19    rs10411676        0.589            1 
  19    rs56266319       0.5761            1 
  19    rs11673358       0.8558            1 
  19   rs149936272       0.7291            1 
  19    rs67054370       0.8449            1 
  19    rs66676032       0.8449            1 
  19    rs72988615       0.7483            1 
  19     rs7507622       0.9687            1 
  19    rs12984529       0.8894            1 
  19   rs150247709       0.7291            1 
  19   rs115557167       0.7291            1 
  19    rs55935107       0.4667            1 
  19     rs4804455       0.4711            1 
  19   rs139830448       0.7291            1 
  19     rs7254921       0.6852            1 
  19   rs144479495       0.8609            1 
  19   rs148429370       0.4141            1 
  19    rs75798583       0.1093            1 
  19     rs6510978       0.4711            1 
  19   rs111377853       0.3187            1 
  19   rs147854906       0.6476            1 
  19    rs11882992        0.125            1 
  19    rs10423156       0.4711            1 
  19    rs10409516       0.3877            1 
  19    rs11085224       0.6382            1 
  19    rs10404166       0.3543            1 
  19    rs12462446       0.9687            1 
  19    rs10408733       0.2068            1 
  19     rs8106735       0.2563            1 
  19     rs8103744       0.9612            1 
  19     rs7507979       0.3226            1 
  19    rs10416131       0.5962            1 
  19     rs4804457       0.9863            1 
  19     rs7254060       0.7177            1 
  19    rs12976239       0.6765            1 
  19    rs10417000       0.5962            1 
  19    rs57910242       0.6961            1 
  19   rs113957958        0.772            1 
  19    rs61025915         0.42            1 
  19    rs11673642       0.2563            1 
  19     rs4804112       0.8271            1 
  19    rs78114750       0.6961            1 
  19     rs4804113       0.8271            1 
  19     rs6510979       0.9497            1 
  19    rs73492876       0.5664            1 
  19    rs12981659       0.9687            1 
  19     rs2860184       0.7483            1 
  19     rs8111943       0.6961            1 
  19    rs76659844       0.1873            1 
  19    rs10410130       0.8553            1 
  19     rs8102954       0.7483            1 
  19    rs10402062       0.9872            1 
  19    rs10410272       0.8553            1 
  19    rs74446840       0.6349            1 
  19   rs138144774       0.9363            1 
  19    rs10411100       0.8049            1 
  19   rs116363554       0.7432            1 
  19    rs74975927       0.4585            1 
  19    rs76033454       0.2326            1 
  19    rs76036948       0.4585            1 
  19     rs8113253       0.8049            1 
  19     rs8100501       0.7413            1 
  19     rs8100553       0.8049            1 
  19     rs8100653       0.9285            1 
  19    rs58742460       0.3632            1 
  19    rs61628504       0.3632            1 
  19    rs58789187       0.3632            1 
  19    rs73492886       0.3632            1 
  19    rs10417142       0.7413            1 
  19     rs8111710       0.9474            1 
  19     rs8101064       0.4985            1 
  19   rs183525843      0.06479            1 
  19     rs2860189       0.2193            1 
  19     rs1864009      0.07829            1 
  19   rs577445894       0.6914            1 
  19   rs542022624       0.6914            1 
  19    rs10416100       0.2915            1 
  19   rs116556268      0.06479            1 
  19   rs115408920      0.06479            1 
  19    rs12981042      0.07829            1 
  19    rs62109606       0.0321            1 
  19    rs12463045      0.07829            1 
  19    rs12462548       0.5788            1 
  19    rs57974590        0.809            1 
  19    rs79770401       0.1516            1 
  19    rs56718386       0.4281            1 
  19    rs11880337      0.07829            1 
  19    rs11880210       0.5784            1 
  19   rs145135755       0.2915            1 
  19     rs4640294       0.5788            1 
  19     rs7507911       0.1375            1 
  19     rs7249872       0.6666            1 
  19     rs7250537       0.1375            1 
  19    rs73494806       0.6914            1 
  19   rs200193129      0.06479            1 
  19    rs62109608       0.2728            1 
  19    rs10419580       0.2915            1 
  19    rs10414260       0.9697            1 
  19   rs186200941       0.4141            1 
  19   rs145016111       0.4141            1 
  19    rs10414152       0.4277            1 
  19    rs10418342       0.9464            1 
  19    rs12611381        0.835            1 
  19    rs75944419       0.4522            1 
  19    rs35693540        0.772            1 
  19    rs12978732       0.4973            1 
  19     rs7258126       0.8183            1 
  19    rs10408273       0.4458            1 
  19   rs587744273         0.27            1 
  19    rs77768881       0.8812            1 
  19   rs587763638       0.6679            1 
  19   rs587611770        0.657            1 
  19    rs62109610       0.9325            1 
  19   rs143167378       0.9406            1 
  19    rs28410986       0.9325            1 
  19   rs150405158       0.1551            1 
  19   rs138385379       0.3543            1 
  19     rs7254640       0.9325            1 
  19     rs1722212       0.2493            1 
  19   rs587679479      0.08409            1 
  19   rs587691262       0.2121            1 
  19   rs587602383      0.08699            1 
  19    rs55651605       0.1767            1 
  19    rs34750539       0.3303            1 
  19   rs587610339       0.3238            1 
  19   rs587750428       0.1914            1 
  19   rs144236599       0.4067            1 
  19   rs146197209       0.5612            1 
  19   rs587597730       0.2121            1 
  19    rs34377020       0.2115            1 
  19   rs587611978       0.1867            1 
  19   rs587671288       0.1867            1 
  19   rs587683948       0.3113            1 
  19   rs373049825       0.8618            1 
  19   rs587774965       0.1797            1 
  19   rs587773013       0.1567            1 
  19   rs375049008      0.09439            1 
  19   rs587628486       0.7934            1 
  19      rs848680       0.5202            1 
  19      rs848679       0.4733            1 
  19    rs62109622       0.9706            1 
  19    rs34547251       0.9706            1 
  19   rs587716722       0.9706            1 
  19   rs368474972       0.3985            1 
  19   rs587766474       0.3772            1 
  19   rs587597393        0.458            1 
  19   rs587710049       0.3408            1 
  19   rs147674024       0.6217            1 
  19   rs587697438      0.07679            1 
  19   rs587629300       0.7879            1 
  19   rs200217321       0.7132            1 
  19    rs35936082       0.2996            1 
  19   rs587667009       0.1731            1 
  19    rs62109631        0.529            1 
  19    rs79994516       0.2987            1 
  19    rs28415875       0.2987            1 
  19     rs2690904       0.4842            1 
  19    rs10221492       0.1492            1 
  19   rs146178218       0.7455            1 
  19    rs62109632       0.1105            1 
  19    rs55950295       0.1105            1 
  19   rs587670968       0.7354            1 
  19    rs34501900       0.2274            1 
  19    rs34342514       0.2274            1 
  19   rs587770830       0.9266            1 
  19   rs145313412       0.8347            1 
  19   rs587607430       0.4984            1 
  19    rs62109636       0.9567            1 
  19   rs587745253       0.4984            1 
  19   rs587628982       0.7224            1 
  19      rs848660       0.1403            1 
  19   rs587710726       0.4098            1 
  19      rs848656       0.4098            1 
  19   rs115674067       0.7987            1 
  19     rs1968079       0.4918            1 
  19   rs587641937       0.3797            1 
  19   rs181118442         0.34            1 
  19   rs144538377       0.8554            1 
  19   rs372419351       0.8554            1 
  19   rs145255863       0.8554            1 
  19   rs111067250       0.6132            1 
  19   rs558894778       0.3041            1 
  19   rs151110263       0.0251            1 
  19   rs141109022       0.1124            1 
  19   rs140490702       0.9532            1 
  19   rs113291602       0.6202            1 
  19    rs28520325       0.7759            1 
  19   rs112265491       0.1216            1 
  19    rs61119765       0.1124            1 
  19    rs57284656       0.1124            1 
  19    rs75364701       0.8502            1 
  19    rs56845209       0.1124            1 
  19    rs80111555       0.4572            1 
  19    rs72620538       0.2909            1 
  19   rs149815396       0.4572            1 
  19   rs112497760        0.188            1 
  19   rs144625604       0.4572            1 
  19   rs116336877       0.4572            1 
  19   rs115722482       0.4572            1 
  19    rs79568469       0.4572            1 
  19   rs190712283       0.3031            1 
  19    rs79103953       0.7359            1 
  19   rs114050531       0.4572            1 
  19   rs114689716       0.4572            1 
  19   rs115170252       0.4572            1 
  19   rs555352221       0.4572            1 
  19   rs377295806       0.4572            1 
  19   rs115888383       0.4572            1 
  19    rs77684805       0.8685            1 
  19   rs114963064       0.4572            1 
  19    rs74975775       0.4572            1 
  19   rs114391346       0.4572            1 
  19   rs115432047       0.4572            1 
  19     rs7249440       0.1656            1 
  19   rs114416954       0.4572            1 
  19    rs73494831       0.1892            1 
  19   rs143794862       0.4572            1 
  19   rs146855868       0.4572            1 
  19   rs117135061       0.8185            1 
  19   rs145418088       0.4572            1 
  19   rs148811049       0.4572            1 
  19    rs10408972       0.1216            1 
  19    rs76803711       0.4572            1 
  19    rs73494833       0.1892            1 
  19    rs67974150       0.1656            1 
  19    rs73494835       0.1892            1 
  19    rs73494837       0.4158            1 
  19    rs67583592       0.3535            1 
  19   rs144258276       0.9783            1 
  19    rs76555259       0.2428            1 
  19     rs8103554         0.25            1 
  19   rs546119148       0.9292            1 
  19   rs562817097       0.9292            1 
  19     rs7251257       0.9783            1 
  19    rs75195041       0.8913            1 
  19    rs60476970        0.967            1 
  19     rs8099977       0.9783            1 
  19   rs111260186       0.4213            1 
  19    rs59424809       0.4213            1 
  19     rs4804517       0.7013            1 
  19    rs80252422       0.5537            1 
  19   rs527814836        0.118            1 
  19   rs113134952        0.986            1 
  19   rs113617858        0.986            1 
  19    rs59894396        0.986            1 
  19   rs114905247       0.9824            1 
  19   rs115587758       0.9824            1 
  19    rs78717162      0.09609            1 
  19   rs201172388       0.7238            1 
  19   rs147962762       0.2839            1 
  19   rs114417700       0.2839            1 
  19    rs10402979        0.749            1 
  19    rs10403177        0.749            1 
  19   rs113565694       0.3493            1 
  19    rs10425133       0.4288            1 
  19    rs10409131       0.4288            1 
  19   rs111664273       0.3176            1 
  19    rs59101469       0.6733            1 
  19    rs78291615       0.2999            1 
  19   rs113782035       0.2761            1 
  19    rs73923352       0.4026            1 
  19    rs73923353       0.4026            1 
  19   rs112977814        0.392            1 
  19    rs74939578       0.2999            1 
  19   rs138033475       0.4026            1 
  19     rs7248023       0.6172            1 
  19    rs59852285       0.9306            1 
  19    rs56251393       0.7699            1 
  19    rs55984958       0.7884            1 
  19    rs57114817        0.392            1 
  19    rs56750082        0.392            1 
  19    rs73923354       0.1961            1 
  19    rs28737184       0.6172            1 
  19     rs6603095       0.7699            1 
  19    rs10420021       0.4383            1 
  19     rs8110430       0.6172            1 
  19    rs12327892       0.2063            1 
  19    rs12327893       0.9258            1 
  19   rs140165998       0.6172            1 
  19   rs145697859       0.6172            1 
  19    rs77852144       0.6172            1 
  19    rs73494862       0.6986            1 
  19    rs73923357       0.1961            1 
  19    rs13344291       0.4245            1 
  19     rs1965714       0.0444            1 
  19    rs77804463       0.9082            1 
  19    rs78529044       0.4743            1 
  19    rs73923358       0.1961            1 
  19    rs74255762       0.2999            1 
  19     rs7250621       0.2581            1 
  19     rs6603096       0.9246            1 
  19   rs143227343        0.729            1 
  19   rs151256639       0.1961            1 
  19     rs8102598      0.05529            1 
  19   rs147054300       0.4847            1 
  19   rs143949065       0.8892            1 
  19   rs201559686      0.05529            1 
  19    rs76617145       0.1961            1 
  19     rs9749250       0.4238            1 
  19   rs200284573       0.1961            1 
  19     rs7507355       0.9523            1 
  19    rs79338689       0.1961            1 
  19    rs75450991       0.8892            1 
  19    rs78850031       0.9905            1 
  19     rs4804531       0.5493            1 
  19   rs111898075       0.3288            1 
  19   rs193213816       0.9905            1 
  19   rs587602037       0.2849            1 
  19   rs112955095       0.9905            1 
  19   rs142616563       0.1961            1 
  19   rs150570516       0.9905            1 
  19   rs139614499       0.1961            1 
  19   rs117755042       0.9905            1 
  19    rs77356994       0.3288            1 
  19   rs149735868       0.8652            1 
  19   rs113222390       0.3684            1 
  19   rs141492046       0.8652            1 
  19    rs11880856       0.3288            1 
  19    rs59471511       0.1961            1 
  19    rs56989030       0.1961            1 
  19   rs587629242       0.5859            1 
  19    rs74426024       0.5428            1 
  19    rs78936333       0.9905            1 
  19    rs78263735       0.1961            1 
  19    rs74652037       0.9905            1 
  19   rs564280059       0.1961            1 
  19    rs28561537      0.05529            1 
  19    rs77780666       0.3288            1 
  19   rs149493332         0.72            1 
  19    rs11879985       0.9246            1 
  19    rs58130577        0.921            1 
  19    rs77845200       0.9905            1 
  19    rs10426616       0.3684            1 
  19   rs148785802       0.3684            1 
  19   rs145348136       0.3684            1 
  19    rs56873301       0.1961            1 
  19    rs60303381       0.1961            1 
  19    rs11878965       0.9905            1 
  19    rs10407235        0.921            1 
  19    rs10408193        0.921            1 
  19    rs74352882       0.8892            1 
  19    rs78556472       0.2999            1 
  19    rs11260002       0.9246            1 
  19    rs11260003       0.9246            1 
  19   rs551907810       0.1961            1 
  19    rs72488503       0.9905            1 
  19   rs144388403         0.12            1 
  19   rs116414050       0.4847            1 
  19    rs10796331       0.9246            1 
  19    rs10421809       0.9905            1 
  19     rs6603107       0.9905            1 
  19     rs6603108       0.9905            1 
  19   rs201443071       0.1788            1 
  19   rs536657597       0.1788            1 
  19   rs148705082        0.011            1 
  19   rs114034910       0.0438            1 
  19    rs73923361       0.0438            1 
  19     rs6603109       0.4993            1 
  19    rs12974556       0.8892            1 
  19     rs7255183       0.3532            1 
  19     rs7252678       0.8892            1 
  19    rs73923362       0.1961            1 
  19    rs74830687       0.6916            1 
  19   rs111243690       0.6729            1 
  19    rs72486370       0.8652            1 
  19   rs148562783       0.1961            1 
  19    rs28489666       0.1971            1 
  19   rs114590444      0.05529            1 
  19   rs115980588      0.05529            1 
  19    rs28370465       0.3684            1 
  19   rs141219004       0.4354            1 
  19    rs66953087       0.4404            1 
  19   rs556316527       0.3185            1 
  19   rs140525807       0.8987            1 
  19   rs368253985       0.4832            1 
  19   rs572351656       0.1287            1 
  19   rs540946040       0.5731            1 
  19   rs557963109        0.792            1 
  19   rs552261694       0.9763            1 
  19    rs75409659       0.3185            1 
  19   rs373185145       0.8652            1 
  19   rs375333164       0.3382            1 
  19   rs113855346      0.05529            1 
  19    rs11260007       0.9246            1 
  19    rs72990744       0.5507            1 
  19    rs73923365       0.1961            1 
  19    rs79794208       0.2999            1 
  19     rs6603110       0.6916            1 
  19    rs28419353       0.4404            1 
  19   rs140908881       0.3431            1 
  19    rs11260008       0.6916            1 
  19   rs369615195       0.0411            1 
  19    rs11260009       0.5753            1 
  19   rs112306415       0.9495            1 
  19    rs11260010       0.4772            1 
  19    rs10906988       0.4772            1 
  19     rs8110775       0.8505            1 
  19     rs8110797       0.3684            1 
  19     rs7508422       0.5493            1 
  19     rs8108129       0.4404            1 
  19    rs73923371       0.3476            1 
  19    rs73494901      0.05529            1 
  19    rs12460156       0.5493            1 
  19    rs10405669       0.2422            1 
  19    rs10418373       0.2422            1 
  19    rs12462611       0.5493            1 
  19    rs10406815       0.3684            1 
  19    rs10419264       0.2422            1 
  19    rs10412464       0.2422            1 
  19    rs10417041       0.3684            1 
  19    rs10412663       0.2422            1 
  19    rs10425481       0.2422            1 
  19   rs112324379       0.2422            1 
  19   rs113431592      0.05529            1 
  19   rs113823023       0.2422            1 
  19   rs111788980       0.2422            1 
  19   rs111868831       0.2422            1 
  19   rs113671857       0.2422            1 
  19   rs138743577       0.9261            1 
  19   rs544562726       0.7331            1 
  19    rs28448498       0.5493            1 
  19     rs8103593       0.7559            1 
  19    rs10536413      0.08469            1 
  19     rs9748964        0.365            1 
  19    rs57845540       0.1395            1 
  19   rs202054891       0.4214            1 
  19    rs61051007       0.1395            1 
  19   rs141979726       0.4847            1 
  19     rs8110005       0.9319            1 
  19    rs75476118       0.1802            1 
  19   rs115972457       0.1961            1 
  19   rs150360222       0.3709            1 
  19   rs144971104       0.3709            1 
  19    rs28895917       0.6467            1 
  19    rs79632459       0.5502            1 
  19     rs8102486       0.6467            1 
  19     rs8113806       0.6467            1 
  19     rs8111637       0.6467            1 
  19     rs8099932       0.4252            1 
  19    rs80346630       0.9292            1 
  19     rs6603116       0.6467            1 
  19    rs73499031      0.06339            1 
  19     rs7246340       0.5429            1 
  19     rs7260248       0.6467            1 
  19     rs6603118       0.6467            1 
  19    rs76868501       0.1395            1 
  19     rs8110699       0.6467            1 
  19     rs8101072       0.6467            1 
  19     rs8110807       0.6467            1 
  19     rs8108566       0.6467            1 
  19   rs111787029      0.06339            1 
  19   rs554928736       0.3125            1 
  19    rs10410488       0.6467            1 
  19    rs10420212       0.6467            1 
  19    rs10420226       0.6467            1 
  19    rs79652720      0.05429            1 
  19    rs10420383       0.6467            1 
  19     rs7507709       0.6467            1 
  19   rs116353179      0.05429            1 
  19    rs79555217       0.4252            1 
  19   rs199510773       0.9866            1 
  19    rs61452993       0.9866            1 
  19     rs7247923       0.9866            1 
  19     rs7253648      0.06339            1 
  19   rs140441880       0.4214            1 
  19    rs10419148       0.6467            1 
  19     rs9807848       0.4214            1 
  19    rs10408952       0.7547            1 
  19   rs139218814       0.7016            1 
  19    rs59225358       0.6467            1 
  19     rs9329370       0.6467            1 
  19     rs9329371        0.792            1 
  19     rs9329372       0.6467            1 
  19     rs9329373       0.6467            1 
  19    rs59039881       0.1395            1 
  19    rs10404592       0.6467            1 
  19   rs116266850       0.6916            1 
  19     rs7508557       0.9865            1 
  19    rs74662412       0.7091            1 
  19   rs188686809        0.456            1 
  19   rs181115994        0.456            1 
  19   rs184645206        0.456            1 
  19    rs80190568       0.8847            1 
  19    rs61430220       0.3033            1 
  19     rs9749418       0.5417            1 
  19    rs76116955       0.4214            1 
  19    rs78541251       0.4214            1 
  19     rs1025281       0.6827            1 
  19     rs1015956       0.0132            1 
  19    rs79305500       0.4214            1 
  19    rs72992618      0.07989            1 
  19    rs74255771       0.6827            1 
  19   rs113965282      0.07989            1 
  19   rs138703213       0.1204            1 
  19     rs7255594       0.4352            1 
  19   rs148208689      0.05269            1 
  19   rs149439896      0.05269            1 
  19    rs56022401      0.05269            1 
  19     rs7252761       0.2179            1 
  19   rs369267815      0.04445            1 
  19    rs56296218      0.05269            1 
  19    rs56037171      0.05269            1 
  19    rs56230911      0.05269            1 
  19   rs116664360       0.1204            1 
  19   rs114141263       0.6916            1 
  19     rs8113073      0.04445            1 
  19   rs115936275       0.0121            1 
  19     rs8108266       0.1425            1 
  19   rs548305968       0.5927            1 
  19    rs10407852        0.456            1 
  19    rs72992629       0.2179            1 
  19   rs114890151       0.6916            1 
  19     rs7250313       0.3644            1 
  19    rs76190228       0.1802            1 
  19    rs10423520       0.3379            1 
  19    rs11326216       0.7772            1 
  19   rs139155799       0.4214            1 
  19   rs149950725       0.6916            1 
  19    rs59500281       0.3283            1 
  19   rs113495227      0.06339            1 
  19   rs113406333      0.06339            1 
  19   rs113884244      0.06909            1 
  19   rs184686978       0.4847            1 
  19   rs112294362      0.06339            1 
  19   rs374698954       0.2857            1 
  19   rs112802720       0.2719            1 
  19    rs10422357       0.5106            1 
  19    rs10401596       0.5106            1 
  19   rs138949567       0.9087            1 
  19   rs533011251       0.8612            1 
  19    rs74976149       0.5282            1 
  19     rs8109284       0.3283            1 
  19   rs142622643       0.5282            1 
  19    rs73923385       0.1961            1 
  19    rs77026020       0.6916            1 
  19     rs6603127       0.3283            1 
  19    rs73923386       0.1302            1 
  19    rs73923387      0.07429            1 
  19     rs8100029         0.22            1 
  19    rs79680996       0.9094            1 
  19   rs369171603       0.7684            1 
  19     rs8113478      0.08629            1 
  19   rs116640223       0.9094            1 
  19     rs8111248         0.22            1 
  19     rs8111379       0.1302            1 
  19    rs76910551       0.1302            1 
  19   rs556942765         0.28            1 
  19   rs572068294       0.1287            1 
  19      rs918617         0.22            1 
  19    rs60482731         0.22            1 
  19    rs73923388      0.07429            1 
  19    rs75794326       0.6916            1 
  19    rs17159415         0.22            1 
  19   rs144248445       0.4847            1 
  19    rs60652111       0.4147            1 
  19   rs112938203      0.09539            1 
  19   rs560323120       0.0144            1 
  19   rs200037988       0.1267            1 
  19   rs201127521       0.1265            1 
  19    rs77690639       0.8873            1 
  19    rs75679021       0.4847            1 
  19    rs10424521       0.2087            1 
  19    rs59454828         0.22            1 
  19   rs149038431       0.8873            1 
  19     rs7260026       0.1473            1 
  19   rs200976491       0.0464            1 
  19    rs55646376        0.298            1 
  19    rs17159418       0.1934            1 
  19    rs80269300       0.1292            1 
  19    rs10411889       0.5181            1 
  19   rs144829424       0.1292            1 
  19   rs528260537       0.3638            1 
  19    rs12976743       0.8087            1 
  19    rs35371365       0.6154            1 
  19     rs3865461       0.4238            1 
  19    rs77239504       0.0464            1 
  19    rs10403781        0.294            1 
  19    rs79002183       0.8873            1 
  19   rs114378028       0.0464            1 
  19    rs58104113       0.1292            1 
  19     rs1820688       0.4701            1 
  19     rs1820687       0.2613            1 
  19    rs12327709       0.1934            1 
  19     rs2432107       0.9576            1 
  19   rs115418329       0.6916            1 
  19     rs9917006        0.294            1 
  19   rs113912031       0.8873            1 
  19    rs60347693      0.06139            1 
  19   rs112634049       0.0464            1 
  19   rs146311693       0.8873            1 
  19   rs528314433       0.0315            1 
  19   rs189422266       0.0348            1 
  19   rs113459316       0.4094            1 
  19    rs76046311      0.06139            1 
  19     rs2432106       0.2813            1 
  19    rs74694619      0.06139            1 
  19    rs58782365       0.4257            1 
  19    rs11878698       0.2269            1 
  19   rs181852216       0.2269            1 
  19    rs11260042       0.9197            1 
  19    rs11882769      0.07589            1 
  19    rs77782056      0.08719            1 
  19    rs80350027       0.0464            1 
  19   rs561569592       0.4094            1 
  19     rs8109789      0.09799            1 
  19    rs75006447       0.9178            1 
  19     rs2434445       0.4178            1 
  19    rs11882682       0.2432            1 
  19    rs11879232      0.07909            1 
  19     rs2432104        0.485            1 
  19    rs73923395       0.1174            1 
  19     rs2432103       0.2388            1 
  19    rs74576593        0.485            1 
  19    rs77545091       0.0464            1 
  19   rs570927397       0.0282            1 
  19   rs144367040       0.1174            1 
  19     rs2432100       0.4178            1 
  19    rs10411822        0.485            1 
  19    rs79679757       0.1174            1 
  19   rs112607444       0.4178            1 
  19    rs78447335      0.09749            1 
  19    rs10417593        0.485            1 
  19    rs80192003      0.06199            1 
  19    rs75387087       0.0464            1 
  19    rs80294778       0.6916            1 
  19   rs112543183       0.0464            1 
  19     rs1814339       0.4178            1 
  19     rs8102913       0.1174            1 
  19   rs546640629       0.2415            1 
  19    rs56393464        0.485            1 
  19    rs76035563       0.2432            1 
  19   rs186636770       0.6916            1 
  19   rs141153905       0.0464            1 
  19    rs10422562       0.4178            1 
  19     rs7246111       0.2095            1 
  19   rs552446345        0.485            1 
  19     rs4804589        0.319            1 
  19     rs4804590       0.9509            1 
  19   rs112769926       0.3627            1 
  19   rs145634178       0.1773            1 
  19   rs115742801      0.09749            1 
  19   rs113221301       0.4094            1 
  19    rs76952778       0.5118            1 
  19    rs56278940       0.8636            1 
  19    rs55893809       0.2201            1 
  19     rs6603142       0.6834            1 
  19     rs6603143       0.5104            1 
  19    rs55941160       0.6582            1 
  19   rs577436764      0.09609            1 
  19     rs2161569       0.7257            1 
  19   rs558873616       0.6254            1 
  19   rs149244772       0.4883            1 
  19     rs2113009       0.5104            1 
  19     rs3943931       0.6834            1 
  19    rs10426798       0.6785            1 
  19    rs11880237       0.5302            1 
  19    rs11878457       0.5873            1 
  19    rs11882466       0.5302            1 
  19    rs11880879       0.3775            1 
  19   rs575536466       0.5878            1 
  19    rs11880904        0.893            1 
  19    rs73921403       0.3018            1 
  19    rs76421907       0.0316            1 
  19    rs11260059       0.7262            1 
  19    rs11260060       0.7262            1 
  19    rs11260061       0.7262            1 
  19    rs12974783       0.7262            1 
  19    rs35949554       0.5797            1 
  19    rs12975041       0.7262            1 
  19     rs7255362       0.5873            1 
  19   rs111737927       0.3021            1 
  19    rs35946061       0.7262            1 
  19    rs11879917       0.7262            1 
  19    rs34271378       0.7262            1 
  19    rs35736055       0.8267            1 
  19    rs12982801        0.319            1 
  19    rs10420208       0.5146            1 
  19    rs12977838       0.6866            1 
  19    rs12981119       0.6866            1 
  19    rs10409747       0.3021            1 
  19   rs144662598       0.0316            1 
  19    rs12462145       0.6866            1 
  19    rs12461137      0.07619            1 
  19    rs12985781       0.6866            1 
  19    rs71179107      0.07619            1 
  19   rs116577069       0.6491            1 
  19    rs12459354      0.07619            1 
  19    rs12462237       0.6866            1 
  19    rs12972008       0.6866            1 
  19    rs34730673       0.6866            1 
  19    rs77548987       0.0316            1 
  19    rs11881520       0.6866            1 
  19    rs10412425       0.3021            1 
  19    rs11879276       0.6866            1 
  19    rs11879296       0.6866            1 
  19    rs72121393        0.319            1 
  19   rs138008503       0.6491            1 
  19    rs12979585       0.6866            1 
  19    rs12986081       0.9384            1 
  19    rs12971646       0.7969            1 
  19    rs12983155        0.712            1 
  19     rs4804593       0.7969            1 
  19    rs12977471       0.6588            1 
  19    rs10415397       0.7877            1 
  19     rs8103234       0.7877            1 
  19     rs4804166       0.7969            1 
  19     rs4804596       0.7969            1 
  19     rs8107952       0.5847            1 
  19     rs6603155       0.4449            1 
  19    rs34427454       0.9372            1 
  19   rs115146837      0.07629            1 
  19    rs12463021       0.7969            1 
  19    rs12461223       0.7969            1 
  19    rs12459677       0.7969            1 
  19    rs12980976       0.7969            1 
  19    rs59137394       0.7969            1 
  19    rs11260064       0.7969            1 
  19   rs113691232       0.7877            1 
  19   rs112606146       0.7877            1 
  19   rs113893314      0.05529            1 
  19    rs12610271       0.4449            1 
  19    rs73921404       0.2638            1 
  19    rs10404835       0.2638            1 
  19    rs10409371       0.2638            1 
  19    rs10404890       0.2638            1 
  19    rs10420664       0.2638            1 
  19    rs10421125       0.2638            1 
  19    rs10421569       0.4882            1 
  19    rs10416317       0.2638            1 
  19   rs560714949       0.8471            1 
  19   rs144281850       0.2638            1 
  19   rs112166913       0.6788            1 
  19   rs113674524       0.4193            1 
  19   rs567942908       0.7732            1 
  19    rs12975715      0.07619            1 
  19   rs116672017       0.6226            1 
  19   rs113307310       0.6226            1 
  19   rs142950254       0.9637            1 
  19   rs574883532       0.9606            1 
  19   rs184535178       0.4622            1 
  19   rs149891540       0.9292            1 
  19     rs9329378       0.2638            1 
  19     rs9329379       0.2638            1 
  19    rs79860019       0.0316            1 
  19    rs12981383       0.3159            1 
  19     rs9329380       0.8429            1 
  19     rs9329381       0.2638            1 
  19     rs9329382       0.2829            1 
  19     rs9329383       0.1286            1 
  19   rs146386067       0.2638            1 
  19   rs547002980       0.3174            1 
  19   rs564091527       0.3174            1 
  19   rs533102777       0.3155            1 
  19   rs550045911       0.3155            1 
  19   rs569790985       0.3155            1 
  19    rs34634484       0.2638            1 
  19    rs35441825       0.2638            1 
  19   rs115580374       0.4354            1 
  19    rs73921413       0.2638            1 
  19      rs746891       0.9174            1 
  19   rs116446508        0.314            1 
  19      rs746892       0.9174            1 
  19    rs77180548       0.1962            1 
  19   rs115748054       0.1962            1 
  19   rs146333459       0.1962            1 
  19    rs79004148        0.314            1 
  19    rs12983477      0.08619            1 
  19    rs12978425      0.08619            1 
  19     rs7343141      0.08619            1 
  19   rs147553763       0.9292            1 
  19     rs7343142       0.1689            1 
  19   rs115423715       0.9292            1 
  19   rs116120626        0.173            1 
  19    rs76528607       0.0316            1 
  19    rs11260068        0.152            1 
  19     rs4804600      0.08779            1 
  19     rs4804601      0.08779            1 
  19     rs4804602      0.08779            1 
  19     rs4804603      0.08779            1 
  19    rs11260069      0.08779            1 
  19    rs11260070      0.08779            1 
  19   rs149102782       0.5847            1 
  19    rs11260072      0.08779            1 
  19    rs11260073      0.08779            1 
  19    rs12462193      0.08779            1 
  19    rs12460732       0.6782            1 
  19    rs11260075      0.08779            1 
  19    rs11260076      0.08779            1 
  19    rs11260077       0.4983            1 
  19    rs72994557       0.0426            1 
  19   rs111383645      0.08779            1 
  19    rs34145699       0.4983            1 
  19    rs55948703       0.2352            1 
  19     rs7249195      0.08779            1 
  19     rs7249339      0.08779            1 
  19    rs11673513      0.08779            1 
  19    rs78326104       0.0316            1 
  19    rs11669931       0.4983            1 
  19    rs12985939       0.4983            1 
  19    rs12974560      0.05149            1 
  19     rs8107535      0.08779            1 
  19     rs4453621       0.1135            1 
  19     rs8112164      0.08779            1 
  19   rs116122371       0.1284            1 
  19     rs8111332      0.08779            1 
  19     rs8108993      0.08779            1 
  19     rs8100171      0.08779            1 
  19    rs35086839        0.157            1 
  19    rs12459740       0.4983            1 
  19    rs12461568      0.08779            1 
  19     rs7248093      0.08779            1 
  19    rs12980030       0.6782            1 
  19    rs12460296      0.08779            1 
  19    rs66522268      0.08779            1 
  19   rs140438472       0.4321            1 
  19    rs12463247      0.08779            1 
  19    rs12462162      0.08779            1 
  19    rs11668246       0.5113            1 
  19     rs7247996      0.08779            1 
  19    rs10402721       0.2181            1 
  19   rs144721076       0.5847            1 
  19    rs12977793       0.5008            1 
  19    rs12983052      0.08779            1 
  19    rs34933605       0.5008            1 
  19    rs62111745       0.4983            1 
  19    rs12977850       0.6782            1 
  19    rs12611049       0.6782            1 
  19    rs75521797       0.5847            1 
  19    rs77781134        0.889            1 
  19    rs73502886      0.05529            1 
  19   rs142402795       0.5008            1 
  19    rs36018013       0.6782            1 
  19    rs12460015       0.6782            1 
  19     rs7255892        0.889            1 
  19   rs115601637       0.4354            1 
  19    rs11670452       0.7905            1 
  19    rs11667743      0.08619            1 
  19     rs6603164       0.6782            1 
  19    rs10582344       0.5847            1 
  19     rs7259729       0.7905            1 
  19     rs6603165        0.889            1 
  19     rs7249390       0.2307            1 
  19    rs11301630       0.3005            1 
  19     rs7249530        0.889            1 
  19     rs8103846       0.7905            1 
  19   rs116255807       0.5873            1 
  19   rs115498952       0.5847            1 
  19    rs11666999       0.7905            1 
  19    rs79971134       0.5214            1 
  19    rs79236665       0.0316            1 
  19     rs4804169       0.9209            1 
  19    rs80141774       0.6784            1 
  19     rs4804170       0.6096            1 
  19   rs116648240       0.9292            1 
  19    rs79608435       0.0316            1 
  19      rs722441       0.6096            1 
  19      rs722440       0.6096            1 
  19     rs2878333       0.2457            1 
  19   rs115609148        0.341            1 
  19    rs76451352        0.106            1 
  19     rs7248749       0.1268            1 
  19    rs34267862       0.4198            1
[truncated: 483,415 more chars]
