# Supplementary material for: Cell-to-cell expression dispersion of B-cell surface proteins is linked to genetic variants in humans
Source: Commun Biol. 2020 Jul 3;3:346. doi: 10.1038/s42003-020-1075-1 (PMC7335051; doi:10.1038/s42003-020-1075-1)
Supplement: Supplementary file 4 — Supplementary Data 2 [file 42003_2020_1075_MOESM4_ESM.zip › Supplementary_Data_S2/plink-results-40LCLs/CD23_chr19_mean1/CD23_mean1_40_LCLs.txt]

NA19098 NA
NA19099 NA
NA19107 NA
NA19108 NA
NA19141 NA
NA19204 NA
NA19238 NA
NA19239 NA
NA18486 NA
NA18488 NA
NA18489 NA
NA18498 NA
NA18499 NA
NA18501 NA
NA18502 NA
NA18504 NA
NA18505 NA
NA18507 NA
NA18508 NA
NA18516 NA
NA18517 NA
NA18519 NA
NA18520 NA
NA18522 NA
NA18523 NA
NA18853 NA
NA18856 NA
NA18858 NA
NA18861 NA
NA18867 NA
NA18868 NA
NA18870 NA
NA18871 NA
NA18873 NA
NA18874 NA
NA18912 NA
NA18916 NA
NA18917 NA
NA18933 NA
NA18934 NA
