# Supplementary material for: Cell-to-cell expression dispersion of B-cell surface proteins is linked to genetic variants in humans
Source: Commun Biol. 2020 Jul 3;3:346. doi: 10.1038/s42003-020-1075-1 (PMC7335051; doi:10.1038/s42003-020-1075-1)
Supplement: Supplementary file 4 — Supplementary Data 2 [file 42003_2020_1075_MOESM4_ESM.zip › Supplementary_Data_S2/plink-results-40LCLs/CD23_chr19_mean2/CD23_mean2_40_LCLs.qassoc.adjusted]

 CHR           SNP      UNADJ         GC       BONF       HOLM   SIDAK_SS   SIDAK_SD     FDR_BH     FDR_BY
  19     rs8100607  6.179e-06  6.179e-06     0.1187     0.1187     0.1119     0.1119    0.07958     0.8309 
  19   rs141928483  8.289e-06  8.289e-06     0.1592     0.1592     0.1471     0.1471    0.07958     0.8309 
  19      rs339400  0.0001136  0.0001136          1          1     0.8872     0.8872     0.2054          1 
  19     rs8101090  0.0001876  0.0001876          1          1     0.9727     0.9727     0.2054          1 
  19    rs62113418  0.0002032  0.0002032          1          1     0.9798     0.9798     0.2054          1 
  19    rs60305400  0.0002032  0.0002032          1          1     0.9798     0.9798     0.2054          1 
  19    rs62113419  0.0002032  0.0002032          1          1     0.9798     0.9798     0.2054          1 
  19   rs202242140  0.0002032  0.0002032          1          1     0.9798     0.9798     0.2054          1 
  19     rs4134856  0.0002032  0.0002032          1          1     0.9798     0.9798     0.2054          1 
  19    rs56659558  0.0002032  0.0002032          1          1     0.9798     0.9798     0.2054          1 
  19    rs73924408  0.0002032  0.0002032          1          1     0.9798     0.9798     0.2054          1 
  19   rs114359914  0.0002032  0.0002032          1          1     0.9798     0.9798     0.2054          1 
  19    rs73924410  0.0002032  0.0002032          1          1     0.9798     0.9798     0.2054          1 
  19    rs73924412  0.0002032  0.0002032          1          1     0.9798     0.9798     0.2054          1 
  19    rs73924413  0.0002032  0.0002032          1          1     0.9798     0.9798     0.2054          1 
  19    rs75441356  0.0002032  0.0002032          1          1     0.9798     0.9798     0.2054          1 
  19    rs78950768  0.0002032  0.0002032          1          1     0.9798     0.9798     0.2054          1 
  19   rs139517792  0.0002032  0.0002032          1          1     0.9798     0.9798     0.2054          1 
  19   rs191732900  0.0002032  0.0002032          1          1     0.9798     0.9798     0.2054          1 
  19      rs529710  0.0003185  0.0003185          1          1     0.9978     0.9978      0.278          1 
  19      rs479651  0.0003185  0.0003185          1          1     0.9978     0.9978      0.278          1 
  19    rs12982157  0.0003185  0.0003185          1          1     0.9978     0.9978      0.278          1 
  19   rs540074087  0.0003719  0.0003719          1          1     0.9992     0.9992     0.3105          1 
  19   rs587697901  0.0004056  0.0004056          1          1     0.9996     0.9996     0.3116          1 
  19   rs587755852  0.0004056  0.0004056          1          1     0.9996     0.9996     0.3116          1 
  19    rs12462882  0.0004539  0.0004539          1          1     0.9998     0.9998     0.3352          1 
  19   rs200027879  0.0005646  0.0005646          1          1          1          1     0.3872          1 
  19   rs534429132  0.0005646  0.0005646          1          1          1          1     0.3872          1 
  19   rs145168470  0.0006748  0.0006748          1          1          1          1     0.4319          1 
  19    rs10420789  0.0006748  0.0006748          1          1          1          1     0.4319          1 
  19      rs340136  0.0007734  0.0007734          1          1          1          1     0.4347          1 
  19      rs340140  0.0007734  0.0007734          1          1          1          1     0.4347          1 
  19    rs73922246  0.0008602  0.0008602          1          1          1          1     0.4347          1 
  19    rs57738743  0.0008602  0.0008602          1          1          1          1     0.4347          1 
  19    rs57188466  0.0008602  0.0008602          1          1          1          1     0.4347          1 
  19    rs59574605  0.0008602  0.0008602          1          1          1          1     0.4347          1 
  19    rs10407381  0.0008602  0.0008602          1          1          1          1     0.4347          1 
  19    rs10408896  0.0008602  0.0008602          1          1          1          1     0.4347          1 
  19    rs35246766  0.0009233  0.0009233          1          1          1          1     0.4546          1 
  19      rs340137   0.001076   0.001076          1          1          1          1     0.5018          1 
  19   rs535556928   0.001078   0.001078          1          1          1          1     0.5018          1 
  19   rs543020041   0.001098   0.001098          1          1          1          1     0.5018          1 
  19   rs147736951   0.001309   0.001309          1          1          1          1     0.5585          1 
  19     rs8108323   0.001309   0.001309          1          1          1          1     0.5585          1 
  19   rs551042250   0.001309   0.001309          1          1          1          1     0.5585          1 
  19    rs11569393   0.001386   0.001386          1          1          1          1     0.5786          1 
  19   rs543193752   0.001502   0.001502          1          1          1          1     0.5871          1 
  19   rs148744764   0.001627   0.001627          1          1          1          1     0.5871          1 
  19     rs4804412   0.001627   0.001627          1          1          1          1     0.5871          1 
  19   rs113385784   0.001627   0.001627          1          1          1          1     0.5871          1 
  19    rs73490743   0.001627   0.001627          1          1          1          1     0.5871          1 
  19    rs73490744   0.001627   0.001627          1          1          1          1     0.5871          1 
  19   rs557879024   0.001627   0.001627          1          1          1          1     0.5871          1 
  19    rs58787852   0.001705   0.001705          1          1          1          1     0.5871          1 
  19   rs113530025   0.002068   0.002068          1          1          1          1     0.5871          1 
  19    rs77280459   0.002068   0.002068          1          1          1          1     0.5871          1 
  19    rs12609798   0.002068   0.002068          1          1          1          1     0.5871          1 
  19    rs12610395   0.002068   0.002068          1          1          1          1     0.5871          1 
  19    rs12608618   0.002068   0.002068          1          1          1          1     0.5871          1 
  19   rs557753625    0.00207    0.00207          1          1          1          1     0.5871          1 
  19    rs59703284   0.002251   0.002251          1          1          1          1     0.5871          1 
  19     rs7250112    0.00226    0.00226          1          1          1          1     0.5871          1 
  19    rs35523798   0.002295   0.002295          1          1          1          1     0.5871          1 
  19   rs114791449   0.002327   0.002327          1          1          1          1     0.5871          1 
  19   rs150407322   0.002327   0.002327          1          1          1          1     0.5871          1 
  19    rs78382877   0.002327   0.002327          1          1          1          1     0.5871          1 
  19   rs141613163   0.002327   0.002327          1          1          1          1     0.5871          1 
  19   rs141138526   0.002353   0.002353          1          1          1          1     0.5871          1 
  19     rs8101398   0.002414   0.002414          1          1          1          1     0.5871          1 
  19      rs168349   0.002414   0.002414          1          1          1          1     0.5871          1 
  19   rs144348484   0.002505   0.002505          1          1          1          1     0.5871          1 
  19    rs76040706   0.002505   0.002505          1          1          1          1     0.5871          1 
  19    rs78236562   0.002505   0.002505          1          1          1          1     0.5871          1 
  19     rs7254422   0.002505   0.002505          1          1          1          1     0.5871          1 
  19   rs149618250   0.002505   0.002505          1          1          1          1     0.5871          1 
  19   rs138339626   0.002505   0.002505          1          1          1          1     0.5871          1 
  19   rs114632106   0.002505   0.002505          1          1          1          1     0.5871          1 
  19   rs184999011   0.002505   0.002505          1          1          1          1     0.5871          1 
  19   rs143019805   0.002505   0.002505          1          1          1          1     0.5871          1 
  19   rs116623717   0.002505   0.002505          1          1          1          1     0.5871          1 
  19    rs11669069   0.002531   0.002531          1          1          1          1     0.5871          1 
  19     rs2115106   0.002531   0.002531          1          1          1          1     0.5871          1 
  19     rs8111177   0.002893   0.002893          1          1          1          1     0.5871          1 
  19     rs4804421   0.002927   0.002927          1          1          1          1     0.5871          1 
  19     rs2913958   0.002973   0.002973          1          1          1          1     0.5871          1 
  19     rs7252003   0.002998   0.002998          1          1          1          1     0.5871          1 
  19    rs28402927   0.003185   0.003185          1          1          1          1     0.5871          1 
  19    rs28645424   0.003185   0.003185          1          1          1          1     0.5871          1 
  19     rs6510903   0.003185   0.003185          1          1          1          1     0.5871          1 
  19    rs34124566   0.003314   0.003314          1          1          1          1     0.5871          1 
  19     rs4804312   0.003392   0.003392          1          1          1          1     0.5871          1 
  19    rs28504210   0.003667   0.003667          1          1          1          1     0.5871          1 
  19     rs4807871   0.003689   0.003689          1          1          1          1     0.5871          1 
  19     rs7247388   0.003808   0.003808          1          1          1          1     0.5871          1 
  19      rs398650   0.003808   0.003808          1          1          1          1     0.5871          1 
  19   rs150847134   0.003943   0.003943          1          1          1          1     0.5871          1 
  19    rs76190936   0.003943   0.003943          1          1          1          1     0.5871          1 
  19   rs114489799   0.003945   0.003945          1          1          1          1     0.5871          1 
  19    rs59996701   0.003945   0.003945          1          1          1          1     0.5871          1 
  19   rs140101087   0.003945   0.003945          1          1          1          1     0.5871          1 
  19   rs114987286   0.003945   0.003945          1          1          1          1     0.5871          1 
  19    rs80329663   0.003945   0.003945          1          1          1          1     0.5871          1 
  19   rs115660924   0.003945   0.003945          1          1          1          1     0.5871          1 
  19   rs144101466   0.003945   0.003945          1          1          1          1     0.5871          1 
  19   rs114297580   0.003945   0.003945          1          1          1          1     0.5871          1 
  19   rs142905426   0.003945   0.003945          1          1          1          1     0.5871          1 
  19    rs78909912   0.003945   0.003945          1          1          1          1     0.5871          1 
  19    rs77750510   0.003945   0.003945          1          1          1          1     0.5871          1 
  19    rs79512178   0.003945   0.003945          1          1          1          1     0.5871          1 
  19    rs57117157   0.003945   0.003945          1          1          1          1     0.5871          1 
  19    rs76774936   0.003945   0.003945          1          1          1          1     0.5871          1 
  19   rs142520289   0.003945   0.003945          1          1          1          1     0.5871          1 
  19    rs10906991   0.003961   0.003961          1          1          1          1     0.5871          1 
  19    rs62113381   0.004103   0.004103          1          1          1          1     0.5871          1 
  19    rs62113417   0.004103   0.004103          1          1          1          1     0.5871          1 
  19     rs7256298   0.004118   0.004118          1          1          1          1     0.5871          1 
  19     rs2161491   0.004122   0.004122          1          1          1          1     0.5871          1 
  19   rs142880112    0.00419    0.00419          1          1          1          1     0.5871          1 
  19   rs146242402   0.004237   0.004237          1          1          1          1     0.5871          1 
  19    rs11260012   0.004342   0.004342          1          1          1          1     0.5871          1 
  19    rs61731848   0.004777   0.004777          1          1          1          1     0.5871          1 
  19    rs56807558   0.004777   0.004777          1          1          1          1     0.5871          1 
  19    rs73495751   0.004777   0.004777          1          1          1          1     0.5871          1 
  19   rs565491128   0.004777   0.004777          1          1          1          1     0.5871          1 
  19   rs539184401   0.004779   0.004779          1          1          1          1     0.5871          1 
  19   rs185762253   0.004796   0.004796          1          1          1          1     0.5871          1 
  19   rs112321137   0.004796   0.004796          1          1          1          1     0.5871          1 
  19    rs74174809   0.004935   0.004935          1          1          1          1     0.5871          1 
  19    rs73920723   0.005098   0.005098          1          1          1          1     0.5871          1 
  19     rs8100375   0.005098   0.005098          1          1          1          1     0.5871          1 
  19    rs73920726   0.005098   0.005098          1          1          1          1     0.5871          1 
  19    rs73920727   0.005098   0.005098          1          1          1          1     0.5871          1 
  19    rs17264395   0.005098   0.005098          1          1          1          1     0.5871          1 
  19     rs7253197   0.005098   0.005098          1          1          1          1     0.5871          1 
  19   rs147905407   0.005098   0.005098          1          1          1          1     0.5871          1 
  19    rs56253013   0.005098   0.005098          1          1          1          1     0.5871          1 
  19    rs76144183   0.005098   0.005098          1          1          1          1     0.5871          1 
  19    rs77363050   0.005098   0.005098          1          1          1          1     0.5871          1 
  19    rs73920753   0.005098   0.005098          1          1          1          1     0.5871          1 
  19    rs73920755   0.005098   0.005098          1          1          1          1     0.5871          1 
  19    rs73920756   0.005098   0.005098          1          1          1          1     0.5871          1 
  19   rs114860328   0.005098   0.005098          1          1          1          1     0.5871          1 
  19    rs73920762   0.005098   0.005098          1          1          1          1     0.5871          1 
  19    rs59385074   0.005098   0.005098          1          1          1          1     0.5871          1 
  19    rs73920764   0.005098   0.005098          1          1          1          1     0.5871          1 
  19    rs73920765   0.005098   0.005098          1          1          1          1     0.5871          1 
  19    rs58703238   0.005098   0.005098          1          1          1          1     0.5871          1 
  19    rs73920770   0.005098   0.005098          1          1          1          1     0.5871          1 
  19    rs60202069   0.005098   0.005098          1          1          1          1     0.5871          1 
  19    rs73920784   0.005098   0.005098          1          1          1          1     0.5871          1 
  19     rs3111570   0.005137   0.005137          1          1          1          1     0.5871          1 
  19    rs73550775   0.005172   0.005172          1          1          1          1     0.5871          1 
  19     rs6603111   0.005326   0.005326          1          1          1          1     0.5871          1 
  19    rs62107586   0.005438   0.005438          1          1          1          1     0.5871          1 
  19    rs72994557    0.00545    0.00545          1          1          1          1     0.5871          1 
  19     rs7257887   0.005461   0.005461          1          1          1          1     0.5871          1 
  19      rs168348   0.005858   0.005858          1          1          1          1     0.5871          1 
  19     rs8102598   0.005884   0.005884          1          1          1          1     0.5871          1 
  19   rs201559686   0.005884   0.005884          1          1          1          1     0.5871          1 
  19    rs28561537   0.005884   0.005884          1          1          1          1     0.5871          1 
  19   rs114590444   0.005884   0.005884          1          1          1          1     0.5871          1 
  19   rs115980588   0.005884   0.005884          1          1          1          1     0.5871          1 
  19   rs113855346   0.005884   0.005884          1          1          1          1     0.5871          1 
  19    rs73494901   0.005884   0.005884          1          1          1          1     0.5871          1 
  19   rs113431592   0.005884   0.005884          1          1          1          1     0.5871          1 
  19   rs113893314   0.005884   0.005884          1          1          1          1     0.5871          1 
  19    rs73502886   0.005884   0.005884          1          1          1          1     0.5871          1 
  19    rs10404423   0.005922   0.005922          1          1          1          1     0.5871          1 
  19      rs406974   0.005922   0.005922          1          1          1          1     0.5871          1 
  19      rs393375   0.005922   0.005922          1          1          1          1     0.5871          1 
  19      rs348370   0.005944   0.005944          1          1          1          1     0.5871          1 
  19     rs7257062   0.005954   0.005954          1          1          1          1     0.5871          1 
  19    rs55790431    0.00599    0.00599          1          1          1          1     0.5871          1 
  19      rs186996   0.006066   0.006066          1          1          1          1     0.5871          1 
  19   rs117405190   0.006071   0.006071          1          1          1          1     0.5871          1 
  19    rs12975181   0.006071   0.006071          1          1          1          1     0.5871          1 
  19    rs10410576   0.006167   0.006167          1          1          1          1     0.5871          1 
  19    rs74178109    0.00627    0.00627          1          1          1          1     0.5871          1 
  19    rs74178110    0.00627    0.00627          1          1          1          1     0.5871          1 
  19     rs2972585   0.006334   0.006334          1          1          1          1     0.5871          1 
  19     rs2972575   0.006337   0.006337          1          1          1          1     0.5871          1 
  19     rs2913950   0.006337   0.006337          1          1          1          1     0.5871          1 
  19     rs4332847   0.006337   0.006337          1          1          1          1     0.5871          1 
  19     rs2972577   0.006337   0.006337          1          1          1          1     0.5871          1 
  19   rs148009606   0.006337   0.006337          1          1          1          1     0.5871          1 
  19     rs2972578   0.006337   0.006337          1          1          1          1     0.5871          1 
  19     rs2913952   0.006337   0.006337          1          1          1          1     0.5871          1 
  19     rs2913953   0.006337   0.006337          1          1          1          1     0.5871          1 
  19     rs3097183   0.006337   0.006337          1          1          1          1     0.5871          1 
  19     rs3111568   0.006337   0.006337          1          1          1          1     0.5871          1 
  19    rs35210193   0.006337   0.006337          1          1          1          1     0.5871          1 
  19     rs2913954   0.006337   0.006337          1          1          1          1     0.5871          1 
  19     rs2913955   0.006337   0.006337          1          1          1          1     0.5871          1 
  19      rs890852   0.006337   0.006337          1          1          1          1     0.5871          1 
  19      rs890851   0.006337   0.006337          1          1          1          1     0.5871          1 
  19      rs890850   0.006337   0.006337          1          1          1          1     0.5871          1 
  19   rs139471407   0.006337   0.006337          1          1          1          1     0.5871          1 
  19     rs4999701   0.006337   0.006337          1          1          1          1     0.5871          1 
  19     rs4999702   0.006337   0.006337          1          1          1          1     0.5871          1 
  19    rs62117475   0.006337   0.006337          1          1          1          1     0.5871          1 
  19     rs3097186   0.006337   0.006337          1          1          1          1     0.5871          1 
  19     rs3097187   0.006337   0.006337          1          1          1          1     0.5871          1 
  19     rs2913965   0.006337   0.006337          1          1          1          1     0.5871          1 
  19   rs145247204    0.00636    0.00636          1          1          1          1     0.5871          1 
  19   rs200135820   0.006462   0.006462          1          1          1          1     0.5871          1 
  19   rs200108422   0.006591   0.006591          1          1          1          1     0.5871          1 
  19   rs148004179   0.006591   0.006591          1          1          1          1     0.5871          1 
  19   rs114230172   0.006591   0.006591          1          1          1          1     0.5871          1 
  19   rs114643752   0.006591   0.006591          1          1          1          1     0.5871          1 
  19   rs150291998   0.006591   0.006591          1          1          1          1     0.5871          1 
  19   rs116074506   0.006591   0.006591          1          1          1          1     0.5871          1 
  19    rs10422681   0.006686   0.006686          1          1          1          1     0.5871          1 
  19   rs149412658   0.006686   0.006686          1          1          1          1     0.5871          1 
  19   rs184717640   0.006686   0.006686          1          1          1          1     0.5871          1 
  19    rs10401267   0.006686   0.006686          1          1          1          1     0.5871          1 
  19    rs59301382   0.006686   0.006686          1          1          1          1     0.5871          1 
  19   rs200121209   0.006686   0.006686          1          1          1          1     0.5871          1 
  19   rs182868059   0.006686   0.006686          1          1          1          1     0.5871          1 
  19   rs147977145   0.006696   0.006696          1          1          1          1     0.5871          1 
  19    rs58634952   0.006791   0.006791          1          1          1          1     0.5907          1 
  19    rs17160147   0.007039   0.007039          1          1          1          1     0.5907          1 
  19    rs10405423   0.007117   0.007117          1          1          1          1     0.5907          1 
  19      rs348362   0.007136   0.007136          1          1          1          1     0.5907          1 
  19    rs35063966   0.007197   0.007197          1          1          1          1     0.5907          1 
  19   rs112382677   0.007266   0.007266          1          1          1          1     0.5907          1 
  19     rs4804413   0.007266   0.007266          1          1          1          1     0.5907          1 
  19     rs4804414   0.007266   0.007266          1          1          1          1     0.5907          1 
  19     rs4804416   0.007266   0.007266          1          1          1          1     0.5907          1 
  19    rs78736229   0.007368   0.007368          1          1          1          1     0.5907          1 
  19   rs138419778   0.007368   0.007368          1          1          1          1     0.5907          1 
  19    rs79519121   0.007368   0.007368          1          1          1          1     0.5907          1 
  19   rs199694952   0.007368   0.007368          1          1          1          1     0.5907          1 
  19    rs78859616   0.007368   0.007368          1          1          1          1     0.5907          1 
  19   rs141573296   0.007368   0.007368          1          1          1          1     0.5907          1 
  19   rs551869791   0.007645   0.007645          1          1          1          1     0.5907          1 
  19     rs8108317   0.007682   0.007682          1          1          1          1     0.5907          1 
  19   rs369182737   0.007906   0.007906          1          1          1          1     0.5907          1 
  19    rs61741223   0.007906   0.007906          1          1          1          1     0.5907          1 
  19    rs61738391   0.007906   0.007906          1          1          1          1     0.5907          1 
  19   rs139495105   0.007906   0.007906          1          1          1          1     0.5907          1 
  19    rs77939958   0.007906   0.007906          1          1          1          1     0.5907          1 
  19    rs76296486   0.007906   0.007906          1          1          1          1     0.5907          1 
  19    rs79893793   0.007906   0.007906          1          1          1          1     0.5907          1 
  19   rs114448739   0.007906   0.007906          1          1          1          1     0.5907          1 
  19   rs114148988   0.007906   0.007906          1          1          1          1     0.5907          1 
  19   rs115311327   0.007906   0.007906          1          1          1          1     0.5907          1 
  19   rs115789979   0.007906   0.007906          1          1          1          1     0.5907          1 
  19   rs115909981   0.007906   0.007906          1          1          1          1     0.5907          1 
  19   rs114452591   0.007906   0.007906          1          1          1          1     0.5907          1 
  19   rs115112318   0.007906   0.007906          1          1          1          1     0.5907          1 
  19   rs116485406   0.007906   0.007906          1          1          1          1     0.5907          1 
  19   rs116477649   0.007906   0.007906          1          1          1          1     0.5907          1 
  19   rs201624135   0.007906   0.007906          1          1          1          1     0.5907          1 
  19   rs148221546   0.007906   0.007906          1          1          1          1     0.5907          1 
  19   rs115207934   0.007906   0.007906          1          1          1          1     0.5907          1 
  19   rs572836973   0.007906   0.007906          1          1          1          1     0.5907          1 
  19   rs141864970   0.007906   0.007906          1          1          1          1     0.5907          1 
  19      rs778970   0.008158   0.008158          1          1          1          1     0.6072          1 
  19    rs60329214   0.008393   0.008393          1          1          1          1     0.6196          1 
  19     rs7247153   0.008421   0.008421          1          1          1          1     0.6196          1 
  19      rs173229   0.008421   0.008421          1          1          1          1     0.6196          1 
  19      rs872664   0.008563   0.008563          1          1          1          1     0.6238          1 
  19   rs111662569   0.008577   0.008577          1          1          1          1     0.6238          1 
  19    rs73548308   0.008577   0.008577          1          1          1          1     0.6238          1 
  19   rs111896090   0.008879   0.008879          1          1          1          1     0.6257          1 
  19   rs368355739   0.008879   0.008879          1          1          1          1     0.6257          1 
  19    rs60887686   0.008919   0.008919          1          1          1          1     0.6257          1 
  19   rs563688078   0.008976   0.008976          1          1          1          1     0.6257          1 
  19     rs7253442   0.009012   0.009012          1          1          1          1     0.6257          1 
  19   rs138976793   0.009056   0.009056          1          1          1          1     0.6257          1 
  19   rs112080759   0.009091   0.009091          1          1          1          1     0.6257          1 
  19    rs75686816   0.009091   0.009091          1          1          1          1     0.6257          1 
  19    rs60510913   0.009091   0.009091          1          1          1          1     0.6257          1 
  19    rs55865617   0.009091   0.009091          1          1          1          1     0.6257          1 
  19   rs139913158   0.009091   0.009091          1          1          1          1     0.6257          1 
  19    rs75341389   0.009091   0.009091          1          1          1          1     0.6257          1 
  19   rs141180014   0.009091   0.009091          1          1          1          1     0.6257          1 
  19    rs11882816   0.009091   0.009091          1          1          1          1     0.6257          1 
  19    rs12983696   0.009091   0.009091          1          1          1          1     0.6257          1 
  19    rs72987150   0.009176   0.009176          1          1          1          1      0.626          1 
  19    rs35484313   0.009193   0.009193          1          1          1          1      0.626          1 
  19    rs34134669   0.009193   0.009193          1          1          1          1      0.626          1 
  19    rs74173087   0.009371   0.009371          1          1          1          1     0.6358          1 
  19     rs4328554   0.009432   0.009432          1          1          1          1      0.636          1 
  19    rs56031102    0.00944    0.00944          1          1          1          1      0.636          1 
  19    rs11465396   0.009497   0.009497          1          1          1          1     0.6371          1 
  19    rs11672616   0.009525   0.009525          1          1          1          1     0.6371          1 
  19     rs8106010   0.009556   0.009556          1          1          1          1     0.6371          1 
  19    rs62109632   0.009769   0.009769          1          1          1          1     0.6469          1 
  19    rs55950295   0.009769   0.009769          1          1          1          1     0.6469          1 
  19   rs116185247   0.009805   0.009805          1          1          1          1      0.647          1 
  19    rs12460279   0.009883   0.009883          1          1          1          1     0.6477          1 
  19     rs7252865   0.009883   0.009883          1          1          1          1     0.6477          1 
  19     rs7253583    0.01002    0.01002          1          1          1          1     0.6508          1 
  19     rs4476282    0.01002    0.01002          1          1          1          1     0.6508          1 
  19    rs56201147    0.01003    0.01003          1          1          1          1     0.6508          1 
  19    rs57614495    0.01012    0.01012          1          1          1          1     0.6541          1 
  19    rs73493434    0.01025    0.01025          1          1          1          1     0.6582          1 
  19    rs61188328    0.01025    0.01025          1          1          1          1     0.6582          1 
  19   rs140563451    0.01036    0.01036          1          1          1          1     0.6609          1 
  19   rs143413532    0.01036    0.01036          1          1          1          1     0.6609          1 
  19   rs111687809    0.01045    0.01045          1          1          1          1     0.6631          1 
  19    rs60984717    0.01046    0.01046          1          1          1          1     0.6631          1 
  19    rs10411029    0.01064    0.01064          1          1          1          1     0.6721          1 
  19   rs531238324    0.01074    0.01074          1          1          1          1     0.6759          1 
  19      rs529929    0.01081    0.01081          1          1          1          1     0.6759          1 
  19      rs478755    0.01081    0.01081          1          1          1          1     0.6759          1 
  19   rs112415550    0.01086    0.01086          1          1          1          1     0.6759          1 
  19      rs344634    0.01096    0.01096          1          1          1          1     0.6759          1 
  19    rs57776338    0.01106    0.01106          1          1          1          1     0.6759          1 
  19    rs57585829    0.01106    0.01106          1          1          1          1     0.6759          1 
  19    rs35639485    0.01106    0.01106          1          1          1          1     0.6759          1 
  19    rs62123345    0.01107    0.01107          1          1          1          1     0.6759          1 
  19   rs201673980    0.01107    0.01107          1          1          1          1     0.6759          1 
  19    rs10401786    0.01109    0.01109          1          1          1          1     0.6759          1 
  19     rs4804280    0.01112    0.01112          1          1          1          1     0.6759          1 
  19   rs150679157    0.01126    0.01126          1          1          1          1     0.6799          1 
  19      rs348357     0.0116     0.0116          1          1          1          1     0.6799          1 
  19      rs348358     0.0116     0.0116          1          1          1          1     0.6799          1 
  19    rs67978409    0.01169    0.01169          1          1          1          1     0.6799          1 
  19   rs114228529    0.01181    0.01181          1          1          1          1     0.6799          1 
  19   rs561344585    0.01181    0.01181          1          1          1          1     0.6799          1 
  19   rs114098070    0.01181    0.01181          1          1          1          1     0.6799          1 
  19   rs545577663    0.01181    0.01181          1          1          1          1     0.6799          1 
  19   rs112778545    0.01181    0.01181          1          1          1          1     0.6799          1 
  19   rs113388772    0.01181    0.01181          1          1          1          1     0.6799          1 
  19    rs79442325    0.01181    0.01181          1          1          1          1     0.6799          1 
  19   rs113660049    0.01192    0.01192          1          1          1          1     0.6799          1 
  19   rs202093969    0.01205    0.01205          1          1          1          1     0.6799          1 
  19    rs62123347    0.01206    0.01206          1          1          1          1     0.6799          1 
  19   rs138302544    0.01209    0.01209          1          1          1          1     0.6799          1 
  19      rs348368     0.0121     0.0121          1          1          1          1     0.6799          1 
  19      rs348369     0.0121     0.0121          1          1          1          1     0.6799          1 
  19      rs173230     0.0121     0.0121          1          1          1          1     0.6799          1 
  19   rs146983888     0.0121     0.0121          1          1          1          1     0.6799          1 
  19     rs8106329     0.0121     0.0121          1          1          1          1     0.6799          1 
  19     rs8107359     0.0121     0.0121          1          1          1          1     0.6799          1 
  19     rs8107575     0.0121     0.0121          1          1          1          1     0.6799          1 
  19   rs568067864    0.01246    0.01246          1          1          1          1     0.6799          1 
  19   rs143801777    0.01248    0.01248          1          1          1          1     0.6799          1 
  19    rs76491087    0.01248    0.01248          1          1          1          1     0.6799          1 
  19   rs113379743    0.01253    0.01253          1          1          1          1     0.6799          1 
  19     rs8108933    0.01269    0.01269          1          1          1          1     0.6799          1 
  19    rs73490773    0.01269    0.01269          1          1          1          1     0.6799          1 
  19    rs73490774    0.01269    0.01269          1          1          1          1     0.6799          1 
  19    rs58664893    0.01269    0.01269          1          1          1          1     0.6799          1 
  19    rs28671367    0.01269    0.01269          1          1          1          1     0.6799          1 
  19   rs112638915    0.01269    0.01269          1          1          1          1     0.6799          1 
  19    rs73490795    0.01269    0.01269          1          1          1          1     0.6799          1 
  19    rs10409259    0.01269    0.01269          1          1          1          1     0.6799          1 
  19    rs10404318    0.01269    0.01269          1          1          1          1     0.6799          1 
  19    rs73492813    0.01269    0.01269          1          1          1          1     0.6799          1 
  19     rs1965714    0.01282    0.01282          1          1          1          1     0.6799          1 
  19    rs16994314    0.01284    0.01284          1          1          1          1     0.6799          1 
  19   rs111481546    0.01284    0.01284          1          1          1          1     0.6799          1 
  19    rs73486582    0.01284    0.01284          1          1          1          1     0.6799          1 
  19    rs16994316    0.01284    0.01284          1          1          1          1     0.6799          1 
  19   rs114074298    0.01284    0.01284          1          1          1          1     0.6799          1 
  19   rs113851839    0.01284    0.01284          1          1          1          1     0.6799          1 
  19   rs551492230    0.01287    0.01287          1          1          1          1     0.6799          1 
  19     rs1663802    0.01288    0.01288          1          1          1          1     0.6799          1 
  19      rs708687    0.01295    0.01295          1          1          1          1     0.6799          1 
  19      rs527515    0.01299    0.01299          1          1          1          1     0.6799          1 
  19   rs144397254    0.01304    0.01304          1          1          1          1     0.6799          1 
  19   rs111535315    0.01315    0.01315          1          1          1          1     0.6799          1 
  19   rs151155178    0.01316    0.01316          1          1          1          1     0.6799          1 
  19   rs138639985    0.01316    0.01316          1          1          1          1     0.6799          1 
  19   rs142179418    0.01318    0.01318          1          1          1          1     0.6799          1 
  19   rs140344155    0.01329    0.01329          1          1          1          1     0.6799          1 
  19   rs587679479    0.01348    0.01348          1          1          1          1     0.6799          1 
  19     rs7259616    0.01371    0.01371          1          1          1          1     0.6799          1 
  19     rs7249856    0.01371    0.01371          1          1          1          1     0.6799          1 
  19     rs7253497    0.01371    0.01371          1          1          1          1     0.6799          1 
  19      rs348361    0.01376    0.01376          1          1          1          1     0.6799          1 
  19   rs550865965    0.01385    0.01385          1          1          1          1     0.6799          1 
  19    rs73488486    0.01394    0.01394          1          1          1          1     0.6799          1 
  19    rs12462321    0.01402    0.01402          1          1          1          1     0.6799          1 
  19    rs35313549    0.01402    0.01402          1          1          1          1     0.6799          1 
  19    rs12461454    0.01402    0.01402          1          1          1          1     0.6799          1 
  19    rs12459736    0.01402    0.01402          1          1          1          1     0.6799          1 
  19    rs12462856    0.01402    0.01402          1          1          1          1     0.6799          1 
  19    rs67706801    0.01419    0.01419          1          1          1          1     0.6799          1 
  19      rs459883    0.01431    0.01431          1          1          1          1     0.6799          1 
  19      rs460698    0.01431    0.01431          1          1          1          1     0.6799          1 
  19      rs670152    0.01431    0.01431          1          1          1          1     0.6799          1 
  19     rs8107564    0.01431    0.01431          1          1          1          1     0.6799          1 
  19    rs59420882    0.01441    0.01441          1          1          1          1     0.6799          1 
  19     rs7248939    0.01441    0.01441          1          1          1          1     0.6799          1 
  19   rs114639709    0.01463    0.01463          1          1          1          1     0.6799          1 
  19   rs115293707    0.01463    0.01463          1          1          1          1     0.6799          1 
  19   rs115325811    0.01463    0.01463          1          1          1          1     0.6799          1 
  19     rs7249542    0.01463    0.01463          1          1          1          1     0.6799          1 
  19   rs116106834    0.01463    0.01463          1          1          1          1     0.6799          1 
  19    rs10416659    0.01464    0.01464          1          1          1          1     0.6799          1 
  19     rs8103511    0.01479    0.01479          1          1          1          1     0.6799          1 
  19    rs10406487    0.01483    0.01483          1          1          1          1     0.6799          1 
  19    rs79653587    0.01509    0.01509          1          1          1          1     0.6799          1 
  19    rs79001698    0.01509    0.01509          1          1          1          1     0.6799          1 
  19      rs349090     0.0151     0.0151          1          1          1          1     0.6799          1 
  19    rs62124731    0.01516    0.01516          1          1          1          1     0.6799          1 
  19    rs17160149    0.01516    0.01516          1          1          1          1     0.6799          1 
  19   rs572240648    0.01521    0.01521          1          1          1          1     0.6799          1 
  19   rs531706842    0.01542    0.01542          1          1          1          1     0.6799          1 
  19    rs73499031    0.01546    0.01546          1          1          1          1     0.6799          1 
  19   rs111787029    0.01546    0.01546          1          1          1          1     0.6799          1 
  19     rs7253648    0.01546    0.01546          1          1          1          1     0.6799          1 
  19   rs113495227    0.01546    0.01546          1          1          1          1     0.6799          1 
  19   rs113406333    0.01546    0.01546          1          1          1          1     0.6799          1 
  19   rs112294362    0.01546    0.01546          1          1          1          1     0.6799          1 
  19   rs111726108    0.01568    0.01568          1          1          1          1     0.6799          1 
  19    rs73498372    0.01568    0.01568          1          1          1          1     0.6799          1 
  19    rs73498378    0.01568    0.01568          1          1          1          1     0.6799          1 
  19    rs73498385    0.01568    0.01568          1          1          1          1     0.6799          1 
  19    rs73498402    0.01568    0.01568          1          1          1          1     0.6799          1 
  19    rs60404739    0.01568    0.01568          1          1          1          1     0.6799          1 
  19    rs73500312    0.01568    0.01568          1          1          1          1     0.6799          1 
  19    rs73500319    0.01568    0.01568          1          1          1          1     0.6799          1 
  19    rs73500327    0.01568    0.01568          1          1          1          1     0.6799          1 
  19      rs345596    0.01588    0.01588          1          1          1          1     0.6799          1 
  19   rs193002156    0.01603    0.01603          1          1          1          1     0.6799          1 
  19   rs537600267    0.01603    0.01603          1          1          1          1     0.6799          1 
  19   rs554629764    0.01603    0.01603          1          1          1          1     0.6799          1 
  19   rs188347754    0.01603    0.01603          1          1          1          1     0.6799          1 
  19   rs191266947    0.01603    0.01603          1          1          1          1     0.6799          1 
  19   rs186870980    0.01603    0.01603          1          1          1          1     0.6799          1 
  19   rs531916855    0.01603    0.01603          1          1          1          1     0.6799          1 
  19   rs181241588    0.01603    0.01603          1          1          1          1     0.6799          1 
  19   rs189735478    0.01603    0.01603          1          1          1          1     0.6799          1 
  19    rs12459488    0.01606    0.01606          1          1          1          1     0.6799          1 
  19    rs59949136    0.01616    0.01616          1          1          1          1     0.6799          1 
  19    rs55698874    0.01618    0.01618          1          1          1          1     0.6799          1 
  19     rs1047598    0.01618    0.01618          1          1          1          1     0.6799          1 
  19    rs34030944    0.01645    0.01645          1          1          1          1     0.6799          1 
  19   rs539158902    0.01662    0.01662          1          1          1          1     0.6799          1 
  19    rs73921526    0.01664    0.01664          1          1          1          1     0.6799          1 
  19    rs11882213     0.0167     0.0167          1          1          1          1     0.6799          1 
  19     rs8100070    0.01676    0.01676          1          1          1          1     0.6799          1 
  19   rs139693572    0.01692    0.01692          1          1          1          1     0.6799          1 
  19      rs376640     0.0171     0.0171          1          1          1          1     0.6799          1 
  19      rs367378     0.0171     0.0171          1          1          1          1     0.6799          1 
  19    rs73490752    0.01716    0.01716          1          1          1          1     0.6799          1 
  19    rs73490755    0.01716    0.01716          1          1          1          1     0.6799          1 
  19    rs73490756    0.01716    0.01716          1          1          1          1     0.6799          1 
  19    rs28532116    0.01716    0.01716          1          1          1          1     0.6799          1 
  19     rs5826993    0.01723    0.01723          1          1          1          1     0.6799          1 
  19    rs12461137    0.01753    0.01753          1          1          1          1     0.6799          1 
  19    rs71179107    0.01753    0.01753          1          1          1          1     0.6799          1 
  19    rs12459354    0.01753    0.01753          1          1          1          1     0.6799          1 
  19    rs12975715    0.01753    0.01753          1          1          1          1     0.6799          1 
  19   rs140484766    0.01762    0.01762          1          1          1          1     0.6799          1 
  19     rs2228138    0.01771    0.01771          1          1          1          1     0.6799          1 
  19     rs4996973    0.01771    0.01771          1          1          1          1     0.6799          1 
  19     rs4996972    0.01771    0.01771          1          1          1          1     0.6799          1 
  19    rs28364072    0.01771    0.01771          1          1          1          1     0.6799          1 
  19   rs114641290    0.01774    0.01774          1          1          1          1     0.6799          1 
  19    rs76840277    0.01774    0.01774          1          1          1          1     0.6799          1 
  19    rs10424513    0.01774    0.01774          1          1          1          1     0.6799          1 
  19    rs10424075    0.01774    0.01774          1          1          1          1     0.6799          1 
  19    rs10420096    0.01774    0.01774          1          1          1          1     0.6799          1 
  19    rs28633719    0.01774    0.01774          1          1          1          1     0.6799          1 
  19    rs28435419    0.01774    0.01774          1          1          1          1     0.6799          1 
  19    rs28457686    0.01774    0.01774          1          1          1          1     0.6799          1 
  19   rs150039749    0.01774    0.01774          1          1          1          1     0.6799          1 
  19    rs77653921    0.01774    0.01774          1          1          1          1     0.6799          1 
  19    rs74801182    0.01774    0.01774          1          1          1          1     0.6799          1 
  19    rs10407623    0.01774    0.01774          1          1          1          1     0.6799          1 
  19    rs10402538    0.01774    0.01774          1          1          1          1     0.6799          1 
  19    rs10402994    0.01774    0.01774          1          1          1          1     0.6799          1 
  19    rs28595701    0.01774    0.01774          1          1          1          1     0.6799          1 
  19    rs28703580    0.01774    0.01774          1          1          1          1     0.6799          1 
  19    rs28641623    0.01774    0.01774          1          1          1          1     0.6799          1 
  19    rs10416013    0.01774    0.01774          1          1          1          1     0.6799          1 
  19    rs10401312    0.01774    0.01774          1          1          1          1     0.6799          1 
  19    rs10410933    0.01774    0.01774          1          1          1          1     0.6799          1 
  19   rs116412832    0.01774    0.01774          1          1          1          1     0.6799          1 
  19   rs115916681    0.01774    0.01774          1          1          1          1     0.6799          1 
  19    rs77846926    0.01774    0.01774          1          1          1          1     0.6799          1 
  19    rs77183352    0.01774    0.01774          1          1          1          1     0.6799          1 
  19    rs78027661    0.01774    0.01774          1          1          1          1     0.6799          1 
  19    rs10406202    0.01774    0.01774          1          1          1          1     0.6799          1 
  19    rs10411228    0.01774    0.01774          1          1          1          1     0.6799          1 
  19   rs145226180    0.01774    0.01774          1          1          1          1     0.6799          1 
  19    rs10415709    0.01774    0.01774          1          1          1          1     0.6799          1 
  19    rs74340378    0.01774    0.01774          1          1          1          1     0.6799          1 
  19   rs185874014    0.01774    0.01774          1          1          1          1     0.6799          1 
  19    rs78519537    0.01774    0.01774          1          1          1          1     0.6799          1 
  19   rs145352951    0.01774    0.01774          1          1          1          1     0.6799          1 
  19   rs200781036    0.01774    0.01774          1          1          1          1     0.6799          1 
  19   rs140830752    0.01774    0.01774          1          1          1          1     0.6799          1 
  19    rs10421523    0.01774    0.01774          1          1          1          1     0.6799          1 
  19   rs139304823    0.01774    0.01774          1          1          1          1     0.6799          1 
  19    rs76267805    0.01774    0.01774          1          1          1          1     0.6799          1 
  19    rs10423913    0.01774    0.01774          1          1          1          1     0.6799          1 
  19   rs144604816    0.01774    0.01774          1          1          1          1     0.6799          1 
  19   rs140156279    0.01774    0.01774          1          1          1          1     0.6799          1 
  19   rs150353545    0.01774    0.01774          1          1          1          1     0.6799          1 
  19   rs138918981    0.01774    0.01774          1          1          1          1     0.6799          1 
  19   rs143050191    0.01774    0.01774          1          1          1          1     0.6799          1 
  19    rs79760901    0.01774    0.01774          1          1          1          1     0.6799          1 
  19     rs7252754    0.01774    0.01774          1          1          1          1     0.6799          1 
  19    rs10411597    0.01774    0.01774          1          1          1          1     0.6799          1 
  19   rs185767679    0.01783    0.01783          1          1          1          1     0.6821          1 
  19    rs72988231    0.01798    0.01798          1          1          1          1     0.6863          1 
  19    rs57618923    0.01847    0.01847          1          1          1          1     0.7039          1 
  19     rs4578779    0.01856    0.01856          1          1          1          1     0.7056          1 
  19    rs58096320    0.01928    0.01928          1          1          1          1     0.7291          1 
  19    rs61699527    0.01928    0.01928          1          1          1          1     0.7291          1 
  19   rs146807197    0.01933    0.01933          1          1          1          1     0.7291          1 
  19   rs116642666    0.01953    0.01953          1          1          1          1     0.7291          1 
  19    rs61324715    0.01956    0.01956          1          1          1          1     0.7291          1 
  19   rs200067597    0.01964    0.01964          1          1          1          1     0.7291          1 
  19    rs35028797    0.01964    0.01964          1          1          1          1     0.7291          1 
  19     rs7256836    0.01971    0.01971          1          1          1          1     0.7291          1 
  19   rs545382843    0.01971    0.01971          1          1          1          1     0.7291          1 
  19   rs187903762    0.01971    0.01971          1          1          1          1     0.7291          1 
  19   rs147644408    0.01971    0.01971          1          1          1          1     0.7291          1 
  19   rs144644066    0.01971    0.01971          1          1          1          1     0.7291          1 
  19   rs140517056    0.01971    0.01971          1          1          1          1     0.7291          1 
  19    rs10415427    0.01971    0.01971          1          1          1          1     0.7291          1 
  19   rs570005155    0.01977    0.01977          1          1          1          1     0.7299          1 
  19    rs10416912     0.0198     0.0198          1          1          1          1     0.7299          1 
  19     rs8103745    0.02003    0.02003          1          1          1          1     0.7353          1 
  19     rs8100267    0.02007    0.02007          1          1          1          1     0.7353          1 
  19    rs11881108    0.02007    0.02007          1          1          1          1     0.7353          1 
  19    rs73020161    0.02026    0.02026          1          1          1          1     0.7412          1 
  19    rs11882881    0.02037    0.02037          1          1          1          1     0.7436          1 
  19     rs1015956    0.02058    0.02058          1          1          1          1     0.7491          1 
  19      rs917707     0.0206     0.0206          1          1          1          1     0.7491          1 
  19    rs12460997    0.02065    0.02065          1          1          1          1     0.7496          1 
  19   rs368884266    0.02074    0.02074          1          1          1          1     0.7515          1 
  19    rs10404838    0.02083    0.02083          1          1          1          1     0.7532          1 
  19   rs558432129    0.02099    0.02099          1          1          1          1     0.7576          1 
  19      rs373916    0.02103    0.02103          1          1          1          1     0.7576          1 
  19     rs8106687    0.02107    0.02107          1          1          1          1     0.7576          1 
  19   rs573493287    0.02111    0.02111          1          1          1          1     0.7578          1 
  19      rs344561     0.0213     0.0213          1          1          1          1     0.7629          1 
  19    rs74176693    0.02133    0.02133          1          1          1          1     0.7629          1 
  19   rs111896466    0.02162    0.02162          1          1          1          1     0.7715          1 
  19    rs73490712     0.0217     0.0217          1          1          1          1     0.7715          1 
  19   rs112187716     0.0217     0.0217          1          1          1          1     0.7715          1 
  19   rs112910547    0.02175    0.02175          1          1          1          1     0.7717          1 
  19     rs9282757     0.0219     0.0219          1          1          1          1     0.7717          1 
  19   rs112024654     0.0219     0.0219          1          1          1          1     0.7717          1 
  19   rs139987401     0.0219     0.0219          1          1          1          1     0.7717          1 
  19   rs201259088     0.0219     0.0219          1          1          1          1     0.7717          1 
  19    rs56244281      0.022      0.022          1          1          1          1     0.7738          1 
  19     rs8101614    0.02205    0.02205          1          1          1          1     0.7739          1 
  19     rs2607126     0.0224     0.0224          1          1          1          1     0.7806          1 
  19      rs673320     0.0224     0.0224          1          1          1          1     0.7806          1 
  19    rs11333815     0.0224     0.0224          1          1          1          1     0.7806          1 
  19     rs7247509     0.0224     0.0224          1          1          1          1     0.7806          1 
  19     rs2918300    0.02258    0.02258          1          1          1          1     0.7856          1 
  19    rs80143950    0.02285    0.02285          1          1          1          1     0.7936          1 
  19   rs112379345    0.02296    0.02296          1          1          1          1     0.7957          1 
  19   rs113752432    0.02324    0.02324          1          1          1          1     0.8034          1 
  19    rs12981770    0.02334    0.02334          1          1          1          1     0.8034          1 
  19      rs496110    0.02344    0.02344          1          1          1          1     0.8034          1 
  19    rs10541335    0.02348    0.02348          1          1          1          1     0.8034          1 
  19    rs10416081    0.02353    0.02353          1          1          1          1     0.8034          1 
  19     rs7248580    0.02353    0.02353          1          1          1          1     0.8034          1 
  19    rs10416039     0.0236     0.0236          1          1          1          1     0.8034          1 
  19    rs10407838     0.0236     0.0236          1          1          1          1     0.8034          1 
  19     rs7252938     0.0236     0.0236          1          1          1          1     0.8034          1 
  19   rs141658386     0.0236     0.0236          1          1          1          1     0.8034          1 
  19    rs78197454    0.02382    0.02382          1          1          1          1     0.8082          1 
  19    rs74589946    0.02382    0.02382          1          1          1          1     0.8082          1 
  19     rs2061775      0.024      0.024          1          1          1          1     0.8128          1 
  19   rs560323120     0.0241     0.0241          1          1          1          1      0.814          1 
  19    rs76878716    0.02413    0.02413          1          1          1          1      0.814          1 
  19   rs148600478    0.02416    0.02416          1          1          1          1      0.814          1 
  19   rs112435464    0.02439    0.02439          1          1          1          1     0.8203          1 
  19     rs4804765    0.02447    0.02447          1          1          1          1      0.821          1 
  19      rs274796     0.0245     0.0245          1          1          1          1      0.821          1 
  19     rs2972576    0.02458    0.02458          1          1          1          1     0.8225          1 
  19    rs12463007    0.02471    0.02471          1          1          1          1     0.8253          1 
  19      rs164014    0.02485    0.02485          1          1          1          1     0.8285          1 
  19    rs17159572    0.02497    0.02497          1          1          1          1     0.8304          1 
  19    rs35569886    0.02501    0.02501          1          1          1          1     0.8304          1 
  19     rs2291666    0.02504    0.02504          1          1          1          1     0.8304          1 
  19     rs1531548    0.02517    0.02517          1          1          1          1     0.8318          1 
  19     rs7246376    0.02517    0.02517          1          1          1          1     0.8318          1 
  19     rs2241393    0.02528    0.02528          1          1          1          1     0.8343          1 
  19    rs57922141     0.0254     0.0254          1          1          1          1     0.8367          1 
  19    rs59174308    0.02554    0.02554          1          1          1          1     0.8386          1 
  19    rs73488802    0.02563    0.02563          1          1          1          1     0.8386          1 
  19     rs8105391    0.02563    0.02563          1          1          1          1     0.8386          1 
  19     rs8105997    0.02563    0.02563          1          1          1          1     0.8386          1 
  19      rs171094    0.02595    0.02595          1          1          1          1     0.8474          1 
  19     rs8105046    0.02601    0.02601          1          1          1          1      0.848          1 
  19     rs2241392     0.0261     0.0261          1          1          1          1     0.8491          1 
  19    rs12609243    0.02614    0.02614          1          1          1          1     0.8491          1 
  19   rs143310643    0.02618    0.02618          1          1          1          1     0.8491          1 
  19   rs372406789    0.02636    0.02636          1          1          1          1     0.8537          1 
  19   rs565422232    0.02683    0.02683          1          1          1          1     0.8643          1 
  19     rs7257555    0.02683    0.02683          1          1          1          1     0.8643          1 
  19   rs534371614    0.02684    0.02684          1          1          1          1     0.8643          1 
  19    rs12983477    0.02701    0.02701          1          1          1          1     0.8643          1 
  19    rs12978425    0.02701    0.02701          1          1          1          1     0.8643          1 
  19     rs7343141    0.02701    0.02701          1          1          1          1     0.8643          1 
  19    rs11667743    0.02701    0.02701          1          1          1          1     0.8643          1 
  19     rs1542785    0.02711    0.02711          1          1          1          1     0.8661          1 
  19   rs113718835    0.02736    0.02736          1          1          1          1     0.8726          1 
  19   rs201789523    0.02743    0.02743          1          1          1          1     0.8734          1 
  19     rs2081879    0.02788    0.02788          1          1          1          1     0.8788          1 
  19     rs6510975    0.02808    0.02808          1          1          1          1     0.8788          1 
  19     rs6510976    0.02808    0.02808          1          1          1          1     0.8788          1 
  19   rs116264657    0.02824    0.02824          1          1          1          1     0.8788          1 
  19   rs144343857    0.02824    0.02824          1          1          1          1     0.8788          1 
  19    rs34501799    0.02832    0.02832          1          1          1          1     0.8788          1 
  19    rs10432321    0.02853    0.02853          1          1          1          1     0.8788          1 
  19    rs56160529    0.02869    0.02869          1          1          1          1     0.8788          1 
  19    rs73012738    0.02874    0.02874          1          1          1          1     0.8788          1 
  19    rs34446693    0.02874    0.02874          1          1          1          1     0.8788          1 
  19   rs146001938    0.02889    0.02889          1          1          1          1     0.8788          1 
  19    rs60772715    0.02892    0.02892          1          1          1          1     0.8788          1 
  19     rs7246313    0.02914    0.02914          1          1          1          1     0.8788          1 
  19     rs7258329    0.02914    0.02914          1          1          1          1     0.8788          1 
  19    rs76049419    0.02922    0.02922          1          1          1          1     0.8788          1 
  19   rs114737389    0.02922    0.02922          1          1          1          1     0.8788          1 
  19    rs57828334    0.02922    0.02922          1          1          1          1     0.8788          1 
  19   rs140649400     0.0293     0.0293          1          1          1          1     0.8788          1 
  19    rs10415518    0.02939    0.02939          1          1          1          1     0.8788          1 
  19   rs112488926     0.0294     0.0294          1          1          1          1     0.8788          1 
  19    rs56367248    0.02949    0.02949          1          1          1          1     0.8788          1 
  19    rs61217964    0.02953    0.02953          1          1          1          1     0.8788          1 
  19      rs348339    0.02965    0.02965          1          1          1          1     0.8788          1 
  19   rs112885461    0.02974    0.02974          1          1          1          1     0.8788          1 
  19    rs59145526    0.02974    0.02974          1          1          1          1     0.8788          1 
  19    rs10405956    0.02981    0.02981          1          1          1          1     0.8788          1 
  19    rs10418929    0.02981    0.02981          1          1          1          1     0.8788          1 
  19    rs71165277    0.02993    0.02993          1          1          1          1     0.8788          1 
  19   rs554319457    0.03001    0.03001          1          1          1          1     0.8788          1 
  19     rs8111024    0.03001    0.03001          1          1          1          1     0.8788          1 
  19      rs364611     0.0301     0.0301          1          1          1          1     0.8788          1 
  19    rs79877761    0.03014    0.03014          1          1          1          1     0.8788          1 
  19    rs61755866    0.03014    0.03014          1          1          1          1     0.8788          1 
  19    rs10418534    0.03018    0.03018          1          1          1          1     0.8788          1 
  19    rs72620539    0.03018    0.03018          1          1          1          1     0.8788          1 
  19   rs200216025     0.0302     0.0302          1          1          1          1     0.8788          1 
  19    rs62107580     0.0302     0.0302          1          1          1          1     0.8788          1 
  19   rs373917639    0.03021    0.03021          1          1          1          1     0.8788          1 
  19     rs9749347    0.03028    0.03028          1          1          1          1     0.8788          1 
  19    rs56219725    0.03028    0.03028          1          1          1          1     0.8788          1 
  19    rs11085782    0.03028    0.03028          1          1          1          1     0.8788          1 
  19     rs1862463    0.03028    0.03028          1          1          1          1     0.8788          1 
  19     rs7260214    0.03028    0.03028          1          1          1          1     0.8788          1 
  19     rs2161444    0.03028    0.03028          1          1          1          1     0.8788          1 
  19     rs7247508    0.03028    0.03028          1          1          1          1     0.8788          1 
  19    rs79188675    0.03029    0.03029          1          1          1          1     0.8788          1 
  19    rs76305978    0.03034    0.03034          1          1          1          1     0.8788          1 
  19     rs7247751    0.03034    0.03034          1          1          1          1     0.8788          1 
  19     rs4804420    0.03034    0.03034          1          1          1          1     0.8788          1 
  19     rs4804424    0.03034    0.03034          1          1          1          1     0.8788          1 
  19     rs4804426    0.03034    0.03034          1          1          1          1     0.8788          1 
  19    rs10416429    0.03034    0.03034          1          1          1          1     0.8788          1 
  19     rs2279623    0.03039    0.03039          1          1          1          1     0.8788          1 
  19     rs8101385     0.0306     0.0306          1          1          1          1     0.8788          1 
  19    rs80297296    0.03065    0.03065          1          1          1          1     0.8788          1 
  19   rs114831913    0.03079    0.03079          1          1          1          1     0.8788          1 
  19   rs555823706    0.03079    0.03079          1          1          1          1     0.8788          1 
  19   rs142945413    0.03087    0.03087          1          1          1          1     0.8788          1 
  19     rs4804751    0.03087    0.03087          1          1          1          1     0.8788          1 
  19     rs4804754    0.03087    0.03087          1          1          1          1     0.8788          1 
  19    rs59877592    0.03105    0.03105          1          1          1          1     0.8788          1 
  19   rs144965607    0.03108    0.03108          1          1          1          1     0.8788          1 
  19   rs144976216    0.03108    0.03108          1          1          1          1     0.8788          1 
  19   rs377065880    0.03117    0.03117          1          1          1          1     0.8788          1 
  19    rs62118874    0.03117    0.03117          1          1          1          1     0.8788          1 
  19    rs73924362    0.03117    0.03117          1          1          1          1     0.8788          1 
  19    rs79106014    0.03153    0.03153          1          1          1          1     0.8788          1 
  19     rs9304931    0.03162    0.03162          1          1          1          1     0.8788          1 
  19      rs348340    0.03164    0.03164          1          1          1          1     0.8788          1 
  19    rs35412614     0.0319     0.0319          1          1          1          1     0.8788          1 
  19    rs34501900    0.03205    0.03205          1          1          1          1     0.8788          1 
  19    rs34342514    0.03205    0.03205          1          1          1          1     0.8788          1 
  19     rs7250235    0.03215    0.03215          1          1          1          1     0.8788          1 
  19   rs115839971    0.03244    0.03244          1          1          1          1     0.8788          1 
  19   rs576737264    0.03244    0.03244          1          1          1          1     0.8788          1 
  19    rs11878279    0.03244    0.03244          1          1          1          1     0.8788          1 
  19     rs4807870     0.0325     0.0325          1          1          1          1     0.8788          1 
  19     rs1674034    0.03262    0.03262          1          1          1          1     0.8788          1 
  19     rs7260417    0.03273    0.03273          1          1          1          1     0.8788          1 
  19    rs11305442    0.03276    0.03276          1          1          1          1     0.8788          1 
  19    rs12327886    0.03276    0.03276          1          1          1          1     0.8788          1 
  19      rs171093     0.0328     0.0328          1          1          1          1     0.8788          1 
  19      rs344589     0.0328     0.0328          1          1          1          1     0.8788          1 
  19     rs8100562     0.0331     0.0331          1          1          1          1     0.8788          1 
  19     rs8103609    0.03347    0.03347          1          1          1          1     0.8788          1 
  19    rs10415206    0.03353    0.03353          1          1          1          1     0.8788          1 
  19   rs115469221    0.03362    0.03362          1          1          1          1     0.8788          1 
  19    rs77125961    0.03363    0.03363          1          1          1          1     0.8788          1 
  19    rs10426510     0.0337     0.0337          1          1          1          1     0.8788          1 
  19   rs570927397    0.03375    0.03375          1          1          1          1     0.8788          1 
  19    rs10412469    0.03382    0.03382          1          1          1          1     0.8788          1 
  19   rs140515973    0.03382    0.03382          1          1          1          1     0.8788          1 
  19   rs145167324    0.03382    0.03382          1          1          1          1     0.8788          1 
  19    rs28665117    0.03382    0.03382          1          1          1          1     0.8788          1 
  19    rs10417390    0.03382    0.03382          1          1          1          1     0.8788          1 
  19   rs145284991    0.03382    0.03382          1          1          1          1     0.8788          1 
  19    rs10401464    0.03382    0.03382          1          1          1          1     0.8788          1 
  19    rs10418359    0.03382    0.03382          1          1          1          1     0.8788          1 
  19    rs10418760    0.03382    0.03382          1          1          1          1     0.8788          1 
  19    rs10412314    0.03382    0.03382          1          1          1          1     0.8788          1 
  19    rs10418778    0.03382    0.03382          1          1          1          1     0.8788          1 
  19   rs144298319    0.03382    0.03382          1          1          1          1     0.8788          1 
  19   rs186947607    0.03382    0.03382          1          1          1          1     0.8788          1 
  19   rs191744341    0.03382    0.03382          1          1          1          1     0.8788          1 
  19     rs8106901    0.03382    0.03382          1          1          1          1     0.8788          1 
  19    rs73922940    0.03382    0.03382          1          1          1          1     0.8788          1 
  19    rs73922941    0.03382    0.03382          1          1          1          1     0.8788          1 
  19    rs73922942    0.03382    0.03382          1          1          1          1     0.8788          1 
  19    rs17001928    0.03382    0.03382          1          1          1          1     0.8788          1 
  19    rs73922943    0.03382    0.03382          1          1          1          1     0.8788          1 
  19    rs28653025    0.03382    0.03382          1          1          1          1     0.8788          1 
  19    rs28515927    0.03382    0.03382          1          1          1          1     0.8788          1 
  19    rs28588152    0.03382    0.03382          1          1          1          1     0.8788          1 
  19    rs10427155    0.03382    0.03382          1          1          1          1     0.8788          1 
  19    rs10413318    0.03382    0.03382          1          1          1          1     0.8788          1 
  19    rs10406950    0.03382    0.03382          1          1          1          1     0.8788          1 
  19     rs7251888     0.0339     0.0339          1          1          1          1     0.8788          1 
  19     rs7252374     0.0339     0.0339          1          1          1          1     0.8788          1 
  19     rs7252020     0.0339     0.0339          1          1          1          1     0.8788          1 
  19     rs7248749     0.0339     0.0339          1          1          1          1     0.8788          1 
  19    rs66533858    0.03413    0.03413          1          1          1          1     0.8788          1 
  19   rs113834368     0.0342     0.0342          1          1          1          1     0.8788          1 
  19   rs112636853     0.0342     0.0342          1          1          1          1     0.8788          1 
  19   rs145132202     0.0342     0.0342          1          1          1          1     0.8788          1 
  19    rs72982446     0.0342     0.0342          1          1          1          1     0.8788          1 
  19   rs541521794    0.03442    0.03442          1          1          1          1     0.8788          1 
  19    rs56075808    0.03456    0.03456          1          1          1          1     0.8788          1 
  19    rs62123354    0.03456    0.03456          1          1          1          1     0.8788          1 
  19    rs62123355    0.03456    0.03456          1          1          1          1     0.8788          1 
  19    rs62123356    0.03456    0.03456          1          1          1          1     0.8788          1 
  19    rs62123357    0.03456    0.03456          1          1          1          1     0.8788          1 
  19    rs62123358    0.03456    0.03456          1          1          1          1     0.8788          1 
  19    rs62123359    0.03456    0.03456          1          1          1          1     0.8788          1 
  19    rs56158821    0.03456    0.03456          1          1          1          1     0.8788          1 
  19    rs11667319    0.03456    0.03456          1          1          1          1     0.8788          1 
  19    rs11673107    0.03456    0.03456          1          1          1          1     0.8788          1 
  19   rs113364251    0.03456    0.03456          1          1          1          1     0.8788          1 
  19   rs112552841    0.03456    0.03456          1          1          1          1     0.8788          1 
  19    rs62124460    0.03456    0.03456          1          1          1          1     0.8788          1 
  19    rs75668894    0.03456    0.03456          1          1          1          1     0.8788          1 
  19    rs10423989    0.03456    0.03456          1          1          1          1     0.8788          1 
  19    rs12460591    0.03456    0.03456          1          1          1          1     0.8788          1 
  19    rs12460597    0.03456    0.03456          1          1          1          1     0.8788          1 
  19    rs12463194    0.03456    0.03456          1          1          1          1     0.8788          1 
  19    rs12463212    0.03456    0.03456          1          1          1          1     0.8788          1 
  19    rs55858841    0.03456    0.03456          1          1          1          1     0.8788          1 
  19    rs62124520    0.03456    0.03456          1          1          1          1     0.8788          1 
  19    rs10420779    0.03456    0.03456          1          1          1          1     0.8788          1 
  19    rs10426282    0.03456    0.03456          1          1          1          1     0.8788          1 
  19    rs10405419    0.03456    0.03456          1          1          1          1     0.8788          1 
  19     rs9329377    0.03456    0.03456          1          1          1          1     0.8788          1 
  19   rs148094322    0.03468    0.03468          1          1          1          1     0.8788          1 
  19    rs57015940    0.03473    0.03473          1          1          1          1     0.8788          1 
  19    rs62124464    0.03474    0.03474          1          1          1          1     0.8788          1 
  19    rs62124465    0.03474    0.03474          1          1          1          1     0.8788          1 
  19    rs35869342    0.03474    0.03474          1          1          1          1     0.8788          1 
  19     rs8101404    0.03499    0.03499          1          1          1          1      0.883          1 
  19     rs6511831    0.03499    0.03499          1          1          1          1      0.883          1 
  19   rs147599379    0.03512    0.03512          1          1          1          1     0.8841          1 
  19     rs8110313    0.03513    0.03513          1          1          1          1     0.8841          1 
  19   rs546602728    0.03528    0.03528          1          1          1          1     0.8869          1 
  19     rs7507610    0.03543    0.03543          1          1          1          1     0.8874          1 
  19     rs6603139    0.03575    0.03575          1          1          1          1     0.8874          1 
  19   rs528236835    0.03575    0.03575          1          1          1          1     0.8874          1 
  19   rs143891874    0.03575    0.03575          1          1          1          1     0.8874          1 
  19     rs7257658    0.03575    0.03575          1          1          1          1     0.8874          1 
  19     rs9676439    0.03575    0.03575          1          1          1          1     0.8874          1 
  19    rs78484880    0.03575    0.03575          1          1          1          1     0.8874          1 
  19    rs45571440    0.03575    0.03575          1          1          1          1     0.8874          1 
  19     rs6603140    0.03575    0.03575          1          1          1          1     0.8874          1 
  19     rs3924927    0.03586    0.03586          1          1          1          1     0.8874          1 
  19    rs28550332    0.03586    0.03586          1          1          1          1     0.8874          1 
  19    rs12611233    0.03586    0.03586          1          1          1          1     0.8874          1 
  19    rs72486374    0.03601    0.03601          1          1          1          1     0.8893          1 
  19    rs73921558    0.03611    0.03611          1          1          1          1     0.8893          1 
  19   rs201760136    0.03611    0.03611          1          1          1          1     0.8893          1 
  19   rs141325306    0.03612    0.03612          1          1          1          1     0.8893          1 
  19   rs145182380    0.03633    0.03633          1          1          1          1      0.892          1 
  19     rs7260547    0.03633    0.03633          1          1          1          1      0.892          1 
  19    rs60015866    0.03646    0.03646          1          1          1          1     0.8943          1 
  19    rs77828133    0.03673    0.03673          1          1          1          1     0.8997          1 
  19     rs2972583    0.03681    0.03681          1          1          1          1     0.9004          1 
  19     rs1674033    0.03692    0.03692          1          1          1          1     0.9021          1 
  19      rs344618    0.03698    0.03698          1          1          1          1     0.9023          1 
  19     rs3105701     0.0371     0.0371          1          1          1          1     0.9042          1 
  19    rs28423680    0.03717    0.03717          1          1          1          1     0.9046          1 
  19   rs146513546    0.03723    0.03723          1          1          1          1     0.9051          1 
  19      rs348365    0.03731    0.03731          1          1          1          1     0.9057          1 
  19    rs56036274    0.03746    0.03746          1          1          1          1     0.9082          1 
  19   rs563278807    0.03795    0.03795          1          1          1          1     0.9183          1 
  19    rs73920720    0.03797    0.03797          1          1          1          1     0.9183          1 
  19     rs2279626    0.03815    0.03815          1          1          1          1     0.9215          1 
  19    rs28394310    0.03874    0.03874          1          1          1          1     0.9317          1 
  19   rs113319292    0.03874    0.03874          1          1          1          1     0.9317          1 
  19   rs117282984    0.03878    0.03878          1          1          1          1     0.9317          1 
  19   rs118126232    0.03878    0.03878          1          1          1          1     0.9317          1 
  19     rs8106995    0.03894    0.03894          1          1          1          1     0.9317          1 
  19    rs10775589    0.03894    0.03894          1          1          1          1     0.9317          1 
  19      rs426815    0.03897    0.03897          1          1          1          1     0.9317          1 
  19      rs794082    0.03907    0.03907          1          1          1          1     0.9317          1 
  19   rs562812749    0.03924    0.03924          1          1          1          1     0.9317          1 
  19   rs200702132    0.03924    0.03924          1          1          1          1     0.9317          1 
  19    rs11672613    0.03926    0.03926          1          1          1          1     0.9317          1 
  19    rs11260055    0.03932    0.03932          1          1          1          1     0.9317          1 
  19    rs17854645    0.03933    0.03933          1          1          1          1     0.9317          1 
  19    rs12980173    0.03933    0.03933          1          1          1          1     0.9317          1 
  19     rs8102671    0.03937    0.03937          1          1          1          1     0.9317          1 
  19    rs79328422    0.03954    0.03954          1          1          1          1     0.9317          1 
  19    rs77540572    0.03954    0.03954          1          1          1          1     0.9317          1 
  19    rs80280568    0.03954    0.03954          1          1          1          1     0.9317          1 
  19    rs75818590    0.03954    0.03954          1          1          1          1     0.9317          1 
  19      rs374119    0.03954    0.03954          1          1          1          1     0.9317          1 
  19     rs4072910    0.03965    0.03965          1          1          1          1      0.933          1 
  19   rs149272824    0.03974    0.03974          1          1          1          1     0.9338          1 
  19     rs2967635    0.03978    0.03978          1          1          1          1     0.9338          1 
  19     rs3097355    0.03994    0.03994          1          1          1          1     0.9364          1 
  19     rs2562717     0.0403     0.0403          1          1          1          1     0.9437          1 
  19       rs10001    0.04038    0.04038          1          1          1          1     0.9444          1 
  19    rs11672182    0.04043    0.04043          1          1          1          1     0.9444          1 
  19   rs150405158    0.04063    0.04063          1          1          1          1      0.948          1 
  19    rs62121177     0.0408     0.0408          1          1          1          1     0.9508          1 
  19    rs11671305    0.04105    0.04105          1          1          1          1     0.9543          1 
  19    rs11085759    0.04105    0.04105          1          1          1          1     0.9543          1 
  19   rs372718130    0.04114    0.04114          1          1          1          1     0.9552          1 
  19     rs4804749    0.04158    0.04158          1          1          1          1     0.9609          1 
  19   rs149915173    0.04174    0.04174          1          1          1          1     0.9609          1 
  19   rs141161676    0.04174    0.04174          1          1          1          1     0.9609          1 
  19    rs57813543    0.04174    0.04174          1          1          1          1     0.9609          1 
  19    rs57796367    0.04184    0.04184          1          1          1          1     0.9609          1 
  19   rs150302273    0.04201    0.04201          1          1          1          1     0.9609          1 
  19      rs555836     0.0423     0.0423          1          1          1          1     0.9609          1 
  19   rs144744114    0.04236    0.04236          1          1          1          1     0.9609          1 
  19    rs11882170    0.04236    0.04236          1          1          1          1     0.9609          1 
  19   rs145412013    0.04238    0.04238          1          1          1          1     0.9609          1 
  19    rs73498225     0.0425     0.0425          1          1          1          1     0.9609          1 
  19    rs62125171    0.04252    0.04252          1          1          1          1     0.9609          1 
  19    rs11667690    0.04258    0.04258          1          1          1          1     0.9609          1 
  19    rs72988314    0.04258    0.04258          1          1          1          1     0.9609          1 
  19    rs72988324    0.04258    0.04258          1          1          1          1     0.9609          1 
  19   rs111768715    0.04258    0.04258          1          1          1          1     0.9609          1 
  19    rs12974560    0.04259    0.04259          1          1          1          1     0.9609          1 
  19    rs58186620    0.04266    0.04266          1          1          1          1     0.9609          1 
  19    rs78208235     0.0427     0.0427          1          1          1          1     0.9609          1 
  19   rs141181254    0.04274    0.04274          1          1          1          1     0.9609          1 
  19    rs34070649    0.04289    0.04289          1          1          1          1     0.9609          1 
  19    rs12980251    0.04289    0.04289          1          1          1          1     0.9609          1 
  19    rs34593851    0.04289    0.04289          1          1          1          1     0.9609          1 
  19    rs34367204    0.04289    0.04289          1          1          1          1     0.9609          1 
  19    rs35899557    0.04289    0.04289          1          1          1          1     0.9609          1 
  19   rs138501563    0.04289    0.04289          1          1          1          1     0.9609          1 
  19    rs74178113    0.04289    0.04289          1          1          1          1     0.9609          1 
  19    rs34788887    0.04289    0.04289          1          1          1          1     0.9609          1 
  19     rs8108918    0.04311    0.04311          1          1          1          1     0.9609          1 
  19    rs28771971    0.04313    0.04313          1          1          1          1     0.9609          1 
  19     rs6603114    0.04318    0.04318          1          1          1          1     0.9609          1 
  19     rs3890058    0.04322    0.04322          1          1          1          1     0.9609          1 
  19     rs3214464    0.04329    0.04329          1          1          1          1     0.9609          1 
  19   rs138110662    0.04345    0.04345          1          1          1          1     0.9609          1 
  19    rs79770401    0.04364    0.04364          1          1          1          1     0.9609          1 
  19    rs12980126    0.04366    0.04366          1          1          1          1     0.9609          1 
  19     rs1971294    0.04366    0.04366          1          1          1          1     0.9609          1 
  19     rs1971295    0.04366    0.04366          1          1          1          1     0.9609          1 
  19     rs1971296    0.04366    0.04366          1          1          1          1     0.9609          1 
  19     rs8113413    0.04366    0.04366          1          1          1          1     0.9609          1 
  19     rs7253638    0.04366    0.04366          1          1          1          1     0.9609          1 
  19     rs7253639    0.04366    0.04366          1          1          1          1     0.9609          1 
  19     rs1542784    0.04366    0.04366          1          1          1          1     0.9609          1 
  19     rs8112085    0.04378    0.04378          1          1          1          1     0.9609          1 
  19    rs10424829    0.04378    0.04378          1          1          1          1     0.9609          1 
  19   rs116301679    0.04378    0.04378          1          1          1          1     0.9609          1 
  19   rs114274889    0.04379    0.04379          1          1          1          1     0.9609          1 
  19   rs143918466    0.04379    0.04379          1          1          1          1     0.9609          1 
  19     rs3745369    0.04402    0.04402          1          1          1          1     0.9635          1 
  19   rs113189876    0.04415    0.04415          1          1          1          1     0.9635          1 
  19     rs8100656    0.04415    0.04415          1          1          1          1     0.9635          1 
  19    rs17855739    0.04415    0.04415          1          1          1          1     0.9635          1 
  19    rs12019136    0.04415    0.04415          1          1          1          1     0.9635          1 
  19   rs200885736    0.04439    0.04439          1          1          1          1     0.9653          1 
  19     rs2047140    0.04442    0.04442          1          1          1          1     0.9653          1 
  19    rs28413030    0.04458    0.04458          1          1          1          1     0.9653          1 
  19   rs149906060    0.04458    0.04458          1          1          1          1     0.9653          1 
  19    rs35800262    0.04475    0.04475          1          1          1          1     0.9653          1 
  19    rs12985470    0.04475    0.04475          1          1          1          1     0.9653          1 
  19    rs35757137    0.04483    0.04483          1          1          1          1     0.9653          1 
  19    rs34246032    0.04487    0.04487          1          1          1          1     0.9653          1 
  19    rs10416160    0.04499    0.04499          1          1          1          1     0.9653          1 
  19    rs11878476    0.04517    0.04517          1          1          1          1     0.9653          1 
  19     rs4453621    0.04529    0.04529          1          1          1          1     0.9653          1 
  19      rs377237    0.04536    0.04536          1          1          1          1     0.9653          1 
  19      rs416956    0.04536    0.04536          1          1          1          1     0.9653          1 
  19      rs382146    0.04536    0.04536          1          1          1          1     0.9653          1 
  19     rs7260229    0.04545    0.04545          1          1          1          1     0.9653          1 
  19     rs7248021    0.04545    0.04545          1          1          1          1     0.9653          1 
  19     rs7251743    0.04545    0.04545          1          1          1          1     0.9653          1 
  19    rs10561865    0.04545    0.04545          1          1          1          1     0.9653          1 
  19     rs6603100    0.04545    0.04545          1          1          1          1     0.9653          1 
  19     rs6603101    0.04545    0.04545          1          1          1          1     0.9653          1 
  19     rs6603102    0.04545    0.04545          1          1          1          1     0.9653          1 
  19     rs7256394    0.04545    0.04545          1          1          1          1     0.9653          1 
  19     rs7251191    0.04545    0.04545          1          1          1          1     0.9653          1 
  19    rs12151050    0.04545    0.04545          1          1          1          1     0.9653          1 
  19   rs142268685    0.04549    0.04549          1          1          1          1     0.9653          1 
  19    rs57836279    0.04581    0.04581          1          1          1          1      0.971          1 
  19     rs1382354    0.04597    0.04597          1          1          1          1     0.9728          1 
  19   rs143019412    0.04604    0.04604          1          1          1          1     0.9728          1 
  19     rs2287866    0.04605    0.04605          1          1          1          1     0.9728          1 
  19    rs62117478    0.04614    0.04614          1          1          1          1     0.9728          1 
  19     rs3887594    0.04633    0.04633          1          1          1          1     0.9728          1 
  19     rs7256795    0.04634    0.04634          1          1          1          1     0.9728          1 
  19     rs4807831    0.04645    0.04645          1          1          1          1     0.9728          1 
  19      rs184628     0.0468     0.0468          1          1          1          1     0.9728          1 
  19     rs7256464    0.04724    0.04724          1          1          1          1     0.9728          1 
  19   rs527924076    0.04746    0.04746          1          1          1          1     0.9728          1 
  19     rs8101047    0.04752    0.04752          1          1          1          1     0.9728          1 
  19     rs4533396    0.04752    0.04752          1          1          1          1     0.9728          1 
  19    rs74337797    0.04785    0.04785          1          1          1          1     0.9728          1 
  19    rs79444393    0.04785    0.04785          1          1          1          1     0.9728          1 
  19    rs78522267    0.04785    0.04785          1          1          1          1     0.9728          1 
  19   rs137951936    0.04796    0.04796          1          1          1          1     0.9728          1 
  19   rs116489323    0.04796    0.04796          1          1          1          1     0.9728          1 
  19     rs7258610    0.04805    0.04805          1          1          1          1     0.9728          1 
  19     rs1812631    0.04808    0.04808          1          1          1          1     0.9728          1 
  19    rs35585024    0.04808    0.04808          1          1          1          1     0.9728          1 
  19    rs57373144    0.04808    0.04808          1          1          1          1     0.9728          1 
  19    rs10164301    0.04808    0.04808          1          1          1          1     0.9728          1 
  19     rs4807879    0.04808    0.04808          1          1          1          1     0.9728          1 
  19     rs8107928    0.04809    0.04809          1          1          1          1     0.9728          1 
  19     rs6510961    0.04809    0.04809          1          1          1          1     0.9728          1 
  19     rs6510962    0.04809    0.04809          1          1          1          1     0.9728          1 
  19   rs112314402    0.04809    0.04809          1          1          1          1     0.9728          1 
  19   rs111286010    0.04809    0.04809          1          1          1          1     0.9728          1 
  19   rs112998618    0.04809    0.04809          1          1          1          1     0.9728          1 
  19   rs113243461    0.04842    0.04842          1          1          1          1     0.9728          1 
  19   rs150375695     0.0486     0.0486          1          1          1          1     0.9728          1 
  19     rs8108232    0.04866    0.04866          1          1          1          1     0.9728          1 
  19    rs76451352    0.04871    0.04871          1          1          1          1     0.9728          1 
  19    rs62109767    0.04872    0.04872          1          1          1          1     0.9728          1 
  19   rs148315141    0.04874    0.04874          1          1          1          1     0.9728          1 
  19   rs183525843    0.04885    0.04885          1          1          1          1     0.9728          1 
  19   rs116556268    0.04885    0.04885          1          1          1          1     0.9728          1 
  19   rs115408920    0.04885    0.04885          1          1          1          1     0.9728          1 
  19   rs200193129    0.04885    0.04885          1          1          1          1     0.9728          1 
  19   rs527854435    0.04929    0.04929          1          1          1          1     0.9728          1 
  19   rs568488428    0.04929    0.04929          1          1          1          1     0.9728          1 
  19   rs114496761    0.04929    0.04929          1          1          1          1     0.9728          1 
  19   rs190913406    0.04929    0.04929          1          1          1          1     0.9728          1 
  19   rs542188595    0.04929    0.04929          1          1          1          1     0.9728          1 
  19   rs200509291    0.04929    0.04929          1          1          1          1     0.9728          1 
  19   rs530794507    0.04929    0.04929          1          1          1          1     0.9728          1 
  19   rs113626472    0.04929    0.04929          1          1          1          1     0.9728          1 
  19   rs116362549    0.04929    0.04929          1          1          1          1     0.9728          1 
  19   rs115760045    0.04929    0.04929          1          1          1          1     0.9728          1 
  19   rs140700977    0.04929    0.04929          1          1          1          1     0.9728          1 
  19   rs115435435    0.04929    0.04929          1          1          1          1     0.9728          1 
  19    rs77261434    0.04929    0.04929          1          1          1          1     0.9728          1 
  19    rs77484187    0.04932    0.04932          1          1          1          1     0.9728          1 
  19     rs7260363    0.04937    0.04937          1          1          1          1     0.9728          1 
  19    rs74725466     0.0494     0.0494          1          1          1          1     0.9728          1 
  19   rs139228034     0.0494     0.0494          1          1          1          1     0.9728          1 
  19     rs5826921    0.04942    0.04942          1          1          1          1     0.9728          1 
  19    rs58003878    0.04953    0.04953          1          1          1          1     0.9728          1 
  19     rs7249838    0.04958    0.04958          1          1          1          1     0.9728          1 
  19    rs10403588    0.04958    0.04958          1          1          1          1     0.9728          1 
  19    rs11259999    0.05001    0.05001          1          1          1          1     0.9728          1 
  19    rs10416592    0.05001    0.05001          1          1          1          1     0.9728          1 
  19    rs12972001    0.05014    0.05014          1          1          1          1     0.9728          1 
  19   rs149098725    0.05029    0.05029          1          1          1          1     0.9728          1 
  19   rs564048609    0.05031    0.05031          1          1          1          1     0.9728          1 
  19    rs12972649    0.05034    0.05034          1          1          1          1     0.9728          1 
  19    rs75464137    0.05045    0.05045          1          1          1          1     0.9728          1 
  19   rs183936056    0.05061    0.05061          1          1          1          1     0.9728          1 
  19   rs113884244    0.05062    0.05062          1          1          1          1     0.9728          1 
  19     rs6512133    0.05072    0.05072          1          1          1          1     0.9728          1 
  19    rs35914430    0.05081    0.05081          1          1          1          1     0.9728          1 
  19   rs139448364    0.05085    0.05085          1          1          1          1     0.9728          1 
  19    rs62119398    0.05087    0.05087          1          1          1          1     0.9728          1 
  19    rs72990326      0.051      0.051          1          1          1          1     0.9728          1 
  19    rs11569585      0.051      0.051          1          1          1          1     0.9728          1 
  19        rs7951      0.051      0.051          1          1          1          1     0.9728          1 
  19     rs2118706    0.05109    0.05109          1          1          1          1     0.9728          1 
  19   rs201359716    0.05129    0.05129          1          1          1          1     0.9728          1 
  19    rs35055219    0.05131    0.05131          1          1          1          1     0.9728          1 
  19     rs8110533    0.05131    0.05131          1          1          1          1     0.9728          1 
  19    rs12981383    0.05171    0.05171          1          1          1          1     0.9728          1 
  19    rs71174998    0.05171    0.05171          1          1          1          1     0.9728          1 
  19     rs7249130    0.05195    0.05195          1          1          1          1     0.9728          1 
  19    rs79008529      0.052      0.052          1          1          1          1     0.9728          1 
  19      rs778811    0.05202    0.05202          1          1          1          1     0.9728          1 
  19    rs73922200    0.05203    0.05203          1          1          1          1     0.9728          1 
  19    rs77901925    0.05216    0.05216          1          1          1          1     0.9728          1 
  19    rs71179138    0.05219    0.05219          1          1          1          1     0.9728          1 
  19    rs35425863    0.05222    0.05222          1          1          1          1     0.9728          1 
  19    rs28627476    0.05223    0.05223          1          1          1          1     0.9728          1 
  19    rs34222003     0.0523     0.0523          1          1          1          1     0.9728          1 
  19   rs557406319     0.0523     0.0523          1          1          1          1     0.9728          1 
  19   rs550370461     0.0523     0.0523          1          1          1          1     0.9728          1 
  19    rs10411808    0.05239    0.05239          1          1          1          1     0.9728          1 
  19     rs1644755    0.05246    0.05246          1          1          1          1     0.9728          1 
  19    rs11667956    0.05253    0.05253          1          1          1          1     0.9728          1 
  19   rs150202376    0.05265    0.05265          1          1          1          1     0.9728          1 
  19    rs10413947    0.05267    0.05267          1          1          1          1     0.9728          1 
  19    rs12151307    0.05267    0.05267          1          1          1          1     0.9728          1 
  19     rs4804600    0.05281    0.05281          1          1          1          1     0.9728          1 
  19     rs4804601    0.05281    0.05281          1          1          1          1     0.9728          1 
  19     rs4804602    0.05281    0.05281          1          1          1          1     0.9728          1 
  19     rs4804603    0.05281    0.05281          1          1          1          1     0.9728          1 
  19    rs11260069    0.05281    0.05281          1          1          1          1     0.9728          1 
  19    rs11260070    0.05281    0.05281          1          1          1          1     0.9728          1 
  19    rs11260072    0.05281    0.05281          1          1          1          1     0.9728          1 
  19    rs11260073    0.05281    0.05281          1          1          1          1     0.9728          1 
  19    rs12462193    0.05281    0.05281          1          1          1          1     0.9728          1 
  19    rs11260075    0.05281    0.05281          1          1          1          1     0.9728          1 
  19    rs11260076    0.05281    0.05281          1          1          1          1     0.9728          1 
  19   rs111383645    0.05281    0.05281          1          1          1          1     0.9728          1 
  19     rs7249195    0.05281    0.05281          1          1          1          1     0.9728          1 
  19     rs7249339    0.05281    0.05281          1          1          1          1     0.9728          1 
  19    rs11673513    0.05281    0.05281          1          1          1          1     0.9728          1 
  19     rs8107535    0.05281    0.05281          1          1          1          1     0.9728          1 
  19     rs8112164    0.05281    0.05281          1          1          1          1     0.9728          1 
  19     rs8111332    0.05281    0.05281          1          1          1          1     0.9728          1 
  19     rs8108993    0.05281    0.05281          1          1          1          1     0.9728          1 
  19     rs8100171    0.05281    0.05281          1          1          1          1     0.9728          1 
  19    rs12461568    0.05281    0.05281          1          1          1          1     0.9728          1 
  19     rs7248093    0.05281    0.05281          1          1          1          1     0.9728          1 
  19    rs12460296    0.05281    0.05281          1          1          1          1     0.9728          1 
  19    rs66522268    0.05281    0.05281          1          1          1          1     0.9728          1 
  19    rs12463247    0.05281    0.05281          1          1          1          1     0.9728          1 
  19    rs12462162    0.05281    0.05281          1          1          1          1     0.9728          1 
  19     rs7247996    0.05281    0.05281          1          1          1          1     0.9728          1 
  19    rs12983052    0.05281    0.05281          1          1          1          1     0.9728          1 
  19    rs75342878    0.05288    0.05288          1          1          1          1     0.9728          1 
  19   rs116037397     0.0531     0.0531          1          1          1          1     0.9728          1 
  19   rs115177186     0.0533     0.0533          1          1          1          1     0.9728          1 
  19   rs113999770     0.0533     0.0533          1          1          1          1     0.9728          1 
  19   rs369085071     0.0533     0.0533          1          1          1          1     0.9728          1 
  19    rs11569411    0.05354    0.05354          1          1          1          1     0.9728          1 
  19    rs62111426     0.0537     0.0537          1          1          1          1     0.9728          1 
  19    rs76421907    0.05381    0.05381          1          1          1          1     0.9728          1 
  19   rs144662598    0.05381    0.05381          1          1          1          1     0.9728          1 
  19    rs77548987    0.05381    0.05381          1          1          1          1     0.9728          1 
  19    rs79860019    0.05381    0.05381          1          1          1          1     0.9728          1 
  19    rs76528607    0.05381    0.05381          1          1          1          1     0.9728          1 
  19    rs78326104    0.05381    0.05381          1          1          1          1     0.9728          1 
  19    rs79236665    0.05381    0.05381          1          1          1          1     0.9728          1 
  19    rs79608435    0.05381    0.05381          1          1          1          1     0.9728          1 
  19      rs500914    0.05399    0.05399          1          1          1          1     0.9728          1 
  19    rs55999497    0.05422    0.05422          1          1          1          1     0.9728          1 
  19     rs8107767    0.05422    0.05422          1          1          1          1     0.9728          1 
  19     rs3760776    0.05423    0.05423          1          1          1          1     0.9728          1 
  19      rs889187    0.05427    0.05427          1          1          1          1     0.9728          1 
  19      rs889185    0.05427    0.05427          1          1          1          1     0.9728          1 
  19      rs889184    0.05427    0.05427          1          1          1          1     0.9728          1 
  19      rs434364    0.05436    0.05436          1          1          1          1     0.9728          1 
  19   rs116658319     0.0545     0.0545          1          1          1          1     0.9728          1 
  19   rs151174108     0.0545     0.0545          1          1          1          1     0.9728          1 
  19    rs73001538    0.05456    0.05456          1          1          1          1     0.9728          1 
  19    rs13344928    0.05477    0.05477          1          1          1          1     0.9728          1 
  19    rs79828401    0.05479    0.05479          1          1          1          1     0.9728          1 
  19    rs76224268    0.05487    0.05487          1          1          1          1     0.9728          1 
  19     rs1529449    0.05503    0.05503          1          1          1          1     0.9728          1 
  19   rs543034602    0.05511    0.05511          1          1          1          1     0.9728          1 
  19   rs202193430    0.05522    0.05522          1          1          1          1     0.9728          1 
  19   rs202221910    0.05524    0.05524          1          1          1          1     0.9728          1 
  19     rs7250254    0.05538    0.05538          1          1          1          1     0.9728          1 
  19     rs7253794    0.05538    0.05538          1          1          1          1     0.9728          1 
  19     rs4807877    0.05538    0.05538          1          1          1          1     0.9728          1 
  19    rs60507991    0.05538    0.05538          1          1          1          1     0.9728          1 
  19    rs57928945    0.05538    0.05538          1          1          1          1     0.9728          1 
  19     rs8113328    0.05538    0.05538          1          1          1          1     0.9728          1 
  19   rs187250298    0.05584    0.05584          1          1          1          1     0.9728          1 
  19   rs141052635    0.05586    0.05586          1          1          1          1     0.9728          1 
  19    rs61229509    0.05588    0.05588          1          1          1          1     0.9728          1 
  19    rs11669374      0.056      0.056          1          1          1          1     0.9728          1 
  19    rs61588476    0.05615    0.05615          1          1          1          1     0.9728          1 
  19    rs10403764    0.05615    0.05615          1          1          1          1     0.9728          1 
  19     rs2967765    0.05619    0.05619          1          1          1          1     0.9728          1 
  19     rs2910347    0.05619    0.05619          1          1          1          1     0.9728          1 
  19    rs12985273    0.05621    0.05621          1          1          1          1     0.9728          1 
  19   rs115287619    0.05623    0.05623          1          1          1          1     0.9728          1 
  19    rs75360060    0.05637    0.05637          1          1          1          1     0.9728          1 
  19    rs74342709    0.05637    0.05637          1          1          1          1     0.9728          1 
  19    rs79534730    0.05637    0.05637          1          1          1          1     0.9728          1 
  19     rs6603103    0.05645    0.05645          1          1          1          1     0.9728          1 
  19     rs6603104    0.05645    0.05645          1          1          1          1     0.9728          1 
  19     rs6603105    0.05645    0.05645          1          1          1          1     0.9728          1 
  19    rs62111357    0.05645    0.05645          1          1          1          1     0.9728          1 
  19    rs59311011    0.05645    0.05645          1          1          1          1     0.9728          1 
  19   rs555252319     0.0568     0.0568          1          1          1          1     0.9728          1 
  19     rs7343142    0.05695    0.05695          1          1          1          1     0.9728          1 
  19     rs8108439    0.05695    0.05695          1          1          1          1     0.9728          1 
  19    rs12983876    0.05695    0.05695          1          1          1          1     0.9728          1 
  19    rs77790748    0.05697    0.05697          1          1          1          1     0.9728          1 
  19      rs448726    0.05699    0.05699          1          1          1          1     0.9728          1 
  19    rs34837190    0.05699    0.05699          1          1          1          1     0.9728          1 
  19    rs62124727    0.05723    0.05723          1          1          1          1     0.9728          1 
  19      rs552371    0.05752    0.05752          1          1          1          1     0.9728          1 
  19      rs512940    0.05752    0.05752          1          1          1          1     0.9728          1 
  19      rs580456    0.05752    0.05752          1          1          1          1     0.9728          1 
  19      rs542419    0.05752    0.05752          1          1          1          1     0.9728          1 
  19     rs4804315    0.05773    0.05773          1          1          1          1     0.9728          1 
  19   rs111248127    0.05779    0.05779          1          1          1          1     0.9728          1 
  19     rs2591591    0.05784    0.05784          1          1          1          1     0.9728          1 
  19   rs200110031     0.0579     0.0579          1          1          1          1     0.9728          1 
  19      rs898010    0.05809    0.05809          1          1          1          1     0.9728          1 
  19    rs71175833    0.05809    0.05809          1          1          1          1     0.9728          1 
  19      rs368341    0.05811    0.05811          1          1          1          1     0.9728          1 
  19      rs439839    0.05811    0.05811          1          1          1          1     0.9728          1 
  19      rs429682    0.05811    0.05811          1          1          1          1     0.9728          1 
  19   rs112859916     0.0582     0.0582          1          1          1          1     0.9728          1 
  19   rs111359523    0.05824    0.05824          1          1          1          1     0.9728          1 
  19      rs332425    0.05825    0.05825          1          1          1          1     0.9728          1 
  19    rs73921559    0.05825    0.05825          1          1          1          1     0.9728          1 
  19    rs11881158    0.05839    0.05839          1          1          1          1     0.9728          1 
  19      rs489056    0.05847    0.05847          1          1          1          1     0.9728          1 
  19    rs59948067    0.05857    0.05857          1          1          1          1     0.9728          1 
  19   rs113888968     0.0589     0.0589          1          1          1          1     0.9728          1 
  19     rs4804392     0.0591     0.0591          1          1          1          1     0.9728          1 
  19     rs4804394     0.0591     0.0591          1          1          1          1     0.9728          1 
  19    rs73493685     0.0591     0.0591          1          1          1          1     0.9728          1 
  19     rs2396188    0.05925    0.05925          1          1          1          1     0.9728          1 
  19    rs79441499    0.05925    0.05925          1          1          1          1     0.9728          1 
  19    rs10421964    0.05934    0.05934          1          1          1          1     0.9728          1 
  19    rs75397041    0.05937    0.05937          1          1          1          1     0.9728          1 
  19    rs61678563    0.05943    0.05943          1          1          1          1     0.9728          1 
  19     rs1651879    0.05959    0.05959          1          1          1          1     0.9728          1 
  19    rs76824413    0.05965    0.05965          1          1          1          1     0.9728          1 
  19    rs56357015    0.05965    0.05965          1          1          1          1     0.9728          1 
  19    rs58600725    0.05965    0.05965          1          1          1          1     0.9728          1 
  19    rs34882599    0.05965    0.05965          1          1          1          1     0.9728          1 
  19    rs35805499    0.05965    0.05965          1          1          1          1     0.9728          1 
  19    rs61324102    0.05965    0.05965          1          1          1          1     0.9728          1 
  19   rs200063392    0.05965    0.05965          1          1          1          1     0.9728          1 
  19    rs35954420    0.05965    0.05965          1          1          1          1     0.9728          1 
  19    rs34951221    0.05965    0.05965          1          1          1          1     0.9728          1 
  19    rs35921610    0.05965    0.05965          1          1          1          1     0.9728          1 
  19    rs34737362    0.05965    0.05965          1          1          1          1     0.9728          1 
  19    rs36042114    0.05965    0.05965          1          1          1          1     0.9728          1 
  19    rs73506515    0.05965    0.05965          1          1          1          1     0.9728          1 
  19   rs112729727    0.05965    0.05965          1          1          1          1     0.9728          1 
  19   rs113765639    0.05965    0.05965          1          1          1          1     0.9728          1 
  19   rs113161408    0.05965    0.05965          1          1          1          1     0.9728          1 
  19    rs73921517    0.05965    0.05965          1          1          1          1     0.9728          1 
  19    rs73921519    0.05965    0.05965          1          1          1          1     0.9728          1 
  19    rs66683559    0.05965    0.05965          1          1          1          1     0.9728          1 
  19    rs73921520    0.05965    0.05965          1          1          1          1     0.9728          1 
  19    rs55933885    0.05965    0.05965          1          1          1          1     0.9728          1 
  19    rs55823831    0.05965    0.05965          1          1          1          1     0.9728          1 
  19    rs55662346    0.05965    0.05965          1          1          1          1     0.9728          1 
  19    rs56994937    0.05965    0.05965          1          1          1          1     0.9728          1 
  19   rs113921198    0.05965    0.05965          1          1          1          1     0.9728          1 
  19   rs112823730    0.05965    0.05965          1          1          1          1     0.9728          1 
  19    rs35381137    0.05965    0.05965          1          1          1          1     0.9728          1 
  19    rs79024319    0.05965    0.05965          1          1          1          1     0.9728          1 
  19    rs76971274    0.05965    0.05965          1          1          1          1     0.9728          1 
  19   rs377487829    0.05965    0.05965          1          1          1          1     0.9728          1 
  19    rs35371613    0.05965    0.05965          1          1          1          1     0.9728          1 
  19    rs35387182    0.05965    0.05965          1          1          1          1     0.9728          1 
  19    rs34590744    0.05965    0.05965          1          1          1          1     0.9728          1 
  19    rs73489921    0.05965    0.05965          1          1          1          1     0.9728          1 
  19    rs35055364    0.05965    0.05965          1          1          1          1     0.9728          1 
  19    rs35522535    0.05965    0.05965          1          1          1          1     0.9728          1 
  19    rs56705009    0.05965    0.05965          1          1          1          1     0.9728          1 
  19    rs58342410    0.05965    0.05965          1          1          1          1     0.9728          1 
  19    rs57720845    0.05965    0.05965          1          1          1          1     0.9728          1 
  19    rs57638176    0.05965    0.05965          1          1          1          1     0.9728          1 
  19   rs141096956     0.0598     0.0598          1          1          1          1     0.9728          1 
  19      rs164018    0.05983    0.05983          1          1          1          1     0.9728          1 
  19    rs10418768    0.05995    0.05995          1          1          1          1     0.9728          1 
  19     rs8106042    0.06005    0.06005          1          1          1          1     0.9728          1 
  19     rs6510865    0.06008    0.06008          1          1          1          1     0.9728          1 
  19   rs200976491     0.0602     0.0602          1          1          1          1     0.9728          1 
  19    rs77239504     0.0602     0.0602          1          1          1          1     0.9728          1 
  19   rs114378028     0.0602     0.0602          1          1          1          1     0.9728          1 
  19   rs112634049     0.0602     0.0602          1          1          1          1     0.9728          1 
  19    rs80350027     0.0602     0.0602          1          1          1          1     0.9728          1 
  19    rs77545091     0.0602     0.0602          1          1          1          1     0.9728          1 
  19    rs75387087     0.0602     0.0602          1          1          1          1     0.9728          1 
  19   rs112543183     0.0602     0.0602          1          1          1          1     0.9728          1 
  19   rs141153905     0.0602     0.0602          1          1          1          1     0.9728          1 
  19     rs7252142     0.0603     0.0603          1          1          1          1     0.9728          1 
  19     rs7248276    0.06031    0.06031          1          1          1          1     0.9728          1 
  19     rs7251600    0.06031    0.06031          1          1          1          1     0.9728          1 
  19    rs34460450    0.06031    0.06031          1          1          1          1     0.9728          1 
  19    rs10416571    0.06032    0.06032          1          1          1          1     0.9728          1 
  19    rs10408607    0.06032    0.06032          1          1          1          1     0.9728          1 
  19    rs74697733    0.06059    0.06059          1          1          1          1     0.9728          1 
  19   rs146374600    0.06059    0.06059          1          1          1          1     0.9728          1 
  19   rs148405606    0.06059    0.06059          1          1          1          1     0.9728          1 
  19    rs12977979    0.06063    0.06063          1          1          1          1     0.9728          1 
  19    rs59615742    0.06065    0.06065          1          1          1          1     0.9728          1 
  19    rs10426863    0.06065    0.06065          1          1          1          1     0.9728          1 
  19     rs9653131    0.06075    0.06075          1          1          1          1     0.9728          1 
  19   rs149144422    0.06075    0.06075          1          1          1          1     0.9728          1 
  19   rs114514471    0.06075    0.06075          1          1          1          1     0.9728          1 
  19    rs12327646    0.06075    0.06075          1          1          1          1     0.9728          1 
  19    rs12327841    0.06075    0.06075          1          1          1          1     0.9728          1 
  19    rs10407881    0.06083    0.06083          1          1          1          1     0.9728          1 
  19   rs112986420    0.06089    0.06089          1          1          1          1     0.9728          1 
  19    rs58173840    0.06094    0.06094          1          1          1          1     0.9728          1 
  19     rs1469082    0.06095    0.06095          1          1          1          1     0.9728          1 
  19   rs567823831    0.06101    0.06101          1          1          1          1     0.9731          1 
  19   rs201551767    0.06108    0.06108          1          1          1          1     0.9735          1 
  19    rs74779691    0.06129    0.06129          1          1          1          1     0.9759          1 
  19   rs116260887     0.0614     0.0614          1          1          1          1     0.9764          1 
  19    rs59384601    0.06142    0.06142          1          1          1          1     0.9764          1 
  19    rs10409055    0.06165    0.06165          1          1          1          1     0.9783          1 
  19    rs10409558    0.06165    0.06165          1          1          1          1     0.9783          1 
  19     rs3833294    0.06177    0.06177          1          1          1          1     0.9791          1 
  19    rs10427003     0.0618     0.0618          1          1          1          1     0.9791          1 
  19   rs560244481    0.06205    0.06205          1          1          1          1     0.9823          1 
  19    rs10404599    0.06221    0.06221          1          1          1          1     0.9832          1 
  19    rs61027285    0.06221    0.06221          1          1          1          1     0.9832          1 
  19     rs3219175    0.06244    0.06244          1          1          1          1     0.9859          1 
  19    rs34080680    0.06253    0.06253          1          1          1          1     0.9859          1 
  19    rs35407097    0.06253    0.06253          1          1          1          1     0.9859          1 
  19   rs145322928    0.06264    0.06264          1          1          1          1     0.9861          1 
  19   rs200143462    0.06271    0.06271          1          1          1          1     0.9861          1 
  19   rs368540942     0.0629     0.0629          1          1          1          1     0.9861          1 
  19     rs2012357     0.0629     0.0629          1          1          1          1     0.9861          1 
  19   rs141891210    0.06294    0.06294          1          1          1          1     0.9861          1 
  19   rs112476482    0.06295    0.06295          1          1          1          1     0.9861          1 
  19    rs28687060    0.06299    0.06299          1          1          1          1     0.9861          1 
  19   rs201491237      0.063      0.063          1          1          1          1     0.9861          1 
  19     rs7260208    0.06301    0.06301          1          1          1          1     0.9861          1 
  19     rs1862460    0.06333    0.06333          1          1          1          1     0.9888          1 
  19   rs111662308    0.06341    0.06341          1          1          1          1     0.9888          1 
  19     rs4807849    0.06345    0.06345          1          1          1          1     0.9888          1 
  19   rs201342740    0.06352    0.06352          1          1          1          1     0.9888          1 
  19    rs10420313    0.06366    0.06366          1          1          1          1     0.9888          1 
  19      rs250506    0.06387    0.06387          1          1          1          1     0.9888          1 
  19    rs10413643    0.06393    0.06393          1          1          1          1     0.9888          1 
  19    rs12979990    0.06396    0.06396          1          1          1          1     0.9888          1 
  19     rs2335631    0.06397    0.06397          1          1          1          1     0.9888          1 
  19      rs250512    0.06409    0.06409          1          1          1          1     0.9888          1 
  19     rs2241591    0.06409    0.06409          1          1          1          1     0.9888          1 
  19   rs112992332    0.06409    0.06409          1          1          1          1     0.9888          1 
  19   rs113225496    0.06409    0.06409          1          1          1          1     0.9888          1 
  19    rs80315444    0.06421    0.06421          1          1          1          1     0.9888          1 
  19   rs111525981    0.06421    0.06421          1          1          1          1     0.9888          1 
  19   rs111253111    0.06421    0.06421          1          1          1          1     0.9888          1 
  19     rs9941457    0.06421    0.06421          1          1          1          1     0.9888          1 
  19   rs113309267    0.06421    0.06421          1          1          1          1     0.9888          1 
  19   rs545322015    0.06424    0.06424          1          1          1          1     0.9888          1 
  19    rs80194034    0.06433    0.06433          1          1          1          1     0.9888          1 
  19     rs8112190    0.06435    0.06435          1          1          1          1     0.9888          1 
  19     rs7257358    0.06448    0.06448          1          1          1          1     0.9888          1 
  19     rs3786686    0.06448    0.06448          1          1          1          1     0.9888          1 
  19   rs201495932     0.0647     0.0647          1          1          1          1     0.9888          1 
  19    rs58013530    0.06483    0.06483          1          1          1          1     0.9888          1 
  19    rs73924353    0.06491    0.06491          1          1          1          1     0.9888          1 
  19   rs111914883    0.06491    0.06491          1          1          1          1     0.9888          1 
  19      rs472709    0.06513    0.06513          1          1          1          1     0.9888          1 
  19    rs34261365    0.06514    0.06514          1          1          1          1     0.9888          1 
  19    rs73488463    0.06515    0.06515          1          1          1          1     0.9888          1 
  19    rs10574751    0.06517    0.06517          1          1          1          1     0.9888          1 
  19     rs9676367    0.06543    0.06543          1          1          1          1     0.9888          1 
  19    rs59695609     0.0656     0.0656          1          1          1          1     0.9888          1 
  19    rs61515378     0.0656     0.0656          1          1          1          1     0.9888          1 
  19    rs59765738     0.0656     0.0656          1          1          1          1     0.9888          1 
  19   rs552499372    0.06563    0.06563          1          1          1          1     0.9888          1 
  19    rs36016119    0.06593    0.06593          1          1          1          1     0.9888          1 
  19   rs113836633    0.06602    0.06602          1          1          1          1     0.9888          1 
  19   rs150933933    0.06605    0.06605          1          1          1          1     0.9888          1 
  19    rs35619681     0.0663     0.0663          1          1          1          1     0.9888          1 
  19     rs2112929    0.06634    0.06634          1          1          1          1     0.9888          1 
  19    rs11881333    0.06644    0.06644          1          1          1          1     0.9888          1 
  19     rs8100137    0.06666    0.06666          1          1          1          1     0.9888          1 
  19    rs60293701    0.06685    0.06685          1          1          1          1     0.9888          1 
  19   rs140250767    0.06716    0.06716          1          1          1          1     0.9888          1 
  19   rs372044901    0.06749    0.06749          1          1          1          1     0.9888          1 
  19    rs34846316    0.06785    0.06785          1          1          1          1     0.9888          1 
  19   rs113940601    0.06792    0.06792          1          1          1          1     0.9888          1 
  19    rs73484406    0.06792    0.06792          1          1          1          1     0.9888          1 
  19    rs12974739    0.06798    0.06798          1          1          1          1     0.9888          1 
  19    rs10417444    0.06798    0.06798          1          1          1          1     0.9888          1 
  19     rs2967624    0.06798    0.06798          1          1          1          1     0.9888          1 
  19   rs113431901      0.068      0.068          1          1          1          1     0.9888          1 
  19    rs57355800    0.06802    0.06802          1          1          1          1     0.9888          1 
  19    rs75883363    0.06812    0.06812          1          1          1          1     0.9888          1 
  19   rs114640829    0.06812    0.06812          1          1          1          1     0.9888          1 
  19    rs74677083    0.06812    0.06812          1          1          1          1     0.9888          1 
  19   rs115310879    0.06812    0.06812          1          1          1          1     0.9888          1 
  19   rs116348910    0.06812    0.06812          1          1          1          1     0.9888          1 
  19    rs10405572    0.06812    0.06812          1          1          1          1     0.9888          1 
  19    rs28630864    0.06812    0.06812          1          1          1          1     0.9888          1 
  19    rs28472921    0.06812    0.06812          1          1          1          1     0.9888          1 
  19    rs75726088    0.06812    0.06812          1          1          1          1     0.9888          1 
  19    rs10414303    0.06812    0.06812          1          1          1          1     0.9888          1 
  19   rs145191620    0.06812    0.06812          1          1          1          1     0.9888          1 
  19   rs142324633    0.06812    0.06812          1          1          1          1     0.9888          1 
  19    rs10407833    0.06812    0.06812          1          1          1          1     0.9888          1 
  19    rs10404282    0.06812    0.06812          1          1          1          1     0.9888          1 
  19    rs10412736    0.06812    0.06812          1          1          1          1     0.9888          1 
  19    rs10418789    0.06812    0.06812          1          1          1          1     0.9888          1 
  19    rs10412164    0.06812    0.06812          1          1          1          1     0.9888          1 
  19    rs10404928    0.06812    0.06812          1          1          1          1     0.9888          1 
  19   rs116258890    0.06812    0.06812          1          1          1          1     0.9888          1 
  19   rs114735679    0.06812    0.06812          1          1          1          1     0.9888          1 
  19     rs1865062    0.06812    0.06812          1          1          1          1     0.9888          1 
  19   rs146950743    0.06812    0.06812          1          1          1          1     0.9888          1 
  19   rs148748105    0.06812    0.06812          1          1          1          1     0.9888          1 
  19    rs10404353    0.06812    0.06812          1          1          1          1     0.9888          1 
  19     rs9916953    0.06812    0.06812          1          1          1          1     0.9888          1 
  19   rs112758849    0.06812    0.06812          1          1          1          1     0.9888          1 
  19    rs56313992    0.06813    0.06813          1          1          1          1     0.9888          1 
  19     rs7254240    0.06823    0.06823          1          1          1          1     0.9888          1 
  19      rs534758    0.06829    0.06829          1          1          1          1     0.9888          1 
  19   rs141227959    0.06853    0.06853          1          1          1          1     0.9888          1 
  19    rs79598435    0.06853    0.06853          1          1          1          1     0.9888          1 
  19   rs143012390    0.06853    0.06853          1          1          1          1     0.9888          1 
  19    rs71941306    0.06854    0.06854          1          1          1          1     0.9888          1 
  19     rs7256710    0.06855    0.06855          1          1          1          1     0.9888          1 
  19   rs113721852    0.06878    0.06878          1          1          1          1     0.9888          1 
  19     rs8111335    0.06879    0.06879          1          1          1          1     0.9888          1 
  19    rs75461488    0.06884    0.06884          1          1          1          1     0.9888          1 
  19   rs573939462    0.06888    0.06888          1          1          1          1     0.9888          1 
  19   rs115547488    0.06889    0.06889          1          1          1          1     0.9888          1 
  19    rs75798583    0.06889    0.06889          1          1          1          1     0.9888          1 
  19   rs112948997    0.06907    0.06907          1          1          1          1     0.9888          1 
  19      rs370209    0.06972    0.06972          1          1          1          1     0.9888          1 
  19     rs8104481    0.06979    0.06979          1          1          1          1     0.9888          1 
  19     rs2562020    0.06999    0.06999          1          1          1          1     0.9888          1 
  19    rs11085197       0.07       0.07          1          1          1          1     0.9888          1 
  19     rs8110497    0.07004    0.07004          1          1          1          1     0.9888          1 
  19    rs72992520     0.0701     0.0701          1          1          1          1     0.9888          1 
  19      rs794087     0.0701     0.0701          1          1          1          1     0.9888          1 
  19   rs139741322    0.07024    0.07024          1          1          1          1     0.9888          1 
  19    rs11880234    0.07024    0.07024          1          1          1          1     0.9888          1 
  19    rs58933546    0.07045    0.07045          1          1          1          1     0.9888          1 
  19   rs114205023    0.07045    0.07045          1          1          1          1     0.9888          1 
  19   rs187466049    0.07045    0.07045          1          1          1          1     0.9888          1 
  19   rs112002107    0.07045    0.07045          1          1          1          1     0.9888          1 
  19    rs35596358    0.07047    0.07047          1          1          1          1     0.9888          1 
  19    rs10410267    0.07058    0.07058          1          1          1          1     0.9888          1 
  19   rs144117752    0.07067    0.07067          1          1          1          1     0.9888          1 
  19   rs139820684    0.07071    0.07071          1          1          1          1     0.9888          1 
  19     rs2967634    0.07084    0.07084          1          1          1          1     0.9888          1 
  19     rs4804298    0.07093    0.07093          1          1          1          1     0.9888          1 
  19     rs8107099    0.07095    0.07095          1          1          1          1     0.9888          1 
  19    rs76080299    0.07095    0.07095          1          1          1          1     0.9888          1 
  19      rs610999    0.07095    0.07095          1          1          1          1     0.9888          1 
  19      rs392751    0.07095    0.07095          1          1          1          1     0.9888          1 
  19      rs425796    0.07095    0.07095          1          1          1          1     0.9888          1 
  19      rs454453    0.07095    0.07095          1          1          1          1     0.9888          1 
  19      rs390821    0.07095    0.07095          1          1          1          1     0.9888          1 
  19      rs438580    0.07095    0.07095          1          1          1          1     0.9888          1 
  19     rs7260397    0.07095    0.07095          1          1          1          1     0.9888          1 
  19     rs7260400    0.07095    0.07095          1          1          1          1     0.9888          1 
  19      rs409761    0.07095    0.07095          1          1          1          1     0.9888          1 
  19      rs370582    0.07095    0.07095          1          1          1          1     0.9888          1 
  19      rs429407    0.07095    0.07095          1          1          1          1     0.9888          1 
  19    rs10403619    0.07103    0.07103          1          1          1          1     0.9888          1 
  19     rs4482400    0.07103    0.07103          1          1          1          1     0.9888          1 
  19     rs8102764    0.07103    0.07103          1          1          1          1     0.9888          1 
  19     rs4372802    0.07103    0.07103          1          1          1          1     0.9888          1 
  19   rs146204452    0.07113    0.07113          1          1          1          1     0.9888          1 
  19    rs28599733    0.07124    0.07124          1          1          1          1     0.9888          1 
  19    rs10415658    0.07127    0.07127          1          1          1          1     0.9888          1 
  19    rs55917268    0.07127    0.07127          1          1          1          1     0.9888          1 
  19    rs12459040    0.07127    0.07127          1          1          1          1     0.9888          1 
  19     rs9305034    0.07127    0.07127          1          1          1          1     0.9888          1 
  19   rs578252915    0.07127    0.07127          1          1          1          1     0.9888          1 
  19     rs2163816    0.07127    0.07127          1          1          1          1     0.9888          1 
  19    rs10418591    0.07127    0.07127          1          1          1          1     0.9888          1 
  19    rs78569841    0.07131    0.07131          1          1          1          1     0.9888          1 
  19   rs140399517    0.07133    0.07133          1          1          1          1     0.9888          1 
  19   rs112827254    0.07145    0.07145          1          1          1          1     0.9888          1 
  19   rs114662403    0.07157    0.07157          1          1          1          1     0.9888          1 
  19    rs74897580    0.07167    0.07167          1          1          1          1     0.9888          1 
  19   rs200613225    0.07185    0.07185          1          1          1          1     0.9888          1 
  19   rs555434322    0.07192    0.07192          1          1          1          1     0.9888          1 
  19   rs565696136    0.07192    0.07192          1          1          1          1     0.9888          1 
  19   rs114259780    0.07202    0.07202          1          1          1          1     0.9888          1 
  19    rs11878742    0.07204    0.07204          1          1          1          1     0.9888          1 
  19    rs28753769     0.0723     0.0723          1          1          1          1     0.9888          1 
  19    rs12980486    0.07231    0.07231          1          1          1          1     0.9888          1 
  19    rs12984534    0.07238    0.07238          1          1          1          1     0.9888          1 
  19   rs113611719    0.07238    0.07238          1          1          1          1     0.9888          1 
  19   rs148758501    0.07242    0.07242          1          1          1          1     0.9888          1 
  19   rs545863264    0.07243    0.07243          1          1          1          1     0.9888          1 
  19      rs683729    0.07255    0.07255          1          1          1          1     0.9888          1 
  19      rs885433    0.07262    0.07262          1          1          1          1     0.9888          1 
  19      rs461970    0.07265    0.07265          1          1          1          1     0.9888          1 
  19    rs35414377     0.0731     0.0731          1          1          1          1     0.9888          1 
  19    rs58245471     0.0731     0.0731          1          1          1          1     0.9888          1 
  19     rs8103977     0.0731     0.0731          1          1          1          1     0.9888          1 
  19     rs8113765     0.0731     0.0731          1          1          1          1     0.9888          1 
  19      rs447573    0.07345    0.07345          1          1          1          1     0.9888          1 
  19     rs2547447    0.07345    0.07345          1          1          1          1     0.9888          1 
  19    rs55810426    0.07345    0.07345          1          1          1          1     0.9888          1 
  19   rs144388403    0.07346    0.07346          1          1          1          1     0.9888          1 
  19    rs12610619    0.07365    0.07365          1          1          1          1     0.9888          1 
  19    rs12610640    0.07365    0.07365          1          1          1          1     0.9888          1 
  19    rs28620539    0.07378    0.07378          1          1          1          1     0.9888          1 
  19    rs10406045    0.07378    0.07378          1          1          1          1     0.9888          1 
  19    rs28459042    0.07378    0.07378          1          1          1          1     0.9888          1 
  19   rs114202831    0.07393    0.07393          1          1          1          1     0.9888          1 
  19    rs12608694    0.07403    0.07403          1          1          1          1     0.9888          1 
  19   rs202176139    0.07407    0.07407          1          1          1          1     0.9888          1 
  19     rs7257367    0.07445    0.07445          1          1          1          1     0.9888          1 
  19    rs11666078    0.07445    0.07445          1          1          1          1     0.9888          1 
  19    rs12327692    0.07457    0.07457          1          1          1          1     0.9888          1 
  19    rs12327576    0.07457    0.07457          1          1          1          1     0.9888          1 
  19      rs332426    0.07467    0.07467          1          1          1          1     0.9888          1 
  19    rs12610686    0.07471    0.07471          1          1          1          1     0.9888          1 
  19    rs73490726    0.07471    0.07471          1          1          1          1     0.9888          1 
  19     rs9329383    0.07489    0.07489          1          1          1          1     0.9888          1 
  19   rs572582124    0.07504    0.07504          1          1          1          1     0.9888          1 
  19    rs12609647    0.07512    0.07512          1          1          1          1     0.9888          1 
  19    rs77927328    0.07512    0.07512          1          1          1          1     0.9888          1 
  19    rs10414323    0.07516    0.07516          1          1          1          1     0.9888          1 
  19    rs10409542    0.07522    0.07522          1          1          1          1     0.9888          1 
  19    rs35899614    0.07523    0.07523          1          1          1          1     0.9888          1 
  19    rs10419177    0.07531    0.07531          1          1          1          1     0.9888          1 
  19    rs10419595    0.07531    0.07531          1          1          1          1     0.9888          1 
  19    rs62125125    0.07531    0.07531          1          1          1          1     0.9888          1 
  19    rs12608462    0.07538    0.07538          1          1          1          1     0.9888          1 
  19    rs12608473    0.07538    0.07538          1          1          1          1     0.9888          1 
  19    rs73498222    0.07549    0.07549          1          1          1          1     0.9888          1 
  19   rs114076105     0.0757     0.0757          1          1          1          1     0.9888          1 
  19     rs3055535    0.07576    0.07576          1          1          1          1     0.9888          1 
  19     rs4804589    0.07579    0.07579          1          1          1          1     0.9888          1 
  19    rs12982801    0.07579    0.07579          1          1          1          1     0.9888          1 
  19    rs72121393    0.07579    0.07579          1          1          1          1     0.9888          1 
  19      rs425514    0.07607    0.07607          1          1          1          1     0.9888          1 
  19    rs12983000    0.07608    0.07608          1          1          1          1     0.9888          1 
  19   rs145275499    0.07624    0.07624          1          1          1          1     0.9888          1 
  19      rs890856    0.07628    0.07628          1          1          1          1     0.9888          1 
  19    rs12151140    0.07628    0.07628          1          1          1          1     0.9888          1 
  19   rs184027276    0.07635    0.07635          1          1          1          1     0.9888          1 
  19   rs148705082    0.07642    0.07642          1          1          1          1     0.9888          1 
  19   rs115849647    0.07649    0.07649          1          1          1          1     0.9888          1 
  19   rs556160910    0.07674    0.07674          1          1          1          1     0.9888          1 
  19     rs4804251    0.07682    0.07682          1          1          1          1     0.9888          1 
  19     rs4804252    0.07682    0.07682          1          1          1          1     0.9888          1 
  19    rs79652720    0.07688    0.07688          1          1          1          1     0.9888          1 
  19   rs116353179    0.07688    0.07688          1          1          1          1     0.9888          1 
  19     rs1609453    0.07725    0.07725          1          1          1          1     0.9888          1 
  19   rs147167265    0.07725    0.07725          1          1          1          1     0.9888          1 
  19      rs348355    0.07733    0.07733          1          1          1          1     0.9888          1 
  19     rs7257191    0.07742    0.07742          1          1          1          1     0.9888          1 
  19    rs10420783     0.0776     0.0776          1          1          1          1     0.9888          1 
  19    rs10402876    0.07789    0.07789          1          1          1          1     0.9888          1 
  19   rs113900022    0.07798    0.07798          1          1          1          1     0.9888          1 
  19     rs1379868    0.07799    0.07799          1          1          1          1     0.9888          1 
  19   rs558894778      0.078      0.078          1          1          1          1     0.9888          1 
  19    rs10424782    0.07801    0.07801          1          1          1          1     0.9888          1 
  19   rs142400770    0.07817    0.07817          1          1          1          1     0.9888          1 
  19   rs140222265    0.07817    0.07817          1          1          1          1     0.9888          1 
  19   rs116485632    0.07817    0.07817          1          1          1          1     0.9888          1 
  19   rs115904642    0.07817    0.07817          1          1          1          1     0.9888          1 
  19   rs142148789    0.07817    0.07817          1          1          1          1     0.9888          1 
  19     rs6511893     0.0782     0.0782          1          1          1          1     0.9888          1 
  19    rs10415047    0.07821    0.07821          1          1          1          1     0.9888          1 
  19    rs12986054    0.07824    0.07824          1          1          1          1     0.9888          1 
  19      rs348386    0.07833    0.07833          1          1          1          1     0.9888          1 
  19   rs535257402    0.07836    0.07836          1          1          1          1     0.9888          1 
  19      rs330881    0.07839    0.07839          1          1          1          1     0.9888          1 
  19      rs447684    0.07839    0.07839          1          1          1          1     0.9888          1 
  19     rs1645800     0.0786     0.0786          1          1          1          1     0.9888          1 
  19      rs344617    0.07862    0.07862          1          1          1          1     0.9888          1 
  19    rs73500311    0.07862    0.07862          1          1          1          1     0.9888          1 
  19   rs562549260    0.07874    0.07874          1          1          1          1     0.9888          1 
  19    rs60163647    0.07885    0.07885          1          1          1          1     0.9888          1 
  19   rs115729063    0.07892    0.07892          1          1          1          1     0.9888          1 
  19     rs4804059    0.07894    0.07894          1          1          1          1     0.9888          1 
  19   rs527339576    0.07931    0.07931          1          1          1          1     0.9888          1 
  19    rs57698744    0.07931    0.07931          1          1          1          1     0.9888          1 
  19    rs77509849    0.07944    0.07944          1          1          1          1     0.9888          1 
  19   rs116246092     0.0795     0.0795          1          1          1          1     0.9888          1 
  19    rs74822522    0.07955    0.07955          1          1          1          1     0.9888          1 
  19   rs545025379    0.07955    0.07955          1          1          1          1     0.9888          1 
  19   rs530680804    0.07955    0.07955          1          1          1          1     0.9888          1 
  19   rs187620114    0.07955    0.07955          1          1          1          1     0.9888          1 
  19   rs587618882    0.07955    0.07955          1          1          1          1     0.9888          1 
  19   rs556489723    0.07955    0.07955          1          1          1          1     0.9888          1 
  19     rs8112929    0.07959    0.07959          1          1          1          1     0.9888          1 
  19   rs146046646    0.07979    0.07979          1          1          1          1     0.9888          1 
  19    rs79238723    0.07979    0.07979          1          1          1          1     0.9888          1 
  19    rs75838623    0.07979    0.07979          1          1          1          1     0.9888          1 
  19    rs61006516    0.07979    0.07979          1          1          1          1     0.9888          1 
  19    rs61411575    0.07979    0.07979          1          1          1          1     0.9888          1 
  19    rs61594329    0.07979    0.07979          1          1          1          1     0.9888          1 
  19    rs55932604    0.07979    0.07979          1          1          1          1     0.9888          1 
  19    rs75438961    0.07979    0.07979          1          1          1          1     0.9888          1 
  19   rs149733827    0.07979    0.07979          1          1          1          1     0.9888          1 
  19   rs201294597    0.07979    0.07979          1          1          1          1     0.9888          1 
  19    rs76506598    0.07979    0.07979          1          1          1          1     0.9888          1 
  19    rs74467981    0.07979    0.07979          1          1          1          1     0.9888          1 
  19   rs114533871    0.07979    0.07979          1          1          1          1     0.9888          1 
  19   rs575304121    0.07987    0.07987          1          1          1          1     0.9888          1 
  19   rs544422202    0.07987    0.07987          1          1          1          1     0.9888          1 
  19      rs348367    0.08035    0.08035          1          1          1          1     0.9888          1 
  19     rs4804433    0.08071    0.08071          1          1          1          1     0.9888          1 
  19      rs459301    0.08072    0.08072          1          1          1          1     0.9888          1 
  19    rs12971459    0.08076    0.08076          1          1          1          1     0.9888          1 
  19     rs4804403    0.08083    0.08083          1          1          1          1     0.9888          1 
  19     rs2174759    0.08089    0.08089          1          1          1          1     0.9888          1 
  19    rs59100405    0.08094    0.08094          1          1          1          1     0.9888          1 
  19    rs55718357     0.0811     0.0811          1          1          1          1     0.9888          1 
  19   rs114197345    0.08128    0.08128          1          1          1          1     0.9888          1 
  19   rs143798593    0.08136    0.08136          1          1          1          1     0.9888          1 
  19   rs538854889     0.0816     0.0816          1          1          1          1     0.9888          1 
  19      rs685048    0.08163    0.08163          1          1          1          1     0.9888          1 
  19      rs589710    0.08163    0.08163          1          1          1          1     0.9888          1 
  19   rs115426992    0.08167    0.08167          1          1          1          1     0.9888          1 
  19     rs7247127     0.0817     0.0817          1          1          1          1     0.9888          1 
  19   rs149536835    0.08193    0.08193          1          1          1          1     0.9888          1 
  19      rs345598    0.08216    0.08216          1          1          1          1     0.9888          1 
  19      rs345601    0.08216    0.08216          1          1          1          1     0.9888          1 
  19   rs111570197    0.08229    0.08229          1          1          1          1     0.9888          1 
  19    rs56079027     0.0823     0.0823          1          1          1          1     0.9888          1 
  19   rs148470942     0.0824     0.0824          1          1          1          1     0.9888          1 
  19    rs57248437    0.08256    0.08256          1          1          1          1     0.9888          1 
  19   rs200318540    0.08265    0.08265          1          1          1          1     0.9888          1 
  19   rs113663058     0.0827     0.0827          1          1          1          1     0.9888          1 
  19    rs12461883    0.08271    0.08271          1          1          1          1     0.9888          1 
  19    rs57038171    0.08314    0.08314          1          1          1          1     0.9888          1 
  19    rs77461030    0.08321    0.08321          1          1          1          1     0.9888          1 
  19    rs74677503    0.08321    0.08321          1          1          1          1     0.9888          1 
  19    rs78066839    0.08321    0.08321          1          1          1          1     0.9888          1 
  19   rs111274712    0.08321    0.08321          1          1          1          1     0.9888          1 
  19    rs12462564    0.08329    0.08329          1          1          1          1     0.9888          1 
  19     rs4804077    0.08331    0.08331          1          1          1          1     0.9888          1 
  19    rs58970531    0.08331    0.08331          1          1          1          1     0.9888          1 
  19    rs58345519    0.08331    0.08331          1          1          1          1     0.9888          1 
  19    rs59535255    0.08331    0.08331          1          1          1          1     0.9888          1 
  19     rs4804078    0.08331    0.08331          1          1          1          1     0.9888          1 
  19   rs113595556    0.08331    0.08331          1          1          1          1     0.9888          1 
  19   rs141374359    0.08331    0.08331          1          1          1          1     0.9888          1 
  19    rs11085873    0.08331    0.08331          1          1          1          1     0.9888          1 
  19    rs35702923    0.08338    0.08338          1          1          1          1     0.9888          1 
  19    rs17159858    0.08364    0.08364          1          1          1          1     0.9888          1 
  19     rs7246654    0.08369    0.08369          1          1          1          1     0.9888          1 
  19    rs56780324    0.08369    0.08369          1          1          1          1     0.9888          1 
  19    rs10403514    0.08382    0.08382          1          1          1          1     0.9888          1 
  19     rs8107165    0.08402    0.08402          1          1          1          1     0.9888          1 
  19     rs7252830    0.08402    0.08402          1          1          1          1     0.9888          1 
  19     rs7259894    0.08402    0.08402          1          1          1          1     0.9888          1 
  19    rs77551134    0.08402    0.08402          1          1          1          1     0.9888          1 
  19   rs139347220    0.08402    0.08402          1          1          1          1     0.9888          1 
  19    rs10407166    0.08405    0.08405          1          1          1          1     0.9888          1 
  19    rs11880397    0.08405    0.08405          1          1          1          1     0.9888          1 
  19    rs75849541    0.08405    0.08405          1          1          1          1     0.9888          1 
  19   rs113434931    0.08405    0.08405          1          1          1          1     0.9888          1 
  19   rs200037988    0.08417    0.08417          1          1          1          1     0.9888          1 
  19    rs10404710    0.08418    0.08418          1          1          1          1     0.9888          1 
  19   rs112186796    0.08419    0.08419          1          1          1          1     0.9888          1 
  19   rs111991228    0.08419    0.08419          1          1          1          1     0.9888          1 
  19   rs112544030    0.08419    0.08419          1          1          1          1     0.9888          1 
  19   rs112247968    0.08419    0.08419          1          1          1          1     0.9888          1 
  19     rs4804753    0.08457    0.08457          1          1          1          1     0.9888          1 
  19    rs55726729    0.08457    0.08457          1          1          1          1     0.9888          1 
  19    rs55757204    0.08457    0.08457          1          1          1          1     0.9888          1 
  19      rs451202    0.08458    0.08458          1          1          1          1     0.9888          1 
  19     rs8112982    0.08458    0.08458          1          1          1          1     0.9888          1 
  19    rs10417594    0.08458    0.08458          1          1          1          1     0.9888          1 
  19     rs2071347    0.08468    0.08468          1          1          1          1     0.9888          1 
  19    rs28798370     0.0847     0.0847          1          1          1          1     0.9888          1 
  19    rs10421948    0.08471    0.08471          1          1          1          1     0.9888          1 
  19   rs551947532    0.08475    0.08475          1          1          1          1     0.9888          1 
  19   rs143149642    0.08476    0.08476          1          1          1          1     0.9888          1 
  19     rs2547068    0.08482    0.08482          1          1          1          1     0.9888          1 
  19    rs62118862    0.08493    0.08493          1          1          1          1     0.9888          1 
  19   rs138165596    0.08494    0.08494          1          1          1          1     0.9888          1 
  19   rs181778413    0.08496    0.08496          1          1          1          1     0.9888          1 
  19    rs10424680    0.08532    0.08532          1          1          1          1     0.9888          1 
  19     rs8108791    0.08532    0.08532          1          1          1          1     0.9888          1 
  19    rs59918870    0.08532    0.08532          1          1          1          1     0.9888          1 
  19    rs45505598    0.08532    0.08532          1          1          1          1     0.9888          1 
  19     rs8110625    0.08532    0.08532          1          1          1          1     0.9888          1 
  19    rs11878263    0.08532    0.08532          1          1          1          1     0.9888          1 
  19    rs11880908    0.08532    0.08532          1          1          1          1     0.9888          1 
  19    rs62111318    0.08532    0.08532          1          1          1          1     0.9888          1 
  19    rs73488449    0.08547    0.08547          1          1          1          1     0.9888          1 
  19   rs146903562    0.08547    0.08547          1          1          1          1     0.9888          1 
  19   rs571451882    0.08566    0.08566          1          1          1          1     0.9888          1 
  19    rs11883387    0.08571    0.08571          1          1          1          1     0.9888          1 
  19     rs2016145    0.08573    0.08573          1          1          1          1     0.9888          1 
  19   rs114021084    0.08599    0.08599          1          1          1          1     0.9888          1 
  19     rs7257704    0.08608    0.08608          1          1          1          1     0.9888          1 
  19    rs12973383    0.08614    0.08614          1          1          1          1     0.9888          1 
  19   rs115936275    0.08616    0.08616          1          1          1          1     0.9888          1 
  19     rs8103311    0.08639    0.08639          1          1          1          1     0.9888          1 
  19     rs2305059    0.08639    0.08639          1          1          1          1     0.9888          1 
  19    rs11879232    0.08639    0.08639          1          1          1          1     0.9888          1 
  19    rs11260068    0.08646    0.08646          1          1          1          1     0.9888          1 
  19    rs73503784    0.08655    0.08655          1          1          1          1     0.9888          1 
  19    rs55904843    0.08664    0.08664          1          1          1          1     0.9888          1 
  19    rs28763275    0.08664    0.08664          1          1          1          1     0.9888          1 
  19   rs146978003    0.08679    0.08679          1          1          1          1     0.9888          1 
  19      rs523648     0.0868     0.0868          1          1          1          1     0.9888          1 
  19     rs2918315    0.08692    0.08692          1          1          1          1     0.9888          1 
  19    rs12610983    0.08706    0.08706          1          1          1          1     0.9888          1 
  19     rs7254358    0.08706    0.08706          1          1          1          1     0.9888          1 
  19     rs7252761    0.08725    0.08725          1          1          1          1     0.9888          1 
  19    rs72992629    0.08725    0.08725          1          1          1          1     0.9888          1 
  19     rs4134809    0.08734    0.08734          1          1          1          1     0.9888          1 
  19      rs308200    0.08757    0.08757          1          1          1          1     0.9888          1 
  19    rs11883223    0.08768    0.08768          1          1          1          1     0.9888          1 
  19     rs1975348    0.08775    0.08775          1          1          1          1     0.9888          1 
  19     rs2910355    0.08775    0.08775          1          1          1          1     0.9888          1 
  19     rs2918295    0.08775    0.08775          1          1          1          1     0.9888          1 
  19     rs2918294    0.08775    0.08775          1          1          1          1     0.9888          1 
  19    rs10401495    0.08775    0.08775          1          1          1          1     0.9888          1 
  19   rs192425076    0.08775    0.08775          1          1          1          1     0.9888          1 
  19   rs144039245    0.08775    0.08775          1          1          1          1     0.9888          1 
  19    rs34732930    0.08775    0.08775          1          1          1          1     0.9888          1 
  19    rs10412292     0.0878     0.0878          1          1          1          1     0.9888          1 
  19    rs77782056    0.08783    0.08783          1          1          1          1     0.9888          1 
  19    rs11085780    0.08789    0.08789          1          1          1          1     0.9888          1 
  19     rs7246933    0.08789    0.08789          1          1          1          1     0.9888          1 
  19    rs34314892    0.08789    0.08789          1          1          1          1     0.9888          1 
  19   rs113829730    0.08795    0.08795          1          1          1          1     0.9888          1 
  19     rs6603058    0.08839    0.08839          1          1          1          1     0.9888          1 
  19     rs6603059    0.08839    0.08839          1          1          1          1     0.9888          1 
  19     rs6603060    0.08839    0.08839          1          1          1          1     0.9888          1 
  19     rs6603063    0.08839    0.08839          1          1          1          1     0.9888          1 
  19   rs111563044    0.08933    0.08933          1          1          1          1     0.9888          1 
  19   rs115294901    0.08961    0.08961          1          1          1          1     0.9888          1 
  19     rs7247287    0.08961    0.08961          1          1          1          1     0.9888          1 
  19   rs148411184    0.08961    0.08961          1          1          1          1     0.9888          1 
  19   rs139321727    0.08961    0.08961          1          1          1          1     0.9888          1 
  19    rs75527781    0.08961    0.08961          1          1          1          1     0.9888          1 
  19   rs114764749    0.08961    0.08961          1          1          1          1     0.9888          1 
  19   rs115112177    0.08961    0.08961          1          1          1          1     0.9888          1 
  19     rs7259018    0.08972    0.08972          1          1          1          1     0.9888          1 
  19    rs10410753    0.08977    0.08977          1          1          1          1     0.9888          1 
  19     rs8112954    0.08977    0.08977          1          1          1          1     0.9888          1 
  19     rs8113057    0.08977    0.08977          1          1          1          1     0.9888          1 
  19    rs11666866    0.08983    0.08983          1          1          1          1     0.9888          1 
  19    rs10402219    0.08989    0.08989          1          1          1          1     0.9888          1 
  19    rs12971756    0.08989    0.08989          1          1          1          1     0.9888          1 
  19    rs56408517    0.08998    0.08998          1          1          1          1     0.9888          1 
  19    rs12982374    0.09012    0.09012          1          1          1          1     0.9888          1 
  19     rs6422428    0.09042    0.09042          1          1          1          1     0.9888          1 
  19     rs7507385    0.09042    0.09042          1          1          1          1     0.9888          1 
  19    rs10406220    0.09059    0.09059          1          1          1          1     0.9888          1 
  19   rs112620818    0.09063    0.09063          1          1          1          1     0.9888          1 
  19     rs7245829    0.09064    0.09064          1          1          1          1     0.9888          1 
  19    rs35807820    0.09064    0.09064          1          1          1          1     0.9888          1 
  19    rs57291915    0.09064    0.09064          1          1          1          1     0.9888          1 
  19    rs61242683    0.09064    0.09064          1          1          1          1     0.9888          1 
  19    rs58176675    0.09064    0.09064          1          1          1          1     0.9888          1 
  19    rs12973462    0.09064    0.09064          1          1          1          1     0.9888          1 
  19     rs8101796    0.09064    0.09064          1          1          1          1     0.9888          1 
  19    rs11667028    0.09064    0.09064          1          1          1          1     0.9888          1 
  19    rs11667998    0.09064    0.09064          1          1          1          1     0.9888          1 
  19    rs11667035    0.09064    0.09064          1          1          1          1     0.9888          1 
  19    rs11667083    0.09064    0.09064          1          1          1          1     0.9888          1 
  19    rs11670340    0.09064    0.09064          1          1          1          1     0.9888          1 
  19    rs11668055    0.09064    0.09064          1          1          1          1     0.9888          1 
  19    rs62111750    0.09064    0.09064          1          1          1          1     0.9888          1 
  19    rs36093070    0.09064    0.09064          1          1          1          1     0.9888          1 
  19    rs62111752    0.09064    0.09064          1          1          1          1     0.9888          1 
  19    rs62109762    0.09064    0.09064          1          1          1          1     0.9888          1 
  19    rs62109763    0.09064    0.09064          1          1          1          1     0.9888          1 
  19   rs200582880    0.09064    0.09064          1          1          1          1     0.9888          1 
  19    rs35268156    0.09064    0.09064          1          1          1          1     0.9888          1 
  19    rs17159299    0.09064    0.09064          1          1          1          1     0.9888          1 
  19   rs139667459    0.09064    0.09064          1          1          1          1     0.9888          1 
  19     rs8106516    0.09064    0.09064          1          1          1          1     0.9888          1 
  19   rs145021806    0.09064    0.09064          1          1          1          1     0.9888          1 
  19     rs8109545    0.09064    0.09064          1          1          1          1     0.9888          1 
  19     rs8112153    0.09064    0.09064          1          1          1          1     0.9888          1 
  19     rs8112159    0.09064    0.09064          1          1          1          1     0.9888          1 
  19     rs8112167    0.09064    0.09064          1          1          1          1     0.9888          1 
  19     rs8112354    0.09064    0.09064          1          1          1          1     0.9888          1 
  19    rs62109768    0.09064    0.09064          1          1          1          1     0.9888          1 
  19   rs112385920    0.09066    0.09066          1          1          1          1     0.9888          1 
  19    rs79668571    0.09088    0.09088          1          1          1          1     0.9888          1 
  19    rs60295528    0.09094    0.09094          1          1          1          1     0.9888          1 
  19      rs348350    0.09113    0.09113          1          1          1          1     0.9888          1 
  19      rs348353    0.09113    0.09113          1          1          1          1     0.9888          1 
  19   rs200631755    0.09128    0.09128          1          1          1          1     0.9888          1 
  19    rs10425093    0.09145    0.09145          1          1          1          1     0.9888          1 
  19    rs10406443    0.09145    0.09145          1          1          1          1     0.9888          1 
  19   rs138618598    0.09161    0.09161          1          1          1          1     0.9888          1 
  19   rs142653213    0.09161    0.09161          1          1          1          1     0.9888          1 
  19    rs71183658    0.09163    0.09163          1          1          1          1     0.9888          1 
  19      rs344591    0.09168    0.09168          1          1          1          1     0.9888          1 
  19    rs34976997    0.09185    0.09185          1          1          1          1     0.9888          1 
  19    rs11880704    0.09187    0.09187          1          1          1          1     0.9888          1 
  19   rs111770937    0.09199    0.09199          1          1          1          1     0.9888          1 
  19    rs77227806    0.09199    0.09199          1          1          1          1     0.9888          1 
  19    rs11085173    0.09199    0.09199          1          1          1          1     0.9888          1 
  19    rs57130603    0.09201    0.09201          1          1          1          1     0.9888          1 
  19   rs148970559    0.09201    0.09201          1          1          1          1     0.9888          1 
  19    rs56684959    0.09201    0.09201          1          1          1          1     0.9888          1 
  19     rs7408174    0.09202    0.09202          1          1          1          1     0.9888          1 
  19    rs10409457    0.09211    0.09211          1          1          1          1     0.9888          1 
  19   rs145644435    0.09235    0.09235          1          1          1          1     0.9888          1 
  19   rs115593058    0.09235    0.09235          1          1          1          1     0.9888          1 
  19     rs8111714    0.09235    0.09235          1          1          1          1     0.9888          1 
  19    rs59987666    0.09244    0.09244          1          1          1          1     0.9888          1 
  19     rs2232778    0.09254    0.09254          1          1          1          1     0.9888          1 
  19     rs2927707    0.09254    0.09254          1          1          1          1     0.9888          1 
  19     rs2972570    0.09254    0.09254          1          1          1          1     0.9888          1 
  19     rs2241590    0.09254    0.09254          1          1          1          1     0.9888          1 
  19     rs1057232    0.09254    0.09254          1          1          1          1     0.9888          1 
  19      rs732217    0.09254    0.09254          1          1          1          1     0.9888          1 
  19     rs2972572    0.09254    0.09254          1          1          1          1     0.9888          1 
  19     rs2972574    0.09254    0.09254          1          1          1          1     0.9888          1 
  19     rs3965185    0.09254    0.09254          1          1          1          1     0.9888          1 
  19     rs3111569    0.09254    0.09254          1          1          1          1     0.9888          1 
  19     rs2241589    0.09254    0.09254          1          1          1          1     0.9888          1 
  19      rs710949    0.09254    0.09254          1          1          1          1     0.9888          1 
  19     rs2913957    0.09254    0.09254          1          1          1          1     0.9888          1 
  19    rs75089190    0.09261    0.09261          1          1          1          1     0.9888          1 
  19   rs115660386    0.09261    0.09261          1          1          1          1     0.9888          1 
  19   rs564614690    0.09261    0.09261          1          1          1          1     0.9888          1 
  19   rs142016530    0.09261    0.09261          1          1          1          1     0.9888          1 
  19   rs200689609    0.09261    0.09261          1          1          1          1     0.9888          1 
  19     rs8102146    0.09261    0.09261          1          1          1          1     0.9888          1 
  19    rs74469389    0.09261    0.09261          1          1          1          1     0.9888          1 
  19    rs76719083    0.09261    0.09261          1          1          1          1     0.9888          1 
  19   rs143400833    0.09261    0.09261          1          1          1          1     0.9888          1 
  19   rs140710077    0.09261    0.09261          1          1          1          1     0.9888          1 
  19   rs115756746    0.09261    0.09261          1          1          1          1     0.9888          1 
  19   rs115100352    0.09261    0.09261          1          1          1          1     0.9888          1 
  19     rs4804425    0.09292    0.09292          1          1          1          1     0.9888          1 
  19   rs147735663    0.09302    0.09302          1          1          1          1     0.9888          1 
  19   rs569318963     0.0931     0.0931          1          1          1          1     0.9888          1 
  19    rs59272043    0.09331    0.09331          1          1          1          1     0.9888          1 
  19    rs10414553    0.09338    0.09338          1          1          1          1     0.9888          1 
  19      rs929807     0.0936     0.0936          1          1          1          1     0.9888          1 
  19   rs375063180    0.09369    0.09369          1          1          1          1     0.9888          1 
  19   rs140865515    0.09369    0.09369          1          1          1          1     0.9888          1 
  19    rs76219436    0.09369    0.09369          1          1          1          1     0.9888          1 
  19    rs56266348    0.09369    0.09369          1          1          1          1     0.9888          1 
  19    rs55732112    0.09369    0.09369          1          1          1          1     0.9888          1 
  19    rs55913254    0.09369    0.09369          1          1          1          1     0.9888          1 
  19     rs7250187    0.09369    0.09369          1          1          1          1     0.9888          1 
  19     rs7251591    0.09369    0.09369          1          1          1          1     0.9888          1 
  19    rs60257087    0.09369    0.09369          1          1          1          1     0.9888          1 
  19    rs10411644    0.09381    0.09381          1          1          1          1     0.9888          1 
  19    rs79203077    0.09381    0.09381          1          1          1          1     0.9888          1 
  19     rs4807813    0.09381    0.09381          1          1          1          1     0.9888          1 
  19    rs28523462    0.09381    0.09381          1          1          1          1     0.9888          1 
  19    rs28416984    0.09381    0.09381          1          1          1          1     0.9888          1 
  19    rs28724571    0.09381    0.09381          1          1          1          1     0.9888          1 
  19   rs190173225    0.09381    0.09381          1          1          1          1     0.9888          1 
  19   rs115185572    0.09394    0.09394          1          1          1          1     0.9888          1 
  19   rs115802879    0.09394    0.09394          1          1          1          1     0.9888          1 
  19   rs568724164    0.09394    0.09394          1          1          1          1     0.9888          1 
  19    rs10417568    0.09419    0.09419          1          1          1          1     0.9888          1 
  19    rs78847343    0.09428    0.09428          1          1          1          1     0.9888          1 
  19   rs149025313    0.09428    0.09428          1          1          1          1     0.9888          1 
  19   rs191304555    0.09428    0.09428          1          1          1          1     0.9888          1 
  19    rs76334785    0.09428    0.09428          1          1          1          1     0.9888          1 
  19   rs115966722    0.09428    0.09428          1          1          1          1     0.9888          1 
  19   rs148542651    0.09428    0.09428          1          1          1          1     0.9888          1 
  19   rs142590286    0.09428    0.09428          1          1          1          1     0.9888          1 
  19    rs34678172    0.09449    0.09449          1          1          1          1     0.9888          1 
  19    rs62123187    0.09454    0.09454          1          1          1          1     0.9888          1 
  19     rs8102202    0.09489    0.09489          1          1          1          1     0.9888          1 
  19    rs28489666    0.09498    0.09498          1          1          1          1     0.9888          1 
  19     rs8106374    0.09499    0.09499          1          1          1          1     0.9888          1 
  19    rs10411656    0.09499    0.09499          1          1          1          1     0.9888          1 
  19   rs113038017      0.095      0.095          1          1          1          1     0.9888          1 
  19   rs193014351    0.09506    0.09506          1          1          1          1     0.9888          1 
  19   rs547133537    0.09511    0.09511          1          1          1          1     0.9888          1 
  19   rs564798967    0.09511    0.09511          1          1          1          1     0.9888          1 
  19    rs72994960    0.09511    0.09511          1          1          1          1     0.9888          1 
  19   rs547693434    0.09519    0.09519          1          1          1          1     0.9888          1 
  19    esv3643559    0.09519    0.09519          1          1          1          1     0.9888          1 
  19    rs73924359    0.09521    0.09521          1          1          1          1     0.9888          1 
  19     rs6603064    0.09557    0.09557          1          1          1          1     0.9888          1 
  19    rs76769505    0.09558    0.09558          1          1          1          1     0.9888          1 
  19   rs113299013    0.09558    0.09558          1          1          1          1     0.9888          1 
  19   rs143840733    0.09569    0.09569          1          1          1          1     0.9888          1 
  19     rs4996978     0.0957     0.0957          1          1          1          1     0.9888          1 
  19     rs4996977     0.0957     0.0957          1          1          1          1     0.9888          1 
  19     rs4996976     0.0957     0.0957          1          1          1          1     0.9888          1 
  19     rs4996975     0.0957     0.0957          1          1          1          1     0.9888          1 
  19      rs344590    0.09582    0.09582          1          1          1          1     0.9888          1 
  19   rs368761130    0.09597    0.09597          1          1          1          1     0.9888          1 
  19   rs115515588      0.096      0.096          1          1          1          1     0.9888          1 
  19   rs116362433      0.096      0.096          1          1          1          1     0.9888          1 
  19   rs113069130    0.09632    0.09632          1          1          1          1     0.9888          1 
  19    rs12232825    0.09637    0.09637          1          1          1          1     0.9888          1 
  19     rs1808536    0.09641    0.09641          1          1          1          1     0.9888          1 
  19   rs147431946    0.09657    0.09657          1          1          1          1     0.9888          1 
  19   rs528314433    0.09658    0.09658          1          1          1          1     0.9888          1 
  19    rs12710100    0.09667    0.09667          1          1          1          1     0.9888          1 
  19   rs527814836    0.09683    0.09683          1          1          1          1     0.9888          1 
  19   rs115240543    0.09706    0.09706          1          1          1          1     0.9888          1 
  19    rs28381969    0.09706    0.09706          1          1          1          1     0.9888          1 
  19     rs2290777    0.09717    0.09717          1          1          1          1     0.9888          1 
  19     rs9917116    0.09717    0.09717          1          1          1          1     0.9888          1 
  19     rs8101416    0.09717    0.09717          1          1          1          1     0.9888          1 
  19   rs570964521    0.09719    0.09719          1          1          1          1     0.9888          1 
  19   rs375635492     0.0972     0.0972          1          1          1          1     0.9888          1 
  19    rs10415151    0.09727    0.09727          1          1          1          1     0.9888          1 
  19   rs572351656     0.0974     0.0974          1          1          1          1     0.9888          1 
  19    rs11669641    0.09743    0.09743          1          1          1          1     0.9888          1 
  19   rs116638689    0.09759    0.09759          1          1          1          1     0.9888          1 
  19    rs59820310    0.09768    0.09768          1          1          1          1     0.9888          1 
  19    rs73493918    0.09768    0.09768          1          1          1          1     0.9888          1 
  19    rs11880842    0.09769    0.09769          1          1          1          1     0.9888          1 
  19   rs113463169    0.09771    0.09771          1          1          1          1     0.9888          1 
  19   rs536268367    0.09789    0.09789          1          1          1          1     0.9888          1 
  19    rs59526587    0.09793    0.09793          1          1          1          1     0.9888          1 
  19   rs117033539    0.09793    0.09793          1          1          1          1     0.9888          1 
  19    rs57995446    0.09793    0.09793          1          1          1          1     0.9888          1 
  19      rs795850    0.09805    0.09805          1          1          1          1     0.9888          1 
  19     rs3097293     0.0981     0.0981          1          1          1          1     0.9888          1 
  19   rs142834025     0.0985     0.0985          1          1          1          1     0.9888          1 
  19   rs115573426     0.0985     0.0985          1          1          1          1     0.9888          1 
  19    rs60433440     0.0985     0.0985          1          1          1          1     0.9888          1 
  19   rs142977186    0.09853    0.09853          1          1          1          1     0.9888          1 
  19    rs35881440    0.09866    0.09866          1          1          1          1     0.9888          1 
  19     rs4807830    0.09886    0.09886          1          1          1          1     0.9888          1 
  19   rs115375098    0.09888    0.09888          1          1          1          1     0.9888          1 
  19   rs144583511    0.09889    0.09889          1          1          1          1     0.9888          1 
  19   rs114551987    0.09889    0.09889          1          1          1          1     0.9888          1 
  19    rs59041779    0.09889    0.09889          1          1          1          1     0.9888          1 
  19   rs116326422    0.09889    0.09889          1          1          1          1     0.9888          1 
  19   rs200440094    0.09901    0.09901          1          1          1          1     0.9888          1 
  19    rs56011348    0.09913    0.09913          1          1          1          1     0.9888          1 
  19   rs116629662    0.09925    0.09925          1          1          1          1     0.9888          1 
  19    rs12971419    0.09927    0.09927          1          1          1          1     0.9888          1 
  19     rs8106848    0.09952    0.09952          1          1          1          1     0.9888          1 
  19    rs73488627    0.09959    0.09959          1          1          1          1     0.9888          1 
  19     rs8113831     0.0996     0.0996          1          1          1          1     0.9888          1 
  19     rs4331435     0.0996     0.0996          1          1          1          1     0.9888          1 
  19    rs11669301     0.0996     0.0996          1          1          1          1     0.9888          1 
  19    rs11085158     0.0996     0.0996          1          1          1          1     0.9888          1 
  19    rs11880577     0.0996     0.0996          1          1          1          1     0.9888          1 
  19   rs199866218    0.09965    0.09965          1          1          1          1     0.9888          1 
  19   rs146233321    0.09969    0.09969          1          1          1          1     0.9888          1 
  19     rs8105285    0.09979    0.09979          1          1          1          1     0.9888          1 
  19    rs73546595     0.0999     0.0999          1          1          1          1     0.9888          1 
  19    rs11569398     0.1003     0.1003          1          1          1          1     0.9888          1 
  19    rs11569396     0.1003     0.1003          1          1          1          1     0.9888          1 
  19   rs561570798     0.1004     0.1004          1          1          1          1     0.9888          1 
  19   rs374698954     0.1006     0.1006          1          1          1          1     0.9888          1 
  19   rs139069282     0.1007     0.1007          1          1          1          1     0.9888          1 
  19    rs11260009     0.1007     0.1007          1          1          1          1     0.9888          1 
  19    rs59149515     0.1008     0.1008          1          1          1          1     0.9888          1 
  19    rs10422991     0.1008     0.1008          1          1          1          1     0.9888          1 
  19     rs6511894     0.1008     0.1008          1          1          1          1     0.9888          1 
  19    rs73494602     0.1008     0.1008          1          1          1          1     0.9888          1 
  19    esv3643629     0.1008     0.1008          1          1          1          1     0.9888          1 
  19   rs544661795     0.1008     0.1008          1          1          1          1     0.9888          1 
  19   rs560005040     0.1008     0.1008          1          1          1          1     0.9888          1 
  19    rs72984363     0.1009     0.1009          1          1          1          1     0.9888          1 
  19   rs571174580     0.1009     0.1009          1          1          1          1     0.9888          1 
  19     rs8107597     0.1011     0.1011          1          1          1          1     0.9888          1 
  19    rs12972592     0.1011     0.1011          1          1          1          1     0.9888          1 
  19     rs9710465     0.1011     0.1011          1          1          1          1     0.9888          1 
  19     rs3786689     0.1012     0.1012          1          1          1          1     0.9888          1 
  19   rs141592634     0.1012     0.1012          1          1          1          1     0.9888          1 
  19    rs10413115     0.1012     0.1012          1          1          1          1     0.9888          1 
  19   rs111293957     0.1013     0.1013          1          1          1          1     0.9888          1 
  19    rs12983106     0.1013     0.1013          1          1          1          1     0.9888          1 
  19    rs10412083     0.1013     0.1013          1          1          1          1     0.9888          1 
  19     rs8113531     0.1013     0.1013          1          1          1          1     0.9888          1 
  19      rs193933     0.1014     0.1014          1          1          1          1     0.9888          1 
  19    rs56275926     0.1014     0.1014          1          1          1          1     0.9888          1 
  19     rs4804285     0.1017     0.1017          1          1          1          1     0.9888          1 
  19   rs113552283     0.1017     0.1017          1          1          1          1     0.9888          1 
  19     rs8111202     0.1018     0.1018          1          1          1          1     0.9888          1 
  19   rs147032612     0.1019     0.1019          1          1          1          1     0.9888          1 
  19    rs58437379      0.102      0.102          1          1          1          1     0.9888          1 
  19   rs112313778     0.1021     0.1021          1          1          1          1     0.9888          1 
  19   rs535790218     0.1021     0.1021          1          1          1          1     0.9888          1 
  19    rs60881924     0.1021     0.1021          1          1          1          1     0.9888          1 
  19     rs8104283     0.1022     0.1022          1          1          1          1     0.9888          1 
  19    rs10424262     0.1023     0.1023          1          1          1          1     0.9888          1 
  19    rs12609642     0.1024     0.1024          1          1          1          1     0.9888          1 
  19     rs2081195     0.1024     0.1024          1          1          1          1     0.9888          1 
  19   rs138265982     0.1025     0.1025          1          1          1          1     0.9888          1 
  19     rs7260602     0.1025     0.1025          1          1          1          1     0.9888          1 
  19    rs62119448     0.1026     0.1026          1          1          1          1     0.9888          1 
  19    rs75185970     0.1026     0.1026          1          1          1          1     0.9888          1 
  19    rs56925352     0.1028     0.1028          1          1          1          1     0.9888          1 
  19   rs112347090     0.1028     0.1028          1          1          1          1     0.9888          1 
  19    rs58969808     0.1028     0.1028          1          1          1          1     0.9888          1 
  19      rs386574     0.1033     0.1033          1          1          1          1     0.9888          1 
  19     rs7259056     0.1033     0.1033          1          1          1          1     0.9888          1 
  19   rs369996245     0.1034     0.1034          1          1          1          1     0.9888          1 
  19   rs372861684     0.1034     0.1034          1          1          1          1     0.9888          1 
  19   rs560279854     0.1034     0.1034          1          1          1          1     0.9888          1 
  19    rs58034536     0.1034     0.1034          1          1          1          1     0.9888          1 
  19    rs12982394     0.1034     0.1034          1          1          1          1     0.9888          1 
  19   rs113046735     0.1034     0.1034          1          1          1          1     0.9888          1 
  19    rs58674936     0.1034     0.1034          1          1          1          1     0.9888          1 
  19     rs6603061     0.1036     0.1036          1          1          1          1     0.9888          1 
  19     rs6603062     0.1036     0.1036          1          1          1          1     0.9888          1 
  19   rs563393795     0.1036     0.1036          1          1          1          1     0.9888          1 
  19     rs2234179     0.1036     0.1036          1          1          1          1     0.9888          1 
  19    rs10419225     0.1036     0.1036          1          1          1          1     0.9888          1 
  19    rs10426436     0.1036     0.1036          1          1          1          1     0.9888          1 
  19    rs10406760     0.1036     0.1036          1          1          1          1     0.9888          1 
  19    rs10405649     0.1036     0.1036          1          1          1          1     0.9888          1 
  19    rs10422353     0.1036     0.1036          1          1          1          1     0.9888          1 
  19   rs114654390     0.1036     0.1036          1          1          1          1     0.9888          1 
  19   rs115430719     0.1036     0.1036          1          1          1          1     0.9888          1 
  19    rs62111319     0.1037     0.1037          1          1          1          1     0.9888          1 
  19    rs45474094     0.1037     0.1037          1          1          1          1     0.9888          1 
  19    rs10412724     0.1037     0.1037          1          1          1          1     0.9888          1 
  19    rs62111321     0.1037     0.1037          1          1          1          1     0.9888          1 
  19     rs8108758     0.1037     0.1037          1          1          1          1     0.9888          1 
  19    rs11879908     0.1037     0.1037          1          1          1          1     0.9888          1 
  19   rs142845256     0.1037     0.1037          1          1          1          1     0.9888          1 
  19    rs12979435     0.1037     0.1037          1          1          1          1     0.9888          1 
  19    rs11301602     0.1037     0.1037          1          1          1          1     0.9888          1 
  19     rs8106128     0.1037     0.1037          1          1          1          1     0.9888          1 
  19    rs74174401     0.1037     0.1037          1          1          1          1     0.9888          1 
  19    rs12461987     0.1037     0.1037          1          1          1          1     0.9888          1 
  19     rs8103463     0.1037     0.1037          1          1          1          1     0.9888          1 
  19    rs12462627     0.1037     0.1037          1          1          1          1     0.9888          1 
  19     rs1494124     0.1037     0.1037          1          1          1          1     0.9888          1 
  19     rs2172661     0.1037     0.1037          1          1          1          1     0.9888          1 
  19    rs35126523     0.1038     0.1038          1          1          1          1     0.9888          1 
  19   rs114466327     0.1038     0.1038          1          1          1          1     0.9888          1 
  19    rs35085285     0.1038     0.1038          1          1          1          1     0.9888          1 
  19    rs11448240     0.1042     0.1042          1          1          1          1     0.9888          1 
  19   rs561689576     0.1043     0.1043          1          1          1          1     0.9888          1 
  19    rs66643563     0.1043     0.1043          1          1          1          1     0.9888          1 
  19     rs2926066     0.1043     0.1043          1          1          1          1     0.9888          1 
  19   rs113312079     0.1043     0.1043          1          1          1          1     0.9888          1 
  19     rs2290776     0.1043     0.1043          1          1          1          1     0.9888          1 
  19     rs2446195     0.1043     0.1043          1          1          1          1     0.9888          1 
  19     rs2446196     0.1043     0.1043          1          1          1          1     0.9888          1 
  19   rs113649884     0.1043     0.1043          1          1          1          1     0.9888          1 
  19   rs112771505     0.1044     0.1044          1          1          1          1     0.9888          1 
  19   rs114287917     0.1044     0.1044          1          1          1          1     0.9888          1 
  19    rs10418214     0.1044     0.1044          1          1          1          1     0.9888          1 
  19    rs35011034     0.1045     0.1045          1          1          1          1     0.9888          1 
  19     rs4804779     0.1046     0.1046          1          1          1          1     0.9888          1 
  19   rs146828458     0.1046     0.1046          1          1          1          1     0.9888          1 
  19     rs4395187     0.1047     0.1047          1          1          1          1     0.9888          1 
  19    rs78569445     0.1049     0.1049          1          1          1          1     0.9888          1 
  19   rs111663013     0.1049     0.1049          1          1          1          1     0.9888          1 
  19    rs58013564     0.1051     0.1051          1          1          1          1     0.9888          1 
  19      rs432643     0.1052     0.1052          1          1          1          1     0.9888          1 
  19   rs534801466     0.1053     0.1053          1          1          1          1     0.9888          1 
  19    rs11666443     0.1054     0.1054          1          1          1          1     0.9888          1 
  19   rs140854128     0.1057     0.1057          1          1          1          1     0.9888          1 
  19   rs145346891     0.1057     0.1057          1          1          1          1     0.9888          1 
  19   rs149227041     0.1058     0.1058          1          1          1          1     0.9888          1 
  19    rs73503023     0.1059     0.1059          1          1          1          1     0.9888          1 
  19   rs147997544     0.1061     0.1061          1          1          1          1     0.9888          1 
  19    rs12232870     0.1064     0.1064          1          1          1          1     0.9888          1 
  19    rs12232828     0.1064     0.1064          1          1          1          1     0.9888          1 
  19    rs73502233     0.1064     0.1064          1          1          1          1     0.9888          1 
  19     rs3865461     0.1065     0.1065          1          1          1          1     0.9888          1 
  19   rs369615195     0.1071     0.1071          1          1          1          1     0.9888          1 
  19    rs57330009     0.1071     0.1071          1          1          1          1     0.9888          1 
  19   rs201824618     0.1071     0.1071          1          1          1          1     0.9888          1 
  19   rs113348531     0.1071     0.1071          1          1          1          1     0.9888          1 
  19   rs144458355     0.1071     0.1071          1          1          1          1     0.9888          1 
  19   rs539327205     0.1072     0.1072          1          1          1          1     0.9888          1 
  19      rs778977     0.1073     0.1073          1          1          1          1     0.9888          1 
  19     rs2642214     0.1073     0.1073          1          1          1          1     0.9888          1 
  19    rs11259996     0.1075     0.1075          1          1          1          1     0.9888          1 
  19    rs13344227     0.1076     0.1076          1          1          1          1     0.9888          1 
  19     rs2260187     0.1077     0.1077          1          1          1          1     0.9888          1 
  19   rs145849096     0.1078     0.1078          1          1          1          1     0.9888          1 
  19   rs201252664     0.1078     0.1078          1          1          1          1     0.9888          1 
  19   rs113527862     0.1079     0.1079          1          1          1          1     0.9888          1 
  19    rs79365677     0.1079     0.1079          1          1          1          1     0.9888          1 
  19   rs112434004     0.1079     0.1079          1          1          1          1     0.9888          1 
  19   rs111948571     0.1079     0.1079          1          1          1          1     0.9888          1 
  19    rs78695519     0.1079     0.1079          1          1          1          1     0.9888          1 
  19    rs10414865      0.108      0.108          1          1          1          1     0.9888          1 
  19     rs8104489     0.1082     0.1082          1          1          1          1     0.9888          1 
  19      rs637269     0.1082     0.1082          1          1          1          1     0.9888          1 
  19     rs8112277     0.1082     0.1082          1          1          1          1     0.9888          1 
  19     rs7248719     0.1084     0.1084          1          1          1          1     0.9888          1 
  19     rs2642201     0.1085     0.1085          1          1          1          1     0.9888          1 
  19    rs60775215     0.1085     0.1085          1          1          1          1     0.9888          1 
  19   rs200668543     0.1087     0.1087          1          1          1          1     0.9888          1 
  19   rs112331360     0.1092     0.1092          1          1          1          1     0.9888          1 
  19    rs59500281     0.1094     0.1094          1          1          1          1     0.9888          1 
  19     rs8109284     0.1094     0.1094          1          1          1          1     0.9888          1 
  19     rs6603127     0.1094     0.1094          1          1          1          1     0.9888          1 
  19   rs143725937     0.1094     0.1094          1          1          1          1     0.9888          1 
  19     rs2017307     0.1095     0.1095          1          1          1          1     0.9888          1 
  19   rs200511640     0.1095     0.1095          1          1          1          1     0.9888          1 
  19   rs115015773     0.1095     0.1095          1          1          1          1     0.9888          1 
  19   rs560374411       0.11       0.11          1          1          1          1     0.9888          1 
  19   rs114300350     0.1102     0.1102          1          1          1          1     0.9888          1 
  19   rs114927457     0.1102     0.1102          1          1          1          1     0.9888          1 
  19     rs5827009     0.1103     0.1103          1          1          1          1     0.9888          1 
  19      rs331691     0.1105     0.1105          1          1          1          1     0.9888          1 
  19   rs369267815     0.1105     0.1105          1          1          1          1     0.9888          1 
  19     rs8113073     0.1105     0.1105          1          1          1          1     0.9888          1 
  19     rs3815754     0.1106     0.1106          1          1          1          1     0.9888          1 
  19    rs17160134     0.1106     0.1106          1          1          1          1     0.9888          1 
  19   rs115118410     0.1107     0.1107          1          1          1          1     0.9888          1 
  19    rs28679745     0.1108     0.1108          1          1          1          1     0.9888          1 
  19    rs10405167     0.1108     0.1108          1          1          1          1     0.9888          1 
  19     rs2279040     0.1109     0.1109          1          1          1          1     0.9888          1 
  19     rs2279042     0.1109     0.1109          1          1          1          1     0.9888          1 
  19    rs77509588     0.1111     0.1111          1          1          1          1     0.9888          1 
  19    rs61203785     0.1114     0.1114          1          1          1          1     0.9888          1 
  19    rs35086839     0.1116     0.1116          1          1          1          1     0.9888          1 
  19    rs11085210     0.1116     0.1116          1          1          1          1     0.9888          1 
  19     rs4804789     0.1116     0.1116          1          1          1          1     0.9888          1 
  19   rs564187150     0.1116     0.1116          1          1          1          1     0.9888          1 
  19   rs532858604     0.1116     0.1116          1          1          1          1     0.9888          1 
  19   rs543556424     0.1116     0.1116          1          1          1          1     0.9888          1 
  19     rs7247477     0.1117     0.1117          1          1          1          1     0.9888          1 
  19     rs7251975     0.1117     0.1117          1          1          1          1     0.9888          1 
  19     rs1494123     0.1118     0.1118          1          1          1          1     0.9888          1 
  19     rs1561406     0.1119     0.1119          1          1          1          1     0.9888          1 
  19   rs148208689     0.1119     0.1119          1          1          1          1     0.9888          1 
  19   rs149439896     0.1119     0.1119          1          1          1          1     0.9888          1 
  19    rs56022401     0.1119     0.1119          1          1          1          1     0.9888          1 
  19    rs56296218     0.1119     0.1119          1          1          1          1     0.9888          1 
  19    rs56037171     0.1119     0.1119          1          1          1          1     0.9888          1 
  19    rs56230911     0.1119     0.1119          1          1          1          1     0.9888          1 
  19    rs12611036     0.1121     0.1121          1          1          1          1     0.9888          1 
  19    rs35020672     0.1122     0.1122          1          1          1          1     0.9888          1 
  19   rs544997602     0.1122     0.1122          1          1          1          1     0.9888          1 
  19    rs75783912     0.1122     0.1122          1          1          1          1     0.9888          1 
  19    rs10906992     0.1123     0.1123          1          1          1          1     0.9888          1 
  19    rs17160098     0.1124     0.1124          1          1          1          1     0.9888          1 
  19     rs9917036     0.1124     0.1124          1          1          1          1     0.9888          1 
  19   rs116389504     0.1124     0.1124          1          1          1          1     0.9888          1 
  19   rs115840495     0.1124     0.1124          1          1          1          1     0.9888          1 
  19     rs3787054     0.1126     0.1126          1          1          1          1     0.9888          1 
  19    rs34124816     0.1128     0.1128          1          1          1          1     0.9888          1 
  19     rs2233188     0.1129     0.1129          1          1          1          1     0.9888          1 
  19    rs13343298     0.1129     0.1129          1          1          1          1     0.9888          1 
  19    rs76513798     0.1129     0.1129          1          1          1          1     0.9888          1 
  19    rs75975430     0.1129     0.1129          1          1          1          1     0.9888          1 
  19    rs10404571     0.1129     0.1129          1          1          1          1     0.9888          1 
  19    rs10401670      0.113      0.113          1          1          1          1     0.9888          1 
  19      rs625828     0.1133     0.1133          1          1          1          1     0.9888          1 
  19   rs116237429     0.1134     0.1134          1          1          1          1     0.9888          1 
  19     rs1469081     0.1134     0.1134          1          1          1          1     0.9888          1 
  19    rs72984368     0.1136     0.1136          1          1          1          1     0.9888          1 
  19    rs73505766     0.1138     0.1138          1          1          1          1     0.9888          1 
  19   rs111396987     0.1138     0.1138          1          1          1          1     0.9888          1 
  19   rs113696640     0.1138     0.1138          1          1          1          1     0.9888          1 
  19   rs112287818     0.1138     0.1138          1          1          1          1     0.9888          1 
  19    rs73505774     0.1138     0.1138          1          1          1          1     0.9888          1 
  19     rs4804299     0.1143     0.1143          1          1          1          1     0.9888          1 
  19      rs331681     0.1143     0.1143          1          1          1          1     0.9888          1 
  19   rs111234716     0.1147     0.1147          1          1          1          1     0.9888          1 
  19    rs11286301     0.1149     0.1149          1          1          1          1     0.9888          1 
  19   rs190151545     0.1151     0.1151          1          1          1          1     0.9888          1 
  19      rs731773     0.1151     0.1151          1          1          1          1     0.9888          1 
  19    rs71942694     0.1151     0.1151          1          1          1          1     0.9888          1 
  19     rs2302222     0.1151     0.1151          1          1          1          1     0.9888          1 
  19    rs12984893     0.1151     0.1151          1          1          1          1     0.9888          1 
  19    rs12974931     0.1151     0.1151          1          1          1          1     0.9888          1 
  19   rs143031267     0.1152     0.1152          1          1          1          1     0.9888          1 
  19     rs3760749     0.1153     0.1153          1          1          1          1     0.9888          1 
  19    rs73546588     0.1154     0.1154          1          1          1          1     0.9888          1 
  19    rs73548324     0.1154     0.1154          1          1          1          1     0.9888          1 
  19    rs74500071     0.1154     0.1154          1          1          1          1     0.9888          1 
  19    rs60236148     0.1154     0.1154          1          1          1          1     0.9888          1 
  19   rs199807139     0.1154     0.1154          1          1          1          1     0.9888          1 
  19   rs200240432     0.1154     0.1154          1          1          1          1     0.9888          1 
  19    rs12975129     0.1155     0.1155          1          1          1          1     0.9888          1 
  19    rs12461488     0.1155     0.1155          1          1          1          1     0.9888          1 
  19    rs35873123     0.1155     0.1155          1          1          1          1     0.9888          1 
  19    rs34636320     0.1155     0.1155          1          1          1          1     0.9888          1 
  19    rs10427101     0.1155     0.1155          1          1          1          1     0.9888          1 
  19     rs1808539     0.1157     0.1157          1          1          1          1     0.9888          1 
  19    rs78717162      0.116      0.116          1          1          1          1     0.9888          1 
  19     rs2637197     0.1162     0.1162          1          1          1          1     0.9888          1 
  19     rs8110645     0.1163     0.1163          1          1          1          1     0.9888          1 
  19     rs8102136     0.1163     0.1163          1          1          1          1     0.9888          1 
  19    rs12719935     0.1163     0.1163          1          1          1          1     0.9888          1 
  19     rs2287910     0.1163     0.1163          1          1          1          1     0.9888          1 
  19    rs10403528     0.1163     0.1163          1          1          1          1     0.9888          1 
  19     rs2546136     0.1165     0.1165          1          1          1          1     0.9888          1 
  19   rs536812550     0.1166     0.1166          1          1          1          1     0.9888          1 
  19     rs7259857      0.117      0.117          1          1          1          1     0.9888          1 
  19   rs111790118     0.1171     0.1171          1          1          1          1     0.9888          1 
  19   rs146480385     0.1171     0.1171          1          1          1          1     0.9888          1 
  19    rs76276705     0.1171     0.1171          1          1          1          1     0.9888          1 
  19    rs10417877     0.1176     0.1176          1          1          1          1     0.9888          1 
  19     rs2967718     0.1176     0.1176          1          1          1          1     0.9888          1 
  19   rs114185268     0.1177     0.1177          1          1          1          1     0.9888          1 
  19     rs1078042     0.1177     0.1177          1          1          1          1     0.9888          1 
  19      rs890848     0.1177     0.1177          1          1          1          1     0.9888          1 
  19   rs572072656     0.1177     0.1177          1          1          1          1     0.9888          1 
  19      rs534464     0.1179     0.1179          1          1          1          1     0.9888          1 
  19      rs597582     0.1179     0.1179          1          1          1          1     0.9888          1 
  19      rs598023     0.1179     0.1179          1          1          1          1     0.9888          1 
  19      rs598028     0.1179     0.1179          1          1          1          1     0.9888          1 
  19      rs599330     0.1179     0.1179          1          1          1          1     0.9888          1 
  19      rs524530     0.1179     0.1179          1          1          1          1     0.9888          1 
  19     rs7249440     0.1179     0.1179          1          1          1          1     0.9888          1 
  19    rs67974150     0.1179     0.1179          1          1          1          1     0.9888          1 
  19      rs807812      0.118      0.118          1          1          1          1     0.9888          1 
  19      rs794078      0.118      0.118          1          1          1          1     0.9888          1 
  19      rs794080      0.118      0.118          1          1          1          1     0.9888          1 
  19     rs2910434     0.1182     0.1182          1          1          1          1     0.9888          1 
  19    rs56111240     0.1182     0.1182          1          1          1          1     0.9888          1 
  19   rs147439353     0.1182     0.1182          1          1          1          1     0.9888          1 
  19    rs10412398     0.1183     0.1183          1          1          1          1     0.9888          1 
  19   rs111853886     0.1183     0.1183          1          1          1          1     0.9888          1 
  19    rs34786523     0.1185     0.1185          1          1          1          1     0.9888          1 
  19   rs115238312     0.1186     0.1186          1          1          1          1     0.9888          1 
  19     rs8110895     0.1186     0.1186          1          1          1          1     0.9888          1 
  19     rs8110777     0.1187     0.1187          1          1          1          1     0.9888          1 
  19   rs114336217     0.1187     0.1187          1          1          1          1     0.9888          1 
  19    rs34294924     0.1187     0.1187          1          1          1          1     0.9888          1 
  19   rs560293612     0.1187     0.1187          1          1          1          1     0.9888          1 
  19     rs8106855     0.1189     0.1189          1          1          1          1     0.9888          1 
  19     rs7253567     0.1189     0.1189          1          1          1          1     0.9888          1 
  19    rs10416635     0.1189     0.1189          1          1          1          1     0.9888          1 
  19    rs60006507     0.1189     0.1189          1          1          1          1     0.9888          1 
  19     rs8109717     0.1189     0.1189          1          1          1          1     0.9888          1 
  19   rs113483064     0.1189     0.1189          1          1          1          1     0.9888          1 
  19   rs111751275     0.1189     0.1189          1          1          1          1     0.9888          1 
  19     rs3042435     0.1192     0.1192          1          1          1          1     0.9888          1 
  19      rs368065     0.1192     0.1192          1          1          1          1     0.9888          1 
  19      rs685587     0.1192     0.1192          1          1          1          1     0.9888          1 
  19      rs526768     0.1192     0.1192          1          1          1          1     0.9888          1 
  19   rs145917648     0.1193     0.1193          1          1          1          1     0.9888          1 
  19    rs79197153     0.1193     0.1193          1          1          1          1     0.9888          1 
  19    rs79488365     0.1193     0.1193          1          1          1          1     0.9888          1 
  19    rs56862142     0.1194     0.1194          1          1          1          1     0.9888          1 
  19    rs61729603     0.1195     0.1195          1          1          1          1     0.9888          1 
  19   rs116450972     0.1195     0.1195          1          1          1          1     0.9888          1 
  19    rs10423572     0.1197     0.1197          1          1          1          1     0.9888          1 
  19     rs3813782     0.1198     0.1198          1          1          1          1     0.9888          1 
  19      rs571497     0.1198     0.1198          1          1          1          1     0.9888          1 
  19    rs12973279     0.1199     0.1199          1          1          1          1     0.9888          1 
  19    rs10714598     0.1199     0.1199          1          1          1          1     0.9888          1 
  19    rs10422773       0.12       0.12          1          1          1          1     0.9888          1 
  19     rs2305058     0.1201     0.1201          1          1          1          1     0.9888          1 
  19   rs112526880     0.1202     0.1202          1          1          1          1     0.9888          1 
  19      rs331678     0.1202     0.1202          1          1          1          1     0.9888          1 
  19     rs2336170     0.1204     0.1204          1          1          1          1     0.9888          1 
  19    rs78948874     0.1204     0.1204          1          1          1          1     0.9888          1 
  19   rs113166455     0.1204     0.1204          1          1          1          1     0.9888          1 
  19   rs146147426     0.1205     0.1205          1          1          1          1     0.9888          1 
  19     rs2913877     0.1206     0.1206          1          1          1          1     0.9888          1 
  19    rs72986349     0.1207     0.1207          1          1          1          1     0.9888          1 
  19    rs67145602     0.1207     0.1207          1          1          1          1     0.9888          1 
  19      rs348349     0.1208     0.1208          1          1          1          1     0.9888          1 
  19    rs80125054     0.1208     0.1208          1          1          1          1     0.9888          1 
  19   rs201444959     0.1208     0.1208          1          1          1          1     0.9888          1 
  19   rs149244871     0.1208     0.1208          1          1          1          1     0.9888          1 
  19    rs77205550     0.1208     0.1208          1          1          1          1     0.9888          1 
  19    rs79313324     0.1208     0.1208          1          1          1          1     0.9888          1 
  19   rs147618998     0.1213     0.1213          1          1          1          1     0.9888          1 
  19   rs113846482     0.1216     0.1216          1          1          1          1     0.9888          1 
  19   rs543571127     0.1218     0.1218          1          1          1          1     0.9888          1 
  19     rs3097894     0.1223     0.1223          1          1          1          1     0.9888          1 
  19     rs2485272     0.1223     0.1223          1          1          1          1     0.9888          1 
  19    rs79346966     0.1224     0.1224          1          1          1          1     0.9888          1 
  19   rs115433780     0.1224     0.1224          1          1          1          1     0.9888          1 
  19    rs16995681     0.1224     0.1224          1          1          1          1     0.9888          1 
  19   rs147343112     0.1224     0.1224          1          1          1          1     0.9888          1 
  19   rs114599968     0.1224     0.1224          1          1          1          1     0.9888          1 
  19    rs62109606     0.1224     0.1224          1          1          1          1     0.9888          1 
  19    rs59211979     0.1225     0.1225          1          1          1          1     0.9888          1 
  19    rs61538929     0.1225     0.1225          1          1          1          1     0.9888          1 
  19    rs73922905     0.1225     0.1225          1          1          1          1     0.9888          1 
  19    rs73001536     0.1225     0.1225          1          1          1          1     0.9888          1 
  19     rs6510959     0.1228     0.1228          1          1          1          1     0.9888          1 
  19    rs36069243     0.1231     0.1231          1          1          1          1     0.9888          1 
  19   rs147481433     0.1231     0.1231          1          1          1          1     0.9888          1 
  19    rs57813284     0.1231     0.1231          1          1          1          1     0.9888          1 
  19   rs141387061     0.1231     0.1231          1          1          1          1     0.9888          1 
  19   rs139652199     0.1231     0.1231          1          1          1          1     0.9888          1 
  19      rs344592     0.1232     0.1232          1          1          1          1     0.9888          1 
  19    rs56365043     0.1232     0.1232          1          1          1          1     0.9888          1 
  19    rs34488963     0.1232     0.1232          1          1          1          1     0.9888          1 
  19     rs4804286     0.1232     0.1232          1          1          1          1     0.9888          1 
  19   rs114008247     0.1237     0.1237          1          1          1          1     0.9888          1 
  19   rs149427040     0.1237     0.1237          1          1          1          1     0.9888          1 
  19   rs149816623     0.1237     0.1237          1          1          1          1     0.9888          1 
  19   rs116745608     0.1237     0.1237          1          1          1          1     0.9888          1 
  19    rs76455100     0.1237     0.1237          1          1          1          1     0.9888          1 
  19   rs117377341     0.1237     0.1237          1          1          1          1     0.9888          1 
  19   rs145705817     0.1237     0.1237          1          1          1          1     0.9888          1 
  19    rs77586383     0.1237     0.1237          1          1          1          1     0.9888          1 
  19   rs116692747     0.1237     0.1237          1          1          1          1     0.9888          1 
  19     rs2230750     0.1237     0.1237          1          1          1          1     0.9888          1 
  19   rs564485601     0.1237     0.1237          1          1          1          1     0.9888          1 
  19   rs149241762     0.1237     0.1237          1          1          1          1     0.9888          1 
  19   rs542178831     0.1237     0.1237          1          1          1          1     0.9888          1 
  19    rs77107572     0.1237     0.1237          1          1          1          1     0.9888          1 
  19     rs7507979     0.1238     0.1238          1          1          1          1     0.9888          1 
  19   rs368474972     0.1238     0.1238          1          1          1          1     0.9888          1 
  19   rs202035660      0.124      0.124          1          1          1          1     0.9888          1 
  19      rs560849     0.1243     0.1243          1          1          1          1     0.9888          1 
  19      rs604959     0.1243     0.1243          1          1          1          1     0.9888          1 
  19      rs526411     0.1243     0.1243          1          1          1          1     0.9888          1 
  19      rs654059     0.1243     0.1243          1          1          1          1     0.9888          1 
  19      rs488886     0.1243     0.1243          1          1          1          1     0.9888          1 
  19    rs10409281     0.1245     0.1245          1          1          1          1     0.9888          1 
  19   rs113055199     0.1246     0.1246          1          1          1          1     0.9888          1 
  19   rs201782305     0.1246     0.1246          1          1          1          1     0.9888          1 
  19     rs1477341     0.1249     0.1249          1          1          1          1     0.9888          1 
  19   rs185417896     0.1249     0.1249          1          1          1          1     0.9888          1 
  19   rs115263133     0.1249     0.1249          1          1          1          1     0.9888          1 
  19   rs114250447     0.1249     0.1249          1          1          1          1     0.9888          1 
  19      rs906331      0.125      0.125          1          1          1          1     0.9888          1 
  19    rs11669559     0.1251     0.1251          1          1          1          1     0.9888          1 
  19    rs73559832     0.1254     0.1254          1          1          1          1     0.9888          1 
  19   rs115135994     0.1256     0.1256          1          1          1          1     0.9888          1 
  19    rs73491607     0.1257     0.1257          1          1          1          1     0.9888          1 
  19     rs6510910     0.1259     0.1259          1          1          1          1     0.9888          1 
  19    rs61741669      0.126      0.126          1          1          1          1     0.9888          1 
  19    rs10402176     0.1261     0.1261          1          1          1          1     0.9888          1 
  19    rs12980031     0.1262     0.1262          1          1          1          1     0.9888          1 
  19    rs28663100     0.1262     0.1262          1          1          1          1     0.9888          1 
  19     rs1626918     0.1262     0.1262          1          1          1          1     0.9888          1 
  19     rs2053073     0.1263     0.1263          1          1          1          1     0.9888          1 
  19     rs1030927     0.1264     0.1264          1          1          1          1     0.9888          1 
  19    rs10409772     0.1265     0.1265          1          1          1          1     0.9888          1 
  19    rs67574373      0.127      0.127          1          1          1          1     0.9888          1 
  19   rs111253677      0.127      0.127          1          1          1          1     0.9888          1 
  19    rs13345078     0.1271     0.1271          1          1          1          1     0.9888          1 
  19      rs163916     0.1274     0.1274          1          1          1          1     0.9888          1 
  19      rs339399     0.1274     0.1274          1          1          1          1     0.9888          1 
  19    rs16989918     0.1274     0.1274          1          1          1          1     0.9888          1 
  19    rs72982503     0.1274     0.1274          1          1          1          1     0.9888          1 
  19     rs4804092     0.1275     0.1275          1          1          1          1     0.9888          1 
  19     rs2115386     0.1275     0.1275          1          1          1          1     0.9888          1 
  19      rs580572     0.1276     0.1276          1          1          1          1     0.9888          1 
  19   rs113883969     0.1277     0.1277          1          1          1          1     0.9888          1 
  19     rs7257351     0.1278     0.1278          1          1          1          1     0.9888          1 
  19   rs531888535     0.1279     0.1279          1          1          1          1     0.9888          1 
  19    rs28735077     0.1279     0.1279          1          1          1          1     0.9888          1 
  19   rs535612146      0.128      0.128          1          1          1          1     0.9888          1 
  19   rs545606989     0.1281     0.1281          1          1          1          1     0.9888          1 
  19   rs577033571     0.1282     0.1282          1          1          1          1     0.9888          1 
  19   rs565368238     0.1284     0.1284          1          1          1          1     0.9888          1 
  19   rs116284610     0.1284     0.1284          1          1          1          1     0.9888          1 
  19     rs7247703     0.1284     0.1284          1          1          1          1     0.9888          1 
  19   rs144306198     0.1284     0.1284          1          1          1          1     0.9888          1 
  19    rs35201413     0.1284     0.1284          1          1          1          1     0.9888          1 
  19    rs79875145     0.1284     0.1284          1          1          1          1     0.9888          1 
  19   rs138898078     0.1284     0.1284          1          1          1          1     0.9888          1 
  19   rs116162614     0.1284     0.1284          1          1          1          1     0.9888          1 
  19     rs7250363     0.1285     0.1285          1          1          1          1     0.9888          1 
  19    rs35003675     0.1286     0.1286          1          1          1          1     0.9888          1 
  19      rs164019     0.1286     0.1286          1          1          1          1     0.9888          1 
  19   rs137874001     0.1287     0.1287          1          1          1          1     0.9888          1 
  19   rs143152443     0.1287     0.1287          1          1          1          1     0.9888          1 
  19    rs68090061     0.1289     0.1289          1          1          1          1     0.9888          1 
  19     rs2927726     0.1289     0.1289          1          1          1          1     0.9888          1 
  19      rs162727      0.129      0.129          1          1          1          1     0.9888          1 
  19    rs59637174      0.129      0.129          1          1          1          1     0.9888          1 
  19   rs139529488      0.129      0.129          1          1          1          1     0.9888          1 
  19     rs3763046      0.129      0.129          1          1          1          1     0.9888          1 
  19    rs34182948      0.129      0.129          1          1          1          1     0.9888          1 
  19    rs28481711      0.129      0.129          1          1          1          1     0.9888          1 
  19   rs143772327      0.129      0.129          1          1          1          1     0.9888          1 
  19   rs151082251      0.129      0.129          1          1          1          1     0.9888          1 
  19    rs76231074      0.129      0.129          1          1          1          1     0.9888          1 
  19   rs114355552      0.129      0.129          1          1          1          1     0.9888          1 
  19   rs113153498      0.129      0.129          1          1          1          1     0.9888          1 
  19   rs112068722      0.129      0.129          1          1          1          1     0.9888          1 
  19   rs542431822      0.129      0.129          1          1          1          1     0.9888          1 
  19    rs10426493      0.129      0.129          1          1          1          1     0.9888          1 
  19    rs12459150      0.129      0.129          1          1          1          1     0.9888          1 
  19     rs1054060     0.1291     0.1291          1          1          1          1     0.9888          1 
  19    rs76708294     0.1292     0.1292          1          1          1          1     0.9888          1 
  19     rs4804061     0.1293     0.1293          1          1          1          1     0.9888          1 
  19     rs3865464     0.1293     0.1293          1          1          1          1     0.9888          1 
  19   rs149722933     0.1293     0.1293          1          1          1          1     0.9888          1 
  19   rs147839062     0.1293     0.1293          1          1          1          1     0.9888          1 
  19     rs8112547     0.1295     0.1295          1          1          1          1     0.9888          1 
  19   rs116830978     0.1297     0.1297          1          1          1          1     0.9888          1 
  19   rs115502682     0.1298     0.1298          1          1          1          1     0.9888          1 
  19    rs61738474     0.1298     0.1298          1          1          1          1     0.9888          1 
  19   rs115192981     0.1298     0.1298          1          1          1          1     0.9888          1 
  19   rs142281488     0.1298     0.1298          1          1          1          1     0.9888          1 
  19   rs151073146     0.1298     0.1298          1          1          1          1     0.9888          1 
  19   rs200746275     0.1298     0.1298          1          1          1          1     0.9888          1 
  19    rs10421567     0.1299     0.1299          1          1          1          1     0.9888          1 
  19    rs10411608     0.1299     0.1299          1          1          1          1     0.9888          1 
  19     rs1833776     0.1299     0.1299          1          1          1          1     0.9888          1 
  19      rs344552     0.1299     0.1299          1          1          1          1     0.9888          1 
  19      rs344551     0.1299     0.1299          1          1          1          1     0.9888          1 
  19       rs76274     0.1301     0.1301          1          1          1          1     0.9888          1 
  19   rs143365332     0.1301     0.1301          1          1          1          1     0.9888          1 
  19   rs114538514     0.1301     0.1301          1          1          1          1     0.9888          1 
  19   rs141929926     0.1301     0.1301          1          1          1          1     0.9888          1 
  19   rs543305812     0.1301     0.1301          1          1          1          1     0.9888          1 
  19   rs575694764     0.1301     0.1301          1          1          1          1     0.9888          1 
  19   rs141289048     0.1301     0.1301          1          1          1          1     0.9888          1 
  19   rs140870960     0.1301     0.1301          1          1          1          1     0.9888          1 
  19     rs3826741     0.1302     0.1302          1          1          1          1     0.9888          1 
  19     rs3136653     0.1302     0.1302          1          1          1          1     0.9888          1 
  19    rs11883202     0.1303     0.1303          1          1          1          1     0.9888          1 
  19    rs62106649     0.1306     0.1306          1          1          1          1     0.9888          1 
  19    rs56852049     0.1306     0.1306          1          1          1          1     0.9888          1 
  19    rs61179535     0.1306     0.1306          1          1          1          1     0.9888          1 
  19    rs57329093     0.1306     0.1306          1          1          1          1     0.9888          1 
  19    rs78494599     0.1306     0.1306          1          1          1          1     0.9888          1 
  19    rs77247151     0.1306     0.1306          1          1          1          1     0.9888          1 
  19    rs78461511     0.1306     0.1306          1          1          1          1     0.9888          1 
  19   rs112935763     0.1306     0.1306          1          1          1          1     0.9888          1 
  19   rs113936714     0.1306     0.1306          1          1          1          1     0.9888          1 
  19    rs60930048     0.1306     0.1306          1          1          1          1     0.9888          1 
  19    rs75046347     0.1306     0.1306          1          1          1          1     0.9888          1 
  19     rs6510879     0.1306     0.1306          1          1          1          1     0.9888          1 
  19   rs112095212     0.1306     0.1306          1          1          1          1     0.9888          1 
  19   rs111843531     0.1306     0.1306          1          1          1          1     0.9888          1 
  19    rs16993437     0.1306     0.1306          1          1          1          1     0.9888          1 
  19      rs694414     0.1306     0.1306          1          1          1          1     0.9888          1 
  19    rs10425549     0.1307     0.1307          1          1          1          1     0.9888          1 
  19   rs112991382     0.1309     0.1309          1          1          1          1     0.9888          1 
  19    rs73538630     0.1309     0.1309          1          1          1          1     0.9888          1 
  19   rs111856291     0.1309     0.1309          1          1          1          1     0.9888          1 
  19    rs73538641     0.1309     0.1309          1          1          1          1     0.9888          1 
  19    rs75784306     0.1309     0.1309          1          1          1          1     0.9888          1 
  19    rs73538652     0.1309     0.1309          1          1          1          1     0.9888          1 
  19    rs73546550     0.1309     0.1309          1          1          1          1     0.9888          1 
  19    rs58111488     0.1309     0.1309          1          1          1          1     0.9888          1 
  19    rs73546566     0.1309     0.1309          1          1          1          1     0.9888          1 
  19    rs79127960      0.131      0.131          1          1          1          1     0.9888          1 
  19   rs576824126     0.1311     0.1311          1          1          1          1     0.9888          1 
  19   rs374138569     0.1311     0.1311          1          1          1          1     0.9888          1 
  19    rs75933578     0.1313     0.1313          1          1          1          1     0.9888          1 
  19    rs76045003     0.1313     0.1313          1          1          1          1     0.9888          1 
  19   rs115371334     0.1313     0.1313          1          1          1          1     0.9888          1 
  19   rs116834145     0.1313     0.1313          1          1          1          1     0.9888          1 
  19    rs80190249     0.1313     0.1313          1          1          1          1     0.9888          1 
  19    rs77665129     0.1313     0.1313          1          1          1          1     0.9888          1 
  19    rs75366109     0.1313     0.1313          1          1          1          1     0.9888          1 
  19   rs113958185     0.1313     0.1313          1          1          1          1     0.9888          1 
  19   rs113441103     0.1313     0.1313          1          1          1          1     0.9888          1 
  19    rs78494775     0.1313     0.1313          1          1          1          1     0.9888          1 
  19    rs78612848     0.1313     0.1313          1          1          1          1     0.9888          1 
  19   rs113314908     0.1313     0.1313          1          1          1          1     0.9888          1 
  19    rs77619851     0.1313     0.1313          1          1          1          1     0.9888          1 
  19   rs113791110     0.1313     0.1313          1          1          1          1     0.9888          1 
  19   rs144945223     0.1313     0.1313          1          1          1          1     0.9888          1 
  19   rs112708357     0.1313     0.1313          1          1          1          1     0.9888          1 
  19    rs78584255     0.1313     0.1313          1          1          1          1     0.9888          1 
  19   rs111523968     0.1313     0.1313          1          1          1          1     0.9888          1 
  19    rs74895591     0.1313     0.1313          1          1          1          1     0.9888          1 
  19   rs112702826     0.1313     0.1313          1          1          1          1     0.9888          1 
  19   rs112661498     0.1313     0.1313          1          1          1          1     0.9888          1 
  19   rs111587572     0.1313     0.1313          1          1          1          1     0.9888          1 
  19    rs76490307     0.1313     0.1313          1          1          1          1     0.9888          1 
  19    rs75162614     0.1313     0.1313          1          1          1          1     0.9888          1 
  19   rs113625471     0.1313     0.1313          1          1          1          1     0.9888          1 
  19    rs75915449     0.1313     0.1313          1          1          1          1     0.9888          1 
  19   rs145515071     0.1313     0.1313          1          1          1          1     0.9888          1 
  19    rs77294189     0.1313     0.1313          1          1          1          1     0.9888          1 
  19    rs79554965     0.1313     0.1313          1          1          1          1     0.9888          1 
  19   rs111964534     0.1313     0.1313          1          1          1          1     0.9888          1 
  19   rs113961306     0.1313     0.1313          1          1          1          1     0.9888          1 
  19   rs138598087     0.1313     0.1313          1          1          1          1     0.9888          1 
  19   rs112714471     0.1313     0.1313          1          1          1          1     0.9888          1 
  19   rs113240307     0.1313     0.1313          1          1          1          1     0.9888          1 
  19    rs76024709     0.1313     0.1313          1          1          1          1     0.9888          1 
  19    rs77657770     0.1313     0.1313          1          1          1          1     0.9888          1 
  19    rs76428705     0.1313     0.1313          1          1          1          1     0.9888          1 
  19   rs111973445     0.1313     0.1313          1          1          1          1     0.9888          1 
  19    rs75645001     0.1313     0.1313          1          1          1          1     0.9888          1 
  19   rs111360723     0.1313     0.1313          1          1          1          1     0.9888          1 
  19   rs540815089     0.1313     0.1313          1          1          1          1     0.9888          1 
  19   rs146533533     0.1313     0.1313          1          1          1          1     0.9888          1 
  19   rs141976291     0.1313     0.1313          1          1          1          1     0.9888          1 
  19     rs9676759     0.1313     0.1313          1          1          1          1     0.9888          1 
  19   rs200954323     0.1313     0.1313          1          1          1          1     0.9888          1 
  19   rs148002503     0.1313     0.1313          1          1          1          1     0.9888          1 
  19     rs1630632     0.1314     0.1314          1          1          1          1     0.9888          1 
  19    rs12986126     0.1316     0.1316          1          1          1          1     0.9888          1 
  19    rs77102125     0.1316     0.1316          1          1          1          1     0.9888          1 
  19   rs566147797     0.1316     0.1316          1          1          1          1     0.9888          1 
  19   rs545929543     0.1316     0.1316          1          1          1          1     0.9888          1 
  19    rs28591978     0.1316     0.1316          1          1          1          1     0.9888          1 
  19    rs28595309     0.1316     0.1316          1          1          1          1     0.9888          1 
  19   rs540516648     0.1316     0.1316          1          1          1          1     0.9888          1 
  19   rs554346271     0.1316     0.1316          1          1          1          1     0.9888          1 
  19   rs114102907     0.1316     0.1316          1          1          1          1     0.9888          1 
  19   rs112048689     0.1316     0.1316          1          1          1          1     0.9888          1 
  19    rs67104970     0.1316     0.1316          1          1          1          1     0.9888          1 
  19      rs890860     0.1317     0.1317          1          1          1          1     0.9888          1 
  19    rs73921404     0.1317     0.1317          1          1          1          1     0.9888          1 
  19    rs10404835     0.1317     0.1317          1          1          1          1     0.9888          1 
  19    rs10409371     0.1317     0.1317          1          1          1          1     0.9888          1 
  19    rs10404890     0.1317     0.1317          1          1          1          1     0.9888          1 
  19    rs10420664     0.1317     0.1317          1          1          1          1     0.9888          1 
  19    rs10421125     0.1317     0.1317          1          1          1          1     0.9888          1 
  19    rs10416317     0.1317     0.1317          1          1          1          1     0.9888          1 
  19   rs144281850     0.1317     0.1317          1          1          1          1     0.9888          1 
  19     rs9329378     0.1317     0.1317          1          1          1          1     0.9888          1 
  19     rs9329379     0.1317     0.1317          1          1          1          1     0.9888          1 
  19     rs9329381     0.1317     0.1317          1          1          1          1     0.9888          1 
  19   rs146386067     0.1317     0.1317          1          1          1          1     0.9888          1 
  19    rs34634484     0.1317     0.1317          1          1          1          1     0.9888          1 
  19    rs35441825     0.1317     0.1317          1          1          1          1     0.9888          1 
  19    rs73921413     0.1317     0.1317          1          1          1          1     0.9888          1 
  19     rs3795017     0.1317     0.1317          1          1          1          1     0.9888          1 
  19    rs12459760     0.1319     0.1319          1          1          1          1     0.9888          1 
  19     rs4807054      0.132      0.132          1          1          1          1     0.9888          1 
  19     rs2967764     0.1322     0.1322          1          1          1          1     0.9888          1 
  19   rs566996968     0.1323     0.1323          1          1          1          1     0.9888          1 
  19     rs3786680     0.1323     0.1323          1          1          1          1     0.9888          1 
  19    rs10402331     0.1324     0.1324          1          1          1          1     0.9888          1 
  19    rs12984694     0.1324     0.1324          1          1          1          1     0.9888          1 
  19   rs200596347     0.1326     0.1326          1          1          1          1     0.9888          1 
  19     rs3097356     0.1327     0.1327          1          1          1          1     0.9888          1 
  19   rs200215177     0.1328     0.1328          1          1          1          1     0.9888          1 
  19   rs114265483     0.1328     0.1328          1          1          1          1     0.9888          1 
  19    rs11085182     0.1329     0.1329          1          1          1          1     0.9888          1 
  19   rs138633372     0.1329     0.1329          1          1          1          1     0.9888          1 
  19   rs373689121     0.1331     0.1331          1          1          1          1     0.9888          1 
  19     rs7258822     0.1333     0.1333          1          1          1          1     0.9888          1 
  19    rs12974297     0.1333     0.1333          1          1          1          1     0.9888          1 
  19     rs2075755     0.1336     0.1336          1          1          1          1     0.9888          1 
  19   rs113830509     0.1338     0.1338          1          1          1          1     0.9888          1 
  19    rs62125131     0.1338     0.1338          1          1          1          1     0.9888          1 
  19    rs73493937     0.1342     0.1342          1          1          1          1     0.9888          1 
  19   rs144603233     0.1342     0.1342          1          1          1          1     0.9888          1 
  19   rs140852142     0.1344     0.1344          1          1          1          1     0.9888          1 
  19    rs10411474     0.1346     0.1346          1          1          1          1     0.9888          1 
  19   rs565219362     0.1347     0.1347          1          1          1          1     0.9888          1 
  19    rs11880811     0.1347     0.1347          1          1          1          1     0.9888          1 
  19     rs7249390     0.1348     0.1348          1          1          1          1     0.9888          1 
  19    rs58466313     0.1349     0.1349          1          1          1          1     0.9888          1 
  19     rs2287911     0.1351     0.1351          1          1          1          1     0.9888          1 
  19     rs7252672     0.1351     0.1351          1          1          1          1     0.9888          1 
  19     rs8113553     0.1353     0.1353          1          1          1          1     0.9888          1 
  19    rs10419577     0.1354     0.1354          1          1          1          1     0.9888          1 
  19    rs62124519     0.1354     0.1354          1          1          1          1     0.9888          1 
  19   rs138415686     0.1354     0.1354          1          1          1          1     0.9888          1 
  19   rs189383793     0.1357     0.1357          1          1          1          1     0.9888          1 
  19    rs10405675     0.1357     0.1357          1          1          1          1     0.9888          1 
  19    rs79348329     0.1359     0.1359          1          1          1          1     0.9888          1 
  19    rs10410586     0.1361     0.1361          1          1          1          1     0.9888          1 
  19     rs2042900     0.1361     0.1361          1          1          1          1     0.9888          1 
  19   rs139907459     0.1361     0.1361          1          1          1          1     0.9888          1 
  19    rs75594428     0.1363     0.1363          1          1          1          1     0.9888          1 
  19     rs2227288     0.1363     0.1363          1          1          1          1     0.9888          1 
  19    rs11260079     0.1363     0.1363          1          1          1          1     0.9888          1 
  19    rs35252095     0.1363     0.1363          1          1          1          1     0.9888          1 
  19    rs34377224     0.1363     0.1363          1          1          1          1     0.9888          1 
  19    rs11882029     0.1363     0.1363          1          1          1          1     0.9888          1 
  19    rs35943159     0.1363     0.1363          1          1          1          1     0.9888          1 
  19    rs12979153     0.1363     0.1363          1          1          1          1     0.9888          1 
  19     rs7248298     0.1363     0.1363          1          1          1          1     0.9888          1 
  19     rs8106699     0.1363     0.1363          1          1          1          1     0.9888          1 
  19    rs60428200     0.1363     0.1363          1          1          1          1     0.9888          1 
  19     rs2017507     0.1363     0.1363          1          1          1          1     0.9888          1 
  19     rs1807414     0.1363     0.1363          1          1          1          1     0.9888          1 
  19      rs737229     0.1363     0.1363          1          1          1          1     0.9888          1 
  19      rs737228     0.1363     0.1363          1          1          1          1     0.9888          1 
  19    rs11667076     0.1363     0.1363          1          1          1          1     0.9888          1 
  19   rs114491356     0.1364     0.1364          1          1          1          1     0.9888          1 
  19   rs143340662     0.1365     0.1365          1          1          1          1     0.9888          1 
  19    rs78815175     0.1366     0.1366          1          1          1          1     0.9888          1 
  19    rs78235251     0.1367     0.1367          1          1          1          1     0.9888          1 
  19   rs115466690     0.1367     0.1367          1          1          1          1     0.9888          1 
  19    rs28362447     0.1369     0.1369          1          1          1          1     0.9888          1 
  19     rs4804090     0.1371     0.1371          1          1          1          1     0.9888          1 
  19     rs2913964     0.1372     0.1372          1          1          1          1     0.9888          1 
  19    rs11669411     0.1372     0.1372          1          1          1          1     0.9888          1 
  19    rs78540758     0.1374     0.1374          1          1          1          1     0.9888          1 
  19     rs2303178     0.1376     0.1376          1          1          1          1     0.9888          1 
  19    rs62103641     0.1377     0.1377          1          1          1          1     0.9888          1 
  19    rs73498885     0.1377     0.1377          1          1          1          1     0.9888          1 
  19    rs35390907     0.1378     0.1378          1          1          1          1     0.9888          1 
  19   rs113863910     0.1378     0.1378          1          1          1          1     0.9888          1 
  19   rs144542668     0.1381     0.1381          1          1          1          1     0.9888          1 
  19   rs143479307     0.1381     0.1381          1          1          1          1     0.9888          1 
  19    rs11544612     0.1381     0.1381          1          1          1          1     0.9888          1 
  19    rs11544611     0.1381     0.1381          1          1          1          1     0.9888          1 
  19   rs114140751     0.1381     0.1381          1          1          1          1     0.9888          1 
  19    rs80053726     0.1381     0.1381          1          1          1          1     0.9888          1 
  19   rs116576031     0.1381     0.1381          1          1          1          1     0.9888          1 
  19     rs3183953     0.1381     0.1381          1          1          1          1     0.9888          1 
  19   rs116294485     0.1381     0.1381          1          1          1          1     0.9888          1 
  19   rs148028608     0.1381     0.1381          1          1          1          1     0.9888          1 
  19    rs58301376     0.1381     0.1381          1          1          1          1     0.9888          1 
  19   rs184347224     0.1381     0.1381          1          1          1          1     0.9888          1 
  19   rs139230971     0.1381     0.1381          1          1          1          1     0.9888          1 
  19   rs144034506     0.1381     0.1381          1          1          1          1     0.9888          1 
  19   rs146420720     0.1381     0.1381          1          1          1          1     0.9888          1 
  19   rs145561948     0.1381     0.1381          1          1          1          1     0.9888          1 
  19   rs150463732     0.1381     0.1381          1          1          1          1     0.9888          1 
  19   rs541304141     0.1381     0.1381          1          1          1          1     0.9888          1 
  19   rs151252623     0.1381     0.1381          1          1          1          1     0.9888          1 
  19   rs139787145     0.1385     0.1385          1          1          1          1     0.9888          1 
  19    rs79496066     0.1385     0.1385          1          1          1          1     0.9888          1 
  19   rs116912419     0.1388     0.1388          1          1          1          1     0.9888          1 
  19      rs348360     0.1391     0.1391          1          1          1          1     0.9888          1 
  19    rs79840264     0.1393     0.1393          1          1          1          1     0.9888          1 
  19   rs116096463     0.1393     0.1393          1          1          1          1     0.9888          1 
  19   rs116334574     0.1393     0.1393          1          1          1          1     0.9888          1 
  19   rs116736632     0.1393     0.1393          1          1          1          1     0.9888          1 
  19   rs116337990     0.1393     0.1393          1          1          1          1     0.9888          1 
  19   rs111283231     0.1396     0.1396          1          1          1          1     0.9888          1 
  19    rs10416530     0.1396     0.1396          1          1          1          1     0.9888          1 
  19   rs113483829     0.1398     0.1398          1          1          1          1     0.9888          1 
  19   rs370444993       0.14       0.14          1          1          1          1     0.9888          1 
  19     rs1808563     0.1401     0.1401          1          1          1          1     0.9888          1 
  19   rs540784831     0.1402     0.1402          1          1          1          1     0.9888          1 
  19   rs578235561     0.1402     0.1402          1          1          1          1     0.9888          1 
  19   rs143738237     0.1405     0.1405          1          1          1          1     0.9888          1 
  19   rs116534951     0.1407     0.1407          1          1          1          1     0.9888          1 
  19    rs17704999     0.1408     0.1408          1          1          1          1     0.9888          1 
  19   rs113604778     0.1408     0.1408          1          1          1          1     0.9888          1 
  19   rs111261114     0.1409     0.1409          1          1          1          1     0.9888          1 
  19    rs10408733     0.1411     0.1411          1          1          1          1     0.9888          1 
  19   rs145035385     0.1412     0.1412          1          1          1          1     0.9888          1 
  19   rs140380863     0.1412     0.1412          1          1          1          1     0.9888          1 
  19    rs77311302     0.1412     0.1412          1          1          1          1     0.9888          1 
  19   rs114004703     0.1412     0.1412          1          1          1          1     0.9888          1 
  19   rs115342819     0.1412     0.1412          1          1          1          1     0.9888          1 
  19   rs370408750     0.1412     0.1412          1          1          1          1     0.9888          1 
  19   rs191966103     0.1412     0.1412          1          1          1          1     0.9888          1 
  19   rs114814819     0.1412     0.1412          1          1          1          1     0.9888          1 
  19    rs12609936     0.1412     0.1412          1          1          1          1     0.9888          1 
  19    rs79906591     0.1415     0.1415          1          1          1          1     0.9888          1 
  19   rs112790957     0.1415     0.1415          1          1          1          1     0.9888          1 
  19   rs113568492     0.1415     0.1415          1          1          1          1     0.9888          1 
  19   rs143068870     0.1415     0.1415          1          1          1          1     0.9888          1 
  19    rs78099705     0.1415     0.1415          1          1          1          1     0.9888          1 
  19    rs75096035     0.1415     0.1415          1          1          1          1     0.9888          1 
  19    rs76882869     0.1415     0.1415          1          1          1          1     0.9888          1 
  19    rs80257388     0.1415     0.1415          1          1          1          1     0.9888          1 
  19    rs77546369     0.1415     0.1415          1          1          1          1     0.9888          1 
  19   rs146120488     0.1415     0.1415          1          1          1          1     0.9888          1 
  19    rs77373430     0.1415     0.1415          1          1          1          1     0.9888          1 
  19   rs115097389     0.1415     0.1415          1          1          1          1     0.9888          1 
  19   rs150577074     0.1415     0.1415          1          1          1          1     0.9888          1 
  19    rs77181559     0.1415     0.1415          1          1          1          1     0.9888          1 
  19   rs137924894     0.1415     0.1415          1          1          1          1     0.9888          1 
  19    rs75901532     0.1415     0.1415          1          1          1          1     0.9888          1 
  19   rs115310443     0.1415     0.1415          1          1          1          1     0.9888          1 
  19   rs116127898     0.1415     0.1415          1          1          1          1     0.9888          1 
  19    rs78447388     0.1415     0.1415          1          1          1          1     0.9888          1 
  19     rs1433061     0.1415     0.1415          1          1          1          1     0.9888          1 
  19   rs113032892     0.1415     0.1415          1          1          1          1     0.9888          1 
  19    rs11878432     0.1416     0.1416          1          1          1          1     0.9888          1 
  19     rs1644759     0.1417     0.1417          1          1          1          1     0.9888          1 
  19   rs146989239     0.1418     0.1418          1          1          1          1     0.9888          1 
  19   rs139999431     0.1419     0.1419          1          1          1          1     0.9888          1 
  19    rs35353507      0.142      0.142          1          1          1          1     0.9888          1 
  19    rs34380919     0.1422     0.1422          1          1          1          1     0.9888          1 
  19    rs34734821     0.1422     0.1422          1          1          1          1     0.9888          1 
  19    rs73492767     0.1422     0.1422          1          1          1          1     0.9888          1 
  19   rs113638258     0.1425     0.1425          1          1          1          1     0.9888          1 
  19     rs4134835     0.1425     0.1425          1          1          1          1     0.9888          1 
  19   rs115471385     0.1426     0.1426          1          1          1          1     0.9888          1 
  19   rs148429370     0.1426     0.1426          1          1          1          1     0.9888          1 
  19   rs186200941     0.1426     0.1426          1          1          1          1     0.9888          1 
  19   rs145016111     0.1426     0.1426          1          1          1          1     0.9888          1 
  19    rs78158288     0.1426     0.1426          1          1          1          1     0.9888          1 
  19     rs4804422     0.1429     0.1429          1          1          1          1     0.9888          1 
  19    rs10404551     0.1429     0.1429          1          1          1          1     0.9888          1 
  19   rs115167107     0.1432     0.1432          1          1          1          1     0.9888          1 
  19   rs115883804     0.1432     0.1432          1          1          1          1     0.9888          1 
  19   rs143069386     0.1432     0.1432          1          1          1          1     0.9888          1 
  19    rs76641139     0.1432     0.1432          1          1          1          1     0.9888          1 
  19    rs61735544     0.1432     0.1432          1          1          1          1     0.9888          1 
  19   rs552173582     0.1434     0.1434          1          1          1          1     0.9888          1 
  19    rs57706581     0.1435     0.1435          1          1          1          1     0.9888          1 
  19     rs2047139     0.1438     0.1438          1          1          1          1     0.9888          1 
  19   rs564666934     0.1438     0.1438          1          1          1          1     0.9888          1 
  19    rs79112124     0.1438     0.1438          1          1          1          1     0.9888          1 
  19     rs2967619     0.1439     0.1439          1          1          1          1     0.9888          1 
  19   rs113113326     0.1439     0.1439          1          1          1          1     0.9888          1 
  19     rs1864029      0.144      0.144          1          1          1          1     0.9888          1 
  19    rs35076940      0.144      0.144          1          1          1          1     0.9888          1 
  19   rs114425895      0.144      0.144          1          1          1          1     0.9888          1 
  19   rs114176414      0.144      0.144          1          1          1          1     0.9888          1 
  19     rs2967694      0.144      0.144          1          1          1          1     0.9888          1 
  19     rs2967693      0.144      0.144          1          1          1          1     0.9888          1 
  19   rs372059459      0.144      0.144          1          1          1          1     0.9888          1 
  19     rs3795016     0.1441     0.1441          1          1          1          1     0.9888          1 
  19    rs57930737     0.1442     0.1442          1          1          1          1     0.9888          1 
  19   rs200764220     0.1443     0.1443          1          1          1          1     0.9888          1 
  19    rs11879199     0.1444     0.1444          1          1          1          1     0.9888          1 
  19   rs142587875     0.1444     0.1444          1          1          1          1     0.9888          1 
  19    rs62118036     0.1444     0.1444          1          1          1          1     0.9888          1 
  19     rs2967628     0.1445     0.1445          1          1          1          1     0.9888          1 
  19     rs4804290     0.1445     0.1445          1          1          1          1     0.9888          1 
  19   rs112108346     0.1445     0.1445          1          1          1          1     0.9888          1 
  19    rs11880979     0.1445     0.1445          1          1          1          1     0.9888          1 
  19   rs141234661     0.1445     0.1445          1          1          1          1     0.9888          1 
  19    rs73488447     0.1446     0.1446          1          1          1          1     0.9888          1 
  19    rs72992618     0.1446     0.1446          1          1          1          1     0.9888          1 
  19   rs113965282     0.1446     0.1446          1          1          1          1     0.9888          1 
  19   rs531256385     0.1448     0.1448          1          1          1          1     0.9888          1 
  19     rs5826964      0.145      0.145          1          1          1          1     0.9888          1 
  19   rs553672834     0.1452     0.1452          1          1          1          1     0.9888          1 
  19    rs10221492     0.1453     0.1453          1          1          1          1     0.9888          1 
  19    rs71179860     0.1453     0.1453          1          1          1          1     0.9888          1 
  19   rs535650721     0.1454     0.1454          1          1          1          1     0.9888          1 
  19      rs535408     0.1454     0.1454          1          1          1          1     0.9888          1 
  19   rs556316527     0.1458     0.1458          1          1          1          1     0.9888          1 
  19    rs75409659     0.1458     0.1458          1          1          1          1     0.9888          1 
  19     rs7259459      0.146      0.146          1          1          1          1     0.9888          1 
  19   rs531123623      0.146      0.146          1          1          1          1     0.9888          1 
  19    rs12984130      0.146      0.146          1          1          1          1     0.9888          1 
  19    rs12982113      0.146      0.146          1          1          1          1     0.9888          1 
  19    rs80155757      0.146      0.146          1          1          1          1     0.9888          1 
  19    rs35576324     0.1461     0.1461          1          1          1          1     0.9888          1 
  19   rs587611978     0.1462     0.1462          1          1          1          1     0.9888          1 
  19   rs587671288     0.1462     0.1462          1          1          1          1     0.9888          1 
  19      rs753733     0.1464     0.1464          1          1          1          1     0.9888          1 
  19     rs1560694     0.1465     0.1465          1          1          1          1     0.9888          1 
  19    rs10424311     0.1465     0.1465          1          1          1          1     0.9888          1 
  19    rs28784715     0.1465     0.1465          1          1          1          1     0.9888          1 
  19    rs28807756     0.1465     0.1465          1          1          1          1     0.9888          1 
  19     rs8100493     0.1465     0.1465          1          1          1          1     0.9888          1 
  19    rs12986123     0.1465     0.1465          1          1          1          1     0.9888          1 
  19     rs4807055     0.1467     0.1467          1          1          1          1     0.9888          1 
  19     rs7245450     0.1467     0.1467          1          1          1          1     0.9888          1 
  19     rs4807057     0.1467     0.1467          1          1          1          1     0.9888          1 
  19    rs75248327     0.1467     0.1467          1          1          1          1     0.9888          1 
  19    rs12710097     0.1468     0.1468          1          1          1          1     0.9888          1 
  19    rs10417736     0.1469     0.1469          1          1          1          1     0.9888          1 
  19    rs62124543      0.147      0.147          1          1          1          1     0.9888          1 
  19   rs146240311     0.1474     0.1474          1          1          1          1     0.9888          1 
  19   rs114831278     0.1474     0.1474          1          1          1          1     0.9888          1 
  19   rs115389919     0.1474     0.1474          1          1          1          1     0.9888          1 
  19   rs117172424     0.1474     0.1474          1          1          1          1     0.9888          1 
  19     rs6603113     0.1474     0.1474          1          1          1          1     0.9888          1 
  19     rs8100530     0.1474     0.1474          1          1          1          1     0.9888          1 
  19     rs2918302     0.1475     0.1475          1          1          1          1     0.9888          1 
  19     rs2967684     0.1475     0.1475          1          1          1          1     0.9888          1 
  19     rs2918301     0.1475     0.1475          1          1          1          1     0.9888          1 
  19     rs2967685     0.1475     0.1475          1          1          1          1     0.9888          1 
  19    rs11670067     0.1475     0.1475          1          1          1          1     0.9888          1 
  19    rs61154119     0.1475     0.1475          1          1          1          1     0.9888          1 
  19   rs140154668     0.1475     0.1475          1          1          1          1     0.9888          1 
  19   rs111065633     0.1475     0.1475          1          1          1          1     0.9888          1 
  19   rs145300825     0.1475     0.1475          1          1          1          1     0.9888          1 
  19   rs140153525     0.1475     0.1475          1          1          1          1     0.9888          1 
  19     rs2918306     0.1475     0.1475          1          1          1          1     0.9888          1 
  19     rs2967673     0.1475     0.1475          1          1          1          1     0.9888          1 
  19     rs1473280     0.1475     0.1475          1          1          1          1     0.9888          1 
  19     rs1473281     0.1475     0.1475          1          1          1          1     0.9888          1 
  19     rs2164983     0.1475     0.1475          1          1          1          1     0.9888          1 
  19   rs146366338     0.1475     0.1475          1          1          1          1     0.9888          1 
  19     rs2967675     0.1475     0.1475          1          1          1          1     0.9888          1 
  19     rs2967676     0.1475     0.1475          1          1          1          1     0.9888          1 
  19     rs2967677     0.1475     0.1475          1          1          1          1     0.9888          1 
  19     rs2918307     0.1475     0.1475          1          1          1          1     0.9888          1 
  19     rs2918308     0.1475     0.1475          1          1          1          1     0.9888          1 
  19     rs2918309     0.1475     0.1475          1          1          1          1     0.9888          1 
  19     rs7253377     0.1475     0.1475          1          1          1          1     0.9888          1 
  19   rs530127619     0.1478     0.1478          1          1          1          1     0.9888          1 
  19    rs12462305     0.1478     0.1478          1          1          1          1     0.9888          1 
  19     rs4804283     0.1479     0.1479          1          1          1          1     0.9888          1 
  19    rs62111394     0.1479     0.1479          1          1          1          1     0.9888          1 
  19   rs112640871     0.1479     0.1479          1          1          1          1     0.9888          1 
  19    rs28617395      0.148      0.148          1          1          1          1     0.9888          1 
  19    rs61460442     0.1482     0.1482          1          1          1          1     0.9888          1 
  19    rs10410674     0.1483     0.1483          1          1          1          1     0.9888          1 
  19   rs116415749     0.1483     0.1483          1          1          1          1     0.9888          1 
  19    rs76432230     0.1483     0.1483          1          1          1          1     0.9888          1 
  19   rs151032321     0.1484     0.1484          1          1          1          1     0.9888          1 
  19    rs55841410     0.1486     0.1486          1          1          1          1     0.9888          1 
  19     rs7351103     0.1486     0.1486          1          1          1          1     0.9888          1 
  19     rs8107652     0.1486     0.1486          1          1          1          1     0.9888          1 
  19    rs28421148     0.1487     0.1487          1          1          1          1     0.9888          1 
  19    rs78309858     0.1487     0.1487          1          1          1          1     0.9888          1 
  19    rs78656425     0.1492     0.1492          1          1          1          1     0.9888          1 
  19     rs8113478     0.1492     0.1492          1          1          1          1     0.9888          1 
  19    rs10416950     0.1494     0.1494          1          1          1          1     0.9888          1 
  19     rs8103817     0.1494     0.1494          1          1          1          1     0.9888          1 
  19    rs10411947     0.1494     0.1494          1          1          1          1     0.9888          1 
  19    rs10417987     0.1494     0.1494          1          1          1          1     0.9888          1 
  19     rs2608895     0.1496     0.1496          1          1          1          1     0.9888          1 
  19     rs4608435     0.1497     0.1497          1          1          1          1     0.9888          1 
  19     rs4804428     0.1497     0.1497          1          1          1          1     0.9888          1 
  19     rs4804103     0.1497     0.1497          1          1          1          1     0.9888          1 
  19    rs28786231     0.1497     0.1497          1          1          1          1     0.9888          1 
  19    rs10422199     0.1497     0.1497          1          1          1          1     0.9888          1 
  19   rs201976102     0.1498     0.1498          1          1          1          1     0.9888          1 
  19    rs17160196       0.15       0.15          1          1          1          1     0.9888          1 
  19    rs12974088       0.15       0.15          1          1          1          1     0.9888          1 
  19    rs12983084       0.15       0.15          1          1          1          1     0.9888          1 
  19    rs73009364       0.15       0.15          1          1          1          1     0.9888          1 
  19     rs7247211     0.1501     0.1501          1          1          1          1     0.9888          1 
  19    rs73492838     0.1501     0.1501          1          1          1          1     0.9888          1 
  19   rs116622055     0.1504     0.1504          1          1          1          1     0.9888          1 
  19     rs7249830     0.1505     0.1505          1          1          1          1     0.9888          1 
  19      rs454532     0.1506     0.1506          1          1          1          1     0.9888          1 
  19   rs202193577     0.1508     0.1508          1          1          1          1     0.9888          1 
  19   rs200305208     0.1508     0.1508          1          1          1          1     0.9888          1 
  19   rs141371582     0.1508     0.1508          1          1          1          1     0.9888          1 
  19   rs199992788     0.1508     0.1508          1          1          1          1     0.9888          1 
  19   rs150777502     0.1508     0.1508          1          1          1          1     0.9888          1 
  19   rs187955806     0.1511     0.1511          1          1          1          1     0.9888          1 
  19      rs503336     0.1514     0.1514          1          1          1          1     0.9888          1 
  19      rs518321     0.1514     0.1514          1          1          1          1     0.9888          1 
  19     rs7245479     0.1514     0.1514          1          1          1          1     0.9888          1 
  19     rs7245592     0.1514     0.1514          1          1          1          1     0.9888          1 
  19      rs521032     0.1514     0.1514          1          1          1          1     0.9888          1 
  19      rs506104     0.1514     0.1514          1          1          1          1     0.9888          1 
  19      rs508786     0.1514     0.1514          1          1          1          1     0.9888          1 
  19      rs546909     0.1514     0.1514          1          1          1          1     0.9888          1 
  19      rs547713     0.1514     0.1514          1          1          1          1     0.9888          1 
  19      rs548664     0.1514     0.1514          1          1          1          1     0.9888          1 
  19   rs147968677     0.1514     0.1514          1          1          1          1     0.9888          1 
  19      rs535208     0.1514     0.1514          1          1          1          1     0.9888          1 
  19      rs577029     0.1514     0.1514          1          1          1          1     0.9888          1 
  19      rs577145     0.1514     0.1514          1          1          1          1     0.9888          1 
  19      rs541600     0.1514     0.1514          1          1          1          1     0.9888          1 
  19       rs89621     0.1514     0.1514          1          1          1          1     0.9888          1 
  19   rs201197502     0.1514     0.1514          1          1          1          1     0.9888          1 
  19    rs62107574     0.1516     0.1516          1          1          1          1     0.9888          1 
  19     rs6603099     0.1519     0.1519          1          1          1          1     0.9888          1 
  19     rs8105834     0.1519     0.1519          1          1          1          1     0.9888          1 
  19    rs34022693     0.1519     0.1519          1          1          1          1     0.9888          1 
  19    rs35367623     0.1519     0.1519          1          1          1          1     0.9888          1 
  19     rs9676718     0.1519     0.1519          1          1          1          1     0.9888          1 
  19   rs140224333     0.1519     0.1519          1          1          1          1     0.9888          1 
  19   rs199701591     0.1521     0.1521          1          1          1          1     0.9888          1 
  19    rs11085154     0.1522     0.1522          1          1          1          1     0.9888          1 
  19   rs538867334     0.1523     0.1523          1          1          1          1     0.9888          1 
  19   rs116679811     0.1523     0.1523          1          1          1          1     0.9888          1 
  19    rs73922406     0.1523     0.1523          1          1          1          1     0.9888          1 
  19    rs35096302     0.1523     0.1523          1          1          1          1     0.9888          1 
  19   rs151023172     0.1524     0.1524          1          1          1          1     0.9888          1 
  19    rs10417484     0.1524     0.1524          1          1          1          1     0.9888          1 
  19    rs10412041     0.1524     0.1524          1          1          1          1     0.9888          1 
  19    rs34419369     0.1525     0.1525          1          1          1          1     0.9888          1 
  19    rs10402403     0.1526     0.1526          1          1          1          1     0.9888          1 
  19     rs4807856     0.1526     0.1526          1          1          1          1     0.9888          1 
  19     rs2967768     0.1527     0.1527          1          1          1          1     0.9888          1 
  19   rs200535121     0.1528     0.1528          1          1          1          1     0.9888          1 
  19   rs540185358     0.1528     0.1528          1          1          1          1     0.9888          1 
  19   rs200103523     0.1528     0.1528          1          1          1          1     0.9888          1 
  19    rs55753041     0.1529     0.1529          1          1          1          1     0.9888          1 
  19    rs61736600     0.1529     0.1529          1          1          1          1     0.9888          1 
  19   rs118119118     0.1529     0.1529          1          1          1          1     0.9888          1 
  19      rs348396      0.153      0.153          1          1          1          1     0.9888          1 
  19    rs73923924     0.1533     0.1533          1          1          1          1     0.9888          1 
  19   rs112860927     0.1534     0.1534          1          1          1          1     0.9888          1 
  19    rs10415980      0.154      0.154          1          1          1          1     0.9888          1 
  19     rs3760746      0.154      0.154          1          1          1          1     0.9888          1 
  19    rs11878563      0.154      0.154          1          1          1          1     0.9888          1 
  19     rs8103562      0.154      0.154          1          1          1          1     0.9888          1 
  19    rs11881860      0.154      0.154          1          1          1          1     0.9888          1 
  19    rs11881912      0.154      0.154          1          1          1          1     0.9888          1 
  19    rs62123257      0.154      0.154          1          1          1          1     0.9888          1 
  19    rs12461776     0.1544     0.1544          1          1          1          1     0.9888          1 
  19   rs148250548     0.1545     0.1545          1          1          1          1     0.9888          1 
  19     rs6512164     0.1549     0.1549          1          1          1          1     0.9888          1 
  19    rs12975453     0.1549     0.1549          1          1          1          1     0.9888          1 
  19    rs34764437      0.155      0.155          1          1          1          1     0.9888          1 
  19     rs8113276      0.155      0.155          1          1          1          1     0.9888          1 
  19      rs581527      0.155      0.155          1          1          1          1     0.9888          1 
  19      rs584307      0.155      0.155          1          1          1          1     0.9888          1 
  19      rs625563      0.155      0.155          1          1          1          1     0.9888          1 
  19    rs10422184     0.1551     0.1551          1          1          1          1     0.9888          1 
  19    rs12983886     0.1552     0.1552          1          1          1          1     0.9888          1 
  19    rs62110715     0.1554     0.1554          1          1          1          1     0.9888          1 
  19   rs111674746     0.1554     0.1554          1          1          1          1     0.9888          1 
  19   rs113453074     0.1554     0.1554          1          1          1          1     0.9888          1 
  19   rs111740138     0.1554     0.1554          1          1          1          1     0.9888          1 
  19    rs35260294     0.1554     0.1554          1          1          1          1     0.9888          1 
  19    rs34288384     0.1554     0.1554          1          1          1          1     0.9888          1 
  19    rs73010056     0.1554     0.1554          1          1          1          1     0.9888          1 
  19     rs4804750     0.1555     0.1555          1          1          1          1     0.9888          1 
  19     rs2335079     0.1555     0.1555          1          1          1          1     0.9888          1 
  19   rs374246306     0.1556     0.1556          1          1          1          1     0.9888          1 
  19    rs59099428     0.1557     0.1557          1          1          1          1     0.9888          1 
  19     rs7250249     0.1557     0.1557          1          1          1          1     0.9888          1 
  19    rs12327892     0.1559     0.1559          1          1          1          1     0.9888          1 
  19   rs587683948      0.156      0.156          1          1          1          1     0.9888          1 
  19    rs62113380     0.1562     0.1562          1          1          1          1     0.9888          1 
  19    rs11085209     0.1562     0.1562          1          1          1          1     0.9888          1 
  19   rs138455881     0.1565     0.1565          1          1          1          1     0.9888          1 
  19   rs191692547     0.1565     0.1565          1          1          1          1     0.9888          1 
  19     rs8108169     0.1566     0.1566          1          1          1          1     0.9888          1 
  19     rs8113744     0.1568     0.1568          1          1          1          1     0.9888          1 
  19   rs111551285     0.1569     0.1569          1          1          1          1     0.9888          1 
  19   rs113195355     0.1569     0.1569          1          1          1          1     0.9888          1 
  19   rs113745336     0.1569     0.1569          1          1          1          1     0.9888          1 
  19    rs61732668     0.1569     0.1569          1          1          1          1     0.9888          1 
  19     rs8100853     0.1569     0.1569          1          1          1          1     0.9888          1 
  19    rs75144440     0.1569     0.1569          1          1          1          1     0.9888          1 
  19    rs56122942     0.1571     0.1571          1          1          1          1     0.9888          1 
  19   rs113829911     0.1572     0.1572          1          1          1          1     0.9888          1 
  19    rs73922455     0.1573     0.1573          1          1          1          1     0.9888          1 
  19    rs73922458     0.1573     0.1573          1          1          1          1     0.9888          1 
  19   rs111244730     0.1573     0.1573          1          1          1          1     0.9888          1 
  19   rs115411775     0.1573     0.1573          1          1          1          1     0.9888          1 
  19   rs112938203     0.1574     0.1574          1          1          1          1     0.9888          1 
  19   rs150987997     0.1575     0.1575          1          1          1          1     0.9888          1 
  19      rs425787     0.1576     0.1576          1          1          1          1     0.9888          1 
  19    rs77010673     0.1578     0.1578          1          1          1          1     0.9888          1 
  19   rs151149559     0.1578     0.1578          1          1          1          1     0.9888          1 
  19   rs112216137     0.1579     0.1579          1          1          1          1     0.9888          1 
  19   rs570473538      0.158      0.158          1          1          1          1     0.9888          1 
  19   rs539494516      0.158      0.158          1          1          1          1     0.9888          1 
  19     rs8102216      0.158      0.158          1          1          1          1     0.9888          1 
  19    rs77315360      0.158      0.158          1          1          1          1     0.9888          1 
  19   rs116113705      0.158      0.158          1          1          1          1     0.9888          1 
  19    rs34702560      0.158      0.158          1          1          1          1     0.9888          1 
  19    rs78440625      0.158      0.158          1          1          1          1     0.9888          1 
  19   rs141487691     0.1581     0.1581          1          1          1          1     0.9888          1 
  19    rs76873911     0.1583     0.1583          1          1          1          1     0.9888          1 
  19      rs691633     0.1583     0.1583          1          1          1          1     0.9888          1 
  19    rs36079308     0.1583     0.1583          1          1          1          1     0.9888          1 
  19   rs111421791     0.1585     0.1585          1          1          1          1     0.9888          1 
  19   rs534245337     0.1585     0.1585          1          1          1          1     0.9888          1 
  19    rs77571385     0.1585     0.1585          1          1          1          1     0.9888          1 
  19     rs3852880     0.1585     0.1585          1          1          1          1     0.9888          1 
  19     rs4807086     0.1585     0.1585          1          1          1          1     0.9888          1 
  19   rs148751507     0.1585     0.1585          1          1          1          1     0.9888          1 
  19   rs145879403     0.1585     0.1585          1          1          1          1     0.9888          1 
  19   rs376138754     0.1585     0.1585          1          1          1          1     0.9888          1 
  19     rs7507292     0.1587     0.1587          1          1          1          1     0.9888          1 
  19    rs79441523     0.1587     0.1587          1          1          1          1     0.9888          1 
  19    rs10422585     0.1588     0.1588          1          1          1          1     0.9888          1 
  19    rs10403019     0.1588     0.1588          1          1          1          1     0.9888          1 
  19    rs10408759     0.1588     0.1588          1          1          1          1     0.9888          1 
  19    rs10426819     0.1588     0.1588          1          1          1          1     0.9888          1 
  19     rs4538117     0.1588     0.1588          1          1          1          1     0.9888          1 
  19     rs4371268     0.1588     0.1588          1          1          1          1     0.9888          1 
  19   rs186450569     0.1588     0.1588          1          1          1          1     0.9888          1 
  19   rs143474417     0.1589     0.1589          1          1          1          1     0.9888          1 
  19     rs2012175     0.1592     0.1592          1          1          1          1     0.9888          1 
  19   rs115063200     0.1593     0.1593          1          1          1          1     0.9888          1 
  19   rs185514527     0.1593     0.1593          1          1          1          1     0.9888          1 
  19      rs609898     0.1593     0.1593          1          1          1          1     0.9888          1 
  19    rs11880614     0.1596     0.1596          1          1          1          1     0.9888          1 
  19      rs348392     0.1597     0.1597          1          1          1          1     0.9888          1 
  19      rs348364     0.1598     0.1598          1          1          1          1     0.9888          1 
  19       rs36253     0.1598     0.1598          1          1          1          1     0.9888          1 
  19    rs57867330     0.1599     0.1599          1          1          1          1     0.9888          1 
  19    rs68119574     0.1599     0.1599          1          1          1          1     0.9888          1 
  19   rs115417533     0.1599     0.1599          1          1          1          1     0.9888          1 
  19   rs149293367     0.1604     0.1604          1          1          1          1     0.9888          1 
  19   rs112959873     0.1604     0.1604          1          1          1          1     0.9888          1 
  19   rs186090279     0.1604     0.1604          1          1          1          1     0.9888          1 
  19   rs140198063     0.1604     0.1604          1          1          1          1     0.9888          1 
  19    rs58124313     0.1604     0.1604          1          1          1          1     0.9888          1 
  19    rs57529249     0.1604     0.1604          1          1          1          1     0.9888          1 
  19    rs62106624     0.1604     0.1604          1          1          1          1     0.9888          1 
  19   rs112648928     0.1604     0.1604          1          1          1          1     0.9888          1 
  19   rs115817862     0.1604     0.1604          1          1          1          1     0.9888          1 
  19    rs60643382     0.1604     0.1604          1          1          1          1     0.9888          1 
  19     rs8108629     0.1604     0.1604          1          1          1          1     0.9888          1 
  19   rs149357173     0.1604     0.1604          1          1          1          1     0.9888          1 
  19    rs62106643     0.1604     0.1604          1          1          1          1     0.9888          1 
  19    rs62106645     0.1604     0.1604          1          1          1          1     0.9888          1 
  19    rs62106648     0.1604     0.1604          1          1          1          1     0.9888          1 
  19   rs117177436     0.1604     0.1604          1          1          1          1     0.9888          1 
  19     rs2860168     0.1604     0.1604          1          1          1          1     0.9888          1 
  19   rs200891036     0.1604     0.1604          1          1          1          1     0.9888          1 
  19     rs4267458     0.1604     0.1604          1          1          1          1     0.9888          1 
  19    rs11880745     0.1606     0.1606          1          1          1          1     0.9888          1 
  19    rs35364392     0.1608     0.1608          1          1          1          1     0.9888          1 
  19   rs114034910     0.1609     0.1609          1          1          1          1     0.9888          1 
  19    rs73923361     0.1609     0.1609          1          1          1          1     0.9888          1 
  19   rs191066445      0.161      0.161          1          1          1          1     0.9888          1 
  19      rs308196     0.1613     0.1613          1          1          1          1     0.9888          1 
  19     rs8113500     0.1613     0.1613          1          1          1          1     0.9888          1 
  19     rs4541176     0.1614     0.1614          1          1          1          1     0.9888          1 
  19    rs55657489     0.1614     0.1614          1          1          1          1     0.9888          1 
  19    rs56272042     0.1614     0.1614          1          1          1          1     0.9888          1 
  19    rs56262542     0.1614     0.1614          1          1          1          1     0.9888          1 
  19     rs1862514     0.1614     0.1614          1          1          1          1     0.9888          1 
  19     rs1862515     0.1614     0.1614          1          1          1          1     0.9888          1 
  19     rs4804756     0.1614     0.1614          1          1          1          1     0.9888          1 
  19     rs4804757     0.1614     0.1614          1          1          1          1     0.9888          1 
  19     rs3745361     0.1614     0.1614          1          1          1          1     0.9888          1 
  19     rs3745362     0.1614     0.1614          1          1          1          1     0.9888          1 
  19     rs3745363     0.1614     0.1614          1          1          1          1     0.9888          1 
  19     rs3745364     0.1614     0.1614          1          1          1          1     0.9888          1 
  19     rs4804758     0.1614     0.1614          1          1          1          1     0.9888          1 
  19     rs4804217     0.1614     0.1614          1          1          1          1     0.9888          1 
  19     rs4804218     0.1614     0.1614          1          1          1          1     0.9888          1 
  19     rs4804759     0.1614     0.1614          1          1          1          1     0.9888          1 
  19    rs11673006     0.1614     0.1614          1          1          1          1     0.9888          1 
  19    rs11672067     0.1614     0.1614          1          1          1          1     0.9888          1 
  19    rs11672074     0.1614     0.1614          1          1          1          1     0.9888          1 
  19    rs56992811     0.1615     0.1615          1          1          1          1     0.9888          1 
  19     rs8105276     0.1615     0.1615          1          1          1          1     0.9888          1 
  19     rs2081882     0.1616     0.1616          1          1          1          1     0.9888          1 
  19   rs111067249     0.1616     0.1616          1          1          1          1     0.9888          1 
  19     rs9282760     0.1616     0.1616          1          1          1          1     0.9888          1 
  19    rs12460407     0.1618     0.1618          1          1          1          1     0.9888          1 
  19     rs2305806     0.1619     0.1619          1          1          1          1     0.9888          1 
  19   rs113623289     0.1619     0.1619          1          1          1          1     0.9888          1 
  19   rs151110263      0.162      0.162          1          1          1          1     0.9888          1 
  19    rs79513191     0.1623     0.1623          1          1          1          1     0.9888          1 
  19    rs77522644     0.1623     0.1623          1          1          1          1     0.9888          1 
  19     rs7245664     0.1623     0.1623          1          1          1          1     0.9888          1 
  19    rs75717316     0.1623     0.1623          1          1          1          1     0.9888          1 
  19   rs114269194     0.1623     0.1623          1          1          1          1     0.9888          1 
  19   rs149022641     0.1623     0.1623          1          1          1          1     0.9888          1 
  19    rs16995435     0.1623     0.1623          1          1          1          1     0.9888          1 
  19    rs78636917     0.1623     0.1623          1          1          1          1     0.9888          1 
  19    rs76016062     0.1623     0.1623          1          1          1          1     0.9888          1 
  19    rs74477676     0.1623     0.1623          1          1          1          1     0.9888          1 
  19    rs75845451     0.1623     0.1623          1          1          1          1     0.9888          1 
  19     rs2436493     0.1625     0.1625          1          1          1          1     0.9888          1 
  19   rs112590827     0.1626     0.1626          1          1          1          1     0.9888          1 
  19    rs12608774     0.1628     0.1628          1          1          1          1     0.9888          1 
  19    rs10416737     0.1628     0.1628          1          1          1          1     0.9888          1 
  19   rs144982866     0.1628     0.1628          1          1          1          1     0.9888          1 
  19   rs113082862     0.1631     0.1631          1          1          1          1     0.9888          1 
  19    rs78225684     0.1633     0.1633          1          1          1          1     0.9888          1 
  19     rs7257030     0.1634     0.1634          1          1          1          1     0.9888          1 
  19    rs10412515     0.1634     0.1634          1          1          1          1     0.9888          1 
  19     rs7507522     0.1634     0.1634          1          1          1          1     0.9888          1 
  19     rs7508527     0.1634     0.1634          1          1          1          1     0.9888          1 
  19     rs7507914     0.1634     0.1634          1          1          1          1     0.9888          1 
  19    rs10403530     0.1634     0.1634          1          1          1          1     0.9888          1 
  19     rs2878333     0.1635     0.1635          1          1          1          1     0.9888          1 
  19    rs35846585     0.1635     0.1635          1          1          1          1     0.9888          1 
  19      rs565801     0.1636     0.1636          1          1          1          1     0.9888          1 
  19      rs344558     0.1637     0.1637          1          1          1          1     0.9888          1 
  19    rs28552088     0.1637     0.1637          1          1          1          1     0.9888          1 
  19    rs13346435     0.1637     0.1637          1          1          1          1     0.9888          1 
  19    rs57943022     0.1639     0.1639          1          1          1          1     0.9888          1 
  19    rs11260026      0.164      0.164          1          1          1          1     0.9888          1 
  19    rs12971677      0.164      0.164          1          1          1          1     0.9888          1 
  19     rs7250738      0.164      0.164          1          1          1          1     0.9888          1 
  19    rs35006155     0.1645     0.1645          1          1          1          1     0.9888          1 
  19    rs10405061     0.1645     0.1645          1          1          1          1     0.9888          1 
  19   rs147745918     0.1648     0.1648          1          1          1          1     0.9888          1 
  19    rs12984529     0.1649     0.1649          1          1          1          1     0.9888          1 
  19    rs79386654     0.1649     0.1649          1          1          1          1     0.9888          1 
  19    rs12984133     0.1652     0.1652          1          1          1          1     0.9888          1 
  19     rs7259379     0.1654     0.1654          1          1          1          1     0.9888          1 
  19   rs569052279     0.1656     0.1656          1          1          1          1     0.9888          1 
  19   rs527631791     0.1659     0.1659          1          1          1          1     0.9888          1 
  19   rs112883106     0.1659     0.1659          1          1          1          1     0.9888          1 
  19    rs55829725      0.166      0.166          1          1          1          1     0.9888          1 
  19     rs8100585      0.166      0.166          1          1          1          1     0.9888          1 
  19    rs11882912      0.166      0.166          1          1          1          1     0.9888          1 
  19    rs62124466     0.1662     0.1662          1          1          1          1     0.9888          1 
  19    rs62104839     0.1662     0.1662          1          1          1          1     0.9888          1 
  19    rs10410254     0.1663     0.1663          1          1          1          1     0.9888          1 
  19    rs11085219     0.1664     0.1664          1          1          1          1     0.9888          1 
  19     rs4804102     0.1665     0.1665          1          1          1          1     0.9888          1 
  19    rs56061427     0.1666     0.1666          1          1          1          1     0.9888          1 
  19   rs112285583     0.1667     0.1667          1          1          1          1     0.9888          1 
  19    rs73006384     0.1667     0.1667          1          1          1          1     0.9888          1 
  19     rs4134857     0.1667     0.1667          1          1          1          1     0.9888          1 
  19   rs114969390     0.1667     0.1667          1          1          1          1     0.9888          1 
  19     rs6510974     0.1669     0.1669          1          1          1          1     0.9888          1 
  19    rs79233265     0.1671     0.1671          1          1          1          1     0.9888          1 
  19      rs794072     0.1671     0.1671          1          1          1          1     0.9888          1 
  19    rs10536413     0.1673     0.1673          1          1          1          1     0.9888          1 
  19     rs3097184     0.1674     0.1674          1          1          1          1     0.9888          1 
  19     rs1808537     0.1674     0.1674          1          1          1          1     0.9888          1 
  19    rs12151097     0.1674     0.1674          1          1          1          1     0.9888          1 
  19    rs12151146     0.1674     0.1674          1          1          1          1     0.9888          1 
  19     rs2913959     0.1674     0.1674          1          1          1          1     0.9888          1 
  19     rs3097185     0.1674     0.1674          1          1          1          1     0.9888          1 
  19     rs2972579     0.1674     0.1674          1          1          1          1     0.9888          1 
  19     rs2972580     0.1674     0.1674          1          1          1          1     0.9888          1 
  19     rs2913961     0.1674     0.1674          1          1          1          1     0.9888          1 
  19    rs77680407     0.1674     0.1674          1          1          1          1     0.9888          1 
  19   rs138737657     0.1674     0.1674          1          1          1          1     0.9888          1 
  19     rs7508668     0.1674     0.1674          1          1          1          1     0.9888          1 
  19    rs62110713     0.1676     0.1676          1          1          1          1     0.9888          1 
  19     rs6510955     0.1677     0.1677          1          1          1          1     0.9888          1 
  19    rs79504417     0.1678     0.1678          1          1          1          1     0.9888          1 
  19     rs8111078     0.1678     0.1678          1          1          1          1     0.9888          1 
  19   rs116750824     0.1679     0.1679          1          1          1          1     0.9888          1 
  19     rs2230208     0.1679     0.1679          1          1          1          1     0.9888          1 
  19   rs542351266     0.1679     0.1679          1          1          1          1     0.9888          1 
  19   rs562044198     0.1679     0.1679          1          1          1          1     0.9888          1 
  19     rs2230207     0.1679     0.1679          1          1          1          1     0.9888          1 
  19    rs11569448     0.1679     0.1679          1          1          1          1     0.9888          1 
  19    rs11569446     0.1679     0.1679          1          1          1          1     0.9888          1 
  19    rs60747136     0.1679     0.1679          1          1          1          1     0.9888          1 
  19    rs10410403      0.168      0.168          1          1          1          1     0.9888          1 
  19    rs10412778      0.168      0.168          1          1          1          1     0.9888          1 
  19    rs10411973      0.168      0.168          1          1          1          1     0.9888          1 
  19    rs10423028      0.168      0.168          1          1          1          1     0.9888          1 
  19    rs28538777      0.168      0.168          1          1          1          1     0.9888          1 
  19    rs35169098      0.168      0.168          1          1          1          1     0.9888          1 
  19    rs34081046      0.168      0.168          1          1          1          1     0.9888          1 
  19     rs2910360      0.168      0.168          1          1          1          1     0.9888          1 
  19    rs16993897     0.1681     0.1681          1          1          1          1     0.9888          1 
  19   rs115146837     0.1684     0.1684          1          1          1          1     0.9888          1 
  19     rs7257729     0.1685     0.1685          1          1          1          1     0.9888          1 
  19     rs6603091     0.1686     0.1686          1          1          1          1     0.9888          1 
  19   rs532631342     0.1686     0.1686          1          1          1          1     0.9888          1 
  19   rs189422266     0.1688     0.1688          1          1          1          1     0.9888          1 
  19    rs57673327     0.1688     0.1688          1          1          1          1     0.9888          1 
  19      rs345602     0.1694     0.1694          1          1          1          1     0.9888          1 
  19    rs57192694     0.1695     0.1695          1          1          1          1     0.9888          1 
  19     rs7250621     0.1696     0.1696          1          1          1          1     0.9888          1 
  19      rs445764     0.1699     0.1699          1          1          1          1     0.9888          1 
  19   rs200441355     0.1699     0.1699          1          1          1          1     0.9888          1 
  19    rs76226883     0.1699     0.1699          1          1          1          1     0.9888          1 
  19   rs191806984     0.1699     0.1699          1          1          1          1     0.9888          1 
  19   rs143262415       0.17       0.17          1          1          1          1     0.9888          1 
  19    rs72993911       0.17       0.17          1          1          1          1     0.9888          1 
  19    rs34470441       0.17       0.17          1          1          1          1     0.9888          1 
  19   rs141584017       0.17       0.17          1          1          1          1     0.9888          1 
  19     rs1493880     0.1701     0.1701          1          1          1          1     0.9888          1 
  19   rs192066309     0.1701     0.1701          1          1          1          1     0.9888          1 
  19   rs114104610     0.1701     0.1701          1          1          1          1     0.9888          1 
  19   rs116353040     0.1701     0.1701          1          1          1          1     0.9888          1 
  19   rs114280035     0.1701     0.1701          1          1          1          1     0.9888          1 
  19   rs116467332     0.1701     0.1701          1          1          1          1     0.9888          1 
  19   rs115310383     0.1701     0.1701          1          1          1          1     0.9888          1 
  19   rs115852443     0.1701     0.1701          1          1          1          1     0.9888          1 
  19   rs114512659     0.1701     0.1701          1          1          1          1     0.9888          1 
  19   rs115099377     0.1701     0.1701          1          1          1          1     0.9888          1 
  19   rs114389016     0.1701     0.1701          1          1          1          1     0.9888          1 
  19   rs114313600     0.1701     0.1701          1          1          1          1     0.9888          1 
  19   rs145232671     0.1701     0.1701          1          1          1          1     0.9888          1 
  19   rs111802507     0.1701     0.1701          1          1          1          1     0.9888          1 
  19   rs111660512     0.1701     0.1701          1          1          1          1     0.9888          1 
  19   rs113025966     0.1701     0.1701          1          1          1          1     0.9888          1 
  19   rs142253269     0.1701     0.1701          1          1          1          1     0.9888          1 
  19    rs78219220     0.1701     0.1701          1          1          1          1     0.9888          1 
  19    rs34684510     0.1701     0.1701          1          1          1          1     0.9888          1 
  19      rs952444     0.1702     0.1702          1          1          1          1     0.9888          1 
  19    rs10422490     0.1702     0.1702          1          1          1          1     0.9888          1 
  19    rs11260053     0.1703     0.1703          1          1          1          1     0.9888          1 
  19      rs348337     0.1704     0.1704          1          1          1          1     0.9888          1 
  19    rs12462074     0.1705     0.1705          1          1          1          1     0.9888          1 
  19    rs59337126     0.1706     0.1706          1          1          1          1     0.9888          1 
  19   rs199948431     0.1707     0.1707          1          1          1          1     0.9888          1 
  19    rs10410555     0.1708     0.1708          1          1          1          1     0.9888          1 
  19    rs78917808     0.1708     0.1708          1          1          1          1     0.9888          1 
  19   rs563371070      0.171      0.171          1          1          1          1     0.9888          1 
  19      rs593535     0.1711     0.1711          1          1          1          1     0.9888          1 
  19    rs12981878     0.1712     0.1712          1          1          1          1     0.9888          1 
  19    rs34284870     0.1712     0.1712          1          1          1          1     0.9888          1 
  19   rs185856045     0.1713     0.1713          1          1          1          1     0.9888          1 
  19     rs6510905     0.1713     0.1713          1          1          1          1     0.9888          1 
  19   rs564334755     0.1713     0.1713          1          1          1          1     0.9888          1 
  19    rs12461971     0.1713     0.1713          1          1          1          1     0.9888          1 
  19    rs60357057     0.1714     0.1714          1          1          1          1     0.9888          1 
  19   rs111664273     0.1714     0.1714          1          1          1          1     0.9888          1 
  19        rs7899     0.1715     0.1715          1          1          1          1     0.9888          1 
  19    rs12974407     0.1717     0.1717          1          1          1          1     0.9888          1 
  19     rs8103218     0.1717     0.1717          1          1          1          1     0.9888          1 
  19      rs441751     0.1717     0.1717          1          1          1          1     0.9888          1 
  19    rs77893277     0.1718     0.1718          1          1          1          1     0.9888          1 
  19   rs141508852     0.1718     0.1718          1          1          1          1     0.9888          1 
  19   rs116225679     0.1718     0.1718          1          1          1          1     0.9888          1 
  19   rs115410817     0.1718     0.1718          1          1          1          1     0.9888          1 
  19   rs148945441     0.1718     0.1718          1          1          1          1     0.9888          1 
  19   rs191577101     0.1718     0.1718          1          1          1          1     0.9888          1 
  19    rs13344291     0.1718     0.1718          1          1          1          1     0.9888          1 
  19     rs7246617     0.1719     0.1719          1          1          1          1     0.9888          1 
  19    rs62126382     0.1719     0.1719          1          1          1          1     0.9888          1 
  19     rs2336171     0.1719     0.1719          1          1          1          1     0.9888          1 
  19    rs62106618     0.1719     0.1719          1          1          1          1     0.9888          1 
  19      rs466123     0.1721     0.1721          1          1          1          1     0.9888          1 
  19     rs7257866     0.1723     0.1723          1          1          1          1     0.9888          1 
  19   rs146428884     0.1725     0.1725          1          1          1          1     0.9888          1 
  19   rs140866302     0.1725     0.1725          1          1          1          1     0.9888          1 
  19   rs116444490     0.1726     0.1726          1          1          1          1     0.9888          1 
  19   rs587710049     0.1726     0.1726          1          1          1          1     0.9888          1 
  19   rs576265630     0.1732     0.1732          1          1          1          1     0.9888          1 
  19    rs59926460     0.1732     0.1732          1          1          1          1     0.9888          1 
  19   rs200194087     0.1734     0.1734          1          1          1          1     0.9888          1 
  19    rs34761673     0.1734     0.1734          1          1          1          1     0.9888          1 
  19    rs61091777     0.1735     0.1735          1          1          1          1     0.9888          1 
  19   rs372004553     0.1735     0.1735          1          1          1          1     0.9888          1 
  19     rs2043837     0.1736     0.1736          1          1          1          1     0.9888          1 
  19    rs35924994     0.1737     0.1737          1          1          1          1     0.9888          1 
  19    rs11666089     0.1738     0.1738          1          1          1          1     0.9888          1 
  19    rs11669728     0.1738     0.1738          1          1          1          1     0.9888          1 
  19    rs73924347     0.1738     0.1738          1          1          1          1     0.9888          1 
  19    rs34985787     0.1738     0.1738          1          1          1          1     0.9888          1 
  19     rs2029743     0.1738     0.1738          1          1          1          1     0.9888          1 
  19      rs427105     0.1738     0.1738          1          1          1          1     0.9888          1 
  19     rs7256904      0.174      0.174          1          1          1          1     0.9888          1 
  19    rs73488635     0.1742     0.1742          1          1          1          1     0.9888          1 
  19    rs73488639     0.1742     0.1742          1          1          1          1     0.9888          1 
  19   rs565850857     0.1747     0.1747          1          1          1          1     0.9888          1 
  19    rs34815835     0.1747     0.1747          1          1          1          1     0.9888          1 
  19    rs35814151     0.1747     0.1747          1          1          1          1     0.9888          1 
  19   rs532895413     0.1747     0.1747          1          1          1          1     0.9888          1 
  19   rs568872467     0.1747     0.1747          1          1          1          1     0.9888          1 
  19   rs531180466     0.1747     0.1747          1          1          1          1     0.9888          1 
  19   rs568099402     0.1747     0.1747          1          1          1          1     0.9888          1 
  19   rs533864308     0.1747     0.1747          1          1          1          1     0.9888          1 
  19   rs547324381     0.1747     0.1747          1          1          1          1     0.9888          1 
  19    rs11672121     0.1748     0.1748          1          1          1          1     0.9888          1 
  19    rs59969167     0.1748     0.1748          1          1          1          1     0.9888          1 
  19    rs35018123     0.1748     0.1748          1          1          1          1     0.9888          1 
  19   rs115880989     0.1748     0.1748          1          1          1          1     0.9888          1 
  19   rs572017058     0.1749     0.1749          1          1          1          1     0.9888          1 
  19   rs368649123     0.1752     0.1752          1          1          1          1     0.9888          1 
  19     rs1674146     0.1752     0.1752          1          1          1          1     0.9888          1 
  19    rs11442325     0.1752     0.1752          1          1          1          1     0.9888          1 
  19     rs8109264     0.1752     0.1752          1          1          1          1     0.9888          1 
  19     rs2637198     0.1752     0.1752          1          1          1          1     0.9888          1 
  19    rs11667261     0.1752     0.1752          1          1          1          1     0.9888          1 
  19     rs2637202     0.1752     0.1752          1          1          1          1     0.9888          1 
  19     rs6603150     0.1754     0.1754          1          1          1          1     0.9888          1 
  19    rs55872402     0.1754     0.1754          1          1          1          1     0.9888          1 
  19   rs200670717     0.1755     0.1755          1          1          1          1     0.9888          1 
  19   rs534256261     0.1756     0.1756          1          1          1          1     0.9888          1 
  19    rs34377020     0.1757     0.1757          1          1          1          1     0.9888          1 
  19   rs551347678     0.1757     0.1757          1          1          1          1     0.9888          1 
  19    rs62124746     0.1758     0.1758          1          1          1          1     0.9888          1 
  19     rs3099128     0.1758     0.1758          1          1          1          1     0.9888          1 
  19      rs348395     0.1758     0.1758          1          1          1          1     0.9888          1 
  19    rs58151161     0.1759     0.1759          1          1          1          1     0.9888          1 
  19    rs57338458     0.1762     0.1762          1          1          1          1     0.9888          1 
  19    rs10402265     0.1765     0.1765          1          1          1          1     0.9888          1 
  19      rs449481     0.1767     0.1767          1          1          1          1     0.9888          1 
  19      rs417983     0.1767     0.1767          1          1          1          1     0.9888          1 
  19     rs8101946     0.1767     0.1767          1          1          1          1     0.9888          1 
  19      rs411204     0.1767     0.1767          1          1          1          1     0.9888          1 
  19      rs408167     0.1767     0.1767          1          1          1          1     0.9888          1 
  19      rs408372     0.1767     0.1767          1          1          1          1     0.9888          1 
  19     rs2967614     0.1767     0.1767          1          1          1          1     0.9888          1 
  19   rs113557077     0.1769     0.1769          1          1          1          1     0.9888          1 
  19     rs2162931     0.1771     0.1771          1          1          1          1     0.9888          1 
  19     rs6510906     0.1771     0.1771          1          1          1          1     0.9888          1 
  19   rs554215250     0.1771     0.1771          1          1          1          1     0.9888          1 
  19   rs149955654     0.1775     0.1775          1          1          1          1     0.9888          1 
  19    rs72982476     0.1775     0.1775          1          1          1          1     0.9888          1 
  19    rs72982479     0.1775     0.1775          1          1          1          1     0.9888          1 
  19    rs79501603     0.1775     0.1775          1          1          1          1     0.9888          1 
  19    rs72982480     0.1775     0.1775          1          1          1          1     0.9888          1 
  19   rs587602383     0.1776     0.1776          1          1          1          1     0.9888          1 
  19   rs532262230     0.1779     0.1779          1          1          1          1     0.9888          1 
  19   rs527609354     0.1779     0.1779          1          1          1          1     0.9888          1 
  19   rs191611781     0.1779     0.1779          1          1          1          1     0.9888          1 
  19   rs540168394     0.1779     0.1779          1          1          1          1     0.9888          1 
  19   rs572902839     0.1779     0.1779          1          1          1          1     0.9888          1 
  19    rs12976646     0.1779     0.1779          1          1          1          1     0.9888          1 
  19   rs149542373     0.1779     0.1779          1          1          1          1     0.9888          1 
  19     rs8105247      0.178      0.178          1          1          1          1     0.9888          1 
  19    rs10424224     0.1782     0.1782          1          1          1          1     0.9888          1 
  19     rs8104034     0.1783     0.1783          1          1          1          1     0.9888          1 
  19   rs116567426     0.1786     0.1786          1          1          1          1     0.9888          1 
  19    rs10405143     0.1787     0.1787          1          1          1          1     0.9888          1 
  19   rs115852921     0.1787     0.1787          1          1          1          1     0.9888          1 
  19    rs57631880     0.1787     0.1787          1          1          1          1     0.9888          1 
  19    rs75476118     0.1787     0.1787          1          1          1          1     0.9888          1 
  19    rs76190228     0.1787     0.1787          1          1          1          1     0.9888          1 
  19   rs555591251     0.1787     0.1787          1          1          1          1     0.9888          1 
  19     rs1874072     0.1788     0.1788          1          1          1          1     0.9888          1 
  19      rs484870     0.1789     0.1789          1          1          1          1     0.9888          1 
  19      rs653751     0.1789     0.1789          1          1          1          1     0.9888          1 
  19    rs28571162      0.179      0.179          1          1          1          1     0.9888          1 
  19   rs587773013     0.1795     0.1795          1          1          1          1     0.9888          1 
  19     rs1864009     0.1795     0.1795          1          1          1          1     0.9888          1 
  19    rs12981042     0.1795     0.1795          1          1          1          1     0.9888          1 
  19    rs12463045     0.1795     0.1795          1          1          1          1     0.9888          1 
  19    rs11880337     0.1795     0.1795          1          1          1          1     0.9888          1 
  19    rs73921524       0.18       0.18          1          1          1          1     0.9888          1 
  19    rs74508573       0.18       0.18          1          1          1          1     0.9888          1 
  19    rs16994164       0.18       0.18          1          1          1          1     0.9888          1 
  19    rs78463963       0.18       0.18          1          1          1          1     0.9888          1 
  19    rs16994167       0.18       0.18          1          1          1          1     0.9888          1 
  19   rs115267256       0.18       0.18          1          1          1          1     0.9888          1 
  19   rs200915867       0.18       0.18          1          1          1          1     0.9888          1 
  19   rs116678829       0.18       0.18          1          1          1          1     0.9888          1 
  19   rs538191583       0.18       0.18          1          1          1          1     0.9888          1 
  19    rs16994169       0.18       0.18          1          1          1          1     0.9888          1 
  19    rs16990074       0.18       0.18          1          1          1          1     0.9888          1 
  19   rs145123564       0.18       0.18          1          1          1          1     0.9888          1 
  19   rs534639808       0.18       0.18          1          1          1          1     0.9888          1 
  19   rs534176903       0.18       0.18          1          1          1          1     0.9888          1 
  19   rs554444184       0.18       0.18          1          1          1          1     0.9888          1 
  19   rs115637320       0.18       0.18          1          1          1          1     0.9888          1 
  19   rs369668340       0.18       0.18          1          1          1          1     0.9888          1 
  19   rs192567540       0.18       0.18          1          1          1          1     0.9888          1 
  19   rs147598229       0.18       0.18          1          1          1          1     0.9888          1 
  19   rs114162653       0.18       0.18          1          1          1          1     0.9888          1 
  19   rs151035284       0.18       0.18          1          1          1          1     0.9888          1 
  19   rs115887701       0.18       0.18          1          1          1          1     0.9888          1 
  19   rs140622481       0.18       0.18          1          1          1          1     0.9888          1 
  19    rs16994171       0.18       0.18          1          1          1          1     0.9888          1 
  19    rs74757437       0.18       0.18          1          1          1          1     0.9888          1 
  19    rs16994173       0.18       0.18          1          1          1          1     0.9888          1 
  19    rs78958929       0.18       0.18          1          1          1          1     0.9888          1 
  19     rs4804304       0.18       0.18          1          1          1          1     0.9888          1 
  19     rs4804072       0.18       0.18          1          1          1          1     0.9888          1 
  19    rs11334308       0.18       0.18          1          1          1          1     0.9888          1 
  19   rs566690432       0.18       0.18          1          1          1          1     0.9888          1 
  19     rs4804073       0.18       0.18          1          1          1          1     0.9888          1 
  19    rs16994185       0.18       0.18          1          1          1          1     0.9888          1 
  19    rs16994189       0.18       0.18          1          1          1          1     0.9888          1 
  19    rs76195114       0.18       0.18          1          1          1          1     0.9888          1 
  19   rs111892938       0.18       0.18          1          1          1          1     0.9888          1 
  19     rs2229432       0.18       0.18          1          1          1          1     0.9888          1 
  19    rs16994200       0.18       0.18          1          1          1          1     0.9888          1 
  19    rs77416154       0.18       0.18          1          1          1          1     0.9888          1 
  19   rs113396079       0.18       0.18          1          1          1          1     0.9888          1 
  19   rs112540628       0.18       0.18          1          1          1          1     0.9888          1 
  19   rs149954658       0.18       0.18          1          1          1          1     0.9888          1 
  19   rs193191063       0.18       0.18          1          1          1          1     0.9888          1 
  19   rs200820470       0.18       0.18          1          1          1          1     0.9888          1 
  19    rs13306451       0.18       0.18          1          1          1          1     0.9888          1 
  19     rs2229430       0.18       0.18          1          1          1          1     0.9888          1 
  19     rs2229434       0.18       0.18          1          1          1          1     0.9888          1 
  19    rs16994210       0.18       0.18          1          1          1          1     0.9888          1 
  19    rs67009449       0.18       0.18          1          1          1          1     0.9888          1 
  19   rs115043703       0.18       0.18          1          1          1          1     0.9888          1 
  19   rs143427778       0.18       0.18          1          1          1          1     0.9888          1 
  19   rs548417145       0.18       0.18          1          1          1          1     0.9888          1 
  19   rs145337171     0.1801     0.1801          1          1          1          1     0.9888          1 
  19    rs10418137     0.1801     0.1801          1          1          1          1     0.9888          1 
  19    rs59165976     0.1802     0.1802          1          1          1          1     0.9888          1 
  19      rs428020     0.1802     0.1802          1          1          1          1     0.9888          1 
  19    rs59225647     0.1803     0.1803          1          1          1          1     0.9888          1 
  19     rs8110612     0.1805     0.1805          1          1          1          1     0.9888          1 
  19   rs369684837     0.1805     0.1805          1          1          1          1     0.9888          1 
  19     rs4804225     0.1805     0.1805          1          1          1          1     0.9888          1 
  19   rs138502153     0.1807     0.1807          1          1          1          1     0.9888          1 
  19    rs10406011     0.1808     0.1808          1          1          1          1     0.9888          1 
  19   rs113222390     0.1809     0.1809          1          1          1          1     0.9888          1 
  19    rs10426616     0.1809     0.1809          1          1          1          1     0.9888          1 
  19   rs148785802     0.1809     0.1809          1          1          1          1     0.9888          1 
  19   rs145348136     0.1809     0.1809          1          1          1          1     0.9888          1 
  19    rs28370465     0.1809     0.1809          1          1          1          1     0.9888          1 
  19     rs8110797     0.1809     0.1809          1          1          1          1     0.9888          1 
  19    rs10406815     0.1809     0.1809          1          1          1          1     0.9888          1 
  19    rs10417041     0.1809     0.1809          1          1          1          1     0.9888          1 
  19    rs10412438     0.1809     0.1809          1          1          1          1     0.9888          1 
  19     rs2436487      0.181      0.181          1          1          1          1     0.9888          1 
  19     rs8106864      0.181      0.181          1          1          1          1     0.9888          1 
  19     rs8108064      0.181      0.181          1          1          1          1     0.9888          1 
  19    rs10406399      0.181      0.181          1          1          1          1     0.9888          1 
  19      rs542767      0.181      0.181          1          1          1          1     0.9888          1 
  19      rs539052      0.181      0.181          1          1          1          1     0.9888          1 
  19      rs447980      0.181      0.181          1          1          1          1     0.9888          1 
  19      rs445493      0.181      0.181          1          1          1          1     0.9888          1 
  19    rs12459791     0.1812     0.1812          1          1          1          1     0.9888          1 
  19    rs11085208     0.1813     0.1813          1          1          1          1     0.9888          1 
  19   rs199645156     0.1813     0.1813          1          1          1          1     0.9888          1 
  19   rs560498870     0.1814     0.1814          1          1          1          1     0.9888          1 
  19    rs73548332     0.1814     0.1814          1          1          1          1     0.9888          1 
  19    rs10405845     0.1815     0.1815          1          1          1          1     0.9888          1 
  19     rs4807858     0.1817     0.1817          1          1          1          1     0.9888          1 
  19    rs10421224     0.1819     0.1819          1          1          1          1     0.9888          1 
  19   rs112324861     0.1819     0.1819          1          1          1          1     0.9888          1 
  19   rs141393418     0.1819     0.1819          1          1          1          1     0.9888          1 
  19   rs141982500     0.1819     0.1819          1          1          1          1     0.9888          1 
  19   rs115445132     0.1819     0.1819          1          1          1          1     0.9888          1 
  19    rs57041965     0.1822     0.1822          1          1          1          1     0.9888          1 
  19     rs2279043     0.1822     0.1822          1          1          1          1     0.9888          1 
  19     rs8110907     0.1822     0.1822          1          1          1          1     0.9888          1 
  19     rs8111036     0.1822     0.1822          1          1          1          1     0.9888          1 
  19   rs587600872     0.1823     0.1823          1          1          1          1     0.9888          1 
  19     rs3859563     0.1825     0.1825          1          1          1          1     0.9888          1 
  19    rs10404705     0.1826     0.1826          1          1          1          1     0.9888          1 
  19     rs8111850     0.1826     0.1826          1          1          1          1     0.9888          1 
  19   rs150910615     0.1827     0.1827          1          1          1          1     0.9888          1 
  19     rs2547448     0.1827     0.1827          1          1          1          1     0.9888          1 
  19   rs111851232      0.183      0.183          1          1          1          1     0.9888          1 
  19   rs556851680      0.183      0.183          1          1          1          1     0.9888          1 
  19   rs530898709      0.183      0.183          1          1          1          1     0.9888          1 
  19   rs570665771      0.183      0.183          1          1          1          1     0.9888          1 
  19   rs201143501      0.183      0.183          1          1          1          1     0.9888          1 
  19   rs144781072      0.183      0.183          1          1          1          1     0.9888          1 
  19      rs509072      0.183      0.183          1          1          1          1     0.9888          1 
  19    rs78555270      0.183      0.183          1          1          1          1     0.9888          1 
  19    rs72486385      0.183      0.183          1          1          1          1     0.9888          1 
  19    rs72996944      0.183      0.183          1          1          1          1     0.9888          1 
  19    rs28391689     0.1833     0.1833          1          1          1          1     0.9888          1 
  19   rs114982859     0.1833     0.1833          1          1          1          1     0.9888          1 
  19    rs10406333     0.1836     0.1836          1          1          1          1     0.9888          1 
  19    rs56182050     0.1837     0.1837          1          1          1          1     0.9888          1 
  19    rs11667611     0.1837     0.1837          1          1          1          1     0.9888          1 
  19     rs2019092     0.1837     0.1837          1          1          1          1     0.9888          1 
  19     rs7255436     0.1838     0.1838          1          1          1          1     0.9888          1 
  19   rs201091740     0.1838     0.1838          1          1          1          1     0.9888          1 
  19   rs200378713     0.1838     0.1838          1          1          1          1     0.9888          1 
  19   rs149252487     0.1839     0.1839          1          1          1          1     0.9888          1 
  19     rs2354121      0.184      0.184          1          1          1          1     0.9888          1 
  19     rs2354120      0.184      0.184          1          1          1          1     0.9888          1 
  19     rs2354119      0.184      0.184          1          1          1          1     0.9888          1 
  19     rs2354118      0.184      0.184          1          1          1          1     0.9888          1 
  19     rs2354117      0.184      0.184          1          1          1          1     0.9888          1 
  19     rs2354115      0.184      0.184          1          1          1          1     0.9888          1 
  19    rs72986346      0.184      0.184          1          1          1          1     0.9888          1 
  19    rs67301489     0.1841     0.1841          1          1          1          1     0.9888          1 
  19   rs115001942     0.1841     0.1841          1          1          1          1     0.9888          1 
  19    rs28826689     0.1841     0.1841          1          1          1          1     0.9888          1 
  19   rs141814291     0.1841     0.1841          1          1          1          1     0.9888          1 
  19    rs75282451     0.1841     0.1841          1          1          1          1     0.9888          1 
  19     rs2100943     0.1841     0.1841          1          1          1          1     0.9888          1 
  19   rs572642593     0.1841     0.1841          1          1          1          1     0.9888          1 
  19    rs79143842     0.1842     0.1842          1          1          1          1     0.9888          1 
  19   rs139406647     0.1842     0.1842          1          1          1          1     0.9888          1 
  19   rs114963588     0.1842     0.1842          1          1          1          1     0.9888          1 
  19   rs148122902     0.1842     0.1842          1          1          1          1     0.9888          1 
  19    rs75704800     0.1842     0.1842          1          1          1          1     0.9888          1 
  19    rs58677367     0.1843     0.1843          1          1          1          1     0.9888          1 
  19   rs529714522     0.1844     0.1844          1          1          1          1     0.9888          1 
  19    rs10421043     0.1848     0.1848          1          1          1          1     0.9888          1 
  19    rs61649769      0.185      0.185          1          1          1          1     0.9888          1 
  19    rs60391531      0.185      0.185          1          1          1          1     0.9888          1 
  19   rs113871779     0.1851     0.1851          1          1          1          1     0.9888          1 
  19    rs80205890     0.1851     0.1851          1          1          1          1     0.9888          1 
  19   rs139985263     0.1851     0.1851          1          1          1          1     0.9888          1 
  19    rs78017376     0.1851     0.1851          1          1          1          1     0.9888          1 
  19    rs12462970     0.1856     0.1856          1          1          1          1     0.9888          1 
  19    rs55948703     0.1858     0.1858          1          1          1          1     0.9888          1 
  19    rs10421514     0.1859     0.1859          1          1          1          1     0.9888          1 
  19     rs4804232     0.1859     0.1859          1          1          1          1     0.9888          1 
  19   rs140764965     0.1864     0.1864          1          1          1          1     0.9888          1 
  19   rs113686540     0.1864     0.1864          1          1          1          1     0.9888          1 
  19    rs73496946     0.1864     0.1864          1          1          1          1     0.9888          1 
  19   rs113019969     0.1864     0.1864          1          1          1          1     0.9888          1 
  19    rs11666565     0.1864     0.1864          1          1          1          1     0.9888          1 
  19    rs72486373     0.1866     0.1866          1          1          1          1     0.9888          1 
  19     rs7254499     0.1867     0.1867          1          1          1          1     0.9888          1 
  19    rs57107362     0.1867     0.1867          1          1          1          1     0.9888          1 
  19   rs144569478     0.1868     0.1868          1          1          1          1     0.9888          1 
  19    rs28362463     0.1868     0.1868          1          1          1          1     0.9888          1 
  19    rs28362458     0.1868     0.1868          1          1          1          1     0.9888          1 
  19   rs116481373     0.1869     0.1869          1          1          1          1     0.9888          1 
  19      rs538852     0.1869     0.1869          1          1          1          1     0.9888          1 
  19    rs73002184      0.187      0.187          1          1          1          1     0.9888          1 
  19     rs7507911      0.187      0.187          1          1          1          1     0.9888          1 
  19     rs7250537      0.187      0.187          1          1          1          1     0.9888          1 
  19   rs144109185     0.1871     0.1871          1          1          1          1     0.9888          1 
  19    rs10221470     0.1872     0.1872          1          1          1          1     0.9888          1 
  19    rs10414026     0.1873     0.1873          1          1          1          1     0.9888          1 
  19    rs12979828     0.1873     0.1873          1          1          1          1     0.9888          1 
  19      rs892059     0.1873     0.1873          1          1          1          1     0.9888          1 
  19    rs73016098     0.1873     0.1873          1          1          1          1     0.9888          1 
  19     rs8102792     0.1874     0.1874          1          1          1          1     0.9888          1 
  19    rs34340959     0.1875     0.1875          1          1          1          1     0.9888          1 
  19     rs7257039     0.1875     0.1875          1          1          1          1     0.9888          1 
  19     rs9676711     0.1875     0.1875          1          1          1          1     0.9888          1 
  19   rs143140157     0.1875     0.1875          1          1          1          1     0.9888          1 
  19    rs73920224     0.1877     0.1877          1          1          1          1     0.9888          1 
  19   rs144645256     0.1877     0.1877          1          1          1          1     0.9888          1 
  19    rs11667864     0.1877     0.1877          1          1          1          1     0.9888          1 
  19   rs141997404     0.1879     0.1879          1          1          1          1     0.9888          1 
  19   rs143172245      0.188      0.188          1          1          1          1     0.9888          1 
  19   rs114478786      0.188      0.188          1          1          1          1     0.9888          1 
  19   rs147017222      0.188      0.188          1          1          1          1     0.9888          1 
  19   rs151012026      0.188      0.188          1          1          1          1     0.9888          1 
  19   rs150077783      0.188      0.188          1          1          1          1     0.9888          1 
  19    rs11671437     0.1881     0.1881          1          1          1          1     0.9888          1 
  19    rs60803886     0.1881     0.1881          1          1          1          1     0.9888          1 
  19     rs8108266     0.1883     0.1883          1          1          1          1     0.9888          1 
  19     rs8112219     0.1883     0.1883          1          1          1          1     0.9888          1 
  19   rs113912884     0.1883     0.1883          1          1          1          1     0.9888          1 
  19   rs113109804     0.1883     0.1883          1          1          1          1     0.9888          1 
  19     rs7253194     0.1883     0.1883          1          1          1          1     0.9888          1 
  19    rs62106642     0.1883     0.1883          1          1          1          1     0.9888          1 
  19   rs113394178     0.1884     0.1884          1          1          1          1     0.9888          1 
  19    rs74796908     0.1887     0.1887          1          1          1          1     0.9888          1 
  19   rs115812514     0.1887     0.1887          1          1          1          1     0.9888          1 
  19   rs147256591     0.1887     0.1887          1          1          1          1     0.9888          1 
  19   rs140581676     0.1887     0.1887          1          1          1          1     0.9888          1 
  19   rs112146241     0.1887     0.1887          1          1          1          1     0.9888          1 
  19     rs2918303     0.1888     0.1888          1          1          1          1     0.9888          1 
  19     rs2967674     0.1888     0.1888          1          1          1          1     0.9888          1 
  19     rs2967680     0.1888     0.1888          1          1          1          1     0.9888          1 
  19      rs768896     0.1888     0.1888          1          1          1          1     0.9888          1 
  19     rs2967763     0.1889     0.1889          1          1          1          1     0.9888          1 
  19     rs2303110     0.1891     0.1891          1          1          1          1     0.9888          1 
  19    rs34986624     0.1893     0.1893          1          1          1          1     0.9888          1 
  19    rs11305548     0.1897     0.1897          1          1          1          1     0.9888          1 
  19    rs12150888     0.1899     0.1899          1          1          1          1     0.9888          1 
  19    rs10406209     0.1899     0.1899          1          1          1          1     0.9888          1 
  19   rs111789436     0.1901     0.1901          1          1          1          1     0.9888          1 
  19      rs432990     0.1903     0.1903          1          1          1          1     0.9888          1 
  19     rs4807823     0.1903     0.1903          1          1          1          1     0.9888          1 
  19    rs61732227     0.1903     0.1903          1          1          1          1     0.9888          1 
  19    rs73503763     0.1905     0.1905          1          1          1          1     0.9888          1 
  19     rs7257711     0.1906     0.1906          1          1          1          1     0.9888          1 
  19    rs60342562     0.1907     0.1907          1          1          1          1     0.9888          1 
  19   rs147563019     0.1907     0.1907          1          1          1          1     0.9888          1 
  19    rs79817042     0.1907     0.1907          1          1          1          1     0.9888          1 
  19    rs57868533     0.1908     0.1908          1          1          1          1     0.9888          1 
  19     rs2967640     0.1908     0.1908          1          1          1          1     0.9888          1 
  19     rs2914555     0.1908     0.1908          1          1          1          1     0.9888          1 
  19   rs545536064     0.1908     0.1908          1          1          1          1     0.9888          1 
  19    rs12150871     0.1908     0.1908          1          1          1          1     0.9888          1 
  19    rs10412417     0.1908     0.1908          1          1          1          1     0.9888          1 
  19    rs10403521     0.1908     0.1908          1          1          1          1     0.9888          1 
  19   rs555250385      0.191      0.191          1          1          1          1     0.9888          1 
  19      rs413141     0.1913     0.1913          1          1          1          1     0.9888          1 
  19     rs3835070     0.1913     0.1913          1          1          1          1     0.9888          1 
  19    rs60585010     0.1914     0.1914          1          1          1          1     0.9888          1 
  19    rs57729180     0.1914     0.1914          1          1          1          1     0.9888          1 
  19    rs10405081     0.1914     0.1914          1          1          1          1     0.9888          1 
  19    rs10405250     0.1914     0.1914          1          1          1          1     0.9888          1 
  19    rs56742042     0.1914     0.1914          1          1          1          1     0.9888          1 
  19    rs11465387     0.1914     0.1914          1          1          1          1     0.9888          1 
  19    rs80192003     0.1915     0.1915          1          1          1          1     0.9888          1 
  19   rs113114685     0.1916     0.1916          1          1          1          1     0.9888          1 
  19    rs73561877     0.1916     0.1916          1          1          1          1     0.9888          1 
  19     rs9749012     0.1917     0.1917          1          1          1          1     0.9888          1 
  19    rs10419317      0.192      0.192          1          1          1          1     0.9888          1 
  19      rs794070     0.1921     0.1921          1          1          1          1     0.9888          1 
  19   rs148381379     0.1922     0.1922          1          1          1          1     0.9888          1 
  19     rs7247283     0.1922     0.1922          1          1          1          1     0.9888          1 
  19    rs79349293     0.1923     0.1923          1          1          1          1     0.9888          1 
  19      rs899204     0.1924     0.1924          1          1          1          1     0.9888          1 
  19    rs62636889     0.1925     0.1925          1          1          1          1     0.9888          1 
  19    rs33978914     0.1927     0.1927          1          1          1          1     0.9888          1 
  19    rs72981983     0.1928     0.1928          1          1          1          1     0.9888          1 
  19    rs62111355     0.1929     0.1929          1          1          1          1     0.9888          1 
  19    rs12973098     0.1929     0.1929          1          1          1          1     0.9888          1 
  19     rs7259351     0.1929     0.1929          1          1          1          1     0.9888          1 
  19     rs7259626     0.1929     0.1929          1          1          1          1     0.9888          1 
  19    rs62113360     0.1929     0.1929          1          1          1          1     0.9888          1 
  19    rs10402306     0.1931     0.1931          1          1          1          1     0.9888          1 
  19   rs115250510     0.1932     0.1932          1          1          1          1     0.9888          1 
  19   rs199545457     0.1932     0.1932          1          1          1          1     0.9888          1 
  19     rs2927715     0.1934     0.1934          1          1          1          1     0.9888          1 
  19     rs2927714     0.1934     0.1934          1          1          1          1     0.9888          1 
  19   rs112237769     0.1935     0.1935          1          1          1          1     0.9888          1 
  19   rs116794036     0.1936     0.1936          1          1          1          1     0.9888          1 
  19     rs3916080     0.1936     0.1936          1          1          1          1     0.9888          1 
  19    rs11668191     0.1936     0.1936          1          1          1          1     0.9888          1 
  19     rs7257477     0.1939     0.1939          1          1          1          1     0.9888          1 
  19   rs115869741     0.1939     0.1939          1          1          1          1     0.9888          1 
  19    rs55884050      0.194      0.194          1          1          1          1     0.9888          1 
  19    rs10407831     0.1942     0.1942          1          1          1          1     0.9888          1 
  19   rs546640629     0.1945     0.1945          1          1          1          1     0.9888          1 
  19    rs76312564     0.1946     0.1946          1          1          1          1     0.9888          1 
  19    rs79434743     0.1946     0.1946          1          1          1          1     0.9888          1 
  19   rs138549938     0.1946     0.1946          1          1          1          1     0.9888          1 
  19   rs150522209     0.1947     0.1947          1          1          1          1     0.9888          1 
  19    rs10469323     0.1948     0.1948          1          1          1          1     0.9888          1 
  19   rs112639770     0.1948     0.1948          1          1          1          1     0.9888          1 
  19   rs541900700     0.1949     0.1949          1          1          1          1     0.9888          1 
  19     rs9329382      0.195      0.195          1          1          1          1     0.9888          1 
  19    rs34244580     0.1952     0.1952          1          1          1          1     0.9888          1 
  19    rs73921525     0.1953     0.1953          1          1          1          1     0.9888          1 
  19     rs4804219     0.1954     0.1954          1          1          1          1     0.9888          1 
  19   rs114621589     0.1954     0.1954          1          1          1          1     0.9888          1 
  19    rs10418055     0.1955     0.1955          1          1          1          1     0.9888          1 
  19     rs4807895     0.1955     0.1955          1          1          1          1     0.9888          1 
  19    rs28447127     0.1955     0.1955          1          1          1          1     0.9888          1 
  19      rs494642     0.1955     0.1955          1          1          1          1     0.9888          1 
  19     rs2561794     0.1956     0.1956          1          1          1          1     0.9888          1 
  19   rs202128143     0.1957     0.1957          1          1          1          1     0.9888          1 
  19    rs57845540     0.1961     0.1961          1          1          1          1     0.9888          1 
  19    rs61051007     0.1961     0.1961          1          1          1          1     0.9888          1 
  19    rs76868501     0.1961     0.1961          1          1          1          1     0.9888          1 
  19    rs59039881     0.1961     0.1961          1          1          1          1     0.9888          1 
  19    rs10406986     0.1961     0.1961          1          1          1          1     0.9888          1 
  19    rs10413351     0.1961     0.1961          1          1          1          1     0.9888          1 
  19     rs7251643     0.1961     0.1961          1          1          1          1     0.9888          1 
  19    rs10403113     0.1961     0.1961          1          1          1          1     0.9888          1 
  19   rs113284340     0.1961     0.1961          1          1          1          1     0.9888          1 
  19   rs148558424     0.1961     0.1961          1          1          1          1     0.9888          1 
  19    rs72986530     0.1961     0.1961          1          1          1          1     0.9888          1 
  19    rs10420047     0.1961     0.1961          1          1          1          1     0.9888          1 
  19    rs10407292     0.1961     0.1961          1          1          1          1     0.9888          1 
  19    rs10414729     0.1961     0.1961          1          1          1          1     0.9888          1 
  19    rs56179167     0.1962     0.1962          1          1          1          1     0.9888          1 
  19     rs2967595     0.1962     0.1962          1          1          1          1     0.9888          1 
  19    rs11881673     0.1962     0.1962          1          1          1          1     0.9888          1 
  19   rs148495040     0.1962     0.1962          1          1          1          1     0.9888          1 
  19   rs115078925     0.1962     0.1962          1          1          1          1     0.9888          1 
  19    rs76984385     0.1963     0.1963          1          1          1          1     0.9888          1 
  19     rs8103869     0.1964     0.1964          1          1          1          1     0.9888          1 
  19    rs10413489     0.1965     0.1965          1          1          1          1     0.9888          1 
  19   rs116523997     0.1968     0.1968          1          1          1          1     0.9888          1 
  19    rs34749882     0.1969     0.1969          1          1          1          1     0.9888          1 
  19   rs113468172     0.1969     0.1969          1          1          1          1     0.9888          1 
  19    rs35957892     0.1969     0.1969          1          1          1          1     0.9888          1 
  19   rs116798293     0.1972     0.1972          1          1          1          1     0.9888          1 
  19    rs79545054     0.1973     0.1973          1          1          1          1     0.9888          1 
  19    rs10420795     0.1974     0.1974          1          1          1          1     0.9888          1 
  19    rs10409603     0.1974     0.1974          1          1          1          1     0.9888          1 
  19      rs662894     0.1975     0.1975          1          1          1          1     0.9888          1 
  19     rs2446181     0.1975     0.1975          1          1          1          1     0.9888          1 
  19   rs587697438     0.1975     0.1975          1          1          1          1     0.9888          1 
  19      rs413956     0.1978     0.1978          1          1          1          1     0.9888          1 
  19   rs533102777     0.1984     0.1984          1          1          1          1     0.9888          1 
  19   rs550045911     0.1984     0.1984          1          1          1          1     0.9888          1 
  19   rs569790985     0.1984     0.1984          1          1          1          1     0.9888          1 
  19     rs2024163     0.1984     0.1984          1          1          1          1     0.9888          1 
  19    rs12973997     0.1984     0.1984          1          1          1          1     0.9888          1 
  19     rs7253943     0.1984     0.1984          1          1          1          1     0.9888          1 
  19     rs7252545     0.1984     0.1984          1          1          1          1     0.9888          1 
  19      rs710951     0.1985     0.1985          1          1          1          1     0.9888          1 
  19      rs794071     0.1985     0.1985          1          1          1          1     0.9888          1 
  19      rs794069     0.1985     0.1985          1          1          1          1     0.9888          1 
  19   rs112165621     0.1985     0.1985          1          1          1          1     0.9888          1 
  19      rs348383     0.1988     0.1988          1          1          1          1     0.9888          1 
  19    rs60318332     0.1988     0.1988          1          1          1          1     0.9888          1 
  19     rs1141221     0.1989     0.1989          1          1          1          1     0.9888          1 
  19     rs1141220     0.1989     0.1989          1          1          1          1     0.9888          1 
  19     rs2860185     0.1989     0.1989          1          1          1          1     0.9888          1 
  19     rs2860182     0.1989     0.1989          1          1          1          1     0.9888          1 
  19     rs2431869     0.1989     0.1989          1          1          1          1     0.9888          1 
  19    rs11882777     0.1989     0.1989          1          1          1          1     0.9888          1 
  19   rs112172957      0.199      0.199          1          1          1          1     0.9888          1 
  19     rs8107417     0.1992     0.1992          1          1          1          1     0.9888          1 
  19     rs7258356     0.1993     0.1993          1          1          1          1     0.9888          1 
  19    rs56693983     0.1993     0.1993          1          1          1          1     0.9888          1 
  19    rs77030109     0.1996     0.1996          1          1          1          1     0.9888          1 
  19   rs112497760     0.1997     0.1997          1          1          1          1     0.9888          1 
  19   rs111623945     0.1997     0.1997          1          1          1          1     0.9888          1 
  19    rs59799745     0.1997     0.1997          1          1          1          1     0.9888          1 
  19    rs60636658     0.1997     0.1997          1          1          1          1     0.9888          1 
  19    rs10401812     0.1997     0.1997          1          1          1          1     0.9888          1 
  19    rs73497616     0.1998     0.1998          1          1          1          1     0.9888          1 
  19    rs10422644     0.1998     0.1998          1          1          1          1     0.9888          1 
  19    rs10403916     0.1998     0.1998          1          1          1          1     0.9888          1 
  19    rs35339766     0.1999     0.1999          1          1          1          1     0.9888          1 
  19    rs34844949     0.1999     0.1999          1          1          1          1     0.9888          1 
  19    rs11879819     0.1999     0.1999          1          1          1          1     0.9888          1 
  19     rs7255731     0.1999     0.1999          1          1          1          1     0.9888          1 
  19    rs57360703        0.2        0.2          1          1          1          1     0.9888          1 
  19     rs8102668        0.2        0.2          1          1          1          1     0.9888          1 
  19     rs6510950        0.2        0.2          1          1          1          1     0.9888          1 
  19    rs73503753     0.2001     0.2001          1          1          1          1     0.9888          1 
  19    rs34970365     0.2001     0.2001          1          1          1          1     0.9888          1 
  19    rs13306458     0.2001     0.2001          1          1          1          1     0.9888          1 
  19    rs75154977     0.2001     0.2001          1          1          1          1     0.9888          1 
  19   rs115918585     0.2001     0.2001          1          1          1          1     0.9888          1 
  19   rs116640499     0.2001     0.2001          1          1          1          1     0.9888          1 
  19     rs4290578     0.2006     0.2006          1          1          1          1     0.9888          1 
  19     rs8106067     0.2006     0.2006          1          1          1          1     0.9888          1 
  19     rs8100377     0.2008     0.2008          1          1          1          1     0.9888          1 
  19    rs10423520     0.2008     0.2008          1          1          1          1     0.9888          1 
  19    rs62120166     0.2009     0.2009          1          1          1          1     0.9888          1 
  19     rs2569401     0.2009     0.2009          1          1          1          1     0.9888          1 
  19    rs12162233     0.2011     0.2011          1          1          1          1     0.9888          1 
  19    rs12162237     0.2011     0.2011          1          1          1          1     0.9888          1 
  19   rs112569697     0.2012     0.2012          1          1          1          1     0.9888          1 
  19    rs67718817     0.2012     0.2012          1          1          1          1     0.9888          1 
  19   rs111706205     0.2016     0.2016          1          1          1          1     0.9888          1 
  19   rs150189017     0.2018     0.2018          1          1          1          1     0.9888          1 
  19      rs655852     0.2018     0.2018          1          1          1          1     0.9888          1 
  19      rs691392     0.2018     0.2018          1          1          1          1     0.9888          1 
  19    rs11085217     0.2019     0.2019          1          1          1          1     0.9888          1 
  19     rs4499341     0.2019     0.2019          1          1          1          1     0.9888          1 
  19       rs42316      0.202      0.202          1          1          1          1     0.9888          1 
  19   rs146219291     0.2021     0.2021          1          1          1          1     0.9888          1 
  19    rs62110670     0.2022     0.2022          1          1          1          1     0.9888          1 
  19   rs112753238     0.2024     0.2024          1          1          1          1     0.9888          1 
  19      rs520586     0.2025     0.2025          1          1          1          1     0.9888          1 
  19      rs560467     0.2025     0.2025          1          1          1          1     0.9888          1 
  19   rs150345088     0.2025     0.2025          1          1          1          1     0.9888          1 
  19    rs80350975     0.2025     0.2025          1          1          1          1     0.9888          1 
  19    rs75011353     0.2025     0.2025          1          1          1          1     0.9888          1 
  19    rs73920090     0.2026     0.2026          1          1          1          1     0.9888          1 
  19     rs7253733     0.2026     0.2026          1          1          1          1     0.9888          1 
  19     rs7256275     0.2028     0.2028          1          1          1          1     0.9888          1 
  19     rs1972653     0.2028     0.2028          1          1          1          1     0.9888          1 
  19    rs12980358     0.2029     0.2029          1          1          1          1     0.9888          1 
  19      rs923868     0.2032     0.2032          1          1          1          1     0.9888          1 
  19   rs568663229     0.2032     0.2032          1          1          1          1     0.9888          1 
  19    rs10414187     0.2032     0.2032          1          1          1          1     0.9888          1 
  19     rs3787062     0.2032     0.2032          1          1          1          1     0.9888          1 
  19    rs12710084     0.2032     0.2032          1          1          1          1     0.9888          1 
  19     rs3787058     0.2032     0.2032          1          1          1          1     0.9888          1 
  19     rs8111706     0.2032     0.2032          1          1          1          1     0.9888          1 
  19    rs11445393     0.2032     0.2032          1          1          1          1     0.9888          1 
  19    rs10402968     0.2032     0.2032          1          1          1          1     0.9888          1 
  19     rs8099971     0.2032     0.2032          1          1          1          1     0.9888          1 
  19     rs3787053     0.2032     0.2032          1          1          1          1     0.9888          1 
  19      rs486497     0.2034     0.2034          1          1          1          1     0.9888          1 
  19   rs113612963     0.2034     0.2034          1          1          1          1     0.9888          1 
  19   rs115498239     0.2034     0.2034          1          1          1          1     0.9888          1 
  19   rs587610339     0.2034     0.2034          1          1          1          1     0.9888          1 
  19    rs10410943     0.2035     0.2035          1          1          1          1     0.9888          1 
  19     rs2340550     0.2035     0.2035          1          1          1          1     0.9888          1 
  19   rs540607409     0.2035     0.2035          1          1          1          1     0.9888          1 
  19   rs146475997     0.2035     0.2035          1          1          1          1     0.9888          1 
  19    rs12976944     0.2036     0.2036          1          1          1          1     0.9888          1 
  19     rs3745571     0.2036     0.2036          1          1          1          1     0.9888          1 
  19    rs11669968     0.2036     0.2036          1          1          1          1     0.9888          1 
  19     rs2287886     0.2037     0.2037          1          1          1          1     0.9888          1 
  19    rs56688182     0.2037     0.2037          1          1          1          1     0.9888          1 
  19   rs113227417     0.2038     0.2038          1          1          1          1     0.9888          1 
  19    rs61572044     0.2038     0.2038          1          1          1          1     0.9888          1 
  19   rs148727608     0.2038     0.2038          1          1          1          1     0.9888          1 
  19    rs74256561     0.2044     0.2044          1          1          1          1     0.9888          1 
  19   rs542536915     0.2044     0.2044          1          1          1          1     0.9888          1 
  19    rs73552524     0.2045     0.2045          1          1          1          1     0.9888          1 
  19   rs184796519     0.2045     0.2045          1          1          1          1     0.9888          1 
  19    rs10421842     0.2046     0.2046          1          1          1          1     0.9888          1 
  19    rs10407086     0.2046     0.2046          1          1          1          1     0.9888          1 
  19    rs79345726     0.2046     0.2046          1          1          1          1     0.9888          1 
  19    rs71179876     0.2046     0.2046          1          1          1          1     0.9888          1 
  19    rs75734496     0.2046     0.2046          1          1          1          1     0.9888          1 
  19   rs111633359     0.2046     0.2046          1          1          1          1     0.9888          1 
  19    rs10405215     0.2046     0.2046          1          1          1          1     0.9888          1 
  19   rs138209528     0.2046     0.2046          1          1          1          1     0.9888          1 
  19    rs10416342     0.2046     0.2046          1          1          1          1     0.9888          1 
  19    rs10402172     0.2046     0.2046          1          1          1          1     0.9888          1 
  19   rs553020469     0.2046     0.2046          1          1          1          1     0.9888          1 
  19    rs10403544     0.2046     0.2046          1          1          1          1     0.9888          1 
  19    rs79016229     0.2047     0.2047          1          1          1          1     0.9888          1 
  19   rs546156218     0.2048     0.2048          1          1          1          1     0.9888          1 
  19    rs17160151     0.2048     0.2048          1          1          1          1     0.9888          1 
  19     rs1650916     0.2049     0.2049          1          1          1          1     0.9888          1 
  19     rs2967710     0.2049     0.2049          1          1          1          1     0.9888          1 
  19     rs2967687     0.2049     0.2049          1          1          1          1     0.9888          1 
  19     rs2918314     0.2049     0.2049          1          1          1          1     0.9888          1 
  19    rs11465402     0.2049     0.2049          1          1          1          1     0.9888          1 
  19    rs11465390     0.2049     0.2049          1          1          1          1     0.9888          1 
  19    rs11465380     0.2049     0.2049          1          1          1          1     0.9888          1 
  19    rs74524758     0.2049     0.2049          1          1          1          1     0.9888          1 
  19    rs59711330      0.205      0.205          1          1          1          1     0.9888          1 
  19    rs28599881      0.205      0.205          1          1          1          1     0.9888          1 
  19   rs151211604      0.205      0.205          1          1          1          1     0.9888          1 
  19    rs73488672     0.2052     0.2052          1          1          1          1     0.9888          1 
  19   rs113688472     0.2052     0.2052          1          1          1          1     0.9888          1 
  19    rs73002140     0.2053     0.2053          1          1          1          1     0.9888          1 
  19       rs36250     0.2054     0.2054          1          1          1          1     0.9888          1 
  19    rs10408865     0.2056     0.2056          1          1          1          1     0.9888          1 
  19     rs1799610      0.206      0.206          1          1          1          1     0.9888          1 
  19   rs150141090     0.2061     0.2061          1          1          1          1     0.9888          1 
  19   rs140640245     0.2061     0.2061          1          1          1          1     0.9888          1 
  19     rs2918313     0.2063     0.2063          1          1          1          1     0.9888          1 
  19     rs7248720     0.2063     0.2063          1          1          1          1     0.9888          1 
  19     rs4804259     0.2063     0.2063          1          1          1          1     0.9888          1 
  19   rs111369943     0.2064     0.2064          1          1          1          1     0.9888          1 
  19   rs570834299     0.2065     0.2065          1          1          1          1     0.9888          1 
  19   rs142352867     0.2065     0.2065          1          1          1          1     0.9888          1 
  19      rs428292     0.2068     0.2068          1          1          1          1     0.9888          1 
  19      rs419337     0.2068     0.2068          1          1          1          1     0.9888          1 
  19      rs379172     0.2068     0.2068          1          1          1          1     0.9888          1 
  19      rs453686     0.2068     0.2068          1          1          1          1     0.9888          1 
  19    rs10424331     0.2068     0.2068          1          1          1          1     0.9888          1 
  19    rs10421995     0.2068     0.2068          1          1          1          1     0.9888          1 
  19     rs2642211     0.2068     0.2068          1          1          1          1     0.9888          1 
  19     rs1690638     0.2068     0.2068          1          1          1          1     0.9888          1 
  19     rs1690637     0.2068     0.2068          1          1          1          1     0.9888          1 
  19      rs390815     0.2068     0.2068          1          1          1          1     0.9888          1 
  19      rs401284     0.2068     0.2068          1          1          1          1     0.9888          1 
  19      rs387116     0.2068     0.2068          1          1          1          1     0.9888          1 
  19      rs366850     0.2068     0.2068          1          1          1          1     0.9888          1 
  19      rs433134     0.2068     0.2068          1          1          1          1     0.9888          1 
  19      rs364628     0.2068     0.2068          1          1          1          1     0.9888          1 
  19      rs400658     0.2068     0.2068          1          1          1          1     0.9888          1 
  19      rs423602     0.2068     0.2068          1          1          1          1     0.9888          1 
  19      rs408453     0.2068     0.2068          1          1          1          1     0.9888          1 
  19      rs389971     0.2068     0.2068          1          1          1          1     0.9888          1 
  19      rs433288     0.2068     0.2068          1          1          1          1     0.9888          1 
  19      rs624968     0.2068     0.2068          1          1          1          1     0.9888          1 
  19     rs1644752     0.2068     0.2068          1          1          1          1     0.9888          1 
  19      rs376884     0.2068     0.2068          1          1          1          1     0.9888          1 
  19    rs10424924     0.2068     0.2068          1          1          1          1     0.9888          1 
  19      rs424810     0.2068     0.2068          1          1          1          1     0.9888          1 
  19      rs401294     0.2068     0.2068          1          1          1          1     0.9888          1 
  19      rs376817     0.2068     0.2068          1          1          1          1     0.9888          1 
  19     rs8101829     0.2068     0.2068          1          1          1          1     0.9888          1 
  19     rs8104834     0.2068     0.2068          1          1          1          1     0.9888          1 
  19     rs8101544     0.2068     0.2068          1          1          1          1     0.9888          1 
  19   rs138267097     0.2068     0.2068          1          1          1          1     0.9888          1 
  19    rs28422003     0.2068     0.2068          1          1          1          1     0.9888          1 
  19    rs28416478     0.2068     0.2068          1          1          1          1     0.9888          1 
  19    rs28502049     0.2068     0.2068          1          1          1          1     0.9888          1 
  19      rs435546     0.2068     0.2068          1          1          1          1     0.9888          1 
  19      rs437844     0.2068     0.2068          1          1          1          1     0.9888          1 
  19      rs426364     0.2068     0.2068          1          1          1          1     0.9888          1 
  19      rs426366     0.2068     0.2068          1          1          1          1     0.9888          1 
  19      rs399937     0.2068     0.2068          1          1          1          1     0.9888          1 
  19    rs71174995     0.2068     0.2068          1          1          1          1     0.9888          1 
  19      rs393158     0.2068     0.2068          1          1          1          1     0.9888          1 
  19      rs401550     0.2068     0.2068          1          1          1          1     0.9888          1 
  19      rs407686     0.2068     0.2068          1          1          1          1     0.9888          1 
  19      rs392151     0.2068     0.2068          1          1          1          1     0.9888          1 
  19    rs71174996     0.2068     0.2068          1          1          1          1     0.9888          1 
  19    rs71174997     0.2068     0.2068          1          1          1          1     0.9888          1 
  19     rs2642200     0.2068     0.2068          1          1          1          1     0.9888          1 
  19      rs432958     0.2068     0.2068          1          1          1          1     0.9888          1 
  19   rs144553481     0.2068     0.2068          1          1          1          1     0.9888          1 
  19      rs371172     0.2068     0.2068          1          1          1          1     0.9888          1 
  19      rs452590     0.2068     0.2068          1          1          1          1     0.9888          1 
  19    rs73922904     0.2069     0.2069          1          1          1          1     0.9888          1 
  19      rs348394     0.2069     0.2069          1          1          1          1     0.9888          1 
  19   rs149330232      0.207      0.207          1          1          1          1     0.9888          1 
  19    rs73498852     0.2071     0.2071          1          1          1          1     0.9888          1 
  19    rs57442285     0.2071     0.2071          1          1          1          1     0.9888          1 
  19    rs11879502     0.2071     0.2071          1          1          1          1     0.9888          1 
  19    rs11878807     0.2071     0.2071          1          1          1          1     0.9888          1 
  19    rs11882055     0.2072     0.2072          1          1          1          1     0.9888          1 
  19    rs77180548     0.2074     0.2074          1          1          1          1     0.9888          1 
  19   rs115748054     0.2074     0.2074          1          1          1          1     0.9888          1 
  19   rs146333459     0.2074     0.2074          1          1          1          1     0.9888          1 
  19   rs114422114     0.2076     0.2076          1          1          1          1     0.9888          1 
  19     rs2967722     0.2079     0.2079          1          1          1          1     0.9888          1 
  19     rs1865061      0.208      0.208          1          1          1          1     0.9888          1 
  19     rs3813781      0.208      0.208          1          1          1          1     0.9888          1 
  19    rs58116350     0.2081     0.2081          1          1          1          1     0.9888          1 
  19    rs59355117     0.2081     0.2081          1          1          1          1     0.9888          1 
  19   rs113975352     0.2081     0.2081          1          1          1          1     0.9888          1 
  19   rs111348472     0.2081     0.2081          1          1          1          1     0.9888          1 
  19   rs111685128     0.2081     0.2081          1          1          1          1     0.9888          1 
  19    rs17159758     0.2081     0.2081          1          1          1          1     0.9888          1 
  19     rs3865473     0.2081     0.2081          1          1          1          1     0.9888          1 
  19   rs114297686     0.2081     0.2081          1          1          1          1     0.9888          1 
  19    rs11465372     0.2082     0.2082          1          1          1          1     0.9888          1 
  19    rs11465366     0.2082     0.2082          1          1          1          1     0.9888          1 
  19    rs10710758     0.2082     0.2082          1          1          1          1     0.9888          1 
  19   rs574549195     0.2083     0.2083          1          1          1          1     0.9888          1 
  19    rs74509083     0.2083     0.2083          1          1          1          1     0.9888          1 
  19    rs74554583     0.2083     0.2083          1          1          1          1     0.9888          1 
  19    rs75153965     0.2083     0.2083          1          1          1          1     0.9888          1 
  19   rs115113676     0.2083     0.2083          1          1          1          1     0.9888          1
[truncated: 1,674,109 more chars]
