# Supplementary material for: Cell-to-cell expression dispersion of B-cell surface proteins is linked to genetic variants in humans
Source: Commun Biol. 2020 Jul 3;3:346. doi: 10.1038/s42003-020-1075-1 (PMC7335051; doi:10.1038/s42003-020-1075-1)
Supplement: Supplementary file 4 — Supplementary Data 2 [file 42003_2020_1075_MOESM4_ESM.zip › Supplementary_Data_S2/plink-results-40LCLs/CD23_chr19_pooled.var/CD23_pooled.var_40_LCLs.qassoc.adjusted]

 CHR           SNP      UNADJ         GC       BONF       HOLM   SIDAK_SS   SIDAK_SD     FDR_BH     FDR_BY
  19   rs141928483  4.153e-06  4.153e-06    0.07975    0.07975    0.07666    0.07666    0.03597     0.3755 
  19   rs150847134  1.164e-05  1.164e-05     0.2234     0.2234     0.2002     0.2002    0.03597     0.3755 
  19    rs76190936  1.164e-05  1.164e-05     0.2234     0.2234     0.2002     0.2002    0.03597     0.3755 
  19   rs540074087  1.214e-05  1.214e-05      0.233      0.233     0.2079     0.2078    0.03597     0.3755 
  19   rs557753625   1.68e-05   1.68e-05     0.3225     0.3225     0.2757     0.2756    0.03597     0.3755 
  19    rs73920723  5.058e-05  5.058e-05     0.9712      0.971     0.6214     0.6213    0.03597     0.3755 
  19     rs8100375  5.058e-05  5.058e-05     0.9712      0.971     0.6214     0.6213    0.03597     0.3755 
  19    rs73920726  5.058e-05  5.058e-05     0.9712      0.971     0.6214     0.6213    0.03597     0.3755 
  19    rs73920727  5.058e-05  5.058e-05     0.9712      0.971     0.6214     0.6213    0.03597     0.3755 
  19    rs17264395  5.058e-05  5.058e-05     0.9712      0.971     0.6214     0.6213    0.03597     0.3755 
  19     rs7253197  5.058e-05  5.058e-05     0.9712      0.971     0.6214     0.6213    0.03597     0.3755 
  19   rs147905407  5.058e-05  5.058e-05     0.9712      0.971     0.6214     0.6213    0.03597     0.3755 
  19    rs56253013  5.058e-05  5.058e-05     0.9712      0.971     0.6214     0.6213    0.03597     0.3755 
  19    rs76144183  5.058e-05  5.058e-05     0.9712      0.971     0.6214     0.6213    0.03597     0.3755 
  19    rs77363050  5.058e-05  5.058e-05     0.9712      0.971     0.6214     0.6213    0.03597     0.3755 
  19    rs73920753  5.058e-05  5.058e-05     0.9712      0.971     0.6214     0.6213    0.03597     0.3755 
  19    rs73920755  5.058e-05  5.058e-05     0.9712      0.971     0.6214     0.6213    0.03597     0.3755 
  19    rs73920756  5.058e-05  5.058e-05     0.9712      0.971     0.6214     0.6213    0.03597     0.3755 
  19   rs114860328  5.058e-05  5.058e-05     0.9712      0.971     0.6214     0.6213    0.03597     0.3755 
  19    rs73920762  5.058e-05  5.058e-05     0.9712      0.971     0.6214     0.6213    0.03597     0.3755 
  19    rs59385074  5.058e-05  5.058e-05     0.9712      0.971     0.6214     0.6213    0.03597     0.3755 
  19    rs73920764  5.058e-05  5.058e-05     0.9712      0.971     0.6214     0.6213    0.03597     0.3755 
  19    rs73920765  5.058e-05  5.058e-05     0.9712      0.971     0.6214     0.6213    0.03597     0.3755 
  19    rs58703238  5.058e-05  5.058e-05     0.9712      0.971     0.6214     0.6213    0.03597     0.3755 
  19    rs73920770  5.058e-05  5.058e-05     0.9712      0.971     0.6214     0.6213    0.03597     0.3755 
  19    rs60202069  5.058e-05  5.058e-05     0.9712      0.971     0.6214     0.6213    0.03597     0.3755 
  19    rs73920784  5.058e-05  5.058e-05     0.9712      0.971     0.6214     0.6213    0.03597     0.3755 
  19    rs11569393  7.814e-05  7.814e-05          1          1      0.777     0.7765    0.05359     0.5595 
  19     rs8101090  0.0001408  0.0001408          1          1     0.9331     0.9328    0.06277     0.6553 
  19    rs62113418  0.0001438  0.0001438          1          1     0.9368     0.9366    0.06277     0.6553 
  19    rs60305400  0.0001438  0.0001438          1          1     0.9368     0.9366    0.06277     0.6553 
  19    rs62113419  0.0001438  0.0001438          1          1     0.9368     0.9366    0.06277     0.6553 
  19   rs202242140  0.0001438  0.0001438          1          1     0.9368     0.9366    0.06277     0.6553 
  19     rs4134856  0.0001438  0.0001438          1          1     0.9368     0.9366    0.06277     0.6553 
  19    rs56659558  0.0001438  0.0001438          1          1     0.9368     0.9366    0.06277     0.6553 
  19    rs73924408  0.0001438  0.0001438          1          1     0.9368     0.9366    0.06277     0.6553 
  19   rs114359914  0.0001438  0.0001438          1          1     0.9368     0.9366    0.06277     0.6553 
  19    rs73924410  0.0001438  0.0001438          1          1     0.9368     0.9366    0.06277     0.6553 
  19    rs73924412  0.0001438  0.0001438          1          1     0.9368     0.9366    0.06277     0.6553 
  19    rs73924413  0.0001438  0.0001438          1          1     0.9368     0.9366    0.06277     0.6553 
  19    rs75441356  0.0001438  0.0001438          1          1     0.9368     0.9366    0.06277     0.6553 
  19    rs78950768  0.0001438  0.0001438          1          1     0.9368     0.9366    0.06277     0.6553 
  19   rs139517792  0.0001438  0.0001438          1          1     0.9368     0.9366    0.06277     0.6553 
  19   rs191732900  0.0001438  0.0001438          1          1     0.9368     0.9366    0.06277     0.6553 
  19      rs732457  0.0002287  0.0002287          1          1     0.9876     0.9875    0.09761          1 
  19    rs56201147  0.0003161  0.0003161          1          1     0.9977     0.9977      0.132          1 
  19    rs72990326  0.0003514  0.0003514          1          1     0.9988     0.9988     0.1377          1 
  19    rs11569585  0.0003514  0.0003514          1          1     0.9988     0.9988     0.1377          1 
  19        rs7951  0.0003514  0.0003514          1          1     0.9988     0.9988     0.1377          1 
  19    rs60357057  0.0003585  0.0003585          1          1      0.999      0.999     0.1377          1 
  19    rs10417722  0.0004468  0.0004468          1          1     0.9998     0.9998     0.1637          1 
  19    rs11085812  0.0004468  0.0004468          1          1     0.9998     0.9998     0.1637          1 
  19      rs529710  0.0004687  0.0004687          1          1     0.9999     0.9999     0.1637          1 
  19      rs479651  0.0004687  0.0004687          1          1     0.9999     0.9999     0.1637          1 
  19    rs12982157  0.0004687  0.0004687          1          1     0.9999     0.9999     0.1637          1 
  19     rs7259616  0.0005607  0.0005607          1          1          1          1     0.1856          1 
  19     rs7249856  0.0005607  0.0005607          1          1          1          1     0.1856          1 
  19     rs7253497  0.0005607  0.0005607          1          1          1          1     0.1856          1 
  19   rs200027879  0.0007464  0.0007464          1          1          1          1     0.2341          1 
  19   rs534429132  0.0007464  0.0007464          1          1          1          1     0.2341          1 
  19     rs1609453  0.0007558  0.0007558          1          1          1          1     0.2341          1 
  19   rs147167265  0.0007558  0.0007558          1          1          1          1     0.2341          1 
  19    rs34460450  0.0008154  0.0008154          1          1          1          1     0.2485          1 
  19    rs61678563  0.0008326  0.0008326          1          1          1          1     0.2498          1 
  19    rs10426498  0.0009195  0.0009195          1          1          1          1     0.2717          1 
  19     rs3833294  0.0009788  0.0009788          1          1          1          1     0.2848          1 
  19    rs10401786   0.001472   0.001472          1          1          1          1     0.4218          1 
  19    rs11881831   0.001808   0.001808          1          1          1          1     0.5106          1 
  19     rs3214456   0.001851   0.001851          1          1          1          1     0.5151          1 
  19      rs184628   0.002036   0.002036          1          1          1          1     0.5391          1 
  19    rs60887686   0.002124   0.002124          1          1          1          1     0.5391          1 
  19   rs145168470   0.002145   0.002145          1          1          1          1     0.5391          1 
  19    rs10420789   0.002145   0.002145          1          1          1          1     0.5391          1 
  19    rs10417520    0.00237    0.00237          1          1          1          1     0.5391          1 
  19    rs71183658   0.002451   0.002451          1          1          1          1     0.5391          1 
  19   rs150910615   0.002653   0.002653          1          1          1          1     0.5391          1 
  19     rs1862516   0.002752   0.002752          1          1          1          1     0.5391          1 
  19   rs141487691    0.00299    0.00299          1          1          1          1     0.5391          1 
  19    rs12980031   0.003006   0.003006          1          1          1          1     0.5391          1 
  19   rs569318963   0.003047   0.003047          1          1          1          1     0.5391          1 
  19     rs4807901   0.003112   0.003112          1          1          1          1     0.5391          1 
  19    rs10418380   0.003258   0.003258          1          1          1          1     0.5391          1 
  19    rs73924353   0.003393   0.003393          1          1          1          1     0.5391          1 
  19   rs111914883   0.003393   0.003393          1          1          1          1     0.5391          1 
  19   rs113527862   0.003471   0.003471          1          1          1          1     0.5391          1 
  19    rs79365677   0.003471   0.003471          1          1          1          1     0.5391          1 
  19   rs112434004   0.003471   0.003471          1          1          1          1     0.5391          1 
  19   rs111948571   0.003471   0.003471          1          1          1          1     0.5391          1 
  19    rs10421224   0.003501   0.003501          1          1          1          1     0.5391          1 
  19   rs112324861   0.003501   0.003501          1          1          1          1     0.5391          1 
  19    rs13344548   0.003804   0.003804          1          1          1          1     0.5391          1 
  19    rs13346874   0.003804   0.003804          1          1          1          1     0.5391          1 
  19    rs10424354   0.003804   0.003804          1          1          1          1     0.5391          1 
  19    rs62113381   0.003883   0.003883          1          1          1          1     0.5391          1 
  19    rs62113417   0.003883   0.003883          1          1          1          1     0.5391          1 
  19    rs73922905    0.00394    0.00394          1          1          1          1     0.5391          1 
  19      rs340136   0.004057   0.004057          1          1          1          1     0.5391          1 
  19      rs340140   0.004057   0.004057          1          1          1          1     0.5391          1 
  19   rs369182737   0.004087   0.004087          1          1          1          1     0.5391          1 
  19    rs61741223   0.004087   0.004087          1          1          1          1     0.5391          1 
  19    rs61738391   0.004087   0.004087          1          1          1          1     0.5391          1 
  19   rs139495105   0.004087   0.004087          1          1          1          1     0.5391          1 
  19    rs77939958   0.004087   0.004087          1          1          1          1     0.5391          1 
  19    rs76296486   0.004087   0.004087          1          1          1          1     0.5391          1 
  19    rs79893793   0.004087   0.004087          1          1          1          1     0.5391          1 
  19   rs114448739   0.004087   0.004087          1          1          1          1     0.5391          1 
  19   rs114148988   0.004087   0.004087          1          1          1          1     0.5391          1 
  19   rs115311327   0.004087   0.004087          1          1          1          1     0.5391          1 
  19   rs115789979   0.004087   0.004087          1          1          1          1     0.5391          1 
  19   rs115909981   0.004087   0.004087          1          1          1          1     0.5391          1 
  19   rs114452591   0.004087   0.004087          1          1          1          1     0.5391          1 
  19   rs115112318   0.004087   0.004087          1          1          1          1     0.5391          1 
  19   rs116485406   0.004087   0.004087          1          1          1          1     0.5391          1 
  19   rs116477649   0.004087   0.004087          1          1          1          1     0.5391          1 
  19   rs201624135   0.004087   0.004087          1          1          1          1     0.5391          1 
  19   rs148221546   0.004087   0.004087          1          1          1          1     0.5391          1 
  19   rs115207934   0.004087   0.004087          1          1          1          1     0.5391          1 
  19   rs572836973   0.004087   0.004087          1          1          1          1     0.5391          1 
  19   rs141864970   0.004087   0.004087          1          1          1          1     0.5391          1 
  19   rs534801466   0.004313   0.004313          1          1          1          1     0.5391          1 
  19    rs79828401   0.004397   0.004397          1          1          1          1     0.5391          1 
  19     rs4804091   0.004477   0.004477          1          1          1          1     0.5391          1 
  19      rs331691   0.004552   0.004552          1          1          1          1     0.5391          1 
  19    rs79701808   0.004616   0.004616          1          1          1          1     0.5391          1 
  19    rs59100405   0.004662   0.004662          1          1          1          1     0.5391          1 
  19    rs11465396   0.004683   0.004683          1          1          1          1     0.5391          1 
  19      rs344548   0.004694   0.004694          1          1          1          1     0.5391          1 
  19    rs79496066   0.004744   0.004744          1          1          1          1     0.5391          1 
  19   rs114641290   0.004913   0.004913          1          1          1          1     0.5391          1 
  19    rs76840277   0.004913   0.004913          1          1          1          1     0.5391          1 
  19    rs10424513   0.004913   0.004913          1          1          1          1     0.5391          1 
  19    rs10424075   0.004913   0.004913          1          1          1          1     0.5391          1 
  19    rs10420096   0.004913   0.004913          1          1          1          1     0.5391          1 
  19    rs28633719   0.004913   0.004913          1          1          1          1     0.5391          1 
  19    rs28435419   0.004913   0.004913          1          1          1          1     0.5391          1 
  19    rs28457686   0.004913   0.004913          1          1          1          1     0.5391          1 
  19   rs150039749   0.004913   0.004913          1          1          1          1     0.5391          1 
  19    rs77653921   0.004913   0.004913          1          1          1          1     0.5391          1 
  19    rs74801182   0.004913   0.004913          1          1          1          1     0.5391          1 
  19    rs10407623   0.004913   0.004913          1          1          1          1     0.5391          1 
  19    rs10402538   0.004913   0.004913          1          1          1          1     0.5391          1 
  19    rs10402994   0.004913   0.004913          1          1          1          1     0.5391          1 
  19    rs28595701   0.004913   0.004913          1          1          1          1     0.5391          1 
  19    rs28703580   0.004913   0.004913          1          1          1          1     0.5391          1 
  19    rs28641623   0.004913   0.004913          1          1          1          1     0.5391          1 
  19    rs10416013   0.004913   0.004913          1          1          1          1     0.5391          1 
  19    rs10401312   0.004913   0.004913          1          1          1          1     0.5391          1 
  19    rs10410933   0.004913   0.004913          1          1          1          1     0.5391          1 
  19   rs116412832   0.004913   0.004913          1          1          1          1     0.5391          1 
  19   rs115916681   0.004913   0.004913          1          1          1          1     0.5391          1 
  19    rs77846926   0.004913   0.004913          1          1          1          1     0.5391          1 
  19    rs77183352   0.004913   0.004913          1          1          1          1     0.5391          1 
  19    rs78027661   0.004913   0.004913          1          1          1          1     0.5391          1 
  19    rs10406202   0.004913   0.004913          1          1          1          1     0.5391          1 
  19    rs10411228   0.004913   0.004913          1          1          1          1     0.5391          1 
  19   rs145226180   0.004913   0.004913          1          1          1          1     0.5391          1 
  19    rs10415709   0.004913   0.004913          1          1          1          1     0.5391          1 
  19    rs74340378   0.004913   0.004913          1          1          1          1     0.5391          1 
  19   rs185874014   0.004913   0.004913          1          1          1          1     0.5391          1 
  19    rs78519537   0.004913   0.004913          1          1          1          1     0.5391          1 
  19   rs145352951   0.004913   0.004913          1          1          1          1     0.5391          1 
  19   rs200781036   0.004913   0.004913          1          1          1          1     0.5391          1 
  19   rs140830752   0.004913   0.004913          1          1          1          1     0.5391          1 
  19    rs10421523   0.004913   0.004913          1          1          1          1     0.5391          1 
  19   rs139304823   0.004913   0.004913          1          1          1          1     0.5391          1 
  19    rs76267805   0.004913   0.004913          1          1          1          1     0.5391          1 
  19    rs10423913   0.004913   0.004913          1          1          1          1     0.5391          1 
  19   rs144604816   0.004913   0.004913          1          1          1          1     0.5391          1 
  19   rs140156279   0.004913   0.004913          1          1          1          1     0.5391          1 
  19   rs150353545   0.004913   0.004913          1          1          1          1     0.5391          1 
  19   rs138918981   0.004913   0.004913          1          1          1          1     0.5391          1 
  19   rs143050191   0.004913   0.004913          1          1          1          1     0.5391          1 
  19    rs79760901   0.004913   0.004913          1          1          1          1     0.5391          1 
  19     rs7252754   0.004913   0.004913          1          1          1          1     0.5391          1 
  19    rs10411597   0.004913   0.004913          1          1          1          1     0.5391          1 
  19     rs2607126   0.005163   0.005163          1          1          1          1     0.5538          1 
  19      rs673320   0.005163   0.005163          1          1          1          1     0.5538          1 
  19    rs11333815   0.005163   0.005163          1          1          1          1     0.5538          1 
  19     rs7247509   0.005163   0.005163          1          1          1          1     0.5538          1 
  19    rs58774523   0.005695   0.005695          1          1          1          1     0.5975          1 
  19    rs12461667   0.005747   0.005747          1          1          1          1     0.5975          1 
  19   rs114639709   0.005793   0.005793          1          1          1          1     0.5975          1 
  19   rs115293707   0.005793   0.005793          1          1          1          1     0.5975          1 
  19   rs115325811   0.005793   0.005793          1          1          1          1     0.5975          1 
  19     rs7249542   0.005793   0.005793          1          1          1          1     0.5975          1 
  19   rs116106834   0.005793   0.005793          1          1          1          1     0.5975          1 
  19    rs10404406   0.005818   0.005818          1          1          1          1     0.5975          1 
  19     rs7247388   0.005894   0.005894          1          1          1          1     0.5988          1 
  19      rs398650   0.005894   0.005894          1          1          1          1     0.5988          1 
  19   rs139693572   0.005934   0.005934          1          1          1          1     0.5998          1 
  19     rs4804774   0.006148   0.006148          1          1          1          1     0.6182          1 
  19    rs10404606   0.006357   0.006357          1          1          1          1     0.6246          1 
  19   rs200108422   0.006458   0.006458          1          1          1          1     0.6246          1 
  19   rs148004179   0.006458   0.006458          1          1          1          1     0.6246          1 
  19   rs114230172   0.006458   0.006458          1          1          1          1     0.6246          1 
  19   rs114643752   0.006458   0.006458          1          1          1          1     0.6246          1 
  19   rs150291998   0.006458   0.006458          1          1          1          1     0.6246          1 
  19   rs116074506   0.006458   0.006458          1          1          1          1     0.6246          1 
  19   rs150522209   0.006499   0.006499          1          1          1          1     0.6246          1 
  19      rs340137   0.006505   0.006505          1          1          1          1     0.6246          1 
  19    rs28449643   0.006674   0.006674          1          1          1          1     0.6331          1 
  19   rs116415749   0.006692   0.006692          1          1          1          1     0.6331          1 
  19    rs76432230   0.006692   0.006692          1          1          1          1     0.6331          1 
  19    rs34542675   0.006855   0.006855          1          1          1          1     0.6453          1 
  19   rs111535315   0.006991   0.006991          1          1          1          1     0.6549          1 
  19     rs4804393     0.0072     0.0072          1          1          1          1     0.6712          1 
  19     rs7254400   0.007338   0.007338          1          1          1          1     0.6807          1 
  19    rs12611038    0.00759    0.00759          1          1          1          1     0.7007          1 
  19   rs551492230   0.007679   0.007679          1          1          1          1     0.7056          1 
  19   rs114533871   0.007743   0.007743          1          1          1          1     0.7081          1 
  19      rs339400   0.008253   0.008253          1          1          1          1     0.7511          1 
  19     rs2287868   0.008387   0.008387          1          1          1          1     0.7597          1 
  19    rs28504210   0.008525   0.008525          1          1          1          1     0.7685          1 
  19   rs142777583   0.008681   0.008681          1          1          1          1      0.779          1 
  19   rs187250298   0.008856   0.008856          1          1          1          1     0.7875          1 
  19   rs115469221   0.008857   0.008857          1          1          1          1     0.7875          1 
  19   rs113123404   0.009057   0.009057          1          1          1          1     0.7942          1 
  19     rs3810456   0.009057   0.009057          1          1          1          1     0.7942          1 
  19   rs114394502   0.009057   0.009057          1          1          1          1     0.7942          1 
  19    rs10406716   0.009238   0.009238          1          1          1          1     0.8007          1 
  19    rs78736229   0.009424   0.009424          1          1          1          1     0.8007          1 
  19   rs138419778   0.009424   0.009424          1          1          1          1     0.8007          1 
  19    rs79519121   0.009424   0.009424          1          1          1          1     0.8007          1 
  19   rs199694952   0.009424   0.009424          1          1          1          1     0.8007          1 
  19    rs78859616   0.009424   0.009424          1          1          1          1     0.8007          1 
  19   rs141573296   0.009424   0.009424          1          1          1          1     0.8007          1 
  19    rs10422184    0.00962    0.00962          1          1          1          1     0.8111          1 
  19   rs145346891    0.00963    0.00963          1          1          1          1     0.8111          1 
  19    rs10410342   0.009747   0.009747          1          1          1          1     0.8141          1 
  19     rs6512213    0.00981    0.00981          1          1          1          1     0.8141          1 
  19   rs141815985   0.009817   0.009817          1          1          1          1     0.8141          1 
  19    rs11879038   0.009836   0.009836          1          1          1          1     0.8141          1 
  19    rs73000309    0.01016    0.01016          1          1          1          1      0.837          1 
  19    rs55827805    0.01036    0.01036          1          1          1          1     0.8504          1 
  19     rs8101697    0.01041    0.01041          1          1          1          1     0.8506          1 
  19   rs138110662    0.01058    0.01058          1          1          1          1     0.8607          1 
  19     rs4804221    0.01081    0.01081          1          1          1          1     0.8758          1 
  19      rs348396    0.01097    0.01097          1          1          1          1      0.885          1 
  19   rs144811889    0.01143    0.01143          1          1          1          1     0.9135          1 
  19    rs12462882    0.01144    0.01144          1          1          1          1     0.9135          1 
  19     rs6603111    0.01179    0.01179          1          1          1          1     0.9135          1 
  19    rs73922246    0.01182    0.01182          1          1          1          1     0.9135          1 
  19    rs57738743    0.01182    0.01182          1          1          1          1     0.9135          1 
  19    rs57188466    0.01182    0.01182          1          1          1          1     0.9135          1 
  19    rs59574605    0.01182    0.01182          1          1          1          1     0.9135          1 
  19    rs10407381    0.01182    0.01182          1          1          1          1     0.9135          1 
  19    rs10408896    0.01182    0.01182          1          1          1          1     0.9135          1 
  19    rs12462321    0.01199    0.01199          1          1          1          1     0.9135          1 
  19    rs35313549    0.01199    0.01199          1          1          1          1     0.9135          1 
  19    rs12461454    0.01199    0.01199          1          1          1          1     0.9135          1 
  19    rs12459736    0.01199    0.01199          1          1          1          1     0.9135          1 
  19    rs12462856    0.01199    0.01199          1          1          1          1     0.9135          1 
  19      rs461970    0.01212    0.01212          1          1          1          1     0.9202          1 
  19     rs2967626    0.01228    0.01228          1          1          1          1     0.9283          1 
  19      rs889182    0.01254    0.01254          1          1          1          1     0.9424          1 
  19   rs114574805    0.01261    0.01261          1          1          1          1     0.9424          1 
  19    rs28497247    0.01261    0.01261          1          1          1          1     0.9424          1 
  19   rs199713383    0.01275    0.01275          1          1          1          1     0.9454          1 
  19   rs557814102    0.01275    0.01275          1          1          1          1     0.9454          1 
  19     rs8100607    0.01317    0.01317          1          1          1          1     0.9727          1 
  19      rs371164    0.01327    0.01327          1          1          1          1     0.9763          1 
  19   rs146242402    0.01347    0.01347          1          1          1          1     0.9861          1 
  19    rs62110669    0.01351    0.01351          1          1          1          1     0.9861          1 
  19      rs449297     0.0136     0.0136          1          1          1          1      0.987          1 
  19    rs12978472    0.01368    0.01368          1          1          1          1      0.987          1 
  19    esv3643580    0.01368    0.01368          1          1          1          1      0.987          1 
  19    rs73001538    0.01372    0.01372          1          1          1          1      0.987          1 
  19   rs528260537    0.01378    0.01378          1          1          1          1     0.9872          1 
  19   rs141138526    0.01389    0.01389          1          1          1          1     0.9918          1 
  19     rs3219175    0.01405    0.01405          1          1          1          1     0.9995          1 
  19     rs2287867    0.01412    0.01412          1          1          1          1     0.9996          1 
  19    rs59188389    0.01439    0.01439          1          1          1          1     0.9996          1 
  19     rs7260038    0.01455    0.01455          1          1          1          1     0.9996          1 
  19   rs113085075    0.01484    0.01484          1          1          1          1     0.9996          1 
  19   rs111502687    0.01484    0.01484          1          1          1          1     0.9996          1 
  19   rs113055199    0.01498    0.01498          1          1          1          1     0.9996          1 
  19   rs368884266    0.01506    0.01506          1          1          1          1     0.9996          1 
  19    rs77226791    0.01535    0.01535          1          1          1          1     0.9996          1 
  19   rs142880112    0.01556    0.01556          1          1          1          1     0.9996          1 
  19   rs143310643    0.01576    0.01576          1          1          1          1     0.9996          1 
  19    rs34494166    0.01593    0.01593          1          1          1          1     0.9996          1 
  19     rs4804240    0.01593    0.01593          1          1          1          1     0.9996          1 
  19    rs62109586    0.01607    0.01607          1          1          1          1     0.9996          1 
  19   rs148973637    0.01626    0.01626          1          1          1          1     0.9996          1 
  19   rs114854496    0.01626    0.01626          1          1          1          1     0.9996          1 
  19   rs111345878    0.01626    0.01626          1          1          1          1     0.9996          1 
  19   rs115386585    0.01626    0.01626          1          1          1          1     0.9996          1 
  19    rs78598969    0.01626    0.01626          1          1          1          1     0.9996          1 
  19   rs149360309    0.01626    0.01626          1          1          1          1     0.9996          1 
  19   rs115144574    0.01626    0.01626          1          1          1          1     0.9996          1 
  19    rs79321491    0.01626    0.01626          1          1          1          1     0.9996          1 
  19   rs115578073    0.01626    0.01626          1          1          1          1     0.9996          1 
  19   rs114579139    0.01626    0.01626          1          1          1          1     0.9996          1 
  19   rs114895735    0.01626    0.01626          1          1          1          1     0.9996          1 
  19   rs114767652    0.01626    0.01626          1          1          1          1     0.9996          1 
  19   rs114726199    0.01626    0.01626          1          1          1          1     0.9996          1 
  19   rs527723289    0.01669    0.01669          1          1          1          1     0.9996          1 
  19    rs28758202    0.01693    0.01693          1          1          1          1     0.9996          1 
  19   rs116662144    0.01718    0.01718          1          1          1          1     0.9996          1 
  19    rs62119448    0.01726    0.01726          1          1          1          1     0.9996          1 
  19   rs149542373    0.01728    0.01728          1          1          1          1     0.9996          1 
  19   rs144650417    0.01763    0.01763          1          1          1          1     0.9996          1 
  19    rs13344928    0.01794    0.01794          1          1          1          1     0.9996          1 
  19     rs1984480    0.01814    0.01814          1          1          1          1     0.9996          1 
  19     rs8105276    0.01815    0.01815          1          1          1          1     0.9996          1 
  19    rs34659937    0.01815    0.01815          1          1          1          1     0.9996          1 
  19    rs57512501    0.01824    0.01824          1          1          1          1     0.9996          1 
  19   rs147736951    0.01825    0.01825          1          1          1          1     0.9996          1 
  19     rs8108323    0.01825    0.01825          1          1          1          1     0.9996          1 
  19   rs551042250    0.01825    0.01825          1          1          1          1     0.9996          1 
  19    rs12710098    0.01827    0.01827          1          1          1          1     0.9996          1 
  19    rs12610223    0.01827    0.01827          1          1          1          1     0.9996          1 
  19    rs73001536    0.01836    0.01836          1          1          1          1     0.9996          1 
  19    rs12610843    0.01856    0.01856          1          1          1          1     0.9996          1 
  19    rs28873729    0.01856    0.01856          1          1          1          1     0.9996          1 
  19   rs140250767    0.01863    0.01863          1          1          1          1     0.9996          1 
  19    rs62120167    0.01867    0.01867          1          1          1          1     0.9996          1 
  19    rs34656051    0.01867    0.01867          1          1          1          1     0.9996          1 
  19    rs75703388    0.01871    0.01871          1          1          1          1     0.9996          1 
  19   rs146001786    0.01871    0.01871          1          1          1          1     0.9996          1 
  19    rs78878777    0.01871    0.01871          1          1          1          1     0.9996          1 
  19    rs77535622    0.01871    0.01871          1          1          1          1     0.9996          1 
  19    rs76261530    0.01871    0.01871          1          1          1          1     0.9996          1 
  19   rs115526744    0.01871    0.01871          1          1          1          1     0.9996          1 
  19   rs114555853    0.01871    0.01871          1          1          1          1     0.9996          1 
  19   rs201120328    0.01871    0.01871          1          1          1          1     0.9996          1 
  19   rs140469583    0.01871    0.01871          1          1          1          1     0.9996          1 
  19     rs7250112    0.01873    0.01873          1          1          1          1     0.9996          1 
  19    rs11569555    0.01874    0.01874          1          1          1          1     0.9996          1 
  19     rs2910360    0.01877    0.01877          1          1          1          1     0.9996          1 
  19     rs7259459    0.01888    0.01888          1          1          1          1     0.9996          1 
  19    rs34976997    0.01932    0.01932          1          1          1          1     0.9996          1 
  19    rs12985273     0.0194     0.0194          1          1          1          1     0.9996          1 
  19      rs529929     0.0197     0.0197          1          1          1          1     0.9996          1 
  19      rs478755     0.0197     0.0197          1          1          1          1     0.9996          1 
  19   rs147242114    0.02036    0.02036          1          1          1          1     0.9996          1 
  19    rs10420456    0.02036    0.02036          1          1          1          1     0.9996          1 
  19    rs10418579    0.02036    0.02036          1          1          1          1     0.9996          1 
  19   rs145663572    0.02036    0.02036          1          1          1          1     0.9996          1 
  19   rs114102851    0.02036    0.02036          1          1          1          1     0.9996          1 
  19   rs145090757    0.02036    0.02036          1          1          1          1     0.9996          1 
  19   rs116569816    0.02044    0.02044          1          1          1          1     0.9996          1 
  19    rs78930521    0.02044    0.02044          1          1          1          1     0.9996          1 
  19     rs8102009    0.02047    0.02047          1          1          1          1     0.9996          1 
  19    rs11085204    0.02047    0.02047          1          1          1          1     0.9996          1 
  19    rs10853998    0.02047    0.02047          1          1          1          1     0.9996          1 
  19   rs544294852     0.0205     0.0205          1          1          1          1     0.9996          1 
  19    rs72988231    0.02057    0.02057          1          1          1          1     0.9996          1 
  19    rs12975581    0.02073    0.02073          1          1          1          1     0.9996          1 
  19    rs56293019    0.02073    0.02073          1          1          1          1     0.9996          1 
  19     rs6512214    0.02073    0.02073          1          1          1          1     0.9996          1 
  19    rs62110670    0.02086    0.02086          1          1          1          1     0.9996          1 
  19   rs113893384    0.02128    0.02128          1          1          1          1     0.9996          1 
  19     rs1990975    0.02128    0.02128          1          1          1          1     0.9996          1 
  19     rs2279623    0.02129    0.02129          1          1          1          1     0.9996          1 
  19   rs112435464    0.02134    0.02134          1          1          1          1     0.9996          1 
  19    rs13344438    0.02142    0.02142          1          1          1          1     0.9996          1 
  19   rs115127994    0.02149    0.02149          1          1          1          1     0.9996          1 
  19    rs10427101    0.02168    0.02168          1          1          1          1     0.9996          1 
  19      rs164014    0.02173    0.02173          1          1          1          1     0.9996          1 
  19    rs34246032    0.02179    0.02179          1          1          1          1     0.9996          1 
  19    rs12984870    0.02184    0.02184          1          1          1          1     0.9996          1 
  19   rs149303481    0.02193    0.02193          1          1          1          1     0.9996          1 
  19    rs61731848    0.02217    0.02217          1          1          1          1     0.9996          1 
  19    rs56807558    0.02217    0.02217          1          1          1          1     0.9996          1 
  19    rs73495751    0.02217    0.02217          1          1          1          1     0.9996          1 
  19   rs565491128    0.02217    0.02217          1          1          1          1     0.9996          1 
  19   rs151155178    0.02227    0.02227          1          1          1          1     0.9996          1 
  19   rs138639985    0.02227    0.02227          1          1          1          1     0.9996          1 
  19    rs17159310    0.02259    0.02259          1          1          1          1     0.9996          1 
  19    rs17159836    0.02259    0.02259          1          1          1          1     0.9996          1 
  19    rs11260009    0.02267    0.02267          1          1          1          1     0.9996          1 
  19   rs144397154    0.02286    0.02286          1          1          1          1     0.9996          1 
  19   rs147110014    0.02286    0.02286          1          1          1          1     0.9996          1 
  19    rs34244802    0.02302    0.02302          1          1          1          1     0.9996          1 
  19    rs73484429    0.02304    0.02304          1          1          1          1     0.9996          1 
  19    rs73484431    0.02304    0.02304          1          1          1          1     0.9996          1 
  19   rs113078272    0.02312    0.02312          1          1          1          1     0.9996          1 
  19     rs7247127    0.02313    0.02313          1          1          1          1     0.9996          1 
  19    rs10416912    0.02342    0.02342          1          1          1          1     0.9996          1 
  19    rs12984529    0.02361    0.02361          1          1          1          1     0.9996          1 
  19    rs71179880    0.02398    0.02398          1          1          1          1     0.9996          1 
  19    rs34941490     0.0241     0.0241          1          1          1          1     0.9996          1 
  19    rs17000770    0.02422    0.02422          1          1          1          1     0.9996          1 
  19     rs7252542    0.02437    0.02437          1          1          1          1     0.9996          1 
  19    rs11569546    0.02442    0.02442          1          1          1          1     0.9996          1 
  19    rs33978914    0.02445    0.02445          1          1          1          1     0.9996          1 
  19      rs331678    0.02453    0.02453          1          1          1          1     0.9996          1 
  19   rs200135820    0.02471    0.02471          1          1          1          1     0.9996          1 
  19    rs59948067    0.02474    0.02474          1          1          1          1     0.9996          1 
  19   rs113674740    0.02478    0.02478          1          1          1          1     0.9996          1 
  19   rs527241246    0.02478    0.02478          1          1          1          1     0.9996          1 
  19     rs1862460    0.02485    0.02485          1          1          1          1     0.9996          1 
  19    rs11671206    0.02535    0.02535          1          1          1          1     0.9996          1 
  19    rs73920711    0.02544    0.02544          1          1          1          1     0.9996          1 
  19     rs7249662    0.02557    0.02557          1          1          1          1     0.9996          1 
  19   rs116797831    0.02558    0.02558          1          1          1          1     0.9996          1 
  19    rs11292307    0.02567    0.02567          1          1          1          1     0.9996          1 
  19     rs3073807    0.02577    0.02577          1          1          1          1     0.9996          1 
  19   rs142945413    0.02599    0.02599          1          1          1          1     0.9996          1 
  19     rs4804751    0.02599    0.02599          1          1          1          1     0.9996          1 
  19     rs4804754    0.02599    0.02599          1          1          1          1     0.9996          1 
  19      rs534758    0.02605    0.02605          1          1          1          1     0.9996          1 
  19   rs587679479    0.02623    0.02623          1          1          1          1     0.9996          1 
  19    rs60984717    0.02645    0.02645          1          1          1          1     0.9996          1 
  19    rs11085199    0.02647    0.02647          1          1          1          1     0.9996          1 
  19    rs11883223    0.02649    0.02649          1          1          1          1     0.9996          1 
  19   rs563856431    0.02653    0.02653          1          1          1          1     0.9996          1 
  19     rs8108169     0.0266     0.0266          1          1          1          1     0.9996          1 
  19   rs112497760    0.02671    0.02671          1          1          1          1     0.9996          1 
  19   rs138165596    0.02704    0.02704          1          1          1          1     0.9996          1 
  19     rs2081075    0.02754    0.02754          1          1          1          1     0.9996          1 
  19     rs8110054    0.02763    0.02763          1          1          1          1     0.9996          1 
  19     rs2967628    0.02764    0.02764          1          1          1          1     0.9996          1 
  19     rs4804290    0.02764    0.02764          1          1          1          1     0.9996          1 
  19   rs539057269    0.02774    0.02774          1          1          1          1     0.9996          1 
  19      rs885433    0.02784    0.02784          1          1          1          1     0.9996          1 
  19   rs137933691    0.02816    0.02816          1          1          1          1     0.9996          1 
  19     rs8107289    0.02843    0.02843          1          1          1          1     0.9996          1 
  19     rs1982082    0.02843    0.02843          1          1          1          1     0.9996          1 
  19    rs74958537    0.02881    0.02881          1          1          1          1     0.9996          1 
  19    rs76713900    0.02881    0.02881          1          1          1          1     0.9996          1 
  19    rs35645195    0.02889    0.02889          1          1          1          1     0.9996          1 
  19    rs10418214    0.02908    0.02908          1          1          1          1     0.9996          1 
  19     rs1493877    0.02925    0.02925          1          1          1          1     0.9996          1 
  19   rs112950269    0.02955    0.02955          1          1          1          1     0.9996          1 
  19     rs1968595    0.02955    0.02955          1          1          1          1     0.9996          1 
  19     rs1609456    0.02955    0.02955          1          1          1          1     0.9996          1 
  19   rs113556337    0.02955    0.02955          1          1          1          1     0.9996          1 
  19    rs73499573    0.02955    0.02955          1          1          1          1     0.9996          1 
  19    rs75182570    0.02969    0.02969          1          1          1          1     0.9996          1 
  19   rs111592394    0.02975    0.02975          1          1          1          1     0.9996          1 
  19   rs111678852    0.02975    0.02975          1          1          1          1     0.9996          1 
  19    rs60270097    0.02979    0.02979          1          1          1          1     0.9996          1 
  19     rs2967765    0.02982    0.02982          1          1          1          1     0.9996          1 
  19     rs2910347    0.02982    0.02982          1          1          1          1     0.9996          1 
  19     rs3745368    0.02983    0.02983          1          1          1          1     0.9996          1 
  19    rs12977979    0.02984    0.02984          1          1          1          1     0.9996          1 
  19   rs113721852    0.03003    0.03003          1          1          1          1     0.9996          1 
  19   rs566147797    0.03004    0.03004          1          1          1          1     0.9996          1 
  19   rs545929543    0.03004    0.03004          1          1          1          1     0.9996          1 
  19    rs28591978    0.03004    0.03004          1          1          1          1     0.9996          1 
  19    rs28595309    0.03004    0.03004          1          1          1          1     0.9996          1 
  19   rs540516648    0.03004    0.03004          1          1          1          1     0.9996          1 
  19   rs554346271    0.03004    0.03004          1          1          1          1     0.9996          1 
  19   rs114102907    0.03004    0.03004          1          1          1          1     0.9996          1 
  19   rs114406449    0.03016    0.03016          1          1          1          1     0.9996          1 
  19   rs112328367    0.03028    0.03028          1          1          1          1     0.9996          1 
  19    rs73499564    0.03028    0.03028          1          1          1          1     0.9996          1 
  19    rs73499576    0.03028    0.03028          1          1          1          1     0.9996          1 
  19   rs113618913    0.03028    0.03028          1          1          1          1     0.9996          1 
  19    rs58955878    0.03028    0.03028          1          1          1          1     0.9996          1 
  19   rs146118848    0.03028    0.03028          1          1          1          1     0.9996          1 
  19    rs73499585    0.03028    0.03028          1          1          1          1     0.9996          1 
  19   rs113150023    0.03028    0.03028          1          1          1          1     0.9996          1 
  19   rs112157821    0.03028    0.03028          1          1          1          1     0.9996          1 
  19    rs12975468    0.03033    0.03033          1          1          1          1     0.9996          1 
  19   rs114489799    0.03051    0.03051          1          1          1          1     0.9996          1 
  19    rs59996701    0.03051    0.03051          1          1          1          1     0.9996          1 
  19   rs140101087    0.03051    0.03051          1          1          1          1     0.9996          1 
  19   rs114987286    0.03051    0.03051          1          1          1          1     0.9996          1 
  19    rs80329663    0.03051    0.03051          1          1          1          1     0.9996          1 
  19   rs115660924    0.03051    0.03051          1          1          1          1     0.9996          1 
  19   rs144101466    0.03051    0.03051          1          1          1          1     0.9996          1 
  19   rs114297580    0.03051    0.03051          1          1          1          1     0.9996          1 
  19   rs142905426    0.03051    0.03051          1          1          1          1     0.9996          1 
  19    rs78909912    0.03051    0.03051          1          1          1          1     0.9996          1 
  19    rs77750510    0.03051    0.03051          1          1          1          1     0.9996          1 
  19    rs79512178    0.03051    0.03051          1          1          1          1     0.9996          1 
  19    rs57117157    0.03051    0.03051          1          1          1          1     0.9996          1 
  19    rs76774936    0.03051    0.03051          1          1          1          1     0.9996          1 
  19   rs142520289    0.03051    0.03051          1          1          1          1     0.9996          1 
  19    rs10424224    0.03054    0.03054          1          1          1          1     0.9996          1 
  19   rs147627964     0.0306     0.0306          1          1          1          1     0.9996          1 
  19   rs113099227     0.0306     0.0306          1          1          1          1     0.9996          1 
  19   rs113502007     0.0306     0.0306          1          1          1          1     0.9996          1 
  19    rs72993349     0.0306     0.0306          1          1          1          1     0.9996          1 
  19   rs116690265     0.0306     0.0306          1          1          1          1     0.9996          1 
  19    rs72993352     0.0306     0.0306          1          1          1          1     0.9996          1 
  19     rs8112929    0.03086    0.03086          1          1          1          1     0.9996          1 
  19    rs73503788      0.031      0.031          1          1          1          1     0.9996          1 
  19    rs35025963    0.03103    0.03103          1          1          1          1     0.9996          1 
  19     rs2012357    0.03178    0.03178          1          1          1          1     0.9996          1 
  19    rs10469323    0.03191    0.03191          1          1          1          1     0.9996          1 
  19   rs111876134    0.03196    0.03196          1          1          1          1     0.9996          1 
  19   rs114491356    0.03208    0.03208          1          1          1          1     0.9996          1 
  19    rs28429423    0.03236    0.03236          1          1          1          1     0.9996          1 
  19      rs344558    0.03252    0.03252          1          1          1          1     0.9996          1 
  19   rs115146837    0.03253    0.03253          1          1          1          1     0.9996          1 
  19    rs60941879    0.03256    0.03256          1          1          1          1     0.9996          1 
  19     rs4605306    0.03265    0.03265          1          1          1          1     0.9996          1 
  19    rs12460279    0.03274    0.03274          1          1          1          1     0.9996          1 
  19     rs7252865    0.03274    0.03274          1          1          1          1     0.9996          1 
  19    rs62126086    0.03275    0.03275          1          1          1          1     0.9996          1 
  19   rs185767679    0.03282    0.03282          1          1          1          1     0.9996          1 
  19    rs28731029    0.03285    0.03285          1          1          1          1     0.9996          1 
  19   rs141052635    0.03288    0.03288          1          1          1          1     0.9996          1 
  19    rs77207292    0.03289    0.03289          1          1          1          1     0.9996          1 
  19   rs546081626    0.03289    0.03289          1          1          1          1     0.9996          1 
  19     rs1975348    0.03325    0.03325          1          1          1          1     0.9996          1 
  19     rs2910355    0.03325    0.03325          1          1          1          1     0.9996          1 
  19     rs2918295    0.03325    0.03325          1          1          1          1     0.9996          1 
  19     rs2918294    0.03325    0.03325          1          1          1          1     0.9996          1 
  19    rs10401495    0.03325    0.03325          1          1          1          1     0.9996          1 
  19   rs192425076    0.03325    0.03325          1          1          1          1     0.9996          1 
  19   rs144039245    0.03325    0.03325          1          1          1          1     0.9996          1 
  19    rs34732930    0.03325    0.03325          1          1          1          1     0.9996          1 
  19    rs28835675    0.03326    0.03326          1          1          1          1     0.9996          1 
  19   rs146786396    0.03359    0.03359          1          1          1          1     0.9996          1 
  19     rs2967648     0.0336     0.0336          1          1          1          1     0.9996          1 
  19    rs73488635    0.03397    0.03397          1          1          1          1     0.9996          1 
  19    rs73488639    0.03397    0.03397          1          1          1          1     0.9996          1 
  19   rs543907000    0.03407    0.03407          1          1          1          1     0.9996          1 
  19    rs56036274    0.03409    0.03409          1          1          1          1     0.9996          1 
  19    rs59615742    0.03416    0.03416          1          1          1          1     0.9996          1 
  19    rs10426863    0.03416    0.03416          1          1          1          1     0.9996          1 
  19    rs11880897    0.03452    0.03452          1          1          1          1     0.9996          1 
  19    rs12971598    0.03452    0.03452          1          1          1          1     0.9996          1 
  19     rs1609853    0.03452    0.03452          1          1          1          1     0.9996          1 
  19     rs1309300    0.03452    0.03452          1          1          1          1     0.9996          1 
  19     rs7507979    0.03455    0.03455          1          1          1          1     0.9996          1 
  19     rs7256298     0.0346     0.0346          1          1          1          1     0.9996          1 
  19    rs11085197    0.03462    0.03462          1          1          1          1     0.9996          1 
  19   rs145182380    0.03467    0.03467          1          1          1          1     0.9996          1 
  19     rs7260547    0.03467    0.03467          1          1          1          1     0.9996          1 
  19     rs4134819    0.03478    0.03478          1          1          1          1     0.9996          1 
  19     rs3760675    0.03478    0.03478          1          1          1          1     0.9996          1 
  19     rs7408511     0.0348     0.0348          1          1          1          1     0.9996          1 
  19   rs116428072    0.03491    0.03491          1          1          1          1     0.9996          1 
  19   rs114905928    0.03491    0.03491          1          1          1          1     0.9996          1 
  19   rs114912939    0.03491    0.03491          1          1          1          1     0.9996          1 
  19    rs12608774    0.03507    0.03507          1          1          1          1     0.9996          1 
  19     rs2081879    0.03534    0.03534          1          1          1          1     0.9996          1 
  19   rs552940485    0.03539    0.03539          1          1          1          1     0.9996          1 
  19     rs2354114    0.03548    0.03548          1          1          1          1     0.9996          1 
  19    rs77143250    0.03548    0.03548          1          1          1          1     0.9996          1 
  19   rs116638689    0.03582    0.03582          1          1          1          1     0.9996          1 
  19   rs140627173    0.03601    0.03601          1          1          1          1     0.9996          1 
  19     rs7252764    0.03635    0.03635          1          1          1          1     0.9996          1 
  19    rs58677367    0.03652    0.03652          1          1          1          1     0.9996          1 
  19   rs115135994    0.03658    0.03658          1          1          1          1     0.9996          1 
  19    rs72981983    0.03691    0.03691          1          1          1          1     0.9996          1 
  19   rs569466179    0.03709    0.03709          1          1          1          1     0.9996          1 
  19     rs8105772    0.03738    0.03738          1          1          1          1     0.9996          1 
  19    rs12978597    0.03769    0.03769          1          1          1          1     0.9996          1 
  19   rs560293612      0.038      0.038          1          1          1          1     0.9996          1 
  19     rs9282757    0.03838    0.03838          1          1          1          1     0.9996          1 
  19   rs112024654    0.03838    0.03838          1          1          1          1     0.9996          1 
  19   rs139987401    0.03838    0.03838          1          1          1          1     0.9996          1 
  19    rs10414882    0.03838    0.03838          1          1          1          1     0.9996          1 
  19    rs28527176    0.03843    0.03843          1          1          1          1     0.9996          1 
  19      rs508740    0.03846    0.03846          1          1          1          1     0.9996          1 
  19     rs7249395    0.03848    0.03848          1          1          1          1     0.9996          1 
  19      rs794074    0.03862    0.03862          1          1          1          1     0.9996          1 
  19     rs4804061     0.0389     0.0389          1          1          1          1     0.9996          1 
  19     rs3865464     0.0389     0.0389          1          1          1          1     0.9996          1 
  19    rs11085209    0.03917    0.03917          1          1          1          1     0.9996          1 
  19   rs144965607    0.03919    0.03919          1          1          1          1     0.9996          1 
  19   rs144976216    0.03919    0.03919          1          1          1          1     0.9996          1 
  19     rs8113777    0.03927    0.03927          1          1          1          1     0.9996          1 
  19    rs36065294    0.03945    0.03945          1          1          1          1     0.9996          1 
  19    rs12979709    0.03976    0.03976          1          1          1          1     0.9996          1 
  19    rs10221473    0.04021    0.04021          1          1          1          1     0.9996          1 
  19    rs10415206     0.0403     0.0403          1          1          1          1     0.9996          1 
  19     rs2446181     0.0405     0.0405          1          1          1          1     0.9996          1 
  19   rs139927313    0.04051    0.04051          1          1          1          1     0.9996          1 
  19     rs3745369    0.04067    0.04067          1          1          1          1     0.9996          1 
  19   rs570964521    0.04071    0.04071          1          1          1          1     0.9996          1 
  19    rs58830419    0.04086    0.04086          1          1          1          1     0.9996          1 
  19      rs889316    0.04086    0.04086          1          1          1          1     0.9996          1 
  19    rs10422644    0.04091    0.04091          1          1          1          1     0.9996          1 
  19    rs10403916    0.04091    0.04091          1          1          1          1     0.9996          1 
  19   rs148854990    0.04119    0.04119          1          1          1          1     0.9996          1 
  19    rs78561775     0.0412     0.0412          1          1          1          1     0.9996          1 
  19    rs78578959     0.0412     0.0412          1          1          1          1     0.9996          1 
  19    rs73923914     0.0412     0.0412          1          1          1          1     0.9996          1 
  19    rs73923915     0.0412     0.0412          1          1          1          1     0.9996          1 
  19    rs73923916     0.0412     0.0412          1          1          1          1     0.9996          1 
  19    rs11879626     0.0412     0.0412          1          1          1          1     0.9996          1 
  19    rs73923919     0.0412     0.0412          1          1          1          1     0.9996          1 
  19    rs73923920     0.0412     0.0412          1          1          1          1     0.9996          1 
  19     rs3097355    0.04125    0.04125          1          1          1          1     0.9996          1 
  19   rs140563451    0.04137    0.04137          1          1          1          1     0.9996          1 
  19   rs143413532    0.04137    0.04137          1          1          1          1     0.9996          1 
  19    rs62120170    0.04192    0.04192          1          1          1          1     0.9996          1 
  19    rs62120172    0.04192    0.04192          1          1          1          1     0.9996          1 
  19   rs138455881    0.04194    0.04194          1          1          1          1     0.9996          1 
  19   rs191692547    0.04194    0.04194          1          1          1          1     0.9996          1 
  19    rs12981770    0.04198    0.04198          1          1          1          1     0.9996          1 
  19   rs115063200     0.0422     0.0422          1          1          1          1     0.9996          1 
  19   rs185514527     0.0422     0.0422          1          1          1          1     0.9996          1 
  19    rs72558013    0.04261    0.04261          1          1          1          1     0.9996          1 
  19    rs16993965    0.04271    0.04271          1          1          1          1     0.9996          1 
  19    rs12976386    0.04271    0.04271          1          1          1          1     0.9996          1 
  19    rs62118027    0.04298    0.04298          1          1          1          1     0.9996          1 
  19    rs35914430    0.04302    0.04302          1          1          1          1     0.9996          1 
  19   rs377065880    0.04319    0.04319          1          1          1          1     0.9996          1 
  19    rs62118874    0.04319    0.04319          1          1          1          1     0.9996          1 
  19    rs73924362    0.04319    0.04319          1          1          1          1     0.9996          1 
  19     rs9304932    0.04321    0.04321          1          1          1          1     0.9996          1 
  19     rs7251425    0.04321    0.04321          1          1          1          1     0.9996          1 
  19     rs4533403    0.04327    0.04327          1          1          1          1     0.9996          1 
  19     rs4508530    0.04327    0.04327          1          1          1          1     0.9996          1 
  19   rs146734254    0.04327    0.04327          1          1          1          1     0.9996          1 
  19   rs116094957    0.04327    0.04327          1          1          1          1     0.9996          1 
  19   rs114898173    0.04327    0.04327          1          1          1          1     0.9996          1 
  19   rs146900286    0.04327    0.04327          1          1          1          1     0.9996          1 
  19   rs145247204    0.04348    0.04348          1          1          1          1     0.9996          1 
  19    rs16994314    0.04349    0.04349          1          1          1          1     0.9996          1 
  19   rs111481546    0.04349    0.04349          1          1          1          1     0.9996          1 
  19    rs73486582    0.04349    0.04349          1          1          1          1     0.9996          1 
  19    rs16994316    0.04349    0.04349          1          1          1          1     0.9996          1 
  19   rs114074298    0.04349    0.04349          1          1          1          1     0.9996          1 
  19   rs113851839    0.04349    0.04349          1          1          1          1     0.9996          1 
  19   rs201259088    0.04372    0.04372          1          1          1          1     0.9996          1 
  19     rs2287866    0.04374    0.04374          1          1          1          1     0.9996          1 
  19    rs12104132    0.04388    0.04388          1          1          1          1     0.9996          1 
  19     rs2112863    0.04418    0.04418          1          1          1          1     0.9996          1 
  19    rs10411100    0.04427    0.04427          1          1          1          1     0.9996          1 
  19     rs8113253    0.04427    0.04427          1          1          1          1     0.9996          1 
  19     rs8100553    0.04427    0.04427          1          1          1          1     0.9996          1 
  19    rs12973648    0.04448    0.04448          1          1          1          1     0.9996          1 
  19    rs76049419    0.04474    0.04474          1          1          1          1     0.9996          1 
  19   rs114737389    0.04474    0.04474          1          1          1          1     0.9996          1 
  19    rs57828334    0.04474    0.04474          1          1          1          1     0.9996          1 
  19   rs146807197    0.04479    0.04479          1          1          1          1     0.9996          1 
  19    rs78473740    0.04502    0.04502          1          1          1          1     0.9996          1 
  19    rs35086839    0.04509    0.04509          1          1          1          1     0.9996          1 
  19    rs62654157    0.04553    0.04553          1          1          1          1     0.9996          1 
  19    rs73923727    0.04569    0.04569          1          1          1          1     0.9996          1 
  19    rs59421185    0.04584    0.04584          1          1          1          1     0.9996          1 
  19   rs111309937    0.04584    0.04584          1          1          1          1     0.9996          1 
  19    rs73488786    0.04584    0.04584          1          1          1          1     0.9996          1 
  19   rs547133537     0.0463     0.0463          1          1          1          1     0.9996          1 
  19   rs564798967     0.0463     0.0463          1          1          1          1     0.9996          1 
  19    rs72994960     0.0463     0.0463          1          1          1          1     0.9996          1 
  19    rs73486574    0.04655    0.04655          1          1          1          1     0.9996          1 
  19    rs59632637    0.04655    0.04655          1          1          1          1     0.9996          1 
  19   rs150204542    0.04665    0.04665          1          1          1          1     0.9996          1 
  19     rs1389623    0.04679    0.04679          1          1          1          1     0.9996          1 
  19    rs56408517    0.04705    0.04705          1          1          1          1     0.9996          1 
  19     rs7260086    0.04719    0.04719          1          1          1          1     0.9996          1 
  19     rs2438507    0.04728    0.04728          1          1          1          1     0.9996          1 
  19   rs116282598    0.04733    0.04733          1          1          1          1     0.9996          1 
  19     rs8100696    0.04733    0.04733          1          1          1          1     0.9996          1 
  19   rs150370765    0.04733    0.04733          1          1          1          1     0.9996          1 
  19   rs140331887    0.04733    0.04733          1          1          1          1     0.9996          1 
  19   rs114478485    0.04733    0.04733          1          1          1          1     0.9996          1 
  19   rs114071992    0.04733    0.04733          1          1          1          1     0.9996          1 
  19   rs202046252    0.04739    0.04739          1          1          1          1     0.9996          1 
  19   rs369809328    0.04739    0.04739          1          1          1          1     0.9996          1 
  19    rs13344821    0.04746    0.04746          1          1          1          1     0.9996          1 
  19    rs73493655     0.0477     0.0477          1          1          1          1     0.9996          1 
  19      rs452767    0.04778    0.04778          1          1          1          1     0.9996          1 
  19    rs11672182    0.04782    0.04782          1          1          1          1     0.9996          1 
  19    rs80350975     0.0479     0.0479          1          1          1          1     0.9996          1 
  19    rs75011353     0.0479     0.0479          1          1          1          1     0.9996          1 
  19    rs13345778    0.04821    0.04821          1          1          1          1     0.9996          1 
  19    rs12104195    0.04821    0.04821          1          1          1          1     0.9996          1 
  19   rs111451128    0.04821    0.04821          1          1          1          1     0.9996          1 
  19    rs12104215    0.04821    0.04821          1          1          1          1     0.9996          1 
  19   rs111857358    0.04821    0.04821          1          1          1          1     0.9996          1 
  19   rs112688437    0.04821    0.04821          1          1          1          1     0.9996          1 
  19     rs7258927     0.0483     0.0483          1          1          1          1     0.9996          1 
  19    rs34030944     0.0483     0.0483          1          1          1          1     0.9996          1 
  19    rs75639010    0.04837    0.04837          1          1          1          1     0.9996          1 
  19    rs10424782    0.04845    0.04845          1          1          1          1     0.9996          1 
  19    rs60436652     0.0485     0.0485          1          1          1          1     0.9996          1 
  19   rs150302273    0.04859    0.04859          1          1          1          1     0.9996          1 
  19   rs150295779     0.0489     0.0489          1          1          1          1     0.9996          1 
  19   rs560244481    0.04897    0.04897          1          1          1          1     0.9996          1 
  19    rs72486374    0.04903    0.04903          1          1          1          1     0.9996          1 
  19   rs139737734    0.04914    0.04914          1          1          1          1     0.9996          1 
  19    rs80287125    0.04914    0.04914          1          1          1          1     0.9996          1 
  19   rs114997618    0.04914    0.04914          1          1          1          1     0.9996          1 
  19   rs145102385    0.04914    0.04914          1          1          1          1     0.9996          1 
  19    rs75245930    0.04914    0.04914          1          1          1          1     0.9996          1 
  19   rs192310097    0.04914    0.04914          1          1          1          1     0.9996          1 
  19   rs146026864    0.04914    0.04914          1          1          1          1     0.9996          1 
  19   rs182789774    0.04914    0.04914          1          1          1          1     0.9996          1 
  19   rs116183588    0.04914    0.04914          1          1          1          1     0.9996          1 
  19   rs143844744    0.04914    0.04914          1          1          1          1     0.9996          1 
  19   rs148787416    0.04914    0.04914          1          1          1          1     0.9996          1 
  19   rs545715901    0.04914    0.04914          1          1          1          1     0.9996          1 
  19   rs139838981    0.04914    0.04914          1          1          1          1     0.9996          1 
  19    rs77168108    0.04914    0.04914          1          1          1          1     0.9996          1 
  19   rs114783175    0.04914    0.04914          1          1          1          1     0.9996          1 
  19   rs139669632    0.04914    0.04914          1          1          1          1     0.9996          1 
  19     rs7259379    0.04951    0.04951          1          1          1          1     0.9996          1 
  19    rs75497199    0.04954    0.04954          1          1          1          1     0.9996          1 
  19   rs543193752    0.04984    0.04984          1          1          1          1     0.9996          1 
  19   rs113167711    0.05006    0.05006          1          1          1          1     0.9996          1 
  19   rs112385920    0.05043    0.05043          1          1          1          1     0.9996          1 
  19   rs527893206    0.05099    0.05099          1          1          1          1     0.9996          1 
  19     rs2335527    0.05116    0.05116          1          1          1          1     0.9996          1 
  19     rs2335528    0.05116    0.05116          1          1          1          1     0.9996          1 
  19    rs12986314    0.05116    0.05116          1          1          1          1     0.9996          1 
  19   rs150586109    0.05128    0.05128          1          1          1          1     0.9996          1 
  19   rs116262097    0.05128    0.05128          1          1          1          1     0.9996          1 
  19   rs148315148    0.05128    0.05128          1          1          1          1     0.9996          1 
  19   rs115536810    0.05128    0.05128          1          1          1          1     0.9996          1 
  19   rs112260149    0.05128    0.05128          1          1          1          1     0.9996          1 
  19   rs116575426    0.05128    0.05128          1          1          1          1     0.9996          1 
  19   rs538283084     0.0514     0.0514          1          1          1          1     0.9996          1 
  19   rs116640499    0.05147    0.05147          1          1          1          1     0.9996          1 
  19    rs11305442    0.05161    0.05161          1          1          1          1     0.9996          1 
  19    rs12327886    0.05161    0.05161          1          1          1          1     0.9996          1 
  19    rs28970776     0.0518     0.0518          1          1          1          1     0.9996          1 
  19   rs143908875    0.05187    0.05187          1          1          1          1     0.9996          1 
  19    rs79476774    0.05211    0.05211          1          1          1          1     0.9996          1 
  19     rs6413502    0.05211    0.05211          1          1          1          1     0.9996          1 
  19     rs8104305    0.05211    0.05211          1          1          1          1     0.9996          1 
  19    rs57776338    0.05214    0.05214          1          1          1          1     0.9996          1 
  19   rs143179431     0.0522     0.0522          1          1          1          1     0.9996          1 
  19   rs367991289     0.0523     0.0523          1          1          1          1     0.9996          1 
  19      rs571791    0.05231    0.05231          1          1          1          1     0.9996          1 
  19    rs59272043    0.05246    0.05246          1          1          1          1     0.9996          1 
  19   rs183635678    0.05264    0.05264          1          1          1          1     0.9996          1 
  19   rs144348484    0.05283    0.05283          1          1          1          1     0.9996          1 
  19    rs76040706    0.05283    0.05283          1          1          1          1     0.9996          1 
  19    rs78236562    0.05283    0.05283          1          1          1          1     0.9996          1 
  19     rs7254422    0.05283    0.05283          1          1          1          1     0.9996          1 
  19   rs149618250    0.05283    0.05283          1          1          1          1     0.9996          1 
  19   rs138339626    0.05283    0.05283          1          1          1          1     0.9996          1 
  19   rs114632106    0.05283    0.05283          1          1          1          1     0.9996          1 
  19   rs184999011    0.05283    0.05283          1          1          1          1     0.9996          1 
  19   rs143019805    0.05283    0.05283          1          1          1          1     0.9996          1 
  19   rs116623717    0.05283    0.05283          1          1          1          1     0.9996          1 
  19    rs35055219     0.0529     0.0529          1          1          1          1     0.9996          1 
  19     rs8110533     0.0529     0.0529          1          1          1          1     0.9996          1 
  19   rs116260887    0.05308    0.05308          1          1          1          1     0.9996          1 
  19   rs113899542    0.05325    0.05325          1          1          1          1     0.9996          1 
  19   rs111557897    0.05325    0.05325          1          1          1          1     0.9996          1 
  19    rs28489511    0.05339    0.05339          1          1          1          1     0.9996          1 
  19     rs7250998    0.05339    0.05339          1          1          1          1     0.9996          1 
  19   rs115181476    0.05339    0.05339          1          1          1          1     0.9996          1 
  19   rs143010700    0.05339    0.05339          1          1          1          1     0.9996          1 
  19      rs301418    0.05359    0.05359          1          1          1          1     0.9996          1 
  19   rs146307479    0.05359    0.05359          1          1          1          1     0.9996          1 
  19    rs10418864    0.05379    0.05379          1          1          1          1     0.9996          1 
  19    rs10402170    0.05379    0.05379          1          1          1          1     0.9996          1 
  19    rs10407948    0.05379    0.05379          1          1          1          1     0.9996          1 
  19     rs2910434    0.05396    0.05396          1          1          1          1     0.9996          1 
  19    rs75780214      0.054      0.054          1          1          1          1     0.9996          1 
  19   rs112928000    0.05403    0.05403          1          1          1          1     0.9996          1 
  19    rs61127285    0.05404    0.05404          1          1          1          1     0.9996          1 
  19    rs79260636    0.05406    0.05406          1          1          1          1     0.9996          1 
  19   rs114907713     0.0542     0.0542          1          1          1          1     0.9996          1 
  19   rs114019354     0.0542     0.0542          1          1          1          1     0.9996          1 
  19    rs67054370    0.05439    0.05439          1          1          1          1     0.9996          1 
  19    rs66676032    0.05439    0.05439          1          1          1          1     0.9996          1 
  19     rs8112257    0.05461    0.05461          1          1          1          1     0.9996          1 
  19   rs143725937    0.05464    0.05464          1          1          1          1     0.9996          1 
  19    rs73488627    0.05477    0.05477          1          1          1          1     0.9996          1 
  19    rs78840300    0.05482    0.05482          1          1          1          1     0.9996          1 
  19   rs535485990    0.05482    0.05482          1          1          1          1     0.9996          1 
  19   rs114463634    0.05482    0.05482          1          1          1          1     0.9996          1 
  19    rs74853621    0.05482    0.05482          1          1          1          1     0.9996          1 
  19      rs331689    0.05525    0.05525          1          1          1          1     0.9996          1 
  19     rs4134842    0.05545    0.05545          1          1          1          1     0.9996          1 
  19     rs4134838    0.05545    0.05545          1          1          1          1     0.9996          1 
  19     rs1035465    0.05545    0.05545          1          1          1          1     0.9996          1 
  19     rs4134831    0.05545    0.05545          1          1          1          1     0.9996          1 
  19     rs4134826    0.05545    0.05545          1          1          1          1     0.9996          1 
  19     rs4134817    0.05545    0.05545          1          1          1          1     0.9996          1 
  19     rs4134816    0.05545    0.05545          1          1          1          1     0.9996          1 
  19    rs12983886    0.05555    0.05555          1          1          1          1     0.9996          1 
  19    rs12974684    0.05563    0.05563          1          1          1          1     0.9996          1 
  19   rs140618630    0.05575    0.05575          1          1          1          1     0.9996          1 
  19      rs274791    0.05582    0.05582          1          1          1          1     0.9996          1 
  19       rs81570    0.05582    0.05582          1          1          1          1     0.9996          1 
  19    rs10415092    0.05596    0.05596          1          1          1          1     0.9996          1 
  19   rs149928962    0.05596    0.05596          1          1          1          1     0.9996          1 
  19     rs7245429    0.05596    0.05596          1          1          1          1     0.9996          1 
  19    rs28971378    0.05603    0.05603          1          1          1          1     0.9996          1 
  19     rs8189702    0.05603    0.05603          1          1          1          1     0.9996          1 
  19     rs8100372    0.05603    0.05603          1          1          1          1     0.9996          1 
  19    rs11085221    0.05631    0.05631          1          1          1          1     0.9996          1 
  19   rs576265630    0.05637    0.05637          1          1          1          1     0.9996          1 
  19    rs12609995    0.05661    0.05661          1          1          1          1     0.9996          1 
  19    rs10415781      0.057      0.057          1          1          1          1     0.9996          1 
  19    rs57585829     0.0572     0.0572          1          1          1          1     0.9996          1 
  19    rs35639485     0.0572     0.0572          1          1          1          1     0.9996          1 
  19    rs73920278    0.05725    0.05725          1          1          1          1     0.9996          1 
  19     rs1908212    0.05728    0.05728          1          1          1          1     0.9996          1 
  19    rs10427071    0.05728    0.05728          1          1          1          1     0.9996          1 
  19    rs17159572    0.05729    0.05729          1          1          1          1     0.9996          1 
  19     rs8108933     0.0574     0.0574          1          1          1          1     0.9996          1 
  19    rs73490773     0.0574     0.0574          1          1          1          1     0.9996          1 
  19    rs73490774     0.0574     0.0574          1          1          1          1     0.9996          1 
  19    rs58664893     0.0574     0.0574          1          1          1          1     0.9996          1 
  19    rs28671367     0.0574     0.0574          1          1          1          1     0.9996          1 
  19   rs112638915     0.0574     0.0574          1          1          1          1     0.9996          1 
  19    rs73490795     0.0574     0.0574          1          1          1          1     0.9996          1 
  19    rs10409259     0.0574     0.0574          1          1          1          1     0.9996          1 
  19    rs10404318     0.0574     0.0574          1          1          1          1     0.9996          1 
  19    rs73492813     0.0574     0.0574          1          1          1          1     0.9996          1 
  19    rs76421907     0.0576     0.0576          1          1          1          1     0.9996          1 
  19   rs144662598     0.0576     0.0576          1          1          1          1     0.9996          1 
  19    rs77548987     0.0576     0.0576          1          1          1          1     0.9996          1 
  19    rs79860019     0.0576     0.0576          1          1          1          1     0.9996          1 
  19    rs76528607     0.0576     0.0576          1          1          1          1     0.9996          1 
  19    rs78326104     0.0576     0.0576          1          1          1          1     0.9996          1 
  19    rs79236665     0.0576     0.0576          1          1          1          1     0.9996          1 
  19    rs79608435     0.0576     0.0576          1          1          1          1     0.9996          1 
  19    rs12609642    0.05765    0.05765          1          1          1          1     0.9996          1 
  19     rs2081195    0.05765    0.05765          1          1          1          1     0.9996          1 
  19   rs146597344    0.05769    0.05769          1          1          1          1     0.9996          1 
  19     rs8107538    0.05775    0.05775          1          1          1          1     0.9996          1 
  19    rs59141216    0.05775    0.05775          1          1          1          1     0.9996          1 
  19    rs73488778      0.058      0.058          1          1          1          1     0.9996          1 
  19    rs76548500    0.05831    0.05831          1          1          1          1     0.9996          1 
  19   rs534371614    0.05839    0.05839          1          1          1          1     0.9996          1 
  19     rs2967640    0.05852    0.05852          1          1          1          1     0.9996          1 
  19     rs2914555    0.05852    0.05852          1          1          1          1     0.9996          1 
  19     rs7250843    0.05874    0.05874          1          1          1          1     0.9996          1 
  19    rs59856224    0.05874    0.05874          1          1          1          1     0.9996          1 
  19   rs148099286    0.05877    0.05877          1          1          1          1     0.9996          1 
  19   rs140064453    0.05877    0.05877          1          1          1          1     0.9996          1 
  19    rs56285221    0.05886    0.05886          1          1          1          1     0.9996          1 
  19    rs73922258    0.05897    0.05897          1          1          1          1     0.9996          1 
  19   rs527631791    0.05931    0.05931          1          1          1          1     0.9996          1 
  19    rs10406687    0.05933    0.05933          1          1          1          1     0.9996          1 
  19   rs115868287    0.05937    0.05937          1          1          1          1     0.9996          1 
  19     rs4804752    0.05945    0.05945          1          1          1          1     0.9996          1 
  19     rs4804312     0.0595     0.0595          1          1          1          1     0.9996          1 
  19   rs540185358     0.0596     0.0596          1          1          1          1     0.9996          1 
  19   rs200103523     0.0596     0.0596          1          1          1          1     0.9996          1 
  19     rs4134832    0.05993    0.05993          1          1          1          1     0.9996          1 
  19     rs1833777    0.06017    0.06017          1          1          1          1     0.9996          1 
  19      rs503336    0.06022    0.06022          1          1          1          1     0.9996          1 
  19      rs518321    0.06022    0.06022          1          1          1          1     0.9996          1 
  19     rs7245479    0.06022    0.06022          1          1          1          1     0.9996          1 
  19     rs7245592    0.06022    0.06022          1          1          1          1     0.9996          1 
  19      rs521032    0.06022    0.06022          1          1          1          1     0.9996          1 
  19      rs506104    0.06022    0.06022          1          1          1          1     0.9996          1 
  19      rs508786    0.06022    0.06022          1          1          1          1     0.9996          1 
  19      rs546909    0.06022    0.06022          1          1          1          1     0.9996          1 
  19      rs547713    0.06022    0.06022          1          1          1          1     0.9996          1 
  19      rs548664    0.06022    0.06022          1          1          1          1     0.9996          1 
  19   rs147968677    0.06022    0.06022          1          1          1          1     0.9996          1 
  19      rs535208    0.06022    0.06022          1          1          1          1     0.9996          1 
  19      rs577029    0.06022    0.06022          1          1          1          1     0.9996          1 
  19      rs577145    0.06022    0.06022          1          1          1          1     0.9996          1 
  19      rs541600    0.06022    0.06022          1          1          1          1     0.9996          1 
  19       rs89621    0.06022    0.06022          1          1          1          1     0.9996          1 
  19    rs77719751    0.06025    0.06025          1          1          1          1     0.9996          1 
  19    rs62113427    0.06037    0.06037          1          1          1          1     0.9996          1 
  19    rs72992552    0.06037    0.06037          1          1          1          1     0.9996          1 
  19    rs10424428    0.06067    0.06067          1          1          1          1     0.9996          1 
  19    rs10415589    0.06067    0.06067          1          1          1          1     0.9996          1 
  19     rs7507622    0.06074    0.06074          1          1          1          1     0.9996          1 
  19    rs12462446    0.06074    0.06074          1          1          1          1     0.9996          1 
  19    rs12981659    0.06074    0.06074          1          1          1          1     0.9996          1 
  19    rs10710758    0.06091    0.06091          1          1          1          1     0.9996          1 
  19    rs80322265     0.0613     0.0613          1          1          1          1     0.9996          1 
  19    rs78438037     0.0613     0.0613          1          1          1          1     0.9996          1 
  19   rs114700309    0.06144    0.06144          1          1          1          1     0.9996          1 
  19   rs112186796    0.06144    0.06144          1          1          1          1     0.9996          1 
  19   rs111991228    0.06144    0.06144          1          1          1          1     0.9996          1 
  19   rs112544030    0.06144    0.06144          1          1          1          1     0.9996          1 
  19   rs112247968    0.06144    0.06144          1          1          1          1     0.9996          1 
  19    rs35474783    0.06149    0.06149          1          1          1          1     0.9996          1 
  19    rs72982476    0.06171    0.06171          1          1          1          1     0.9996          1 
  19    rs72982479    0.06171    0.06171          1          1          1          1     0.9996          1 
  19    rs79501603    0.06171    0.06171          1          1          1          1     0.9996          1 
  19    rs72982480    0.06171    0.06171          1          1          1          1     0.9996          1 
  19   rs201180999    0.06191    0.06191          1          1          1          1     0.9996          1 
  19      rs301419    0.06209    0.06209          1          1          1          1     0.9996          1 
  19    rs10412292    0.06227    0.06227          1          1          1          1     0.9996          1 
  19   rs142279504    0.06228    0.06228          1          1          1          1     0.9996          1 
  19   rs542774059    0.06261    0.06261          1          1          1          1     0.9996          1 
  19   rs115849647    0.06261    0.06261          1          1          1          1     0.9996          1 
  19     rs2303110    0.06318    0.06318          1          1          1          1     0.9996          1 
  19     rs7250078    0.06324    0.06324          1          1          1          1     0.9996          1 
  19   rs150167531    0.06324    0.06324          1          1          1          1     0.9996          1 
  19     rs8101873    0.06324    0.06324          1          1          1          1     0.9996          1 
  19     rs8112905    0.06324    0.06324          1          1          1          1     0.9996          1 
  19     rs9749149    0.06324    0.06324          1          1          1          1     0.9996          1 
  19    rs62118266    0.06344    0.06344          1          1          1          1     0.9996          1 
  19    rs78210280    0.06344    0.06344          1          1          1          1     0.9996          1 
  19    rs11879373    0.06344    0.06344          1          1          1          1     0.9996          1 
  19    rs67631215    0.06344    0.06344          1          1          1          1     0.9996          1 
  19     rs7256118    0.06344    0.06344          1          1          1          1     0.9996          1 
  19    rs79354303    0.06346    0.06346          1          1          1          1     0.9996          1 
  19   rs114347551    0.06346    0.06346          1          1          1          1     0.9996          1 
  19   rs147729585    0.06346    0.06346          1          1          1          1     0.9996          1 
  19   rs145851374    0.06346    0.06346          1          1          1          1     0.9996          1 
  19     rs7259547    0.06346    0.06346          1          1          1          1     0.9996          1 
  19     rs7254379    0.06346    0.06346          1          1          1          1     0.9996          1 
  19    rs76341584    0.06346    0.06346          1          1          1          1     0.9996          1 
  19   rs576824126    0.06394    0.06394          1          1          1          1     0.9996          1 
  19    rs12972954    0.06398    0.06398          1          1          1          1     0.9996          1 
  19    rs11673355    0.06398    0.06398          1          1          1          1     0.9996          1 
  19    rs67301489     0.0642     0.0642          1          1          1          1     0.9996          1 
  19     rs6603123    0.06511    0.06511          1          1          1          1     0.9996          1 
  19    rs10401670    0.06511    0.06511          1          1          1          1     0.9996          1 
  19   rs140484766    0.06516    0.06516          1          1          1          1     0.9996          1 
  19   rs112221102    0.06519    0.06519          1          1          1          1     0.9996          1 
  19    rs62109585    0.06546    0.06546          1          1          1          1     0.9996          1 
  19       rs36259    0.06575    0.06575          1          1          1          1     0.9996          1 
  19   rs375719073    0.06581    0.06581          1          1          1          1     0.9996          1 
  19   rs144130351    0.06581    0.06581          1          1          1          1     0.9996          1 
  19   rs112482289    0.06582    0.06582          1          1          1          1     0.9996          1 
  19   rs534173349    0.06617    0.06617          1          1          1          1     0.9996          1 
  19    rs12150986    0.06622    0.06622          1          1          1          1     0.9996          1 
  19     rs7409232    0.06627    0.06627          1          1          1          1     0.9996          1 
  19     rs4134883     0.0663     0.0663          1          1          1          1     0.9996          1 
  19     rs4134869     0.0663     0.0663          1          1          1          1     0.9996          1 
  19     rs4134833     0.0663     0.0663          1          1          1          1     0.9996          1 
  19    rs73921477     0.0663     0.0663          1          1          1          1     0.9996          1 
  19    rs73921480     0.0663     0.0663          1          1          1          1     0.9996          1 
  19    rs10416659    0.06647    0.06647          1          1          1          1     0.9996          1 
  19    rs35085285    0.06662    0.06662          1          1          1          1     0.9996          1 
  19    rs10416039    0.06666    0.06666          1          1          1          1     0.9996          1 
  19    rs10407838    0.06666    0.06666          1          1          1          1     0.9996          1 
  19     rs7252938    0.06666    0.06666          1          1          1          1     0.9996          1 
  19   rs141658386    0.06666    0.06666          1          1          1          1     0.9996          1 
  19   rs535257402    0.06725    0.06725          1          1          1          1     0.9996          1 
  19    rs79770401    0.06733    0.06733          1          1          1          1     0.9996          1 
  19      rs754074    0.06736    0.06736          1          1          1          1     0.9996          1 
  19     rs7507346    0.06736    0.06736          1          1          1          1     0.9996          1 
  19    rs12381150     0.0674     0.0674          1          1          1          1     0.9996          1 
  19    rs74199498     0.0674     0.0674          1          1          1          1     0.9996          1 
  19    rs62118264     0.0674     0.0674          1          1          1          1     0.9996          1 
  19    rs28620539    0.06744    0.06744          1          1          1          1     0.9996          1 
  19    rs10406045    0.06744    0.06744          1          1          1          1     0.9996          1 
  19    rs28459042    0.06744    0.06744          1          1          1          1     0.9996          1 
  19     rs3997563     0.0676     0.0676          1          1          1          1     0.9996          1 
  19   rs374109667     0.0676     0.0676          1          1          1          1     0.9996          1 
  19     rs3760688    0.06802    0.06802          1          1          1          1     0.9996          1 
  19     rs1010046     0.0681     0.0681          1          1          1          1     0.9996          1 
  19   rs201584029    0.06825    0.06825          1          1          1          1     0.9996          1 
  19     rs4804429    0.06836    0.06836          1          1          1          1     0.9996          1 
  19    rs56151518    0.06836    0.06836          1          1          1          1     0.9996          1 
  19    rs78478209    0.06841    0.06841          1          1          1          1     0.9996          1 
  19     rs7257711    0.06872    0.06872          1          1          1          1     0.9996          1 
  19   rs148094322    0.06877    0.06877          1          1          1          1     0.9996          1 
  19     rs2291666    0.06915    0.06915          1          1          1          1     0.9996          1 
  19     rs7253176     0.0692     0.0692          1          1          1          1     0.9996          1 
  19    rs75944137     0.0692     0.0692          1          1          1          1     0.9996          1 
  19    rs74862548     0.0692     0.0692          1          1          1          1     0.9996          1 
  19     rs7251166     0.0692     0.0692          1          1          1          1     0.9996          1 
  19     rs7260021     0.0693     0.0693          1          1          1          1     0.9996          1 
  19      rs934099    0.06953    0.06953          1          1          1          1     0.9996          1 
  19     rs4804314    0.07016    0.07016          1          1          1          1     0.9996          1 
  19     rs4804455    0.07024    0.07024          1          1          1          1     0.9996          1 
  19     rs6510978    0.07024    0.07024          1          1          1          1     0.9996          1 
  19    rs10423156    0.07024    0.07024          1          1          1          1     0.9996          1 
  19    rs10406559    0.07052    0.07052          1          1          1          1     0.9996          1 
  19    rs72994557    0.07072    0.07072          1          1          1          1     0.9996          1 
  19    rs10405798    0.07077    0.07077          1          1          1          1     0.9996          1 
  19    rs10419349    0.07077    0.07077          1          1          1          1     0.9996          1 
  19    rs73498883    0.07147    0.07147          1          1          1          1     0.9996          1 
  19    rs78225684    0.07148    0.07148          1          1          1          1     0.9996          1 
  19    rs78024263     0.0715     0.0715          1          1          1          1     0.9996          1 
  19   rs112937549     0.0715     0.0715          1          1          1          1     0.9996          1 
  19    rs56131987    0.07152    0.07152          1          1          1          1     0.9996          1 
  19     rs4804099    0.07161    0.07161          1          1          1          1     0.9996          1 
  19    rs12610776    0.07161    0.07161          1          1          1          1     0.9996          1 
  19     rs4804100    0.07161    0.07161          1          1          1          1     0.9996          1 
  19   rs143336311    0.07161    0.07161          1          1          1          1     0.9996          1 
  19    rs57976980    0.07161    0.07161          1          1          1          1     0.9996          1 
  19    rs79289147    0.07161    0.07161          1          1          1          1     0.9996          1 
  19   rs112602120    0.07161    0.07161          1          1          1          1     0.9996          1 
  19    rs60753171    0.07166    0.07166          1          1          1          1     0.9996          1 
  19    rs12971419    0.07186    0.07186          1          1          1          1     0.9996          1 
  19     rs2547068    0.07187    0.07187          1          1          1          1     0.9996          1 
  19    rs58663455    0.07213    0.07213          1          1          1          1     0.9996          1 
  19   rs144416555    0.07229    0.07229          1          1          1          1     0.9996          1 
  19    rs73492876    0.07236    0.07236          1          1          1          1     0.9996          1 
  19    rs79653587    0.07244    0.07244          1          1          1          1     0.9996          1 
  19    rs79001698    0.07244    0.07244          1          1          1          1     0.9996          1 
  19    rs12460478    0.07269    0.07269          1          1          1          1     0.9996          1 
  19    rs16994221    0.07269    0.07269          1          1          1          1     0.9996          1 
  19    rs36145952    0.07269    0.07269          1          1          1          1     0.9996          1 
  19   rs555158069    0.07276    0.07276          1          1          1          1     0.9996          1 
  19   rs565915982    0.07276    0.07276          1          1          1          1     0.9996          1 
  19      rs331688    0.07295    0.07295          1          1          1          1     0.9996          1 
  19    rs10422749    0.07325    0.07325          1          1          1          1     0.9996          1 
  19     rs2591591    0.07361    0.07361          1          1          1          1     0.9996          1 
  19   rs115547488    0.07387    0.07387          1          1          1          1     0.9996          1 
  19    rs75798583    0.07387    0.07387          1          1          1          1     0.9996          1 
  19   rs368474972    0.07393    0.07393          1          1          1          1     0.9996          1 
  19    rs10421669    0.07413    0.07413          1          1          1          1     0.9996          1 
  19      rs369203    0.07417    0.07417          1          1          1          1     0.9996          1 
  19   rs148306869    0.07417    0.07417          1          1          1          1     0.9996          1 
  19     rs7258626    0.07417    0.07417          1          1          1          1     0.9996          1 
  19      rs250314    0.07417    0.07417          1          1          1          1     0.9996          1 
  19     rs2431791    0.07429    0.07429          1          1          1          1     0.9996          1 
  19    rs11881158    0.07452    0.07452          1          1          1          1     0.9996          1 
  19    rs79402500    0.07458    0.07458          1          1          1          1     0.9996          1 
  19     rs2436516    0.07491    0.07491          1          1          1          1     0.9996          1 
  19    rs11880122    0.07496    0.07496          1          1          1          1     0.9996          1 
  19    rs11878742      0.075      0.075          1          1          1          1     0.9996          1 
  19     rs2436517    0.07527    0.07527          1          1          1          1     0.9996          1 
  19    rs34419369    0.07543    0.07543          1          1          1          1     0.9996          1 
  19   rs139349296    0.07545    0.07545          1          1          1          1     0.9996          1 
  19     rs2354116    0.07558    0.07558          1          1          1          1     0.9996          1 
  19    rs62113430    0.07598    0.07598          1          1          1          1     0.9996          1 
  19     rs4134815    0.07598    0.07598          1          1          1          1     0.9996          1 
  19    rs11882221    0.07613    0.07613          1          1          1          1     0.9996          1 
  19    rs74517766    0.07621    0.07621          1          1          1          1     0.9996          1 
  19    rs17159862    0.07628    0.07628          1          1          1          1     0.9996          1 
  19   rs561579363    0.07636    0.07636          1          1          1          1     0.9996          1 
  19    rs67145602    0.07662    0.07662          1          1          1          1     0.9996          1 
  19   rs556066876    0.07668    0.07668          1          1          1          1     0.9996          1 
  19   rs113190347    0.07678    0.07678          1          1          1          1     0.9996          1 
  19    rs28555154    0.07678    0.07678          1          1          1          1     0.9996          1 
  19      rs347034    0.07684    0.07684          1          1          1          1     0.9996          1 
  19      rs347033    0.07684    0.07684          1          1          1          1     0.9996          1 
  19    rs56269614    0.07697    0.07697          1          1          1          1     0.9996          1 
  19    rs73550775      0.077      0.077          1          1          1          1     0.9996          1 
  19    rs72982473      0.077      0.077          1          1          1          1     0.9996          1 
  19   rs114108998    0.07706    0.07706          1          1          1          1     0.9996          1 
  19   rs140815113    0.07706    0.07706          1          1          1          1     0.9996          1 
  19   rs141249318    0.07706    0.07706          1          1          1          1     0.9996          1 
  19   rs114752990    0.07706    0.07706          1          1          1          1     0.9996          1 
  19   rs114449437    0.07706    0.07706          1          1          1          1     0.9996          1 
  19    rs57206831    0.07706    0.07706          1          1          1          1     0.9996          1 
  19    rs17160011    0.07706    0.07706          1          1          1          1     0.9996          1 
  19    rs36079308    0.07715    0.07715          1          1          1          1     0.9996          1 
  19   rs144761261    0.07718    0.07718          1          1          1          1     0.9996          1 
  19      rs425787    0.07732    0.07732          1          1          1          1     0.9996          1 
  19    rs62121177    0.07736    0.07736          1          1          1          1     0.9996          1 
  19   rs554319457     0.0774     0.0774          1          1          1          1     0.9996          1 
  19     rs8111024     0.0774     0.0774          1          1          1          1     0.9996          1 
  19    rs35709473    0.07746    0.07746          1          1          1          1     0.9996          1 
  19    rs12986095    0.07771    0.07771          1          1          1          1     0.9996          1 
  19     rs2055095    0.07772    0.07772          1          1          1          1     0.9996          1 
  19     rs9676603     0.0778     0.0778          1          1          1          1     0.9996          1 
  19    rs61641927    0.07786    0.07786          1          1          1          1     0.9996          1 
  19     rs3760684    0.07786    0.07786          1          1          1          1     0.9996          1 
  19    rs72994717    0.07786    0.07786          1          1          1          1     0.9996          1 
  19        rs6791    0.07788    0.07788          1          1          1          1     0.9996          1 
  19    rs11085819    0.07807    0.07807          1          1          1          1     0.9996          1 
  19    rs10854120    0.07807    0.07807          1          1          1          1     0.9996          1 
  19    rs10775615    0.07807    0.07807          1          1          1          1     0.9996          1 
  19   rs115426992    0.07811    0.07811          1          1          1          1     0.9996          1 
  19     rs8107928    0.07831    0.07831          1          1          1          1     0.9996          1 
  19     rs6510961    0.07831    0.07831          1          1          1          1     0.9996          1 
  19     rs6510962    0.07831    0.07831          1          1          1          1     0.9996          1 
  19   rs112314402    0.07831    0.07831          1          1          1          1     0.9996          1 
  19   rs111286010    0.07831    0.07831          1          1          1          1     0.9996          1 
  19   rs112998618    0.07831    0.07831          1          1          1          1     0.9996          1 
  19      rs625828    0.07866    0.07866          1          1          1          1     0.9996          1 
  19     rs9749347    0.07867    0.07867          1          1          1          1     0.9996          1 
  19    rs56219725    0.07867    0.07867          1          1          1          1     0.9996          1 
  19    rs11085782    0.07867    0.07867          1          1          1          1     0.9996          1 
  19     rs1862463    0.07867    0.07867          1          1          1          1     0.9996          1 
  19     rs7260214    0.07867    0.07867          1          1          1          1     0.9996          1 
  19     rs2161444    0.07867    0.07867          1          1          1          1     0.9996          1 
  19     rs7247508    0.07867    0.07867          1          1          1          1     0.9996          1 
  19    rs34446835    0.07876    0.07876          1          1          1          1     0.9996          1 
  19   rs554733441    0.07892    0.07892          1          1          1          1     0.9996          1 
  19   rs111726108    0.07898    0.07898          1          1          1          1     0.9996          1 
  19    rs73498372    0.07898    0.07898          1          1          1          1     0.9996          1 
  19    rs73498378    0.07898    0.07898          1          1          1          1     0.9996          1 
  19    rs73498385    0.07898    0.07898          1          1          1          1     0.9996          1 
  19    rs73498402    0.07898    0.07898          1          1          1          1     0.9996          1 
  19    rs60404739    0.07898    0.07898          1          1          1          1     0.9996          1 
  19    rs73500312    0.07898    0.07898          1          1          1          1     0.9996          1 
  19    rs73500319    0.07898    0.07898          1          1          1          1     0.9996          1 
  19    rs73500327    0.07898    0.07898          1          1          1          1     0.9996          1 
  19    rs79762099    0.07906    0.07906          1          1          1          1     0.9996          1 
  19      rs676372    0.07911    0.07911          1          1          1          1     0.9996          1 
  19      rs407959    0.07911    0.07911          1          1          1          1     0.9996          1 
  19      rs459792    0.07911    0.07911          1          1          1          1     0.9996          1 
  19   rs112276586    0.07913    0.07913          1          1          1          1     0.9996          1 
  19     rs3764551    0.07918    0.07918          1          1          1          1     0.9996          1 
  19    rs17854645    0.07922    0.07922          1          1          1          1     0.9996          1 
  19    rs12980173    0.07922    0.07922          1          1          1          1     0.9996          1 
  19   rs111234716    0.07935    0.07935          1          1          1          1     0.9996          1 
  19     rs8105608    0.07958    0.07958          1          1          1          1     0.9996          1 
  19    rs11260011    0.07958    0.07958          1          1          1          1     0.9996          1 
  19    rs74174847    0.07962    0.07962          1          1          1          1     0.9996          1 
  19   rs200194087    0.07965    0.07965          1          1          1          1     0.9996          1 
  19      rs250512    0.07978    0.07978          1          1          1          1     0.9996          1 
  19     rs2241591    0.07978    0.07978          1          1          1          1     0.9996          1 
  19   rs112992332    0.07978    0.07978          1          1          1          1     0.9996          1 
  19   rs113225496    0.07978    0.07978          1          1          1          1     0.9996          1 
  19   rs113442048    0.07984    0.07984          1          1          1          1     0.9996          1 
  19    rs62113428    0.07984    0.07984          1          1          1          1     0.9996          1 
  19    rs62113431    0.07984    0.07984          1          1          1          1     0.9996          1 
  19     rs4134863    0.07984    0.07984          1          1          1          1     0.9996          1 
  19     rs4134861    0.07984    0.07984          1          1          1          1     0.9996          1 
  19     rs4134859    0.07984    0.07984          1          1          1          1     0.9996          1 
  19     rs4134851    0.07984    0.07984          1          1          1          1     0.9996          1 
  19     rs4134849    0.07984    0.07984          1          1          1          1     0.9996          1 
  19     rs2335521    0.07984    0.07984          1          1          1          1     0.9996          1 
  19     rs4134872    0.07989    0.07989          1          1          1          1     0.9996          1 
  19    rs28464386    0.07989    0.07989          1          1          1          1     0.9996          1 
  19     rs8103511    0.08004    0.08004          1          1          1          1     0.9996          1 
  19   rs143019412    0.08015    0.08015          1          1          1          1     0.9996          1 
  19    rs66952611    0.08019    0.08019          1          1          1          1     0.9996          1 
  19   rs563587829    0.08019    0.08019          1          1          1          1     0.9996          1 
  19    rs66831547    0.08019    0.08019          1          1          1          1     0.9996          1 
  19    rs28534912    0.08019    0.08019          1          1          1          1     0.9996          1 
  19     rs7256836    0.08056    0.08056          1          1          1          1     0.9996          1 
  19   rs545382843    0.08056    0.08056          1          1          1          1     0.9996          1 
  19   rs187903762    0.08056    0.08056          1          1          1          1     0.9996          1 
  19   rs147644408    0.08056    0.08056          1          1          1          1     0.9996          1 
  19   rs144644066    0.08056    0.08056          1          1          1          1     0.9996          1 
  19   rs140517056    0.08056    0.08056          1          1          1          1     0.9996          1 
  19    rs10415427    0.08056    0.08056          1          1          1          1     0.9996          1 
  19   rs569772061    0.08059    0.08059          1          1          1          1     0.9996          1 
  19     rs7258610    0.08059    0.08059          1          1          1          1     0.9996          1 
  19   rs553346378    0.08062    0.08062          1          1          1          1     0.9996          1 
  19   rs116192392    0.08064    0.08064          1          1          1          1     0.9996          1 
  19   rs115856169    0.08064    0.08064          1          1          1          1     0.9996          1 
  19   rs143560481    0.08064    0.08064          1          1          1          1     0.9996          1 
  19    rs10415368    0.08065    0.08065          1          1          1          1     0.9996          1 
  19    rs12985575     0.0809     0.0809          1          1          1          1     0.9996          1 
  19    rs10421706    0.08091    0.08091          1          1          1          1     0.9996          1 
  19     rs8104101    0.08093    0.08093          1          1          1          1     0.9996          1 
  19    rs34012748    0.08118    0.08118          1          1          1          1     0.9996          1 
  19     rs7256374    0.08128    0.08128          1          1          1          1     0.9996          1 
  19     rs1493880    0.08134    0.08134          1          1          1          1     0.9996          1 
  19     rs2878518    0.08151    0.08151          1          1          1          1     0.9996          1 
  19     rs2335800    0.08151    0.08151          1          1          1          1     0.9996          1 
  19   rs144271825    0.08152    0.08152          1          1          1          1     0.9996          1 
  19    rs79008529    0.08168    0.08168          1          1          1          1     0.9996          1 
  19    rs62125169    0.08225    0.08225          1          1          1          1     0.9996          1 
  19    rs58075213    0.08233    0.08233          1          1          1          1     0.9996          1 
  19    rs55640929    0.08233    0.08233          1          1          1          1     0.9996          1 
  19    rs79185397    0.08233    0.08233          1          1          1          1     0.9996          1 
  19    rs62124537    0.08233    0.08233          1          1          1          1     0.9996          1 
  19   rs540725168    0.08249    0.08249          1          1          1          1     0.9996          1 
  19    rs73921448    0.08273    0.08273          1          1          1          1     0.9996          1 
  19   rs146513546     0.0829     0.0829          1          1          1          1     0.9996          1 
  19    rs11671264    0.08312    0.08312          1          1          1          1     0.9996          1 
  19    rs11882373    0.08316    0.08316          1          1          1          1     0.9996          1 
  19    rs11085196     0.0833     0.0833          1          1          1          1     0.9996          1 
  19   rs112503413    0.08366    0.08366          1          1          1          1     0.9996          1 
  19   rs140959444    0.08373    0.08373          1          1          1          1     0.9996          1 
  19    rs73490752    0.08386    0.08386          1          1          1          1     0.9996          1 
  19    rs73490755    0.08386    0.08386          1          1          1          1     0.9996          1 
  19    rs73490756    0.08386    0.08386          1          1          1          1     0.9996          1 
  19    rs28532116    0.08386    0.08386          1          1          1          1     0.9996          1 
  19   rs112379345     0.0839     0.0839          1          1          1          1     0.9996          1 
  19     rs7249390     0.0841     0.0841          1          1          1          1     0.9996          1 
  19     rs8110858     0.0844     0.0844          1          1          1          1     0.9996          1 
  19    rs12982889    0.08443    0.08443          1          1          1          1     0.9996          1 
  19     rs8112031    0.08451    0.08451          1          1          1          1     0.9996          1 
  19    rs12971713    0.08455    0.08455          1          1          1          1     0.9996          1 
  19   rs551478060    0.08456    0.08456          1          1          1          1     0.9996          1 
  19   rs111896466    0.08491    0.08491          1          1          1          1     0.9996          1 
  19    rs34678172    0.08495    0.08495          1          1          1          1     0.9996          1 
  19    rs75228027    0.08496    0.08496          1          1          1          1     0.9996          1 
  19   rs191354398    0.08496    0.08496          1          1          1          1     0.9996          1 
  19   rs116785610    0.08496    0.08496          1          1          1          1     0.9996          1 
  19   rs115321934    0.08496    0.08496          1          1          1          1     0.9996          1 
  19   rs116565827    0.08496    0.08496          1          1          1          1     0.9996          1 
  19   rs201284176    0.08496    0.08496          1          1          1          1     0.9996          1 
  19   rs114426250    0.08496    0.08496          1          1          1          1     0.9996          1 
  19   rs115581057    0.08496    0.08496          1          1          1          1     0.9996          1 
  19      rs435041    0.08522    0.08522          1          1          1          1     0.9996          1 
  19     rs3097293    0.08523    0.08523          1          1          1          1     0.9996          1 
  19      rs539887    0.08531    0.08531          1          1          1          1     0.9996          1 
  19      rs563826    0.08531    0.08531          1          1          1          1     0.9996          1 
  19    rs73498890    0.08534    0.08534          1          1          1          1     0.9996          1 
  19   rs113730497    0.08543    0.08543          1          1          1          1     0.9996          1 
  19   rs546207896    0.08543    0.08543          1          1          1          1     0.9996          1 
  19    rs11881687    0.08567    0.08567          1          1          1          1     0.9996          1 
  19     rs7256484     0.0857     0.0857          1          1          1          1     0.9996          1 
  19    rs76714364    0.08595    0.08595          1          1          1          1     0.9996          1 
  19    rs76099473    0.08595    0.08595          1          1          1          1     0.9996          1 
  19   rs373712947    0.08617    0.08617          1          1          1          1     0.9996          1 
  19   rs112235685    0.08624    0.08624          1          1          1          1     0.9996          1 
  19    rs60386129    0.08624    0.08624          1          1          1          1     0.9996          1 
  19      rs448652    0.08642    0.08642          1          1          1          1     0.9996          1 
  19   rs531841561    0.08661    0.08661          1          1          1          1     0.9996          1 
  19      rs348350    0.08711    0.08711          1          1          1          1     0.9996          1 
  19      rs348353    0.08711    0.08711          1          1          1          1     0.9996          1 
  19    rs77030109    0.08719    0.08719          1          1          1          1     0.9996          1 
  19   rs550865965    0.08735    0.08735          1          1          1          1     0.9996          1 
  19   rs111253677    0.08761    0.08761          1          1          1          1     0.9996          1 
  19      rs374470    0.08785    0.08785          1          1          1          1     0.9996          1 
  19      rs565443    0.08785    0.08785          1          1          1          1     0.9996          1 
  19      rs637184    0.08785    0.08785          1          1          1          1     0.9996          1 
  19      rs173655    0.08785    0.08785          1          1          1          1     0.9996          1 
  19      rs250319    0.08785    0.08785          1          1          1          1     0.9996          1 
  19      rs596241    0.08785    0.08785          1          1          1          1     0.9996          1 
  19      rs596715    0.08785    0.08785          1          1          1          1     0.9996          1 
  19      rs191779    0.08785    0.08785          1          1          1          1     0.9996          1 
  19      rs173653    0.08785    0.08785          1          1          1          1     0.9996          1 
  19     rs2967762    0.08785    0.08785          1          1          1          1     0.9996          1 
  19     rs2967742    0.08785    0.08785          1          1          1          1     0.9996          1 
  19   rs112380849    0.08798    0.08798          1          1          1          1     0.9996          1 
  19    rs76167153    0.08798    0.08798          1          1          1          1     0.9996          1 
  19    rs60170449    0.08798    0.08798          1          1          1          1     0.9996          1 
  19    rs61222543    0.08798    0.08798          1          1          1          1     0.9996          1 
  19    rs75667384    0.08798    0.08798          1          1          1          1     0.9996          1 
  19    rs78885347    0.08798    0.08798          1          1          1          1     0.9996          1 
  19    rs77545251    0.08798    0.08798          1          1          1          1     0.9996          1 
  19    rs77967612    0.08798    0.08798          1          1          1          1     0.9996          1 
  19    rs34124566    0.08833    0.08833          1          1          1          1     0.9996          1 
  19   rs112501568     0.0885     0.0885          1          1          1          1     0.9996          1 
  19    rs73492797    0.08853    0.08853          1          1          1          1     0.9996          1 
  19    rs73492801    0.08853    0.08853          1          1          1          1     0.9996          1 
  19     rs7247908    0.08853    0.08853          1          1          1          1     0.9996          1 
  19     rs7247588    0.08853    0.08853          1          1          1          1     0.9996          1 
  19     rs7248247    0.08853    0.08853          1          1          1          1     0.9996          1 
  19     rs7251470    0.08853    0.08853          1          1          1          1     0.9996          1 
  19     rs7251595    0.08853    0.08853          1          1          1          1     0.9996          1 
  19     rs9636184    0.08853    0.08853          1          1          1          1     0.9996          1 
  19   rs138339972    0.08858    0.08858          1          1          1          1     0.9996          1 
  19   rs529902047    0.08886    0.08886          1          1          1          1     0.9996          1 
  19    rs12052152      0.089      0.089          1          1          1          1     0.9996          1 
  19   rs373183784    0.08906    0.08906          1          1          1          1     0.9996          1 
  19    rs79835743    0.08917    0.08917          1          1          1          1     0.9996          1 
  19    rs59390131    0.08925    0.08925          1          1          1          1     0.9996          1 
  19    rs11550632    0.08925    0.08925          1          1          1          1     0.9996          1 
  19   rs111330059    0.08925    0.08925          1          1          1          1     0.9996          1 
  19   rs112848602    0.08925    0.08925          1          1          1          1     0.9996          1 
  19   rs116308091    0.08925    0.08925          1          1          1          1     0.9996          1 
  19    rs61071082    0.08925    0.08925          1          1          1          1     0.9996          1 
  19    rs16993457    0.08925    0.08925          1          1          1          1     0.9996          1 
  19    rs16993458    0.08925    0.08925          1          1          1          1     0.9996          1 
  19    rs78046645    0.08925    0.08925          1          1          1          1     0.9996          1 
  19     rs2278424    0.08925    0.08925          1          1          1          1     0.9996          1 
  19    rs16993465    0.08925    0.08925          1          1          1          1     0.9996          1 
  19    rs16993468    0.08925    0.08925          1          1          1          1     0.9996          1 
  19    rs16993471    0.08925    0.08925          1          1          1          1     0.9996          1 
  19     rs2278425    0.08925    0.08925          1          1          1          1     0.9996          1 
  19      rs871519    0.08925    0.08925          1          1          1          1     0.9996          1 
  19      rs871520    0.08925    0.08925          1          1          1          1     0.9996          1 
  19     rs2335630    0.08925    0.08925          1          1          1          1     0.9996          1 
  19     rs1106127    0.08925    0.08925          1          1          1          1     0.9996          1 
  19     rs1106126    0.08925    0.08925          1          1          1          1     0.9996          1 
  19     rs7507519    0.08925    0.08925          1          1          1          1     0.9996          1 
  19    rs74827851    0.08925    0.08925          1          1          1          1     0.9996          1 
  19   rs112017224    0.08925    0.08925          1          1          1          1     0.9996          1 
  19    rs78786488    0.08925    0.08925          1          1          1          1     0.9996          1 
  19    rs74361048    0.08925    0.08925          1          1          1          1     0.9996          1 
  19    rs77076897    0.08925    0.08925          1          1          1          1     0.9996          1 
  19    rs80253048    0.08925    0.08925          1          1          1          1     0.9996          1 
  19    rs76219672    0.08925    0.08925          1          1          1          1     0.9996          1 
  19    rs77561680    0.08925    0.08925          1          1          1          1     0.9996          1 
  19    rs77871521    0.08925    0.08925          1          1          1          1     0.9996          1 
  19   rs113455915    0.08925    0.08925          1          1          1          1     0.9996          1 
  19   rs113220617    0.08925    0.08925          1          1          1          1     0.9996          1 
  19   rs146829615    0.08925    0.08925          1          1          1          1     0.9996          1 
  19   rs113279668    0.08925    0.08925          1          1          1          1     0.9996          1 
  19    rs76717653    0.08925    0.08925          1          1          1          1     0.9996          1 
  19    rs16993484    0.08925    0.08925          1          1          1          1     0.9996          1 
  19    rs16993485    0.08925    0.08925          1          1          1          1     0.9996          1 
  19   rs573031616    0.08925    0.08925          1          1          1          1     0.9996          1 
  19   rs546106520    0.08925    0.08925          1          1          1          1     0.9996          1 
  19   rs113639887    0.08925    0.08925          1          1          1          1     0.9996          1 
  19   rs141790353    0.08925    0.08925          1          1          1          1     0.9996          1 
  19   rs112373427    0.08925    0.08925          1          1          1          1     0.9996          1 
  19     rs8101331    0.08925    0.08925          1          1          1          1     0.9996          1 
  19     rs8104166    0.08925    0.08925          1          1          1          1     0.9996          1 
  19     rs8107780    0.08925    0.08925          1          1          1          1     0.9996          1 
  19    rs11394474    0.08925    0.08925          1          1          1          1     0.9996          1 
  19   rs113192111    0.08925    0.08925          1          1          1          1     0.9996          1 
  19     rs8104988    0.08925    0.08925          1          1          1          1     0.9996          1 
  19    rs74558719    0.08925    0.08925          1          1          1          1     0.9996          1 
  19     rs8108353    0.08925    0.08925          1          1          1          1     0.9996          1 
  19   rs113825545    0.08925    0.08925          1          1          1          1     0.9996          1 
  19   rs111528027    0.08925    0.08925          1          1          1          1     0.9996          1 
  19   rs113187952    0.08925    0.08925          1          1          1          1     0.9996          1 
  19   rs112857043    0.08925    0.08925          1          1          1          1     0.9996          1 
  19    rs79713058    0.08925    0.08925          1          1          1          1     0.9996          1 
  19   rs112285185    0.08925    0.08925          1          1          1          1     0.9996          1 
  19    rs78593317    0.08925    0.08925          1          1          1          1     0.9996          1 
  19      rs795850    0.08961    0.08961          1          1          1          1     0.9996          1 
  19    rs11878821    0.08963    0.08963          1          1          1          1     0.9996          1 
  19    rs10421762    0.08989    0.08989          1          1          1          1     0.9996          1 
  19    rs11666089     0.0899     0.0899          1          1          1          1     0.9996          1 
  19    rs11669728     0.0899     0.0899          1          1          1          1     0.9996          1 
  19     rs7252003     0.0901     0.0901          1          1          1          1     0.9996          1 
  19     rs7254921    0.09037    0.09037          1          1          1          1     0.9996          1 
  19    rs80255471    0.09073    0.09073          1          1          1          1     0.9996          1 
  19    rs78985335    0.09073    0.09073          1          1          1          1     0.9996          1 
  19    rs78378620    0.09073    0.09073          1          1          1          1     0.9996          1 
  19   rs116518628    0.09073    0.09073          1          1          1          1     0.9996          1 
  19    rs16993334    0.09073    0.09073          1          1          1          1     0.9996          1 
  19   rs115045092    0.09073    0.09073          1          1          1          1     0.9996          1 
  19    rs16993340    0.09073    0.09073          1          1          1          1     0.9996          1 
  19   rs116583711    0.09073    0.09073          1          1          1          1     0.9996          1 
  19   rs114734355    0.09073    0.09073          1          1          1          1     0.9996          1 
  19   rs145242562    0.09073    0.09073          1          1          1          1     0.9996          1 
  19   rs137890686    0.09073    0.09073          1          1          1          1     0.9996          1 
  19   rs114302463    0.09073    0.09073          1          1          1          1     0.9996          1 
  19   rs115578373    0.09073    0.09073          1          1          1          1     0.9996          1 
  19   rs115117074    0.09073    0.09073          1          1          1          1     0.9996          1 
  19   rs114678243    0.09073    0.09073          1          1          1          1     0.9996          1 
  19   rs138190849    0.09073    0.09073          1          1          1          1     0.9996          1 
  19   rs148125491    0.09073    0.09073          1          1          1          1     0.9996          1 
  19   rs182727077    0.09073    0.09073          1          1          1          1     0.9996          1 
  19    rs79564426    0.09073    0.09073          1          1          1          1     0.9996          1 
  19   rs115936678    0.09073    0.09073          1          1          1          1     0.9996          1 
  19      rs411204    0.09073    0.09073          1          1          1          1     0.9996          1 
  19      rs408167    0.09073    0.09073          1          1          1          1     0.9996          1 
  19      rs408372    0.09073    0.09073          1          1          1          1     0.9996          1 
  19     rs8111235     0.0909     0.0909          1          1          1          1     0.9996          1 
  19   rs527339576    0.09094    0.09094          1          1          1          1     0.9996          1 
  19    rs57698744    0.09094    0.09094          1          1          1          1     0.9996          1 
  19    rs56011348    0.09117    0.09117          1          1          1          1     0.9996          1 
  19   rs374698954    0.09127    0.09127          1          1          1          1     0.9996          1 
  19     rs7258479    0.09143    0.09143          1          1          1          1     0.9996          1 
  19    rs10421514    0.09153    0.09153          1          1          1          1     0.9996          1 
  19     rs4804232    0.09153    0.09153          1          1          1          1     0.9996          1 
  19     rs8106950    0.09154    0.09154          1          1          1          1     0.9996          1 
  19     rs3786614    0.09154    0.09154          1          1          1          1     0.9996          1 
  19   rs113474477    0.09155    0.09155          1          1          1          1     0.9996          1 
  19     rs3111570     0.0917     0.0917          1          1          1          1     0.9996          1 
  19     rs5826925    0.09174    0.09174          1          1          1          1     0.9996          1 
  19   rs141399079    0.09178    0.09178          1          1          1          1     0.9996          1 
  19    rs10411728    0.09204    0.09204          1          1          1          1     0.9996          1 
  19       rs15282    0.09223    0.09223          1          1          1          1     0.9996          1 
  19    rs11883202    0.09259    0.09259          1          1          1          1     0.9996          1 
  19    rs35259595    0.09274    0.09274          1          1          1          1     0.9996          1 
  19    rs12462377    0.09323    0.09323          1          1          1          1     0.9996          1 
  19   rs150405158    0.09332    0.09332          1          1          1          1     0.9996          1 
  19   rs150599717    0.09343    0.09343          1          1          1          1     0.9996          1 
  19     rs7249320    0.09351    0.09351          1          1          1          1     0.9996          1 
  19     rs7256474    0.09359    0.09359          1          1          1          1     0.9996          1 
  19    rs78378291    0.09364    0.09364          1          1          1          1     0.9996          1 
  19   rs547190931    0.09375    0.09375          1          1          1          1     0.9996          1 
  19    rs62126598    0.09375    0.09375          1          1          1          1     0.9996          1 
  19    rs57360703    0.09376    0.09376          1          1          1          1     0.9996          1 
  19     rs8102668    0.09376    0.09376          1          1          1          1     0.9996          1 
  19     rs6510950    0.09376    0.09376          1          1          1          1     0.9996          1 
  19    rs58074314      0.094      0.094          1          1          1          1     0.9996          1 
  19   rs573933429    0.09441    0.09441          1          1          1          1     0.9996          1 
  19    rs28733121    0.09448    0.09448          1          1          1          1     0.9996          1 
  19    rs10417736    0.09449    0.09449          1          1          1          1     0.9996          1 
  19   rs545852172    0.09468    0.09468          1          1          1          1     0.9996          1 
  19    rs61375545    0.09475    0.09475          1          1          1          1     0.9996          1 
  19       rs36252    0.09513    0.09513          1          1          1          1     0.9996          1 
  19       rs28133    0.09513    0.09513          1          1          1          1     0.9996          1 
  19     rs6603159    0.09513    0.09513          1          1          1          1     0.9996          1 
  19   rs369025612    0.09519    0.09519          1          1          1          1     0.9996          1 
  19   rs112912261    0.09532    0.09532          1          1          1          1     0.9996          1 
  19    rs11349264    0.09539    0.09539          1          1          1          1     0.9996          1 
  19    rs10405423    0.09539    0.09539          1          1          1          1     0.9996          1 
  19     rs9304947    0.09546    0.09546          1          1          1          1     0.9996          1 
  19     rs1975154    0.09551    0.09551          1          1          1          1     0.9996          1 
  19     rs2029743    0.09569    0.09569          1          1          1          1     0.9996          1 
  19      rs427105    0.09569    0.09569          1          1          1          1     0.9996          1 
  19   rs570319045    0.09624    0.09624          1          1          1          1     0.9996          1 
  19     rs8112085    0.09624    0.09624          1          1          1          1     0.9996          1 
  19    rs10424829    0.09624    0.09624          1          1          1          1     0.9996          1 
  19   rs116301679    0.09624    0.09624          1          1          1          1     0.9996          1 
  19   rs146267016    0.09627    0.09627          1          1          1          1     0.9996          1 
  19    rs78673911    0.09644    0.09644          1          1          1          1     0.9996          1 
  19    rs72988615    0.09656    0.09656          1          1          1          1     0.9996          1 
  19     rs2860184    0.09656    0.09656          1          1          1          1     0.9996          1 
  19     rs8102954    0.09656    0.09656          1          1          1          1     0.9996          1 
  19    rs58466313    0.09661    0.09661          1          1          1          1     0.9996          1 
  19    rs12981234    0.09666    0.09666          1          1          1          1     0.9996          1 
  19     rs7259287    0.09689    0.09689          1          1          1          1     0.9996          1 
  19    rs73921558    0.09703    0.09703          1          1          1          1     0.9996          1 
  19   rs572017058    0.09707    0.09707          1          1          1          1     0.9996          1 
  19   rs115849142    0.09734    0.09734          1          1          1          1     0.9996          1 
  19   rs148087029    0.09735    0.09735          1          1          1          1     0.9996          1 
  19     rs8100562    0.09759    0.09759          1          1          1          1     0.9996          1 
  19    rs74174809    0.09763    0.09763          1          1          1          1     0.9996          1 
  19    rs55948703    0.09775    0.09775          1          1          1          1     0.9996          1 
  19    rs57943022    0.09788    0.09788          1          1          1          1     0.9996          1 
  19   rs115440228    0.09793    0.09793          1          1          1          1     0.9996          1 
  19    rs61505502    0.09872    0.09872          1          1          1          1     0.9996          1 
  19    rs10426099    0.09876    0.09876          1          1          1          1     0.9996          1 
  19   rs571015411    0.09876    0.09876          1          1          1          1     0.9996          1 
  19   rs540142805    0.09876    0.09876          1          1          1          1     0.9996          1 
  19   rs183654966    0.09876    0.09876          1          1          1          1     0.9996          1 
  19      rs454532    0.09901    0.09901          1          1          1          1     0.9996          1 
  19     rs8108317    0.09902    0.09902          1          1          1          1     0.9996          1 
  19    rs62110667    0.09906    0.09906          1          1          1          1     0.9996          1 
  19    rs60926725     0.0991     0.0991          1          1          1          1     0.9996          1 
  19     rs4132070    0.09945    0.09945          1          1          1          1     0.9996          1 
  19     rs8109571    0.09948    0.09948          1          1          1          1     0.9996          1 
  19    rs79270436    0.09948    0.09948          1          1          1          1     0.9996          1 
  19   rs114812778    0.09948    0.09948          1          1          1          1     0.9996          1 
  19    rs56298130    0.09948    0.09948          1          1          1          1     0.9996          1 
  19   rs148510259    0.09948    0.09948          1          1          1          1     0.9996          1 
  19      rs301420    0.09959    0.09959          1          1          1          1     0.9996          1 
  19      rs301421    0.09959    0.09959          1          1          1          1     0.9996          1 
  19      rs301422    0.09959    0.09959          1          1          1          1     0.9996          1 
  19    rs57432701    0.09977    0.09977          1          1          1          1     0.9996          1 
  19   rs200318540    0.09985    0.09985          1          1          1          1     0.9996          1 
  19     rs9677030    0.09993    0.09993          1          1          1          1     0.9996          1 
  19    rs34399032     0.1001     0.1001          1          1          1          1     0.9996          1 
  19     rs6510959     0.1002     0.1002          1          1          1          1     0.9996          1 
  19    rs62119405     0.1002     0.1002          1          1          1          1     0.9996          1 
  19   rs115875162     0.1004     0.1004          1          1          1          1     0.9996          1 
  19   rs143347858     0.1005     0.1005          1          1          1          1     0.9996          1 
  19     rs8101843     0.1006     0.1006          1          1          1          1     0.9996          1 
  19     rs7257359     0.1006     0.1006          1          1          1          1     0.9996          1 
  19    rs28614180     0.1006     0.1006          1          1          1          1     0.9996          1 
  19   rs147431946     0.1008     0.1008          1          1          1          1     0.9996          1 
  19    rs28447127     0.1008     0.1008          1          1          1          1     0.9996          1 
  19   rs397859278     0.1011     0.1011          1          1          1          1     0.9996          1 
  19    rs73491614     0.1012     0.1012          1          1          1          1     0.9996          1 
  19     rs7257559     0.1015     0.1015          1          1          1          1     0.9996          1 
  19   rs186482240     0.1015     0.1015          1          1          1          1     0.9996          1 
  19   rs114240386     0.1015     0.1015          1          1          1          1     0.9996          1 
  19    esv3643568     0.1015     0.1015          1          1          1          1     0.9996          1 
  19    rs13343432     0.1015     0.1015          1          1          1          1     0.9996          1 
  19     rs8110869     0.1015     0.1015          1          1          1          1     0.9996          1 
  19    rs34411333     0.1017     0.1017          1          1          1          1     0.9996          1 
  19      rs552371     0.1019     0.1019          1          1          1          1     0.9996          1 
  19      rs512940     0.1019     0.1019          1          1          1          1     0.9996          1 
  19      rs580456     0.1019     0.1019          1          1          1          1     0.9996          1 
  19      rs542419     0.1019     0.1019          1          1          1          1     0.9996          1 
  19     rs2967602     0.1023     0.1023          1          1          1          1     0.9996          1 
  19     rs2967571     0.1023     0.1023          1          1          1          1     0.9996          1 
  19    rs55731794     0.1024     0.1024          1          1          1          1     0.9996          1 
  19    rs34720878     0.1025     0.1025          1          1          1          1     0.9996          1 
  19    rs59542104     0.1025     0.1025          1          1          1          1     0.9996          1 
  19    rs34410808     0.1026     0.1026          1          1          1          1     0.9996          1 
  19    rs76659844     0.1027     0.1027          1          1          1          1     0.9996          1 
  19     rs7251963     0.1027     0.1027          1          1          1          1     0.9996          1 
  19    rs59068331     0.1028     0.1028          1          1          1          1     0.9996          1 
  19    rs60974710     0.1028     0.1028          1          1          1          1     0.9996          1 
  19    rs28375314     0.1028     0.1028          1          1          1          1     0.9996          1 
  19    rs10403018     0.1033     0.1033          1          1          1          1     0.9996          1 
  19   rs113240807     0.1036     0.1036          1          1          1          1     0.9996          1 
  19    rs62126093     0.1037     0.1037          1          1          1          1     0.9996          1 
  19    rs61649769     0.1038     0.1038          1          1          1          1     0.9996          1 
  19    rs60391531     0.1038     0.1038          1          1          1          1     0.9996          1 
  19     rs7251784     0.1039     0.1039          1          1          1          1     0.9996          1 
  19    rs73488457      0.104      0.104          1          1          1          1     0.9996          1 
  19   rs143814920     0.1043     0.1043          1          1          1          1     0.9996          1 
  19      rs484870     0.1044     0.1044          1          1          1          1     0.9996          1 
  19      rs653751     0.1044     0.1044          1          1          1          1     0.9996          1 
  19    rs10421453     0.1049     0.1049          1          1          1          1     0.9996          1 
  19     rs6510934      0.105      0.105          1          1          1          1     0.9996          1 
  19    rs62117478      0.105      0.105          1          1          1          1     0.9996          1 
  19     rs7250584     0.1051     0.1051          1          1          1          1     0.9996          1 
  19     rs7253931     0.1051     0.1051          1          1          1          1     0.9996          1 
  19   rs138174609     0.1051     0.1051          1          1          1          1     0.9996          1 
  19   rs141491311     0.1051     0.1051          1          1          1          1     0.9996          1 
  19    rs11465408     0.1052     0.1052          1          1          1          1     0.9996          1 
  19   rs565422232     0.1053     0.1053          1          1          1          1     0.9996          1 
  19     rs7257555     0.1053     0.1053          1          1          1          1     0.9996          1 
  19    rs73490712     0.1054     0.1054          1          1          1          1     0.9996          1 
  19   rs112187716     0.1054     0.1054          1          1          1          1     0.9996          1 
  19    rs17160196     0.1057     0.1057          1          1          1          1     0.9996          1 
  19    rs12974088     0.1057     0.1057          1          1          1          1     0.9996          1 
  19    rs12983084     0.1057     0.1057          1          1          1          1     0.9996          1 
  19    rs73009364     0.1057     0.1057          1          1          1          1     0.9996          1 
  19    rs11465412     0.1059     0.1059          1          1          1          1     0.9996          1 
  19    rs11465411     0.1059     0.1059          1          1          1          1     0.9996          1 
  19    rs11465410     0.1059     0.1059          1          1          1          1     0.9996          1 
  19    rs11465409     0.1059     0.1059          1          1          1          1     0.9996          1 
  19     rs3760749     0.1062     0.1062          1          1          1          1     0.9996          1 
  19     rs8107517     0.1062     0.1062          1          1          1          1     0.9996          1 
  19      rs594793     0.1064     0.1064          1          1          1          1     0.9996          1 
  19      rs381110     0.1064     0.1064          1          1          1          1     0.9996          1 
  19    rs11569538     0.1064     0.1064          1          1          1          1     0.9996          1 
  19     rs8100501     0.1064     0.1064          1          1          1          1     0.9996          1 
  19    rs10417142     0.1064     0.1064          1          1          1          1     0.9996          1 
  19    rs11881673      0.107      0.107          1          1          1          1     0.9996          1 
  19   rs148495040      0.107      0.107          1          1          1          1     0.9996          1 
  19   rs115078925      0.107      0.107          1          1          1          1     0.9996          1 
  19    rs10420945     0.1072     0.1072          1          1          1          1     0.9996          1 
  19    rs10416045     0.1072     0.1072          1          1          1          1     0.9996          1 
  19    rs10406670     0.1072     0.1072          1          1          1          1     0.9996          1 
  19    rs11670820     0.1072     0.1072          1          1          1          1     0.9996          1 
  19   rs561928378     0.1072     0.1072          1          1          1          1     0.9996          1 
  19    rs12973507     0.1072     0.1072          1          1          1          1     0.9996          1 
  19     rs2642217     0.1072     0.1072          1          1          1          1     0.9996          1 
  19      rs344569     0.1072     0.1072          1          1          1          1     0.9996          1 
  19      rs344568     0.1072     0.1072          1          1          1          1     0.9996          1 
  19    rs11085224     0.1075     0.1075          1          1          1          1     0.9996          1 
  19    rs10411029     0.1076     0.1076          1          1          1          1     0.9996          1 
  19    rs11085182     0.1076     0.1076          1          1          1          1     0.9996          1 
  19     rs4029443     0.1078     0.1078          1          1          1          1     0.9996          1 
  19     rs8103617     0.1078     0.1078          1          1          1          1     0.9996          1 
  19      rs794083     0.1078     0.1078          1          1          1          1     0.9996          1 
  19   rs374138569     0.1078     0.1078          1          1          1          1     0.9996          1 
  19   rs577033571     0.1078     0.1078          1          1          1          1     0.9996          1 
  19     rs1808531     0.1082     0.1082          1          1          1          1     0.9996          1 
  19   rs141867010     0.1083     0.1083          1          1          1          1     0.9996          1 
  19   rs116423877     0.1083     0.1083          1          1          1          1     0.9996          1 
  19     rs7258955     0.1083     0.1083          1          1          1          1     0.9996          1 
  19   rs114982195     0.1083     0.1083          1          1          1          1     0.9996          1 
  19   rs150197522     0.1084     0.1084          1          1          1          1     0.9996          1 
  19    rs73492827     0.1086     0.1086          1          1          1          1     0.9996          1 
  19    rs71177188     0.1086     0.1086          1          1          1          1     0.9996          1 
  19    rs59667403     0.1087     0.1087          1          1          1          1     0.9996          1 
  19    rs73492792     0.1087     0.1087          1          1          1          1     0.9996          1 
  19    rs73492796     0.1087     0.1087          1          1          1          1     0.9996          1 
  19    rs10405956     0.1088     0.1088          1          1          1          1     0.9996          1 
  19    rs10418929     0.1088     0.1088          1          1          1          1     0.9996          1 
  19    rs72997063     0.1089     0.1089          1          1          1          1     0.9996          1 
  19   rs569662146     0.1089     0.1089          1          1          1          1     0.9996          1 
  19   rs528932392     0.1089     0.1089          1          1          1          1     0.9996          1 
  19   rs534438586     0.1089     0.1089          1          1          1          1     0.9996          1 
  19   rs188197622     0.1089     0.1089          1          1          1          1     0.9996          1 
  19   rs117405190     0.1091     0.1091          1          1          1          1     0.9996          1 
  19    rs12975181     0.1091     0.1091          1          1          1          1     0.9996          1 
  19   rs575097421     0.1091     0.1091          1          1          1          1     0.9996          1 
  19     rs7260578     0.1098     0.1098          1          1          1          1     0.9996          1 
  19     rs7248276       0.11       0.11          1          1          1          1     0.9996          1 
  19     rs7251600       0.11       0.11          1          1          1          1     0.9996          1 
  19    rs72990435     0.1103     0.1103          1          1          1          1     0.9996          1 
  19    rs77017193     0.1103     0.1103          1          1          1          1     0.9996          1 
  19     rs8108362     0.1104     0.1104          1          1          1          1     0.9996          1 
  19    rs11881470     0.1104     0.1104          1          1          1          1     0.9996          1 
  19    rs34915776     0.1106     0.1106          1          1          1          1     0.9996          1 
  19   rs113552283     0.1106     0.1106          1          1          1          1     0.9996          1 
  19   rs201723121     0.1107     0.1107          1          1          1          1     0.9996          1 
  19    rs10406487     0.1108     0.1108          1          1          1          1     0.9996          1 
  19     rs8113119      0.111      0.111          1          1          1          1     0.9996          1 
  19    rs34545467      0.111      0.111          1          1          1          1     0.9996          1 
  19    rs62123333      0.111      0.111          1          1          1          1     0.9996          1 
  19    rs11569536     0.1114     0.1114          1          1          1          1     0.9996          1 
  19    rs11671297     0.1115     0.1115          1          1          1          1     0.9996          1 
  19   rs184027276     0.1116     0.1116          1          1          1          1     0.9996          1 
  19     rs8106226     0.1118     0.1118          1          1          1          1     0.9996          1 
  19     rs2446193     0.1118     0.1118          1          1          1          1     0.9996          1 
  19     rs2436488     0.1118     0.1118          1          1          1          1     0.9996          1 
  19   rs113884244     0.1119     0.1119          1          1          1          1     0.9996          1 
  19    rs58096320      0.112      0.112          1          1          1          1     0.9996          1 
  19    rs61699527      0.112      0.112          1          1          1          1     0.9996          1 
  19   rs538224801     0.1121     0.1121          1          1          1          1     0.9996          1 
  19   rs535612146     0.1122     0.1122          1          1          1          1     0.9996          1 
  19       rs76274     0.1122     0.1122          1          1          1          1     0.9996          1 
  19   rs143365332     0.1122     0.1122          1          1          1          1     0.9996          1 
  19     rs5827044     0.1123     0.1123          1          1          1          1     0.9996          1 
  19   rs142047397     0.1124     0.1124          1          1          1          1     0.9996          1 
  19     rs8103473     0.1124     0.1124          1          1          1          1     0.9996          1 
  19    rs66534104     0.1124     0.1124          1          1          1          1     0.9996          1 
  19    rs11881897     0.1124     0.1124          1          1          1          1     0.9996          1 
  19     rs2336168     0.1125     0.1125          1          1          1          1     0.9996          1 
  19     rs9749262     0.1125     0.1125          1          1          1          1     0.9996          1 
  19     rs8103131     0.1125     0.1125          1          1          1          1     0.9996          1 
  19     rs7259572     0.1125     0.1125          1          1          1          1     0.9996          1 
  19     rs2303112     0.1125     0.1125          1          1          1          1     0.9996          1 
  19   rs111896090     0.1126     0.1126          1          1          1          1     0.9996          1 
  19   rs151035890     0.1127     0.1127          1          1          1          1     0.9996          1 
  19    rs58505260     0.1128     0.1128          1          1          1          1     0.9996          1 
  19    rs34231616     0.1128     0.1128          1          1          1          1     0.9996          1 
  19     rs4804224     0.1128     0.1128          1          1          1          1     0.9996          1 
  19    rs35475615     0.1128     0.1128          1          1          1          1     0.9996          1 
  19    rs11260023     0.1128     0.1128          1          1          1          1     0.9996          1 
  19    rs11260024     0.1128     0.1128          1          1          1          1     0.9996          1 
  19    rs10518270     0.1128     0.1128          1          1          1          1     0.9996          1 
  19   rs145827860     0.1128     0.1128          1          1          1          1     0.9996          1 
  19    rs11260025     0.1128     0.1128          1          1          1          1     0.9996          1 
  19     rs8111760     0.1128     0.1128          1          1          1          1     0.9996          1 
  19   rs151212242     0.1128     0.1128          1          1          1          1     0.9996          1 
  19   rs373634809     0.1128     0.1128          1          1          1          1     0.9996          1 
  19     rs4804786     0.1128     0.1128          1          1          1          1     0.9996          1 
  19     rs4804226     0.1128     0.1128          1          1          1          1     0.9996          1 
  19    rs59702858     0.1128     0.1128          1          1          1          1     0.9996          1 
  19    rs57053900     0.1128     0.1128          1          1          1          1     0.9996          1 
  19    rs57189619     0.1128     0.1128          1          1          1          1     0.9996          1 
  19   rs150401095     0.1128     0.1128          1          1          1          1     0.9996          1 
  19      rs301409     0.1131     0.1131          1          1          1          1     0.9996          1 
  19      rs301411     0.1131     0.1131          1          1          1          1     0.9996          1 
  19      rs301412     0.1131     0.1131          1          1          1          1     0.9996          1 
  19      rs172525     0.1131     0.1131          1          1          1          1     0.9996          1 
  19      rs301416     0.1131     0.1131          1          1          1          1     0.9996          1 
  19      rs301417     0.1131     0.1131          1          1          1          1     0.9996          1 
  19   rs112771505     0.1131     0.1131          1          1          1          1     0.9996          1 
  19     rs7248719     0.1131     0.1131          1          1          1          1     0.9996          1 
  19     rs8108133     0.1132     0.1132          1          1          1          1     0.9996          1 
  19     rs4480916     0.1132     0.1132          1          1          1          1     0.9996          1 
  19     rs4387697     0.1132     0.1132          1          1          1          1     0.9996          1 
  19     rs4387698     0.1132     0.1132          1          1          1          1     0.9996          1 
  19     rs4387699     0.1132     0.1132          1          1          1          1     0.9996          1 
  19     rs4369785     0.1132     0.1132          1          1          1          1     0.9996          1 
  19     rs7507340     0.1132     0.1132          1          1          1          1     0.9996          1 
  19    rs34983130     0.1132     0.1132          1          1          1          1     0.9996          1 
  19     rs8102689     0.1132     0.1132          1          1          1          1     0.9996          1 
  19     rs8102795     0.1132     0.1132          1          1          1          1     0.9996          1 
  19   rs114732703     0.1133     0.1133          1          1          1          1     0.9996          1 
  19   rs115391567     0.1133     0.1133          1          1          1          1     0.9996          1 
  19    rs73503784     0.1133     0.1133          1          1          1          1     0.9996          1 
  19    rs62120169     0.1134     0.1134          1          1          1          1     0.9996          1 
  19    rs57702653     0.1134     0.1134          1          1          1          1     0.9996          1 
  19    rs60781488     0.1134     0.1134          1          1          1          1     0.9996          1 
  19    rs57167556     0.1134     0.1134          1          1          1          1     0.9996          1 
  19    rs11670052     0.1134     0.1134          1          1          1          1     0.9996          1 
  19      rs752410     0.1134     0.1134          1          1          1          1     0.9996          1 
  19    rs62120176     0.1134     0.1134          1          1          1          1     0.9996          1 
  19    rs10416402     0.1135     0.1135          1          1          1          1     0.9996          1 
  19   rs113252451     0.1135     0.1135          1          1          1          1     0.9996          1 
  19     rs4343404     0.1135     0.1135          1          1          1          1     0.9996          1 
  19    rs10417955     0.1135     0.1135          1          1          1          1     0.9996          1 
  19    rs10411725     0.1135     0.1135          1          1          1          1     0.9996          1 
  19    rs10418213     0.1135     0.1135          1          1          1          1     0.9996          1 
  19    rs10412152     0.1135     0.1135          1          1          1          1     0.9996          1 
  19      rs759817     0.1137     0.1137          1          1          1          1     0.9996          1 
  19     rs2081172     0.1137     0.1137          1          1          1          1     0.9996          1 
  19    rs56776555     0.1138     0.1138          1          1          1          1     0.9996          1 
  19     rs8100585     0.1138     0.1138          1          1          1          1     0.9996          1 
  19    rs11882912     0.1138     0.1138          1          1          1          1     0.9996          1 
  19   rs575304121     0.1138     0.1138          1          1          1          1     0.9996          1 
  19   rs544422202     0.1138     0.1138          1          1          1          1     0.9996          1 
  19    rs72528597     0.1139     0.1139          1          1          1          1     0.9996          1 
  19    rs28429860     0.1142     0.1142          1          1          1          1     0.9996          1 
  19   rs529936410     0.1144     0.1144          1          1          1          1     0.9996          1 
  19   rs564990750     0.1145     0.1145          1          1          1          1     0.9996          1 
  19   rs576062098     0.1152     0.1152          1          1          1          1     0.9996          1 
  19    rs60476970     0.1152     0.1152          1          1          1          1     0.9996          1 
  19    rs57038171     0.1152     0.1152          1          1          1          1     0.9996          1 
  19     rs4804299     0.1153     0.1153          1          1          1          1     0.9996          1 
  19    rs11672259     0.1154     0.1154          1          1          1          1     0.9996          1 
  19       rs42316     0.1158     0.1158          1          1          1          1     0.9996          1 
  19   rs150648144     0.1161     0.1161          1          1          1          1     0.9996          1 
  19   rs188572403     0.1162     0.1162          1          1          1          1     0.9996          1 
  19   rs116185674     0.1162     0.1162          1          1          1          1     0.9996          1 
  19   rs114047385     0.1162     0.1162          1          1          1          1     0.9996          1 
  19      rs171094     0.1164     0.1164          1          1          1          1     0.9996          1 
  19    rs34833262     0.1164     0.1164          1          1          1          1     0.9996          1 
  19    rs73920309     0.1166     0.1166          1          1          1          1     0.9996          1 
  19    rs75379207     0.1169     0.1169          1          1          1          1     0.9996          1 
  19    rs10406499     0.1171     0.1171          1          1          1          1     0.9996          1 
  19     rs2396141     0.1171     0.1171          1          1          1          1     0.9996          1 
  19   rs562144613     0.1173     0.1173          1          1          1          1     0.9996          1 
  19    rs34512401     0.1173     0.1173          1          1          1          1     0.9996          1 
  19     rs8112982     0.1174     0.1174          1          1          1          1     0.9996          1 
  19     rs4804211     0.1176     0.1176          1          1          1          1     0.9996          1 
  19     rs4328554     0.1178     0.1178          1          1          1          1     0.9996          1 
  19   rs372718130     0.1179     0.1179          1          1          1          1     0.9996          1 
  19   rs138751440      0.118      0.118          1          1          1          1     0.9996          1 
  19   rs149289785      0.118      0.118          1          1          1          1     0.9996          1 
  19     rs2396187      0.118      0.118          1          1          1          1     0.9996          1 
  19    rs11335901      0.118      0.118          1          1          1          1     0.9996          1 
  19     rs8113542      0.118      0.118          1          1          1          1     0.9996          1 
  19     rs2042901      0.118      0.118          1          1          1          1     0.9996          1 
  19    rs10411808     0.1181     0.1181          1          1          1          1     0.9996          1 
  19    rs10412122     0.1181     0.1181          1          1          1          1     0.9996          1 
  19     rs4807836     0.1186     0.1186          1          1          1          1     0.9996          1 
  19   rs112313255     0.1186     0.1186          1          1          1          1     0.9996          1 
  19    rs34013452     0.1186     0.1186          1          1          1          1     0.9996          1 
  19   rs545441514     0.1189     0.1189          1          1          1          1     0.9996          1 
  19    rs11881218     0.1189     0.1189          1          1          1          1     0.9996          1 
  19    rs10412186     0.1189     0.1189          1          1          1          1     0.9996          1 
  19     rs2967732     0.1189     0.1189          1          1          1          1     0.9996          1 
  19    rs73920703     0.1192     0.1192          1          1          1          1     0.9996          1 
  19    rs77971255     0.1192     0.1192          1          1          1          1     0.9996          1 
  19    rs73920704     0.1192     0.1192          1          1          1          1     0.9996          1 
  19   rs142562246     0.1192     0.1192          1          1          1          1     0.9996          1 
  19   rs145810437     0.1192     0.1192          1          1          1          1     0.9996          1 
  19    rs36016119     0.1197     0.1197          1          1          1          1     0.9996          1 
  19     rs8106126     0.1197     0.1197          1          1          1          1     0.9996          1 
  19    rs12151091     0.1197     0.1197          1          1          1          1     0.9996          1 
  19      rs331677     0.1201     0.1201          1          1          1          1     0.9996          1 
  19   rs184075301     0.1202     0.1202          1          1          1          1     0.9996          1 
  19     rs1812397     0.1203     0.1203          1          1          1          1     0.9996          1 
  19   rs115047582     0.1203     0.1203          1          1          1          1     0.9996          1 
  19    rs16978945     0.1203     0.1203          1          1          1          1     0.9996          1 
  19   rs116037397     0.1205     0.1205          1          1          1          1     0.9996          1 
  19   rs539158902     0.1206     0.1206          1          1          1          1     0.9996          1 
  19      rs484353     0.1206     0.1206          1          1          1          1     0.9996          1 
  19     rs3852883     0.1207     0.1207          1          1          1          1     0.9996          1 
  19    rs55889016      0.121      0.121          1          1          1          1     0.9996          1 
  19    rs11879959     0.1211     0.1211          1          1          1          1     0.9996          1 
  19   rs114607757     0.1211     0.1211          1          1          1          1     0.9996          1 
  19    rs56031102     0.1214     0.1214          1          1          1          1     0.9996          1 
  19     rs1644759     0.1214     0.1214          1          1          1          1     0.9996          1 
  19   rs201114481     0.1215     0.1215          1          1          1          1     0.9996          1 
  19     rs7252712     0.1215     0.1215          1          1          1          1     0.9996          1 
  19     rs8110698     0.1215     0.1215          1          1          1          1     0.9996          1 
  19     rs1560694     0.1215     0.1215          1          1          1          1     0.9996          1 
  19    rs73544817     0.1215     0.1215          1          1          1          1     0.9996          1 
  19     rs3997565     0.1216     0.1216          1          1          1          1     0.9996          1 
  19     rs1820687     0.1216     0.1216          1          1          1          1     0.9996          1 
  19     rs1968255     0.1218     0.1218          1          1          1          1     0.9996          1 
  19   rs111516445     0.1218     0.1218          1          1          1          1     0.9996          1 
  19    rs10416069     0.1221     0.1221          1          1          1          1     0.9996          1 
  19   rs111931215     0.1221     0.1221          1          1          1          1     0.9996          1 
  19   rs113656550     0.1222     0.1222          1          1          1          1     0.9996          1 
  19    rs73488719     0.1222     0.1222          1          1          1          1     0.9996          1 
  19    rs36038439     0.1222     0.1222          1          1          1          1     0.9996          1 
  19   rs111412377     0.1222     0.1222          1          1          1          1     0.9996          1 
  19   rs554271688     0.1222     0.1222          1          1          1          1     0.9996          1 
  19   rs370554352     0.1223     0.1223          1          1          1          1     0.9996          1 
  19    rs11569545     0.1225     0.1225          1          1          1          1     0.9996          1 
  19     rs1389625     0.1225     0.1225          1          1          1          1     0.9996          1 
  19   rs112800456     0.1226     0.1226          1          1          1          1     0.9996          1 
  19     rs2972576     0.1227     0.1227          1          1          1          1     0.9996          1 
  19   rs113994432     0.1228     0.1228          1          1          1          1     0.9996          1 
  19     rs5827026     0.1229     0.1229          1          1          1          1     0.9996          1 
  19    rs59543782      0.123      0.123          1          1          1          1     0.9996          1 
  19     rs7254322     0.1233     0.1233          1          1          1          1     0.9996          1 
  19    rs57546416     0.1233     0.1233          1          1          1          1     0.9996          1 
  19   rs144109185     0.1233     0.1233          1          1          1          1     0.9996          1 
  19   rs565908469     0.1235     0.1235          1          1          1          1     0.9996          1 
  19     rs4453621     0.1236     0.1236          1          1          1          1     0.9996          1 
  19    rs34750539     0.1236     0.1236          1          1          1          1     0.9996          1 
  19      rs574930     0.1238     0.1238          1          1          1          1     0.9996          1 
  19   rs139010928     0.1239     0.1239          1          1          1          1     0.9996          1 
  19    rs62126084     0.1239     0.1239          1          1          1          1     0.9996          1 
  19    rs35988441     0.1239     0.1239          1          1          1          1     0.9996          1 
  19    rs12975055     0.1239     0.1239          1          1          1          1     0.9996          1 
  19     rs4804780     0.1241     0.1241          1          1          1          1     0.9996          1 
  19    rs35773426     0.1241     0.1241          1          1          1          1     0.9996          1 
  19    rs59560210     0.1242     0.1242          1          1          1          1     0.9996          1 
  19   rs549551792     0.1243     0.1243          1          1          1          1     0.9996          1 
  19     rs7249421     0.1244     0.1244          1          1          1          1     0.9996          1 
  19    rs28504237     0.1244     0.1244          1          1          1          1     0.9996          1 
  19    rs35592775     0.1244     0.1244          1          1          1          1     0.9996          1 
  19    rs28445940     0.1244     0.1244          1          1          1          1     0.9996          1 
  19    rs10416231     0.1244     0.1244          1          1          1          1     0.9996          1 
  19    rs11085218      0.125      0.125          1          1          1          1     0.9996          1 
  19     rs4581824      0.125      0.125          1          1          1          1     0.9996          1 
  19    rs10420883      0.125      0.125          1          1          1          1     0.9996          1 
  19   rs113716290      0.125      0.125          1          1          1          1     0.9996          1 
  19   rs550336615     0.1251     0.1251          1          1          1          1     0.9996          1 
  19   rs151073146     0.1252     0.1252          1          1          1          1     0.9996          1 
  19   rs572240648     0.1255     0.1255          1          1          1          1     0.9996          1 
  19    rs10418885     0.1256     0.1256          1          1          1          1     0.9996          1 
  19   rs111956974     0.1256     0.1256          1          1          1          1     0.9996          1 
  19   rs548499893     0.1256     0.1256          1          1          1          1     0.9996          1 
  19     rs2591593     0.1257     0.1257          1          1          1          1     0.9996          1 
  19     rs2547072     0.1257     0.1257          1          1          1          1     0.9996          1 
  19     rs2547073     0.1257     0.1257          1          1          1          1     0.9996          1 
  19      rs953551     0.1257     0.1257          1          1          1          1     0.9996          1 
  19     rs2591594     0.1257     0.1257          1          1          1          1     0.9996          1 
  19     rs2547074     0.1257     0.1257          1          1          1          1     0.9996          1 
  19     rs2547075     0.1257     0.1257          1          1          1          1     0.9996          1 
  19     rs2547076     0.1257     0.1257          1          1          1          1     0.9996          1 
  19     rs2591595     0.1257     0.1257          1          1          1          1     0.9996          1 
  19     rs2591596     0.1257     0.1257          1          1          1          1     0.9996          1 
  19     rs1862461     0.1257     0.1257          1          1          1          1     0.9996          1 
  19     rs1862462     0.1257     0.1257          1          1          1          1     0.9996          1 
  19     rs2591597     0.1257     0.1257          1          1          1          1     0.9996          1 
  19     rs2547077     0.1257     0.1257          1          1          1          1     0.9996          1 
  19     rs2547078     0.1257     0.1257          1          1          1          1     0.9996          1 
  19     rs2547079     0.1257     0.1257          1          1          1          1     0.9996          1 
  19     rs2431795     0.1257     0.1257          1          1          1          1     0.9996          1 
  19     rs2431794     0.1257     0.1257          1          1          1          1     0.9996          1 
  19     rs7408937     0.1257     0.1257          1          1          1          1     0.9996          1 
  19     rs2431793     0.1257     0.1257          1          1          1          1     0.9996          1 
  19     rs7408459     0.1257     0.1257          1          1          1          1     0.9996          1 
  19     rs2431792     0.1257     0.1257          1          1          1          1     0.9996          1 
  19    rs34817741     0.1257     0.1257          1          1          1          1     0.9996          1 
  19     rs2591598     0.1257     0.1257          1          1          1          1     0.9996          1 
  19     rs2591599     0.1257     0.1257          1          1          1          1     0.9996          1 
  19     rs2441034     0.1257     0.1257          1          1          1          1     0.9996          1 
  19    rs12979861     0.1259     0.1259          1          1          1          1     0.9996          1 
  19    rs28395773      0.126      0.126          1          1          1          1     0.9996          1 
  19     rs2288890      0.126      0.126          1          1          1          1     0.9996          1 
  19     rs2335626      0.126      0.126          1          1          1          1     0.9996          1 
  19     rs7247211     0.1263     0.1263          1          1          1          1     0.9996          1 
  19      rs330881     0.1264     0.1264          1          1          1          1     0.9996          1 
  19      rs447684     0.1264     0.1264          1          1          1          1     0.9996          1 
  19    rs10421790     0.1265     0.1265          1          1          1          1     0.9996          1 
  19      rs459192     0.1266     0.1266          1          1          1          1     0.9996          1 
  19      rs458770     0.1266     0.1266          1          1          1          1     0.9996          1 
  19      rs460069     0.1266     0.1266          1          1          1          1     0.9996          1 
  19     rs8104084     0.1266     0.1266          1          1          1          1     0.9996          1 
  19   rs151052325     0.1266     0.1266          1          1          1          1     0.9996          1 
  19   rs562087704     0.1266     0.1266          1          1          1          1     0.9996          1 
  19    rs60375349     0.1266     0.1266          1          1          1          1     0.9996          1 
  19   rs140854128     0.1266     0.1266          1          1          1          1     0.9996          1 
  19   rs201789523     0.1268     0.1268          1          1          1          1     0.9996          1 
  19    rs57927387     0.1268     0.1268          1          1          1          1     0.9996          1 
  19    rs57346797     0.1269     0.1269          1          1          1          1     0.9996          1 
  19    rs56077168     0.1269     0.1269          1          1          1          1     0.9996          1 
  19   rs113431901     0.1269     0.1269          1          1          1          1     0.9996          1 
  19   rs112036347     0.1269     0.1269          1          1          1          1     0.9996          1 
  19    rs34725772      0.127      0.127          1          1          1          1     0.9996          1 
  19      rs331686      0.127      0.127          1          1          1          1     0.9996          1 
  19    rs56931055      0.127      0.127          1          1          1          1     0.9996          1 
  19   rs144744114     0.1274     0.1274          1          1          1          1     0.9996          1 
  19    rs11882170     0.1274     0.1274          1          1          1          1     0.9996          1 
  19     rs7245949     0.1275     0.1275          1          1          1          1     0.9996          1 
  19     rs7245960     0.1275     0.1275          1          1          1          1     0.9996          1 
  19     rs1609459     0.1275     0.1275          1          1          1          1     0.9996          1 
  19    rs10402812     0.1275     0.1275          1          1          1          1     0.9996          1 
  19    rs12976721     0.1275     0.1275          1          1          1          1     0.9996          1 
  19     rs3752140     0.1275     0.1275          1          1          1          1     0.9996          1 
  19     rs6511722     0.1275     0.1275          1          1          1          1     0.9996          1 
  19    rs10411374     0.1275     0.1275          1          1          1          1     0.9996          1 
  19    rs36204404     0.1279     0.1279          1          1          1          1     0.9996          1 
  19    rs11883233      0.128      0.128          1          1          1          1     0.9996          1 
  19    rs73504753      0.128      0.128          1          1          1          1     0.9996          1 
  19    rs10410943      0.128      0.128          1          1          1          1     0.9996          1 
  19     rs2340550      0.128      0.128          1          1          1          1     0.9996          1 
  19   rs570005155     0.1282     0.1282          1          1          1          1     0.9996          1 
  19    rs12710265     0.1283     0.1283          1          1          1          1     0.9996          1 
  19    rs12977368     0.1283     0.1283          1          1          1          1     0.9996          1 
  19    rs74176693     0.1286     0.1286          1          1          1          1     0.9996          1 
  19     rs2431866     0.1287     0.1287          1          1          1          1     0.9996          1 
  19     rs1799610     0.1287     0.1287          1          1          1          1     0.9996          1 
  19     rs2306199     0.1288     0.1288          1          1          1          1     0.9996          1 
  19    rs78540758     0.1289     0.1289          1          1          1          1     0.9996          1 
  19     rs3852881     0.1289     0.1289          1          1          1          1     0.9996          1 
  19   rs139325431      0.129      0.129          1          1          1          1     0.9996          1 
  19    rs73920663     0.1291     0.1291          1          1          1          1     0.9996          1 
  19    rs77790748     0.1291     0.1291          1          1          1          1     0.9996          1 
  19   rs112574296     0.1291     0.1291          1          1          1          1     0.9996          1 
  19   rs532631342     0.1292     0.1292          1          1          1          1     0.9996          1 
  19     rs1469080     0.1293     0.1293          1          1          1          1     0.9996          1 
  19    rs17000886     0.1293     0.1293          1          1          1          1     0.9996          1 
  19    rs11085805     0.1293     0.1293          1          1          1          1     0.9996          1 
  19     rs1574479     0.1293     0.1293          1          1          1          1     0.9996          1 
  19     rs4520945     0.1293     0.1293          1          1          1          1     0.9996          1 
  19     rs1823056     0.1293     0.1293          1          1          1          1     0.9996          1 
  19    rs12611293     0.1293     0.1293          1          1          1          1     0.9996          1 
  19    rs17000947     0.1293     0.1293          1          1          1          1     0.9996          1 
  19    rs17000950     0.1293     0.1293          1          1          1          1     0.9996          1 
  19    rs73011053     0.1293     0.1293          1          1          1          1     0.9996          1 
  19     rs4239544     0.1293     0.1293          1          1          1          1     0.9996          1 
  19   rs116875888     0.1293     0.1293          1          1          1          1     0.9996          1 
  19   rs116258331     0.1293     0.1293          1          1          1          1     0.9996          1 
  19   rs113959704     0.1293     0.1293          1          1          1          1     0.9996          1 
  19    rs11086000     0.1293     0.1293          1          1          1          1     0.9996          1 
  19   rs115240543     0.1294     0.1294          1          1          1          1     0.9996          1 
  19    rs28381969     0.1294     0.1294          1          1          1          1     0.9996          1 
  19   rs574549195     0.1295     0.1295          1          1          1          1     0.9996          1 
  19    rs74509083     0.1295     0.1295          1          1          1          1     0.9996          1 
  19    rs74554583     0.1295     0.1295          1          1          1          1     0.9996          1 
  19    rs75153965     0.1295     0.1295          1          1          1          1     0.9996          1 
  19   rs115113676     0.1295     0.1295          1          1          1          1     0.9996          1 
  19    rs62120171     0.1295     0.1295          1          1          1          1     0.9996          1 
  19   rs115679261     0.1295     0.1295          1          1          1          1     0.9996          1 
  19    rs55637481     0.1295     0.1295          1          1          1          1     0.9996          1 
  19   rs189936191     0.1299     0.1299          1          1          1          1     0.9996          1 
  19    rs35425863     0.1299     0.1299          1          1          1          1     0.9996          1 
  19    rs12974560     0.1301     0.1301          1          1          1          1     0.9996          1 
  19     rs8104182     0.1304     0.1304          1          1          1          1     0.9996          1 
  19   rs150345088     0.1304     0.1304          1          1          1          1     0.9996          1 
  19     rs4804600     0.1305     0.1305          1          1          1          1     0.9996          1 
  19     rs4804601     0.1305     0.1305          1          1          1          1     0.9996          1 
  19     rs4804602     0.1305     0.1305          1          1          1          1     0.9996          1 
  19     rs4804603     0.1305     0.1305          1          1          1          1     0.9996          1 
  19    rs11260069     0.1305     0.1305          1          1          1          1     0.9996          1 
  19    rs11260070     0.1305     0.1305          1          1          1          1     0.9996          1 
  19    rs11260072     0.1305     0.1305          1          1          1          1     0.9996          1 
  19    rs11260073     0.1305     0.1305          1          1          1          1     0.9996          1 
  19    rs12462193     0.1305     0.1305          1          1          1          1     0.9996          1 
  19    rs11260075     0.1305     0.1305          1          1          1          1     0.9996          1 
  19    rs11260076     0.1305     0.1305          1          1          1          1     0.9996          1 
  19   rs111383645     0.1305     0.1305          1          1          1          1     0.9996          1 
  19     rs7249195     0.1305     0.1305          1          1          1          1     0.9996          1 
  19     rs7249339     0.1305     0.1305          1          1          1          1     0.9996          1 
  19    rs11673513     0.1305     0.1305          1          1          1          1     0.9996          1 
  19     rs8107535     0.1305     0.1305          1          1          1          1     0.9996          1 
  19     rs8112164     0.1305     0.1305          1          1          1          1     0.9996          1 
  19     rs8111332     0.1305     0.1305          1          1          1          1     0.9996          1 
  19     rs8108993     0.1305     0.1305          1          1          1          1     0.9996          1 
  19     rs8100171     0.1305     0.1305          1          1          1          1     0.9996          1 
  19    rs12461568     0.1305     0.1305          1          1          1          1     0.9996          1 
  19     rs7248093     0.1305     0.1305          1          1          1          1     0.9996          1 
  19    rs12460296     0.1305     0.1305          1          1          1          1     0.9996          1 
  19    rs66522268     0.1305     0.1305          1          1          1          1     0.9996          1 
  19    rs12463247     0.1305     0.1305          1          1          1          1     0.9996          1 
  19    rs12462162     0.1305     0.1305          1          1          1          1     0.9996          1 
  19     rs7247996     0.1305     0.1305          1          1          1          1     0.9996          1 
  19    rs12983052     0.1305     0.1305          1          1          1          1     0.9996          1 
  19   rs150926741     0.1305     0.1305          1          1          1          1     0.9996          1 
  19    rs11882881     0.1306     0.1306          1          1          1          1     0.9996          1 
  19     rs2967740      0.131      0.131          1          1          1          1     0.9996          1 
  19    rs73923403     0.1312     0.1312          1          1          1          1     0.9996          1 
  19     rs2431781     0.1312     0.1312          1          1          1          1     0.9996          1 
  19     rs2438508     0.1312     0.1312          1          1          1          1     0.9996          1 
  19     rs7260399     0.1315     0.1315          1          1          1          1     0.9996          1 
  19   rs111798745      0.132      0.132          1          1          1          1     0.9996          1 
  19    rs57819446      0.132      0.132          1          1          1          1     0.9996          1 
  19    rs60772715     0.1321     0.1321          1          1          1          1     0.9996          1 
  19     rs4275954     0.1321     0.1321          1          1          1          1     0.9996          1 
  19    rs11673432     0.1321     0.1321          1          1          1          1     0.9996          1 
  19   rs146428884     0.1322     0.1322          1          1          1          1     0.9996          1 
  19   rs140866302     0.1322     0.1322          1          1          1          1     0.9996          1 
  19     rs3813776     0.1322     0.1322          1          1          1          1     0.9996          1 
  19     rs3813775     0.1322     0.1322          1          1          1          1     0.9996          1 
  19     rs3813774     0.1322     0.1322          1          1          1          1     0.9996          1 
  19     rs4132068     0.1324     0.1324          1          1          1          1     0.9996          1 
  19     rs7507547     0.1324     0.1324          1          1          1          1     0.9996          1 
  19      rs918535     0.1324     0.1324          1          1          1          1     0.9996          1 
  19    rs56079027     0.1325     0.1325          1          1          1          1     0.9996          1 
  19     rs2608894     0.1325     0.1325          1          1          1          1     0.9996          1 
  19   rs148055651     0.1327     0.1327          1          1          1          1     0.9996          1 
  19    rs10401335     0.1327     0.1327          1          1          1          1     0.9996          1 
  19    rs10423059     0.1327     0.1327          1          1          1          1     0.9996          1 
  19   rs113000102     0.1329     0.1329          1          1          1          1     0.9996          1 
  19    rs75283770     0.1329     0.1329          1          1          1          1     0.9996          1 
  19    rs10419294     0.1329     0.1329          1          1          1          1     0.9996          1 
  19     rs4480917     0.1329     0.1329          1          1          1          1     0.9996          1 
  19      rs577554      0.133      0.133          1          1          1          1     0.9996          1 
  19    rs74549644     0.1331     0.1331          1          1          1          1     0.9996          1 
  19    rs78045374     0.1331     0.1331          1          1          1          1     0.9996          1 
  19   rs111345834     0.1331     0.1331          1          1          1          1     0.9996          1 
  19    rs28506987     0.1332     0.1332          1          1          1          1     0.9996          1 
  19    rs75195041     0.1333     0.1333          1          1          1          1     0.9996          1 
  19      rs890856     0.1334     0.1334          1          1          1          1     0.9996          1 
  19    rs12151140     0.1334     0.1334          1          1          1          1     0.9996          1 
  19   rs555276719     0.1336     0.1336          1          1          1          1     0.9996          1 
  19   rs115241681     0.1336     0.1336          1          1          1          1     0.9996          1 
  19   rs111673172     0.1336     0.1336          1          1          1          1     0.9996          1 
  19    rs79241732     0.1337     0.1337          1          1          1          1     0.9996          1 
  19    rs12710097     0.1337     0.1337          1          1          1          1     0.9996          1 
  19    rs80096805     0.1337     0.1337          1          1          1          1     0.9996          1 
  19    rs11882630     0.1338     0.1338          1          1          1          1     0.9996          1 
  19      rs489056      0.134      0.134          1          1          1          1     0.9996          1 
  19      rs432643     0.1341     0.1341          1          1          1          1     0.9996          1 
  19     rs8103744     0.1342     0.1342          1          1          1          1     0.9996          1 
  19   rs193014351     0.1343     0.1343          1          1          1          1     0.9996          1 
  19    rs74180117     0.1343     0.1343          1          1          1          1     0.9996          1 
  19   rs200110031     0.1344     0.1344          1          1          1          1     0.9996          1 
  19   rs200466853     0.1344     0.1344          1          1          1          1     0.9996          1 
  19    rs73505706     0.1348     0.1348          1          1          1          1     0.9996          1 
  19   rs530047941     0.1349     0.1349          1          1          1          1     0.9996          1 
  19    rs10412674     0.1349     0.1349          1          1          1          1     0.9996          1 
  19   rs143167378     0.1349     0.1349          1          1          1          1     0.9996          1 
  19    rs28592697     0.1351     0.1351          1          1          1          1     0.9996          1 
  19   rs146887152     0.1353     0.1353          1          1          1          1     0.9996          1 
  19    rs11085776     0.1353     0.1353          1          1          1          1     0.9996          1 
  19   rs562317565     0.1355     0.1355          1          1          1          1     0.9996          1 
  19    rs12981916     0.1355     0.1355          1          1          1          1     0.9996          1 
  19    rs12459717     0.1357     0.1357          1          1          1          1     0.9996          1 
  19     rs2914571     0.1357     0.1357          1          1          1          1     0.9996          1 
  19   rs565461479     0.1361     0.1361          1          1          1          1     0.9996          1 
  19   rs573517136     0.1361     0.1361          1          1          1          1     0.9996          1 
  19   rs372004553     0.1361     0.1361          1          1          1          1     0.9996          1 
  19     rs7255200     0.1365     0.1365          1          1          1          1     0.9996          1 
  19      rs345596     0.1368     0.1368          1          1          1          1     0.9996          1 
  19    rs61732227     0.1371     0.1371          1          1          1          1     0.9996          1 
  19     rs2967726     0.1371     0.1371          1          1          1          1     0.9996          1 
  19     rs4804430     0.1372     0.1372          1          1          1          1     0.9996          1 
  19    rs10402374     0.1372     0.1372          1          1          1          1     0.9996          1 
  19    rs10403073     0.1372     0.1372          1          1          1          1     0.9996          1 
  19    rs34853303     0.1372     0.1372          1          1          1          1     0.9996          1 
  19     rs4804431     0.1372     0.1372          1          1          1          1     0.9996          1 
  19     rs4804432     0.1372     0.1372          1          1          1          1     0.9996          1 
  19     rs9941459     0.1372     0.1372          1          1          1          1     0.9996          1 
  19     rs6512047     0.1372     0.1372          1          1          1          1     0.9996          1 
  19    rs34025502     0.1372     0.1372          1          1          1          1     0.9996          1 
  19     rs6512049     0.1372     0.1372          1          1          1          1     0.9996          1 
  19    rs10411146     0.1372     0.1372          1          1          1          1     0.9996          1 
  19     rs1645800     0.1372     0.1372          1          1          1          1     0.9996          1 
  19   rs375635492     0.1372     0.1372          1          1          1          1     0.9996          1 
  19   rs148336249     0.1374     0.1374          1          1          1          1     0.9996          1 
  19    rs58377892     0.1376     0.1376          1          1          1          1     0.9996          1 
  19    rs73504716     0.1376     0.1376          1          1          1          1     0.9996          1 
  19    rs58775578     0.1376     0.1376          1          1          1          1     0.9996          1 
  19    rs77483160     0.1376     0.1376          1          1          1          1     0.9996          1 
  19    rs73504749     0.1376     0.1376          1          1          1          1     0.9996          1 
  19    rs73504751     0.1376     0.1376          1          1          1          1     0.9996          1 
  19   rs141026444     0.1376     0.1376          1          1          1          1     0.9996          1 
  19   rs111305530     0.1376     0.1376          1          1          1          1     0.9996          1 
  19   rs111668934     0.1376     0.1376          1          1          1          1     0.9996          1 
  19   rs112446668     0.1376     0.1376          1          1          1          1     0.9996          1 
  19    rs73504761     0.1376     0.1376          1          1          1          1     0.9996          1 
  19    rs41375152     0.1376     0.1376          1          1          1          1     0.9996          1 
  19    rs73504769     0.1376     0.1376          1          1          1          1     0.9996          1 
  19    rs28606541     0.1376     0.1376          1          1          1          1     0.9996          1 
  19   rs140274045     0.1377     0.1377          1          1          1          1     0.9996          1 
  19     rs8103593      0.138      0.138          1          1          1          1     0.9996          1 
  19   rs138643889     0.1381     0.1381          1          1          1          1     0.9996          1 
  19    rs35869471     0.1383     0.1383          1          1          1          1     0.9996          1 
  19     rs8109354     0.1383     0.1383          1          1          1          1     0.9996          1 
  19    rs12979161     0.1383     0.1383          1          1          1          1     0.9996          1 
  19    rs78569445     0.1383     0.1383          1          1          1          1     0.9996          1 
  19      rs610445     0.1384     0.1384          1          1          1          1     0.9996          1 
  19      rs592635     0.1384     0.1384          1          1          1          1     0.9996          1 
  19      rs652260     0.1384     0.1384          1          1          1          1     0.9996          1 
  19      rs569175     0.1384     0.1384          1          1          1          1     0.9996          1 
  19      rs667295     0.1384     0.1384          1          1          1          1     0.9996          1 
  19    rs34812751     0.1384     0.1384          1          1          1          1     0.9996          1 
  19      rs590394     0.1384     0.1384          1          1          1          1     0.9996          1 
  19   rs112421825     0.1384     0.1384          1          1          1          1     0.9996          1 
  19      rs557328     0.1384     0.1384          1          1          1          1     0.9996          1 
  19    rs55656533     0.1384     0.1384          1          1          1          1     0.9996          1 
  19    rs10164286     0.1384     0.1384          1          1          1          1     0.9996          1 
  19      rs604938     0.1384     0.1384          1          1          1          1     0.9996          1 
  19     rs1651016     0.1384     0.1384          1          1          1          1     0.9996          1 
  19     rs1645005     0.1384     0.1384          1          1          1          1     0.9996          1 
  19    rs57512338     0.1384     0.1384          1          1          1          1     0.9996          1 
  19      rs515068     0.1384     0.1384          1          1          1          1     0.9996          1 
  19   rs112033746     0.1384     0.1384          1          1          1          1     0.9996          1 
  19      rs475729     0.1384     0.1384          1          1          1          1     0.9996          1 
  19     rs7246194     0.1384     0.1384          1          1          1          1     0.9996          1 
  19     rs2307001     0.1384     0.1384          1          1          1          1     0.9996          1 
  19    rs74906739     0.1384     0.1384          1          1          1          1     0.9996          1 
  19   rs138338118     0.1384     0.1384          1          1          1          1     0.9996          1 
  19     rs2967641     0.1385     0.1385          1          1          1          1     0.9996          1 
  19    rs58532964     0.1386     0.1386          1          1          1          1     0.9996          1 
  19    rs12710100     0.1387     0.1387          1          1          1          1     0.9996          1 
  19   rs370526873     0.1388     0.1388          1          1          1          1     0.9996          1 
  19   rs569389578     0.1388     0.1388          1          1          1          1     0.9996          1 
  19   rs113479570     0.1389     0.1389          1          1          1          1     0.9996          1 
  19    rs73493671     0.1389     0.1389          1          1          1          1     0.9996          1 
  19     rs2456795     0.1389     0.1389          1          1          1          1     0.9996          1 
  19    rs12979396     0.1389     0.1389          1          1          1          1     0.9996          1 
  19     rs2972575     0.1391     0.1391          1          1          1          1     0.9996          1 
  19     rs2913950     0.1391     0.1391          1          1          1          1     0.9996          1 
  19     rs4332847     0.1391     0.1391          1          1          1          1     0.9996          1 
  19     rs2972577     0.1391     0.1391          1          1          1          1     0.9996          1 
  19   rs148009606     0.1391     0.1391          1          1          1          1     0.9996          1 
  19     rs2972578     0.1391     0.1391          1          1          1          1     0.9996          1 
  19     rs2913952     0.1391     0.1391          1          1          1          1     0.9996          1 
  19     rs2913953     0.1391     0.1391          1          1          1          1     0.9996          1 
  19     rs3097183     0.1391     0.1391          1          1          1          1     0.9996          1 
  19     rs3111568     0.1391     0.1391          1          1          1          1     0.9996          1 
  19    rs35210193     0.1391     0.1391          1          1          1          1     0.9996          1 
  19     rs2913954     0.1391     0.1391          1          1          1          1     0.9996          1 
  19     rs2913955     0.1391     0.1391          1          1          1          1     0.9996          1 
  19      rs890852     0.1391     0.1391          1          1          1          1     0.9996          1 
  19      rs890851     0.1391     0.1391          1          1          1          1     0.9996          1 
  19      rs890850     0.1391     0.1391          1          1          1          1     0.9996          1 
  19   rs139471407     0.1391     0.1391          1          1          1          1     0.9996          1 
  19     rs4999701     0.1391     0.1391          1          1          1          1     0.9996          1 
  19     rs4999702     0.1391     0.1391          1          1          1          1     0.9996          1 
  19    rs62117475     0.1391     0.1391          1          1          1          1     0.9996          1 
  19     rs3097186     0.1391     0.1391          1          1          1          1     0.9996          1 
  19     rs3097187     0.1391     0.1391          1          1          1          1     0.9996          1 
  19     rs2913965     0.1391     0.1391          1          1          1          1     0.9996          1 
  19     rs1638538     0.1393     0.1393          1          1          1          1     0.9996          1 
  19    rs34853923     0.1393     0.1393          1          1          1          1     0.9996          1 
  19     rs8101778     0.1393     0.1393          1          1          1          1     0.9996          1 
  19     rs2002073     0.1393     0.1393          1          1          1          1     0.9996          1 
  19     rs8103638     0.1396     0.1396          1          1          1          1     0.9996          1 
  19   rs542305773     0.1396     0.1396          1          1          1          1     0.9996          1 
  19     rs8102671     0.1397     0.1397          1          1          1          1     0.9996          1 
  19   rs148250548     0.1397     0.1397          1          1          1          1     0.9996          1 
  19    rs73924347     0.1397     0.1397          1          1          1          1     0.9996          1 
  19     rs6603139     0.1397     0.1397          1          1          1          1     0.9996          1 
  19   rs528236835     0.1397     0.1397          1          1          1          1     0.9996          1 
  19   rs143891874     0.1397     0.1397          1          1          1          1     0.9996          1 
  19     rs7257658     0.1397     0.1397          1          1          1          1     0.9996          1 
  19     rs9676439     0.1397     0.1397          1          1          1          1     0.9996          1 
  19    rs78484880     0.1397     0.1397          1          1          1          1     0.9996          1 
  19    rs45571440     0.1397     0.1397          1          1          1          1     0.9996          1 
  19     rs6603140     0.1397     0.1397          1          1          1          1     0.9996          1 
  19    rs73488492     0.1398     0.1398          1          1          1          1     0.9996          1 
  19   rs149252487     0.1399     0.1399          1          1          1          1     0.9996          1 
  19   rs570834299     0.1399     0.1399          1          1          1          1     0.9996          1 
  19     rs1808562       0.14       0.14          1          1          1          1     0.9996          1 
  19    rs34749882     0.1402     0.1402          1          1          1          1     0.9996          1 
  19   rs117172424     0.1403     0.1403          1          1          1          1     0.9996          1 
  19     rs6603113     0.1403     0.1403          1          1          1          1     0.9996          1 
  19     rs8100530     0.1403     0.1403          1          1          1          1     0.9996          1 
  19    rs10420869     0.1403     0.1403          1          1          1          1     0.9996          1 
  19   rs111567889     0.1405     0.1405          1          1          1          1     0.9996          1 
  19    rs62117487     0.1405     0.1405          1          1          1          1     0.9996          1 
  19   rs111500536     0.1405     0.1405          1          1          1          1     0.9996          1 
  19   rs537868498     0.1407     0.1407          1          1          1          1     0.9996          1 
  19    rs79029050     0.1407     0.1407          1          1          1          1     0.9996          1 
  19    rs10402800     0.1408     0.1408          1          1          1          1     0.9996          1 
  19   rs150824898     0.1408     0.1408          1          1          1          1     0.9996          1 
  19     rs2617821      0.141      0.141          1          1          1          1     0.9996          1 
  19    rs57549274     0.1411     0.1411          1          1          1          1     0.9996          1 
  19   rs117282984     0.1412     0.1412          1          1          1          1     0.9996          1 
  19   rs118126232     0.1412     0.1412          1          1          1          1     0.9996          1 
  19    rs73503011     0.1414     0.1414          1          1          1          1     0.9996          1 
  19     rs9710400     0.1415     0.1415          1          1          1          1     0.9996          1 
  19   rs149700437     0.1415     0.1415          1          1          1          1     0.9996          1 
  19   rs111813063     0.1415     0.1415          1          1          1          1     0.9996          1 
  19   rs112404309     0.1415     0.1415          1          1          1          1     0.9996          1 
  19    rs12327609     0.1415     0.1415          1          1          1          1     0.9996          1 
  19    rs12327762     0.1415     0.1415          1          1          1          1     0.9996          1 
  19     rs1609457     0.1415     0.1415          1          1          1          1     0.9996          1 
  19    rs60522586     0.1415     0.1415          1          1          1          1     0.9996          1 
  19    rs58770922     0.1415     0.1415          1          1          1          1     0.9996          1 
  19   rs145644435     0.1416     0.1416          1          1          1          1     0.9996          1 
  19   rs115593058     0.1416     0.1416          1          1          1          1     0.9996          1 
  19     rs8111714     0.1416     0.1416          1          1          1          1     0.9996          1 
  19    rs56941911     0.1417     0.1417          1          1          1          1     0.9996          1 
  19    rs34760309     0.1417     0.1417          1          1          1          1     0.9996          1 
  19     rs2969294      0.142      0.142          1          1          1          1     0.9996          1 
  19     rs7259056     0.1421     0.1421          1          1          1          1     0.9996          1 
  19    rs11668944     0.1421     0.1421          1          1          1          1     0.9996          1 
  19   rs115759563     0.1422     0.1422          1          1          1          1     0.9996          1 
  19   rs114820135     0.1422     0.1422          1          1          1          1     0.9996          1 
  19    rs62107574     0.1422     0.1422          1          1          1          1     0.9996          1 
  19   rs141733782     0.1423     0.1423          1          1          1          1     0.9996          1 
  19    rs10414026     0.1424     0.1424          1          1          1          1     0.9996          1 
  19    rs12979828     0.1424     0.1424          1          1          1          1     0.9996          1 
  19      rs892059     0.1424     0.1424          1          1          1          1     0.9996          1 
  19   rs113983503     0.1427     0.1427          1          1          1          1     0.9996          1 
  19   rs566470329     0.1427     0.1427          1          1          1          1     0.9996          1 
  19    rs73920793     0.1428     0.1428          1          1          1          1     0.9996          1 
  19     rs8109154     0.1428     0.1428          1          1          1          1     0.9996          1 
  19     rs9676341     0.1428     0.1428          1          1          1          1     0.9996          1 
  19     rs8101266     0.1428     0.1428          1          1          1          1     0.9996          1 
  19     rs8101154     0.1428     0.1428          1          1          1          1     0.9996          1 
  19    rs56398196     0.1428     0.1428          1          1          1          1     0.9996          1 
  19    rs73920800     0.1428     0.1428          1          1          1          1     0.9996          1 
  19     rs6512192     0.1428     0.1428          1          1          1          1     0.9996          1 
  19   rs114835419     0.1428     0.1428          1          1          1          1     0.9996          1 
  19   rs143578185     0.1428     0.1428          1          1          1          1     0.9996          1 
  19     rs8106262     0.1428     0.1428          1          1          1          1     0.9996          1 
  19     rs6512248     0.1428     0.1428          1          1          1          1     0.9996          1 
  19     rs6512249     0.1428     0.1428          1          1          1          1     0.9996          1 
  19    rs34491552      0.143      0.143          1          1          1          1     0.9996          1 
  19      rs441751     0.1432     0.1432          1          1          1          1     0.9996          1 
  19    rs11672616     0.1432     0.1432          1          1          1          1     0.9996          1 
  19     rs2967595     0.1433     0.1433          1          1          1          1     0.9996          1 
  19    rs11669654     0.1434     0.1434          1          1          1          1     0.9996          1 
  19   rs535790218     0.1436     0.1436          1          1          1          1     0.9996          1 
  19    rs60881924     0.1436     0.1436          1          1          1          1     0.9996          1 
  19      rs654057     0.1437     0.1437          1          1          1          1     0.9996          1 
  19      rs301415     0.1437     0.1437          1          1          1          1     0.9996          1 
  19    rs12150871     0.1437     0.1437          1          1          1          1     0.9996          1 
  19    rs10412417     0.1437     0.1437          1          1          1          1     0.9996          1 
  19    rs10403521     0.1437     0.1437          1          1          1          1     0.9996          1 
  19   rs113197061     0.1443     0.1443          1          1          1          1     0.9996          1 
  19     rs8107165     0.1443     0.1443          1          1          1          1     0.9996          1 
  19     rs7252830     0.1443     0.1443          1          1          1          1     0.9996          1 
  19     rs7259894     0.1443     0.1443          1          1          1          1     0.9996          1 
  19    rs77551134     0.1443     0.1443          1          1          1          1     0.9996          1 
  19   rs139347220     0.1443     0.1443          1          1          1          1     0.9996          1 
  19    rs11668210      0.145      0.145          1          1          1          1     0.9996          1 
  19   rs113726994     0.1451     0.1451          1          1          1          1     0.9996          1 
  19     rs7259857     0.1452     0.1452          1          1          1          1     0.9996          1 
  19      rs660871     0.1452     0.1452          1          1          1          1     0.9996          1 
  19   rs112216137     0.1454     0.1454          1          1          1          1     0.9996          1 
  19     rs2660489     0.1454     0.1454          1          1          1          1     0.9996          1 
  19     rs1702376     0.1454     0.1454          1          1          1          1     0.9996          1 
  19   rs149936272     0.1454     0.1454          1          1          1          1     0.9996          1 
  19   rs150247709     0.1454     0.1454          1          1          1          1     0.9996          1 
  19   rs115557167     0.1454     0.1454          1          1          1          1     0.9996          1 
  19   rs139830448     0.1454     0.1454          1          1          1          1     0.9996          1 
  19   rs115735420     0.1455     0.1455          1          1          1          1     0.9996          1 
  19   rs115014050     0.1455     0.1455          1          1          1          1     0.9996          1 
  19   rs112210799     0.1455     0.1455          1          1          1          1     0.9996          1 
  19   rs149118980     0.1455     0.1455          1          1          1          1     0.9996          1 
  19   rs113566841     0.1455     0.1455          1          1          1          1     0.9996          1 
  19    rs10403588     0.1455     0.1455          1          1          1          1     0.9996          1 
  19   rs113797077     0.1455     0.1455          1          1          1          1     0.9996          1 
  19   rs540607409     0.1456     0.1456          1          1          1          1     0.9996          1 
  19    rs12983000     0.1458     0.1458          1          1          1          1     0.9996          1 
  19   rs143026481     0.1458     0.1458          1          1          1          1     0.9996          1 
  19    rs73920304     0.1459     0.1459          1          1          1          1     0.9996          1 
  19    rs73920305     0.1459     0.1459          1          1          1          1     0.9996          1 
  19   rs111359523     0.1459     0.1459          1          1          1          1     0.9996          1 
  19      rs330876     0.1463     0.1463          1          1          1          1     0.9996          1 
  19     rs7257726     0.1464     0.1464          1          1          1          1     0.9996          1 
  19   rs140759960     0.1464     0.1464          1          1          1          1     0.9996          1 
  19     rs8099855     0.1464     0.1464          1          1          1          1     0.9996          1 
  19     rs8102052     0.1467     0.1467          1          1          1          1     0.9996          1 
  19   rs141013998     0.1467     0.1467          1          1          1          1     0.9996          1 
  19     rs8105106     0.1467     0.1467          1          1          1          1     0.9996          1 
  19    rs78807434     0.1467     0.1467          1          1          1          1     0.9996          1 
  19   rs112347600     0.1468     0.1468          1          1          1          1     0.9996          1 
  19      rs501580     0.1468     0.1468          1          1          1          1     0.9996          1 
  19    rs67584529     0.1475     0.1475          1          1          1          1     0.9996          1 
  19   rs200102051     0.1475     0.1475          1          1          1          1     0.9996          1 
  19    rs11569422     0.1475     0.1475          1          1          1          1     0.9996          1 
  19    rs71165286     0.1476     0.1476          1          1          1          1     0.9996          1 
  19     rs6510869     0.1477     0.1477          1          1          1          1     0.9996          1 
  19   rs200358837     0.1478     0.1478          1          1          1          1     0.9996          1 
  19      rs574830     0.1478     0.1478          1          1          1          1     0.9996          1 
  19      rs588030     0.1478     0.1478          1          1          1          1     0.9996          1 
  19      rs517737     0.1478     0.1478          1          1          1          1     0.9996          1 
  19      rs645171     0.1478     0.1478          1          1          1          1     0.9996          1 
  19      rs794449     0.1478     0.1478          1          1          1          1     0.9996          1 
  19    rs77825094     0.1478     0.1478          1          1          1          1     0.9996          1 
  19    rs79473638     0.1478     0.1478          1          1          1          1     0.9996          1 
  19   rs535716280     0.1478     0.1478          1          1          1          1     0.9996          1 
  19    rs16993450     0.1478     0.1478          1          1          1          1     0.9996          1 
  19    rs74663027     0.1478     0.1478          1          1          1          1     0.9996          1 
  19   rs113013806     0.1478     0.1478          1          1          1          1     0.9996          1 
  19   rs181609336     0.1478     0.1478          1          1          1          1     0.9996          1 
  19   rs112748429     0.1478     0.1478          1          1          1          1     0.9996          1 
  19   rs111874628     0.1478     0.1478          1          1          1          1     0.9996          1 
  19   rs138702586     0.1478     0.1478          1          1          1          1     0.9996          1 
  19     rs8104855     0.1478     0.1478          1          1          1          1     0.9996          1 
  19   rs111399908     0.1478     0.1478          1          1          1          1     0.9996          1 
  19   rs112467798     0.1478     0.1478          1          1          1          1     0.9996          1 
  19    rs62113363     0.1479     0.1479          1          1          1          1     0.9996          1 
  19   rs183353539     0.1479     0.1479          1          1          1          1     0.9996          1 
  19    rs10412007     0.1481     0.1481          1          1          1          1     0.9996          1 
  19   rs115120742     0.1481     0.1481          1          1          1          1     0.9996          1 
  19    rs77514081     0.1481     0.1481          1          1          1          1     0.9996          1 
  19   rs116082689     0.1481     0.1481          1          1          1          1     0.9996          1 
  19   rs116207857     0.1481     0.1481          1          1          1          1     0.9996          1 
  19   rs115054623     0.1481     0.1481          1          1          1          1     0.9996          1 
  19    rs78074720     0.1481     0.1481          1          1          1          1     0.9996          1 
  19    rs75093002     0.1481     0.1481          1          1          1          1     0.9996          1 
  19    rs76012882     0.1481     0.1481          1          1          1          1     0.9996          1 
  19    rs58693730     0.1481     0.1481          1          1          1          1     0.9996          1 
  19   rs115178519     0.1481     0.1481          1          1          1          1     0.9996          1 
  19    rs78846755     0.1481     0.1481          1          1          1          1     0.9996          1 
  19   rs115329736     0.1481     0.1481          1          1          1          1     0.9996          1 
  19    rs79848801     0.1481     0.1481          1          1          1          1     0.9996          1 
  19    rs11465413     0.1482     0.1482          1          1          1          1     0.9996          1 
  19   rs115968481     0.1483     0.1483          1          1          1          1     0.9996          1 
  19   rs115680553     0.1483     0.1483          1          1          1          1     0.9996          1 
  19    rs77869671     0.1489     0.1489          1          1          1          1     0.9996          1 
  19    rs76176043     0.1489     0.1489          1          1          1          1     0.9996          1 
  19     rs4807857     0.1489     0.1489          1          1          1          1     0.9996          1 
  19    rs28439327     0.1489     0.1489          1          1          1          1     0.9996          1 
  19    rs79522905     0.1489     0.1489          1          1          1          1     0.9996          1 
  19    rs74885005     0.1492     0.1492          1          1          1          1     0.9996          1 
  19     rs2617822     0.1493     0.1493          1          1          1          1     0.9996          1 
  19   rs147912027     0.1493     0.1493          1          1          1          1     0.9996          1 
  19    rs78948874     0.1493     0.1493          1          1          1          1     0.9996          1 
  19   rs113166455     0.1493     0.1493          1          1          1          1     0.9996          1 
  19    rs72996477     0.1496     0.1496          1          1          1          1     0.9996          1 
  19   rs114155466     0.1496     0.1496          1          1          1          1     0.9996          1 
  19    rs10413489     0.1496     0.1496          1          1          1          1     0.9996          1 
  19   rs112732413     0.1497     0.1497          1          1          1          1     0.9996          1 
  19    rs67674022     0.1497     0.1497          1          1          1          1     0.9996          1 
  19      rs252559     0.1498     0.1498          1          1          1          1     0.9996          1 
  19      rs168780     0.1498     0.1498          1          1          1          1     0.9996          1 
  19     rs2453109     0.1498     0.1498          1          1          1          1     0.9996          1 
  19     rs2445794     0.1498     0.1498          1          1          1          1     0.9996          1 
  19   rs112128532       0.15       0.15          1          1          1          1     0.9996          1 
  19    rs73493927       0.15       0.15          1          1          1          1     0.9996          1 
  19    rs73493928       0.15       0.15          1          1          1          1     0.9996          1 
  19   rs535968848       0.15       0.15          1          1          1          1     0.9996          1 
  19   rs113840550       0.15       0.15          1          1          1          1     0.9996          1 
  19    rs60989679       0.15       0.15          1          1          1          1     0.9996          1 
  19   rs376988332       0.15       0.15          1          1          1          1     0.9996          1 
  19    rs62117992     0.1504     0.1504          1          1          1          1     0.9996          1 
  19     rs7254503     0.1504     0.1504          1          1          1          1     0.9996          1 
  19     rs7248922     0.1504     0.1504          1          1          1          1     0.9996          1 
  19    rs10410151     0.1504     0.1504          1          1          1          1     0.9996          1 
  19   rs111745756     0.1506     0.1506          1          1          1          1     0.9996          1 
  19    rs62123149     0.1506     0.1506          1          1          1          1     0.9996          1 
  19     rs7260586     0.1506     0.1506          1          1          1          1     0.9996          1 
  19    rs58668331     0.1506     0.1506          1          1          1          1     0.9996          1 
  19    rs10413844     0.1508     0.1508          1          1          1          1     0.9996          1 
  19     rs4807858     0.1511     0.1511          1          1          1          1     0.9996          1 
  19   rs534407911     0.1511     0.1511          1          1          1          1     0.9996          1 
  19   rs111644945     0.1512     0.1512          1          1          1          1     0.9996          1 
  19    rs10421549     0.1513     0.1513          1          1          1          1     0.9996          1 
  19      rs465162     0.1513     0.1513          1          1          1          1     0.9996          1 
  19   rs111283373     0.1513     0.1513          1          1          1          1     0.9996          1 
  19    rs73498222     0.1515     0.1515          1          1          1          1     0.9996          1 
  19     rs2071347     0.1518     0.1518          1          1          1          1     0.9996          1 
  19      rs520802      0.152      0.152          1          1          1          1     0.9996          1 
  19    rs17703895      0.152      0.152          1          1          1          1     0.9996          1 
  19     rs7256710     0.1521     0.1521          1          1          1          1     0.9996          1 
  19   rs201384847     0.1521     0.1521          1          1          1          1     0.9996          1 
  19     rs8106687     0.1521     0.1521          1          1          1          1     0.9996          1 
  19   rs587697901     0.1522     0.1522          1          1          1          1     0.9996          1 
  19   rs587755852     0.1522     0.1522          1          1          1          1     0.9996          1 
  19    rs28706247     0.1525     0.1525          1          1          1          1     0.9996          1 
  19   rs531888535     0.1528     0.1528          1          1          1          1     0.9996          1 
  19    rs28735077     0.1528     0.1528          1          1          1          1     0.9996          1 
  19   rs545404295     0.1529     0.1529          1          1          1          1     0.9996          1 
  19    rs73925332     0.1529     0.1529          1          1          1          1     0.9996          1 
  19     rs3810222     0.1531     0.1531          1          1          1          1     0.9996          1 
  19     rs3810223     0.1531     0.1531          1          1          1          1     0.9996          1 
  19     rs8101614     0.1533     0.1533          1          1          1          1     0.9996          1 
  19     rs7253795     0.1533     0.1533          1          1          1          1     0.9996          1 
  19     rs7249317     0.1533     0.1533          1          1          1          1     0.9996          1 
  19     rs7254172     0.1533     0.1533          1          1          1          1     0.9996          1 
  19    rs28362437     0.1535     0.1535          1          1          1          1     0.9996          1 
  19   rs547693434     0.1535     0.1535          1          1          1          1     0.9996          1 
  19    esv3643559     0.1535     0.1535          1          1          1          1     0.9996          1 
  19    rs34071630     0.1536     0.1536          1          1          1          1     0.9996          1 
  19   rs145093870     0.1537     0.1537          1          1          1          1     0.9996          1 
  19     rs2335860     0.1537     0.1537          1          1          1          1     0.9996          1 
  19     rs4408640     0.1537     0.1537          1          1          1          1     0.9996          1 
  19   rs138271118     0.1537     0.1537          1          1          1          1     0.9996          1 
  19    rs76705530     0.1537     0.1537          1          1          1          1     0.9996          1 
  19     rs2967634     0.1538     0.1538          1          1          1          1     0.9996          1 
  19   rs112911412     0.1538     0.1538          1          1          1          1     0.9996          1 
  19    rs59703284      0.154      0.154          1          1          1          1     0.9996          1 
  19   rs570927397     0.1543     0.1543          1          1          1          1     0.9996          1 
  19    rs74841173     0.1544     0.1544          1          1          1          1     0.9996          1 
  19    rs28437297     0.1544     0.1544          1          1          1          1     0.9996          1 
  19       rs36246     0.1544     0.1544          1          1          1          1     0.9996          1 
  19      rs551244     0.1544     0.1544          1          1          1          1     0.9996          1 
  19     rs7257704     0.1544     0.1544          1          1          1          1     0.9996          1 
  19   rs115177186     0.1545     0.1545          1          1          1          1     0.9996          1 
  19   rs113999770     0.1545     0.1545          1          1          1          1     0.9996          1 
  19   rs369085071     0.1545     0.1545          1          1          1          1     0.9996          1 
  19    rs28566606     0.1547     0.1547          1          1          1          1     0.9996          1 
  19     rs2860178     0.1548     0.1548          1          1          1          1     0.9996          1 
  19    rs10410040     0.1549     0.1549          1          1          1          1     0.9996          1 
  19   rs114437818     0.1549     0.1549          1          1          1          1     0.9996          1 
  19   rs114878389     0.1549     0.1549          1          1          1          1     0.9996          1 
  19   rs111716431     0.1549     0.1549          1          1          1          1     0.9996          1 
  19    rs73493965     0.1549     0.1549          1          1          1          1     0.9996          1 
  19    rs73493966     0.1549     0.1549          1          1          1          1     0.9996          1 
  19    rs73493968     0.1549     0.1549          1          1          1          1     0.9996          1 
  19    rs73493971     0.1549     0.1549          1          1          1          1     0.9996          1 
  19   rs113398041     0.1549     0.1549          1          1          1          1     0.9996          1 
  19   rs112039104     0.1549     0.1549          1          1          1          1     0.9996          1 
  19    rs73493973     0.1549     0.1549          1          1          1          1     0.9996          1 
  19    rs73493975     0.1549     0.1549          1          1          1          1     0.9996          1 
  19    rs77982873     0.1549     0.1549          1          1          1          1     0.9996          1 
  19    rs77377087     0.1549     0.1549          1          1          1          1     0.9996          1 
  19    rs17159887     0.1549     0.1549          1          1          1          1     0.9996          1 
  19    rs57668221     0.1549     0.1549          1          1          1          1     0.9996          1 
  19    rs61058460     0.1549     0.1549          1          1          1          1     0.9996          1 
  19    rs57889796     0.1549     0.1549          1          1          1          1     0.9996          1 
  19    rs61468896     0.1549     0.1549          1          1          1          1     0.9996          1 
  19    rs74173094      0.155      0.155          1          1          1          1     0.9996          1 
  19    rs11673177     0.1551     0.1551          1          1          1          1     0.9996          1 
  19    rs11085765     0.1551     0.1551          1          1          1          1     0.9996          1 
  19    rs11085766     0.1551     0.1551          1          1          1          1     0.9996          1 
  19    rs35743385     0.1551     0.1551          1          1          1          1     0.9996          1 
  19    rs12985749     0.1551     0.1551          1          1          1          1     0.9996          1 
  19    rs12985992     0.1551     0.1551          1          1          1          1     0.9996          1 
  19    rs12982954     0.1551     0.1551          1          1          1          1     0.9996          1 
  19   rs145890840     0.1551     0.1551          1          1          1          1     0.9996          1 
  19    rs11881469     0.1551     0.1551          1          1          1          1     0.9996          1 
  19    rs35744349     0.1551     0.1551          1          1          1          1     0.9996          1 
  19    rs12976111     0.1551     0.1551          1          1          1          1     0.9996          1 
  19    rs12976122     0.1551     0.1551          1          1          1          1     0.9996          1 
  19    rs12985778     0.1551     0.1551          1          1          1          1     0.9996          1 
  19    rs12610619     0.1555     0.1555          1          1          1          1     0.9996          1 
  19    rs12610640     0.1555     0.1555          1          1          1          1     0.9996          1 
  19      rs637908     0.1556     0.1556          1          1          1          1     0.9996          1 
  19     rs2910357     0.1559     0.1559          1          1          1          1     0.9996          1 
  19     rs2967757     0.1559     0.1559          1          1          1          1     0.9996          1 
  19     rs9749441      0.156      0.156          1          1          1          1     0.9996          1 
  19   rs568892129      0.156      0.156          1          1          1          1     0.9996          1 
  19   rs142286182      0.156      0.156          1          1          1          1     0.9996          1 
  19    rs73922846      0.156      0.156          1          1          1          1     0.9996          1 
  19     rs7250617      0.156      0.156          1          1          1          1     0.9996          1 
  19     rs7256781      0.156      0.156          1          1          1          1     0.9996          1 
  19   rs146501903      0.156      0.156          1          1          1          1     0.9996          1 
  19    rs57138557      0.156      0.156          1          1          1          1     0.9996          1 
  19     rs2341324      0.156      0.156          1          1          1          1     0.9996          1 
  19     rs8113754      0.156      0.156          1          1          1          1     0.9996          1 
  19   rs115417533     0.1561     0.1561          1          1          1          1     0.9996          1 
  19     rs8107661     0.1562     0.1562          1          1          1          1     0.9996          1 
  19   rs201865397     0.1563     0.1563          1          1          1          1     0.9996          1 
  19   rs536268367     0.1565     0.1565          1          1          1          1     0.9996          1 
  19    rs12460744     0.1566     0.1566          1          1          1          1     0.9996          1 
  19    rs56185913     0.1567     0.1567          1          1          1          1     0.9996          1 
  19    rs72993354     0.1567     0.1567          1          1          1          1     0.9996          1 
  19     rs8101396     0.1572     0.1572          1          1          1          1     0.9996          1 
  19     rs4325676     0.1572     0.1572          1          1          1          1     0.9996          1 
  19   rs114905247     0.1573     0.1573          1          1          1          1     0.9996          1 
  19   rs115587758     0.1573     0.1573          1          1          1          1     0.9996          1 
  19   rs114287917     0.1574     0.1574          1          1          1          1     0.9996          1 
  19      rs460915     0.1574     0.1574          1          1          1          1     0.9996          1 
  19    rs12976584     0.1575     0.1575          1          1          1          1     0.9996          1 
  19    rs12976585     0.1575     0.1575          1          1          1          1     0.9996          1 
  19      rs344599      0.158      0.158          1          1          1          1     0.9996          1 
  19      rs344602      0.158      0.158          1          1          1          1     0.9996          1 
  19      rs447196      0.158      0.158          1          1          1          1     0.9996          1 
  19      rs398089      0.158      0.158          1          1          1          1     0.9996          1 
  19     rs4807880      0.158      0.158          1          1          1          1     0.9996          1 
  19      rs344604      0.158      0.158          1          1          1          1     0.9996          1 
  19      rs344605      0.158      0.158          1          1          1          1     0.9996          1 
  19      rs344606      0.158      0.158          1          1          1          1     0.9996          1 
  19     rs7246454      0.158      0.158          1          1          1          1     0.9996          1 
  19     rs2112856      0.158      0.158          1          1          1          1     0.9996          1 
  19    rs56718386      0.158      0.158          1          1          1          1     0.9996          1 
  19     rs6510974     0.1582     0.1582          1          1          1          1     0.9996          1 
  19    rs76140468     0.1583     0.1583          1          1          1          1     0.9996          1 
  19     rs2913964     0.1585     0.1585          1          1          1          1     0.9996          1 
  19   rs111462071     0.1585     0.1585          1          1          1          1     0.9996          1 
  19   rs113684442     0.1585     0.1585          1          1          1          1     0.9996          1 
  19   rs111772668     0.1585     0.1585          1          1          1          1     0.9996          1 
  19    rs73921559     0.1587     0.1587          1          1          1          1     0.9996          1 
  19   rs565368238     0.1587     0.1587          1          1          1          1     0.9996          1 
  19   rs116284610     0.1587     0.1587          1          1          1          1     0.9996          1 
  19     rs7247703     0.1587     0.1587          1          1          1          1     0.9996          1 
  19   rs144306198     0.1587     0.1587          1          1          1          1     0.9996          1 
  19    rs35201413     0.1587     0.1587          1          1          1          1     0.9996          1 
  19    rs79875145     0.1587     0.1587          1          1          1          1     0.9996          1 
  19   rs138898078     0.1587     0.1587          1          1          1          1     0.9996          1 
  19   rs116162614     0.1587     0.1587          1          1          1          1     0.9996          1 
  19   rs114906025     0.1587     0.1587          1          1          1          1     0.9996          1 
  19      rs749969     0.1588     0.1588          1          1          1          1     0.9996          1 
  19   rs114055093     0.1588     0.1588          1          1          1          1     0.9996          1 
  19   rs572642593     0.1589     0.1589          1          1          1          1     0.9996          1 
  19    rs35652200     0.1589     0.1589          1          1          1          1     0.9996          1 
  19     rs7249360     0.1589     0.1589          1          1          1          1     0.9996          1 
  19     rs7246264     0.1589     0.1589          1          1          1          1     0.9996          1 
  19   rs144926843      0.159      0.159          1          1          1          1     0.9996          1 
  19    rs59317050      0.159      0.159          1          1          1          1     0.9996          1 
  19     rs4044435      0.159      0.159          1          1          1          1     0.9996          1 
  19   rs139289266      0.159      0.159          1          1          1          1     0.9996          1 
  19     rs7251420     0.1593     0.1593          1          1          1          1     0.9996          1 
  19   rs139027678     0.1593     0.1593          1          1          1          1     0.9996          1 
  19      rs367443     0.1595     0.1595          1          1          1          1     0.9996          1 
  19     rs4804427     0.1596     0.1596          1          1          1          1     0.9996          1 
  19     rs1493879     0.1598     0.1598          1          1          1          1     0.9996          1 
  19   rs111442782     0.1599     0.1599          1          1          1          1     0.9996          1 
  19    rs11880704     0.1601     0.1601          1          1          1          1     0.9996          1 
  19   rs148833947     0.1603     0.1603          1          1          1          1     0.9996          1 
  19    rs10414137     0.1603     0.1603          1          1          1          1     0.9996          1 
  19    rs67104970     0.1607     0.1607          1          1          1          1     0.9996          1 
  19   rs150066165     0.1609     0.1609          1          1          1          1     0.9996          1 
  19    rs10416160      0.161      0.161          1          1          1          1     0.9996          1 
  19     rs7254206     0.1613     0.1613          1          1          1          1     0.9996          1 
  19    rs12980335     0.1613     0.1613          1          1          1          1     0.9996          1 
  19    rs12052147     0.1613     0.1613          1          1          1          1     0.9996          1 
  19    rs12980113     0.1613     0.1613          1          1          1          1     0.9996          1 
  19     rs7246290     0.1614     0.1614          1          1          1          1     0.9996          1 
  19     rs7258229     0.1614     0.1614          1          1          1          1     0.9996          1 
  19     rs7256990     0.1614     0.1614          1          1          1          1     0.9996          1 
  19     rs7245909     0.1614     0.1614          1          1          1          1     0.9996          1 
  19   rs191382435     0.1618     0.1618          1          1          1          1     0.9996          1 
  19   rs182757779     0.1618     0.1618          1          1          1          1     0.9996          1 
  19    rs11085208      0.162      0.162          1          1          1          1     0.9996          1 
  19     rs1975045     0.1621     0.1621          1          1          1          1     0.9996          1 
  19    rs12979990     0.1622     0.1622          1          1          1          1     0.9996          1 
  19     rs2446210     0.1623     0.1623          1          1          1          1     0.9996          1 
  19     rs2446212     0.1623     0.1623          1          1          1          1     0.9996          1 
  19   rs199815106     0.1624     0.1624          1          1          1          1     0.9996          1 
  19    rs56925352     0.1624     0.1624          1          1          1          1     0.9996          1 
  19   rs112347090     0.1624     0.1624          1          1          1          1     0.9996          1 
  19    rs58969808     0.1624     0.1624          1          1          1          1     0.9996          1 
  19     rs2335525     0.1625     0.1625          1          1          1          1     0.9996          1 
  19   rs112045564     0.1625     0.1625          1          1          1          1     0.9996          1 
  19    rs74810484     0.1625     0.1625          1          1          1          1     0.9996          1 
  19   rs111500942     0.1625     0.1625          1          1          1          1     0.9996          1 
  19   rs113516658     0.1625     0.1625          1          1          1          1     0.9996          1 
  19    rs16993455     0.1625     0.1625          1          1          1          1     0.9996          1 
  19    rs75925971     0.1625     0.1625          1          1          1          1     0.9996          1 
  19    rs35521854     0.1625     0.1625          1          1          1          1     0.9996          1 
  19   rs112742683     0.1626     0.1626          1          1          1          1     0.9996          1 
  19   rs111265669     0.1627     0.1627          1          1          1          1     0.9996          1 
  19   rs112811805     0.1627     0.1627          1          1          1          1     0.9996          1 
  19     rs7257887     0.1632     0.1632          1          1          1          1     0.9996          1 
  19      rs344634     0.1635     0.1635          1          1          1          1     0.9996          1 
  19   rs112093166     0.1637     0.1637          1          1          1          1     0.9996          1 
  19   rs563757725     0.1639     0.1639          1          1          1          1     0.9996          1 
  19   rs200810832     0.1639     0.1639          1          1          1          1     0.9996          1 
  19    rs10402080     0.1639     0.1639          1          1          1          1     0.9996          1 
  19     rs7249549     0.1639     0.1639          1          1          1          1     0.9996          1 
  19    rs12609574      0.164      0.164          1          1          1          1     0.9996          1 
  19     rs8112883      0.164      0.164          1          1          1          1     0.9996          1 
  19    rs12972218      0.164      0.164          1          1          1          1     0.9996          1 
  19     rs4081854     0.1645     0.1645          1          1          1          1     0.9996          1 
  19      rs492092     0.1645     0.1645          1          1          1          1     0.9996          1 
  19      rs620744     0.1645     0.1645          1          1          1          1     0.9996          1 
  19     rs8112277     0.1645     0.1645          1          1          1          1     0.9996          1 
  19     rs6510889     0.1646     0.1646          1          1          1          1     0.9996          1 
  19   rs138939814     0.1647     0.1647          1          1          1          1     0.9996          1 
  19     rs2336170     0.1647     0.1647          1          1          1          1     0.9996          1 
  19     rs2115474     0.1647     0.1647          1          1          1          1     0.9996          1 
  19   rs139741322     0.1647     0.1647          1          1          1          1     0.9996          1 
  19     rs2642201     0.1649     0.1649          1          1          1          1     0.9996          1 
  19    rs55785038      0.165      0.165          1          1          1          1     0.9996          1 
  19    rs10411237      0.165      0.165          1          1          1          1     0.9996          1 
  19    rs11879954      0.165      0.165          1          1          1          1     0.9996          1 
  19    rs11881902      0.165      0.165          1          1          1          1     0.9996          1 
  19      rs446199     0.1651     0.1651          1          1          1          1     0.9996          1 
  19    rs74796085     0.1652     0.1652          1          1          1          1     0.9996          1 
  19   rs530500429     0.1652     0.1652          1          1          1          1     0.9996          1 
  19   rs148744764     0.1653     0.1653          1          1          1          1     0.9996          1 
  19     rs4804412     0.1653     0.1653          1          1          1          1     0.9996          1 
  19   rs113385784     0.1653     0.1653          1          1          1          1     0.9996          1 
  19    rs73490743     0.1653     0.1653          1          1          1          1     0.9996          1 
  19    rs73490744     0.1653     0.1653          1          1          1          1     0.9996          1 
  19   rs557879024     0.1653     0.1653          1          1          1          1     0.9996          1 
  19     rs1651760     0.1655     0.1655          1          1          1          1     0.9996          1 
  19    rs11883325     0.1655     0.1655          1          1          1          1     0.9996          1 
  19      rs173172     0.1658     0.1658          1          1          1          1     0.9996          1 
  19   rs200152943     0.1664     0.1664          1          1          1          1     0.9996          1 
  19    rs16993372     0.1665     0.1665          1          1          1          1     0.9996          1 
  19     rs8108217     0.1665     0.1665          1          1          1          1     0.9996          1 
  19    rs73543060     0.1665     0.1665          1          1          1          1     0.9996          1 
  19    rs11879819     0.1665     0.1665          1          1          1          1     0.9996          1 
  19     rs2446206     0.1666     0.1666          1          1          1          1     0.9996          1 
  19    rs10419596     0.1667     0.1667          1          1          1          1     0.9996          1 
  19   rs200037988     0.1668     0.1668          1          1          1          1     0.9996          1 
  19    rs73493653     0.1672     0.1672          1          1          1          1     0.9996          1 
  19      rs582611     0.1673     0.1673          1          1          1          1     0.9996          1 
  19      rs583984     0.1673     0.1673          1          1          1          1     0.9996          1 
  19      rs563266     0.1673     0.1673          1          1          1          1     0.9996          1 
  19   rs142834025     0.1673     0.1673          1          1          1          1     0.9996          1 
  19   rs115573426     0.1673     0.1673          1          1          1          1     0.9996          1 
  19    rs60433440     0.1673     0.1673          1          1          1          1     0.9996          1 
  19    rs73922198     0.1674     0.1674          1          1          1          1     0.9996          1 
  19   rs539252230     0.1674     0.1674          1          1          1          1     0.9996          1 
  19     rs7508271     0.1674     0.1674          1          1          1          1     0.9996          1 
  19    rs35414377     0.1674     0.1674          1          1          1          1     0.9996          1 
  19    rs58245471     0.1674     0.1674          1          1          1          1     0.9996          1 
  19     rs8103977     0.1674     0.1674          1          1          1          1     0.9996          1 
  19     rs8113765     0.1674     0.1674          1          1          1          1     0.9996          1 
  19   rs148581564     0.1677     0.1677          1          1          1          1     0.9996          1 
  19    rs77250604     0.1677     0.1677          1          1          1          1     0.9996          1 
  19   rs113106433     0.1677     0.1677          1          1          1          1     0.9996          1 
  19   rs201276132     0.1677     0.1677          1          1          1          1     0.9996          1 
  19     rs6422427     0.1677     0.1677          1          1          1          1     0.9996          1 
  19     rs7508201     0.1677     0.1677          1          1          1          1     0.9996          1 
  19   rs142420690     0.1678     0.1678          1          1          1          1     0.9996          1 
  19     rs3760689      0.168      0.168          1          1          1          1     0.9996          1 
  19    rs36025540     0.1682     0.1682          1          1          1          1     0.9996          1 
  19      rs530942     0.1683     0.1683          1          1          1          1     0.9996          1 
  19    rs73495786     0.1684     0.1684          1          1          1          1     0.9996          1 
  19     rs2279626     0.1685     0.1685          1          1          1          1     0.9996          1 
  19    rs35347475     0.1686     0.1686          1          1          1          1     0.9996          1 
  19    rs67427762     0.1687     0.1687          1          1          1          1     0.9996          1 
  19    rs57295319     0.1687     0.1687          1          1          1          1     0.9996          1 
  19     rs4807848     0.1687     0.1687          1          1          1          1     0.9996          1 
  19    rs58936509      0.169      0.169          1          1          1          1     0.9996          1 
  19    rs10221527      0.169      0.169          1          1          1          1     0.9996          1 
  19    rs73503628     0.1693     0.1693          1          1          1          1     0.9996          1 
  19     rs2161526     0.1696     0.1696          1          1          1          1     0.9996          1 
  19     rs2118706     0.1696     0.1696          1          1          1          1     0.9996          1 
  19    rs76591069     0.1697     0.1697          1          1          1          1     0.9996          1 
  19   rs202221910     0.1697     0.1697          1          1          1          1     0.9996          1 
  19      rs694271     0.1698     0.1698          1          1          1          1     0.9996          1 
  19     rs7248939     0.1698     0.1698          1          1          1          1     0.9996          1 
  19    rs10425286     0.1702     0.1702          1          1          1          1     0.9996          1 
  19    rs11666383     0.1702     0.1702          1          1          1          1     0.9996          1 
  19   rs539368030     0.1706     0.1706          1          1          1          1     0.9996          1 
  19   rs148069786     0.1708     0.1708          1          1          1          1     0.9996          1 
  19    rs12972649     0.1711     0.1711          1          1          1          1     0.9996          1 
  19   rs148600478     0.1713     0.1713          1          1          1          1     0.9996          1 
  19    rs10401333     0.1713     0.1713          1          1          1          1     0.9996          1 
  19    rs33938347     0.1713     0.1713          1          1          1          1     0.9996          1 
  19     rs8109384     0.1714     0.1714          1          1          1          1     0.9996          1 
  19   rs112655078     0.1715     0.1715          1          1          1          1     0.9996          1 
  19   rs183635309     0.1715     0.1715          1          1          1          1     0.9996          1 
  19   rs113160147     0.1717     0.1717          1          1          1          1     0.9996          1 
  19    rs73505697     0.1717     0.1717          1          1          1          1     0.9996          1 
  19   rs185417896     0.1718     0.1718          1          1          1          1     0.9996          1 
  19   rs115263133     0.1718     0.1718          1          1          1          1     0.9996          1 
  19   rs114250447     0.1718     0.1718          1          1          1          1     0.9996          1 
  19   rs115238312     0.1718     0.1718          1          1          1          1     0.9996          1 
  19    rs56972252     0.1719     0.1719          1          1          1          1     0.9996          1 
  19   rs529330529      0.172      0.172          1          1          1          1     0.9996          1 
  19   rs116181528      0.172      0.172          1          1          1          1     0.9996          1 
  19    rs73493937     0.1725     0.1725          1          1          1          1     0.9996          1 
  19    rs78291615     0.1726     0.1726          1          1          1          1     0.9996          1 
  19    rs74939578     0.1726     0.1726          1          1          1          1     0.9996          1 
  19    rs74255762     0.1726     0.1726          1          1          1          1     0.9996          1 
  19    rs78556472     0.1726     0.1726          1          1          1          1     0.9996          1 
  19    rs79794208     0.1726     0.1726          1          1          1          1     0.9996          1 
  19   rs112208060     0.1728     0.1728          1          1          1          1     0.9996          1 
  19    rs11670066     0.1728     0.1728          1          1          1          1     0.9996          1 
  19   rs188224545      0.173      0.173          1          1          1          1     0.9996          1 
  19   rs114652598     0.1732     0.1732          1          1          1          1     0.9996          1 
  19     rs7257866     0.1733     0.1733          1          1          1          1     0.9996          1 
  19   rs146978003     0.1734     0.1734          1          1          1          1     0.9996          1 
  19   rs141393418     0.1734     0.1734          1          1          1          1     0.9996          1 
  19    rs12978137     0.1735     0.1735          1          1          1          1     0.9996          1 
  19     rs1549257     0.1736     0.1736          1          1          1          1     0.9996          1 
  19    rs35063966     0.1736     0.1736          1          1          1          1     0.9996          1 
  19    rs58801959     0.1737     0.1737          1          1          1          1     0.9996          1 
  19    rs10403514     0.1739     0.1739          1          1          1          1     0.9996          1 
  19      rs494677      0.174      0.174          1          1          1          1     0.9996          1 
  19      rs548509      0.174      0.174          1          1          1          1     0.9996          1 
  19      rs516453      0.174      0.174          1          1          1          1     0.9996          1 
  19      rs516328      0.174      0.174          1          1          1          1     0.9996          1 
  19      rs794442      0.174      0.174          1          1          1          1     0.9996          1 
  19      rs565565      0.174      0.174          1          1          1          1     0.9996          1 
  19    rs10425648     0.1742     0.1742          1          1          1          1     0.9996          1 
  19    rs12978757     0.1744     0.1744          1          1          1          1     0.9996          1 
  19    rs28624618     0.1745     0.1745          1          1          1          1     0.9996          1 
  19    rs75948424     0.1746     0.1746          1          1          1          1     0.9996          1 
  19   rs112717151     0.1746     0.1746          1          1          1          1     0.9996          1 
  19     rs8110150     0.1746     0.1746          1          1          1          1     0.9996          1 
  19      rs344588     0.1749     0.1749          1          1          1          1     0.9996          1 
  19    rs11669085      0.175      0.175          1          1          1          1     0.9996          1 
  19     rs4527135     0.1757     0.1757          1          1          1          1     0.9996          1 
  19     rs2436493     0.1758     0.1758          1          1          1          1     0.9996          1 
  19   rs111998644     0.1759     0.1759          1          1          1          1     0.9996          1 
  19    rs73548665     0.1759     0.1759          1          1          1          1     0.9996          1 
  19   rs111505087     0.1759     0.1759          1          1          1          1     0.9996          1 
  19   rs112876997     0.1759     0.1759          1          1          1          1     0.9996          1 
  19    rs12609348     0.1759     0.1759          1          1          1          1     0.9996          1 
  19    rs12608963     0.1759     0.1759          1          1          1          1     0.9996          1 
  19    rs11667864     0.1762     0.1762          1          1          1          1     0.9996          1 
  19    rs16993415     0.1762     0.1762          1          1          1          1     0.9996          1 
  19   rs114331510     0.1763     0.1763          1          1          1          1     0.9996          1 
  19    rs77678798     0.1765     0.1765          1          1          1          1     0.9996          1 
  19    rs11883096     0.1768     0.1768          1          1          1          1     0.9996          1 
  19   rs143430506     0.1769     0.1769          1          1          1          1     0.9996          1 
  19      rs344574     0.1773     0.1773          1          1          1          1     0.9996          1 
  19    rs10714598     0.1775     0.1775          1          1          1          1     0.9996          1 
  19   rs139724965     0.1777     0.1777          1          1          1          1     0.9996          1 
  19   rs543822870      0.178      0.178          1          1          1          1     0.9996          1 
  19    rs60841040      0.178      0.178          1          1          1          1     0.9996          1 
  19    rs11085828      0.178      0.178          1          1          1          1     0.9996          1 
  19    rs11670174      0.178      0.178          1          1          1          1     0.9996          1 
  19   rs113337654     0.1787     0.1787          1          1          1          1     0.9996          1 
  19    rs72996468     0.1788     0.1788          1          1          1          1     0.9996          1 
  19   rs112165621     0.1789     0.1789          1          1          1          1     0.9996          1 
  19   rs113509996      0.179      0.179          1          1          1          1     0.9996          1 
  19   rs111248127     0.1791     0.1791          1          1          1          1     0.9996          1 
  19   rs200865688     0.1791     0.1791          1          1          1          1     0.9996          1 
  19   rs200670717     0.1794     0.1794          1          1          1          1     0.9996          1 
  19    rs11880903     0.1794     0.1794          1          1          1          1     0.9996          1 
  19   rs144069391     0.1794     0.1794          1          1          1          1     0.9996          1 
  19   rs116212826     0.1796     0.1796          1          1          1          1     0.9996          1 
  19    rs67978409     0.1799     0.1799          1          1          1          1     0.9996          1 
  19   rs146313181       0.18       0.18          1          1          1          1     0.9996          1 
  19    rs10424083     0.1801     0.1801          1          1          1          1     0.9996          1 
  19    rs75333335     0.1801     0.1801          1          1          1          1     0.9996          1 
  19      rs778986     0.1801     0.1801          1          1          1          1     0.9996          1 
  19      rs812936     0.1801     0.1801          1          1          1          1     0.9996          1 
  19     rs8108918     0.1805     0.1805          1          1          1          1     0.9996          1 
  19    rs10418055     0.1805     0.1805          1          1          1          1     0.9996          1 
  19    rs78850031     0.1807     0.1807          1          1          1          1     0.9996          1 
  19   rs193213816     0.1807     0.1807          1          1          1          1     0.9996          1 
  19   rs112955095     0.1807     0.1807          1          1          1          1     0.9996          1 
  19   rs150570516     0.1807     0.1807          1          1          1          1     0.9996          1 
  19   rs117755042     0.1807     0.1807          1          1          1          1     0.9996          1 
  19    rs78936333     0.1807     0.1807          1          1          1          1     0.9996          1 
  19    rs74652037     0.1807     0.1807          1          1          1          1     0.9996          1 
  19    rs77845200     0.1807     0.1807          1          1          1          1     0.9996          1 
  19    rs11878965     0.1807     0.1807          1          1          1          1     0.9996          1 
  19    rs72488503     0.1807     0.1807          1          1          1          1     0.9996          1 
  19    rs10421809     0.1807     0.1807          1          1          1          1     0.9996          1 
  19     rs6603107     0.1807     0.1807          1          1          1          1     0.9996          1 
  19     rs6603108     0.1807     0.1807          1          1          1          1     0.9996          1 
  19    rs10417336     0.1809     0.1809          1          1          1          1     0.9996          1 
  19    rs35675044      0.181      0.181          1          1          1          1     0.9996          1 
  19     rs2081882      0.181      0.181          1          1          1          1     0.9996          1 
  19   rs116567426     0.1813     0.1813          1          1          1          1     0.9996          1 
  19     rs6603058     0.1815     0.1815          1          1          1          1     0.9996          1 
  19     rs6603059     0.1815     0.1815          1          1          1          1     0.9996          1 
  19     rs6603060     0.1815     0.1815          1          1          1          1     0.9996          1 
  19     rs6603063     0.1815     0.1815          1          1          1          1     0.9996          1 
  19    rs11879887     0.1818     0.1818          1          1          1          1     0.9996          1 
  19     rs8103760     0.1818     0.1818          1          1          1          1     0.9996          1 
  19     rs8104748     0.1818     0.1818          1          1          1          1     0.9996          1 
  19    rs12984977     0.1818     0.1818          1          1          1          1     0.9996          1 
  19    rs12978514     0.1818     0.1818          1          1          1          1     0.9996          1 
  19    rs12975708     0.1818     0.1818          1          1          1          1     0.9996          1 
  19    rs28496566     0.1818     0.1818          1          1          1          1     0.9996          1 
  19    rs12460719     0.1818     0.1818          1          1          1          1     0.9996          1 
  19    rs12462676     0.1818     0.1818          1          1          1          1     0.9996          1 
  19    rs12461204     0.1818     0.1818          1          1          1          1     0.9996          1 
  19     rs6510931     0.1818     0.1818          1          1          1          1     0.9996          1 
  19     rs4635445     0.1818     0.1818          1          1          1          1     0.9996          1 
  19   rs114107206     0.1818     0.1818          1          1          1          1     0.9996          1 
  19   rs115269722     0.1818     0.1818          1          1          1          1     0.9996          1 
  19    rs10417350     0.1819     0.1819          1          1          1          1     0.9996          1 
  19      rs580984      0.182      0.182          1          1          1          1     0.9996          1 
  19   rs143738237      0.182      0.182          1          1          1          1     0.9996          1 
  19    rs12974685     0.1823     0.1823          1          1          1          1     0.9996          1 
  19   rs112239511     0.1823     0.1823          1          1          1          1     0.9996          1 
  19    rs73920238     0.1824     0.1824          1          1          1          1     0.9996          1 
  19    rs62109506     0.1824     0.1824          1          1          1          1     0.9996          1 
  19    rs59630361     0.1825     0.1825          1          1          1          1     0.9996          1 
  19    rs60774578     0.1825     0.1825          1          1          1          1     0.9996          1 
  19    rs73498880     0.1825     0.1825          1          1          1          1     0.9996          1 
  19    rs10421711     0.1825     0.1825          1          1          1          1     0.9996          1 
  19      rs432990     0.1825     0.1825          1          1          1          1     0.9996          1 
  19     rs4807823     0.1825     0.1825          1          1          1          1     0.9996          1 
  19     rs4804387     0.1825     0.1825          1          1          1          1     0.9996          1 
  19     rs1867692     0.1827     0.1827          1          1          1          1     0.9996          1 
  19     rs7250080     0.1827     0.1827          1          1          1          1     0.9996          1 
  19    rs73492838     0.1827     0.1827          1          1          1          1     0.9996          1 
  19   rs143541094      0.183      0.183          1          1          1          1     0.9996          1 
  19    rs12610356      0.183      0.183          1          1          1          1     0.9996          1 
  19    rs62117484     0.1832     0.1832          1          1          1          1     0.9996          1 
  19    rs78199136     0.1832     0.1832          1          1          1          1     0.9996          1 
  19     rs7251281     0.1832     0.1832          1          1          1          1     0.9996          1 
  19    rs75120693     0.1832     0.1832          1          1          1          1     0.9996          1 
  19   rs191306508     0.1832     0.1832          1          1          1          1     0.9996          1 
  19     rs1423050     0.1832     0.1832          1          1          1          1     0.9996          1 
  19     rs2967763     0.1833     0.1833          1          1          1          1     0.9996          1 
  19    rs73922237     0.1833     0.1833          1          1          1          1     0.9996          1 
  19    rs11465421     0.1835     0.1835          1          1          1          1     0.9996          1 
  19    rs76480125     0.1835     0.1835          1          1          1          1     0.9996          1 
  19    rs56220121     0.1835     0.1835          1          1          1          1     0.9996          1 
  19    rs73920731     0.1835     0.1835          1          1          1          1     0.9996          1 
  19   rs148839031     0.1835     0.1835          1          1          1          1     0.9996          1 
  19   rs142616912     0.1835     0.1835          1          1          1          1     0.9996          1 
  19    rs73920735     0.1835     0.1835          1          1          1          1     0.9996          1 
  19    rs73488802     0.1837     0.1837          1          1          1          1     0.9996          1 
  19     rs8105391     0.1837     0.1837          1          1          1          1     0.9996          1 
  19     rs8105997     0.1837     0.1837          1          1          1          1     0.9996          1 
  19   rs148473691     0.1837     0.1837          1          1          1          1     0.9996          1 
  19   rs140930165     0.1837     0.1837          1          1          1          1     0.9996          1 
  19   rs143604901     0.1837     0.1837          1          1          1          1     0.9996          1 
  19   rs114022275     0.1837     0.1837          1          1          1          1     0.9996          1 
  19    rs77141061     0.1837     0.1837          1          1          1          1     0.9996          1 
  19   rs555992219     0.1838     0.1838          1          1          1          1     0.9996          1 
  19    rs34105946     0.1838     0.1838          1          1          1          1     0.9996          1 
  19     rs7245921     0.1839     0.1839          1          1          1          1     0.9996          1 
  19    rs10422845     0.1841     0.1841          1          1          1          1     0.9996          1 
  19   rs149227041     0.1842     0.1842          1          1          1          1     0.9996          1 
  19     rs2452011     0.1844     0.1844          1          1          1          1     0.9996          1 
  19    rs61741511     0.1846     0.1846          1          1          1          1     0.9996          1 
  19     rs6510908     0.1846     0.1846          1          1          1          1     0.9996          1 
  19    rs12104281     0.1846     0.1846          1          1          1          1     0.9996          1 
  19   rs116296994     0.1849     0.1849          1          1          1          1     0.9996          1 
  19   rs140850492     0.1849     0.1849          1          1          1          1     0.9996          1 
  19    rs55941457      0.185      0.185          1          1          1          1     0.9996          1 
  19   rs547936172      0.185      0.185          1          1          1          1     0.9996          1 
  19    rs62117527      0.185      0.185          1          1          1          1     0.9996          1 
  19   rs115250510      0.185      0.185          1          1          1          1     0.9996          1 
  19   rs199545457      0.185      0.185          1          1          1          1     0.9996          1 
  19   rs111411047     0.1854     0.1854          1          1          1          1     0.9996          1 
  19    rs77292204     0.1854     0.1854          1          1          1          1     0.9996          1 
  19     rs4584943     0.1856     0.1856          1          1          1          1     0.9996          1 
  19     rs2241397     0.1856     0.1856          1          1          1          1     0.9996          1 
  19     rs9677011     0.1856     0.1856          1          1          1          1     0.9996          1 
  19     rs2241398     0.1856     0.1856          1          1          1          1     0.9996          1 
  19   rs114709392     0.1857     0.1857          1          1          1          1     0.9996          1 
  19    rs78284835     0.1857     0.1857          1          1          1          1     0.9996          1 
  19   rs150698845     0.1857     0.1857          1          1          1          1     0.9996          1 
  19     rs7252283     0.1857     0.1857          1          1          1          1     0.9996          1 
  19   rs193249313     0.1857     0.1857          1          1          1          1     0.9996          1 
  19     rs7250749     0.1858     0.1858          1          1          1          1     0.9996          1 
  19   rs114185268     0.1859     0.1859          1          1          1          1     0.9996          1 
  19     rs1078042     0.1859     0.1859          1          1          1          1     0.9996          1 
  19      rs890848     0.1859     0.1859          1          1          1          1     0.9996          1 
  19   rs572072656     0.1859     0.1859          1          1          1          1     0.9996          1 
  19   rs115095336     0.1861     0.1861          1          1          1          1     0.9996          1 
  19   rs113765684     0.1862     0.1862          1          1          1          1     0.9996          1 
  19   rs113585674     0.1862     0.1862          1          1          1          1     0.9996          1 
  19   rs112743694     0.1862     0.1862          1          1          1          1     0.9996          1 
  19   rs113729702     0.1862     0.1862          1          1          1          1     0.9996          1 
  19   rs115724969     0.1862     0.1862          1          1          1          1     0.9996          1 
  19   rs140087283     0.1862     0.1862          1          1          1          1     0.9996          1 
  19    rs76540512     0.1862     0.1862          1          1          1          1     0.9996          1 
  19   rs374026792     0.1862     0.1862          1          1          1          1     0.9996          1 
  19   rs141805333     0.1862     0.1862          1          1          1          1     0.9996          1 
  19   rs115280888     0.1862     0.1862          1          1          1          1     0.9996          1 
  19   rs142480168     0.1862     0.1862          1          1          1          1     0.9996          1 
  19   rs111953002     0.1862     0.1862          1          1          1          1     0.9996          1 
  19   rs111340982     0.1862     0.1862          1          1          1          1     0.9996          1 
  19    rs79821860     0.1862     0.1862          1          1          1          1     0.9996          1 
  19   rs199959279     0.1862     0.1862          1          1          1          1     0.9996          1 
  19    rs79153070     0.1862     0.1862          1          1          1          1     0.9996          1 
  19   rs140289080     0.1862     0.1862          1          1          1          1     0.9996          1 
  19   rs114790086     0.1862     0.1862          1          1          1          1     0.9996          1 
  19   rs115501855     0.1862     0.1862          1          1          1          1     0.9996          1 
  19   rs114063312     0.1862     0.1862          1          1          1          1     0.9996          1 
  19   rs147168880     0.1862     0.1862          1          1          1          1     0.9996          1 
  19    rs74653694     0.1864     0.1864          1          1          1          1     0.9996          1 
  19     rs7250363     0.1866     0.1866          1          1          1          1     0.9996          1 
  19   rs116636572     0.1866     0.1866          1          1          1          1     0.9996          1 
  19      rs538852     0.1867     0.1867          1          1          1          1     0.9996          1 
  19     rs1053363     0.1867     0.1867          1          1          1          1     0.9996          1 
  19    rs62110711     0.1867     0.1867          1          1          1          1     0.9996          1 
  19      rs509072     0.1869     0.1869          1          1          1          1     0.9996          1 
  19   rs144238086     0.1871     0.1871          1          1          1          1     0.9996          1 
  19   rs112956737     0.1872     0.1872          1          1          1          1     0.9996          1 
  19    rs10424474     0.1872     0.1872          1          1          1          1     0.9996          1 
  19    rs11666971     0.1873     0.1873          1          1          1          1     0.9996          1 
  19      rs308197     0.1875     0.1875          1          1          1          1     0.9996          1 
  19      rs308194     0.1875     0.1875          1          1          1          1     0.9996          1 
  19      rs432249     0.1875     0.1875          1          1          1          1     0.9996          1 
  19    rs56670272     0.1875     0.1875          1          1          1          1     0.9996          1 
  19     rs7254772     0.1875     0.1875          1          1          1          1     0.9996          1 
  19    rs75788750     0.1875     0.1875          1          1          1          1     0.9996          1 
  19    rs62118334     0.1875     0.1875          1          1          1          1     0.9996          1 
  19     rs8108295     0.1878     0.1878          1          1          1          1     0.9996          1 
  19    rs11465406      0.188      0.188          1          1          1          1     0.9996          1 
  19    rs74822522      0.188      0.188          1          1          1          1     0.9996          1 
  19   rs545025379      0.188      0.188          1          1          1          1     0.9996          1 
  19   rs530680804      0.188      0.188          1          1          1          1     0.9996          1 
  19   rs187620114      0.188      0.188          1          1          1          1     0.9996          1 
  19   rs587618882      0.188      0.188          1          1          1          1     0.9996          1 
  19   rs556489723      0.188      0.188          1          1          1          1     0.9996          1 
  19     rs7252229     0.1882     0.1882          1          1          1          1     0.9996          1 
  19   rs575254068     0.1883     0.1883          1          1          1          1     0.9996          1 
  19    rs12980338     0.1883     0.1883          1          1          1          1     0.9996          1 
  19    rs12973445     0.1883     0.1883          1          1          1          1     0.9996          1 
  19    rs12461871     0.1883     0.1883          1          1          1          1     0.9996          1 
  19   rs202089306     0.1889     0.1889          1          1          1          1     0.9996          1 
  19   rs149201095     0.1889     0.1889          1          1          1          1     0.9996          1 
  19   rs115016050     0.1889     0.1889          1          1          1          1     0.9996          1 
  19    rs10414229      0.189      0.189          1          1          1          1     0.9996          1 
  19      rs387058     0.1894     0.1894          1          1          1          1     0.9996          1 
  19    rs28438683     0.1894     0.1894          1          1          1          1     0.9996          1 
  19   rs115715155     0.1895     0.1895          1          1          1          1     0.9996          1 
  19   rs200688039     0.1895     0.1895          1          1          1          1     0.9996          1 
  19     rs2432098     0.1898     0.1898          1          1          1          1     0.9996          1 
  19      rs391020     0.1899     0.1899          1          1          1          1     0.9996          1 
  19    rs35896437     0.1899     0.1899          1          1          1          1     0.9996          1 
  19    rs12978840     0.1899     0.1899          1          1          1          1     0.9996          1 
  19    rs34457796     0.1901     0.1901          1          1          1          1     0.9996          1 
  19    rs10417205     0.1902     0.1902          1          1          1          1     0.9996          1 
  19   rs570262134     0.1902     0.1902          1          1          1          1     0.9996          1 
  19   rs141325306     0.1903     0.1903          1          1          1          1     0.9996          1 
  19   rs539327205     0.1905     0.1905          1          1          1          1     0.9996          1 
  19     rs2546134     0.1907     0.1907          1          1          1          1     0.9996          1 
  19     rs2546135     0.1907     0.1907          1          1          1          1     0.9996          1 
  19     rs4804366     0.1908     0.1908          1          1          1          1     0.9996          1 
  19   rs200885736     0.1908     0.1908          1          1          1          1     0.9996          1 
  19   rs144833884     0.1911     0.1911          1          1          1          1     0.9996          1 
  19   rs116496345     0.1911     0.1911          1          1          1          1     0.9996          1 
  19   rs112172957     0.1911     0.1911          1          1          1          1     0.9996          1 
  19     rs8105664     0.1912     0.1912          1          1          1          1     0.9996          1 
  19     rs2967630     0.1912     0.1912          1          1          1          1     0.9996          1 
  19     rs4804228     0.1912     0.1912          1          1          1          1     0.9996          1 
  19     rs4804808     0.1912     0.1912          1          1          1          1     0.9996          1 
  19     rs8101193     0.1912     0.1912          1          1          1          1     0.9996          1 
  19   rs112067179     0.1912     0.1912          1          1          1          1     0.9996          1 
  19    rs34025085     0.1912     0.1912          1          1          1          1     0.9996          1 
  19     rs7250235     0.1913     0.1913          1          1          1          1     0.9996          1 
  19     rs8106830     0.1915     0.1915          1          1          1          1     0.9996          1 
  19   rs542051633     0.1916     0.1916          1          1          1          1     0.9996          1 
  19     rs1368451     0.1919     0.1919          1          1          1          1     0.9996          1 
  19   rs113032892     0.1922     0.1922          1          1          1          1     0.9996          1 
  19   rs114866314     0.1923     0.1923          1          1          1          1     0.9996          1 
  19     rs7257022     0.1923     0.1923          1          1          1          1     0.9996          1 
  19    rs10425695     0.1923     0.1923          1          1          1          1     0.9996          1 
  19     rs1654590     0.1923     0.1923          1          1          1          1     0.9996          1 
  19     rs1663801     0.1923     0.1923          1          1          1          1     0.9996          1 
  19    rs11465388     0.1924     0.1924          1          1          1          1     0.9996          1 
  19    rs76001012     0.1925     0.1925          1          1          1          1     0.9996          1 
  19    rs60904038     0.1925     0.1925          1          1          1          1     0.9996          1 
  19   rs114466327     0.1925     0.1925          1          1          1          1     0.9996          1 
  19    rs28771982     0.1926     0.1926          1          1          1          1     0.9996          1 
  19    rs34704690     0.1929     0.1929          1          1          1          1     0.9996          1 
  19   rs568700919     0.1929     0.1929          1          1          1          1     0.9996          1 
  19      rs445764     0.1929     0.1929          1          1          1          1     0.9996          1 
  19    rs16989886      0.193      0.193          1          1          1          1     0.9996          1 
  19   rs151252028      0.193      0.193          1          1          1          1     0.9996          1 
  19    rs10413652      0.193      0.193          1          1          1          1     0.9996          1 
  19    rs10413874      0.193      0.193          1          1          1          1     0.9996          1 
  19    rs28421387      0.193      0.193          1          1          1          1     0.9996          1 
  19    rs28549190      0.193      0.193          1          1          1          1     0.9996          1 
  19   rs549626382      0.193      0.193          1          1          1          1     0.9996          1 
  19   rs529050980      0.193      0.193          1          1          1          1     0.9996          1 
  19    rs28613755      0.193      0.193          1          1          1          1     0.9996          1 
  19    rs10419871      0.193      0.193          1          1          1          1     0.9996          1 
  19    rs10426968      0.193      0.193          1          1          1          1     0.9996          1 
  19    rs10407313      0.193      0.193          1          1          1          1     0.9996          1 
  19    rs10425875      0.193      0.193          1          1          1          1     0.9996          1 
  19    rs10408229      0.193      0.193          1          1          1          1     0.9996          1 
  19    rs10408259      0.193      0.193          1          1          1          1     0.9996          1 
  19    rs10426540      0.193      0.193          1          1          1          1     0.9996          1 
  19   rs150908589      0.193      0.193          1          1          1          1     0.9996          1 
  19    rs10426998      0.193      0.193          1          1          1          1     0.9996          1 
  19    rs28527342      0.193      0.193          1          1          1          1     0.9996          1 
  19    rs28892296      0.193      0.193          1          1          1          1     0.9996          1 
  19   rs114776410      0.193      0.193          1          1          1          1     0.9996          1 
  19    rs12104130      0.193      0.193          1          1          1          1     0.9996          1 
  19   rs147987853      0.193      0.193          1          1          1          1     0.9996          1 
  19   rs144785603      0.193      0.193          1          1          1          1     0.9996          1 
  19   rs139423197      0.193      0.193          1          1          1          1     0.9996          1 
  19   rs150524616      0.193      0.193          1          1          1          1     0.9996          1 
  19    rs10404286      0.193      0.193          1          1          1          1     0.9996          1 
  19    rs10405505      0.193      0.193          1          1          1          1     0.9996          1 
  19    rs10411183      0.193      0.193          1          1          1          1     0.9996          1 
  19    rs10410413      0.193      0.193          1          1          1          1     0.9996          1 
  19    rs10411652      0.193      0.193          1          1          1          1     0.9996          1 
  19    rs10411060      0.193      0.193          1          1          1          1     0.9996          1 
  19    rs10411080      0.193      0.193          1          1          1          1     0.9996          1 
  19   rs139861158      0.193      0.193          1          1          1          1     0.9996          1 
  19   rs139356794      0.193      0.193          1          1          1          1     0.9996          1 
  19   rs114238312      0.193      0.193          1          1          1          1     0.9996          1 
  19    rs10425830      0.193      0.193          1          1          1          1     0.9996          1 
  19     rs7246003      0.193      0.193          1          1          1          1     0.9996          1 
  19     rs7246119      0.193      0.193          1          1          1          1     0.9996          1 
  19     rs7256878      0.193      0.193          1          1          1          1     0.9996          1 
  19    rs10426592      0.193      0.193          1          1          1          1     0.9996          1 
  19    rs10401320      0.193      0.193          1          1          1          1     0.9996          1 
  19   rs116388449      0.193      0.193          1          1          1          1     0.9996          1 
  19   rs138873278      0.193      0.193          1          1          1          1     0.9996          1 
  19   rs148933482      0.193      0.193          1          1          1          1     0.9996          1 
  19   rs149246226      0.193      0.193          1          1          1          1     0.9996          1 
  19   rs146201190      0.193      0.193          1          1          1          1     0.9996          1 
  19   rs140110902      0.193      0.193          1          1          1          1     0.9996          1 
  19    rs79426842      0.193      0.193          1          1          1          1     0.9996          1 
  19    rs12327749      0.193      0.193          1          1          1          1     0.9996          1 
  19   rs114654769      0.193      0.193          1          1          1          1     0.9996          1 
  19    rs77715954      0.193      0.193          1          1          1          1     0.9996          1 
  19   rs145804752      0.193      0.193          1          1          1          1     0.9996          1 
  19    rs10425052      0.193      0.193          1          1          1          1     0.9996          1 
  19    rs10418298      0.193      0.193          1          1          1          1     0.9996          1 
  19   rs113959673     0.1931     0.1931          1          1          1          1     0.9996          1 
  19     rs7257367     0.1931     0.1931          1          1          1          1     0.9996          1 
  19    rs11666078     0.1931     0.1931          1          1          1          1     0.9996          1 
  19     rs8105787     0.1932     0.1932          1          1          1          1     0.9996          1 
  19   rs115215622     0.1933     0.1933          1          1          1          1     0.9996          1 
  19   rs114055175     0.1933     0.1933          1          1          1          1     0.9996          1 
  19    rs74793478     0.1933     0.1933          1          1          1          1     0.9996          1 
  19    rs10403344     0.1933     0.1933          1          1          1          1     0.9996          1 
  19    rs56730124     0.1933     0.1933          1          1          1          1     0.9996          1 
  19    rs71741773     0.1933     0.1933          1          1          1          1     0.9996          1 
  19   rs115014675     0.1933     0.1933          1          1          1          1     0.9996          1 
  19    rs10408410     0.1933     0.1933          1          1          1          1     0.9996          1 
  19    rs10415411     0.1933     0.1933          1          1          1          1     0.9996          1 
  19     rs8101232     0.1934     0.1934          1          1          1          1     0.9996          1 
  19     rs8104876     0.1934     0.1934          1          1          1          1     0.9996          1 
  19   rs111427194     0.1934     0.1934          1          1          1          1     0.9996          1 
  19    rs79264470     0.1935     0.1935          1          1          1          1     0.9996          1 
  19    rs77452913     0.1935     0.1935          1          1          1          1     0.9996          1 
  19     rs7257835     0.1935     0.1935          1          1          1          1     0.9996          1 
  19    rs10423938     0.1937     0.1937          1          1          1          1     0.9996          1 
  19      rs460337     0.1939     0.1939          1          1          1          1     0.9996          1 
  19     rs2436487      0.194      0.194          1          1          1          1     0.9996          1 
  19    rs34508939     0.1942     0.1942          1          1          1          1     0.9996          1 
  19   rs140908881     0.1942     0.1942          1          1          1          1     0.9996          1 
  19     rs7255710     0.1943     0.1943          1          1          1          1     0.9996          1 
  19     rs4804767     0.1943     0.1943          1          1          1          1     0.9996          1 
  19    rs10403619     0.1944     0.1944          1          1          1          1     0.9996          1 
  19     rs4482400     0.1944     0.1944          1          1          1          1     0.9996          1 
  19     rs8102764     0.1944     0.1944          1          1          1          1     0.9996          1 
  19     rs4372802     0.1944     0.1944          1          1          1          1     0.9996          1 
  19    rs62104839     0.1944     0.1944          1          1          1          1     0.9996          1 
  19     rs4804391     0.1947     0.1947          1          1          1          1     0.9996          1 
  19   rs201574447     0.1949     0.1949          1          1          1          1     0.9996          1 
  19    rs74349734     0.1949     0.1949          1          1          1          1     0.9996          1 
  19    rs74481124     0.1951     0.1951          1          1          1          1     0.9996          1 
  19    rs58009080     0.1951     0.1951          1          1          1          1     0.9996          1 
  19   rs368962252     0.1953     0.1953          1          1          1          1     0.9996          1 
  19    rs73549960     0.1953     0.1953          1          1          1          1     0.9996          1 
  19     rs2352955     0.1953     0.1953          1          1          1          1     0.9996          1 
  19    rs62118862     0.1956     0.1956          1          1          1          1     0.9996          1 
  19     rs2967642     0.1957     0.1957          1          1          1          1     0.9996          1 
  19     rs2914572     0.1957     0.1957          1          1          1          1     0.9996          1 
  19   rs556240351      0.196      0.196          1          1          1          1     0.9996          1 
  19   rs200768393      0.196      0.196          1          1          1          1     0.9996          1 
  19   rs146475997     0.1963     0.1963          1          1          1          1     0.9996          1 
  19   rs142400770     0.1964     0.1964          1          1          1          1     0.9996          1 
  19   rs140222265     0.1964     0.1964          1          1          1          1     0.9996          1 
  19   rs116485632     0.1964     0.1964          1          1          1          1     0.9996          1 
  19   rs115904642     0.1964     0.1964          1          1          1          1     0.9996          1 
  19   rs142148789     0.1964     0.1964          1          1          1          1     0.9996          1 
  19   rs111420864     0.1967     0.1967          1          1          1          1     0.9996          1 
  19   rs111564146     0.1969     0.1969          1          1          1          1     0.9996          1 
  19   rs112664102     0.1969     0.1969          1          1          1          1     0.9996          1 
  19    rs78014946     0.1969     0.1969          1          1          1          1     0.9996          1 
  19   rs377036952     0.1969     0.1969          1          1          1          1     0.9996          1 
  19    rs75211509     0.1969     0.1969          1          1          1          1     0.9996          1 
  19   rs111270334     0.1969     0.1969          1          1          1          1     0.9996          1 
  19   rs112936144     0.1969     0.1969          1          1          1          1     0.9996          1 
  19   rs111439037     0.1969     0.1969          1          1          1          1     0.9996          1 
  19    rs72987150     0.1969     0.1969          1          1          1          1     0.9996          1 
  19    rs11260010     0.1972     0.1972          1          1          1          1     0.9996          1 
  19    rs10906988     0.1972     0.1972          1          1          1          1     0.9996          1 
  19   rs562273920     0.1973     0.1973          1          1          1          1     0.9996          1 
  19     rs8106657     0.1973     0.1973          1          1          1          1     0.9996          1 
  19   rs145730204     0.1974     0.1974          1          1          1          1     0.9996          1 
  19   rs143801777     0.1974     0.1974          1          1          1          1     0.9996          1 
  19    rs76491087     0.1974     0.1974          1          1          1          1     0.9996          1 
  19   rs113402674     0.1976     0.1976          1          1          1          1     0.9996          1 
  19   rs186103837     0.1976     0.1976          1          1          1          1     0.9996          1 
  19   rs149857333     0.1977     0.1977          1          1          1          1     0.9996          1 
  19   rs144578559     0.1977     0.1977          1          1          1          1     0.9996          1 
  19   rs374203821     0.1977     0.1977          1          1          1          1     0.9996          1 
  19     rs8110313     0.1979     0.1979          1          1          1          1     0.9996          1 
  19    rs73499031      0.198      0.198          1          1          1          1     0.9996          1 
  19   rs111787029      0.198      0.198          1          1          1          1     0.9996          1 
  19     rs7253648      0.198      0.198          1          1          1          1     0.9996          1 
  19   rs113495227      0.198      0.198          1          1          1          1     0.9996          1 
  19   rs113406333      0.198      0.198          1          1          1          1     0.9996          1 
  19   rs112294362      0.198      0.198          1          1          1          1     0.9996          1 
  19     rs8101409     0.1981     0.1981          1          1          1          1     0.9996          1 
  19    rs76481676     0.1983     0.1983          1          1          1          1     0.9996          1 
  19      rs685048     0.1983     0.1983          1          1          1          1     0.9996          1 
  19      rs589710     0.1983     0.1983          1          1          1          1     0.9996          1 
  19   rs531191945     0.1984     0.1984          1          1          1          1     0.9996          1 
  19    rs28834736     0.1985     0.1985          1          1          1          1     0.9996          1 
  19    rs17159418     0.1986     0.1986          1          1          1          1     0.9996          1 
  19    rs12327709     0.1986     0.1986          1          1          1          1     0.9996          1 
  19    rs12982656     0.1986     0.1986          1          1          1          1     0.9996          1 
  19    rs28695870     0.1986     0.1986          1          1          1          1     0.9996          1 
  19    rs10426094     0.1986     0.1986          1          1          1          1     0.9996          1 
  19    rs12461776     0.1986     0.1986          1          1          1          1     0.9996          1 
  19    rs79909948     0.1987     0.1987          1          1          1          1     0.9996          1 
  19   rs149843938     0.1987     0.1987          1          1          1          1     0.9996          1 
  19    rs59345531     0.1987     0.1987          1          1          1          1     0.9996          1 
  19     rs8105951     0.1987     0.1987          1          1          1          1     0.9996          1 
  19    rs73501219     0.1987     0.1987          1          1          1          1     0.9996          1 
  19    rs58930981     0.1987     0.1987          1          1          1          1     0.9996          1 
  19    rs78613384     0.1987     0.1987          1          1          1          1     0.9996          1 
  19    rs79596450     0.1987     0.1987          1          1          1          1     0.9996          1 
  19     rs7250247     0.1987     0.1987          1          1          1          1     0.9996          1 
  19   rs201186501     0.1987     0.1987          1          1          1          1     0.9996          1 
  19   rs527328727     0.1987     0.1987          1          1          1          1     0.9996          1 
  19   rs148758501     0.1987     0.1987          1          1          1          1     0.9996          1 
  19   rs201782305     0.1988     0.1988          1          1          1          1     0.9996          1 
  19     rs7255493     0.1988     0.1988          1          1          1          1     0.9996          1 
  19   rs199882010     0.1988     0.1988          1          1          1          1     0.9996          1 
  19    rs61025915     0.1989     0.1989          1          1          1          1     0.9996          1 
  19     rs1038082     0.1991     0.1991          1          1          1          1     0.9996          1 
  19   rs112501256     0.1991     0.1991          1          1          1          1     0.9996          1 
  19   rs200613225     0.1991     0.1991          1          1          1          1     0.9996          1 
  19     rs8102598     0.1991     0.1991          1          1          1          1     0.9996          1 
  19   rs201559686     0.1991     0.1991          1          1          1          1     0.9996          1 
  19    rs28561537     0.1991     0.1991          1          1          1          1     0.9996          1 
  19   rs114590444     0.1991     0.1991          1          1          1          1     0.9996          1 
  19   rs115980588     0.1991     0.1991          1          1          1          1     0.9996          1 
  19   rs113855346     0.1991     0.1991          1          1          1          1     0.9996          1 
  19    rs73494901     0.1991     0.1991          1          1          1          1     0.9996          1 
  19   rs113431592     0.1991     0.1991          1          1          1          1     0.9996          1 
  19   rs113893314     0.1991     0.1991          1          1          1          1     0.9996          1 
  19    rs73502886     0.1991     0.1991          1          1          1          1     0.9996          1 
  19   rs562349380     0.1992     0.1992          1          1          1          1     0.9996          1 
  19   rs199948431     0.1995     0.1995          1          1          1          1     0.9996          1 
  19     rs8111823     0.1996     0.1996          1          1          1          1     0.9996          1 
  19      rs344576     0.1997     0.1997          1          1          1          1     0.9996          1 
  19   rs141227959     0.1998     0.1998          1          1          1          1     0.9996          1 
  19    rs79598435     0.1998     0.1998          1          1          1          1     0.9996          1 
  19   rs143012390     0.1998     0.1998          1          1          1          1     0.9996          1 
  19    rs10424680     0.1999     0.1999          1          1          1          1     0.9996          1 
  19     rs8108791     0.1999     0.1999          1          1          1          1     0.9996          1 
  19    rs59918870     0.1999     0.1999          1          1          1          1     0.9996          1 
  19    rs45505598     0.1999     0.1999          1          1          1          1     0.9996          1 
  19     rs8110625     0.1999     0.1999          1          1          1          1     0.9996          1 
  19    rs11878263     0.1999     0.1999          1          1          1          1     0.9996          1 
  19    rs11880908     0.1999     0.1999          1          1          1          1     0.9996          1 
  19    rs62111318     0.1999     0.1999          1          1          1          1     0.9996          1 
  19     rs7256275     0.1999     0.1999          1          1          1          1     0.9996          1 
  19     rs1972653     0.1999     0.1999          1          1          1          1     0.9996          1 
  19   rs549059431     0.1999     0.1999          1          1          1          1     0.9996          1 
  19     rs2303143     0.2002     0.2002          1          1          1          1     0.9996          1 
  19     rs2303144     0.2002     0.2002          1          1          1          1     0.9996          1 
  19    rs10412947     0.2002     0.2002          1          1          1          1     0.9996          1 
  19      rs331682     0.2002     0.2002          1          1          1          1     0.9996          1 
  19   rs140852142     0.2004     0.2004          1          1          1          1     0.9996          1 
  19   rs112722258     0.2004     0.2004          1          1          1          1     0.9996          1 
  19   rs201729490     0.2004     0.2004          1          1          1          1     0.9996          1 
  19     rs8110645     0.2004     0.2004          1          1          1          1     0.9996          1 
  19     rs8102136     0.2004     0.2004          1          1          1          1     0.9996          1 
  19    rs12719935     0.2004     0.2004          1          1          1          1     0.9996          1 
  19     rs2287910     0.2004     0.2004          1          1          1          1     0.9996          1 
  19    rs10403528     0.2004     0.2004          1          1          1          1     0.9996          1 
  19    rs11085201     0.2005     0.2005          1          1          1          1     0.9996          1 
  19    rs10406689     0.2005     0.2005          1          1          1          1     0.9996          1 
  19    rs10407779     0.2005     0.2005          1          1          1          1     0.9996          1 
  19    rs10407931     0.2005     0.2005          1          1          1          1     0.9996          1 
  19     rs2967662     0.2005     0.2005          1          1          1          1     0.9996          1 
  19     rs2967643     0.2005     0.2005          1          1          1          1     0.9996          1 
  19     rs2914570     0.2005     0.2005          1          1          1          1     0.9996          1 
  19     rs2081996     0.2005     0.2005          1          1          1          1     0.9996          1 
  19    rs78256050     0.2006     0.2006          1          1          1          1     0.9996          1 
  19     rs7246346     0.2006     0.2006          1          1          1          1     0.9996          1 
  19    rs73492809     0.2006     0.2006          1          1          1          1     0.9996          1 
  19    rs12459718     0.2006     0.2006          1          1          1          1     0.9996          1 
  19      rs274787     0.2008     0.2008          1          1          1          1     0.9996          1 
  19    rs62118265     0.2008     0.2008          1          1          1          1     0.9996          1 
  19    rs35798730     0.2009     0.2009          1          1          1          1     0.9996          1 
  19    rs11883004      0.201      0.201          1          1          1          1     0.9996          1 
  19   rs564800747      0.201      0.201          1          1          1          1     0.9996          1 
  19      rs555609      0.201      0.201          1          1          1          1     0.9996          1 
  19      rs551462      0.201      0.201          1          1          1          1     0.9996          1 
  19      rs478783      0.201      0.201          1          1          1          1     0.9996          1 
  19    rs80269300     0.2012     0.2012          1          1          1          1     0.9996          1 
  19   rs144829424     0.2012     0.2012          1          1          1          1     0.9996          1 
  19    rs58104113     0.2012     0.2012          1          1          1          1     0.9996          1 
  19    rs62126095     0.2013     0.2013          1          1          1          1     0.9996          1 
  19     rs1973382     0.2013     0.2013          1          1          1          1     0.9996          1 
  19   rs561570798     0.2013     0.2013          1          1          1          1     0.9996          1 
  19   rs138962366     0.2014     0.2014          1          1          1          1     0.9996          1 
  19     rs9630895     0.2015     0.2015          1          1          1          1     0.9996          1 
  19    rs12609729     0.2016     0.2016          1          1          1          1     0.9996          1 
  19    rs75562406     0.2017     0.2017          1          1          1          1     0.9996          1 
  19   rs199569144     0.2017     0.2017          1          1          1          1     0.9996          1 
  19     rs2245651     0.2018     0.2018          1          1          1          1     0.9996          1 
  19    rs73498779     0.2018     0.2018          1          1          1          1     0.9996          1 
  19    rs73498780     0.2018     0.2018          1          1          1          1     0.9996          1 
  19   rs112122628     0.2018     0.2018          1          1          1          1     0.9996          1 
  19    rs11400403     0.2018     0.2018          1          1          1          1     0.9996          1 
  19    rs11314337     0.2018     0.2018          1          1          1          1     0.9996          1 
  19    rs73503005     0.2018     0.2018          1          1          1          1     0.9996          1 
  19    rs12976226     0.2018     0.2018          1          1          1          1     0.9996          1 
  19    rs35090409     0.2019     0.2019          1          1          1          1     0.9996          1 
  19     rs7254691     0.2019     0.2019          1          1          1          1     0.9996          1 
  19    rs28657412     0.2019     0.2019          1          1          1          1     0.9996          1 
  19     rs7257948     0.2019     0.2019          1          1          1          1     0.9996          1 
  19     rs8112016     0.2019     0.2019          1          1          1          1     0.9996          1 
  19    rs10405230     0.2022     0.2022          1          1          1          1     0.9996          1 
  19   rs147036666     0.2023     0.2023          1          1          1          1     0.9996          1 
  19    rs75783912     0.2024     0.2024          1          1          1          1     0.9996          1 
  19    rs10407764     0.2024     0.2024          1          1          1          1     0.9996          1 
  19   rs111748063     0.2024     0.2024          1          1          1          1     0.9996          1 
  19     rs8107442     0.2024     0.2024          1          1          1          1     0.9996          1 
  19    rs10422049     0.2024     0.2024          1          1          1          1     0.9996          1 
  19    rs66558701     0.2024     0.2024          1          1          1          1     0.9996          1 
  19   rs144781072     0.2025     0.2025          1          1          1          1     0.9996          1 
  19     rs4804765     0.2025     0.2025          1          1          1          1     0.9996          1 
  19      rs497445     0.2026     0.2026          1          1          1          1     0.9996          1 
  19    rs11569398     0.2026     0.2026          1          1          1          1     0.9996          1 
  19    rs11569396     0.2026     0.2026          1          1          1          1     0.9996          1 
  19   rs537566761     0.2027     0.2027          1          1          1          1     0.9996          1 
  19   rs587707327     0.2027     0.2027          1          1          1          1     0.9996          1 
  19    rs34222003     0.2027     0.2027          1          1          1          1     0.9996          1 
  19     rs9967625     0.2031     0.2031          1          1          1          1     0.9996          1 
  19    rs10401142     0.2031     0.2031          1          1          1          1     0.9996          1 
  19    rs10419273     0.2031     0.2031          1          1          1          1     0.9996          1 
  19     rs3786680     0.2032     0.2032          1          1          1          1     0.9996          1 
  19    rs11878490     0.2034     0.2034          1          1          1          1     0.9996          1 
  19    rs78070574     0.2036     0.2036          1          1          1          1     0.9996          1 
  19    rs59907625     0.2037     0.2037          1          1          1          1     0.9996          1 
  19    rs58617377     0.2037     0.2037          1          1          1          1     0.9996          1 
  19    rs11880706     0.2037     0.2037          1          1          1          1     0.9996          1 
  19    rs10405373     0.2037     0.2037          1          1          1          1     0.9996          1 
  19    rs10407106     0.2037     0.2037          1          1          1          1     0.9996          1 
  19    rs56179321     0.2037     0.2037          1          1          1          1     0.9996          1 
  19   rs113592014     0.2038     0.2038          1          1          1          1     0.9996          1 
  19   rs113860556     0.2038     0.2038          1          1          1          1     0.9996          1 
  19     rs4804788     0.2039     0.2039          1          1          1          1     0.9996          1 
  19     rs7259085     0.2039     0.2039          1          1          1          1     0.9996          1 
  19    rs10402094     0.2039     0.2039          1          1          1          1     0.9996          1 
  19    rs10417661     0.2039     0.2039          1          1          1          1     0.9996          1 
  19     rs2617823     0.2039     0.2039          1          1          1          1     0.9996          1 
  19     rs2617824     0.2039     0.2039          1          1          1          1     0.9996          1 
  19      rs593952      0.204      0.204          1          1          1          1     0.9996          1 
  19   rs111858148      0.204      0.204          1          1          1          1     0.9996          1 
  19   rs150147242     0.2041     0.2041          1          1          1          1     0.9996          1 
  19    rs73484417     0.2042     0.2042          1          1          1          1     0.9996          1 
  19    rs73484421     0.2042     0.2042          1          1          1          1     0.9996          1 
  19   rs560374411     0.2043     0.2043          1          1          1          1     0.9996          1 
  19   rs112432014     0.2045     0.2045          1          1          1          1     0.9996          1 
  19     rs4578779     0.2045     0.2045          1          1          1          1     0.9996          1 
  19      rs545364     0.2046     0.2046          1          1          1          1     0.9996          1 
  19   rs543034602     0.2046     0.2046          1          1          1          1     0.9996          1 
  19     rs8112190     0.2046     0.2046          1          1          1          1     0.9996          1 
  19    rs35968715     0.2047     0.2047          1          1          1          1     0.9996          1 
  19   rs111226900     0.2048     0.2048          1          1          1          1     0.9996          1 
  19      rs252566     0.2048     0.2048          1          1          1          1     0.9996          1 
  19    rs10413738     0.2049     0.2049          1          1          1          1     0.9996          1 
  19    rs10403878     0.2049     0.2049          1          1          1          1     0.9996          1 
  19   rs115223453     0.2049     0.2049          1          1          1          1     0.9996          1 
  19    rs10426598      0.205      0.205          1          1          1          1     0.9996          1 
  19    rs61233962      0.205      0.205          1          1          1          1     0.9996          1 
  19     rs9304957      0.205      0.205          1          1          1          1     0.9996          1 
  19     rs7343078      0.205      0.205          1          1          1          1     0.9996          1 
  19    rs28576486     0.2051     0.2051          1          1          1          1     0.9996          1 
  19    rs34872359     0.2053     0.2053          1          1          1          1     0.9996          1 
  19   rs112678902     0.2053     0.2053          1          1          1          1     0.9996          1 
  19    rs11465372     0.2054     0.2054          1          1          1          1     0.9996          1 
  19    rs11465366     0.2054     0.2054          1          1          1          1     0.9996          1 
  19   rs535875034     0.2056     0.2056          1          1          1          1     0.9996          1 
  19   rs553950924     0.2056     0.2056          1          1          1          1     0.9996          1 
  19    rs13353320     0.2056     0.2056          1          1          1          1     0.9996          1 
  19    rs13353340     0.2056     0.2056          1          1          1          1     0.9996          1 
  19      rs525452     0.2057     0.2057          1          1          1          1     0.9996          1 
  19   rs146698172     0.2057     0.2057          1          1          1          1     0.9996          1 
  19     rs7248049     0.2057     0.2057          1          1          1          1     0.9996          1 
  19   rs111544022     0.2057     0.2057          1          1          1          1     0.9996          1 
  19   rs202093969     0.2058     0.2058          1          1          1          1     0.9996          1 
  19   rs572451842      0.206      0.206          1          1          1          1     0.9996          1 
  19   rs139225447     0.2065     0.2065          1          1          1          1     0.9996          1 
  19     rs9676848     0.2066     0.2066          1          1          1          1     0.9996          1 
  19     rs9676850     0.2066     0.2066          1          1          1          1     0.9996          1 
  19     rs9677013     0.2066     0.2066          1          1          1          1     0.9996          1 
  19     rs9676361     0.2066     0.2066          1          1          1          1     0.9996          1 
  19     rs9676366     0.2066     0.2066          1          1          1          1     0.9996          1 
  19   rs540719832     0.2066     0.2066          1          1          1          1     0.9996          1 
  19     rs8113124     0.2066     0.2066          1          1          1          1     0.9996          1 
  19     rs8100058     0.2066     0.2066          1          1          1          1     0.9996          1 
  19      rs461339     0.2066     0.2066          1          1          1          1     0.9996          1 
  19      rs461295     0.2066     0.2066          1          1          1          1     0.9996          1 
  19      rs456642     0.2066     0.2066          1          1          1          1     0.9996          1 
  19      rs455485     0.2066     0.2066          1          1          1          1     0.9996          1 
  19      rs464849     0.2066     0.2066          1          1          1          1     0.9996          1 
  19      rs464056     0.2066     0.2066          1          1          1          1     0.9996          1 
  19      rs465241     0.2066     0.2066          1          1          1          1     0.9996          1 
  19      rs465020     0.2066     0.2066          1          1          1          1     0.9996          1 
  19      rs463218     0.2066     0.2066          1          1          1          1     0.9996          1 
  19      rs381451     0.2066     0.2066          1          1          1          1     0.9996          1 
  19      rs460499     0.2066     0.2066          1          1          1          1     0.9996          1 
  19      rs376913     0.2066     0.2066          1          1          1          1     0.9996          1 
  19      rs424832     0.2066     0.2066          1          1          1          1     0.9996          1 
  19      rs460375     0.2066     0.2066          1          1          1          1     0.9996          1 
  19      rs457037     0.2066     0.2066          1          1          1          1     0.9996          1 
  19      rs465543     0.2066     0.2066          1          1          1          1     0.9996          1 
  19      rs461935     0.2066     0.2066          1          1          1          1     0.9996          1 
  19      rs427813     0.2066     0.2066          1          1          1          1     0.9996          1 
  19     rs7258780     0.2066     0.2066          1          1          1          1     0.9996          1 
  19     rs7258805     0.2066     0.2066          1          1          1          1     0.9996          1 
  19    rs75023531     0.2069     0.2069          1          1          1          1     0.9996          1 
  19    rs56840821     0.2069     0.2069          1          1          1          1     0.9996          1 
  19   rs140649400     0.2071     0.2071          1          1          1          1     0.9996          1 
  19      rs173665     0.2071     0.2071          1          1          1          1     0.9996          1 
  19     rs1690428     0.2072     0.2072          1          1          1          1     0.9996          1 
  19   rs116830978     0.2075     0.2075          1          1          1          1     0.9996          1 
  19   rs141381095     0.2076     0.2076          1          1          1          1     0.9996          1 
  19     rs2967679     0.2077     0.2077          1          1          1          1     0.9996          1 
  19    rs10419276     0.2078     0.2078          1          1          1          1     0.9996          1 
  19     rs7245757     0.2078     0.2078          1          1          1          1     0.9996          1 
  19    rs34080680     0.2079     0.2079          1          1          1          1     0.9996          1 
  19    rs35407097     0.2079     0.2079          1          1          1          1     0.9996          1 
  19    rs13345037      0.208      0.208          1          1          1          1     0.9996          1 
  19    rs10403229     0.2081     0.2081          1          1          1          1     0.9996          1 
  19    rs10403257     0.2081     0.2081          1          1          1          1     0.9996          1 
  19     rs7256994     0.2081     0.2081          1          1          1          1     0.9996          1 
  19    rs77436451     0.2081     0.2081          1          1          1          1     0.9996          1 
  19   rs114407272     0.2083     0.2083          1          1          1          1     0.9996          1 
  19    rs79196960     0.2084     0.2084          1          1          1          1     0.9996          1 
  19    rs80336072     0.2084     0.2084          1          1          1          1     0.9996          1 
  19     rs7254769     0.2085     0.2085          1          1          1          1     0.9996          1 
  19   rs587766474     0.2086     0.2086          1          1          1          1     0.9996          1 
  19    rs72996955     0.2087     0.2087          1          1          1          1     0.9996          1 
  19    rs11667962     0.2087     0.2087          1          1          1          1     0.9996          1 
  19    rs59514853     0.2087     0.2087          1          1          1          1     0.9996          1 
  19    rs79751675     0.2088     0.2088          1          1          1          1     0.9996          1 
  19    rs74486363     0.2088     0.2088          1          1          1          1     0.9996          1 
  19   rs192303669     0.2088     0.2088          1          1          1          1     0.9996          1 
  19   rs148221540     0.2088     0.2088          1          1          1          1     0.9996          1 
  19   rs142785077     0.2088     0.2088          1          1          1          1     0.9996          1 
  19    rs11880001     0.2088     0.2088          1          1          1          1     0.9996          1 
  19   rs141162420     0.2088     0.2088          1          1          1          1     0.9996          1 
  19    rs73923907     0.2091     0.2091          1          1          1          1     0.9996          1 
  19    rs59997181     0.2091     0.2091          1          1          1          1     0.9996          1 
  19    rs73921524     0.2091     0.2091          1          1          1          1     0.9996          1 
  19     rs7251157     0.2091     0.2091          1          1          1          1     0.9996          1 
  19    rs76529106     0.2093     0.2093          1          1          1          1     0.9996          1 
  19   rs113522542     0.2093     0.2093          1          1          1          1     0.9996          1 
  19   rs114274889     0.2094     0.2094          1          1          1          1     0.9996          1 
  19   rs143918466     0.2094     0.2094          1          1          1          1     0.9996          1 
  19    rs74174397     0.2094     0.2094          1          1          1          1     0.9996          1 
  19    rs57187431     0.2097     0.2097          1          1          1          1     0.9996          1 
  19      rs250506     0.2098     0.2098          1          1          1          1     0.9996          1 
  19    rs71183666     0.2099     0.2099          1          1          1          1     0.9996          1 
  19    rs35825797       0.21       0.21          1          1          1          1     0.9996          1 
  19    rs12985234       0.21       0.21          1          1          1          1     0.9996          1 
  19     rs4804244       0.21       0.21          1          1          1          1     0.9996          1 
  19       rs14394       0.21       0.21          1          1          1          1     0.9996          1 
  19      rs731604       0.21       0.21          1          1          1          1     0.9996          1 
  19    rs17261137       0.21       0.21          1          1          1          1     0.9996          1 
  19     rs2336091       0.21       0.21          1          1          1          1     0.9996          1 
  19    rs11880220       0.21       0.21          1          1          1          1     0.9996          1 
  19     rs4804057       0.21       0.21          1          1          1          1     0.9996          1 
  19    rs62123129       0.21       0.21          1          1          1          1     0.9996          1 
  19    rs17261158       0.21       0.21          1          1          1          1     0.9996          1 
  19    rs11878283       0.21       0.21          1          1          1          1     0.9996          1 
  19    rs12978737       0.21       0.21          1          1          1          1     0.9996          1 
  19    rs11881277       0.21       0.21          1          1          1          1     0.9996          1 
  19    rs73497430       0.21       0.21          1          1          1          1     0.9996          1 
  19     rs3787066     0.2101     0.2101          1          1          1          1     0.9996          1 
  19    rs12980282     0.2101     0.2101          1          1          1          1     0.9996          1 
  19     rs3787061     0.2101     0.2101          1          1          1          1     0.9996          1 
  19     rs2233185     0.2101     0.2101          1          1          1          1     0.9996          1 
  19    rs16993498     0.2101     0.2101          1          1          1          1     0.9996          1 
  19     rs4807852     0.2101     0.2101          1          1          1          1     0.9996          1 
  19    rs11448298     0.2101     0.2101          1          1          1          1     0.9996          1 
  19    rs11448299     0.2101     0.2101          1          1          1          1     0.9996          1 
  19     rs7255444     0.2101     0.2101          1          1          1          1     0.9996          1 
  19    rs10416530     0.2105     0.2105          1          1          1          1     0.9996          1 
  19   rs147992453     0.2105     0.2105          1          1          1          1     0.9996          1 
  19   rs141628816     0.2105     0.2105          1          1          1          1     0.9996          1 
  19    rs79412721     0.2105     0.2105          1          1          1          1     0.9996          1 
  19    rs59337126     0.2106     0.2106          1          1          1          1     0.9996          1 
  19    rs12984289     0.2106     0.2106          1          1          1          1     0.9996          1 
  19    rs34971496     0.2106     0.2106          1          1          1          1     0.9996          1 
  19     rs8108862     0.2106     0.2106          1          1          1          1     0.9996          1 
  19    rs12973503     0.2106     0.2106          1          1          1          1     0.9996          1 
  19    rs66643563     0.2106     0.2106          1          1          1          1     0.9996          1 
  19     rs2926066     0.2106     0.2106          1          1          1          1     0.9996          1 
  19   rs113312079     0.2106     0.2106          1          1          1          1     0.9996          1 
  19     rs2290776     0.2106     0.2106          1          1          1          1     0.9996          1 
  19     rs2446195     0.2106     0.2106          1          1          1          1     0.9996          1 
  19     rs2446196     0.2106     0.2106          1          1          1          1     0.9996          1 
  19   rs113649884     0.2106     0.2106          1          1          1          1     0.9996          1 
  19     rs7260296     0.2109     0.2109          1          1          1          1     0.9996          1 
  19   rs150271866     0.2109     0.2109          1          1          1          1     0.9996          1 
  19   rs116388009     0.2111     0.2111          1          1          1          1     0.9996          1 
  19    rs78899977     0.2111     0.2111          1          1          1          1     0.9996          1 
  19    rs35006155     0.2111     0.2111          1          1          1          1     0.9996          1 
  19    rs10405061     0.2111     0.2111          1          1          1          1     0.9996          1 
  19    rs59300029     0.2113     0.2113          1          1          1          1     0.9996          1 
  19   rs542505358     0.2113     0.2113          1          1          1          1     0.9996          1 
  19   rs201544434     0.2113     0.2113          1          1          1          1     0.9996          1 
  19   rs113771276     0.2114     0.2114          1          1          1          1     0.9996          1 
  19   rs564187150     0.2114     0.2114          1          1          1          1     0.9996          1 
  19   rs532858604     0.2114     0.2114          1          1          1          1     0.9996          1 
  19   rs543556424     0.2114     0.2114          1          1          1          1     0.9996          1 
  19    rs12973559     0.2117     0.2117          1          1          1          1     0.9996          1 
  19    rs10409281     0.2118     0.2118          1          1          1          1     0.9996          1 
  19     rs3834829     0.2118     0.2118          1          1          1          1     0.9996          1 
  19     rs8106855     0.2119     0.2119          1          1          1          1     0.9996          1 
  19     rs7253567     0.2119     0.2119          1          1          1          1     0.9996          1 
  19    rs10416635     0.2119     0.2119          1          1          1          1     0.9996          1 
  19    rs60006507     0.2119     0.2119          1          1          1          1     0.9996          1 
  19     rs8109717     0.2119     0.2119          1          1          1          1     0.9996          1 
  19   rs113483064     0.2119     0.2119          1          1          1          1     0.9996          1 
  19   rs111751275     0.2119     0.2119          1          1          1          1     0.9996          1 
  19   rs199963618      0.212      0.212          1          1          1          1     0.9996          1 
  19    rs34129098     0.2123     0.2123          1          1          1          1     0.9996          1 
  19    rs10411191     0.2124     0.2124          1          1          1          1     0.9996          1 
  19   rs560198817     0.2124     0.2124          1          1          1          1     0.9996          1 
  19    rs10424005     0.2127     0.2127          1          1          1          1     0.9996          1 
  19    rs35031207     0.2127     0.2127          1          1          1          1     0.9996          1 
  19     rs1559170     0.2128     0.2128          1          1          1          1     0.9996          1 
  19   rs372682839     0.2129     0.2129          1          1          1          1     0.9996          1 
  19    rs35264071      0.213      0.213          1          1          1          1     0.9996          1 
  19    rs12983872      0.213      0.213          1          1          1          1     0.9996          1 
  19    rs11882044      0.213      0.213          1          1          1          1     0.9996          1 
  19   rs115294901     0.2133     0.2133          1          1          1          1     0.9996          1 
  19     rs7247287     0.2133     0.2133          1          1          1          1     0.9996          1 
  19   rs148411184     0.2133     0.2133          1          1          1          1     0.9996          1 
  19   rs139321727     0.2133     0.2133          1          1          1          1     0.9996          1 
  19    rs75527781     0.2133     0.2133          1          1          1          1     0.9996          1 
  19   rs114764749     0.2133     0.2133          1          1          1          1     0.9996          1 
  19   rs115112177     0.2133     0.2133          1          1          1          1     0.9996          1 
  19     rs3845204     0.2134     0.2134          1          1          1          1     0.9996          1 
  19    rs10409437     0.2134     0.2134          1          1          1          1     0.9996          1 
  19    rs11282353     0.2135     0.2135          1          1          1          1     0.9996          1 
  19     rs4807115     0.2135     0.2135          1          1          1          1     0.9996          1 
  19     rs7508248     0.2135     0.2135          1          1          1          1     0.9996          1 
  19      rs301407     0.2136     0.2136          1          1          1          1     0.9996          1 
  19      rs301408     0.2136     0.2136          1          1          1          1     0.9996          1 
  19      rs301410     0.2136     0.2136          1          1          1          1     0.9996          1 
  19      rs654069     0.2136     0.2136          1          1          1          1     0.9996          1 
  19      rs301413     0.2136     0.2136          1          1          1          1     0.9996          1 
  19    rs10419572     0.2139     0.2139          1          1          1          1     0.9996          1 
  19    rs10410267     0.2139     0.2139          1          1          1          1     0.9996          1 
  19   rs149411581      0.214      0.214          1          1          1          1     0.9996          1 
  19   rs199989311      0.214      0.214          1          1          1          1     0.9996          1 
  19     rs7249520     0.2141     0.2141          1          1          1          1     0.9996          1 
  19     rs7249624     0.2141     0.2141          1          1          1          1     0.9996          1 
  19     rs1834953     0.2141     0.2141          1          1          1          1     0.9996          1 
  19     rs4350678     0.2141     0.2141          1          1          1          1     0.9996          1 
  19     rs4044436     0.2141     0.2141          1          1          1          1     0.9996          1 
  19    rs11668346     0.2141     0.2141          1          1          1          1     0.9996          1 
  19    rs12981318     0.2141     0.2141          1          1          1          1     0.9996          1 
  19     rs7351098     0.2141     0.2141          1          1          1          1     0.9996          1 
  19    rs11666233     0.2141     0.2141          1          1          1          1     0.9996          1 
  19    rs11666003     0.2141     0.2141          1          1          1          1     0.9996          1 
  19    rs71175847     0.2141     0.2141          1          1          1          1     0.9996          1 
  19    rs62117510     0.2141     0.2141          1          1          1          1     0.9996          1 
  19    rs28729307     0.2141     0.2141          1          1          1          1     0.9996          1 
  19    rs10413136     0.2141     0.2141          1          1          1          1     0.9996          1 
  19     rs7250870     0.2141     0.2141          1          1          1          1     0.9996          1 
  19     rs7254882     0.2141     0.2141          1          1          1          1     0.9996          1 
  19    rs10421495     0.2141     0.2141          1          1          1          1     0.9996          1 
  19     rs3786624     0.2141     0.2141          1          1          1          1     0.9996          1 
  19     rs3786623     0.2141     0.2141          1          1          1          1     0.9996          1 
  19    rs61203785     0.2142     0.2142          1          1          1          1     0.9996          1 
  19    rs10420313     0.2142     0.2142          1          1          1          1     0.9996          1 
  19    rs28721898     0.2143     0.2143          1          1          1          1     0.9996          1 
  19    rs28542390     0.2143     0.2143          1          1          1          1     0.9996          1 
  19   rs201750867     0.2143     0.2143          1          1          1          1     0.9996          1 
  19    rs17271931     0.2145     0.2145          1          1          1          1     0.9996          1 
  19   rs111369943     0.2145     0.2145          1          1          1          1     0.9996          1 
  19    rs79346966     0.2146     0.2146          1          1          1          1     0.9996          1 
  19   rs115433780     0.2146     0.2146          1          1          1          1     0.9996          1 
  19    rs16995681     0.2146     0.2146          1          1          1          1     0.9996          1 
  19   rs147343112     0.2146     0.2146          1          1          1          1     0.9996          1 
  19   rs114599968     0.2146     0.2146          1          1          1          1     0.9996          1 
  19   rs112975317     0.2147     0.2147          1          1          1          1     0.9996          1 
  19    rs10422773     0.2148     0.2148          1          1          1          1     0.9996          1 
  19    rs11404027     0.2149     0.2149          1          1          1          1     0.9996          1 
  19    rs35726166     0.2149     0.2149          1          1          1          1     0.9996          1 
  19   rs538176489      0.215      0.215          1          1          1          1     0.9996          1 
  19     rs6510955      0.215      0.215          1          1          1          1     0.9996          1 
  19    rs80194034      0.215      0.215          1          1          1          1     0.9996          1 
  19    rs76187856     0.2151     0.2151          1          1          1          1     0.9996          1 
  19   rs138055605     0.2154     0.2154          1          1          1          1     0.9996          1 
  19     rs1559171     0.2155     0.2155          1          1          1          1     0.9996          1 
  19   rs115729063     0.2155     0.2155          1          1          1          1     0.9996          1 
  19     rs8106107     0.2156     0.2156          1          1          1          1     0.9996          1 
  19     rs8106240     0.2156     0.2156          1          1          1          1     0.9996          1 
  19      rs523648     0.2156     0.2156          1          1          1          1     0.9996          1 
  19    rs28463847     0.2156     0.2156          1          1          1          1     0.9996          1 
  19    rs76792018     0.2158     0.2158          1          1          1          1     0.9996          1 
  19    rs10408476     0.2158     0.2158          1          1          1          1     0.9996          1 
  19   rs560965481     0.2159     0.2159          1          1          1          1     0.9996          1 
  19      rs693941      0.216      0.216          1          1          1          1     0.9996          1 
  19      rs553205      0.216      0.216          1          1          1          1     0.9996          1 
  19     rs2918319     0.2161     0.2161          1          1          1          1     0.9996          1 
  19   rs137939834     0.2162     0.2162          1          1          1          1     0.9996          1 
  19    rs62123131     0.2163     0.2163          1          1          1          1     0.9996          1 
  19    rs12052076     0.2163     0.2163          1          1          1          1     0.9996          1 
  19    rs78521116     0.2163     0.2163          1          1          1          1     0.9996          1 
  19    rs77540905     0.2163     0.2163          1          1          1          1     0.9996          1 
  19     rs8107420     0.2163     0.2163          1          1          1          1     0.9996          1 
  19    rs77604270     0.2163     0.2163          1          1          1          1     0.9996          1 
  19   rs561760978     0.2163     0.2163          1          1          1          1     0.9996          1 
  19    rs76428391     0.2163     0.2163          1          1          1          1     0.9996          1 
  19    rs76505415     0.2163     0.2163          1          1          1          1     0.9996          1 
  19    rs75234676     0.2163     0.2163          1          1          1          1     0.9996          1 
  19   rs114829599     0.2163     0.2163          1          1          1          1     0.9996          1 
  19   rs116188150     0.2163     0.2163          1          1          1          1     0.9996          1 
  19     rs8105367     0.2163     0.2163          1          1          1          1     0.9996          1 
  19    rs77801611     0.2163     0.2163          1          1          1          1     0.9996          1 
  19    rs73920096     0.2163     0.2163          1          1          1          1     0.9996          1 
  19    rs77638824     0.2163     0.2163          1          1          1          1     0.9996          1 
  19    rs28784715     0.2164     0.2164          1          1          1          1     0.9996          1 
  19    rs28807756     0.2164     0.2164          1          1          1          1     0.9996          1 
  19     rs8100493     0.2164     0.2164          1          1          1          1     0.9996          1 
  19    rs12986123     0.2164     0.2164          1          1          1          1     0.9996          1 
  19    rs17515517     0.2165     0.2165          1          1          1          1     0.9996          1 
  19    rs34347183     0.2165     0.2165          1          1          1          1     0.9996          1 
  19      rs369626     0.2167     0.2167          1          1          1          1     0.9996          1 
  19   rs540213864     0.2168     0.2168          1          1          1          1     0.9996          1 
  19   rs113034743     0.2169     0.2169          1          1          1          1     0.9996          1 
  19     rs8108551     0.2169     0.2169          1          1          1          1     0.9996          1 
  19   rs111672274     0.2169     0.2169          1          1          1          1     0.9996          1 
  19    rs10401589     0.2169     0.2169          1          1          1          1     0.9996          1 
  19     rs3764556     0.2169     0.2169          1          1          1          1     0.9996          1 
  19      rs754671     0.2171     0.2171          1          1          1          1     0.9996          1 
  19      rs890858     0.2171     0.2171          1          1          1          1     0.9996          1 
  19     rs2913973     0.2171     0.2171          1          1          1          1     0.9996          1 
  19     rs2913969     0.2171     0.2171          1          1          1          1     0.9996          1 
  19      rs308199     0.2171     0.2171          1          1          1          1     0.9996          1 
  19   rs371044066     0.2172     0.2172          1          1          1          1     0.9996          1 
  19   rs547648999     0.2172     0.2172          1          1          1          1     0.9996          1 
  19    rs34624121     0.2173     0.2173          1          1          1          1     0.9996          1 
  19   rs575350791     0.2174     0.2174          1          1          1          1     0.9996          1 
  19    rs12151307     0.2174     0.2174          1          1          1          1     0.9996          1 
  19     rs8110777     0.2175     0.2175          1          1          1          1     0.9996          1 
  19    rs60163647     0.2177     0.2177          1          1          1          1     0.9996          1 
  19     rs7257477     0.2177     0.2177          1          1          1          1     0.9996          1 
  19   rs370444993     0.2178     0.2178          1          1          1          1     0.9996          1 
  19    rs78803389     0.2182     0.2182          1          1          1          1     0.9996          1 
  19   rs112136162     0.2185     0.2185          1          1          1          1     0.9996          1 
  19    rs11880811     0.2185     0.2185          1          1          1          1     0.9996          1 
  19     rs8113553     0.2185     0.2185          1          1          1          1     0.9996          1 
  19    rs17704999     0.2188     0.2188          1          1          1          1     0.9996          1 
  19    rs35103676     0.2189     0.2189          1          1          1          1     0.9996          1 
  19     rs7251066     0.2189     0.2189          1          1          1          1     0.9996          1 
  19   rs115675332     0.2189     0.2189          1          1          1          1     0.9996          1 
  19   rs141371582     0.2191     0.2191          1          1          1          1     0.9996          1 
  19   rs199992788     0.2191     0.2191          1          1          1          1     0.9996          1 
  19   rs150777502     0.2191     0.2191          1          1          1          1     0.9996          1 
  19     rs9749232     0.2191     0.2191          1          1          1          1     0.9996          1 
  19   rs201491237     0.2191     0.2191          1          1          1          1     0.9996          1 
  19    rs71165277     0.2191     0.2191          1          1          1          1     0.9996          1 
  19    rs57614495     0.2193     0.2193          1          1          1          1     0.9996          1 
  19    rs10410693     0.2194     0.2194          1          1          1          1     0.9996          1 
  19    rs28687060     0.2194     0.2194          1          1          1          1     0.9996          1 
  19    rs73544824     0.2195     0.2195          1          1          1          1     0.9996          1 
  19      rs252556     0.2196     0.2196          1          1          1          1     0.9996          1 
  19      rs252557     0.2196     0.2196          1          1          1          1     0.9996          1 
  19      rs252560     0.2196     0.2196          1          1          1          1     0.9996          1 
  19      rs252561     0.2196     0.2196          1          1          1          1     0.9996          1 
  19     rs2431521     0.2196     0.2196          1          1          1          1     0.9996          1 
  19     rs2445795     0.2196     0.2196          1          1          1          1     0.9996          1 
  19      rs675338     0.2196     0.2196          1          1          1          1     0.9996          1 
  19   rs373213602     0.2196     0.2196          1          1          1          1     0.9996          1 
  19     rs6603124       0.22       0.22          1          1          1          1     0.9996          1 
  19    rs35068826     0.2204     0.2204          1          1          1          1     0.9996          1 
  19     rs2969291     0.2204     0.2204          1          1          1          1     0.9996          1 
  19     rs2913980     0.2205     0.2205          1          1          1          1     0.9996          1 
  19    rs10415436     0.2208     0.2208          1          1          1          1     0.9996          1 
  19    rs12979847     0.2208     0.2208          1          1          1          1     0.9996          1 
  19    rs35641641     0.2208     0.2208          1          1          1          1     0.9996          1 
  19    rs34254806     0.2208     0.2208          1          1          1          1     0.9996          1 
  19     rs8102108     0.2208     0.2208          1          1          1          1     0.9996          1 
  19   rs191447443     0.2211     0.2211          1          1          1          1     0.9996          1 
  19   rs111839539     0.2211     0.2211          1          1          1          1     0.9996          1 
  19    rs73921438     0.2212     0.2212          1          1          1          1     0.9996          1 
  19    rs79904219     0.2215     0.2215          1          1          1          1     0.9996          1 
  19     rs4134857     0.2215     0.2215          1          1          1          1     0.9996          1 
  19   rs114969390     0.2215     0.2215          1          1          1          1     0.9996          1 
  19    rs62109622     0.2215     0.2215          1          1          1          1     0.9996          1 
  19    rs34547251     0.2215     0.2215          1          1          1          1     0.9996          1 
  19   rs587716722     0.2215     0.2215          1          1          1          1     0.9996          1 
  19    rs34657189     0.2218     0.2218          1          1          1          1     0.9996          1 
  19    rs12975818     0.2218     0.2218          1          1          1          1     0.9996          1 
  19     rs4807921     0.2222     0.2222          1          1          1          1     0.9996          1 
  19   rs138410999     0.2222     0.2222          1          1          1          1     0.9996          1 
  19     rs8100267     0.2223     0.2223          1          1          1          1     0.9996          1 
  19    rs11881108     0.2223     0.2223          1          1          1          1     0.9996          1 
  19     rs2967623     0.2224     0.2224          1          1          1          1     0.9996          1 
  19   rs112727347     0.2224     0.2224          1          1          1          1     0.9996          1 
  19   rs200441355     0.2224     0.2224          1          1          1          1     0.9996          1 
  19    rs76226883     0.2224     0.2224          1          1          1          1     0.9996          1 
  19   rs191806984     0.2224     0.2224          1          1          1          1     0.9996          1 
  19     rs8107417     0.2225     0.2225          1          1          1          1     0.9996          1 
  19   rs576737264     0.2227     0.2227          1          1          1          1     0.9996          1 
  19    rs11878279     0.2227     0.2227          1          1          1          1     0.9996          1 
  19    rs78695519     0.2227     0.2227          1          1          1          1     0.9996          1 
  19   rs545863264     0.2229     0.2229          1          1          1          1     0.9996          1 
  19    rs78266583      0.223      0.223          1          1          1          1     0.9996          1 
  19   rs562507304      0.223      0.223          1          1          1          1     0.9996          1 
  19    rs10419890     0.2232     0.2232          1          1          1          1     0.9996          1 
  19   rs189304471     0.2232     0.2232          1          1          1          1     0.9996          1 
  19   rs575318230     0.2234     0.2234          1          1          1          1     0.9996          1 
  19   rs115470116     0.2235     0.2235          1          1          1          1     0.9996          1 
  19   rs114365026     0.2235     0.2235          1          1          1          1     0.9996          1 
  19   rs115694358     0.2235     0.2235          1          1          1          1     0.9996          1 
  19   rs116171544     0.2235     0.2235          1          1          1          1     0.9996          1 
  19   rs141491702     0.2235     0.2235          1          1          1          1     0.9996          1 
  19     rs8112310     0.2235     0.2235          1          1          1          1     0.9996          1 
  19   rs143308109     0.2236     0.2236          1          1          1          1     0.9996          1 
  19      rs529991     0.2238     0.2238          1          1          1          1     0.9996          1 
  19     rs7249482     0.2241     0.2241          1          1          1          1     0.9996          1 
  19    rs59158629     0.2241     0.2241          1          1          1          1     0.9996          1 
  19   rs113082862     0.2242     0.2242          1          1          1          1     0.9996          1 
  19   rs112619425     0.2243     0.2243          1          1          1          1     0.9996          1 
  19   rs149984431     0.2243     0.2243          1          1          1          1     0.9996          1 
  19    rs76811743     0.2243     0.2243          1          1          1          1     0.9996          1 
  19    rs78238193     0.2243     0.2243          1          1          1          1     0.9996          1 
  19    rs75856321     0.2243     0.2243          1          1          1          1     0.9996          1 
  19    rs10413129     0.2243     0.2243          1          1          1          1     0.9996          1 
  19   rs143557816     0.2243     0.2243          1          1          1          1     0.9996          1 
  19   rs542269003     0.2243     0.2243          1          1          1          1     0.9996          1 
  19     rs7260615     0.2243     0.2243          1          1          1          1     0.9996          1 
  19    rs61744943     0.2244     0.2244          1          1          1          1     0.9996          1 
  19    rs71179138     0.2244     0.2244          1          1          1          1     0.9996          1 
  19   rs139602807     0.2246     0.2246          1          1          1          1     0.9996          1 
  19        rs2963     0.2246     0.2246          1          1          1          1     0.9996          1 
  19     rs2245649     0.2246     0.2246          1          1          1          1     0.9996          1 
  19     rs2352953     0.2246     0.2246          1          1          1          1     0.9996          1 
  19    rs75975359     0.2246     0.2246          1          1          1          1     0.9996          1 
  19   rs144162906     0.2248     0.2248          1          1          1          1     0.9996          1 
  19     rs7507292     0.2248     0.2248          1          1          1          1     0.9996          1 
  19     rs2245655     0.2249     0.2249          1          1          1          1     0.9996          1 
  19     rs7508535      0.225      0.225          1          1          1          1     0.9996          1 
  19     rs7248749     0.2253     0.2253          1          1          1          1     0.9996          1 
  19   rs141216086     0.2254     0.2254          1          1          1          1     0.9996          1 
  19    rs73921465     0.2254     0.2254          1          1          1          1     0.9996          1 
  19    rs16994018     0.2256     0.2256          1          1          1          1     0.9996          1 
  19   rs528359977     0.2256     0.2256          1          1          1          1     0.9996          1 
  19    rs13344151     0.2257     0.2257          1          1          1          1     0.9996          1 
  19   rs145692213     0.2257     0.2257          1          1          1          1     0.9996          1 
  19     rs8105922     0.2257     0.2257          1          1          1          1     0.9996          1 
  19     rs8100029     0.2261     0.2261          1          1          1          1     0.9996          1 
  19     rs8111248     0.2261     0.2261          1          1          1          1     0.9996          1 
  19      rs918617     0.2261     0.2261          1          1          1          1     0.9996          1 
  19    rs60482731     0.2261     0.2261          1          1          1          1     0.9996          1 
  19    rs17159415     0.2261     0.2261          1          1          1          1     0.9996          1 
  19    rs59454828     0.2261     0.2261          1          1          1          1     0.9996          1 
  19    rs72356419     0.2262     0.2262          1          1          1          1     0.9996          1 
  19      rs344587     0.2264     0.2264          1          1          1          1     0.9996          1 
  19    rs10714939     0.2264     0.2264          1          1          1          1     0.9996          1 
  19   rs552419488     0.2265     0.2265          1          1          1          1     0.9996          1 
  19     rs4630674     0.2266     0.2266          1          1          1          1     0.9996          1 
  19     rs6510969     0.2266     0.2266          1          1          1          1     0.9996          1 
  19     rs6510970     0.2266     0.2266          1          1          1          1     0.9996          1 
  19    rs17254521     0.2266     0.2266          1          1          1          1     0.9996          1 
  19    rs17254556     0.2266     0.2266          1          1          1          1     0.9996          1 
  19    rs10221462     0.2266     0.2266          1          1          1          1     0.9996          1 
  19    rs10419322     0.2267     0.2267          1          1          1          1     0.9996          1 
  19   rs150429696     0.2267     0.2267          1          1          1          1     0.9996          1 
  19    rs77086888     0.2267     0.2267          1          1          1          1     0.9996          1 
  19   rs112298352     0.2267     0.2267          1          1          1          1     0.9996          1 
  19    rs17159311     0.2267     0.2267          1          1          1          1     0.9996          1 
  19    rs72998491     0.2267     0.2267          1          1          1          1     0.9996          1 
  19    rs72998492     0.2267     0.2267          1          1          1          1     0.9996          1 
  19    rs75257733     0.2267     0.2267          1          1          1          1     0.9996          1 
  19   rs112341270     0.2268     0.2268          1          1          1          1     0.9996          1 
  19   rs542512468     0.2269     0.2269          1          1          1          1     0.9996          1 
  19    rs35477781     0.2273     0.2273          1          1          1          1     0.9996          1 
  19    rs73504714     0.2275     0.2275          1          1          1          1     0.9996          1 
  19   rs149479411     0.2275     0.2275          1          1          1          1     0.9996          1 
  19    rs73504722     0.2275     0.2275          1          1          1          1     0.9996          1 
  19    rs16979417     0.2275     0.2275          1          1          1          1     0.9996          1 
  19    rs73504747     0.2275     0.2275          1          1          1          1     0.9996          1 
  19    rs73923924     0.2276     0.2276          1          1          1          1     0.9996          1 
  19      rs413141     0.2278     0.2278          1          1          1          1     0.9996          1 
  19      rs778975     0.2279     0.2279          1          1          1          1     0.9996          1 
  19      rs499028      0.228      0.228          1          1          1          1     0.9996          1 
  19     rs8104049     0.2281     0.2281          1          1          1          1     0.9996          1 
  19    rs55846402     0.2282     0.2282          1          1          1          1     0.9996          1 
  19    rs58309625     0.2283     0.2283          1          1          1          1     0.9996          1 
  19    rs10409516     0.2284     0.2284          1          1          1          1     0.9996          1 
  19    rs16979238     0.2285     0.2285          1          1          1          1     0.9996          1 
  19    rs79113058     0.2287     0.2287          1          1          1          1     0.9996          1 
  19   rs202013884     0.2287     0.2287          1          1          1          1     0.9996          1 
  19   rs186907955     0.2288     0.2288          1          1          1          1     0.9996          1 
  19   rs112580191     0.2288     0.2288          1          1          1          1     0.9996          1 
  19     rs7247713     0.2288     0.2288          1          1          1          1     0.9996          1 
  19   rs185762253     0.2289     0.2289          1          1          1          1     0.9996          1 
  19   rs112321137     0.2289     0.2289          1          1          1          1     0.9996          1 
  19     rs8107566      0.229      0.229          1          1          1          1     0.9996          1 
  19    rs10404258      0.229      0.229          1          1          1          1     0.9996          1 
  19     rs2918311      0.229      0.229          1          1          1          1     0.9996          1 
  19     rs1690412     0.2291     0.2291          1          1          1          1     0.9996          1 
  19   rs141164428     0.2291     0.2291          1          1          1          1     0.9996          1 
  19     rs7260026     0.2291     0.2291          1          1          1          1     0.9996          1 
  19   rs115880989     0.2292     0.2292          1          1          1          1     0.9996          1 
  19    rs66637440     0.2292     0.2292          1          1          1          1     0.9996          1 
  19    rs12460805     0.2292     0.2292          1          1          1          1     0.9996          1 
  19       rs36261     0.2293     0.2293          1          1          1          1     0.9996          1 
  19     rs1808555     0.2295     0.2295          1          1          1          1     0.9996          1 
  19     rs2099116     0.2295     0.2295          1          1          1          1     0.9996          1 
  19     rs2914568     0.2295     0.2295          1          1          1          1     0.9996          1 
  19     rs2967663     0.2295     0.2295          1          1          1          1     0.9996          1 
  19     rs2967664     0.2295     0.2295          1          1          1          1     0.9996          1 
  19     rs2914567     0.2295     0.2295          1          1          1          1     0.9996          1 
  19     rs2914566     0.2295     0.2295          1          1          1          1     0.9996          1 
  19     rs2115476     0.2295     0.2295          1          1          1          1     0.9996          1 
  19    rs76069936     0.2295     0.2295          1          1          1          1     0.9996          1 
  19   rs556942765     0.2298     0.2298          1          1          1          1     0.9996          1 
  19    rs59420882     0.2298     0.2298          1          1          1          1     0.9996          1 
  19    rs10409294       0.23       0.23          1          1          1          1     0.9996          1 
  19     rs7258083     0.2302     0.2302          1          1          1          1     0.9996          1 
  19   rs114601404     0.2303     0.2303          1          1          1          1     0.9996          1 
  19     rs7249689     0.2303     0.2303          1          1          1          1     0.9996          1 
  19     rs7254610     0.2303     0.2303          1          1          1          1     0.9996          1 
  19    rs10409323     0.2303     0.2303          1          1          1          1     0.9996          1 
  19    rs73008122     0.2303     0.2303          1          1          1          1     0.9996          1 
  19     rs4416136     0.2303     0.2303          1          1          1          1     0.9996          1 
  19    rs12460391     0.2303     0.2303          1          1          1          1     0.9996          1 
  19     rs7249924     0.2303     0.2303          1          1          1          1     0.9996          1 
  19     rs1030925     0.2309     0.2309          1          1          1          1     0.9996          1 
  19     rs2910375     0.2309     0.2309          1          1          1          1     0.9996          1 
  19     rs2967753     0.2309     0.2309          1          1          1          1     0.9996          1 
  19     rs2918292     0.2309     0.2309          1          1          1          1     0.9996          1 
  19     rs2967748     0.2309     0.2309          1          1          1          1     0.9996          1 
  19     rs2967747     0.2309     0.2309          1          1          1          1     0.9996          1 
  19     rs2967745     0.2309     0.2309          1          1          1          1     0.9996          1 
  19     rs2910344     0.2309     0.2309          1          1          1          1     0.9996          1 
  19     rs2910345     0.2309     0.2309          1          1          1          1     0.9996          1 
  19    rs13343619     0.2312     0.2312          1          1          1          1     0.9996          1 
  19      rs344544     0.2313     0.2313          1          1          1          1     0.9996          1 
  19   rs112510340     0.2313     0.2313          1          1          1          1     0.9996          1 
  19    rs76000065     0.2314     0.2314          1          1          1          1     0.9996          1 
  19     rs1968258     0.2317     0.2317          1          1          1          1     0.9996          1 
  19      rs425514     0.2318     0.2318          1          1          1          1     0.9996          1 
  19    rs76312564      0.232      0.232          1          1          1          1     0.9996          1 
  19    rs79434743      0.232      0.232          1          1          1          1     0.9996          1 
  19   rs138549938      0.232      0.232          1          1          1          1     0.9996          1 
  19     rs9304937      0.232      0.232          1          1          1          1     0.9996          1 
  19    rs58166924      0.232      0.232          1          1          1          1     0.9996          1 
  19     rs5827009      0.232      0.232          1          1          1          1     0.9996          1 
  19   rs112169950     0.2322     0.2322          1          1          1          1     0.9996          1 
  19   rs116589925     0.2322     0.2322          1          1          1          1     0.9996          1 
  19   rs117962420     0.2322     0.2322          1          1          1          1     0.9996          1 
  19   rs115818977     0.2322     0.2322          1          1          1          1     0.9996          1 
  19    rs77646034     0.2322     0.2322          1          1          1          1     0.9996          1 
  19     rs7343142     0.2323     0.2323          1          1          1          1     0.9996          1 
  19    rs76321590     0.2323     0.2323          1          1          1          1     0.9996          1 
  19     rs8108064     0.2326     0.2326          1          1          1          1     0.9996          1 
  19    rs10406399     0.2326     0.2326          1          1          1          1     0.9996          1 
  19      rs542767     0.2326     0.2326          1          1          1          1     0.9996          1 
  19      rs539052     0.2326     0.2326          1          1          1          1     0.9996          1 
  19      rs447980     0.2326     0.2326          1          1          1          1     0.9996          1 
  19      rs445493     0.2326     0.2326          1          1          1          1     0.9996          1 
  19    esv3643546     0.2326     0.2326          1          1          1          1     0.9996          1 
  19     rs4072910     0.2328     0.2328          1          1          1          1     0.9996          1 
  19    rs11882769      0.233      0.233          1          1          1          1     0.9996          1 
  19    rs55872402      0.233      0.233          1          1          1          1     0.9996          1 
  19     rs8109131     0.2331     0.2331          1          1          1          1     0.9996          1 
  19    rs61099804     0.2331     0.2331          1          1          1          1     0.9996          1 
  19     rs8112157     0.2331     0.2331          1          1          1          1     0.9996          1 
  19      rs492728     0.2331     0.2331          1          1          1          1     0.9996          1 
  19    rs61614782     0.2331     0.2331          1          1          1          1     0.9996          1 
  19      rs516028     0.2331     0.2331          1          1          1          1     0.9996          1 
  19     rs7351083     0.2332     0.2332          1          1          1          1     0.9996          1 
  19     rs7257399     0.2332     0.2332          1          1          1          1     0.9996          1 
  19   rs111687809     0.2334     0.2334          1          1          1          1     0.9996          1 
  19    rs34953878      0.234      0.234          1          1          1          1     0.9996          1 
  19   rs114480200     0.2341     0.2341          1          1          1          1     0.9996          1 
  19    rs10404838     0.2341     0.2341          1          1          1          1     0.9996          1 
  19    rs10411676     0.2341     0.2341          1          1          1          1     0.9996          1 
  19     rs3029890     0.2343     0.2343          1          1          1          1     0.9996          1 
  19    rs10427021     0.2344     0.2344          1          1          1          1     0.9996          1 
  19      rs685034     0.2344     0.2344          1          1          1          1     0.9996          1 
  19     rs1654589     0.2345     0.2345          1          1          1          1     0.9996          1 
  19   rs373207190     0.2346     0.2346          1          1          1          1     0.9996          1 
  19    rs59987666     0.2347     0.2347          1          1          1          1     0.9996          1 
  19     rs3760680     0.2347     0.2347          1          1          1          1     0.9996          1 
  19   rs114775620     0.2347     0.2347          1          1          1          1     0.9996          1 
  19   rs113717850     0.2348     0.2348          1          1          1          1     0.9996          1 
  19   rs113517203     0.2348     0.2348          1          1          1          1     0.9996          1 
  19    rs73922133     0.2348     0.2348          1          1          1          1     0.9996          1 
  19     rs4804269     0.2348     0.2348          1          1          1          1     0.9996          1 
  19     rs7508557     0.2348     0.2348          1          1          1          1     0.9996          1 
  19    rs34340959     0.2348     0.2348          1          1          1          1     0.9996          1 
  19    rs34986624     0.2348     0.2348          1          1          1          1     0.9996          1 
  19    rs34343766     0.2349     0.2349          1          1          1          1     0.9996          1 
  19    rs12151134     0.2349     0.2349          1          1          1          1     0.9996          1 
  19     rs8103483     0.2349     0.2349          1          1          1          1     0.9996          1 
  19    rs11880140      0.235      0.235          1          1          1          1     0.9996          1 
  19   rs116658319     0.2352     0.2352          1          1          1          1     0.9996          1 
  19   rs151174108     0.2352     0.2352          1          1          1          1     0.9996          1 
  19   rs148588108     0.2352     0.2352          1          1          1          1     0.9996          1 
  19    rs10416081     0.2353     0.2353          1          1          1          1     0.9996          1 
  19     rs7248580     0.2353     0.2353          1          1          1          1     0.9996          1 
  19    rs12983397     0.2354     0.2354          1          1          1          1     0.9996          1 
  19   rs557680420     0.2354     0.2354          1          1          1          1     0.9996          1 
  19    rs10414142     0.2354     0.2354          1          1          1          1     0.9996          1 
  19     rs7260417     0.2355     0.2355          1          1          1          1     0.9996          1 
  19    rs75497848     0.2355     0.2355          1          1          1          1     0.9996          1 
  19   rs528105162     0.2357     0.2357          1          1          1          1     0.9996          1 
  19    rs60342562     0.2358     0.2358          1          1          1          1     0.9996          1 
  19      rs344575     0.2358     0.2358          1          1          1          1     0.9996          1 
  19    rs73548352     0.2359     0.2359          1          1          1          1     0.9996          1 
  19    rs60628887     0.2359     0.2359          1          1          1          1     0.9996          1 
  19   rs145391175     0.2359     0.2359          1          1          1          1     0.9996          1 
  19      rs252551      0.236      0.236          1          1          1          1     0.9996          1 
  19      rs252553      0.236      0.236          1          1          1          1     0.9996          1 
  19      rs252554      0.236      0.236          1          1          1          1     0.9996          1 
  19      rs252555      0.236      0.236          1          1          1          1     0.9996          1 
  19    rs73920757     0.2361     0.2361          1          1          1          1     0.9996          1 
  19     rs7254016     0.2361     0.2361          1          1          1          1     0.9996          1 
  19     rs8105634     0.2361     0.2361          1          1          1          1     0.9996          1 
  19    rs58140213     0.2361     0.2361          1          1          1          1     0.9996          1 
  19    rs59277258     0.2361     0.2361          1          1          1          1     0.9996          1 
  19     rs8107411     0.2365     0.2365          1          1          1          1     0.9996          1 
  19   rs114883525     0.2367     0.2367          1          1          1          1     0.9996          1 
  19     rs1674037     0.2369     0.2369          1          1          1          1     0.9996          1 
  19   rs113673233     0.2369     0.2369          1          1          1          1     0.9996          1 
  19    rs11881679      0.237      0.237          1          1          1          1     0.9996          1 
  19    rs12150888     0.2371     0.2371          1          1          1          1     0.9996          1 
  19    rs10406209     0.2371     0.2371          1          1          1          1     0.9996          1 
  19   rs541280703     0.2373     0.2373          1          1          1          1     0.9996          1 
  19    rs11671997     0.2373     0.2373          1          1          1          1     0.9996          1 
  19    rs62119406     0.2373     0.2373          1          1          1          1     0.9996          1 
  19    rs79106014     0.2374     0.2374          1          1          1          1     0.9996          1 
  19     rs7249053     0.2376     0.2376          1          1          1          1     0.9996          1 
  19   rs115804270     0.2377     0.2377          1          1          1          1     0.9996          1 
  19    rs11670971     0.2377     0.2377          1          1          1          1     0.9996          1 
  19     rs3786689     0.2384     0.2384          1          1          1          1     0.9996          1 
  19   rs141592634     0.2384     0.2384          1          1          1          1     0.9996          1 
  19    rs11667628     0.2385     0.2385          1          1          1          1     0.9996          1 
  19     rs8104534     0.2385     0.2385          1          1          1          1     0.9996          1 
  19     rs7260101     0.2387     0.2387          1          1          1          1     0.9996          1 
  19   rs201685861     0.2387     0.2387          1          1          1          1     0.9996          1 
  19   rs567477327     0.2388     0.2388          1          1          1          1     0.9996          1 
  19   rs559525193     0.2388     0.2388          1          1          1          1     0.9996          1 
  19    rs10408279     0.2388     0.2388          1          1          1          1     0.9996          1 
  19   rs150489582     0.2388     0.2388          1          1          1          1     0.9996          1 
  19   rs113474251     0.2388     0.2388          1          1          1          1     0.9996          1 
  19    rs10416847     0.2388     0.2388          1          1          1          1     0.9996          1 
  19     rs2880020     0.2388     0.2388          1          1          1          1     0.9996          1 
  19   rs559602252     0.2388     0.2388          1          1          1          1     0.9996          1 
  19     rs7258249     0.2389     0.2389          1          1          1          1     0.9996          1 
  19      rs747990     0.2389     0.2389          1          1          1          1     0.9996          1 
  19    rs12461374     0.2389     0.2389          1          1          1          1     0.9996          1 
  19    rs74756550      0.239      0.239          1          1          1          1     0.9996          1 
  19    rs10411863     0.2391     0.2391          1          1          1          1     0.9996          1 
  19   rs201191594     0.2391     0.2391          1          1          1          1     0.9996          1 
  19     rs8110375     0.2392     0.2392          1          1          1          1     0.9996          1 
  19    rs12972439     0.2392     0.2392          1          1          1          1     0.9996          1 
  19    rs12982676     0.2392     0.2392          1          1          1          1     0.9996          1 
  19     rs6511848     0.2392     0.2392          1          1          1          1     0.9996          1 
  19     rs1053377     0.2392     0.2392          1          1          1          1     0.9996          1 
  19    rs61106170     0.2394     0.2394          1          1          1          1     0.9996          1 
  19    rs73920244     0.2394     0.2394          1          1          1          1     0.9996          1 
  19     rs1808536     0.2396     0.2396          1          1          1          1     0.9996          1 
  19     rs4807846     0.2397     0.2397          1          1          1          1     0.9996          1 
  19   rs147273522     0.2398     0.2398          1          1          1          1     0.9996          1 
  19     rs4807064       0.24       0.24          1          1          1          1     0.9996          1 
  19     rs4807065       0.24       0.24          1          1          1          1     0.9996          1 
  19    rs11667671       0.24       0.24          1          1          1          1     0.9996          1
[truncated: 1,674,109 more chars]
