# Supplementary material for: Cell-to-cell expression dispersion of B-cell surface proteins is linked to genetic variants in humans
Source: Commun Biol. 2020 Jul 3;3:346. doi: 10.1038/s42003-020-1075-1 (PMC7335051; doi:10.1038/s42003-020-1075-1)
Supplement: Supplementary file 4 — Supplementary Data 2 [file 42003_2020_1075_MOESM4_ESM.zip › Supplementary_Data_S2/plink-results-40LCLs/CD23_chr19_pooled.var/CD23_pooled.var_40_LCLs.qassoc.means]

 CHR           SNP  VALUE      G11      G12      G22
  19   rs182840630   GENO      G/G      G/C      C/C
  19   rs182840630 COUNTS        0        5       35
  19   rs182840630   FREQ        0    0.125    0.875
  19   rs182840630   MEAN       NA   0.5245   0.5118
  19   rs182840630     SD       NA  0.02481   0.1144
  19   rs544445641   GENO    CA/CA     CA/C      C/C
  19   rs544445641 COUNTS        5       19       16
  19   rs544445641   FREQ    0.125    0.475      0.4
  19   rs544445641   MEAN   0.4823   0.5337   0.4989
  19   rs544445641     SD  0.05837   0.1165   0.1077
  19   rs192156884   GENO      T/T      T/C      C/C
  19   rs192156884 COUNTS        0        4       36
  19   rs192156884   FREQ        0      0.1      0.9
  19   rs192156884   MEAN       NA    0.517   0.5129
  19   rs192156884     SD       NA  0.06616   0.1115
  19   rs200619331   GENO      C/C  C/CTTTT CTTTT/CTTTT
  19   rs200619331 COUNTS        0        4       36
  19   rs200619331   FREQ        0      0.1      0.9
  19   rs200619331   MEAN       NA   0.5394   0.5105
  19   rs200619331     SD       NA  0.04149   0.1121
  19    rs71892431   GENO ATTATT/ATTATT ATTATT/A      A/A
  19    rs71892431 COUNTS        0       19       21
  19    rs71892431   FREQ        0    0.475    0.525
  19    rs71892431   MEAN       NA    0.516    0.511
  19    rs71892431     SD       NA   0.1391  0.07061
  19     rs3097894   GENO      T/T      T/C      C/C
  19     rs3097894 COUNTS        0       16       24
  19     rs3097894   FREQ        0      0.4      0.6
  19     rs3097894   MEAN       NA   0.5148   0.5124
  19     rs3097894     SD       NA    0.152  0.06637
  19   rs115200198   GENO      G/G      G/C      C/C
  19   rs115200198 COUNTS        0        7       33
  19   rs115200198   FREQ        0    0.175    0.825
  19   rs115200198   MEAN       NA   0.5158   0.5128
  19   rs115200198     SD       NA  0.05207   0.1162
  19     rs2485272   GENO      T/T      T/C      C/C
  19     rs2485272 COUNTS        0       16       24
  19     rs2485272   FREQ        0      0.4      0.6
  19     rs2485272   MEAN       NA   0.5148   0.5124
  19     rs2485272     SD       NA    0.152  0.06637
  19   rs148465953   GENO      A/A      A/G      G/G
  19   rs148465953 COUNTS        0        4       36
  19   rs148465953   FREQ        0      0.1      0.9
  19   rs148465953   MEAN       NA    0.517   0.5129
  19   rs148465953     SD       NA  0.06616   0.1115
  19   rs115801704   GENO      A/A      A/G      G/G
  19   rs115801704 COUNTS        0        4       36
  19   rs115801704   FREQ        0      0.1      0.9
  19   rs115801704   MEAN       NA   0.5584   0.5084
  19   rs115801704     SD       NA   0.1162   0.1067
  19     rs7257191   GENO      G/G      G/A      A/A
  19     rs7257191 COUNTS        0       15       25
  19     rs7257191   FREQ        0    0.375    0.625
  19     rs7257191   MEAN       NA   0.5091   0.5159
  19     rs7257191     SD       NA   0.1556  0.06733
  19   rs147779689   GENO      G/G      G/T      T/T
  19   rs147779689 COUNTS        0        4       36
  19   rs147779689   FREQ        0      0.1      0.9
  19   rs147779689   MEAN       NA   0.5138   0.5133
  19   rs147779689     SD       NA   0.0869   0.1102
  19   rs115477493   GENO      T/T      T/G      G/G
  19   rs115477493 COUNTS        1        8       31
  19   rs115477493   FREQ    0.025      0.2    0.775
  19   rs115477493   MEAN   0.5128   0.4805   0.5219
  19   rs115477493     SD        0   0.1196    0.106
  19    rs11881309   GENO      A/A      A/C      C/C
  19    rs11881309 COUNTS        1       15       24
  19    rs11881309   FREQ    0.025    0.375      0.6
  19    rs11881309   MEAN   0.5128   0.4998   0.5219
  19    rs11881309     SD        0   0.1484  0.07671
  19     rs2485273   GENO      A/A      A/G      G/G
  19     rs2485273 COUNTS        0       14       26
  19     rs2485273   FREQ        0     0.35     0.65
  19     rs2485273   MEAN       NA   0.5167   0.5115
  19     rs2485273     SD       NA  0.06998    0.124
  19     rs2436497   GENO      T/T      T/C      C/C
  19     rs2436497 COUNTS        0       14       26
  19     rs2436497   FREQ        0     0.35     0.65
  19     rs2436497   MEAN       NA   0.5167   0.5115
  19     rs2436497     SD       NA  0.06998    0.124
  19   rs540503483   GENO      A/A     A/AG    AG/AG
  19   rs540503483 COUNTS        0        4       36
  19   rs540503483   FREQ        0      0.1      0.9
  19   rs540503483   MEAN       NA   0.5411   0.5103
  19   rs540503483     SD       NA   0.1043   0.1085
  19   rs141309403   GENO      T/T      T/A      A/A
  19   rs141309403 COUNTS        0        4       36
  19   rs141309403   FREQ        0      0.1      0.9
  19   rs141309403   MEAN       NA   0.5138   0.5133
  19   rs141309403     SD       NA   0.0869   0.1102
  19   rs150388021   GENO      A/A      A/C      C/C
  19   rs150388021 COUNTS        0       14       26
  19   rs150388021   FREQ        0     0.35     0.65
  19   rs150388021   MEAN       NA   0.4922   0.5248
  19   rs150388021     SD       NA   0.1482  0.07815
  19   rs113719826   GENO      A/A      A/G      G/G
  19   rs113719826 COUNTS        0        9       31
  19   rs113719826   FREQ        0    0.225    0.775
  19   rs113719826   MEAN       NA   0.5397   0.5057
  19   rs113719826     SD       NA   0.1421  0.09635
  19     rs2446201   GENO      T/T      T/C      C/C
  19     rs2446201 COUNTS        0        7       33
  19     rs2446201   FREQ        0    0.175    0.825
  19     rs2446201   MEAN       NA   0.5158   0.5128
  19     rs2446201     SD       NA  0.05207   0.1162
  19     rs2446202   GENO      C/C      C/G      G/G
  19     rs2446202 COUNTS        0       14       26
  19     rs2446202   FREQ        0     0.35     0.65
  19     rs2446202   MEAN       NA   0.5167   0.5115
  19     rs2446202     SD       NA  0.06998    0.124
  19   rs544647993   GENO    AT/AT     AT/A      A/A
  19   rs544647993 COUNTS        2        8       30
  19   rs544647993   FREQ     0.05      0.2     0.75
  19   rs544647993   MEAN   0.5539   0.5258   0.5073
  19   rs544647993     SD   0.0819  0.07774   0.1165
  19    rs12985299   GENO      C/C      C/G      G/G
  19    rs12985299 COUNTS        1        3       36
  19    rs12985299   FREQ    0.025    0.075      0.9
  19    rs12985299   MEAN   0.3764   0.5358   0.5153
  19    rs12985299     SD        0  0.04704     0.11
  19     rs2436495   GENO      T/T      T/C      C/C
  19     rs2436495 COUNTS        0       13       27
  19     rs2436495   FREQ        0    0.325    0.675
  19     rs2436495   MEAN       NA   0.5273   0.5067
  19     rs2436495     SD       NA  0.07019   0.1217
  19   rs192558256   GENO      T/T      T/C      C/C
  19   rs192558256 COUNTS        1       11       28
  19   rs192558256   FREQ    0.025    0.275      0.7
  19   rs192558256   MEAN   0.4562   0.5146   0.5149
  19   rs192558256     SD        0   0.1117   0.1089
  19   rs145076919   GENO      T/T      T/G      G/G
  19   rs145076919 COUNTS        0        7       33
  19   rs145076919   FREQ        0    0.175    0.825
  19   rs145076919   MEAN       NA   0.5266   0.5105
  19   rs145076919     SD       NA   0.0853   0.1122
  19    rs75296851   GENO      T/T      T/C      C/C
  19    rs75296851 COUNTS        0        5       35
  19    rs75296851   FREQ        0    0.125    0.875
  19    rs75296851   MEAN       NA   0.5373   0.5099
  19    rs75296851     SD       NA   0.0844   0.1106
  19     rs4377262   GENO      G/G      G/C      C/C
  19     rs4377262 COUNTS        0       13       27
  19     rs4377262   FREQ        0    0.325    0.675
  19     rs4377262   MEAN       NA   0.5273   0.5067
  19     rs4377262     SD       NA  0.07019   0.1217
  19   rs116823342   GENO      C/C      C/T      T/T
  19   rs116823342 COUNTS        0        4       36
  19   rs116823342   FREQ        0      0.1      0.9
  19   rs116823342   MEAN       NA   0.5138   0.5133
  19   rs116823342     SD       NA   0.0869   0.1102
  19     rs4606852   GENO      G/G      G/A      A/A
  19     rs4606852 COUNTS        0        4       36
  19     rs4606852   FREQ        0      0.1      0.9
  19     rs4606852   MEAN       NA   0.5289   0.5116
  19     rs4606852     SD       NA   0.0687   0.1112
  19    rs12982357   GENO      A/A      A/G      G/G
  19    rs12982357 COUNTS        0       13       27
  19    rs12982357   FREQ        0    0.325    0.675
  19    rs12982357   MEAN       NA   0.5273   0.5067
  19    rs12982357     SD       NA  0.07019   0.1217
  19    rs71172770   GENO      C/C     C/CT    CT/CT
  19    rs71172770 COUNTS        4       20       16
  19    rs71172770   FREQ      0.1      0.5      0.4
  19    rs71172770   MEAN   0.5432   0.4811   0.5462
  19    rs71172770     SD  0.04407   0.1307  0.07114
  19   rs530047941   GENO    CT/CT     CT/C      C/C
  19   rs530047941 COUNTS        3       10       27
  19   rs530047941   FREQ    0.075     0.25    0.675
  19   rs530047941   MEAN   0.4151   0.5087    0.526
  19   rs530047941     SD    0.246  0.08133  0.09486
  19   rs143884233   GENO      T/T      T/C      C/C
  19   rs143884233 COUNTS        2       14       24
  19   rs143884233   FREQ     0.05     0.35      0.6
  19   rs143884233   MEAN   0.5285    0.501   0.5193
  19   rs143884233     SD   0.1022   0.1001    0.115
  19   rs111467240   GENO      T/T      T/C      C/C
  19   rs111467240 COUNTS        1       14       25
  19   rs111467240   FREQ    0.025     0.35    0.625
  19   rs111467240   MEAN   0.4562   0.5082   0.5185
  19   rs111467240     SD        0      0.1   0.1143
  19   rs200314328   GENO      A/A  A/AAAAT AAAAT/AAAAT
  19   rs200314328 COUNTS        0        4       36
  19   rs200314328   FREQ        0      0.1      0.9
  19   rs200314328   MEAN       NA   0.5138   0.5133
  19   rs200314328     SD       NA   0.0869   0.1102
  19   rs113021450   GENO      A/A      A/G      G/G
  19   rs113021450 COUNTS        1       14       25
  19   rs113021450   FREQ    0.025     0.35    0.625
  19   rs113021450   MEAN   0.4562   0.5082   0.5185
  19   rs113021450     SD        0      0.1   0.1143
  19     rs1026466   GENO      C/C      C/G      G/G
  19     rs1026466 COUNTS        1       15       24
  19     rs1026466   FREQ    0.025    0.375      0.6
  19     rs1026466   MEAN   0.4624   0.5251   0.5081
  19     rs1026466     SD        0  0.07135   0.1271
  19    rs35784220   GENO      C/C     C/CA    CA/CA
  19    rs35784220 COUNTS        3       22       15
  19    rs35784220   FREQ    0.075     0.55    0.375
  19    rs35784220   MEAN   0.5195   0.5238   0.4968
  19    rs35784220     SD  0.04945  0.07001   0.1544
  19     rs2436494   GENO      G/G      G/A      A/A
  19     rs2436494 COUNTS       10       18       12
  19     rs2436494   FREQ     0.25     0.45      0.3
  19     rs2436494   MEAN   0.4875   0.5104   0.5394
  19     rs2436494     SD   0.1374   0.1073  0.07831
  19     rs7250134   GENO      C/C      C/A      A/A
  19     rs7250134 COUNTS        1       15       24
  19     rs7250134   FREQ    0.025    0.375      0.6
  19     rs7250134   MEAN   0.4624   0.5251   0.5081
  19     rs7250134     SD        0  0.07135   0.1271
  19   rs146268405   GENO      T/T      T/C      C/C
  19   rs146268405 COUNTS        1       14       25
  19   rs146268405   FREQ    0.025     0.35    0.625
  19   rs146268405   MEAN   0.4562   0.5082   0.5185
  19   rs146268405     SD        0      0.1   0.1143
  19   rs138935258   GENO      A/A      A/G      G/G
  19   rs138935258 COUNTS        0        4       36
  19   rs138935258   FREQ        0      0.1      0.9
  19   rs138935258   MEAN       NA   0.5138   0.5133
  19   rs138935258     SD       NA   0.0869   0.1102
  19   rs113138914   GENO      G/G      G/C      C/C
  19   rs113138914 COUNTS        0        5       35
  19   rs113138914   FREQ        0    0.125    0.875
  19   rs113138914   MEAN       NA   0.5151   0.5131
  19   rs113138914     SD       NA  0.03105   0.1143
  19    rs10417703   GENO      T/T      T/C      C/C
  19    rs10417703 COUNTS        1       15       24
  19    rs10417703   FREQ    0.025    0.375      0.6
  19    rs10417703   MEAN   0.4624   0.5251   0.5081
  19    rs10417703     SD        0  0.07135   0.1271
  19   rs112059347   GENO      T/T      T/C      C/C
  19   rs112059347 COUNTS        0        7       33
  19   rs112059347   FREQ        0    0.175    0.825
  19   rs112059347   MEAN       NA   0.5266   0.5105
  19   rs112059347     SD       NA   0.0853   0.1122
  19   rs116282598   GENO      G/G      G/T      T/T
  19   rs116282598 COUNTS        0        4       36
  19   rs116282598   FREQ        0      0.1      0.9
  19   rs116282598   MEAN       NA   0.6135   0.5022
  19   rs116282598     SD       NA  0.06062   0.1059
  19    rs77584859   GENO      T/T      T/C      C/C
  19    rs77584859 COUNTS        0        7       33
  19    rs77584859   FREQ        0    0.175    0.825
  19    rs77584859   MEAN       NA   0.5266   0.5105
  19    rs77584859     SD       NA   0.0853   0.1122
  19   rs111553826   GENO      T/T      T/C      C/C
  19   rs111553826 COUNTS        0        5       35
  19   rs111553826   FREQ        0    0.125    0.875
  19   rs111553826   MEAN       NA   0.5151   0.5131
  19   rs111553826     SD       NA  0.03105   0.1143
  19    rs77395822   GENO      G/G      G/A      A/A
  19    rs77395822 COUNTS        0        5       35
  19    rs77395822   FREQ        0    0.125    0.875
  19    rs77395822   MEAN       NA   0.5151   0.5131
  19    rs77395822     SD       NA  0.03105   0.1143
  19    rs77077278   GENO      A/A      A/T      T/T
  19    rs77077278 COUNTS        0        4       36
  19    rs77077278   FREQ        0      0.1      0.9
  19    rs77077278   MEAN       NA   0.5289   0.5116
  19    rs77077278     SD       NA   0.0687   0.1112
  19     rs8100696   GENO      A/A      A/T      T/T
  19     rs8100696 COUNTS        0        4       36
  19     rs8100696   FREQ        0      0.1      0.9
  19     rs8100696   MEAN       NA   0.6135   0.5022
  19     rs8100696     SD       NA  0.06062   0.1059
  19     rs2436493   GENO      A/A      A/G      G/G
  19     rs2436493 COUNTS        2        9       29
  19     rs2436493   FREQ     0.05    0.225    0.725
  19     rs2436493   MEAN   0.3289   0.5373   0.5187
  19     rs2436493     SD   0.2766   0.0732  0.09537
  19     rs2446206   GENO      T/T      T/C      C/C
  19     rs2446206 COUNTS        3        9       28
  19     rs2446206   FREQ    0.075    0.225      0.7
  19     rs2446206   MEAN   0.4151   0.5138   0.5237
  19     rs2446206     SD    0.246  0.08751  0.09304
  19     rs1973115   GENO      C/C      C/T      T/T
  19     rs1973115 COUNTS        1       18       21
  19     rs1973115   FREQ    0.025     0.45    0.525
  19     rs1973115   MEAN   0.4624   0.5342   0.4979
  19     rs1973115     SD        0  0.07417   0.1302
  19   rs150370765   GENO      A/A      A/G      G/G
  19   rs150370765 COUNTS        0        4       36
  19   rs150370765   FREQ        0      0.1      0.9
  19   rs150370765   MEAN       NA   0.6135   0.5022
  19   rs150370765     SD       NA  0.06062   0.1059
  19   rs111998644   GENO      C/C      C/G      G/G
  19   rs111998644 COUNTS        0       14       26
  19   rs111998644   FREQ        0     0.35     0.65
  19   rs111998644   MEAN       NA   0.5448   0.4964
  19   rs111998644     SD       NA   0.0726   0.1197
  19     rs2017303   GENO      A/A      A/G      G/G
  19     rs2017303 COUNTS        0       14       26
  19     rs2017303   FREQ        0     0.35     0.65
  19     rs2017303   MEAN       NA   0.5314   0.5036
  19     rs2017303     SD       NA    0.127  0.09621
  19   rs569344305   GENO      C/C     C/CA    CA/CA
  19   rs569344305 COUNTS        4       24       12
  19   rs569344305   FREQ      0.1      0.6      0.3
  19   rs569344305   MEAN   0.4934   0.5141   0.5186
  19   rs569344305     SD  0.08864  0.09695    0.137
  19     rs2305925   GENO      T/T      T/A      A/A
  19     rs2305925 COUNTS        2       16       22
  19     rs2305925   FREQ     0.05      0.4     0.55
  19     rs2305925   MEAN   0.4289   0.5393   0.5021
  19     rs2305925     SD  0.04738  0.06187    0.131
  19    rs73548665   GENO      A/A      A/G      G/G
  19    rs73548665 COUNTS        0       14       26
  19    rs73548665   FREQ        0     0.35     0.65
  19    rs73548665   MEAN       NA   0.5448   0.4964
  19    rs73548665     SD       NA   0.0726   0.1197
  19   rs111505087   GENO      A/A     A/AT    AT/AT
  19   rs111505087 COUNTS        0       14       26
  19   rs111505087   FREQ        0     0.35     0.65
  19   rs111505087   MEAN       NA   0.5448   0.4964
  19   rs111505087     SD       NA   0.0726   0.1197
  19   rs112444917   GENO      A/A      A/G      G/G
  19   rs112444917 COUNTS        0        5       35
  19   rs112444917   FREQ        0    0.125    0.875
  19   rs112444917   MEAN       NA   0.5151   0.5131
  19   rs112444917     SD       NA  0.03105   0.1143
  19   rs147288905   GENO      A/A      A/G      G/G
  19   rs147288905 COUNTS        0        4       36
  19   rs147288905   FREQ        0      0.1      0.9
  19   rs147288905   MEAN       NA   0.5289   0.5116
  19   rs147288905     SD       NA   0.0687   0.1112
  19   rs111283373   GENO      G/G      G/C      C/C
  19   rs111283373 COUNTS        0       13       27
  19   rs111283373   FREQ        0    0.325    0.675
  19   rs111283373   MEAN       NA   0.5486   0.4964
  19   rs111283373     SD       NA  0.07413   0.1174
  19   rs112876997   GENO      C/C      C/T      T/T
  19   rs112876997 COUNTS        0       14       26
  19   rs112876997   FREQ        0     0.35     0.65
  19   rs112876997   MEAN       NA   0.5448   0.4964
  19   rs112876997     SD       NA   0.0726   0.1197
  19   rs544997602   GENO      C/C     C/CT    CT/CT
  19   rs544997602 COUNTS        7       23       10
  19   rs544997602   FREQ    0.175    0.575     0.25
  19   rs544997602   MEAN   0.5512   0.5127   0.4884
  19   rs544997602     SD  0.07093  0.09503   0.1501
  19   rs112549493   GENO      T/T      T/C      C/C
  19   rs112549493 COUNTS        1       13       26
  19   rs112549493   FREQ    0.025    0.325     0.65
  19   rs112549493   MEAN   0.4562   0.5088   0.5178
  19   rs112549493     SD        0   0.1041   0.1121
  19   rs145322928   GENO      A/A      A/T      T/T
  19   rs145322928 COUNTS        0        9       31
  19   rs145322928   FREQ        0    0.225    0.775
  19   rs145322928   MEAN       NA   0.5217   0.5109
  19   rs145322928     SD       NA   0.0679    0.117
  19   rs199782897   GENO      T/T     T/TA    TA/TA
  19   rs199782897 COUNTS        1       18       21
  19   rs199782897   FREQ    0.025     0.45    0.525
  19   rs199782897   MEAN   0.4853   0.5295   0.5009
  19   rs199782897     SD        0   0.1118   0.1065
  19   rs147676389   GENO CATAT/CATAT  CATAT/C      C/C
  19   rs147676389 COUNTS        6       17       17
  19   rs147676389   FREQ     0.15    0.425    0.425
  19   rs147676389   MEAN   0.4834   0.5645   0.4728
  19   rs147676389     SD  0.07828  0.06282   0.1314
  19   rs146945675   GENO    CA/CA     CA/C      C/C
  19   rs146945675 COUNTS        6       16       18
  19   rs146945675   FREQ     0.15      0.4     0.45
  19   rs146945675   MEAN   0.4834   0.5654   0.4771
  19   rs146945675     SD  0.07828  0.06476   0.1288
  19    rs10415436   GENO      C/C      C/T      T/T
  19    rs10415436 COUNTS        9       11       20
  19    rs10415436   FREQ    0.225    0.275      0.5
  19    rs10415436   MEAN   0.5222   0.5603   0.4836
  19    rs10415436     SD  0.09122  0.06543   0.1248
  19     rs5826901   GENO GAAAAA/GAAAAA GAAAAA/G      G/G
  19     rs5826901 COUNTS        2       17       21
  19     rs5826901   FREQ     0.05    0.425    0.525
  19     rs5826901   MEAN   0.4289   0.5461   0.4949
  19     rs5826901     SD  0.04738   0.0661   0.1297
  19     rs2436490   GENO      A/A      A/G      G/G
  19     rs2436490 COUNTS        0        7       33
  19     rs2436490   FREQ        0    0.175    0.825
  19     rs2436490   MEAN       NA   0.4792   0.5206
  19     rs2436490     SD       NA   0.1505   0.0972
  19     rs4533403   GENO      A/A      A/G      G/G
  19     rs4533403 COUNTS        1        5       34
  19     rs4533403   FREQ    0.025    0.125     0.85
  19     rs4533403   MEAN   0.6546   0.5768   0.4999
  19     rs4533403     SD        0  0.06921   0.1077
  19     rs4508530   GENO      A/A      A/T      T/T
  19     rs4508530 COUNTS        1        5       34
  19     rs4508530   FREQ    0.025    0.125     0.85
  19     rs4508530   MEAN   0.6546   0.5768   0.4999
  19     rs4508530     SD        0  0.06921   0.1077
  19    rs76081042   GENO      T/T      T/C      C/C
  19    rs76081042 COUNTS        8       22       10
  19    rs76081042   FREQ      0.2     0.55     0.25
  19    rs76081042   MEAN   0.4806   0.5258   0.5122
  19    rs76081042     SD   0.1209  0.07693   0.1525
  19    rs10416402   GENO      G/G      G/T      T/T
  19    rs10416402 COUNTS       10       12       18
  19    rs10416402   FREQ     0.25      0.3     0.45
  19    rs10416402   MEAN   0.5354   0.5494   0.4771
  19    rs10416402     SD  0.09565  0.05996   0.1288
  19   rs113252451   GENO TACAA/TACAA  TACAA/T      T/T
  19   rs113252451 COUNTS       10       12       18
  19   rs113252451   FREQ     0.25      0.3     0.45
  19   rs113252451   MEAN   0.5354   0.5494   0.4771
  19   rs113252451     SD  0.09565  0.05996   0.1288
  19     rs4343404   GENO      A/A      A/C      C/C
  19     rs4343404 COUNTS       10       12       18
  19     rs4343404   FREQ     0.25      0.3     0.45
  19     rs4343404   MEAN   0.5354   0.5494   0.4771
  19     rs4343404     SD  0.09565  0.05996   0.1288
  19     rs8106107   GENO      T/T      T/C      C/C
  19     rs8106107 COUNTS        2       19       19
  19     rs8106107   FREQ     0.05    0.475    0.475
  19     rs8106107   MEAN   0.6022   0.5208   0.4965
  19     rs8106107     SD  0.07411   0.1064   0.1097
  19     rs8106226   GENO      C/C      C/T      T/T
  19     rs8106226 COUNTS        7       18       15
  19     rs8106226   FREQ    0.175     0.45    0.375
  19     rs8106226   MEAN   0.4558   0.5153   0.5379
  19     rs8106226     SD   0.1514   0.1019  0.08513
  19     rs8106240   GENO      A/A      A/C      C/C
  19     rs8106240 COUNTS        2       19       19
  19     rs8106240   FREQ     0.05    0.475    0.475
  19     rs8106240   MEAN   0.6022   0.5208   0.4965
  19     rs8106240     SD  0.07411   0.1064   0.1097
  19     rs8106687   GENO      A/A      A/G      G/G
  19     rs8106687 COUNTS        1        8       31
  19     rs8106687   FREQ    0.025      0.2    0.775
  19     rs8106687   MEAN   0.1333   0.5489   0.5165
  19     rs8106687     SD        0  0.07186  0.09258
  19   rs113399844   GENO      T/T      T/C      C/C
  19   rs113399844 COUNTS        0       10       30
  19   rs113399844   FREQ        0     0.25     0.75
  19   rs113399844   MEAN       NA   0.4986   0.5183
  19   rs113399844     SD       NA   0.1337  0.09902
  19   rs112310449   GENO TTTTTTC/TTTTTTC TTTTTTC/T      T/T
  19   rs112310449 COUNTS        0       15       25
  19   rs112310449   FREQ        0    0.375    0.625
  19   rs112310449   MEAN       NA   0.5041   0.5189
  19   rs112310449     SD       NA   0.1087   0.1081
  19   rs148694052   GENO      A/A      A/G      G/G
  19   rs148694052 COUNTS        1       11       28
  19   rs148694052   FREQ    0.025    0.275      0.7
  19   rs148694052   MEAN   0.4562   0.5146   0.5149
  19   rs148694052     SD        0   0.1117   0.1089
  19   rs146734254   GENO      T/T      T/C      C/C
  19   rs146734254 COUNTS        1        5       34
  19   rs146734254   FREQ    0.025    0.125     0.85
  19   rs146734254   MEAN   0.6546   0.5768   0.4999
  19   rs146734254     SD        0  0.06921   0.1077
  19   rs140331887   GENO      T/T      T/C      C/C
  19   rs140331887 COUNTS        0        4       36
  19   rs140331887   FREQ        0      0.1      0.9
  19   rs140331887   MEAN       NA   0.6135   0.5022
  19   rs140331887     SD       NA  0.06062   0.1059
  19    rs35415311   GENO      T/T      T/C      C/C
  19    rs35415311 COUNTS        0        7       33
  19    rs35415311   FREQ        0    0.175    0.825
  19    rs35415311   MEAN       NA   0.5266   0.5105
  19    rs35415311     SD       NA  0.06835   0.1144
  19   rs114478485   GENO      C/C      C/G      G/G
  19   rs114478485 COUNTS        0        4       36
  19   rs114478485   FREQ        0      0.1      0.9
  19   rs114478485   MEAN       NA   0.6135   0.5022
  19   rs114478485     SD       NA  0.06062   0.1059
  19    rs74698582   GENO      T/T      T/C      C/C
  19    rs74698582 COUNTS        0        9       31
  19    rs74698582   FREQ        0    0.225    0.775
  19    rs74698582   MEAN       NA   0.4952   0.5186
  19    rs74698582     SD       NA    0.119    0.105
  19   rs116094957   GENO      G/G      G/T      T/T
  19   rs116094957 COUNTS        1        5       34
  19   rs116094957   FREQ    0.025    0.125     0.85
  19   rs116094957   MEAN   0.6546   0.5768   0.4999
  19   rs116094957     SD        0  0.06921   0.1077
  19   rs114898173   GENO      C/C      C/T      T/T
  19   rs114898173 COUNTS        1        5       34
  19   rs114898173   FREQ    0.025    0.125     0.85
  19   rs114898173   MEAN   0.6546   0.5768   0.4999
  19   rs114898173     SD        0  0.06921   0.1077
  19     rs2446207   GENO      T/T      T/C      C/C
  19     rs2446207 COUNTS        1       12       27
  19     rs2446207   FREQ    0.025      0.3    0.675
  19     rs2446207   MEAN   0.6546   0.5199   0.5052
  19     rs2446207     SD        0   0.1289  0.09669
  19     rs2446208   GENO      C/C      C/G      G/G
  19     rs2446208 COUNTS        0       10       30
  19     rs2446208   FREQ        0     0.25     0.75
  19     rs2446208   MEAN       NA   0.4986   0.5183
  19     rs2446208     SD       NA   0.1337  0.09902
  19    rs35262565   GENO      T/T   T/TCTC TCTC/TCTC
  19    rs35262565 COUNTS        5       13       22
  19    rs35262565   FREQ    0.125    0.325     0.55
  19    rs35262565   MEAN   0.4747   0.5411   0.5057
  19    rs35262565     SD   0.2025  0.08609  0.09162
  19     rs2446209   GENO      T/T      T/C      C/C
  19     rs2446209 COUNTS        2       16       22
  19     rs2446209   FREQ     0.05      0.4     0.55
  19     rs2446209   MEAN   0.5822   0.4937   0.5214
  19     rs2446209     SD  0.04581   0.1013   0.1144
  19    rs78160779   GENO      G/G      G/C      C/C
  19    rs78160779 COUNTS        0        9       31
  19    rs78160779   FREQ        0    0.225    0.775
  19    rs78160779   MEAN       NA   0.4952   0.5186
  19    rs78160779     SD       NA    0.119    0.105
  19    rs10424996   GENO      G/G      G/A      A/A
  19    rs10424996 COUNTS        6       13       21
  19    rs10424996   FREQ     0.15    0.325    0.525
  19    rs10424996   MEAN   0.4834   0.5622   0.4917
  19    rs10424996     SD  0.07828  0.06282   0.1272
  19    rs10404490   GENO      C/C      C/T      T/T
  19    rs10404490 COUNTS        6       13       21
  19    rs10404490   FREQ     0.15    0.325    0.525
  19    rs10404490   MEAN   0.4834   0.5622   0.4917
  19    rs10404490     SD  0.07828  0.06282   0.1272
  19   rs115109202   GENO      A/A      A/C      C/C
  19   rs115109202 COUNTS        0        7       33
  19   rs115109202   FREQ        0    0.175    0.825
  19   rs115109202   MEAN       NA   0.5169   0.5126
  19   rs115109202     SD       NA  0.08612   0.1123
  19   rs146900286   GENO      A/A      A/G      G/G
  19   rs146900286 COUNTS        1        5       34
  19   rs146900286   FREQ    0.025    0.125     0.85
  19   rs146900286   MEAN   0.6546   0.5768   0.4999
  19   rs146900286     SD        0  0.06921   0.1077
  19     rs2436489   GENO      A/A      A/T      T/T
  19     rs2436489 COUNTS        0       10       30
  19     rs2436489   FREQ        0     0.25     0.75
  19     rs2436489   MEAN       NA   0.4986   0.5183
  19     rs2436489     SD       NA   0.1337  0.09902
  19     rs2446210   GENO      T/T      T/C      C/C
  19     rs2446210 COUNTS        3       11       26
  19     rs2446210   FREQ    0.075    0.275     0.65
  19     rs2446210   MEAN   0.4151   0.5125    0.525
  19     rs2446210     SD    0.246  0.07837  0.09655
  19    rs74315694   GENO      C/C      C/G      G/G
  19    rs74315694 COUNTS        0        6       34
  19    rs74315694   FREQ        0     0.15     0.85
  19    rs74315694   MEAN       NA   0.5228   0.5117
  19    rs74315694     SD       NA  0.09278   0.1107
  19     rs2446211   GENO      T/T      T/C      C/C
  19     rs2446211 COUNTS        5       19       16
  19     rs2446211   FREQ    0.125    0.475      0.4
  19     rs2446211   MEAN   0.5186   0.5175   0.5068
  19     rs2446211     SD   0.1141   0.1016    0.118
  19     rs3745640   GENO      A/A      A/G      G/G
  19     rs3745640 COUNTS        6       13       21
  19     rs3745640   FREQ     0.15    0.325    0.525
  19     rs3745640   MEAN   0.4834   0.5622   0.4917
  19     rs3745640     SD  0.07828  0.06282   0.1272
  19    rs59904063   GENO      A/A      A/G      G/G
  19    rs59904063 COUNTS        1       13       26
  19    rs59904063   FREQ    0.025    0.325     0.65
  19    rs59904063   MEAN   0.4562   0.5088   0.5178
  19    rs59904063     SD        0   0.1041   0.1121
  19    rs10410693   GENO      A/A      A/G      G/G
  19    rs10410693 COUNTS        3       10       27
  19    rs10410693   FREQ    0.075     0.25    0.675
  19    rs10410693   MEAN   0.4741   0.5894   0.4896
  19    rs10410693     SD  0.04232   0.0611   0.1132
  19     rs2446212   GENO      C/C      C/T      T/T
  19     rs2446212 COUNTS        3       11       26
  19     rs2446212   FREQ    0.075    0.275     0.65
  19     rs2446212   MEAN   0.4151   0.5125    0.525
  19     rs2446212     SD    0.246  0.07837  0.09655
  19    rs73548694   GENO      T/T      T/C      C/C
  19    rs73548694 COUNTS        0       11       29
  19    rs73548694   FREQ        0    0.275    0.725
  19    rs73548694   MEAN       NA   0.5455   0.5012
  19    rs73548694     SD       NA  0.08401   0.1137
  19    rs45459297   GENO      A/A      A/G      G/G
  19    rs45459297 COUNTS        1       13       26
  19    rs45459297   FREQ    0.025    0.325     0.65
  19    rs45459297   MEAN   0.4562   0.5088   0.5178
  19    rs45459297     SD        0   0.1041   0.1121
  19    rs60199162   GENO      G/G      G/C      C/C
  19    rs60199162 COUNTS        4       18       18
  19    rs60199162   FREQ      0.1     0.45     0.45
  19    rs60199162   MEAN   0.4933   0.5181   0.5131
  19    rs60199162     SD  0.07245   0.1085   0.1163
  19    rs73920060   GENO      T/T      T/C      C/C
  19    rs73920060 COUNTS        0        5       35
  19    rs73920060   FREQ        0    0.125    0.875
  19    rs73920060   MEAN       NA   0.5373   0.5099
  19    rs73920060     SD       NA   0.0844   0.1106
  19     rs3826798   GENO      T/T      T/C      C/C
  19     rs3826798 COUNTS        6       16       18
  19     rs3826798   FREQ     0.15      0.4     0.45
  19     rs3826798   MEAN   0.4834   0.5654   0.4771
  19     rs3826798     SD  0.07828  0.06476   0.1288
  19    rs75393678   GENO      T/T      T/C      C/C
  19    rs75393678 COUNTS        0        4       36
  19    rs75393678   FREQ        0      0.1      0.9
  19    rs75393678   MEAN       NA   0.5289   0.5116
  19    rs75393678     SD       NA   0.0687   0.1112
  19     rs8107987   GENO      A/A      A/G      G/G
  19     rs8107987 COUNTS        1       18       21
  19     rs8107987   FREQ    0.025     0.45    0.525
  19     rs8107987   MEAN   0.5498   0.5259   0.5009
  19     rs8107987     SD        0   0.1122   0.1065
  19     rs2446193   GENO      A/A      A/G      G/G
  19     rs2446193 COUNTS        7       18       15
  19     rs2446193   FREQ    0.175     0.45    0.375
  19     rs2446193   MEAN   0.4558   0.5153   0.5379
  19     rs2446193     SD   0.1514   0.1019  0.08513
  19     rs2436488   GENO      G/G      G/A      A/A
  19     rs2436488 COUNTS        7       18       15
  19     rs2436488   FREQ    0.175     0.45    0.375
  19     rs2436488   MEAN   0.4558   0.5153   0.5379
  19     rs2436488     SD   0.1514   0.1019  0.08513
  19   rs114071992   GENO      A/A      A/G      G/G
  19   rs114071992 COUNTS        0        4       36
  19   rs114071992   FREQ        0      0.1      0.9
  19   rs114071992   MEAN       NA   0.6135   0.5022
  19   rs114071992     SD       NA  0.06062   0.1059
  19     rs2305927   GENO      G/G      G/A      A/A
  19     rs2305927 COUNTS        6       16       18
  19     rs2305927   FREQ     0.15      0.4     0.45
  19     rs2305927   MEAN   0.4834   0.5654   0.4771
  19     rs2305927     SD  0.07828  0.06476   0.1288
  19       rs10811   GENO      A/A      A/G      G/G
  19       rs10811 COUNTS        6       16       18
  19       rs10811   FREQ     0.15      0.4     0.45
  19       rs10811   MEAN   0.4834   0.5654   0.4771
  19       rs10811     SD  0.07828  0.06476   0.1288
  19     rs1128792   GENO      T/T      T/C      C/C
  19     rs1128792 COUNTS        0        7       33
  19     rs1128792   FREQ        0    0.175    0.825
  19     rs1128792   MEAN       NA   0.5266   0.5105
  19     rs1128792     SD       NA  0.06835   0.1144
  19    rs75954858   GENO      G/G      G/A      A/A
  19    rs75954858 COUNTS        0        5       35
  19    rs75954858   FREQ        0    0.125    0.875
  19    rs75954858   MEAN       NA   0.5373   0.5099
  19    rs75954858     SD       NA   0.0844   0.1106
  19   rs116702206   GENO      T/T      T/C      C/C
  19   rs116702206 COUNTS        0        8       32
  19   rs116702206   FREQ        0      0.2      0.8
  19   rs116702206   MEAN       NA    0.482   0.5212
  19   rs116702206     SD       NA   0.1199   0.1043
  19   rs569019695   GENO      C/C      C/T      T/T
  19   rs569019695 COUNTS        0        6       34
  19   rs569019695   FREQ        0     0.15     0.85
  19   rs569019695   MEAN       NA   0.5371   0.5092
  19   rs569019695     SD       NA  0.06887   0.1129
  19   rs376282672   GENO      A/A      A/G      G/G
  19   rs376282672 COUNTS        0        6       34
  19   rs376282672   FREQ        0     0.15     0.85
  19   rs376282672   MEAN       NA   0.5371   0.5092
  19   rs376282672     SD       NA  0.06887   0.1129
  19    rs73550307   GENO      A/A      A/G      G/G
  19    rs73550307 COUNTS        0       11       29
  19    rs73550307   FREQ        0    0.275    0.725
  19    rs73550307   MEAN       NA   0.5455   0.5012
  19    rs73550307     SD       NA  0.08401   0.1137
  19    rs12610399   GENO      T/T      T/C      C/C
  19    rs12610399 COUNTS        0        6       34
  19    rs12610399   FREQ        0     0.15     0.85
  19    rs12610399   MEAN       NA   0.5509   0.5067
  19    rs12610399     SD       NA  0.08961   0.1098
  19   rs141223640   GENO  ACG/ACG    ACG/A      A/A
  19   rs141223640 COUNTS        0       13       27
  19   rs141223640   FREQ        0    0.325    0.675
  19   rs141223640   MEAN       NA   0.5158   0.5122
  19   rs141223640     SD       NA    0.112   0.1069
  19   rs111408740   GENO      G/G      G/A      A/A
  19   rs111408740 COUNTS        0       10       30
  19   rs111408740   FREQ        0     0.25     0.75
  19   rs111408740   MEAN       NA   0.5406   0.5043
  19   rs111408740     SD       NA  0.07324    0.116
  19    rs66643563   GENO    AT/AT     AT/A      A/A
  19    rs66643563 COUNTS        3       11       26
  19    rs66643563   FREQ    0.075    0.275     0.65
  19    rs66643563   MEAN   0.4151    0.518   0.5227
  19    rs66643563     SD    0.246  0.07749  0.09705
  19     rs2926067   GENO      G/G      G/A      A/A
  19     rs2926067 COUNTS        9       22        9
  19     rs2926067   FREQ    0.225     0.55    0.225
  19     rs2926067   MEAN   0.4844   0.5259   0.5115
  19     rs2926067     SD   0.1582  0.06733   0.1331
  19    rs10415058   GENO      A/A      A/G      G/G
  19    rs10415058 COUNTS        0        6       34
  19    rs10415058   FREQ        0     0.15     0.85
  19    rs10415058   MEAN       NA   0.5509   0.5067
  19    rs10415058     SD       NA  0.08961   0.1098
  19   rs138196124   GENO      A/A      A/G      G/G
  19   rs138196124 COUNTS        0       13       27
  19   rs138196124   FREQ        0    0.325    0.675
  19   rs138196124   MEAN       NA   0.4892    0.525
  19   rs138196124     SD       NA  0.09895   0.1108
  19     rs2926066   GENO      G/G      G/T      T/T
  19     rs2926066 COUNTS        3       11       26
  19     rs2926066   FREQ    0.075    0.275     0.65
  19     rs2926066   MEAN   0.4151    0.518   0.5227
  19     rs2926066     SD    0.246  0.07749  0.09705
  19   rs113682386   GENO      T/T      T/C      C/C
  19   rs113682386 COUNTS        0        7       33
  19   rs113682386   FREQ        0    0.175    0.825
  19   rs113682386   MEAN       NA   0.5193   0.5121
  19   rs113682386     SD       NA  0.07908   0.1132
  19    rs28663100   GENO      T/T      T/C      C/C
  19    rs28663100 COUNTS        4       15       21
  19    rs28663100   FREQ      0.1    0.375    0.525
  19    rs28663100   MEAN   0.4928   0.5439   0.4954
  19    rs28663100     SD   0.1158  0.06314   0.1284
  19   rs113312079   GENO      C/C C/CACCAGAGTGGG CACCAGAGTGGG/CACCAGAGTGGG
  19   rs113312079 COUNTS        3       11       26
  19   rs113312079   FREQ    0.075    0.275     0.65
  19   rs113312079   MEAN   0.4151    0.518   0.5227
  19   rs113312079     SD    0.246  0.07749  0.09705
  19     rs2436487   GENO      T/T      T/C      C/C
  19     rs2436487 COUNTS        3        8       29
  19     rs2436487   FREQ    0.075      0.2    0.725
  19     rs2436487   MEAN   0.4151   0.5188    0.522
  19     rs2436487     SD    0.246  0.09215  0.09184
  19     rs2436486   GENO      T/T      T/C      C/C
  19     rs2436486 COUNTS        6       22       12
  19     rs2436486   FREQ     0.15     0.55      0.3
  19     rs2436486   MEAN    0.464   0.5255   0.5158
  19     rs2436486     SD   0.1817  0.07407   0.1167
  19     rs2290777   GENO      T/T      T/C      C/C
  19     rs2290777 COUNTS        1       15       24
  19     rs2290777   FREQ    0.025    0.375      0.6
  19     rs2290777   MEAN   0.3954   0.5433   0.4996
  19     rs2290777     SD        0  0.07377   0.1216
  19   rs148972790   GENO    AC/AC     AC/A      A/A
  19   rs148972790 COUNTS        0        9       31
  19   rs148972790   FREQ        0    0.225    0.775
  19   rs148972790   MEAN       NA   0.4952   0.5186
  19   rs148972790     SD       NA    0.119    0.105
  19     rs2290776   GENO      T/T      T/C      C/C
  19     rs2290776 COUNTS        3       11       26
  19     rs2290776   FREQ    0.075    0.275     0.65
  19     rs2290776   MEAN   0.4151    0.518   0.5227
  19     rs2290776     SD    0.246  0.07749  0.09705
  19    rs76792018   GENO      G/G      G/A      A/A
  19    rs76792018 COUNTS        0        7       33
  19    rs76792018   FREQ        0    0.175    0.825
  19    rs76792018   MEAN       NA   0.5593   0.5036
  19    rs76792018     SD       NA  0.07253   0.1116
  19   rs115101089   GENO      C/C      C/T      T/T
  19   rs115101089 COUNTS        0        8       32
  19   rs115101089   FREQ        0      0.2      0.8
  19   rs115101089   MEAN       NA    0.482   0.5212
  19   rs115101089     SD       NA   0.1199   0.1043
  19     rs9917116   GENO      C/C      C/A      A/A
  19     rs9917116 COUNTS        1       15       24
  19     rs9917116   FREQ    0.025    0.375      0.6
  19     rs9917116   MEAN   0.3954   0.5433   0.4996
  19     rs9917116     SD        0  0.07377   0.1216
  19   rs111510107   GENO      A/A      A/G      G/G
  19   rs111510107 COUNTS        0        4       36
  19   rs111510107   FREQ        0      0.1      0.9
  19   rs111510107   MEAN       NA   0.5289   0.5116
  19   rs111510107     SD       NA   0.0687   0.1112
  19   rs150181328   GENO      C/C      C/G      G/G
  19   rs150181328 COUNTS        0        7       33
  19   rs150181328   FREQ        0    0.175    0.825
  19   rs150181328   MEAN       NA   0.5169   0.5126
  19   rs150181328     SD       NA  0.08612   0.1123
  19     rs4297808   GENO      T/T      T/A      A/A
  19     rs4297808 COUNTS        0        9       31
  19     rs4297808   FREQ        0    0.225    0.775
  19     rs4297808   MEAN       NA   0.4952   0.5186
  19     rs4297808     SD       NA    0.119    0.105
  19     rs8101416   GENO      T/T      T/A      A/A
  19     rs8101416 COUNTS        1       15       24
  19     rs8101416   FREQ    0.025    0.375      0.6
  19     rs8101416   MEAN   0.3954   0.5433   0.4996
  19     rs8101416     SD        0  0.07377   0.1216
  19    rs73550319   GENO      T/T      T/C      C/C
  19    rs73550319 COUNTS        0        5       35
  19    rs73550319   FREQ        0    0.125    0.875
  19    rs73550319   MEAN       NA   0.5331   0.5105
  19    rs73550319     SD       NA  0.09211   0.1101
  19   rs112986420   GENO      G/G  G/GTTTA GTTTA/GTTTA
  19   rs112986420 COUNTS        0        4       36
  19   rs112986420   FREQ        0      0.1      0.9
  19   rs112986420   MEAN       NA   0.5041   0.5144
  19   rs112986420     SD       NA  0.08925     0.11
  19     rs2436485   GENO      C/C      C/T      T/T
  19     rs2436485 COUNTS        3       21       16
  19     rs2436485   FREQ    0.075    0.525      0.4
  19     rs2436485   MEAN   0.4151   0.5248   0.5168
  19     rs2436485     SD    0.246  0.08075   0.1048
  19     rs2446195   GENO      C/C      C/G      G/G
  19     rs2446195 COUNTS        3       11       26
  19     rs2446195   FREQ    0.075    0.275     0.65
  19     rs2446195   MEAN   0.4151    0.518   0.5227
  19     rs2446195     SD    0.246  0.07749  0.09705
  19    rs78126441   GENO      A/A      A/G      G/G
  19    rs78126441 COUNTS        0       14       26
  19    rs78126441   FREQ        0     0.35     0.65
  19    rs78126441   MEAN       NA   0.4897   0.5261
  19    rs78126441     SD       NA  0.09509   0.1129
  19    rs73550322   GENO      A/A      A/G      G/G
  19    rs73550322 COUNTS        5       23       12
  19    rs73550322   FREQ    0.125    0.575      0.3
  19    rs73550322   MEAN   0.5037   0.5225   0.4999
  19    rs73550322     SD  0.05797   0.1006   0.1374
  19   rs147163358   GENO      C/C      C/T      T/T
  19   rs147163358 COUNTS        0        7       33
  19   rs147163358   FREQ        0    0.175    0.825
  19   rs147163358   MEAN       NA   0.5169   0.5126
  19   rs147163358     SD       NA  0.08612   0.1123
  19   rs574627928   GENO      C/C     C/CA    CA/CA
  19   rs574627928 COUNTS        7       23       10
  19   rs574627928   FREQ    0.175    0.575     0.25
  19   rs574627928   MEAN    0.507    0.525   0.4912
  19   rs574627928     SD   0.1457   0.0759   0.1436
  19     rs2446196   GENO      A/A      A/C      C/C
  19     rs2446196 COUNTS        3       11       26
  19     rs2446196   FREQ    0.075    0.275     0.65
  19     rs2446196   MEAN   0.4151    0.518   0.5227
  19     rs2446196     SD    0.246  0.07749  0.09705
  19   rs114711330   GENO      C/C      C/T      T/T
  19   rs114711330 COUNTS        0       14       26
  19   rs114711330   FREQ        0     0.35     0.65
  19   rs114711330   MEAN       NA   0.4897   0.5261
  19   rs114711330     SD       NA  0.09509   0.1129
  19   rs113649884   GENO      A/A      A/G      G/G
  19   rs113649884 COUNTS        3       11       26
  19   rs113649884   FREQ    0.075    0.275     0.65
  19   rs113649884   MEAN   0.4151    0.518   0.5227
  19   rs113649884     SD    0.246  0.07749  0.09705
  19     rs8111850   GENO      A/A      A/G      G/G
  19     rs8111850 COUNTS        0        9       31
  19     rs8111850   FREQ        0    0.225    0.775
  19     rs8111850   MEAN       NA   0.5387    0.506
  19     rs8111850     SD       NA  0.09048   0.1118
  19    rs73550380   GENO      C/C      C/A      A/A
  19    rs73550380 COUNTS        0        5       35
  19    rs73550380   FREQ        0    0.125    0.875
  19    rs73550380   MEAN       NA   0.5331   0.5105
  19    rs73550380     SD       NA  0.09211   0.1101
  19   rs199509570   GENO      T/T   T/TTTA TTTA/TTTA
  19   rs199509570 COUNTS        0       16       24
  19   rs199509570   FREQ        0      0.4      0.6
  19   rs199509570   MEAN       NA   0.5157   0.5118
  19   rs199509570     SD       NA   0.1115   0.1066
  19    rs57330009   GENO      G/G      G/A      A/A
  19    rs57330009 COUNTS        0        8       32
  19    rs57330009   FREQ        0      0.2      0.8
  19    rs57330009   MEAN       NA   0.4819   0.5212
  19    rs57330009     SD       NA   0.1395  0.09869
  19   rs201824618   GENO      G/G      G/A      A/A
  19   rs201824618 COUNTS        0        8       32
  19   rs201824618   FREQ        0      0.2      0.8
  19   rs201824618   MEAN       NA   0.4819   0.5212
  19   rs201824618     SD       NA   0.1395  0.09869
  19     rs8101614   GENO      G/G      G/T      T/T
  19     rs8101614 COUNTS        3       26       11
  19     rs8101614   FREQ    0.075     0.65    0.275
  19     rs8101614   MEAN   0.4151   0.5152   0.5359
  19     rs8101614     SD    0.246  0.09906   0.0686
  19    rs72987150   GENO      C/C      C/T      T/T
  19    rs72987150 COUNTS        3       25       12
  19    rs72987150   FREQ    0.075    0.625      0.3
  19    rs72987150   MEAN   0.4151   0.5168   0.5307
  19    rs72987150     SD    0.246   0.1007  0.06783
  19   rs113348531   GENO      A/A      A/G      G/G
  19   rs113348531 COUNTS        0        8       32
  19   rs113348531   FREQ        0      0.2      0.8
  19   rs113348531   MEAN       NA   0.4819   0.5212
  19   rs113348531     SD       NA   0.1395  0.09869
  19   rs144458355   GENO      G/G      G/A      A/A
  19   rs144458355 COUNTS        0        8       32
  19   rs144458355   FREQ        0      0.2      0.8
  19   rs144458355   MEAN       NA   0.4819   0.5212
  19   rs144458355     SD       NA   0.1395  0.09869
  19   rs113082862   GENO AACACACACAC/AACACACACAC AACACACACAC/A      A/A
  19   rs113082862 COUNTS        3       11       26
  19   rs113082862   FREQ    0.075    0.275     0.65
  19   rs113082862   MEAN   0.4151   0.5194   0.5221
  19   rs113082862     SD    0.246  0.07795  0.09692
  19   rs373183784   GENO      G/G     G/GA    GA/GA
  19   rs373183784 COUNTS        2        9       29
  19   rs373183784   FREQ     0.05    0.225    0.725
  19   rs373183784   MEAN   0.5915    0.551   0.4963
  19   rs373183784     SD  0.08917  0.08346    0.112
  19   rs561261578   GENO    TC/TC     TC/T      T/T
  19   rs561261578 COUNTS        0        6       34
  19   rs561261578   FREQ        0     0.15     0.85
  19   rs561261578   MEAN       NA   0.5228   0.5117
  19   rs561261578     SD       NA  0.09278   0.1107
  19    rs11878476   GENO      T/T      T/C      C/C
  19    rs11878476 COUNTS        4       20       16
  19    rs11878476   FREQ      0.1      0.5      0.4
  19    rs11878476   MEAN   0.4054   0.5417   0.5049
  19    rs11878476     SD   0.2018   0.1063  0.05623
  19      rs751992   GENO      A/A      A/G      G/G
  19      rs751992 COUNTS        0       11       29
  19      rs751992   FREQ        0    0.275    0.725
  19      rs751992   MEAN       NA   0.5397   0.5034
  19      rs751992     SD       NA  0.08964   0.1129
  19   rs144411408   GENO      A/A      A/G      G/G
  19   rs144411408 COUNTS        0        6       34
  19   rs144411408   FREQ        0     0.15     0.85
  19   rs144411408   MEAN       NA   0.5228   0.5117
  19   rs144411408     SD       NA  0.09278   0.1107
  19    rs10423645   GENO      A/A      A/G      G/G
  19    rs10423645 COUNTS        0       14       26
  19    rs10423645   FREQ        0     0.35     0.65
  19    rs10423645   MEAN       NA   0.5077   0.5164
  19    rs10423645     SD       NA   0.1104   0.1075
  19    rs79045618   GENO      A/A      A/G      G/G
  19    rs79045618 COUNTS        0       10       30
  19    rs79045618   FREQ        0     0.25     0.75
  19    rs79045618   MEAN       NA   0.5061   0.5158
  19    rs79045618     SD       NA  0.05263   0.1207
  19     rs2436531   GENO      C/C      C/T      T/T
  19     rs2436531 COUNTS        9       17       14
  19     rs2436531   FREQ    0.225    0.425     0.35
  19     rs2436531   MEAN   0.4965   0.5055   0.5337
  19     rs2436531     SD   0.1551   0.1008  0.08012
  19     rs2446194   GENO      C/C      C/T      T/T
  19     rs2446194 COUNTS        4       22       14
  19     rs2446194   FREQ      0.1     0.55     0.35
  19     rs2446194   MEAN   0.4254   0.5266   0.5177
  19     rs2446194     SD   0.1957  0.07696   0.1156
  19    rs11878665   GENO      G/G      G/A      A/A
  19    rs11878665 COUNTS        4       13       23
  19    rs11878665   FREQ      0.1    0.325    0.575
  19    rs11878665   MEAN    0.496   0.5519   0.4946
  19    rs11878665     SD  0.02442  0.07656   0.1256
  19    rs10404179   GENO      A/A      A/G      G/G
  19    rs10404179 COUNTS        0        8       32
  19    rs10404179   FREQ        0      0.2      0.8
  19    rs10404179   MEAN       NA   0.4964   0.5176
  19    rs10404179     SD       NA   0.1271   0.1035
  19     rs2436532   GENO      A/A      A/C      C/C
  19     rs2436532 COUNTS        0        9       31
  19     rs2436532   FREQ        0    0.225    0.775
  19     rs2436532   MEAN       NA   0.5011   0.5169
  19     rs2436532     SD       NA   0.1426  0.09722
  19     rs2260187   GENO      A/A      A/G      G/G
  19     rs2260187 COUNTS        3       13       24
  19     rs2260187   FREQ    0.075    0.325      0.6
  19     rs2260187   MEAN    0.385   0.5516   0.5087
  19     rs2260187     SD   0.2184  0.07706   0.0961
  19    rs10413115   GENO      C/C      C/T      T/T
  19    rs10413115 COUNTS        5       19       16
  19    rs10413115   FREQ    0.125    0.475      0.4
  19    rs10413115   MEAN   0.4857   0.5282   0.5044
  19    rs10413115     SD  0.07619   0.1046   0.1208
  19   rs141224048   GENO      A/A      A/G      G/G
  19   rs141224048 COUNTS        0        6       34
  19   rs141224048   FREQ        0     0.15     0.85
  19   rs141224048   MEAN       NA   0.5201   0.5122
  19   rs141224048     SD       NA  0.04994   0.1148
  19     rs6510857   GENO      C/C      C/T      T/T
  19     rs6510857 COUNTS        0       14       26
  19     rs6510857   FREQ        0     0.35     0.65
  19     rs6510857   MEAN       NA   0.5077   0.5164
  19     rs6510857     SD       NA   0.1104   0.1075
  19    rs57410351   GENO      A/A      A/G      G/G
  19    rs57410351 COUNTS        0        9       31
  19    rs57410351   FREQ        0    0.225    0.775
  19    rs57410351   MEAN       NA   0.5073   0.5151
  19    rs57410351     SD       NA  0.05568   0.1187
  19   rs137956511   GENO      T/T      T/C      C/C
  19   rs137956511 COUNTS        0        5       35
  19   rs137956511   FREQ        0    0.125    0.875
  19   rs137956511   MEAN       NA   0.5647    0.506
  19   rs137956511     SD       NA   0.1047    0.107
  19    rs10408406   GENO      G/G      G/A      A/A
  19    rs10408406 COUNTS        3       17       20
  19    rs10408406   FREQ    0.075    0.425      0.5
  19    rs10408406   MEAN   0.4781   0.5179   0.5148
  19    rs10408406     SD  0.03272   0.1037   0.1192
  19    rs10414470   GENO      G/G      G/T      T/T
  19    rs10414470 COUNTS        1       14       25
  19    rs10414470   FREQ    0.025     0.35    0.625
  19    rs10414470   MEAN   0.5158   0.5063   0.5172
  19    rs10414470     SD        0   0.1104   0.1096
  19    rs12977437   GENO      T/T      T/G      G/G
  19    rs12977437 COUNTS        0        9       31
  19    rs12977437   FREQ        0    0.225    0.775
  19    rs12977437   MEAN       NA   0.5016   0.5168
  19    rs12977437     SD       NA   0.1483  0.09494
  19    rs10406481   GENO      T/T      T/G      G/G
  19    rs10406481 COUNTS        0       14       26
  19    rs10406481   FREQ        0     0.35     0.65
  19    rs10406481   MEAN       NA   0.5077   0.5164
  19    rs10406481     SD       NA   0.1104   0.1075
  19    rs56288898   GENO      A/A      A/G      G/G
  19    rs56288898 COUNTS        0        6       34
  19    rs56288898   FREQ        0     0.15     0.85
  19    rs56288898   MEAN       NA   0.4908   0.5173
  19    rs56288898     SD       NA  0.03817   0.1151
  19   rs149216849   GENO      C/C    C/CTG  CTG/CTG
  19   rs149216849 COUNTS        0       14       26
  19   rs149216849   FREQ        0     0.35     0.65
  19   rs149216849   MEAN       NA   0.5077   0.5164
  19   rs149216849     SD       NA   0.1104   0.1075
  19    rs73920062   GENO      C/C      C/T      T/T
  19    rs73920062 COUNTS        0        6       34
  19    rs73920062   FREQ        0     0.15     0.85
  19    rs73920062   MEAN       NA   0.4908   0.5173
  19    rs73920062     SD       NA  0.03817   0.1151
  19   rs552173582   GENO      A/A      A/T      T/T
  19   rs552173582 COUNTS        0        7       33
  19   rs552173582   FREQ        0    0.175    0.825
  19   rs552173582   MEAN       NA   0.5014   0.5159
  19   rs552173582     SD       NA  0.07327   0.1138
  19    rs10688950   GENO  CAG/CAG    CAG/C      C/C
  19    rs10688950 COUNTS        3       14       23
  19    rs10688950   FREQ    0.075     0.35    0.575
  19    rs10688950   MEAN   0.4558   0.5234   0.5147
  19    rs10688950     SD  0.06016   0.1101   0.1112
  19     rs7255607   GENO      T/T      T/C      C/C
  19     rs7255607 COUNTS        4       16       20
  19     rs7255607   FREQ      0.1      0.4      0.5
  19     rs7255607   MEAN   0.4575   0.5256   0.5148
  19     rs7255607     SD  0.04924    0.102   0.1192
  19   rs576824126   GENO      C/C     C/CA    CA/CA
  19   rs576824126 COUNTS        8       17       15
  19   rs576824126   FREQ      0.2    0.425    0.375
  19   rs576824126   MEAN   0.5318   0.5503   0.4616
  19   rs576824126     SD  0.08534  0.06692   0.1361
  19    rs73920063   GENO      A/A      A/C      C/C
  19    rs73920063 COUNTS        4       16       20
  19    rs73920063   FREQ      0.1      0.4      0.5
  19    rs73920063   MEAN   0.4575   0.5256   0.5148
  19    rs73920063     SD  0.04924    0.102   0.1192
  19    rs75833150   GENO      C/C      C/T      T/T
  19    rs75833150 COUNTS        4       16       20
  19    rs75833150   FREQ      0.1      0.4      0.5
  19    rs75833150   MEAN   0.4575   0.5256   0.5148
  19    rs75833150     SD  0.04924    0.102   0.1192
  19   rs146119881   GENO      A/A      A/C      C/C
  19   rs146119881 COUNTS        0        7       33
  19   rs146119881   FREQ        0    0.175    0.825
  19   rs146119881   MEAN       NA   0.4815   0.5201
  19   rs146119881     SD       NA   0.1295   0.1029
  19    rs10423575   GENO      T/T      T/A      A/A
  19    rs10423575 COUNTS        4       16       20
  19    rs10423575   FREQ      0.1      0.4      0.5
  19    rs10423575   MEAN   0.4575   0.5256   0.5148
  19    rs10423575     SD  0.04924    0.102   0.1192
  19    rs57706581   GENO      C/C      C/T      T/T
  19    rs57706581 COUNTS        3       10       27
  19    rs57706581   FREQ    0.075     0.25    0.675
  19    rs57706581   MEAN   0.4579    0.535   0.5115
  19    rs57706581     SD  0.06029  0.07064   0.1212
  19    rs10424012   GENO      T/T      T/A      A/A
  19    rs10424012 COUNTS        4       16       20
  19    rs10424012   FREQ      0.1      0.4      0.5
  19    rs10424012   MEAN   0.4575   0.5256   0.5148
  19    rs10424012     SD  0.04924    0.102   0.1192
  19    rs10421619   GENO      A/A      A/G      G/G
  19    rs10421619 COUNTS        4       16       20
  19    rs10421619   FREQ      0.1      0.4      0.5
  19    rs10421619   MEAN   0.4575   0.5256   0.5148
  19    rs10421619     SD  0.04924    0.102   0.1192
  19    rs10401730   GENO      A/A      A/G      G/G
  19    rs10401730 COUNTS        4       16       20
  19    rs10401730   FREQ      0.1      0.4      0.5
  19    rs10401730   MEAN   0.4575   0.5256   0.5148
  19    rs10401730     SD  0.04924    0.102   0.1192
  19   rs114503593   GENO      A/A      A/G      G/G
  19   rs114503593 COUNTS        0        5       35
  19   rs114503593   FREQ        0    0.125    0.875
  19   rs114503593   MEAN       NA   0.5148   0.5131
  19   rs114503593     SD       NA  0.05392   0.1133
  19    rs10404599   GENO      A/A      A/G      G/G
  19    rs10404599 COUNTS       10       19       11
  19    rs10404599   FREQ     0.25    0.475    0.275
  19    rs10404599   MEAN   0.4768   0.5446   0.4926
  19    rs10404599     SD   0.1402    0.109  0.04534
  19     rs4476279   GENO      A/A      A/C      C/C
  19     rs4476279 COUNTS        0        9       31
  19     rs4476279   FREQ        0    0.225    0.775
  19     rs4476279   MEAN       NA   0.5073   0.5151
  19     rs4476279     SD       NA  0.05568   0.1187
  19   rs190587670   GENO      A/A      A/G      G/G
  19   rs190587670 COUNTS        2       16       22
  19   rs190587670   FREQ     0.05      0.4     0.55
  19   rs190587670   MEAN   0.5836   0.5043   0.5136
  19   rs190587670     SD   0.1004   0.1131   0.1058
  19   rs561782359   GENO      G/G     G/GC    GC/GC
  19   rs561782359 COUNTS        0       13       27
  19   rs561782359   FREQ        0    0.325    0.675
  19   rs561782359   MEAN       NA   0.4991   0.5202
  19   rs561782359     SD       NA   0.1099   0.1073
  19    rs61027285   GENO      A/A      A/G      G/G
  19    rs61027285 COUNTS       10       19       11
  19    rs61027285   FREQ     0.25    0.475    0.275
  19    rs61027285   MEAN   0.4768   0.5446   0.4926
  19    rs61027285     SD   0.1402    0.109  0.04534
  19      rs898010   GENO      G/G      G/A      A/A
  19      rs898010 COUNTS        5       17       18
  19      rs898010   FREQ    0.125    0.425     0.45
  19      rs898010   MEAN   0.4065   0.5463   0.5119
  19      rs898010     SD   0.1633   0.1068  0.07004
  19   rs144615328   GENO      A/A      A/G      G/G
  19   rs144615328 COUNTS        0        7       33
  19   rs144615328   FREQ        0    0.175    0.825
  19   rs144615328   MEAN       NA   0.4815   0.5201
  19   rs144615328     SD       NA   0.1295   0.1029
  19     rs2436530   GENO      A/A      A/G      G/G
  19     rs2436530 COUNTS        0       10       30
  19     rs2436530   FREQ        0     0.25     0.75
  19     rs2436530   MEAN       NA   0.5005   0.5176
  19     rs2436530     SD       NA   0.1345   0.0988
  19     rs1466326   GENO      A/A      A/G      G/G
  19     rs1466326 COUNTS        1       15       24
  19     rs1466326   FREQ    0.025    0.375      0.6
  19     rs1466326   MEAN   0.4562    0.521   0.5109
  19     rs1466326     SD        0    0.109   0.1098
  19    rs55745818   GENO      T/T      T/C      C/C
  19    rs55745818 COUNTS        0        5       35
  19    rs55745818   FREQ        0    0.125    0.875
  19    rs55745818   MEAN       NA   0.5603   0.5067
  19    rs55745818     SD       NA   0.0851   0.1093
  19   rs368649123   GENO  CTT/CTT    CTT/C      C/C
  19   rs368649123 COUNTS        6       20       14
  19   rs368649123   FREQ     0.15      0.5     0.35
  19   rs368649123   MEAN   0.4565   0.5395   0.5004
  19   rs368649123     SD   0.1621  0.08359   0.1069
  19   rs570492039   GENO      G/G     G/GT    GT/GT
  19   rs570492039 COUNTS        1        5       34
  19   rs570492039   FREQ    0.025    0.125     0.85
  19   rs570492039   MEAN   0.5285   0.4516    0.522
  19   rs570492039     SD        0   0.1631  0.09846
  19    rs68159132   GENO      T/T     T/TG    TG/TG
  19    rs68159132 COUNTS        1       12       27
  19    rs68159132   FREQ    0.025      0.3    0.675
  19    rs68159132   MEAN   0.4562   0.5195   0.5128
  19    rs68159132     SD        0    0.113   0.1081
  19     rs5826903   GENO      T/T      T/G      G/G
  19     rs5826903 COUNTS        1       15       24
  19     rs5826903   FREQ    0.025    0.375      0.6
  19     rs5826903   MEAN   0.4562    0.521   0.5109
  19     rs5826903     SD        0    0.109   0.1098
  19    rs12610749   GENO      G/G      G/A      A/A
  19    rs12610749 COUNTS        3       13       24
  19    rs12610749   FREQ    0.075    0.325      0.6
  19    rs12610749   MEAN   0.4945   0.5459   0.4981
  19    rs12610749     SD  0.02967  0.07587   0.1246
  19   rs114500600   GENO      T/T      T/C      C/C
  19   rs114500600 COUNTS        0        4       36
  19   rs114500600   FREQ        0      0.1      0.9
  19   rs114500600   MEAN       NA   0.4993   0.5149
  19   rs114500600     SD       NA  0.04532   0.1123
  19     rs8102202   GENO      A/A      A/G      G/G
  19     rs8102202 COUNTS        1       11       28
  19     rs8102202   FREQ    0.025    0.275      0.7
  19     rs8102202   MEAN   0.4971   0.5314   0.5069
  19     rs8102202     SD        0   0.1437  0.09359
  19   rs200014629   GENO    CA/CA     CA/C      C/C
  19   rs200014629 COUNTS        0        7       33
  19   rs200014629   FREQ        0    0.175    0.825
  19   rs200014629   MEAN       NA   0.4815   0.5201
  19   rs200014629     SD       NA   0.1295   0.1029
  19   rs113480602   GENO      A/A      A/C      C/C
  19   rs113480602 COUNTS        0        5       35
  19   rs113480602   FREQ        0    0.125    0.875
  19   rs113480602   MEAN       NA   0.5114   0.5136
  19   rs113480602     SD       NA  0.05464   0.1133
  19     rs6510858   GENO      G/G      G/A      A/A
  19     rs6510858 COUNTS       11       17       12
  19     rs6510858   FREQ    0.275    0.425      0.3
  19     rs6510858   MEAN   0.5091   0.5144   0.5157
  19     rs6510858     SD   0.1267   0.1227  0.06499
  19   rs112270862   GENO      G/G      G/A      A/A
  19   rs112270862 COUNTS        0       10       30
  19   rs112270862   FREQ        0     0.25     0.75
  19   rs112270862   MEAN       NA    0.527   0.5088
  19   rs112270862     SD       NA  0.07513   0.1167
  19   rs112047027   GENO      T/T      T/C      C/C
  19   rs112047027 COUNTS        0        4       36
  19   rs112047027   FREQ        0      0.1      0.9
  19   rs112047027   MEAN       NA   0.5731   0.5067
  19   rs112047027     SD       NA  0.09251   0.1078
  19   rs562544125   GENO      C/C      C/T      T/T
  19   rs562544125 COUNTS        0        4       36
  19   rs562544125   FREQ        0      0.1      0.9
  19   rs562544125   MEAN       NA   0.5141   0.5133
  19   rs562544125     SD       NA  0.06271   0.1116
  19   rs549551792   GENO      C/C     C/CA    CA/CA
  19   rs549551792 COUNTS        2       20       18
  19   rs549551792   FREQ     0.05      0.5     0.45
  19   rs549551792   MEAN   0.5254   0.5414   0.4808
  19   rs549551792     SD  0.03443  0.07478   0.1341
  19    rs60386129   GENO      A/A      A/T      T/T
  19    rs60386129 COUNTS        4       16       20
  19    rs60386129   FREQ      0.1      0.4      0.5
  19    rs60386129   MEAN   0.5454   0.5456   0.4812
  19    rs60386129     SD  0.07205  0.07482   0.1271
  19   rs111850522   GENO      G/G      G/A      A/A
  19   rs111850522 COUNTS        1        7       32
  19   rs111850522   FREQ    0.025    0.175      0.8
  19   rs111850522   MEAN   0.4853   0.5431   0.5077
  19   rs111850522     SD        0  0.07968   0.1139
  19    rs75397041   GENO      G/G      G/A      A/A
  19    rs75397041 COUNTS        0       10       30
  19    rs75397041   FREQ        0     0.25     0.75
  19    rs75397041   MEAN       NA   0.5082   0.5151
  19    rs75397041     SD       NA  0.08106   0.1158
  19   rs202128143   GENO      T/T   T/TTTG TTTG/TTTG
  19   rs202128143 COUNTS        3       15       22
  19   rs202128143   FREQ    0.075    0.375     0.55
  19   rs202128143   MEAN    0.522   0.5163   0.5102
  19   rs202128143     SD   0.1124   0.1222   0.1008
  19   rs139787145   GENO GTTA/GTTA   GTTA/G      G/G
  19   rs139787145 COUNTS        0       13       27
  19   rs139787145   FREQ        0    0.325    0.675
  19   rs139787145   MEAN       NA    0.512    0.514
  19   rs139787145     SD       NA   0.1278  0.09845
  19   rs148378949   GENO      T/T      T/G      G/G
  19   rs148378949 COUNTS        0        4       36
  19   rs148378949   FREQ        0      0.1      0.9
  19   rs148378949   MEAN       NA   0.5141   0.5133
  19   rs148378949     SD       NA  0.06271   0.1116
  19    rs74422372   GENO      T/T      T/A      A/A
  19    rs74422372 COUNTS        1       13       26
  19    rs74422372   FREQ    0.025    0.325     0.65
  19    rs74422372   MEAN    0.509   0.5318   0.5043
  19    rs74422372     SD        0  0.06863   0.1241
  19   rs192855697   GENO      A/A      A/T      T/T
  19   rs192855697 COUNTS        0        4       36
  19   rs192855697   FREQ        0      0.1      0.9
  19   rs192855697   MEAN       NA   0.5141   0.5133
  19   rs192855697     SD       NA  0.06271   0.1116
  19     rs2007774   GENO      A/A      A/T      T/T
  19     rs2007774 COUNTS        4       18       18
  19     rs2007774   FREQ      0.1     0.45     0.45
  19     rs2007774   MEAN   0.4952   0.5119   0.5189
  19     rs2007774     SD  0.01523   0.1217   0.1067
  19     rs2007761   GENO      A/A      A/G      G/G
  19     rs2007761 COUNTS        1       12       27
  19     rs2007761   FREQ    0.025      0.3    0.675
  19     rs2007761   MEAN   0.5048   0.4982   0.5204
  19     rs2007761     SD        0     0.14  0.09372
  19   rs200182058   GENO    GT/GT     GT/G      G/G
  19   rs200182058 COUNTS        1       13       26
  19   rs200182058   FREQ    0.025    0.325     0.65
  19   rs200182058   MEAN    0.509   0.5318   0.5043
  19   rs200182058     SD        0  0.06863   0.1241
  19     rs2336068   GENO      C/C      C/A      A/A
  19     rs2336068 COUNTS        6       17       17
  19     rs2336068   FREQ     0.15    0.425    0.425
  19     rs2336068   MEAN   0.5207     0.51   0.5141
  19     rs2336068     SD  0.05903   0.1234   0.1079
  19   rs557383692   GENO      G/G    G/GAA  GAA/GAA
  19   rs557383692 COUNTS        1       13       26
  19   rs557383692   FREQ    0.025    0.325     0.65
  19   rs557383692   MEAN   0.6453   0.5213   0.5043
  19   rs557383692     SD        0  0.05967   0.1241
  19   rs148487998   GENO      C/C      C/T      T/T
  19   rs148487998 COUNTS        1       13       26
  19   rs148487998   FREQ    0.025    0.325     0.65
  19   rs148487998   MEAN    0.509   0.5318   0.5043
  19   rs148487998     SD        0  0.06863   0.1241
  19   rs112742683   GENO      A/A      A/G      G/G
  19   rs112742683 COUNTS        0        9       31
  19   rs112742683   FREQ        0    0.225    0.775
  19   rs112742683   MEAN       NA   0.4691   0.5262
  19   rs112742683     SD       NA   0.1422  0.09371
  19    rs73552423   GENO      G/G      G/A      A/A
  19    rs73552423 COUNTS        1       13       26
  19    rs73552423   FREQ    0.025    0.325     0.65
  19    rs73552423   MEAN    0.509   0.5318   0.5043
  19    rs73552423     SD        0  0.06863   0.1241
  19   rs140598402   GENO CACAG/CACAG  CACAG/C      C/C
  19   rs140598402 COUNTS        1       13       26
  19   rs140598402   FREQ    0.025    0.325     0.65
  19   rs140598402   MEAN    0.509   0.5318   0.5043
  19   rs140598402     SD        0  0.06863   0.1241
  19    rs75694600   GENO      T/T      T/C      C/C
  19    rs75694600 COUNTS        2       13       25
  19    rs75694600   FREQ     0.05    0.325    0.625
  19    rs75694600   MEAN   0.5771   0.5207   0.5045
  19    rs75694600     SD  0.09641  0.05985   0.1266
  19    rs28721898   GENO      T/T      T/C      C/C
  19    rs28721898 COUNTS        0        8       32
  19    rs28721898   FREQ        0      0.2      0.8
  19    rs28721898   MEAN       NA   0.5558   0.5027
  19    rs28721898     SD       NA  0.07966   0.1115
  19     rs2446203   GENO      T/T      T/C      C/C
  19     rs2446203 COUNTS        7       16       17
  19     rs2446203   FREQ    0.175      0.4    0.425
  19     rs2446203   MEAN   0.4681    0.535   0.5116
  19     rs2446203     SD   0.1359  0.07482   0.1202
  19    rs55814356   GENO      C/C   C/CCTT CCTT/CCTT
  19    rs55814356 COUNTS        1       12       27
  19    rs55814356   FREQ    0.025      0.3    0.675
  19    rs55814356   MEAN   0.5048   0.4982   0.5204
  19    rs55814356     SD        0     0.14  0.09372
  19    rs73920064   GENO      T/T      T/C      C/C
  19    rs73920064 COUNTS        0        5       35
  19    rs73920064   FREQ        0    0.125    0.875
  19    rs73920064   MEAN       NA   0.5045   0.5146
  19    rs73920064     SD       NA  0.03392   0.1141
  19   rs138509270   GENO      T/T      T/C      C/C
  19   rs138509270 COUNTS        0        4       36
  19   rs138509270   FREQ        0      0.1      0.9
  19   rs138509270   MEAN       NA    0.483   0.5167
  19   rs138509270     SD       NA  0.03257   0.1122
  19    rs28542390   GENO      T/T      T/C      C/C
  19    rs28542390 COUNTS        0        8       32
  19    rs28542390   FREQ        0      0.2      0.8
  19    rs28542390   MEAN       NA   0.5558   0.5027
  19    rs28542390     SD       NA  0.07966   0.1115
  19   rs114965986   GENO      A/A      A/G      G/G
  19   rs114965986 COUNTS        0        4       36
  19   rs114965986   FREQ        0      0.1      0.9
  19   rs114965986   MEAN       NA   0.5141   0.5133
  19   rs114965986     SD       NA  0.06271   0.1116
  19   rs113321396   GENO      A/A      A/C      C/C
  19   rs113321396 COUNTS        1       13       26
  19   rs113321396   FREQ    0.025    0.325     0.65
  19   rs113321396   MEAN    0.509   0.5318   0.5043
  19   rs113321396     SD        0  0.06863   0.1241
  19    rs79582876   GENO      T/T      T/C      C/C
  19    rs79582876 COUNTS        2       16       22
  19    rs79582876   FREQ     0.05      0.4     0.55
  19    rs79582876   MEAN   0.5294    0.521   0.5063
  19    rs79582876     SD  0.02885  0.06446   0.1349
  19    rs57800928   GENO      T/T      T/A      A/A
  19    rs57800928 COUNTS        2       12       26
  19    rs57800928   FREQ     0.05      0.3     0.65
  19    rs57800928   MEAN   0.5771   0.5223   0.5043
  19    rs57800928     SD  0.09641   0.0622   0.1241
  19   rs112091285   GENO      G/G      G/C      C/C
  19   rs112091285 COUNTS        0        5       35
  19   rs112091285   FREQ        0    0.125    0.875
  19   rs112091285   MEAN       NA   0.5045   0.5146
  19   rs112091285     SD       NA  0.03392   0.1141
  19    rs80020143   GENO      C/C      C/T      T/T
  19    rs80020143 COUNTS        1        4       35
  19    rs80020143   FREQ    0.025      0.1    0.875
  19    rs80020143   MEAN   0.5007   0.5055   0.5146
  19    rs80020143     SD        0  0.03909   0.1141
  19    rs72987170   GENO      A/A      A/G      G/G
  19    rs72987170 COUNTS        1       12       27
  19    rs72987170   FREQ    0.025      0.3    0.675
  19    rs72987170   MEAN   0.5048   0.4982   0.5204
  19    rs72987170     SD        0     0.14  0.09372
  19    rs76444128   GENO      G/G      G/C      C/C
  19    rs76444128 COUNTS        0        5       35
  19    rs76444128   FREQ        0    0.125    0.875
  19    rs76444128   MEAN       NA   0.5045   0.5146
  19    rs76444128     SD       NA  0.03392   0.1141
  19    rs11880922   GENO      T/T      T/C      C/C
  19    rs11880922 COUNTS        4       14       22
  19    rs11880922   FREQ      0.1     0.35     0.55
  19    rs11880922   MEAN   0.5512   0.5136   0.5063
  19    rs11880922     SD  0.06632  0.05929   0.1349
  19    rs79008529   GENO      A/A      A/G      G/G
  19    rs79008529 COUNTS        0        4       36
  19    rs79008529   FREQ        0      0.1      0.9
  19    rs79008529   MEAN       NA   0.4249   0.5232
  19    rs79008529     SD       NA   0.2185  0.08785
  19    rs11878862   GENO      G/G      G/A      A/A
  19    rs11878862 COUNTS        5       16       19
  19    rs11878862   FREQ    0.125      0.4    0.475
  19    rs11878862   MEAN    0.526   0.5025   0.5192
  19    rs11878862     SD  0.08041   0.1163   0.1096
  19    rs59447241   GENO      A/A    A/AAG  AAG/AAG
  19    rs59447241 COUNTS        7       16       17
  19    rs59447241   FREQ    0.175      0.4    0.425
  19    rs59447241   MEAN   0.4681   0.5463    0.501
  19    rs59447241     SD   0.1359  0.07298   0.1181
  19   rs151116256   GENO      G/G  G/GAGAA GAGAA/GAGAA
  19   rs151116256 COUNTS        0        5       35
  19   rs151116256   FREQ        0    0.125    0.875
  19   rs151116256   MEAN       NA   0.5045   0.5146
  19   rs151116256     SD       NA  0.03392   0.1141
  19   rs150950820   GENO      A/A  A/AAGGG AAGGG/AAGGG
  19   rs150950820 COUNTS        1       13       26
  19   rs150950820   FREQ    0.025    0.325     0.65
  19   rs150950820   MEAN   0.6453   0.5213   0.5043
  19   rs150950820     SD        0  0.05967   0.1241
  19   rs201393824   GENO      A/A A/AAGAAGGCAGGC AAGAAGGCAGGC/AAGAAGGCAGGC
  19   rs201393824 COUNTS        0       12       28
  19   rs201393824   FREQ        0      0.3      0.7
  19   rs201393824   MEAN       NA   0.5291   0.5066
  19   rs201393824     SD       NA  0.08031   0.1175
  19   rs111430527   GENO      A/A A/AAGGCAGGC AAGGCAGGC/AAGGCAGGC
  19   rs111430527 COUNTS        0       20       20
  19   rs111430527   FREQ        0      0.5      0.5
  19   rs111430527   MEAN       NA   0.5191   0.5076
  19   rs111430527     SD       NA   0.1148   0.1017
  19   rs113732036   GENO      T/T      T/C      C/C
  19   rs113732036 COUNTS        2       15       23
  19   rs113732036   FREQ     0.05    0.375    0.575
  19   rs113732036   MEAN   0.5252   0.5247   0.5049
  19   rs113732036     SD  0.03472  0.06525    0.132
  19    rs75708854   GENO      C/C      C/T      T/T
  19    rs75708854 COUNTS        3       16       21
  19    rs75708854   FREQ    0.075      0.4    0.525
  19    rs75708854   MEAN   0.4919   0.5038   0.5237
  19    rs75708854     SD  0.06266   0.1148   0.1089
  19    rs60538197   GENO      T/T      T/C      C/C
  19    rs60538197 COUNTS        2       15       23
  19    rs60538197   FREQ     0.05    0.375    0.575
  19    rs60538197   MEAN   0.5252   0.5247   0.5049
  19    rs60538197     SD  0.03472  0.06525    0.132
  19   rs112956342   GENO      A/A      A/G      G/G
  19   rs112956342 COUNTS        1        3       36
  19   rs112956342   FREQ    0.025    0.075      0.9
  19   rs112956342   MEAN    0.509   0.4939   0.5151
  19   rs112956342     SD        0  0.01956   0.1129
  19   rs112880059   GENO      C/C      C/A      A/A
  19   rs112880059 COUNTS        2       16       22
  19   rs112880059   FREQ     0.05      0.4     0.55
  19   rs112880059   MEAN    0.501    0.512   0.5155
  19   rs112880059     SD  0.03882   0.1195   0.1051
  19    rs73920065   GENO      C/C      C/T      T/T
  19    rs73920065 COUNTS        1        8       31
  19    rs73920065   FREQ    0.025      0.2    0.775
  19    rs73920065   MEAN   0.5007   0.5182   0.5125
  19    rs73920065     SD        0  0.05853   0.1188
  19    rs59337126   GENO      A/A      A/G      G/G
  19    rs59337126 COUNTS        0        6       34
  19    rs59337126   FREQ        0     0.15     0.85
  19    rs59337126   MEAN       NA   0.5643   0.5044
  19    rs59337126     SD       NA  0.06463   0.1113
  19   rs143077610   GENO      A/A A/ATGCAGTGGGGATAAGGGTATTACT ATGCAGTGGGGATAAGGGTATTACT/ATGCAGTGGGGATAAGGGTATTACT
  19   rs143077610 COUNTS        0        8       32
  19   rs143077610   FREQ        0      0.2      0.8
  19   rs143077610   MEAN       NA   0.5074   0.5149
  19   rs143077610     SD       NA   0.1718  0.08819
  19   rs144726938   GENO      A/A      A/G      G/G
  19   rs144726938 COUNTS        0        5       35
  19   rs144726938   FREQ        0    0.125    0.875
  19   rs144726938   MEAN       NA   0.5138   0.5133
  19   rs144726938     SD       NA  0.05431   0.1133
  19   rs149536835   GENO      C/C C/CAAAAATAAATAAAAATTTTA CAAAAATAAATAAAAATTTTA/CAAAAATAAATAAAAATTTTA
  19   rs149536835 COUNTS        3       11       26
  19   rs149536835   FREQ    0.075    0.275     0.65
  19   rs149536835   MEAN   0.4719   0.5291   0.5115
  19   rs149536835     SD   0.0756  0.06839   0.1236
  19    rs10422361   GENO      G/G      G/A      A/A
  19    rs10422361 COUNTS        7       17       16
  19    rs10422361   FREQ    0.175    0.425      0.4
  19    rs10422361   MEAN   0.4973   0.5204   0.5129
  19    rs10422361     SD   0.1606    0.116  0.07084
  19   rs372188986   GENO    GA/GA     GA/G      G/G
  19   rs372188986 COUNTS        0       10       30
  19   rs372188986   FREQ        0     0.25     0.75
  19   rs372188986   MEAN       NA   0.5432   0.5034
  19   rs372188986     SD       NA  0.07465   0.1154
  19    rs79390761   GENO      T/T      T/G      G/G
  19    rs79390761 COUNTS        0        8       32
  19    rs79390761   FREQ        0      0.2      0.8
  19    rs79390761   MEAN       NA   0.5354   0.5078
  19    rs79390761     SD       NA  0.05861   0.1163
  19   rs192011105   GENO      A/A      A/G      G/G
  19   rs192011105 COUNTS        1        8       31
  19   rs192011105   FREQ    0.025      0.2    0.775
  19   rs192011105   MEAN   0.3954   0.5116   0.5176
  19   rs192011105     SD        0  0.06156   0.1165
  19   rs367727421   GENO      C/C      C/T      T/T
  19   rs367727421 COUNTS        1        8       31
  19   rs367727421   FREQ    0.025      0.2    0.775
  19   rs367727421   MEAN   0.3954   0.5116   0.5176
  19   rs367727421     SD        0  0.06156   0.1165
  19    rs10417568   GENO      G/G      G/A      A/A
  19    rs10417568 COUNTS        3       10       27
  19    rs10417568   FREQ    0.075     0.25    0.675
  19    rs10417568   MEAN   0.5097   0.5626   0.4955
  19    rs10417568     SD  0.03652  0.07413   0.1182
  19    rs10416844   GENO      A/A      A/C      C/C
  19    rs10416844 COUNTS        1        5       34
  19    rs10416844   FREQ    0.025    0.125     0.85
  19    rs10416844   MEAN    0.509   0.5728   0.5047
  19    rs10416844     SD        0  0.08802   0.1097
  19   rs532862172   GENO    TC/TC     TC/T      T/T
  19   rs532862172 COUNTS        0        8       32
  19   rs532862172   FREQ        0      0.2      0.8
  19   rs532862172   MEAN       NA   0.5354   0.5078
  19   rs532862172     SD       NA  0.05861   0.1163
  19   rs574429788   GENO      C/C     C/CA    CA/CA
  19   rs574429788 COUNTS        4       20       16
  19   rs574429788   FREQ      0.1      0.5      0.4
  19   rs574429788   MEAN   0.5527   0.5132   0.5037
  19   rs574429788     SD  0.04809   0.1031   0.1242
  19   rs188389805   GENO      T/T      T/C      C/C
  19   rs188389805 COUNTS        0        6       34
  19   rs188389805   FREQ        0     0.15     0.85
  19   rs188389805   MEAN       NA   0.5162   0.5128
  19   rs188389805     SD       NA  0.04894   0.1149
  19   rs139143223   GENO      A/A      A/C      C/C
  19   rs139143223 COUNTS        0       10       30
  19   rs139143223   FREQ        0     0.25     0.75
  19   rs139143223   MEAN       NA   0.5191   0.5114
  19   rs139143223     SD       NA     0.14  0.09671
  19    rs72127155   GENO    CA/CA     CA/C      C/C
  19    rs72127155 COUNTS        5       27        8
  19    rs72127155   FREQ    0.125    0.675      0.2
  19    rs72127155   MEAN   0.5487   0.5049   0.5199
  19    rs72127155     SD  0.05898   0.1211  0.07935
  19     rs7252435   GENO      G/G      G/C      C/C
  19     rs7252435 COUNTS        2       14       24
  19     rs7252435   FREQ     0.05     0.35      0.6
  19     rs7252435   MEAN   0.4362   0.5348   0.5073
  19     rs7252435     SD  0.08453   0.1152   0.1041
  19     rs3834829   GENO      G/G G/GTTCATTCA GTTCATTCA/GTTCATTCA
  19     rs3834829 COUNTS        6       23       11
  19     rs3834829   FREQ     0.15    0.575    0.275
  19     rs3834829   MEAN    0.477   0.5086   0.5432
  19     rs3834829     SD   0.1471   0.1134  0.06207
  19    rs10411644   GENO      A/A      A/T      T/T
  19    rs10411644 COUNTS        4       15       21
  19    rs10411644   FREQ      0.1    0.375    0.525
  19    rs10411644   MEAN   0.4972   0.5192   0.5122
  19    rs10411644     SD   0.2042   0.1299  0.06528
  19    rs79203077   GENO      T/T      T/C      C/C
  19    rs79203077 COUNTS        4       15       21
  19    rs79203077   FREQ      0.1    0.375    0.525
  19    rs79203077   MEAN   0.4972   0.5192   0.5122
  19    rs79203077     SD   0.2042   0.1299  0.06528
  19   rs144020501   GENO      G/G G/GGTGCAGGGCAGC GGTGCAGGGCAGC/GGTGCAGGGCAGC
  19   rs144020501 COUNTS        5       19       16
  19   rs144020501   FREQ    0.125    0.475      0.4
  19   rs144020501   MEAN   0.4941   0.5146   0.5179
  19   rs144020501     SD    0.177    0.118  0.06819
  19     rs1678851   GENO      A/A      A/G      G/G
  19     rs1678851 COUNTS        5       19       16
  19     rs1678851   FREQ    0.125    0.475      0.4
  19     rs1678851   MEAN   0.4941   0.5146   0.5179
  19     rs1678851     SD    0.177    0.118  0.06819
  19     rs1614324   GENO      T/T      T/C      C/C
  19     rs1614324 COUNTS        5       19       16
  19     rs1614324   FREQ    0.125    0.475      0.4
  19     rs1614324   MEAN   0.4941   0.5146   0.5179
  19     rs1614324     SD    0.177    0.118  0.06819
  19      rs778813   GENO      A/A      A/G      G/G
  19      rs778813 COUNTS        5       19       16
  19      rs778813   FREQ    0.125    0.475      0.4
  19      rs778813   MEAN   0.4941   0.5146   0.5179
  19      rs778813     SD    0.177    0.118  0.06819
  19   rs187745880   GENO      C/C      C/T      T/T
  19   rs187745880 COUNTS        0        5       35
  19   rs187745880   FREQ        0    0.125    0.875
  19   rs187745880   MEAN       NA    0.517   0.5128
  19   rs187745880     SD       NA  0.05468   0.1132
  19      rs778812   GENO      T/T      T/C      C/C
  19      rs778812 COUNTS        5       19       16
  19      rs778812   FREQ    0.125    0.475      0.4
  19      rs778812   MEAN   0.4941   0.5146   0.5179
  19      rs778812     SD    0.177    0.118  0.06819
  19     rs2436519   GENO      C/C      C/G      G/G
  19     rs2436519 COUNTS        9       16       15
  19     rs2436519   FREQ    0.225      0.4    0.375
  19     rs2436519   MEAN   0.5136   0.5066   0.5204
  19     rs2436519     SD  0.05804   0.1237   0.1165
  19     rs4807813   GENO      A/A      A/G      G/G
  19     rs4807813 COUNTS        4       15       21
  19     rs4807813   FREQ      0.1    0.375    0.525
  19     rs4807813   MEAN   0.4972   0.5192   0.5122
  19     rs4807813     SD   0.2042   0.1299  0.06528
  19     rs4807814   GENO      C/C      C/T      T/T
  19     rs4807814 COUNTS        6       17       17
  19     rs4807814   FREQ     0.15    0.425    0.425
  19     rs4807814   MEAN   0.5166   0.5232   0.5024
  19     rs4807814     SD   0.0474   0.0759    0.146
  19   rs199921063   GENO      G/G      G/A      A/A
  19   rs199921063 COUNTS        0        4       36
  19   rs199921063   FREQ        0      0.1      0.9
  19   rs199921063   MEAN       NA   0.4888   0.5161
  19   rs199921063     SD       NA  0.06523   0.1112
  19      rs708688   GENO      A/A      A/G      G/G
  19      rs708688 COUNTS        5       19       16
  19      rs708688   FREQ    0.125    0.475      0.4
  19      rs708688   MEAN   0.4941   0.5146   0.5179
  19      rs708688     SD    0.177    0.118  0.06819
  19    rs59637174   GENO      A/A      A/G      G/G
  19    rs59637174 COUNTS        5       15       20
  19    rs59637174   FREQ    0.125    0.375      0.5
  19    rs59637174   MEAN   0.4941   0.5215    0.512
  19    rs59637174     SD    0.177   0.1295  0.06697
  19      rs708689   GENO      C/C      C/A      A/A
  19      rs708689 COUNTS        5       19       16
  19      rs708689   FREQ    0.125    0.475      0.4
  19      rs708689   MEAN   0.4941   0.5146   0.5179
  19      rs708689     SD    0.177    0.118  0.06819
  19   rs139529488   GENO      A/A      A/C      C/C
  19   rs139529488 COUNTS        5       15       20
  19   rs139529488   FREQ    0.125    0.375      0.5
  19   rs139529488   MEAN   0.4941   0.5215    0.512
  19   rs139529488     SD    0.177   0.1295  0.06697
  19    rs73554357   GENO      T/T      T/C      C/C
  19    rs73554357 COUNTS        0       10       30
  19    rs73554357   FREQ        0     0.25     0.75
  19    rs73554357   MEAN       NA   0.5432   0.5034
  19    rs73554357     SD       NA  0.07465   0.1154
  19     rs3763046   GENO      A/A      A/G      G/G
  19     rs3763046 COUNTS        5       15       20
  19     rs3763046   FREQ    0.125    0.375      0.5
  19     rs3763046   MEAN   0.4941   0.5215    0.512
  19     rs3763046     SD    0.177   0.1295  0.06697
  19   rs115287619   GENO      T/T      T/C      C/C
  19   rs115287619 COUNTS        0       13       27
  19   rs115287619   FREQ        0    0.325    0.675
  19   rs115287619   MEAN       NA   0.5058    0.517
  19   rs115287619     SD       NA   0.1611   0.0722
  19    rs73554359   GENO      C/C      C/T      T/T
  19    rs73554359 COUNTS        1       13       26
  19    rs73554359   FREQ    0.025    0.325     0.65
  19    rs73554359   MEAN   0.5498   0.5273    0.505
  19    rs73554359     SD        0  0.07003   0.1239
  19    rs61731573   GENO      T/T      T/C      C/C
  19    rs61731573 COUNTS        0       10       30
  19    rs61731573   FREQ        0     0.25     0.75
  19    rs61731573   MEAN       NA   0.5432   0.5034
  19    rs61731573     SD       NA  0.07465   0.1154
  19    rs71934499   GENO      G/G    G/GGT  GGT/GGT
  19    rs71934499 COUNTS        5       19       16
  19    rs71934499   FREQ    0.125    0.475      0.4
  19    rs71934499   MEAN   0.4941   0.5146   0.5179
  19    rs71934499     SD    0.177    0.118  0.06819
  19    rs34182948   GENO    GT/GT     GT/G      G/G
  19    rs34182948 COUNTS        5       15       20
  19    rs34182948   FREQ    0.125    0.375      0.5
  19    rs34182948   MEAN   0.4941   0.5215    0.512
  19    rs34182948     SD    0.177   0.1295  0.06697
  19    rs28523462   GENO      A/A      A/G      G/G
  19    rs28523462 COUNTS        4       15       21
  19    rs28523462   FREQ      0.1    0.375    0.525
  19    rs28523462   MEAN   0.4972   0.5192   0.5122
  19    rs28523462     SD   0.2042   0.1299  0.06528
  19   rs115240543   GENO      T/T      T/C      C/C
  19   rs115240543 COUNTS        0        4       36
  19   rs115240543   FREQ        0      0.1      0.9
  19   rs115240543   MEAN       NA   0.4359    0.522
  19   rs115240543     SD       NA   0.2102  0.09084
  19    rs28416984   GENO      T/T      T/C      C/C
  19    rs28416984 COUNTS        4       15       21
  19    rs28416984   FREQ      0.1    0.375    0.525
  19    rs28416984   MEAN   0.4972   0.5192   0.5122
  19    rs28416984     SD   0.2042   0.1299  0.06528
  19    rs28481711   GENO      C/C      C/T      T/T
  19    rs28481711 COUNTS        5       15       20
  19    rs28481711   FREQ    0.125    0.375      0.5
  19    rs28481711   MEAN   0.4941   0.5215    0.512
  19    rs28481711     SD    0.177   0.1295  0.06697
  19    rs28724571   GENO      A/A      A/G      G/G
  19    rs28724571 COUNTS        4       15       21
  19    rs28724571   FREQ      0.1    0.375    0.525
  19    rs28724571   MEAN   0.4972   0.5192   0.5122
  19    rs28724571     SD   0.2042   0.1299  0.06528
  19     rs6510859   GENO      C/C      C/T      T/T
  19     rs6510859 COUNTS        3       19       18
  19     rs6510859   FREQ    0.075    0.475     0.45
  19     rs6510859   MEAN   0.5103   0.5309   0.4954
  19     rs6510859     SD  0.03455  0.06588   0.1447
  19   rs190173225   GENO      A/A      A/G      G/G
  19   rs190173225 COUNTS        4       15       21
  19   rs190173225   FREQ      0.1    0.375    0.525
  19   rs190173225   MEAN   0.4972   0.5192   0.5122
  19   rs190173225     SD   0.2042   0.1299  0.06528
  19   rs144970486   GENO      A/A      A/T      T/T
  19   rs144970486 COUNTS        0        6       34
  19   rs144970486   FREQ        0     0.15     0.85
  19   rs144970486   MEAN       NA   0.5162   0.5128
  19   rs144970486     SD       NA  0.04894   0.1149
  19     rs1379868   GENO      G/G      G/A      A/A
  19     rs1379868 COUNTS        3       12       25
  19     rs1379868   FREQ    0.075      0.3    0.625
  19     rs1379868   MEAN   0.5097   0.5406   0.5007
  19     rs1379868     SD  0.03652  0.09228   0.1188
  19     rs8106995   GENO      C/C      C/T      T/T
  19     rs8106995 COUNTS        4       13       23
  19     rs8106995   FREQ      0.1    0.325    0.575
  19     rs8106995   MEAN   0.4811   0.5465   0.5002
  19     rs8106995     SD  0.06446   0.0788   0.1241
  19     rs1622498   GENO      T/T      T/A      A/A
  19     rs1622498 COUNTS        0        8       32
  19     rs1622498   FREQ        0      0.2      0.8
  19     rs1622498   MEAN       NA    0.497   0.5174
  19     rs1622498     SD       NA  0.07398   0.1146
  19   rs143772327   GENO      G/G      G/C      C/C
  19   rs143772327 COUNTS        5       15       20
  19   rs143772327   FREQ    0.125    0.375      0.5
  19   rs143772327   MEAN   0.4941   0.5215    0.512
  19   rs143772327     SD    0.177   0.1295  0.06697
  19   rs151082251   GENO      C/C      C/G      G/G
  19   rs151082251 COUNTS        5       15       20
  19   rs151082251   FREQ    0.125    0.375      0.5
  19   rs151082251   MEAN   0.4941   0.5215    0.512
  19   rs151082251     SD    0.177   0.1295  0.06697
  19    rs76231074   GENO      A/A      A/G      G/G
  19    rs76231074 COUNTS        5       15       20
  19    rs76231074   FREQ    0.125    0.375      0.5
  19    rs76231074   MEAN   0.4941   0.5215    0.512
  19    rs76231074     SD    0.177   0.1295  0.06697
  19   rs115043339   GENO      T/T      T/C      C/C
  19   rs115043339 COUNTS        0       10       30
  19   rs115043339   FREQ        0     0.25     0.75
  19   rs115043339   MEAN       NA   0.5191   0.5114
  19   rs115043339     SD       NA     0.14  0.09671
  19   rs114355552   GENO      T/T      T/G      G/G
  19   rs114355552 COUNTS        5       15       20
  19   rs114355552   FREQ    0.125    0.375      0.5
  19   rs114355552   MEAN   0.4941   0.5215    0.512
  19   rs114355552     SD    0.177   0.1295  0.06697
  19    rs10775589   GENO      G/G      G/C      C/C
  19    rs10775589 COUNTS        4       13       23
  19    rs10775589   FREQ      0.1    0.325    0.575
  19    rs10775589   MEAN   0.4811   0.5465   0.5002
  19    rs10775589     SD  0.06446   0.0788   0.1241
  19   rs112836591   GENO      T/T     T/TG    TG/TG
  19   rs112836591 COUNTS        1       13       26
  19   rs112836591   FREQ    0.025    0.325     0.65
  19   rs112836591   MEAN   0.5498   0.5273    0.505
  19   rs112836591     SD        0  0.07003   0.1239
  19   rs113189876   GENO      C/C      C/G      G/G
  19   rs113189876 COUNTS        6       16       18
  19   rs113189876   FREQ     0.15      0.4     0.45
  19   rs113189876   MEAN    0.434   0.5447   0.5119
  19   rs113189876     SD   0.2162  0.07786  0.06408
  19      rs778811   GENO      T/T      T/G      G/G
  19      rs778811 COUNTS        3       13       24
  19      rs778811   FREQ    0.075    0.325      0.6
  19      rs778811   MEAN   0.5097   0.5393   0.4997
  19      rs778811     SD  0.03652  0.08846   0.1213
  19    rs10853991   GENO      G/G      G/A      A/A
  19    rs10853991 COUNTS        1       12       27
  19    rs10853991   FREQ    0.025      0.3    0.675
  19    rs10853991   MEAN   0.5498   0.5275   0.5057
  19    rs10853991     SD        0  0.07314   0.1215
  19      rs778810   GENO      A/A      A/G      G/G
  19      rs778810 COUNTS        3       11       26
  19      rs778810   FREQ    0.075    0.275     0.65
  19      rs778810   MEAN    0.532   0.4869   0.5224
  19      rs778810     SD  0.04876  0.06868   0.1241
  19   rs148112183   GENO      C/C C/CCCCAGCGTCTCCCTGTCCGCACTGAT CCCCAGCGTCTCCCTGTCCGCACTGAT/CCCCAGCGTCTCCCTGTCCGCACTGAT
  19   rs148112183 COUNTS        3       11       26
  19   rs148112183   FREQ    0.075    0.275     0.65
  19   rs148112183   MEAN    0.532   0.4869   0.5224
  19   rs148112183     SD  0.04876  0.06868   0.1241
  19     rs8100656   GENO      C/C      C/A      A/A
  19     rs8100656 COUNTS        6       16       18
  19     rs8100656   FREQ     0.15      0.4     0.45
  19     rs8100656   MEAN    0.434   0.5447   0.5119
  19     rs8100656     SD   0.2162  0.07786  0.06408
  19    rs11666494   GENO      G/G      G/A      A/A
  19    rs11666494 COUNTS        2       10       28
  19    rs11666494   FREQ     0.05     0.25      0.7
  19    rs11666494   MEAN   0.5417   0.4972   0.5171
  19    rs11666494     SD  0.06472  0.06515   0.1219
  19    rs73920067   GENO      G/G      G/C      C/C
  19    rs73920067 COUNTS        0        5       35
  19    rs73920067   FREQ        0    0.125    0.875
  19    rs73920067   MEAN       NA   0.5045   0.5146
  19    rs73920067     SD       NA  0.03392   0.1141
  19      rs778809   GENO      G/G      G/A      A/A
  19      rs778809 COUNTS        8       18       14
  19      rs778809   FREQ      0.2     0.45     0.35
  19      rs778809   MEAN   0.5141   0.5152   0.5105
  19      rs778809     SD  0.04045   0.0799   0.1588
  19   rs111912575   GENO      A/A      A/G      G/G
  19   rs111912575 COUNTS        1       13       26
  19   rs111912575   FREQ    0.025    0.325     0.65
  19   rs111912575   MEAN   0.5498   0.5273    0.505
  19   rs111912575     SD        0  0.07003   0.1239
  19   rs181778413   GENO      T/T      T/C      C/C
  19   rs181778413 COUNTS        0       11       29
  19   rs181778413   FREQ        0    0.275    0.725
  19   rs181778413   MEAN       NA    0.484   0.5245
  19   rs181778413     SD       NA   0.1765  0.06637
  19    rs35845041   GENO      A/A      A/G      G/G
  19    rs35845041 COUNTS        2       10       28
  19    rs35845041   FREQ     0.05     0.25      0.7
  19    rs35845041   MEAN   0.5417   0.4972   0.5171
  19    rs35845041     SD  0.06472  0.06515   0.1219
  19    rs12986368   GENO      T/T      T/C      C/C
  19    rs12986368 COUNTS        2       10       28
  19    rs12986368   FREQ     0.05     0.25      0.7
  19    rs12986368   MEAN   0.5417   0.4972   0.5171
  19    rs12986368     SD  0.06472  0.06515   0.1219
  19      rs778806   GENO      T/T      T/C      C/C
  19      rs778806 COUNTS        0        8       32
  19      rs778806   FREQ        0      0.2      0.8
  19      rs778806   MEAN       NA    0.497   0.5174
  19      rs778806     SD       NA  0.07398   0.1146
  19   rs116794036   GENO      T/T      T/C      C/C
  19   rs116794036 COUNTS        0        4       36
  19   rs116794036   FREQ        0      0.1      0.9
  19   rs116794036   MEAN       NA   0.4862   0.5164
  19   rs116794036     SD       NA   0.0907   0.1096
  19    rs61740561   GENO      C/C      C/G      G/G
  19    rs61740561 COUNTS        1       13       26
  19    rs61740561   FREQ    0.025    0.325     0.65
  19    rs61740561   MEAN   0.5498   0.5273    0.505
  19    rs61740561     SD        0  0.07003   0.1239
  19   rs112313064   GENO      T/T      T/C      C/C
  19   rs112313064 COUNTS        3       11       26
  19   rs112313064   FREQ    0.075    0.275     0.65
  19   rs112313064   MEAN    0.532   0.4869   0.5224
  19   rs112313064     SD  0.04876  0.06868   0.1241
  19    rs17855739   GENO      T/T      T/C      C/C
  19    rs17855739 COUNTS        6       16       18
  19    rs17855739   FREQ     0.15      0.4     0.45
  19    rs17855739   MEAN    0.434   0.5447   0.5119
  19    rs17855739     SD   0.2162  0.07786  0.06408
  19    rs79359759   GENO      G/G      G/A      A/A
  19    rs79359759 COUNTS        0        5       35
  19    rs79359759   FREQ        0    0.125    0.875
  19    rs79359759   MEAN       NA   0.5045   0.5146
  19    rs79359759     SD       NA  0.03392   0.1141
  19      rs778805   GENO      G/G      G/A      A/A
  19      rs778805 COUNTS        8       16       16
  19      rs778805   FREQ      0.2      0.4      0.4
  19      rs778805   MEAN   0.5141   0.5173    0.509
  19      rs778805     SD  0.04045  0.08459    0.148
  19     rs9807877   GENO      C/C      C/A      A/A
  19     rs9807877 COUNTS        6       17       17
  19     rs9807877   FREQ     0.15    0.425    0.425
  19     rs9807877   MEAN   0.5166   0.5232   0.5024
  19     rs9807877     SD   0.0474   0.0759    0.146
  19     rs3916080   GENO      A/A      A/C      C/C
  19     rs3916080 COUNTS        0        4       36
  19     rs3916080   FREQ        0      0.1      0.9
  19     rs3916080   MEAN       NA   0.4862   0.5164
  19     rs3916080     SD       NA   0.0907   0.1096
  19    rs73536616   GENO      G/G      G/A      A/A
  19    rs73536616 COUNTS        1       13       26
  19    rs73536616   FREQ    0.025    0.325     0.65
  19    rs73536616   MEAN   0.5498   0.5273    0.505
  19    rs73536616     SD        0  0.07003   0.1239
  19     rs3859563   GENO      T/T      T/C      C/C
  19     rs3859563 COUNTS        4       14       22
  19     rs3859563   FREQ      0.1     0.35     0.55
  19     rs3859563   MEAN   0.5452   0.5261   0.4994
  19     rs3859563     SD  0.07691  0.07505   0.1284
  19    rs10420107   GENO      G/G      G/A      A/A
  19    rs10420107 COUNTS        8       16       16
  19    rs10420107   FREQ      0.2      0.4      0.4
  19    rs10420107   MEAN   0.5141   0.5173    0.509
  19    rs10420107     SD  0.04045  0.08459    0.148
  19   rs111342270   GENO      T/T      T/C      C/C
  19   rs111342270 COUNTS        1       13       26
  19   rs111342270   FREQ    0.025    0.325     0.65
  19   rs111342270   MEAN   0.5498   0.5273    0.505
  19   rs111342270     SD        0  0.07003   0.1239
  19   rs112641207   GENO      A/A      A/G      G/G
  19   rs112641207 COUNTS        1       13       26
  19   rs112641207   FREQ    0.025    0.325     0.65
  19   rs112641207   MEAN   0.5498   0.5273    0.505
  19   rs112641207     SD        0  0.07003   0.1239
  19    rs10402728   GENO      T/T      T/C      C/C
  19    rs10402728 COUNTS        2       14       24
  19    rs10402728   FREQ     0.05     0.35      0.6
  19    rs10402728   MEAN   0.5252   0.5187   0.5092
  19    rs10402728     SD  0.03472  0.07581    0.127
  19   rs113769774   GENO      A/A      A/C      C/C
  19   rs113769774 COUNTS        1       13       26
  19   rs113769774   FREQ    0.025    0.325     0.65
  19   rs113769774   MEAN   0.5498   0.5273    0.505
  19   rs113769774     SD        0  0.07003   0.1239
  19    rs73536626   GENO      A/A      A/T      T/T
  19    rs73536626 COUNTS        1       13       26
  19    rs73536626   FREQ    0.025    0.325     0.65
  19    rs73536626   MEAN   0.5498   0.5273    0.505
  19    rs73536626     SD        0  0.07003   0.1239
  19    rs34940903   GENO      T/T      T/C      C/C
  19    rs34940903 COUNTS        2       10       28
  19    rs34940903   FREQ     0.05     0.25      0.7
  19    rs34940903   MEAN   0.5417   0.4972   0.5171
  19    rs34940903     SD  0.06472  0.06515   0.1219
  19    rs80053250   GENO      T/T      T/C      C/C
  19    rs80053250 COUNTS        1       13       26
  19    rs80053250   FREQ    0.025    0.325     0.65
  19    rs80053250   MEAN   0.5498   0.5273    0.505
  19    rs80053250     SD        0  0.07003   0.1239
  19   rs113180603   GENO      A/A      A/G      G/G
  19   rs113180603 COUNTS        1       13       26
  19   rs113180603   FREQ    0.025    0.325     0.65
  19   rs113180603   MEAN   0.5498   0.5273    0.505
  19   rs113180603     SD        0  0.07003   0.1239
  19    rs11305548   GENO      G/G     G/GA    GA/GA
  19    rs11305548 COUNTS        3       14       23
  19    rs11305548   FREQ    0.075     0.35    0.575
  19    rs11305548   MEAN   0.5097   0.5301   0.5037
  19    rs11305548     SD  0.03652  0.08328    0.126
  19    rs73536629   GENO      G/G      G/A      A/A
  19    rs73536629 COUNTS        1       13       26
  19    rs73536629   FREQ    0.025    0.325     0.65
  19    rs73536629   MEAN   0.5498   0.5273    0.505
  19    rs73536629     SD        0  0.07003   0.1239
  19    rs17271883   GENO      C/C      C/T      T/T
  19    rs17271883 COUNTS        8       16       16
  19    rs17271883   FREQ      0.2      0.4      0.4
  19    rs17271883   MEAN   0.5141   0.5173    0.509
  19    rs17271883     SD  0.04045  0.08459    0.148
  19    rs10403115   GENO      A/A      A/C      C/C
  19    rs10403115 COUNTS        0        7       33
  19    rs10403115   FREQ        0    0.175    0.825
  19    rs10403115   MEAN       NA   0.4912   0.5181
  19    rs10403115     SD       NA   0.1534  0.09724
  19     rs5826905   GENO    CA/CA     CA/C      C/C
  19     rs5826905 COUNTS        2       10       28
  19     rs5826905   FREQ     0.05     0.25      0.7
  19     rs5826905   MEAN   0.5417   0.4972   0.5171
  19     rs5826905     SD  0.06472  0.06515   0.1219
  19   rs149138148   GENO      T/T      T/C      C/C
  19   rs149138148 COUNTS        0        6       34
  19   rs149138148   FREQ        0     0.15     0.85
  19   rs149138148   MEAN       NA   0.5162   0.5128
  19   rs149138148     SD       NA  0.04894   0.1149
  19    rs12019136   GENO      A/A      A/G      G/G
  19    rs12019136 COUNTS        6       16       18
  19    rs12019136   FREQ     0.15      0.4     0.45
  19    rs12019136   MEAN    0.434   0.5447   0.5119
  19    rs12019136     SD   0.2162  0.07786  0.06408
  19   rs146989239   GENO      T/T      T/C      C/C
  19   rs146989239 COUNTS        0       15       25
  19   rs146989239   FREQ        0    0.375    0.625
  19   rs146989239   MEAN       NA   0.5068   0.5173
  19   rs146989239     SD       NA   0.1528  0.07074
  19   rs139999431   GENO      C/C C/CTTTTCTTTTCTTTTG CTTTTCTTTTCTTTTG/CTTTTCTTTTCTTTTG
  19   rs139999431 COUNTS        2        7       31
  19   rs139999431   FREQ     0.05    0.175    0.775
  19   rs139999431   MEAN   0.5126   0.5082   0.5146
  19   rs139999431     SD  0.01688  0.09044   0.1152
  19   rs145275499   GENO      A/A  A/AAAAT AAAAT/AAAAT
  19   rs145275499 COUNTS        3       14       23
  19   rs145275499   FREQ    0.075     0.35    0.575
  19   rs145275499   MEAN   0.5097   0.5418   0.4965
  19   rs145275499     SD  0.03652  0.08734   0.1222
  19     rs1678849   GENO      G/G      G/A      A/A
  19     rs1678849 COUNTS        2       13       25
  19     rs1678849   FREQ     0.05    0.325    0.625
  19     rs1678849   MEAN   0.5252   0.5282   0.5047
  19     rs1678849     SD  0.03472  0.06973   0.1264
  19    rs60383067   GENO      C/C      C/T      T/T
  19    rs60383067 COUNTS        2       10       28
  19    rs60383067   FREQ     0.05     0.25      0.7
  19    rs60383067   MEAN   0.5417   0.4972   0.5171
  19    rs60383067     SD  0.06472  0.06515   0.1219
  19    rs35222081   GENO      T/T      T/C      C/C
  19    rs35222081 COUNTS        2       10       28
  19    rs35222081   FREQ     0.05     0.25      0.7
  19    rs35222081   MEAN   0.5417   0.4972   0.5171
  19    rs35222081     SD  0.06472  0.06515   0.1219
  19     rs8101385   GENO      C/C      C/T      T/T
  19     rs8101385 COUNTS        8       20       12
  19     rs8101385   FREQ      0.2      0.5      0.3
  19     rs8101385   MEAN   0.4928   0.5397   0.4832
  19     rs8101385     SD  0.05963  0.07676   0.1604
  19    rs73920069   GENO      T/T      T/C      C/C
  19    rs73920069 COUNTS        0        5       35
  19    rs73920069   FREQ        0    0.125    0.875
  19    rs73920069   MEAN       NA   0.5045   0.5146
  19    rs73920069     SD       NA  0.03392   0.1141
  19     rs3760776   GENO      G/G      G/A      A/A
  19     rs3760776 COUNTS        7       21       12
  19     rs3760776   FREQ    0.175    0.525      0.3
  19     rs3760776   MEAN   0.5067   0.5328   0.4832
  19     rs3760776     SD   0.0484  0.08117   0.1604
  19      rs708686   GENO      C/C      C/T      T/T
  19      rs708686 COUNTS        2       11       27
  19      rs708686   FREQ     0.05    0.275    0.675
  19      rs708686   MEAN   0.5417   0.4975   0.5177
  19      rs708686     SD  0.06472  0.06182   0.1242
  19    rs10409772   GENO      C/C      C/A      A/A
  19    rs10409772 COUNTS        7       19       14
  19    rs10409772   FREQ    0.175    0.475     0.35
  19    rs10409772   MEAN   0.5067   0.5301   0.4939
  19    rs10409772     SD   0.0484  0.08411   0.1508
  19   rs371330919   GENO      A/A    A/ATT  ATT/ATT
  19   rs371330919 COUNTS        2       15       23
  19   rs371330919   FREQ     0.05    0.375    0.575
  19   rs371330919   MEAN   0.5234   0.5345   0.4987
  19   rs371330919     SD  0.03725  0.06716     0.13
  19     rs3760775   GENO      T/T      T/G      G/G
  19     rs3760775 COUNTS        2       15       23
  19     rs3760775   FREQ     0.05    0.375    0.575
  19     rs3760775   MEAN   0.5234   0.5244   0.5053
  19     rs3760775     SD  0.03725  0.07598   0.1283
  19     rs3760774   GENO      C/C      C/T      T/T
  19     rs3760774 COUNTS        2       10       28
  19     rs3760774   FREQ     0.05     0.25      0.7
  19     rs3760774   MEAN   0.5417   0.4972   0.5171
  19     rs3760774     SD  0.06472  0.06515   0.1219
  19     rs3760771   GENO      A/A      A/C      C/C
  19     rs3760771 COUNTS        2        9       29
  19     rs3760771   FREQ     0.05    0.225    0.725
  19     rs3760771   MEAN   0.5417   0.4836   0.5206
  19     rs3760771     SD  0.06472  0.05184   0.1212
  19    rs12982233   GENO      T/T      T/A      A/A
  19    rs12982233 COUNTS        2       10       28
  19    rs12982233   FREQ     0.05     0.25      0.7
  19    rs12982233   MEAN   0.5417   0.4972   0.5171
  19    rs12982233     SD  0.06472  0.06515   0.1219
  19    rs28381973   GENO      C/C      C/A      A/A
  19    rs28381973 COUNTS        0       19       21
  19    rs28381973   FREQ        0    0.475    0.525
  19    rs28381973   MEAN       NA   0.5043   0.5216
  19    rs28381973     SD       NA   0.1351  0.07631
  19    rs28742595   GENO      T/T      T/C      C/C
  19    rs28742595 COUNTS        0        8       32
  19    rs28742595   FREQ        0      0.2      0.8
  19    rs28742595   MEAN       NA   0.5267     0.51
  19    rs28742595     SD       NA  0.05639    0.117
  19      rs874232   GENO      C/C      C/T      T/T
  19      rs874232 COUNTS        2       15       23
  19      rs874232   FREQ     0.05    0.375    0.575
  19      rs874232   MEAN   0.5234   0.5244   0.5053
  19      rs874232     SD  0.03725  0.07598   0.1283
  19    rs28381969   GENO      A/A      A/G      G/G
  19    rs28381969 COUNTS        0        4       36
  19    rs28381969   FREQ        0      0.1      0.9
  19    rs28381969   MEAN       NA   0.4359    0.522
  19    rs28381969     SD       NA   0.2102  0.09084
  19   rs139326855   GENO      C/C      C/T      T/T
  19   rs139326855 COUNTS        0        5       35
  19   rs139326855   FREQ        0    0.125    0.875
  19   rs139326855   MEAN       NA     0.51   0.5138
  19   rs139326855     SD       NA  0.03221   0.1143
  19   rs137909900   GENO      T/T      T/C      C/C
  19   rs137909900 COUNTS        0        4       36
  19   rs137909900   FREQ        0      0.1      0.9
  19   rs137909900   MEAN       NA   0.5058   0.5142
  19   rs137909900     SD       NA  0.07344    0.111
  19   rs144569478   GENO      T/T      T/C      C/C
  19   rs144569478 COUNTS        0       17       23
  19   rs144569478   FREQ        0    0.425    0.575
  19   rs144569478   MEAN       NA   0.5058   0.5189
  19   rs144569478     SD       NA   0.1431  0.07347
  19     rs3745635   GENO      T/T      T/C      C/C
  19     rs3745635 COUNTS        2       15       23
  19     rs3745635   FREQ     0.05    0.375    0.575
  19     rs3745635   MEAN   0.5234   0.5244   0.5053
  19     rs3745635     SD  0.03725  0.07598   0.1283
  19    rs28362463   GENO      T/T      T/C      C/C
  19    rs28362463 COUNTS        0       17       23
  19    rs28362463   FREQ        0    0.425    0.575
  19    rs28362463   MEAN       NA   0.5058   0.5189
  19    rs28362463     SD       NA   0.1431  0.07347
  19      rs778986   GENO      A/A      A/G      G/G
  19      rs778986 COUNTS        0        7       33
  19      rs778986   FREQ        0    0.175    0.825
  19      rs778986   MEAN       NA   0.5631   0.5028
  19      rs778986     SD       NA  0.07214   0.1112
  19      rs812936   GENO      G/G      G/A      A/A
  19      rs812936 COUNTS        0        7       33
  19      rs812936   FREQ        0    0.175    0.825
  19      rs812936   MEAN       NA   0.5631   0.5028
  19      rs812936     SD       NA  0.07214   0.1112
  19    rs28362459   GENO      C/C      C/A      A/A
  19    rs28362459 COUNTS        2       15       23
  19    rs28362459   FREQ     0.05    0.375    0.575
  19    rs28362459   MEAN   0.5234   0.5244   0.5053
  19    rs28362459     SD  0.03725  0.07598   0.1283
  19    rs28362458   GENO      T/T      T/C      C/C
  19    rs28362458 COUNTS        0       17       23
  19    rs28362458   FREQ        0    0.425    0.575
  19    rs28362458   MEAN       NA   0.5058   0.5189
  19    rs28362458     SD       NA   0.1431  0.07347
  19    rs11668191   GENO      A/A      A/G      G/G
  19    rs11668191 COUNTS        0        4       36
  19    rs11668191   FREQ        0      0.1      0.9
  19    rs11668191   MEAN       NA   0.4862   0.5164
  19    rs11668191     SD       NA   0.0907   0.1096
  19      rs778987   GENO      A/A      A/G      G/G
  19      rs778987 COUNTS        3       16       21
  19      rs778987   FREQ    0.075      0.4    0.525
  19      rs778987   MEAN   0.5263   0.5253   0.5024
  19      rs778987     SD  0.05299  0.07634   0.1322
  19     rs4807816   GENO      G/G      G/A      A/A
  19     rs4807816 COUNTS        2       10       28
  19     rs4807816   FREQ     0.05     0.25      0.7
  19     rs4807816   MEAN   0.5417   0.4972   0.5171
  19     rs4807816     SD  0.06472  0.06515   0.1219
  19     rs4807052   GENO      T/T      T/C      C/C
  19     rs4807052 COUNTS        2       10       28
  19     rs4807052   FREQ     0.05     0.25      0.7
  19     rs4807052   MEAN   0.5417   0.4972   0.5171
  19     rs4807052     SD  0.06472  0.06515   0.1219
  19   rs537757549   GENO AAAAT/AAAAT  AAAAT/A      A/A
  19   rs537757549 COUNTS        0       12       28
  19   rs537757549   FREQ        0      0.3      0.7
  19   rs537757549   MEAN       NA   0.4949   0.5213
  19   rs537757549     SD       NA   0.1222   0.1015
  19      rs809646   GENO      C/C      C/T      T/T
  19      rs809646 COUNTS        0        6       34
  19      rs809646   FREQ        0     0.15     0.85
  19      rs809646   MEAN       NA   0.4984    0.516
  19      rs809646     SD       NA  0.08059    0.112
  19     rs2561796   GENO      A/A      A/C      C/C
  19     rs2561796 COUNTS        0        6       34
  19     rs2561796   FREQ        0     0.15     0.85
  19     rs2561796   MEAN       NA   0.4984    0.516
  19     rs2561796     SD       NA  0.08059    0.112
  19     rs2637193   GENO      T/T      T/C      C/C
  19     rs2637193 COUNTS        0        6       34
  19     rs2637193   FREQ        0     0.15     0.85
  19     rs2637193   MEAN       NA   0.4984    0.516
  19     rs2637193     SD       NA  0.08059    0.112
  19   rs554274438   GENO    CA/CA     CA/C      C/C
  19   rs554274438 COUNTS        1       19       20
  19   rs554274438   FREQ    0.025    0.475      0.5
  19   rs554274438   MEAN   0.5126   0.5144   0.5124
  19   rs554274438     SD        0   0.1038   0.1156
  19     rs2608892   GENO      C/C      C/T      T/T
  19     rs2608892 COUNTS        0        6       34
  19     rs2608892   FREQ        0     0.15     0.85
  19     rs2608892   MEAN       NA   0.4984    0.516
  19     rs2608892     SD       NA  0.08059    0.112
  19     rs2608893   GENO      A/A      A/G      G/G
  19     rs2608893 COUNTS        0        6       34
  19     rs2608893   FREQ        0     0.15     0.85
  19     rs2608893   MEAN       NA   0.4984    0.516
  19     rs2608893     SD       NA  0.08059    0.112
  19     rs2637194   GENO      T/T      T/C      C/C
  19     rs2637194 COUNTS        0        6       34
  19     rs2637194   FREQ        0     0.15     0.85
  19     rs2637194   MEAN       NA   0.4984    0.516
  19     rs2637194     SD       NA  0.08059    0.112
  19     rs2637195   GENO      T/T      T/C      C/C
  19     rs2637195 COUNTS        0        6       34
  19     rs2637195   FREQ        0     0.15     0.85
  19     rs2637195   MEAN       NA   0.4984    0.516
  19     rs2637195     SD       NA  0.08059    0.112
  19     rs2608894   GENO      T/T      T/C      C/C
  19     rs2608894 COUNTS        0        6       34
  19     rs2608894   FREQ        0     0.15     0.85
  19     rs2608894   MEAN       NA   0.5743   0.5026
  19     rs2608894     SD       NA  0.07196   0.1095
  19    rs28742591   GENO      A/A     A/AG    AG/AG
  19    rs28742591 COUNTS        1       13       26
  19    rs28742591   FREQ    0.025    0.325     0.65
  19    rs28742591   MEAN   0.5285   0.4958   0.5215
  19    rs28742591     SD        0   0.1684  0.06387
  19    rs28742588   GENO      C/C      C/T      T/T
  19    rs28742588 COUNTS        0        4       36
  19    rs28742588   FREQ        0      0.1      0.9
  19    rs28742588   MEAN       NA   0.5141   0.5133
  19    rs28742588     SD       NA  0.06271   0.1116
  19    rs28742587   GENO      T/T      T/C      C/C
  19    rs28742587 COUNTS        7       23       10
  19    rs28742587   FREQ    0.175    0.575     0.25
  19    rs28742587   MEAN   0.5201   0.5157   0.5032
  19    rs28742587     SD   0.0555   0.1287  0.08413
  19    rs28362447   GENO      G/G      G/C      C/C
  19    rs28362447 COUNTS        0       16       24
  19    rs28362447   FREQ        0      0.4      0.6
  19    rs28362447   MEAN       NA   0.5071   0.5175
  19    rs28362447     SD       NA   0.1476  0.07225
  19    rs28362446   GENO      C/C      C/G      G/G
  19    rs28362446 COUNTS        0        4       36
  19    rs28362446   FREQ        0      0.1      0.9
  19    rs28362446   MEAN       NA   0.5141   0.5133
  19    rs28362446     SD       NA  0.06271   0.1116
  19    rs73920070   GENO      A/A      A/G      G/G
  19    rs73920070 COUNTS        0        6       34
  19    rs73920070   FREQ        0     0.15     0.85
  19    rs73920070   MEAN       NA   0.5007   0.5156
  19    rs73920070     SD       NA  0.03177   0.1157
  19     rs2306969   GENO      A/A      A/G      G/G
  19     rs2306969 COUNTS        1       15       24
  19     rs2306969   FREQ    0.025    0.375      0.6
  19     rs2306969   MEAN   0.5048   0.5105   0.5155
  19     rs2306969     SD        0   0.1306  0.09532
  19    rs28362437   GENO      T/T      T/C      C/C
  19    rs28362437 COUNTS        0       16       24
  19    rs28362437   FREQ        0      0.4      0.6
  19    rs28362437   MEAN       NA   0.5432   0.4935
  19    rs28362437     SD       NA  0.07267   0.1225
  19    rs10406157   GENO      T/T      T/C      C/C
  19    rs10406157 COUNTS        0       12       28
  19    rs10406157   FREQ        0      0.3      0.7
  19    rs10406157   MEAN       NA   0.5118    0.514
  19    rs10406157     SD       NA   0.1247   0.1013
  19    rs10405209   GENO      G/G      G/A      A/A
  19    rs10405209 COUNTS        9       21       10
  19    rs10405209   FREQ    0.225    0.525     0.25
  19    rs10405209   MEAN   0.5006   0.5145   0.5224
  19    rs10405209     SD   0.1523  0.08171   0.1186
  19    rs28742581   GENO      A/A     A/AT    AT/AT
  19    rs28742581 COUNTS        6       23       11
  19    rs28742581   FREQ     0.15    0.575    0.275
  19    rs28742581   MEAN   0.5503   0.5029    0.515
  19    rs28742581     SD  0.07771  0.08765   0.1543
  19     rs4807817   GENO      C/C      C/A      A/A
  19     rs4807817 COUNTS        8       22       10
  19     rs4807817   FREQ      0.2     0.55     0.25
  19     rs4807817   MEAN   0.5011   0.5149   0.5197
  19     rs4807817     SD   0.1628   0.0745   0.1266
  19    rs11671428   GENO      A/A      A/C      C/C
  19    rs11671428 COUNTS        1        6       33
  19    rs11671428   FREQ    0.025     0.15    0.825
  19    rs11671428   MEAN   0.5875    0.471   0.5188
  19    rs11671428     SD        0  0.05948   0.1136
  19    rs10418972   GENO      T/T      T/C      C/C
  19    rs10418972 COUNTS        5       20       15
  19    rs10418972   FREQ    0.125      0.5    0.375
  19    rs10418972   MEAN   0.5288    0.485   0.5461
  19    rs10418972     SD  0.07148   0.1296  0.07332
  19     rs4807818   GENO      T/T      T/G      G/G
  19     rs4807818 COUNTS        5       22       13
  19     rs4807818   FREQ    0.125     0.55    0.325
  19     rs4807818   MEAN   0.5364   0.4945   0.5364
  19     rs4807818     SD   0.1223   0.1204  0.07434
  19     rs4807819   GENO      A/A      A/C      C/C
  19     rs4807819 COUNTS        5       22       13
  19     rs4807819   FREQ    0.125     0.55    0.325
  19     rs4807819   MEAN   0.5364   0.4945   0.5364
  19     rs4807819     SD   0.1223   0.1204  0.07434
  19    rs35082514   GENO      C/C     C/CT    CT/CT
  19    rs35082514 COUNTS        6       21       13
  19    rs35082514   FREQ     0.15    0.525    0.325
  19    rs35082514   MEAN   0.5198   0.5079   0.5192
  19    rs35082514     SD  0.09618   0.1357  0.05183
  19    rs11671528   GENO      C/C      C/T      T/T
  19    rs11671528 COUNTS        0       10       30
  19    rs11671528   FREQ        0     0.25     0.75
  19    rs11671528   MEAN       NA   0.5083    0.515
  19    rs11671528     SD       NA   0.1247    0.103
  19    rs34552692   GENO      G/G      G/A      A/A
  19    rs34552692 COUNTS        0        9       31
  19    rs34552692   FREQ        0    0.225    0.775
  19    rs34552692   MEAN       NA   0.4931   0.5192
  19    rs34552692     SD       NA    0.122   0.1039
  19    rs11671555   GENO      C/C      C/T      T/T
  19    rs11671555 COUNTS        0        9       31
  19    rs11671555   FREQ        0    0.225    0.775
  19    rs11671555   MEAN       NA   0.4931   0.5192
  19    rs11671555     SD       NA    0.122   0.1039
  19    rs58634952   GENO      T/T      T/C      C/C
  19    rs58634952 COUNTS        0        4       36
  19    rs58634952   FREQ        0      0.1      0.9
  19    rs58634952   MEAN       NA   0.4925   0.5157
  19    rs58634952     SD       NA   0.2439  0.08744
  19    rs11882055   GENO      T/T      T/C      C/C
  19    rs11882055 COUNTS        4       26       10
  19    rs11882055   FREQ      0.1     0.65     0.25
  19    rs11882055   MEAN    0.508   0.5255   0.4838
  19    rs11882055     SD  0.04168   0.0991   0.1432
  19   rs576584223   GENO    AT/AT     AT/A      A/A
  19   rs576584223 COUNTS        0       14       26
  19   rs576584223   FREQ        0     0.35     0.65
  19   rs576584223   MEAN       NA   0.5243   0.5075
  19   rs576584223     SD       NA  0.05804   0.1268
  19   rs190151545   GENO      G/G      G/A      A/A
  19   rs190151545 COUNTS        0        7       33
  19   rs190151545   FREQ        0    0.175    0.825
  19   rs190151545   MEAN       NA   0.5194   0.5121
  19   rs190151545     SD       NA  0.09217   0.1114
  19    rs77559081   GENO      T/T      T/C      C/C
  19    rs77559081 COUNTS        3        9       28
  19    rs77559081   FREQ    0.075    0.225      0.7
  19    rs77559081   MEAN   0.5391   0.4624    0.527
  19    rs77559081     SD  0.04619   0.1182   0.1057
  19    rs57861181   GENO      A/A      A/G      G/G
  19    rs57861181 COUNTS        6       18       16
  19    rs57861181   FREQ     0.15     0.45      0.4
  19    rs57861181   MEAN    0.474   0.5466   0.4907
  19    rs57861181     SD    0.182  0.08051  0.09483
  19    rs11668487   GENO      C/C      C/T      T/T
  19    rs11668487 COUNTS        5       20       15
  19    rs11668487   FREQ    0.125      0.5    0.375
  19    rs11668487   MEAN   0.5332   0.5131   0.5071
  19    rs11668487     SD   0.0799  0.06883   0.1535
  19    rs12977833   GENO      T/T      T/C      C/C
  19    rs12977833 COUNTS        9       20       11
  19    rs12977833   FREQ    0.225      0.5    0.275
  19    rs12977833   MEAN   0.4913   0.5407   0.4817
  19    rs12977833     SD   0.1529  0.06959   0.1177
  19    rs59822531   GENO      A/A      A/G      G/G
  19    rs59822531 COUNTS        9       20       11
  19    rs59822531   FREQ    0.225      0.5    0.275
  19    rs59822531   MEAN   0.4729   0.5285    0.519
  19    rs59822531     SD   0.1234  0.07206   0.1442
  19    rs58309625   GENO      T/T      T/C      C/C
  19    rs58309625 COUNTS        8       18       14
  19    rs58309625   FREQ      0.2     0.45     0.35
  19    rs58309625   MEAN   0.4728   0.5161    0.533
  19    rs58309625     SD    0.132  0.06859   0.1323
  19    rs77880277   GENO      G/G      G/C      C/C
  19    rs77880277 COUNTS        0        6       34
  19    rs77880277   FREQ        0     0.15     0.85
  19    rs77880277   MEAN       NA   0.4984    0.516
  19    rs77880277     SD       NA  0.08059    0.112
  19     rs2608889   GENO      A/A      A/G      G/G
  19     rs2608889 COUNTS        0        6       34
  19     rs2608889   FREQ        0     0.15     0.85
  19     rs2608889   MEAN       NA   0.4984    0.516
  19     rs2608889     SD       NA  0.08059    0.112
  19     rs2637197   GENO      A/A      A/C      C/C
  19     rs2637197 COUNTS        3       19       18
  19     rs2637197   FREQ    0.075    0.475     0.45
  19     rs2637197   MEAN   0.4694   0.5432   0.4892
  19     rs2637197     SD  0.06476  0.06464   0.1396
  19   rs113149612   GENO      A/A      A/G      G/G
  19   rs113149612 COUNTS        0        7       33
  19   rs113149612   FREQ        0    0.175    0.825
  19   rs113149612   MEAN       NA   0.4906   0.5182
  19   rs113149612     SD       NA    0.065   0.1143
  19     rs2608890   GENO      A/A      A/C      C/C
  19     rs2608890 COUNTS        2       21       17
  19     rs2608890   FREQ     0.05    0.525    0.425
  19     rs2608890   MEAN   0.5131   0.4968   0.5338
  19     rs2608890     SD    0.124    0.129  0.07372
  19   rs115471385   GENO      A/A      A/G      G/G
  19   rs115471385 COUNTS        0        7       33
  19   rs115471385   FREQ        0    0.175    0.825
  19   rs115471385   MEAN       NA   0.5084   0.5144
  19   rs115471385     SD       NA   0.1816  0.08839
  19    rs35939715   GENO      C/C     C/CT    CT/CT
  19    rs35939715 COUNTS        3       19       18
  19    rs35939715   FREQ    0.075    0.475     0.45
  19    rs35939715   MEAN   0.4679   0.5143     0.52
  19    rs35939715     SD  0.04004   0.1252  0.09575
  19    rs56688182   GENO      C/C      C/G      G/G
  19    rs56688182 COUNTS        2       10       28
  19    rs56688182   FREQ     0.05     0.25      0.7
  19    rs56688182   MEAN   0.5131    0.504   0.5167
  19    rs56688182     SD    0.124   0.1867    0.066
  19     rs7254765   GENO      G/G      G/A      A/A
  19     rs7254765 COUNTS        3        9       28
  19     rs7254765   FREQ    0.075    0.225      0.7
  19     rs7254765   MEAN   0.5328    0.494   0.5175
  19     rs7254765     SD  0.07704   0.1641  0.08941
  19    rs12984439   GENO      A/A      A/G      G/G
  19    rs12984439 COUNTS        4       16       20
  19    rs12984439   FREQ      0.1      0.4      0.5
  19    rs12984439   MEAN   0.5245   0.5167   0.5084
  19    rs12984439     SD  0.07112   0.1107   0.1142
  19   rs116810092   GENO      T/T      T/C      C/C
  19   rs116810092 COUNTS        4       18       18
  19   rs116810092   FREQ      0.1     0.45     0.45
  19   rs116810092   MEAN    0.539   0.5179   0.5031
  19   rs116810092     SD  0.04569  0.07672   0.1408
  19   rs114963941   GENO      C/C      C/T      T/T
  19   rs114963941 COUNTS        4       18       18
  19   rs114963941   FREQ      0.1     0.45     0.45
  19   rs114963941   MEAN    0.539   0.5179   0.5031
  19   rs114963941     SD  0.04569  0.07672   0.1408
  19    rs56351405   GENO      C/C      C/T      T/T
  19    rs56351405 COUNTS        1        4       35
  19    rs56351405   FREQ    0.025      0.1    0.875
  19    rs56351405   MEAN    0.496    0.529   0.5121
  19    rs56351405     SD        0  0.08917   0.1115
  19    rs55669463   GENO      T/T      T/G      G/G
  19    rs55669463 COUNTS        2       12       26
  19    rs55669463   FREQ     0.05      0.3     0.65
  19    rs55669463   MEAN   0.5102   0.5128   0.5138
  19    rs55669463     SD  0.02021  0.07888   0.1232
  19   rs111244730   GENO      G/G      G/C      C/C
  19   rs111244730 COUNTS        0        4       36
  19   rs111244730   FREQ        0      0.1      0.9
  19   rs111244730   MEAN       NA   0.5046   0.5143
  19   rs111244730     SD       NA  0.02361   0.1129
  19      rs778802   GENO      A/A      A/C      C/C
  19      rs778802 COUNTS        0        6       34
  19      rs778802   FREQ        0     0.15     0.85
  19      rs778802   MEAN       NA   0.4984    0.516
  19      rs778802     SD       NA  0.08059    0.112
  19      rs778803   GENO      C/C      C/T      T/T
  19      rs778803 COUNTS        2       16       22
  19      rs778803   FREQ     0.05      0.4     0.55
  19      rs778803   MEAN   0.5583   0.5139   0.5089
  19      rs778803     SD  0.07562   0.1104   0.1102
  19    rs10414865   GENO      C/C      C/T      T/T
  19    rs10414865 COUNTS        5       21       14
  19    rs10414865   FREQ    0.125    0.525     0.35
  19    rs10414865   MEAN   0.4921    0.523   0.5065
  19    rs10414865     SD  0.07519  0.06813   0.1588
  19    rs73920071   GENO      C/C      C/T      T/T
  19    rs73920071 COUNTS        0        4       36
  19    rs73920071   FREQ        0      0.1      0.9
  19    rs73920071   MEAN       NA   0.4807    0.517
  19    rs73920071     SD       NA  0.05224   0.1115
  19      rs708687   GENO      C/C      C/T      T/T
  19      rs708687 COUNTS        8       19       13
  19      rs708687   FREQ      0.2    0.475    0.325
  19      rs708687   MEAN   0.4411   0.5554   0.4964
  19      rs708687     SD   0.1817  0.06571  0.07082
  19     rs8102917   GENO      T/T      T/C      C/C
  19     rs8102917 COUNTS        0        4       36
  19     rs8102917   FREQ        0      0.1      0.9
  19     rs8102917   MEAN       NA    0.528   0.5117
  19     rs8102917     SD       NA  0.06853   0.1112
  19     rs4807053   GENO      T/T      T/C      C/C
  19     rs4807053 COUNTS        9       17       14
  19     rs4807053   FREQ    0.225    0.425     0.35
  19     rs4807053   MEAN   0.4834   0.5267   0.5165
  19     rs4807053     SD   0.1456  0.08485   0.1081
  19    rs11667943   GENO      G/G      G/C      C/C
  19    rs11667943 COUNTS        0        4       36
  19    rs11667943   FREQ        0      0.1      0.9
  19    rs11667943   MEAN       NA   0.5141   0.5133
  19    rs11667943     SD       NA  0.06271   0.1116
  19   rs150375695   GENO      T/T      T/C      C/C
  19   rs150375695 COUNTS        0        5       35
  19   rs150375695   FREQ        0    0.125    0.875
  19   rs150375695   MEAN       NA   0.5114   0.5136
  19   rs150375695     SD       NA   0.1775  0.09733
  19   rs112493073   GENO      G/G      G/T      T/T
  19   rs112493073 COUNTS        1        8       31
  19   rs112493073   FREQ    0.025      0.2    0.775
  19   rs112493073   MEAN   0.4624   0.5218   0.5128
  19   rs112493073     SD        0  0.07818   0.1158
  19    rs56254644   GENO      T/T      T/G      G/G
  19    rs56254644 COUNTS        0       13       27
  19    rs56254644   FREQ        0    0.325    0.675
  19    rs56254644   MEAN       NA    0.495   0.5222
  19    rs56254644     SD       NA   0.0951   0.1132
  19   rs114662403   GENO      G/G      G/T      T/T
  19   rs114662403 COUNTS        0        4       36
  19   rs114662403   FREQ        0      0.1      0.9
  19   rs114662403   MEAN       NA   0.4764   0.5175
  19   rs114662403     SD       NA   0.1839  0.09864
  19   rs116495662   GENO      T/T      T/C      C/C
  19   rs116495662 COUNTS        0        4       36
  19   rs116495662   FREQ        0      0.1      0.9
  19   rs116495662   MEAN       NA   0.5626   0.5079
  19   rs116495662     SD       NA   0.0822   0.1091
  19    rs73538619   GENO      T/T      T/C      C/C
  19    rs73538619 COUNTS        3        9       28
  19    rs73538619   FREQ    0.075    0.225      0.7
  19    rs73538619   MEAN   0.5718    0.523    0.504
  19    rs73538619     SD  0.03467   0.1327   0.1039
  19   rs146871836   GENO      C/C     C/CA    CA/CA
  19   rs146871836 COUNTS        1       10       29
  19   rs146871836   FREQ    0.025     0.25    0.725
  19   rs146871836   MEAN   0.4736   0.5002   0.5193
  19   rs146871836     SD        0   0.1569  0.08906
  19   rs145837984   GENO  CTT/CTT    CTT/C      C/C
  19   rs145837984 COUNTS        3       13       24
  19   rs145837984   FREQ    0.075    0.325      0.6
  19   rs145837984   MEAN   0.5603   0.5039   0.5126
  19   rs145837984     SD  0.06826  0.07601   0.1254
  19      rs778988   GENO      T/T      T/C      C/C
  19      rs778988 COUNTS        1        7       32
  19      rs778988   FREQ    0.025    0.175      0.8
  19      rs778988   MEAN   0.4815   0.5385   0.5088
  19      rs778988     SD        0  0.08887   0.1128
  19   rs112991382   GENO      C/C      C/T      T/T
  19   rs112991382 COUNTS        2        8       30
  19   rs112991382   FREQ     0.05      0.2     0.75
  19   rs112991382   MEAN    0.583   0.5151   0.5083
  19   rs112991382     SD  0.04068   0.1371   0.1024
  19    rs34406997   GENO    CT/CT     CT/C      C/C
  19    rs34406997 COUNTS        0        4       36
  19    rs34406997   FREQ        0      0.1      0.9
  19    rs34406997   MEAN       NA   0.4723   0.5179
  19    rs34406997     SD       NA  0.07083   0.1103
  19     rs7260208   GENO      A/A      A/G      G/G
  19     rs7260208 COUNTS        5       13       22
  19     rs7260208   FREQ    0.125    0.325     0.55
  19     rs7260208   MEAN   0.5225   0.4945   0.5224
  19     rs7260208     SD  0.04749   0.1448  0.09271
  19    rs11085149   GENO      T/T      T/C      C/C
  19    rs11085149 COUNTS        1        7       32
  19    rs11085149   FREQ    0.025    0.175      0.8
  19    rs11085149   MEAN   0.4815   0.5385   0.5088
  19    rs11085149     SD        0  0.08887   0.1128
  19    rs73538629   GENO      C/C      C/T      T/T
  19    rs73538629 COUNTS        3       10       27
  19    rs73538629   FREQ    0.075     0.25    0.675
  19    rs73538629   MEAN   0.5718   0.5207   0.5041
  19    rs73538629     SD  0.03467   0.1253   0.1058
  19    rs10406559   GENO      G/G      G/A      A/A
  19    rs10406559 COUNTS        1        5       34
  19    rs10406559   FREQ    0.025    0.125     0.85
  19    rs10406559   MEAN   0.5007   0.4106   0.5288
  19    rs10406559     SD        0   0.1584  0.09317
  19     rs7246884   GENO      G/G      G/A      A/A
  19     rs7246884 COUNTS        7       19       14
  19     rs7246884   FREQ    0.175    0.475     0.35
  19     rs7246884   MEAN   0.5144   0.4917   0.5422
  19     rs7246884     SD  0.06674    0.137  0.06966
  19   rs151014743   GENO      A/A      A/G      G/G
  19   rs151014743 COUNTS        0        4       36
  19   rs151014743   FREQ        0      0.1      0.9
  19   rs151014743   MEAN       NA   0.4583   0.5195
  19   rs151014743     SD       NA   0.1893  0.09666
  19    rs73538630   GENO      A/A      A/G      G/G
  19    rs73538630 COUNTS        2        8       30
  19    rs73538630   FREQ     0.05      0.2     0.75
  19    rs73538630   MEAN    0.583   0.5151   0.5083
  19    rs73538630     SD  0.04068   0.1371   0.1024
  19   rs150399952   GENO      T/T   T/TTGA TTGA/TTGA
  19   rs150399952 COUNTS        2       10       28
  19   rs150399952   FREQ     0.05     0.25      0.7
  19   rs150399952   MEAN    0.493   0.4914   0.5227
  19   rs150399952     SD  0.01085   0.1415  0.09807
  19    rs28753769   GENO      A/A      A/G      G/G
  19    rs28753769 COUNTS        3       10       27
  19    rs28753769   FREQ    0.075     0.25    0.675
  19    rs28753769   MEAN    0.457   0.5544   0.5044
  19    rs28753769     SD   0.2201  0.07016   0.1035
  19   rs112693648   GENO      T/T      T/A      A/A
  19   rs112693648 COUNTS        1       10       29
  19   rs112693648   FREQ    0.025     0.25    0.725
  19   rs112693648   MEAN   0.4736   0.5002   0.5193
  19   rs112693648     SD        0   0.1569  0.08906
  19      rs778975   GENO      A/A      A/G      G/G
  19      rs778975 COUNTS        2       14       24
  19      rs778975   FREQ     0.05     0.35      0.6
  19      rs778975   MEAN   0.5213   0.4763   0.5343
  19      rs778975     SD  0.03581    0.119   0.1006
  19    rs73538632   GENO      G/G      G/A      A/A
  19    rs73538632 COUNTS        4       11       25
  19    rs73538632   FREQ      0.1    0.275    0.625
  19    rs73538632   MEAN   0.4801   0.5573   0.4993
  19    rs73538632     SD   0.1856  0.07068   0.1049
  19      rs778976   GENO      G/G      G/C      C/C
  19      rs778976 COUNTS        6       20       14
  19      rs778976   FREQ     0.15      0.5     0.35
  19      rs778976   MEAN   0.4926   0.5202   0.5124
  19      rs778976     SD  0.09054   0.1178   0.1037
  19    rs13343470   GENO      A/A      A/T      T/T
  19    rs13343470 COUNTS        0        4       36
  19    rs13343470   FREQ        0      0.1      0.9
  19    rs13343470   MEAN       NA   0.4583   0.5195
  19    rs13343470     SD       NA   0.1893  0.09666
  19   rs111856291   GENO      G/G      G/A      A/A
  19   rs111856291 COUNTS        2        8       30
  19   rs111856291   FREQ     0.05      0.2     0.75
  19   rs111856291   MEAN    0.583   0.5151   0.5083
  19   rs111856291     SD  0.04068   0.1371   0.1024
  19   rs543760607   GENO      A/A   A/ATTT ATTT/ATTT
  19   rs543760607 COUNTS        6       16       18
  19   rs543760607   FREQ     0.15      0.4     0.45
  19   rs543760607   MEAN   0.5793   0.4711   0.5289
  19   rs543760607     SD  0.06766   0.1345  0.07469
  19    rs16993239   GENO      T/T      T/C      C/C
  19    rs16993239 COUNTS        9       16       15
  19    rs16993239   FREQ    0.225      0.4    0.375
  19    rs16993239   MEAN   0.5087   0.4962   0.5345
  19    rs16993239     SD  0.08134   0.1463  0.06687
  19     rs7249219   GENO      T/T      T/G      G/G
  19     rs7249219 COUNTS        1        8       31
  19     rs7249219   FREQ    0.025      0.2    0.775
  19     rs7249219   MEAN   0.4815   0.5304     0.51
  19     rs7249219     SD        0  0.08543   0.1145
  19     rs7259885   GENO      G/G      G/A      A/A
  19     rs7259885 COUNTS        1        8       31
  19     rs7259885   FREQ    0.025      0.2    0.775
  19     rs7259885   MEAN   0.4815   0.5304     0.51
  19     rs7259885     SD        0  0.08543   0.1145
  19      rs778977   GENO      T/T      T/C      C/C
  19      rs778977 COUNTS        3       13       24
  19      rs778977   FREQ    0.075    0.325      0.6
  19      rs778977   MEAN    0.501   0.5047   0.5196
  19      rs778977     SD  0.02571   0.1404  0.09505
  19     rs6510860   GENO      T/T      T/C      C/C
  19     rs6510860 COUNTS        8       14       18
  19     rs6510860   FREQ      0.2     0.35     0.45
  19     rs6510860   MEAN   0.5082   0.5093   0.5188
  19     rs6510860     SD  0.08694   0.1258   0.1053
  19    rs73538641   GENO      T/T      T/C      C/C
  19    rs73538641 COUNTS        2        8       30
  19    rs73538641   FREQ     0.05      0.2     0.75
  19    rs73538641   MEAN    0.583   0.5151   0.5083
  19    rs73538641     SD  0.04068   0.1371   0.1024
  19    rs73920072   GENO      T/T      T/C      C/C
  19    rs73920072 COUNTS        2       10       28
  19    rs73920072   FREQ     0.05     0.25      0.7
  19    rs73920072   MEAN    0.493   0.4914   0.5227
  19    rs73920072     SD  0.01085   0.1415  0.09807
  19    rs11322174   GENO      A/A     A/AC    AC/AC
  19    rs11322174 COUNTS        1       10       29
  19    rs11322174   FREQ    0.025     0.25    0.725
  19    rs11322174   MEAN   0.6546    0.498   0.5138
  19    rs11322174     SD        0  0.07377    0.116
  19    rs75784306   GENO      A/A      A/G      G/G
  19    rs75784306 COUNTS        2        8       30
  19    rs75784306   FREQ     0.05      0.2     0.75
  19    rs75784306   MEAN    0.583   0.5151   0.5083
  19    rs75784306     SD  0.04068   0.1371   0.1024
  19      rs778979   GENO      G/G      G/C      C/C
  19      rs778979 COUNTS        1        7       32
  19      rs778979   FREQ    0.025    0.175      0.8
  19      rs778979   MEAN   0.4815   0.5385   0.5088
  19      rs778979     SD        0  0.08887   0.1128
  19      rs778980   GENO      T/T      T/C      C/C
  19      rs778980 COUNTS        1        7       32
  19      rs778980   FREQ    0.025    0.175      0.8
  19      rs778980   MEAN   0.4815   0.5385   0.5088
  19      rs778980     SD        0  0.08887   0.1128
  19   rs113659374   GENO      A/A      A/G      G/G
  19   rs113659374 COUNTS        3        9       28
  19   rs113659374   FREQ    0.075    0.225      0.7
  19   rs113659374   MEAN   0.5718    0.523    0.504
  19   rs113659374     SD  0.03467   0.1327   0.1039
  19     rs3892514   GENO      A/A      A/G      G/G
  19     rs3892514 COUNTS        3        9       28
  19     rs3892514   FREQ    0.075    0.225      0.7
  19     rs3892514   MEAN   0.5718    0.523    0.504
  19     rs3892514     SD  0.03467   0.1327   0.1039
  19     rs3892515   GENO      C/C      C/T      T/T
  19     rs3892515 COUNTS        3        9       28
  19     rs3892515   FREQ    0.075    0.225      0.7
  19     rs3892515   MEAN   0.5718    0.523    0.504
  19     rs3892515     SD  0.03467   0.1327   0.1039
  19     rs8108362   GENO      T/T      T/C      C/C
  19     rs8108362 COUNTS        1        2       37
  19     rs8108362   FREQ    0.025     0.05    0.925
  19     rs8108362   MEAN   0.5007   0.3231    0.524
  19     rs8108362     SD        0   0.2683  0.09118
  19    rs77933818   GENO      A/A      A/C      C/C
  19    rs77933818 COUNTS        0        6       34
  19    rs77933818   FREQ        0     0.15     0.85
  19    rs77933818   MEAN       NA   0.5599   0.5051
  19    rs77933818     SD       NA  0.05921   0.1122
  19    rs10426709   GENO      T/T      T/C      C/C
  19    rs10426709 COUNTS        0        4       36
  19    rs10426709   FREQ        0      0.1      0.9
  19    rs10426709   MEAN       NA   0.4583   0.5195
  19    rs10426709     SD       NA   0.1893  0.09666
  19    rs73538652   GENO      A/A      A/C      C/C
  19    rs73538652 COUNTS        2        8       30
  19    rs73538652   FREQ     0.05      0.2     0.75
  19    rs73538652   MEAN    0.583   0.5151   0.5083
  19    rs73538652     SD  0.04068   0.1371   0.1024
  19    rs11881470   GENO      C/C      C/T      T/T
  19    rs11881470 COUNTS        1        2       37
  19    rs11881470   FREQ    0.025     0.05    0.925
  19    rs11881470   MEAN   0.5007   0.3231    0.524
  19    rs11881470     SD        0   0.2683  0.09118
  19    rs73546550   GENO      A/A      A/G      G/G
  19    rs73546550 COUNTS        2        8       30
  19    rs73546550   FREQ     0.05      0.2     0.75
  19    rs73546550   MEAN    0.583   0.5151   0.5083
  19    rs73546550     SD  0.04068   0.1371   0.1024
  19     rs8101625   GENO      A/A      A/C      C/C
  19     rs8101625 COUNTS       10       15       15
  19     rs8101625   FREQ     0.25    0.375    0.375
  19     rs8101625   MEAN   0.5225   0.4981   0.5224
  19     rs8101625     SD  0.07502   0.1267   0.1092
  19      rs778982   GENO      C/C      C/T      T/T
  19      rs778982 COUNTS        1       10       29
  19      rs778982   FREQ    0.025     0.25    0.725
  19      rs778982   MEAN   0.4815   0.5455   0.5034
  19      rs778982     SD        0  0.07757   0.1164
  19      rs778983   GENO      A/A      A/G      G/G
  19      rs778983 COUNTS        1        7       32
  19      rs778983   FREQ    0.025    0.175      0.8
  19      rs778983   MEAN   0.4815   0.5385   0.5088
  19      rs778983     SD        0  0.08887   0.1128
  19     rs4807054   GENO      A/A      A/G      G/G
  19     rs4807054 COUNTS        3       12       25
  19     rs4807054   FREQ    0.075      0.3    0.625
  19     rs4807054   MEAN   0.5278   0.4875    0.524
  19     rs4807054     SD  0.06566   0.1469  0.08908
  19    rs28541500   GENO      G/G      G/A      A/A
  19    rs28541500 COUNTS        1        9       30
  19    rs28541500   FREQ    0.025    0.225     0.75
  19    rs28541500   MEAN   0.4815    0.551   0.5031
  19    rs28541500     SD        0  0.08014   0.1144
  19      rs702065   GENO      T/T      T/C      C/C
  19      rs702065 COUNTS        1        7       32
  19      rs702065   FREQ    0.025    0.175      0.8
  19      rs702065   MEAN   0.4815   0.5385   0.5088
  19      rs702065     SD        0  0.08887   0.1128
  19    rs61730513   GENO      G/G      G/A      A/A
  19    rs61730513 COUNTS        3        9       28
  19    rs61730513   FREQ    0.075    0.225      0.7
  19    rs61730513   MEAN   0.5364   0.4906   0.5182
  19    rs61730513     SD   0.0753   0.1615   0.0905
  19      rs778970   GENO      A/A      A/G      G/G
  19      rs778970 COUNTS        5       11       24
  19      rs778970   FREQ    0.125    0.275      0.6
  19      rs778970   MEAN   0.5225   0.5159   0.5103
  19      rs778970     SD  0.04749   0.1002   0.1212
  19    rs10412834   GENO      A/A      A/G      G/G
  19    rs10412834 COUNTS        0        4       36
  19    rs10412834   FREQ        0      0.1      0.9
  19    rs10412834   MEAN       NA   0.4583   0.5195
  19    rs10412834     SD       NA   0.1893  0.09666
  19    rs59903004   GENO      T/T      T/C      C/C
  19    rs59903004 COUNTS        4       19       17
  19    rs59903004   FREQ      0.1    0.475    0.425
  19    rs59903004   MEAN   0.5344   0.5054   0.5173
  19    rs59903004     SD  0.05522   0.1457  0.05777
  19      rs778971   GENO      T/T      T/G      G/G
  19      rs778971 COUNTS       10       17       13
  19      rs778971   FREQ     0.25    0.425    0.325
  19      rs778971   MEAN   0.5074   0.5057   0.5279
  19      rs778971     SD  0.04609   0.1277   0.1169
  19      rs778972   GENO      G/G      G/A      A/A
  19      rs778972 COUNTS        1       13       26
  19      rs778972   FREQ    0.025    0.325     0.65
  19      rs778972   MEAN   0.4815   0.5201   0.5112
  19      rs778972     SD        0   0.1248   0.1019
  19     rs7256360   GENO      G/G      G/A      A/A
  19     rs7256360 COUNTS        1        9       30
  19     rs7256360   FREQ    0.025    0.225     0.75
  19     rs7256360   MEAN   0.4853   0.5386   0.5067
  19     rs7256360     SD        0  0.07573   0.1166
  19     rs7255893   GENO      T/T      T/C      C/C
  19     rs7255893 COUNTS        0        6       34
  19     rs7255893   FREQ        0     0.15     0.85
  19     rs7255893   MEAN       NA   0.5535   0.5063
  19     rs7255893     SD       NA  0.06931   0.1118
  19     rs7255125   GENO      A/A      A/G      G/G
  19     rs7255125 COUNTS        0        6       34
  19     rs7255125   FREQ        0     0.15     0.85
  19     rs7255125   MEAN       NA   0.5535   0.5063
  19     rs7255125     SD       NA  0.06931   0.1118
  19   rs137874001   GENO      A/A      A/G      G/G
  19   rs137874001 COUNTS        0        5       35
  19   rs137874001   FREQ        0    0.125    0.875
  19   rs137874001   MEAN       NA   0.5143   0.5132
  19   rs137874001     SD       NA  0.02668   0.1144
  19     rs7256646   GENO      G/G      G/A      A/A
  19     rs7256646 COUNTS        9       19       12
  19     rs7256646   FREQ    0.225    0.475      0.3
  19     rs7256646   MEAN   0.5576    0.482   0.5298
  19     rs7256646     SD   0.0654   0.1331  0.07098
  19   rs148155052   GENO      A/A      A/G      G/G
  19   rs148155052 COUNTS        0        6       34
  19   rs148155052   FREQ        0     0.15     0.85
  19   rs148155052   MEAN       NA   0.5071   0.5145
  19   rs148155052     SD       NA  0.08033   0.1122
  19    rs10404705   GENO      T/T      T/C      C/C
  19    rs10404705 COUNTS        0        6       34
  19    rs10404705   FREQ        0     0.15     0.85
  19    rs10404705   MEAN       NA   0.4913   0.5172
  19    rs10404705     SD       NA  0.06116   0.1136
  19    rs58111488   GENO      A/A      A/G      G/G
  19    rs58111488 COUNTS        2        8       30
  19    rs58111488   FREQ     0.05      0.2     0.75
  19    rs58111488   MEAN    0.583   0.5151   0.5083
  19    rs58111488     SD  0.04068   0.1371   0.1024
  19   rs147466477   GENO      A/A      A/C      C/C
  19   rs147466477 COUNTS        1        7       32
  19   rs147466477   FREQ    0.025    0.175      0.8
  19   rs147466477   MEAN   0.6008   0.4956   0.5145
  19   rs147466477     SD        0   0.1459   0.1001
  19      rs778974   GENO      A/A      A/G      G/G
  19      rs778974 COUNTS        9       20       11
  19      rs778974   FREQ    0.225      0.5    0.275
  19      rs778974   MEAN   0.5286    0.492   0.5397
  19      rs778974     SD  0.07979   0.1323  0.06765
  19    rs56671476   GENO    CA/CA     CA/C      C/C
  19    rs56671476 COUNTS        0        7       33
  19    rs56671476   FREQ        0    0.175    0.825
  19    rs56671476   MEAN       NA   0.5144   0.5131
  19    rs56671476     SD       NA  0.05714   0.1157
  19    rs12984793   GENO      T/T      T/A      A/A
  19    rs12984793 COUNTS        0        8       32
  19    rs12984793   FREQ        0      0.2      0.8
  19    rs12984793   MEAN       NA   0.5319   0.5087
  19    rs12984793     SD       NA  0.07249   0.1147
  19    rs73546566   GENO      T/T      T/C      C/C
  19    rs73546566 COUNTS        2        8       30
  19    rs73546566   FREQ     0.05      0.2     0.75
  19    rs73546566   MEAN    0.583   0.5151   0.5083
  19    rs73546566     SD  0.04068   0.1371   0.1024
  19    rs75621193   GENO      T/T      T/C      C/C
  19    rs75621193 COUNTS        0        6       34
  19    rs75621193   FREQ        0     0.15     0.85
  19    rs75621193   MEAN       NA   0.4968   0.5163
  19    rs75621193     SD       NA  0.03637   0.1154
  19   rs552960113   GENO    TA/TA     TA/T      T/T
  19   rs552960113 COUNTS        5       26        9
  19   rs552960113   FREQ    0.125     0.65    0.225
  19   rs552960113   MEAN   0.5617   0.5122   0.4899
  19   rs552960113     SD  0.07271  0.09755   0.1468
  19    rs11666151   GENO      G/G      G/A      A/A
  19    rs11666151 COUNTS        1        5       34
  19    rs11666151   FREQ    0.025    0.125     0.85
  19    rs11666151   MEAN   0.5245   0.5205    0.512
  19    rs11666151     SD        0  0.05423   0.1149
  19   rs142612013   GENO      T/T      T/C      C/C
  19   rs142612013 COUNTS        2       11       27
  19   rs142612013   FREQ     0.05    0.275    0.675
  19   rs142612013   MEAN    0.583   0.5088   0.5101
  19   rs142612013     SD  0.04068   0.1158   0.1078
  19   rs146828458   GENO      A/A      A/G      G/G
  19   rs146828458 COUNTS        0        7       33
  19   rs146828458   FREQ        0    0.175    0.825
  19   rs146828458   MEAN       NA   0.5009    0.516
  19   rs146828458     SD       NA  0.03563   0.1171
  19   rs139228342   GENO      C/C      C/G      G/G
  19   rs139228342 COUNTS        1        6       33
  19   rs139228342   FREQ    0.025     0.15    0.825
  19   rs139228342   MEAN   0.6008   0.5259   0.5084
  19   rs139228342     SD        0   0.1707  0.09569
  19   rs143152443   GENO      G/G      G/A      A/A
  19   rs143152443 COUNTS        0        5       35
  19   rs143152443   FREQ        0    0.125    0.875
  19   rs143152443   MEAN       NA   0.5143   0.5132
  19   rs143152443     SD       NA  0.02668   0.1144
  19   rs199701591   GENO      C/C     C/CA    CA/CA
  19   rs199701591 COUNTS        1        8       31
  19   rs199701591   FREQ    0.025      0.2    0.775
  19   rs199701591   MEAN   0.5245   0.5064   0.5148
  19   rs199701591     SD        0  0.04652     0.12
  19   rs148102730   GENO      T/T      T/G      G/G
  19   rs148102730 COUNTS        0        4       36
  19   rs148102730   FREQ        0      0.1      0.9
  19   rs148102730   MEAN       NA   0.5364   0.5108
  19   rs148102730     SD       NA  0.07878   0.1105
  19     rs1674146   GENO      A/A      A/G      G/G
  19     rs1674146 COUNTS        2       15       23
  19     rs1674146   FREQ     0.05    0.375    0.575
  19     rs1674146   MEAN   0.5634   0.5205   0.5043
  19     rs1674146     SD   0.1158  0.08358   0.1223
  19    rs12984289   GENO      A/A      A/G      G/G
  19    rs12984289 COUNTS        2       12       26
  19    rs12984289   FREQ     0.05      0.3     0.65
  19    rs12984289   MEAN   0.2794   0.5497   0.5146
  19    rs12984289     SD   0.2065  0.08387  0.09002
  19    rs34971496   GENO      G/G      G/A      A/A
  19    rs34971496 COUNTS        2       12       26
  19    rs34971496   FREQ     0.05      0.3     0.65
  19    rs34971496   MEAN   0.2794   0.5497   0.5146
  19    rs34971496     SD   0.2065  0.08387  0.09002
  19     rs1678854   GENO      A/A      A/G      G/G
  19     rs1678854 COUNTS        1       14       25
  19     rs1678854   FREQ    0.025     0.35    0.625
  19     rs1678854   MEAN   0.5245   0.5136   0.5128
  19     rs1678854     SD        0   0.1116   0.1092
  19    rs11355885   GENO    TA/TA     TA/T      T/T
  19    rs11355885 COUNTS        3       14       23
  19    rs11355885   FREQ    0.075     0.35    0.575
  19    rs11355885   MEAN   0.5374    0.523   0.5043
  19    rs11355885     SD   0.0935  0.08615   0.1223
  19   rs142791611   GENO      A/A  A/AGAGT AGAGT/AGAGT
  19   rs142791611 COUNTS        1       10       29
  19   rs142791611   FREQ    0.025     0.25    0.725
  19   rs142791611   MEAN   0.4254    0.505   0.5193
  19   rs142791611     SD        0   0.1551  0.08906
  19    rs59068331   GENO      C/C      C/T      T/T
  19    rs59068331 COUNTS        2       11       27
  19    rs59068331   FREQ     0.05    0.275    0.675
  19    rs59068331   MEAN   0.2794   0.5402   0.5197
  19    rs59068331     SD   0.2065  0.08086   0.0923
  19    rs60974710   GENO      G/G      G/A      A/A
  19    rs60974710 COUNTS        2       11       27
  19    rs60974710   FREQ     0.05    0.275    0.675
  19    rs60974710   MEAN   0.2794   0.5402   0.5197
  19    rs60974710     SD   0.2065  0.08086   0.0923
  19     rs8108862   GENO      T/T      T/C      C/C
  19     rs8108862 COUNTS        2       12       26
  19     rs8108862   FREQ     0.05      0.3     0.65
  19     rs8108862   MEAN   0.2794   0.5497   0.5146
  19     rs8108862     SD   0.2065  0.08387  0.09002
  19    rs11442325   GENO      T/T     T/TC    TC/TC
  19    rs11442325 COUNTS        2       15       23
  19    rs11442325   FREQ     0.05    0.375    0.575
  19    rs11442325   MEAN   0.5634   0.5205   0.5043
  19    rs11442325     SD   0.1158  0.08358   0.1223
  19    rs28375314   GENO      T/T      T/C      C/C
  19    rs28375314 COUNTS        2       11       27
  19    rs28375314   FREQ     0.05    0.275    0.675
  19    rs28375314   MEAN   0.2794   0.5402   0.5197
  19    rs28375314     SD   0.2065  0.08086   0.0923
  19   rs150446611   GENO      T/T      T/C      C/C
  19   rs150446611 COUNTS        0        5       35
  19   rs150446611   FREQ        0    0.125    0.875
  19   rs150446611   MEAN       NA   0.5313   0.5108
  19   rs150446611     SD       NA  0.08016   0.1112
  19     rs1678855   GENO      A/A      A/G      G/G
  19     rs1678855 COUNTS        5       16       19
  19     rs1678855   FREQ    0.125      0.4    0.475
  19     rs1678855   MEAN   0.4208   0.5415    0.514
  19     rs1678855     SD   0.1654  0.07529   0.1049
  19     rs1678856   GENO      A/A      A/G      G/G
  19     rs1678856 COUNTS        1       14       25
  19     rs1678856   FREQ    0.025     0.35    0.625
  19     rs1678856   MEAN   0.5245   0.5136   0.5128
  19     rs1678856     SD        0   0.1116   0.1092
  19     rs1678857   GENO      C/C      C/T      T/T
  19     rs1678857 COUNTS        1       14       25
  19     rs1678857   FREQ    0.025     0.35    0.625
  19     rs1678857   MEAN   0.5245   0.5136   0.5128
  19     rs1678857     SD        0   0.1116   0.1092
  19     rs1674149   GENO      T/T      T/C      C/C
  19     rs1674149 COUNTS        1       12       27
  19     rs1674149   FREQ    0.025      0.3    0.675
  19     rs1674149   MEAN   0.5245   0.5214   0.5094
  19     rs1674149     SD        0   0.1188   0.1059
  19     rs1678858   GENO      A/A      A/G      G/G
  19     rs1678858 COUNTS       10       19       11
  19     rs1678858   FREQ     0.25    0.475    0.275
  19     rs1678858   MEAN   0.5044   0.5296   0.4934
  19     rs1678858     SD   0.1101  0.07818   0.1479
  19    rs10407295   GENO      A/A      A/G      G/G
  19    rs10407295 COUNTS        7        9       24
  19    rs10407295   FREQ    0.175    0.225      0.6
  19    rs10407295   MEAN   0.5431   0.4787   0.5177
  19    rs10407295     SD  0.03779   0.1287   0.1122
  19    rs10409306   GENO      T/T      T/C      C/C
  19    rs10409306 COUNTS        7        9       24
  19    rs10409306   FREQ    0.175    0.225      0.6
  19    rs10409306   MEAN   0.5431   0.4787   0.5177
  19    rs10409306     SD  0.03779   0.1287   0.1122
  19    rs10407932   GENO      A/A      A/G      G/G
  19    rs10407932 COUNTS        7        9       24
  19    rs10407932   FREQ    0.175    0.225      0.6
  19    rs10407932   MEAN   0.5431   0.4787   0.5177
  19    rs10407932     SD  0.03779   0.1287   0.1122
  19    rs12973503   GENO      G/G      G/T      T/T
  19    rs12973503 COUNTS        2       12       26
  19    rs12973503   FREQ     0.05      0.3     0.65
  19    rs12973503   MEAN   0.2794   0.5497   0.5146
  19    rs12973503     SD   0.2065  0.08387  0.09002
  19   rs112242666   GENO      T/T      T/C      C/C
  19   rs112242666 COUNTS        1       10       29
  19   rs112242666   FREQ    0.025     0.25    0.725
  19   rs112242666   MEAN   0.4254    0.505   0.5193
  19   rs112242666     SD        0   0.1551  0.08906
  19     rs1678860   GENO      T/T      T/G      G/G
  19     rs1678860 COUNTS        1        5       34
  19     rs1678860   FREQ    0.025    0.125     0.85
  19     rs1678860   MEAN   0.5245   0.5205    0.512
  19     rs1678860     SD        0  0.05423   0.1149
  19    rs11306508   GENO      C/C     C/CT    CT/CT
  19    rs11306508 COUNTS        1        5       34
  19    rs11306508   FREQ    0.025    0.125     0.85
  19    rs11306508   MEAN   0.5245   0.5205    0.512
  19    rs11306508     SD        0  0.05423   0.1149
  19    rs34764248   GENO  CCT/CCT    CCT/C      C/C
  19    rs34764248 COUNTS        7       14       19
  19    rs34764248   FREQ    0.175     0.35    0.475
  19    rs34764248   MEAN   0.5465   0.4927   0.5163
  19    rs34764248     SD  0.03423   0.1073   0.1242
  19     rs1612621   GENO      A/A      A/G      G/G
  19     rs1612621 COUNTS        1        5       34
  19     rs1612621   FREQ    0.025    0.125     0.85
  19     rs1612621   MEAN   0.5245   0.5205    0.512
  19     rs1612621     SD        0  0.05423   0.1149
  19     rs3865521   GENO      C/C      C/G      G/G
  19     rs3865521 COUNTS        0        8       32
  19     rs3865521   FREQ        0      0.2      0.8
  19     rs3865521   MEAN       NA   0.5374   0.5073
  19     rs3865521     SD       NA   0.1497  0.09596
  19     rs1614492   GENO      A/A      A/G      G/G
  19     rs1614492 COUNTS        1        8       31
  19     rs1614492   FREQ    0.025      0.2    0.775
  19     rs1614492   MEAN   0.5245   0.5239   0.5103
  19     rs1614492     SD        0  0.07263   0.1169
  19    rs73546588   GENO      G/G      G/A      A/A
  19    rs73546588 COUNTS        2        9       29
  19    rs73546588   FREQ     0.05    0.225    0.725
  19    rs73546588   MEAN    0.583   0.4794   0.5191
  19    rs73546588     SD  0.04068   0.1251   0.1035
  19    rs10423970   GENO      G/G      G/A      A/A
  19    rs10423970 COUNTS        3       16       21
  19    rs10423970   FREQ    0.075      0.4    0.525
  19    rs10423970   MEAN   0.3821   0.5352   0.5155
  19    rs10423970     SD   0.2301  0.08275  0.09486
  19     rs8109264   GENO      C/C      C/G      G/G
  19     rs8109264 COUNTS        2       15       23
  19     rs8109264   FREQ     0.05    0.375    0.575
  19     rs8109264   MEAN   0.5634   0.5205   0.5043
  19     rs8109264     SD   0.1158  0.08358   0.1223
  19    rs10423418   GENO      T/T      T/C      C/C
  19    rs10423418 COUNTS        3       16       21
  19    rs10423418   FREQ    0.075      0.4    0.525
  19    rs10423418   MEAN   0.3821   0.5352   0.5155
  19    rs10423418     SD   0.2301  0.08275  0.09486
  19    rs77205156   GENO      T/T      T/C      C/C
  19    rs77205156 COUNTS        0        5       35
  19    rs77205156   FREQ        0    0.125    0.875
  19    rs77205156   MEAN       NA   0.5313   0.5108
  19    rs77205156     SD       NA  0.08016   0.1112
  19    rs10424279   GENO      T/T      T/C      C/C
  19    rs10424279 COUNTS        3       16       21
  19    rs10424279   FREQ    0.075      0.4    0.525
  19    rs10424279   MEAN   0.3821   0.5352   0.5155
  19    rs10424279     SD   0.2301  0.08275  0.09486
  19    rs10425039   GENO      G/G      G/A      A/A
  19    rs10425039 COUNTS        3       16       21
  19    rs10425039   FREQ    0.075      0.4    0.525
  19    rs10425039   MEAN   0.3821   0.5352   0.5155
  19    rs10425039     SD   0.2301  0.08275  0.09486
  19    rs10424683   GENO      T/T      T/C      C/C
  19    rs10424683 COUNTS        3       16       21
  19    rs10424683   FREQ    0.075      0.4    0.525
  19    rs10424683   MEAN   0.3821   0.5352   0.5155
  19    rs10424683     SD   0.2301  0.08275  0.09486
  19    rs34261218   GENO      T/T     T/TG    TG/TG
  19    rs34261218 COUNTS        0        7       33
  19    rs34261218   FREQ        0    0.175    0.825
  19    rs34261218   MEAN       NA   0.5423   0.5072
  19    rs34261218     SD       NA  0.08383   0.1116
  19   rs148095216   GENO      T/T  T/TTTTC TTTTC/TTTTC
  19   rs148095216 COUNTS        3       16       21
  19   rs148095216   FREQ    0.075      0.4    0.525
  19   rs148095216   MEAN   0.3821   0.5352   0.5155
  19   rs148095216     SD   0.2301  0.08275  0.09486
  19   rs117410144   GENO      T/T      T/C      C/C
  19   rs117410144 COUNTS        0        5       35
  19   rs117410144   FREQ        0    0.125    0.875
  19   rs117410144   MEAN       NA   0.5313   0.5108
  19   rs117410144     SD       NA  0.08016   0.1112
  19    rs10405089   GENO      T/T      T/C      C/C
  19    rs10405089 COUNTS        5       14       21
  19    rs10405089   FREQ    0.125     0.35    0.525
  19    rs10405089   MEAN   0.4161   0.5449   0.5155
  19    rs10405089     SD   0.1705  0.08345  0.09486
  19   rs112132165   GENO      A/A      A/G      G/G
  19   rs112132165 COUNTS        0        7       33
  19   rs112132165   FREQ        0    0.175    0.825
  19   rs112132165   MEAN       NA    0.522   0.5115
  19   rs112132165     SD       NA   0.1546  0.09746
  19    rs10406814   GENO      C/C      C/A      A/A
  19    rs10406814 COUNTS        2       15       23
  19    rs10406814   FREQ     0.05    0.375    0.575
  19    rs10406814   MEAN   0.5064   0.5114   0.5152
  19    rs10406814     SD   0.1146   0.1348  0.09057
  19    rs10406047   GENO      T/T      T/C      C/C
  19    rs10406047 COUNTS        3       16       21
  19    rs10406047   FREQ    0.075      0.4    0.525
  19    rs10406047   MEAN   0.3821   0.5352   0.5155
  19    rs10406047     SD   0.2301  0.08275  0.09486
  19    rs71172778   GENO    GA/GA     GA/G      G/G
  19    rs71172778 COUNTS        2       15       23
  19    rs71172778   FREQ     0.05    0.375    0.575
  19    rs71172778   MEAN   0.5064   0.5114   0.5152
  19    rs71172778     SD   0.1146   0.1348  0.09057
  19    rs73546595   GENO      A/A      A/G      G/G
  19    rs73546595 COUNTS        2        8       30
  19    rs73546595   FREQ     0.05      0.2     0.75
  19    rs73546595   MEAN    0.583   0.4922   0.5143
  19    rs73546595     SD  0.04068   0.1272    0.105
  19    rs10418257   GENO      G/G      G/T      T/T
  19    rs10418257 COUNTS        3       16       21
  19    rs10418257   FREQ    0.075      0.4    0.525
  19    rs10418257   MEAN   0.3821   0.5352   0.5155
  19    rs10418257     SD   0.2301  0.08275  0.09486
  19    rs10412316   GENO      T/T      T/C      C/C
  19    rs10412316 COUNTS        3       16       21
  19    rs10412316   FREQ    0.075      0.4    0.525
  19    rs10412316   MEAN   0.3821   0.5352   0.5155
  19    rs10412316     SD   0.2301  0.08275  0.09486
  19    rs10411214   GENO      A/A      A/G      G/G
  19    rs10411214 COUNTS        2       15       23
  19    rs10411214   FREQ     0.05    0.375    0.575
  19    rs10411214   MEAN   0.5064   0.5114   0.5152
  19    rs10411214     SD   0.1146   0.1348  0.09057
  19    rs11881333   GENO      C/C      C/T      T/T
  19    rs11881333 COUNTS        6       14       20
  19    rs11881333   FREQ     0.15     0.35      0.5
  19    rs11881333   MEAN   0.5421   0.5148   0.5037
  19    rs11881333     SD  0.07103  0.08194   0.1315
  19     rs1674153   GENO      T/T      T/C      C/C
  19     rs1674153 COUNTS        1       12       27
  19     rs1674153   FREQ    0.025      0.3    0.675
  19     rs1674153   MEAN   0.5245   0.5214   0.5094
  19     rs1674153     SD        0   0.1188   0.1059
  19     rs1674154   GENO      T/T      T/C      C/C
  19     rs1674154 COUNTS        3       16       21
  19     rs1674154   FREQ    0.075      0.4    0.525
  19     rs1674154   MEAN   0.5518   0.4944   0.5223
  19     rs1674154     SD  0.08436   0.1258  0.09609
  19     rs2637198   GENO      T/T      T/C      C/C
  19     rs2637198 COUNTS        2       15       23
  19     rs2637198   FREQ     0.05    0.375    0.575
  19     rs2637198   MEAN   0.5634   0.5205   0.5043
  19     rs2637198     SD   0.1158  0.08358   0.1223
  19     rs1674155   GENO      T/T      T/C      C/C
  19     rs1674155 COUNTS        1       12       27
  19     rs1674155   FREQ    0.025      0.3    0.675
  19     rs1674155   MEAN   0.5245   0.5214   0.5094
  19     rs1674155     SD        0   0.1188   0.1059
  19   rs148244510   GENO      A/A      A/G      G/G
  19   rs148244510 COUNTS        0        7       33
  19   rs148244510   FREQ        0    0.175    0.825
  19   rs148244510   MEAN       NA    0.522   0.5115
  19   rs148244510     SD       NA   0.1546  0.09746
  19     rs1678850   GENO      G/G      G/A      A/A
  19     rs1678850 COUNTS        1       12       27
  19     rs1678850   FREQ    0.025      0.3    0.675
  19     rs1678850   MEAN   0.5245   0.5214   0.5094
  19     rs1678850     SD        0   0.1188   0.1059
  19   rs548447348   GENO      T/T     T/TG    TG/TG
  19   rs548447348 COUNTS        0        5       35
  19   rs548447348   FREQ        0    0.125    0.875
  19   rs548447348   MEAN       NA   0.5313   0.5108
  19   rs548447348     SD       NA  0.08016   0.1112
  19    rs10420696   GENO      A/A      A/C      C/C
  19    rs10420696 COUNTS        0        8       32
  19    rs10420696   FREQ        0      0.2      0.8
  19    rs10420696   MEAN       NA   0.5314   0.5088
  19    rs10420696     SD       NA  0.04104   0.1182
  19   rs200977535   GENO AGGT/AGGT   AGGT/A      A/A
  19   rs200977535 COUNTS        1        5       34
  19   rs200977535   FREQ    0.025    0.125     0.85
  19   rs200977535   MEAN   0.5245   0.5205    0.512
  19   rs200977535     SD        0  0.05423   0.1149
  19    rs77102125   GENO      C/C      C/A      A/A
  19    rs77102125 COUNTS        0        4       36
  19    rs77102125   FREQ        0      0.1      0.9
  19    rs77102125   MEAN       NA   0.5693   0.5071
  19    rs77102125     SD       NA  0.07093   0.1094
  19    rs12981580   GENO      C/C      C/A      A/A
  19    rs12981580 COUNTS        1        5       34
  19    rs12981580   FREQ    0.025    0.125     0.85
  19    rs12981580   MEAN   0.5245   0.5205    0.512
  19    rs12981580     SD        0  0.05423   0.1149
  19    rs61293321   GENO      A/A      A/T      T/T
  19    rs61293321 COUNTS        1        5       34
  19    rs61293321   FREQ    0.025    0.125     0.85
  19    rs61293321   MEAN   0.5245   0.5205    0.512
  19    rs61293321     SD        0  0.05423   0.1149
  19    rs61507041   GENO      A/A      A/C      C/C
  19    rs61507041 COUNTS        1        5       34
  19    rs61507041   FREQ    0.025    0.125     0.85
  19    rs61507041   MEAN   0.5245   0.5205    0.512
  19    rs61507041     SD        0  0.05423   0.1149
  19   rs145377516   GENO      C/C      C/T      T/T
  19   rs145377516 COUNTS        0        7       33
  19   rs145377516   FREQ        0    0.175    0.825
  19   rs145377516   MEAN       NA    0.522   0.5115
  19   rs145377516     SD       NA   0.1546  0.09746
  19   rs200694765   GENO CAAAAAAGAAA/CAAAAAAGAAA CAAAAAAGAAA/C      C/C
  19   rs200694765 COUNTS       10       18       12
  19   rs200694765   FREQ     0.25     0.45      0.3
  19   rs200694765   MEAN    0.484   0.5331   0.5083
  19   rs200694765     SD   0.1523  0.07353   0.1093
  19     rs8113052   GENO      G/G      G/A      A/A
  19     rs8113052 COUNTS        8       19       13
  19     rs8113052   FREQ      0.2    0.475    0.325
  19     rs8113052   MEAN   0.5038   0.5338   0.4893
  19     rs8113052     SD   0.1248  0.07507   0.1358
  19     rs8102177   GENO      G/G      G/T      T/T
  19     rs8102177 COUNTS        8       19       13
  19     rs8102177   FREQ      0.2    0.475    0.325
  19     rs8102177   MEAN   0.5038   0.5338   0.4893
  19     rs8102177     SD   0.1248  0.07507   0.1358
  19   rs201622322   GENO      C/C     C/CA    CA/CA
  19   rs201622322 COUNTS        0        7       33
  19   rs201622322   FREQ        0    0.175    0.825
  19   rs201622322   MEAN       NA    0.522   0.5115
  19   rs201622322     SD       NA   0.1546  0.09746
  19    rs12974377   GENO      T/T      T/C      C/C
  19    rs12974377 COUNTS        1       12       27
  19    rs12974377   FREQ    0.025      0.3    0.675
  19    rs12974377   MEAN   0.4254   0.5158   0.5155
  19    rs12974377     SD        0   0.1471  0.08819
  19   rs146543131   GENO      T/T      T/C      C/C
  19   rs146543131 COUNTS        0        7       33
  19   rs146543131   FREQ        0    0.175    0.825
  19   rs146543131   MEAN       NA    0.522   0.5115
  19   rs146543131     SD       NA   0.1546  0.09746
  19    rs62106025   GENO      T/T      T/C      C/C
  19    rs62106025 COUNTS        1       12       27
  19    rs62106025   FREQ    0.025      0.3    0.675
  19    rs62106025   MEAN   0.5245   0.5214   0.5094
  19    rs62106025     SD        0   0.1188   0.1059
  19    rs58013564   GENO      G/G      G/A      A/A
  19    rs58013564 COUNTS        8       21       11
  19    rs58013564   FREQ      0.2    0.525    0.275
  19    rs58013564   MEAN    0.535   0.5102   0.5037
  19    rs58013564     SD   0.1027    0.114   0.1045
  19     rs6510861   GENO      C/C      C/T      T/T
  19     rs6510861 COUNTS        0        5       35
  19     rs6510861   FREQ        0    0.125    0.875
  19     rs6510861   MEAN       NA   0.5062   0.5144
  19     rs6510861     SD       NA  0.06448   0.1126
  19   rs149300280   GENO      A/A      A/G      G/G
  19   rs149300280 COUNTS        0        5       35
  19   rs149300280   FREQ        0    0.125    0.875
  19   rs149300280   MEAN       NA   0.5313   0.5108
  19   rs149300280     SD       NA  0.08016   0.1112
  19    rs55702327   GENO      T/T      T/C      C/C
  19    rs55702327 COUNTS        0        6       34
  19    rs55702327   FREQ        0     0.15     0.85
  19    rs55702327   MEAN       NA   0.5236   0.5115
  19    rs55702327     SD       NA  0.07411   0.1128
  19   rs111662569   GENO      C/C      C/T      T/T
  19   rs111662569 COUNTS       10       12       18
  19   rs111662569   FREQ     0.25      0.3     0.45
  19   rs111662569   MEAN   0.5371   0.4492   0.5429
  19   rs111662569     SD  0.05843   0.1445    0.083
  19   rs113752432   GENO      A/A      A/G      G/G
  19   rs113752432 COUNTS        7       10       23
  19   rs113752432   FREQ    0.175     0.25    0.575
  19   rs113752432   MEAN   0.5426   0.4461   0.5337
  19   rs113752432     SD  0.03847   0.1642  0.07855
  19    rs73548308   GENO      C/C      C/T      T/T
  19    rs73548308 COUNTS       10       12       18
  19    rs73548308   FREQ     0.25      0.3     0.45
  19    rs73548308   MEAN   0.5371   0.4492   0.5429
  19    rs73548308     SD  0.05843   0.1445    0.083
  19    rs28508130   GENO      A/A      A/G      G/G
  19    rs28508130 COUNTS        1       10       29
  19    rs28508130   FREQ    0.025     0.25    0.725
  19    rs28508130   MEAN   0.4254    0.505   0.5193
  19    rs28508130     SD        0   0.1551  0.08906
  19    rs28366403   GENO      A/A      A/C      C/C
  19    rs28366403 COUNTS        1       10       29
  19    rs28366403   FREQ    0.025     0.25    0.725
  19    rs28366403   MEAN   0.4254    0.505   0.5193
  19    rs28366403     SD        0   0.1551  0.08906
  19     rs1674160   GENO      G/G      G/T      T/T
  19     rs1674160 COUNTS        1       15       24
  19     rs1674160   FREQ    0.025    0.375      0.6
  19     rs1674160   MEAN   0.5245   0.5224   0.5072
  19     rs1674160     SD        0   0.1128   0.1079
  19   rs185767679   GENO      A/A      A/G      G/G
  19   rs185767679 COUNTS        0        5       35
  19   rs185767679   FREQ        0    0.125    0.875
  19   rs185767679   MEAN       NA   0.4187   0.5269
  19   rs185767679     SD       NA   0.1627   0.0925
  19     rs1678869   GENO      C/C      C/G      G/G
  19     rs1678869 COUNTS        1        7       32
  19     rs1678869   FREQ    0.025    0.175      0.8
  19     rs1678869   MEAN   0.5128   0.5203   0.5119
  19     rs1678869     SD        0   0.1548  0.09899
  19     rs1674159   GENO      T/T      T/C      C/C
  19     rs1674159 COUNTS        0        7       33
  19     rs1674159   FREQ        0    0.175    0.825
  19     rs1674159   MEAN       NA    0.522   0.5115
  19     rs1674159     SD       NA   0.1546  0.09746
  19    rs11667261   GENO      A/A      A/T      T/T
  19    rs11667261 COUNTS        2       15       23
  19    rs11667261   FREQ     0.05    0.375    0.575
  19    rs11667261   MEAN   0.5634   0.5205   0.5043
  19    rs11667261     SD   0.1158  0.08358   0.1223
  19   rs112910547   GENO    AT/AT     AT/A      A/A
  19   rs112910547 COUNTS       10       14       16
  19   rs112910547   FREQ     0.25     0.35      0.4
  19   rs112910547   MEAN   0.5371   0.4685   0.5378
  19   rs112910547     SD  0.05843   0.1443    0.083
  19    rs10407831   GENO      G/G      G/A      A/A
  19    rs10407831 COUNTS        8       12       20
  19    rs10407831   FREQ      0.2      0.3      0.5
  19    rs10407831   MEAN    0.555    0.474   0.5203
  19    rs10407831     SD  0.04859   0.1048   0.1208
  19     rs2561794   GENO      T/T      T/G      G/G
  19     rs2561794 COUNTS        5       16       19
  19     rs2561794   FREQ    0.125      0.4    0.475
  19     rs2561794   MEAN   0.5246   0.4975   0.5237
  19     rs2561794     SD  0.08462   0.1475  0.06923
  19     rs2637199   GENO      T/T      T/C      C/C
  19     rs2637199 COUNTS        1       12       27
  19     rs2637199   FREQ    0.025      0.3    0.675
  19     rs2637199   MEAN   0.5245   0.5214   0.5094
  19     rs2637199     SD        0   0.1188   0.1059
  19     rs8103609   GENO      A/A      A/G      G/G
  19     rs8103609 COUNTS       11       13       16
  19     rs8103609   FREQ    0.275    0.325      0.4
  19     rs8103609   MEAN   0.5338    0.466   0.5378
  19     rs8103609     SD  0.05651   0.1498    0.083
  19   rs535327199   GENO  TAC/TAC    TAC/T      T/T
  19   rs535327199 COUNTS        1        9       30
  19   rs535327199   FREQ    0.025    0.225     0.75
  19   rs535327199   MEAN   0.4815   0.5555   0.5018
  19   rs535327199     SD        0  0.08894    0.112
  19   rs146580252   GENO      T/T      T/C      C/C
  19   rs146580252 COUNTS        0        7       33
  19   rs146580252   FREQ        0    0.175    0.825
  19   rs146580252   MEAN       NA    0.522   0.5115
  19   rs146580252     SD       NA   0.1546  0.09746
  19   rs139741322   GENO      A/A      A/C      C/C
  19   rs139741322 COUNTS        0        7       33
  19   rs139741322   FREQ        0    0.175    0.825
  19   rs139741322   MEAN       NA   0.4619   0.5243
  19   rs139741322     SD       NA   0.1597   0.0923
  19   rs149779298   GENO      C/C      C/T      T/T
  19   rs149779298 COUNTS        1       12       27
  19   rs149779298   FREQ    0.025      0.3    0.675
  19   rs149779298   MEAN   0.6546   0.4648   0.5297
  19   rs149779298     SD        0     0.15  0.07475
  19    rs35997297   GENO      A/A      A/G      G/G
  19    rs35997297 COUNTS        1        5       34
  19    rs35997297   FREQ    0.025    0.125     0.85
  19    rs35997297   MEAN   0.5245   0.5205    0.512
  19    rs35997297     SD        0  0.05423   0.1149
  19     rs2637200   GENO      A/A      A/G      G/G
  19     rs2637200 COUNTS        3       16       21
  19     rs2637200   FREQ    0.075      0.4    0.525
  19     rs2637200   MEAN   0.5518   0.4944   0.5223
  19     rs2637200     SD  0.08436   0.1258  0.09609
  19   rs541521794   GENO    CA/CA     CA/C      C/C
  19   rs541521794 COUNTS        2       16       22
  19   rs541521794   FREQ     0.05      0.4     0.55
  19   rs541521794   MEAN   0.4965   0.4982   0.5259
  19   rs541521794     SD 0.0008089   0.1497  0.07048
  19     rs2608895   GENO      C/C      C/G      G/G
  19     rs2608895 COUNTS        7       19       14
  19     rs2608895   FREQ    0.175    0.475     0.35
  19     rs2608895   MEAN   0.5275   0.5006   0.5236
  19     rs2608895     SD   0.1085   0.1122   0.1055
  19     rs2637201   GENO      A/A      A/G      G/G
  19     rs2637201 COUNTS        2       16       22
  19     rs2637201   FREQ     0.05      0.4     0.55
  19     rs2637201   MEAN   0.5102   0.5324   0.4998
  19     rs2637201     SD  0.02021  0.05617   0.1364
  19     rs2637202   GENO      G/G      G/A      A/A
  19     rs2637202 COUNTS        2       15       23
  19     rs2637202   FREQ     0.05    0.375    0.575
  19     rs2637202   MEAN   0.5634   0.5205   0.5043
  19     rs2637202     SD   0.1158  0.08358   0.1223
  19    rs11085152   GENO      G/G      G/T      T/T
  19    rs11085152 COUNTS       10       17       13
  19    rs11085152   FREQ     0.25    0.425    0.325
  19    rs11085152   MEAN    0.546   0.4963   0.5105
  19    rs11085152     SD  0.04731    0.102   0.1431
  19    rs79264470   GENO      A/A      A/G      G/G
  19    rs79264470 COUNTS        1        8       31
  19    rs79264470   FREQ    0.025      0.2    0.775
  19    rs79264470   MEAN   0.4815   0.5755   0.4984
  19    rs79264470     SD        0  0.07017   0.1118
  19     rs1678864   GENO      T/T      T/C      C/C
  19     rs1678864 COUNTS        2       16       22
  19     rs1678864   FREQ     0.05      0.4     0.55
  19     rs1678864   MEAN   0.5102   0.5324   0.4998
  19     rs1678864     SD  0.02021  0.05617   0.1364
  19    rs73548324   GENO      A/A      A/G      G/G
  19    rs73548324 COUNTS        2        9       29
  19    rs73548324   FREQ     0.05    0.225    0.725
  19    rs73548324   MEAN    0.583   0.4794   0.5191
  19    rs73548324     SD  0.04068   0.1251   0.1035
  19    rs12972385   GENO      C/C      C/T      T/T
  19    rs12972385 COUNTS        9       15       16
  19    rs12972385   FREQ    0.225    0.375      0.4
  19    rs12972385   MEAN   0.5511   0.4857    0.518
  19    rs12972385     SD  0.04724  0.09982   0.1332
  19    rs10420396   GENO      C/C      C/G      G/G
  19    rs10420396 COUNTS        1       10       29
  19    rs10420396   FREQ    0.025     0.25    0.725
  19    rs10420396   MEAN   0.4254    0.505   0.5193
  19    rs10420396     SD        0   0.1551  0.08906
  19    rs58163206   GENO    AC/AC     AC/A      A/A
  19    rs58163206 COUNTS        8       16       16
  19    rs58163206   FREQ      0.2      0.4      0.4
  19    rs58163206   MEAN   0.5435   0.4936    0.518
  19    rs58163206     SD  0.04425   0.1015   0.1332
  19     rs1678865   GENO      A/A      A/G      G/G
  19     rs1678865 COUNTS        9       15       16
  19     rs1678865   FREQ    0.225    0.375      0.4
  19     rs1678865   MEAN   0.5511   0.4857    0.518
  19     rs1678865     SD  0.04724  0.09982   0.1332
  19    rs67849401   GENO      C/C     C/CA    CA/CA
  19    rs67849401 COUNTS        1       10       29
  19    rs67849401   FREQ    0.025     0.25    0.725
  19    rs67849401   MEAN   0.4254    0.505   0.5193
  19    rs67849401     SD        0   0.1551  0.08906
  19     rs1674158   GENO      T/T      T/C      C/C
  19     rs1674158 COUNTS        2       16       22
  19     rs1674158   FREQ     0.05      0.4     0.55
  19     rs1674158   MEAN   0.5102   0.5324   0.4998
  19     rs1674158     SD  0.02021  0.05617   0.1364
  19     rs1678866   GENO      C/C      C/G      G/G
  19     rs1678866 COUNTS       11       14       15
  19     rs1678866   FREQ    0.275     0.35    0.375
  19     rs1678866   MEAN   0.5358   0.5004   0.5089
  19     rs1678866     SD  0.05565   0.1119   0.1326
  19    rs73548332   GENO      T/T      T/C      C/C
  19    rs73548332 COUNTS        2        9       29
  19    rs73548332   FREQ     0.05    0.225    0.725
  19    rs73548332   MEAN    0.583   0.5103   0.5095
  19    rs73548332     SD  0.04068   0.1307   0.1034
  19    rs74500071   GENO      T/T      T/G      G/G
  19    rs74500071 COUNTS        2        9       29
  19    rs74500071   FREQ     0.05    0.225    0.725
  19    rs74500071   MEAN    0.583   0.4794   0.5191
  19    rs74500071     SD  0.04068   0.1251   0.1035
  19     rs1626918   GENO      C/C      C/T      T/T
  19     rs1626918 COUNTS       11       16       13
  19     rs1626918   FREQ    0.275      0.4    0.325
  19     rs1626918   MEAN   0.5431   0.4793   0.5302
  19     rs1626918     SD  0.09557   0.1394  0.05266
  19     rs1678867   GENO      C/C      C/T      T/T
  19     rs1678867 COUNTS        3       18       19
  19     rs1678867   FREQ    0.075     0.45    0.475
  19     rs1678867   MEAN   0.5518   0.4957    0.524
  19     rs1678867     SD  0.08436   0.1182   0.1011
  19     rs1627779   GENO      T/T      T/C      C/C
  19     rs1627779 COUNTS        2       16       22
  19     rs1627779   FREQ     0.05      0.4     0.55
  19     rs1627779   MEAN   0.5102   0.5324   0.4998
  19     rs1627779     SD  0.02021  0.05617   0.1364
  19     rs1628564   GENO      T/T      T/C      C/C
  19     rs1628564 COUNTS        9       16       15
  19     rs1628564   FREQ    0.225      0.4    0.375
  19     rs1628564   MEAN   0.5511   0.4963   0.5089
  19     rs1628564     SD  0.04724   0.1053   0.1326
  19     rs1629368   GENO      T/T      T/G      G/G
  19     rs1629368 COUNTS        9       15       16
  19     rs1629368   FREQ    0.225    0.375      0.4
  19     rs1629368   MEAN   0.5511   0.4857    0.518
  19     rs1629368     SD  0.04724  0.09982   0.1332
  19    rs60236148   GENO      A/A      A/G      G/G
  19    rs60236148 COUNTS        2        9       29
  19    rs60236148   FREQ     0.05    0.225    0.725
  19    rs60236148   MEAN    0.583   0.4794   0.5191
  19    rs60236148     SD  0.04068   0.1251   0.1035
  19    rs77452913   GENO      T/T      T/C      C/C
  19    rs77452913 COUNTS        1        8       31
  19    rs77452913   FREQ    0.025      0.2    0.775
  19    rs77452913   MEAN   0.4815   0.5755   0.4984
  19    rs77452913     SD        0  0.07017   0.1118
  19     rs1631032   GENO      T/T      T/C      C/C
  19     rs1631032 COUNTS        9       19       12
  19     rs1631032   FREQ    0.225    0.475      0.3
  19     rs1631032   MEAN   0.5316     0.48   0.5524
  19     rs1631032     SD  0.03872   0.1271  0.09663
  19     rs1678868   GENO      C/C      C/T      T/T
  19     rs1678868 COUNTS        2       16       22
  19     rs1678868   FREQ     0.05      0.4     0.55
  19     rs1678868   MEAN   0.5102   0.5324   0.4998
  19     rs1678868     SD  0.02021  0.05617   0.1364
  19   rs192066309   GENO      G/G      G/C      C/C
  19   rs192066309 COUNTS        0        5       35
  19   rs192066309   FREQ        0    0.125    0.875
  19   rs192066309   MEAN       NA   0.4736    0.519
  19   rs192066309     SD       NA   0.1594  0.09962
  19    rs28506987   GENO      T/T      T/A      A/A
  19    rs28506987 COUNTS        2       16       22
  19    rs28506987   FREQ     0.05      0.4     0.55
  19    rs28506987   MEAN   0.2794    0.534   0.5196
  19    rs28506987     SD   0.2065   0.0785  0.09655
  19    rs76691409   GENO      A/A      A/G      G/G
  19    rs76691409 COUNTS        0        4       36
  19    rs76691409   FREQ        0      0.1      0.9
  19    rs76691409   MEAN       NA   0.5186   0.5128
  19    rs76691409     SD       NA  0.09394   0.1097
  19     rs7257835   GENO      T/T      T/C      C/C
  19     rs7257835 COUNTS        1        8       31
  19     rs7257835   FREQ    0.025      0.2    0.775
  19     rs7257835   MEAN   0.4815   0.5755   0.4984
  19     rs7257835     SD        0  0.07017   0.1118
  19     rs3889896   GENO      C/C      C/G      G/G
  19     rs3889896 COUNTS        1        9       30
  19     rs3889896   FREQ    0.025    0.225     0.75
  19     rs3889896   MEAN   0.6546    0.491   0.5153
  19     rs3889896     SD        0   0.1256   0.1012
  19   rs113846482   GENO      A/A      A/G      G/G
  19   rs113846482 COUNTS        2       10       28
  19   rs113846482   FREQ     0.05     0.25      0.7
  19   rs113846482   MEAN    0.583   0.4819   0.5196
  19   rs113846482     SD  0.04068   0.1182   0.1054
  19      rs702064   GENO      T/T      T/C      C/C
  19      rs702064 COUNTS        0        9       31
  19      rs702064   FREQ        0    0.225    0.775
  19      rs702064   MEAN       NA   0.5303   0.5084
  19      rs702064     SD       NA  0.05831    0.118
  19   rs114489799   GENO      C/C      C/T      T/T
  19   rs114489799 COUNTS        0        8       32
  19   rs114489799   FREQ        0      0.2      0.8
  19   rs114489799   MEAN       NA   0.4409   0.5315
  19   rs114489799     SD       NA   0.1742  0.07686
  19    rs10421538   GENO      T/T      T/C      C/C
  19    rs10421538 COUNTS        4       18       18
  19    rs10421538   FREQ      0.1     0.45     0.45
  19    rs10421538   MEAN   0.5281   0.5221   0.5013
  19    rs10421538     SD  0.08982   0.1142   0.1077
  19     rs7255840   GENO      T/T      T/G      G/G
  19     rs7255840 COUNTS        4       18       18
  19     rs7255840   FREQ      0.1     0.45     0.45
  19     rs7255840   MEAN   0.5281   0.5221   0.5013
  19     rs7255840     SD  0.08982   0.1142   0.1077
  19    rs59996701   GENO      A/A      A/G      G/G
  19    rs59996701 COUNTS        0        8       32
  19    rs59996701   FREQ        0      0.2      0.8
  19    rs59996701   MEAN       NA   0.4409   0.5315
  19    rs59996701     SD       NA   0.1742  0.07686
  19    rs73920084   GENO      C/C      C/T      T/T
  19    rs73920084 COUNTS        0        8       32
  19    rs73920084   FREQ        0      0.2      0.8
  19    rs73920084   MEAN       NA   0.5283   0.5096
  19    rs73920084     SD       NA  0.06566   0.1158
  19     rs4807821   GENO      A/A      A/G      G/G
  19     rs4807821 COUNTS        2       14       24
  19     rs4807821   FREQ     0.05     0.35      0.6
  19     rs4807821   MEAN   0.5634   0.4973   0.5185
  19     rs4807821     SD   0.1158   0.1221   0.1003
  19   rs111790118   GENO      A/A      A/G      G/G
  19   rs111790118 COUNTS        0        6       34
  19   rs111790118   FREQ        0     0.15     0.85
  19   rs111790118   MEAN       NA    0.541   0.5085
  19   rs111790118     SD       NA  0.07251   0.1123
  19     rs4807822   GENO      T/T      T/C      C/C
  19     rs4807822 COUNTS        5       26        9
  19     rs4807822   FREQ    0.125     0.65    0.225
  19     rs4807822   MEAN   0.5199   0.5185    0.495
  19     rs4807822     SD  0.06405     0.11   0.1252
  19   rs375635492   GENO  GCA/GCA    GCA/G      G/G
  19   rs375635492 COUNTS        0       11       29
  19   rs375635492   FREQ        0    0.275    0.725
  19   rs375635492   MEAN       NA   0.4723   0.5289
  19   rs375635492     SD       NA     0.16  0.07711
  19      rs778801   GENO      T/T      T/C      C/C
  19      rs778801 COUNTS        0       10       30
  19      rs778801   FREQ        0     0.25     0.75
  19      rs778801   MEAN       NA   0.5388   0.5049
  19      rs778801     SD       NA  0.06109   0.1183
  19   rs143394995   GENO      T/T      T/C      C/C
  19   rs143394995 COUNTS        1        7       32
  19   rs143394995   FREQ    0.025    0.175      0.8
  19   rs143394995   MEAN   0.4254   0.5004   0.5189
  19   rs143394995     SD        0   0.1838  0.08717
  19   rs114385434   GENO      A/A      A/G      G/G
  19   rs114385434 COUNTS        1        7       32
  19   rs114385434   FREQ    0.025    0.175      0.8
  19   rs114385434   MEAN   0.4254   0.5004   0.5189
  19   rs114385434     SD        0   0.1838  0.08717
  19      rs778800   GENO      C/C      C/T      T/T
  19      rs778800 COUNTS        0       10       30
  19      rs778800   FREQ        0     0.25     0.75
  19      rs778800   MEAN       NA   0.5388   0.5049
  19      rs778800     SD       NA  0.06109   0.1183
  19    rs73548352   GENO      C/C      C/T      T/T
  19    rs73548352 COUNTS        0        7       33
  19    rs73548352   FREQ        0    0.175    0.825
  19    rs73548352   MEAN       NA   0.5574    0.504
  19    rs73548352     SD       NA  0.05239   0.1139
  19   rs113610796   GENO      A/A      A/T      T/T
  19   rs113610796 COUNTS        1       16       23
  19   rs113610796   FREQ    0.025      0.4    0.575
  19   rs113610796   MEAN   0.4254   0.5184   0.5137
  19   rs113610796     SD        0   0.1297  0.09238
  19    rs28473717   GENO      A/A      A/G      G/G
  19    rs28473717 COUNTS        1        7       32
  19    rs28473717   FREQ    0.025    0.175      0.8
  19    rs28473717   MEAN   0.4254   0.5004   0.5189
  19    rs28473717     SD        0   0.1838  0.08717
  19   rs116028877   GENO      A/A      A/G      G/G
  19   rs116028877 COUNTS        0        5       35
  19   rs116028877   FREQ        0    0.125    0.875
  19   rs116028877   MEAN       NA   0.5313   0.5108
  19   rs116028877     SD       NA  0.08016   0.1112
  19     rs4807055   GENO      T/T      T/C      C/C
  19     rs4807055 COUNTS        2       19       19
  19     rs4807055   FREQ     0.05    0.475    0.475
  19     rs4807055   MEAN   0.4904   0.5349   0.4942
  19     rs4807055     SD  0.04829  0.05942   0.1425
  19     rs7245450   GENO      A/A      A/G      G/G
  19     rs7245450 COUNTS        2       19       19
  19     rs7245450   FREQ     0.05    0.475    0.475
  19     rs7245450   MEAN   0.4904   0.5349   0.4942
  19     rs7245450     SD  0.04829  0.05942   0.1425
  19   rs146480385   GENO      A/A      A/G      G/G
  19   rs146480385 COUNTS        0        6       34
  19   rs146480385   FREQ        0     0.15     0.85
  19   rs146480385   MEAN       NA    0.541   0.5085
  19   rs146480385     SD       NA  0.07251   0.1123
  19     rs7246733   GENO      T/T      T/C      C/C
  19     rs7246733 COUNTS        1       15       24
  19     rs7246733   FREQ    0.025    0.375      0.6
  19     rs7246733   MEAN   0.5245    0.522   0.5075
  19     rs7246733     SD        0   0.0579   0.1317
  19   rs140101087   GENO      A/A      A/C      C/C
  19   rs140101087 COUNTS        0        8       32
  19   rs140101087   FREQ        0      0.2      0.8
  19   rs140101087   MEAN       NA   0.4409   0.5315
  19   rs140101087     SD       NA   0.1742  0.07686
  19   rs545310981   GENO    CA/CA     CA/C      C/C
  19   rs545310981 COUNTS        1       21       18
  19   rs545310981   FREQ    0.025    0.525     0.45
  19   rs545310981   MEAN   0.4856   0.5291   0.4966
  19   rs545310981     SD        0  0.07121   0.1405
  19    rs35728843   GENO      G/G      G/C      C/C
  19    rs35728843 COUNTS        0        9       31
  19    rs35728843   FREQ        0    0.225    0.775
  19    rs35728843   MEAN       NA   0.5303   0.5084
  19    rs35728843     SD       NA  0.05831    0.118
  19     rs8108064   GENO      G/G      G/T      T/T
  19     rs8108064 COUNTS        4       21       15
  19     rs8108064   FREQ      0.1    0.525    0.375
  19     rs8108064   MEAN   0.4651   0.5072   0.5349
  19     rs8108064     SD   0.1866   0.1164  0.06308
  19     rs1056987   GENO      T/T      T/C      C/C
  19     rs1056987 COUNTS        2       15       23
  19     rs1056987   FREQ     0.05    0.375    0.575
  19     rs1056987   MEAN   0.5634   0.4994   0.5181
  19     rs1056987     SD   0.1158   0.1177   0.1027
  19   rs115530541   GENO      G/G      G/A      A/A
  19   rs115530541 COUNTS        1        7       32
  19   rs115530541   FREQ    0.025    0.175      0.8
  19   rs115530541   MEAN   0.4254   0.5004   0.5189
  19   rs115530541     SD        0   0.1838  0.08717
  19   rs114987286   GENO      T/T      T/C      C/C
  19   rs114987286 COUNTS        0        8       32
  19   rs114987286   FREQ        0      0.2      0.8
  19   rs114987286   MEAN       NA   0.4409   0.5315
  19   rs114987286     SD       NA   0.1742  0.07686
  19     rs6510862   GENO      G/G      G/A      A/A
  19     rs6510862 COUNTS        2       15       23
  19     rs6510862   FREQ     0.05    0.375    0.575
  19     rs6510862   MEAN   0.5634   0.4994   0.5181
  19     rs6510862     SD   0.1158   0.1177   0.1027
  19   rs114104610   GENO      T/T      T/A      A/A
  19   rs114104610 COUNTS        0        5       35
  19   rs114104610   FREQ        0    0.125    0.875
  19   rs114104610   MEAN       NA   0.4736    0.519
  19   rs114104610     SD       NA   0.1594  0.09962
  19    rs80329663   GENO      A/A      A/G      G/G
  19    rs80329663 COUNTS        0        8       32
  19    rs80329663   FREQ        0      0.2      0.8
  19    rs80329663   MEAN       NA   0.4409   0.5315
  19    rs80329663     SD       NA   0.1742  0.07686
  19    rs55660714   GENO      C/C      C/G      G/G
  19    rs55660714 COUNTS        0       10       30
  19    rs55660714   FREQ        0     0.25     0.75
  19    rs55660714   MEAN       NA   0.5428   0.5036
  19    rs55660714     SD       NA  0.06757   0.1168
  19    rs10406399   GENO      G/G      G/A      A/A
  19    rs10406399 COUNTS        4       21       15
  19    rs10406399   FREQ      0.1    0.525    0.375
  19    rs10406399   MEAN   0.4651   0.5072   0.5349
  19    rs10406399     SD   0.1866   0.1164  0.06308
  19   rs150926741   GENO      T/T      T/C      C/C
  19   rs150926741 COUNTS        0        5       35
  19   rs150926741   FREQ        0    0.125    0.875
  19   rs150926741   MEAN       NA   0.4453   0.5231
  19   rs150926741     SD       NA   0.1722  0.09439
  19    rs33945799   GENO    TA/TA     TA/T      T/T
  19    rs33945799 COUNTS        4       31        5
  19    rs33945799   FREQ      0.1    0.775    0.125
  19    rs33945799   MEAN   0.5408   0.5056   0.5395
  19    rs33945799     SD   0.0876   0.1155  0.06457
  19      rs543519   GENO      A/A      A/T      T/T
  19      rs543519 COUNTS        0        9       31
  19      rs543519   FREQ        0    0.225    0.775
  19      rs543519   MEAN       NA   0.5303   0.5084
  19      rs543519     SD       NA  0.05831    0.118
  19    rs77008912   GENO      G/G      G/A      A/A
  19    rs77008912 COUNTS        1       16       23
  19    rs77008912   FREQ    0.025      0.4    0.575
  19    rs77008912   MEAN   0.4254   0.5184   0.5137
  19    rs77008912     SD        0   0.1297  0.09238
  19      rs542767   GENO      G/G      G/A      A/A
  19      rs542767 COUNTS        4       21       15
  19      rs542767   FREQ      0.1    0.525    0.375
  19      rs542767   MEAN   0.4651   0.5072   0.5349
  19      rs542767     SD   0.1866   0.1164  0.06308
  19      rs539052   GENO      C/C      C/T      T/T
  19      rs539052 COUNTS        4       21       15
  19      rs539052   FREQ      0.1    0.525    0.375
  19      rs539052   MEAN   0.4651   0.5072   0.5349
  19      rs539052     SD   0.1866   0.1164  0.06308
  19     rs4807057   GENO      T/T      T/C      C/C
  19     rs4807057 COUNTS        2       19       19
  19     rs4807057   FREQ     0.05    0.475    0.475
  19     rs4807057   MEAN   0.4904   0.5349   0.4942
  19     rs4807057     SD  0.04829  0.05942   0.1425
  19      rs432990   GENO      C/C      C/T      T/T
  19      rs432990 COUNTS        4       19       17
  19      rs432990   FREQ      0.1    0.475    0.425
  19      rs432990   MEAN   0.4651   0.5027   0.5367
  19      rs432990     SD   0.1866   0.1198  0.06347
  19      rs417337   GENO      T/T      T/C      C/C
  19      rs417337 COUNTS        2       15       23
  19      rs417337   FREQ     0.05    0.375    0.575
  19      rs417337   MEAN   0.5634   0.4994   0.5181
  19      rs417337     SD   0.1158   0.1177   0.1027
  19    rs34366264   GENO      T/T      T/C      C/C
  19    rs34366264 COUNTS        0        9       31
  19    rs34366264   FREQ        0    0.225    0.775
  19    rs34366264   MEAN       NA   0.5303   0.5084
  19    rs34366264     SD       NA  0.05831    0.118
  19      rs483466   GENO      T/T      T/C      C/C
  19      rs483466 COUNTS        2       15       23
  19      rs483466   FREQ     0.05    0.375    0.575
  19      rs483466   MEAN   0.5634   0.4994   0.5181
  19      rs483466     SD   0.1158   0.1177   0.1027
  19      rs447980   GENO      A/A      A/C      C/C
  19      rs447980 COUNTS        4       21       15
  19      rs447980   FREQ      0.1    0.525    0.375
  19      rs447980   MEAN   0.4651   0.5072   0.5349
  19      rs447980     SD   0.1866   0.1164  0.06308
  19      rs445493   GENO      A/A      A/G      G/G
  19      rs445493 COUNTS        4       21       15
  19      rs445493   FREQ      0.1    0.525    0.375
  19      rs445493   MEAN   0.4651   0.5072   0.5349
  19      rs445493     SD   0.1866   0.1164  0.06308
  19   rs144253763   GENO      T/T   T/TATA TATA/TATA
  19   rs144253763 COUNTS       10       19       11
  19   rs144253763   FREQ     0.25    0.475    0.275
  19   rs144253763   MEAN   0.4882   0.5159   0.5318
  19   rs144253763     SD   0.1172   0.1212  0.07075
  19   rs116353040   GENO      T/T      T/C      C/C
  19   rs116353040 COUNTS        0        5       35
  19   rs116353040   FREQ        0    0.125    0.875
  19   rs116353040   MEAN       NA   0.4736    0.519
  19   rs116353040     SD       NA   0.1594  0.09962
  19    rs10404195   GENO      A/A      A/G      G/G
  19    rs10404195 COUNTS        1       16       23
  19    rs10404195   FREQ    0.025      0.4    0.575
  19    rs10404195   MEAN   0.4254   0.5184   0.5137
  19    rs10404195     SD        0   0.1297  0.09238
  19      rs420458   GENO      T/T      T/C      C/C
  19      rs420458 COUNTS        2       17       21
  19      rs420458   FREQ     0.05    0.425    0.525
  19      rs420458   MEAN   0.5634   0.5053   0.5151
  19      rs420458     SD   0.1158   0.1137   0.1053
  19    rs74809330   GENO      G/G      G/C      C/C
  19    rs74809330 COUNTS        0        8       32
  19    rs74809330   FREQ        0      0.2      0.8
  19    rs74809330   MEAN       NA   0.5518   0.5037
  19    rs74809330     SD       NA  0.05103   0.1157
  19   rs115660924   GENO      A/A      A/C      C/C
  19   rs115660924 COUNTS        0        8       32
  19   rs115660924   FREQ        0      0.2      0.8
  19   rs115660924   MEAN       NA   0.4409   0.5315
  19   rs115660924     SD       NA   0.1742  0.07686
  19    rs10419322   GENO      C/C      C/T      T/T
  19    rs10419322 COUNTS        1        8       31
  19    rs10419322   FREQ    0.025      0.2    0.775
  19    rs10419322   MEAN   0.4254   0.4849   0.5235
  19    rs10419322     SD        0   0.1757  0.08457
  19    rs76856385   GENO      T/T      T/C      C/C
  19    rs76856385 COUNTS        0        7       33
  19    rs76856385   FREQ        0    0.175    0.825
  19    rs76856385   MEAN       NA   0.5316   0.5095
  19    rs76856385     SD       NA  0.06617   0.1144
  19    rs11393158   GENO      A/A     A/AG    AG/AG
  19    rs11393158 COUNTS        2       15       23
  19    rs11393158   FREQ     0.05    0.375    0.575
  19    rs11393158   MEAN   0.5634   0.4994   0.5181
  19    rs11393158     SD   0.1158   0.1177   0.1027
  19     rs7260578   GENO      G/G      G/A      A/A
  19     rs7260578 COUNTS        7       25        8
  19     rs7260578   FREQ    0.175    0.625      0.2
  19     rs7260578   MEAN   0.5422   0.5238   0.4555
  19     rs7260578     SD    0.078   0.0994    0.141
  19    rs73539613   GENO      C/C      C/T      T/T
  19    rs73539613 COUNTS        0        8       32
  19    rs73539613   FREQ        0      0.2      0.8
  19    rs73539613   MEAN       NA   0.5518   0.5037
  19    rs73539613     SD       NA  0.05103   0.1157
  19     rs4807823   GENO      C/C      C/G      G/G
  19     rs4807823 COUNTS        4       19       17
  19     rs4807823   FREQ      0.1    0.475    0.425
  19     rs4807823   MEAN   0.4651   0.5027   0.5367
  19     rs4807823     SD   0.1866   0.1198  0.06347
  19   rs150429696   GENO      C/C      C/G      G/G
  19   rs150429696 COUNTS        1        8       31
  19   rs150429696   FREQ    0.025      0.2    0.775
  19   rs150429696   MEAN   0.4254   0.4849   0.5235
  19   rs150429696     SD        0   0.1757  0.08457
  19   rs545404295   GENO      A/A   A/AAAC AAAC/AAAC
  19   rs545404295 COUNTS        2       16       22
  19   rs545404295   FREQ     0.05      0.4     0.55
  19   rs545404295   MEAN   0.5716   0.5348   0.4924
  19   rs545404295     SD  0.09448  0.07254   0.1266
  19   rs144101466   GENO      C/C C/CTTTCT CTTTCT/CTTTCT
  19   rs144101466 COUNTS        0        8       32
  19   rs144101466   FREQ        0      0.2      0.8
  19   rs144101466   MEAN       NA   0.4409   0.5315
  19   rs144101466     SD       NA   0.1742  0.07686
  19    rs61064939   GENO      C/C      C/A      A/A
  19    rs61064939 COUNTS        0        8       32
  19    rs61064939   FREQ        0      0.2      0.8
  19    rs61064939   MEAN       NA   0.5518   0.5037
  19    rs61064939     SD       NA  0.05103   0.1157
  19    rs60628887   GENO      G/G      G/A      A/A
  19    rs60628887 COUNTS        0        7       33
  19    rs60628887   FREQ        0    0.175    0.825
  19    rs60628887   MEAN       NA   0.5574    0.504
  19    rs60628887     SD       NA  0.05239   0.1139
  19   rs542774059   GENO    CT/CT     CT/C      C/C
  19   rs542774059 COUNTS        1       22       17
  19   rs542774059   FREQ    0.025     0.55    0.425
  19   rs542774059   MEAN   0.4562   0.4878   0.5498
  19   rs542774059     SD        0   0.1039   0.1063
  19      rs274789   GENO      C/C      C/G      G/G
  19      rs274789 COUNTS        2       24       14
  19      rs274789   FREQ     0.05      0.6     0.35
  19      rs274789   MEAN   0.5634   0.5233   0.4891
  19      rs274789     SD   0.1158   0.1031   0.1159
  19   rs112968295   GENO      C/C      C/T      T/T
  19   rs112968295 COUNTS        0        9       31
  19   rs112968295   FREQ        0    0.225    0.775
  19   rs112968295   MEAN       NA   0.5323   0.5078
  19   rs112968295     SD       NA  0.07548   0.1152
  19   rs111261114   GENO      C/C     C/CT    CT/CT
  19   rs111261114 COUNTS        2       25       13
  19   rs111261114   FREQ     0.05    0.625    0.325
  19   rs111261114   MEAN   0.5623   0.4975   0.5364
  19   rs111261114     SD     0.07    0.124  0.06832
  19   rs555591251   GENO      C/C      C/T      T/T
  19   rs555591251 COUNTS        0        5       35
  19   rs555591251   FREQ        0    0.125    0.875
  19   rs555591251   MEAN       NA    0.512   0.5136
  19   rs555591251     SD       NA  0.09251   0.1103
  19    rs11882811   GENO      T/T      T/C      C/C
  19    rs11882811 COUNTS        2       14       24
  19    rs11882811   FREQ     0.05     0.35      0.6
  19    rs11882811   MEAN   0.5634   0.5068    0.513
  19    rs11882811     SD   0.1158   0.1184   0.1036
  19      rs274788   GENO      T/T      T/C      C/C
  19      rs274788 COUNTS        4       19       17
  19      rs274788   FREQ      0.1    0.475    0.425
  19      rs274788   MEAN   0.5502   0.5062   0.5127
  19      rs274788     SD  0.09086   0.1171   0.1031
  19      rs274787   GENO      C/C      C/G      G/G
  19      rs274787 COUNTS        4       23       13
  19      rs274787   FREQ      0.1    0.575    0.325
  19      rs274787   MEAN   0.4651   0.5069   0.5397
  19      rs274787     SD   0.1866   0.1114  0.06524
  19      rs274786   GENO      T/T      T/G      G/G
  19      rs274786 COUNTS        0       10       30
  19      rs274786   FREQ        0     0.25     0.75
  19      rs274786   MEAN       NA   0.5428   0.5036
  19      rs274786     SD       NA  0.06757   0.1168
  19   rs114297580   GENO      A/A      A/G      G/G
  19   rs114297580 COUNTS        0        8       32
  19   rs114297580   FREQ        0      0.2      0.8
  19   rs114297580   MEAN       NA   0.4409   0.5315
  19   rs114297580     SD       NA   0.1742  0.07686
  19   rs142905426   GENO      T/T      T/C      C/C
  19   rs142905426 COUNTS        0        8       32
  19   rs142905426   FREQ        0      0.2      0.8
  19   rs142905426   MEAN       NA   0.4409   0.5315
  19   rs142905426     SD       NA   0.1742  0.07686
  19      rs274784   GENO      T/T      T/C      C/C
  19      rs274784 COUNTS        0        9       31
  19      rs274784   FREQ        0    0.225    0.775
  19      rs274784   MEAN       NA   0.5303   0.5084
  19      rs274784     SD       NA  0.05831    0.118
  19    rs78909912   GENO      A/A      A/G      G/G
  19    rs78909912 COUNTS        0        8       32
  19    rs78909912   FREQ        0      0.2      0.8
  19    rs78909912   MEAN       NA   0.4409   0.5315
  19    rs78909912     SD       NA   0.1742  0.07686
  19     rs7249419   GENO      G/G      G/A      A/A
  19     rs7249419 COUNTS        0        9       31
  19     rs7249419   FREQ        0    0.225    0.775
  19     rs7249419   MEAN       NA   0.5331   0.5076
  19     rs7249419     SD       NA  0.06022   0.1175
  19     rs7248090   GENO      A/A      A/G      G/G
  19     rs7248090 COUNTS        0        9       31
  19     rs7248090   FREQ        0    0.225    0.775
  19     rs7248090   MEAN       NA   0.5331   0.5076
  19     rs7248090     SD       NA  0.06022   0.1175
  19    rs79897803   GENO      T/T      T/C      C/C
  19    rs79897803 COUNTS        0        7       33
  19    rs79897803   FREQ        0    0.175    0.825
  19    rs79897803   MEAN       NA   0.5316   0.5095
  19    rs79897803     SD       NA  0.06617   0.1144
  19    rs11437855   GENO    CA/CA     CA/C      C/C
  19    rs11437855 COUNTS        0        9       31
  19    rs11437855   FREQ        0    0.225    0.775
  19    rs11437855   MEAN       NA   0.5331   0.5076
  19    rs11437855     SD       NA  0.06022   0.1175
  19    rs61741511   GENO      A/A      A/C      C/C
  19    rs61741511 COUNTS        2        6       32
  19    rs61741511   FREQ     0.05     0.15      0.8
  19    rs61741511   MEAN   0.5665   0.5589   0.5015
  19    rs61741511     SD   0.1202  0.07282   0.1114
  19    rs78387443   GENO      A/A      A/G      G/G
  19    rs78387443 COUNTS        0        7       33
  19    rs78387443   FREQ        0    0.175    0.825
  19    rs78387443   MEAN       NA   0.5316   0.5095
  19    rs78387443     SD       NA  0.06617   0.1144
  19    rs74174355   GENO      T/T      T/C      C/C
  19    rs74174355 COUNTS        0        9       31
  19    rs74174355   FREQ        0    0.225    0.775
  19    rs74174355   MEAN       NA   0.5303   0.5084
  19    rs74174355     SD       NA  0.05831    0.118
  19    rs77750510   GENO      G/G      G/A      A/A
  19    rs77750510 COUNTS        0        8       32
  19    rs77750510   FREQ        0      0.2      0.8
  19    rs77750510   MEAN       NA   0.4409   0.5315
  19    rs77750510     SD       NA   0.1742  0.07686
  19    rs10423464   GENO      C/C      C/T      T/T
  19    rs10423464 COUNTS        0        4       36
  19    rs10423464   FREQ        0      0.1      0.9
  19    rs10423464   MEAN       NA   0.5515   0.5091
  19    rs10423464     SD       NA  0.07246   0.1103
  19   rs141138526   GENO      G/G     G/GA    GA/GA
  19   rs141138526 COUNTS        0        7       33
  19   rs141138526   FREQ        0    0.175    0.825
  19   rs141138526   MEAN       NA   0.4247   0.5322
  19   rs141138526     SD       NA   0.1815  0.07575
  19     rs2245651   GENO      T/T      T/C      C/C
  19     rs2245651 COUNTS        0        8       32
  19     rs2245651   FREQ        0      0.2      0.8
  19     rs2245651   MEAN       NA   0.4697   0.5243
  19     rs2245651     SD       NA   0.1497   0.0937
  19     rs2245650   GENO      A/A      A/G      G/G
  19     rs2245650 COUNTS        0       10       30
  19     rs2245650   FREQ        0     0.25     0.75
  19     rs2245650   MEAN       NA   0.4872   0.5221
  19     rs2245650     SD       NA   0.1392  0.09553
  19   rs114280035   GENO      T/T      T/C      C/C
  19   rs114280035 COUNTS        0        5       35
  19   rs114280035   FREQ        0    0.125    0.875
  19   rs114280035   MEAN       NA   0.4736    0.519
  19   rs114280035     SD       NA   0.1594  0.09962
  19   rs114775620   GENO      T/T      T/C      C/C
  19   rs114775620 COUNTS        1        6       33
  19   rs114775620   FREQ    0.025     0.15    0.825
  19   rs114775620   MEAN   0.4254   0.4805    0.522
  19   rs114775620     SD        0   0.1928  0.08758
  19    rs79512178   GENO      A/A      A/G      G/G
  19    rs79512178 COUNTS        0        8       32
  19    rs79512178   FREQ        0      0.2      0.8
  19    rs79512178   MEAN       NA   0.4409   0.5315
  19    rs79512178     SD       NA   0.1742  0.07686
  19    rs57117157   GENO      A/A      A/G      G/G
  19    rs57117157 COUNTS        0        8       32
  19    rs57117157   FREQ        0      0.2      0.8
  19    rs57117157   MEAN       NA   0.4409   0.5315
  19    rs57117157     SD       NA   0.1742  0.07686
  19    rs10407369   GENO      T/T      T/A      A/A
  19    rs10407369 COUNTS        1        7       32
  19    rs10407369   FREQ    0.025    0.175      0.8
  19    rs10407369   MEAN   0.4254   0.5004   0.5189
  19    rs10407369     SD        0   0.1838  0.08717
  19      rs274796   GENO      A/A      A/G      G/G
  19      rs274796 COUNTS        7       13       20
  19      rs274796   FREQ    0.175    0.325      0.5
  19      rs274796   MEAN   0.5574   0.4576   0.5341
  19      rs274796     SD  0.05239    0.134  0.08991
  19    rs10421873   GENO      G/G      G/A      A/A
  19    rs10421873 COUNTS        1        7       32
  19    rs10421873   FREQ    0.025    0.175      0.8
  19    rs10421873   MEAN   0.4254   0.5004   0.5189
  19    rs10421873     SD        0   0.1838  0.08717
  19    rs76276705   GENO      G/G      G/A      A/A
  19    rs76276705 COUNTS        0        6       34
  19    rs76276705   FREQ        0     0.15     0.85
  19    rs76276705   MEAN       NA    0.541   0.5085
  19    rs76276705     SD       NA  0.07251   0.1123
  19     rs5826910   GENO    CA/CA     CA/C      C/C
  19     rs5826910 COUNTS        8       22       10
  19     rs5826910   FREQ      0.2     0.55     0.25
  19     rs5826910   MEAN    0.514   0.5076   0.5255
  19     rs5826910     SD  0.03379   0.1265   0.1063
  19   rs113948981   GENO      A/A      A/C      C/C
  19   rs113948981 COUNTS        0        9       31
  19   rs113948981   FREQ        0    0.225    0.775
  19   rs113948981   MEAN       NA   0.4827   0.5223
  19   rs113948981     SD       NA   0.1329   0.0993
  19   rs115381213   GENO      G/G      G/A      A/A
  19   rs115381213 COUNTS        1        8       31
  19   rs115381213   FREQ    0.025      0.2    0.775
  19   rs115381213   MEAN   0.4254   0.4971   0.5204
  19   rs115381213     SD        0   0.1704  0.08821
  19    rs73539627   GENO      G/G      G/A      A/A
  19    rs73539627 COUNTS        2       10       28
  19    rs73539627   FREQ     0.05     0.25      0.7
  19    rs73539627   MEAN    0.594   0.5248   0.5035
  19    rs73539627     SD  0.06291  0.05106   0.1223
  19    rs58706158   GENO      C/C    C/CTG  CTG/CTG
  19    rs58706158 COUNTS        1       12       27
  19    rs58706158   FREQ    0.025      0.3    0.675
  19    rs58706158   MEAN   0.5245   0.5232   0.5085
  19    rs58706158     SD        0  0.06414   0.1242
  19   rs139188821   GENO      G/G G/GTGGGCCCAGCCCTTGCGGT GTGGGCCCAGCCCTTGCGGT/GTGGGCCCAGCCCTTGCGGT
  19   rs139188821 COUNTS        1        5       34
  19   rs139188821   FREQ    0.025    0.125     0.85
  19   rs139188821   MEAN   0.4815   0.5862   0.5036
  19   rs139188821     SD        0  0.07473   0.1094
  19   rs115164822   GENO      T/T      T/C      C/C
  19   rs115164822 COUNTS        1        7       32
  19   rs115164822   FREQ    0.025    0.175      0.8
  19   rs115164822   MEAN   0.4254   0.5004   0.5189
  19   rs115164822     SD        0   0.1838  0.08717
  19    rs73920090   GENO      G/G      G/A      A/A
  19    rs73920090 COUNTS        0        7       33
  19    rs73920090   FREQ        0    0.175    0.825
  19    rs73920090   MEAN       NA    0.533   0.5092
  19    rs73920090     SD       NA  0.06945    0.114
  19    rs78521116   GENO      T/T      T/C      C/C
  19    rs78521116 COUNTS        1        6       33
  19    rs78521116   FREQ    0.025     0.15    0.825
  19    rs78521116   MEAN   0.4815   0.5886   0.5006
  19    rs78521116     SD        0   0.0671   0.1097
  19   rs116467332   GENO      C/C      C/G      G/G
  19   rs116467332 COUNTS        0        5       35
  19   rs116467332   FREQ        0    0.125    0.875
  19   rs116467332   MEAN       NA   0.4736    0.519
  19   rs116467332     SD       NA   0.1594  0.09962
  19    rs77540905   GENO      A/A      A/C      C/C
  19    rs77540905 COUNTS        1        6       33
  19    rs77540905   FREQ    0.025     0.15    0.825
  19    rs77540905   MEAN   0.4815   0.5886   0.5006
  19    rs77540905     SD        0   0.0671   0.1097
  19    rs10417885   GENO      A/A      A/G      G/G
  19    rs10417885 COUNTS        1        7       32
  19    rs10417885   FREQ    0.025    0.175      0.8
  19    rs10417885   MEAN   0.4254   0.5004   0.5189
  19    rs10417885     SD        0   0.1838  0.08717
  19     rs8107420   GENO      A/A      A/G      G/G
  19     rs8107420 COUNTS        1        6       33
  19     rs8107420   FREQ    0.025     0.15    0.825
  19     rs8107420   MEAN   0.4815   0.5886   0.5006
  19     rs8107420     SD        0   0.0671   0.1097
  19    rs10405707   GENO      C/C      C/T      T/T
  19    rs10405707 COUNTS        1        7       32
  19    rs10405707   FREQ    0.025    0.175      0.8
  19    rs10405707   MEAN   0.4254   0.5004   0.5189
  19    rs10405707     SD        0   0.1838  0.08717
  19    rs77604270   GENO      G/G      G/C      C/C
  19    rs77604270 COUNTS        1        6       33
  19    rs77604270   FREQ    0.025     0.15    0.825
  19    rs77604270   MEAN   0.4815   0.5886   0.5006
  19    rs77604270     SD        0   0.0671   0.1097
  19      rs274794   GENO      C/C      C/T      T/T
  19      rs274794 COUNTS        2       18       20
  19      rs274794   FREQ     0.05     0.45      0.5
  19      rs274794   MEAN   0.5411   0.5165   0.5077
  19      rs274794     SD  0.08435   0.1181   0.1029
  19    rs10422021   GENO      C/C      C/T      T/T
  19    rs10422021 COUNTS        1        7       32
  19    rs10422021   FREQ    0.025    0.175      0.8
  19    rs10422021   MEAN   0.4254   0.5004   0.5189
  19    rs10422021     SD        0   0.1838  0.08717
  19      rs274793   GENO      T/T      T/C      C/C
  19      rs274793 COUNTS        2       18       20
  19      rs274793   FREQ     0.05     0.45      0.5
  19      rs274793   MEAN   0.5411   0.5165   0.5077
  19      rs274793     SD  0.08435   0.1181   0.1029
  19    rs56002800   GENO  CTT/CTT    CTT/C      C/C
  19    rs56002800 COUNTS        0       13       27
  19    rs56002800   FREQ        0    0.325    0.675
  19    rs56002800   MEAN       NA   0.4887   0.5252
  19    rs56002800     SD       NA   0.1218  0.09966
  19    rs11085154   GENO      C/C      C/T      T/T
  19    rs11085154 COUNTS        3       20       17
  19    rs11085154   FREQ    0.075      0.5    0.425
  19    rs11085154   MEAN   0.5162   0.5055   0.5221
  19    rs11085154     SD  0.08695   0.1111   0.1106
  19   rs561760978   GENO      C/C     C/CA    CA/CA
  19   rs561760978 COUNTS        1        6       33
  19   rs561760978   FREQ    0.025     0.15    0.825
  19   rs561760978   MEAN   0.4815   0.5886   0.5006
  19   rs561760978     SD        0   0.0671   0.1097
  19    rs76428391   GENO      G/G      G/C      C/C
  19    rs76428391 COUNTS        1        6       33
  19    rs76428391   FREQ    0.025     0.15    0.825
  19    rs76428391   MEAN   0.4815   0.5886   0.5006
  19    rs76428391     SD        0   0.0671   0.1097
  19    rs76505415   GENO      T/T      T/C      C/C
  19    rs76505415 COUNTS        1        6       33
  19    rs76505415   FREQ    0.025     0.15    0.825
  19    rs76505415   MEAN   0.4815   0.5886   0.5006
  19    rs76505415     SD        0   0.0671   0.1097
  19    rs28676824   GENO      C/C      C/A      A/A
  19    rs28676824 COUNTS        0        8       32
  19    rs28676824   FREQ        0      0.2      0.8
  19    rs28676824   MEAN       NA   0.4911   0.5189
  19    rs28676824     SD       NA   0.1722  0.08717
  19     rs7253733   GENO      C/C      C/T      T/T
  19     rs7253733 COUNTS        0        7       33
  19     rs7253733   FREQ        0    0.175    0.825
  19     rs7253733   MEAN       NA    0.533   0.5092
  19     rs7253733     SD       NA  0.06945    0.114
  19      rs121742   GENO      G/G      G/A      A/A
  19      rs121742 COUNTS        0       13       27
  19      rs121742   FREQ        0    0.325    0.675
  19      rs121742   MEAN       NA   0.4887   0.5252
  19      rs121742     SD       NA   0.1218  0.09966
  19   rs116465967   GENO      C/C      C/T      T/T
  19   rs116465967 COUNTS        0        8       32
  19   rs116465967   FREQ        0      0.2      0.8
  19   rs116465967   MEAN       NA   0.4911   0.5189
  19   rs116465967     SD       NA   0.1722  0.08717
  19    rs75234676   GENO      C/C      C/G      G/G
  19    rs75234676 COUNTS        1        6       33
  19    rs75234676   FREQ    0.025     0.15    0.825
  19    rs75234676   MEAN   0.4815   0.5886   0.5006
  19    rs75234676     SD        0   0.0671   0.1097
  19    rs78736229   GENO      C/C      C/T      T/T
  19    rs78736229 COUNTS        0        9       31
  19    rs78736229   FREQ        0    0.225    0.775
  19    rs78736229   MEAN       NA   0.4337   0.5365
  19    rs78736229     SD       NA   0.1643  0.07264
  19      rs274792   GENO      C/C      C/T      T/T
  19      rs274792 COUNTS        2       19       19
  19      rs274792   FREQ     0.05    0.475    0.475
  19      rs274792   MEAN   0.5411   0.5163   0.5075
  19      rs274792     SD  0.08435   0.1148   0.1057
  19      rs274791   GENO      A/A      A/G      G/G
  19      rs274791 COUNTS        0        8       32
  19      rs274791   FREQ        0      0.2      0.8
  19      rs274791   MEAN       NA   0.4488   0.5295
  19      rs274791     SD       NA   0.1333  0.09539
  19   rs114829599   GENO      A/A      A/G      G/G
  19   rs114829599 COUNTS        1        6       33
  19   rs114829599   FREQ    0.025     0.15    0.825
  19   rs114829599   MEAN   0.4815   0.5886   0.5006
  19   rs114829599     SD        0   0.0671   0.1097
  19   rs116188150   GENO      A/A      A/G      G/G
  19   rs116188150 COUNTS        1        6       33
  19   rs116188150   FREQ    0.025     0.15    0.825
  19   rs116188150   MEAN   0.4815   0.5886   0.5006
  19   rs116188150     SD        0   0.0671   0.1097
  19    rs71925452   GENO      T/T T/TGCAGGCAG TGCAGGCAG/TGCAGGCAG
  19    rs71925452 COUNTS        1       12       27
  19    rs71925452   FREQ    0.025      0.3    0.675
  19    rs71925452   MEAN   0.5245   0.5232   0.5085
  19    rs71925452     SD        0  0.06414   0.1242
  19     rs8105367   GENO      T/T      T/G      G/G
  19     rs8105367 COUNTS        1        6       33
  19     rs8105367   FREQ    0.025     0.15    0.825
  19     rs8105367   MEAN   0.4815   0.5886   0.5006
  19     rs8105367     SD        0   0.0671   0.1097
  19    rs12462305   GENO      A/A      A/G      G/G
  19    rs12462305 COUNTS        3       19       18
  19    rs12462305   FREQ    0.075    0.475     0.45
  19    rs12462305   MEAN   0.5162   0.5052   0.5215
  19    rs12462305     SD  0.08695   0.1141   0.1074
  19   rs114900219   GENO      T/T      T/C      C/C
  19   rs114900219 COUNTS        1        7       32
  19   rs114900219   FREQ    0.025    0.175      0.8
  19   rs114900219   MEAN   0.4254   0.5004   0.5189
  19   rs114900219     SD        0   0.1838  0.08717
  19    rs77801611   GENO      G/G      G/A      A/A
  19    rs77801611 COUNTS        1        6       33
  19    rs77801611   FREQ    0.025     0.15    0.825
  19    rs77801611   MEAN   0.4815   0.5886   0.5006
  19    rs77801611     SD        0   0.0671   0.1097
  19     rs6510863   GENO      C/C      C/G      G/G
  19     rs6510863 COUNTS        3       16       21
  19     rs6510863   FREQ    0.075      0.4    0.525
  19     rs6510863   MEAN   0.5759   0.5072   0.5091
  19     rs6510863     SD  0.08471   0.1112   0.1085
  19   rs145391175   GENO      C/C     C/CA    CA/CA
  19   rs145391175 COUNTS        0        7       33
  19   rs145391175   FREQ        0    0.175    0.825
  19   rs145391175   MEAN       NA   0.5574    0.504
  19   rs145391175     SD       NA  0.05239   0.1139
  19   rs138419778   GENO      A/A      A/G      G/G
  19   rs138419778 COUNTS        0        9       31
  19   rs138419778   FREQ        0    0.225    0.775
  19   rs138419778   MEAN       NA   0.4337   0.5365
  19   rs138419778     SD       NA   0.1643  0.07264
  19    rs79519121   GENO      T/T      T/C      C/C
  19    rs79519121 COUNTS        0        9       31
  19    rs79519121   FREQ        0    0.225    0.775
  19    rs79519121   MEAN       NA   0.4337   0.5365
  19    rs79519121     SD       NA   0.1643  0.07264
  19   rs199694952   GENO      G/G    G/GTA  GTA/GTA
  19   rs199694952 COUNTS        0        9       31
  19   rs199694952   FREQ        0    0.225    0.775
  19   rs199694952   MEAN       NA   0.4337   0.5365
  19   rs199694952     SD       NA   0.1643  0.07264
  19     rs2067089   GENO      A/A      A/C      C/C
  19     rs2067089 COUNTS        1       12       27
  19     rs2067089   FREQ    0.025      0.3    0.675
  19     rs2067089   MEAN   0.5245   0.5232   0.5085
  19     rs2067089     SD        0  0.06414   0.1242
  19       rs81570   GENO      G/G      G/C      C/C
  19       rs81570 COUNTS        0        8       32
  19       rs81570   FREQ        0      0.2      0.8
  19       rs81570   MEAN       NA   0.4488   0.5295
  19       rs81570     SD       NA   0.1333  0.09539
  19   rs558285568   GENO      C/C    C/CAA  CAA/CAA
  19   rs558285568 COUNTS        7       18       15
  19   rs558285568   FREQ    0.175     0.45    0.375
  19   rs558285568   MEAN   0.5223   0.5159   0.5061
  19   rs558285568     SD   0.1541  0.06608   0.1281
  19     rs7258475   GENO      T/T      T/G      G/G
  19     rs7258475 COUNTS        4       11       25
  19     rs7258475   FREQ      0.1    0.275    0.625
  19     rs7258475   MEAN   0.5597   0.5226   0.5019
  19     rs7258475     SD  0.05728  0.04866   0.1294
  19    rs12459051   GENO      G/G      G/A      A/A
  19    rs12459051 COUNTS        2       18       20
  19    rs12459051   FREQ     0.05     0.45      0.5
  19    rs12459051   MEAN   0.5411   0.5165   0.5077
  19    rs12459051     SD  0.08435   0.1181   0.1029
  19   rs115421085   GENO      A/A      A/G      G/G
  19   rs115421085 COUNTS        0        4       36
  19   rs115421085   FREQ        0      0.1      0.9
  19   rs115421085   MEAN       NA   0.5401   0.5104
  19   rs115421085     SD       NA  0.08971   0.1096
  19     rs7252993   GENO      C/C      C/G      G/G
  19     rs7252993 COUNTS        2       14       24
  19     rs7252993   FREQ     0.05     0.35      0.6
  19     rs7252993   MEAN   0.4522   0.4969    0.528
  19     rs7252993     SD  0.08029   0.1116    0.107
  19   rs113797077   GENO      C/C      C/T      T/T
  19   rs113797077 COUNTS        2        5       33
  19   rs113797077   FREQ     0.05    0.125    0.825
  19   rs113797077   MEAN   0.5634   0.5772   0.5006
  19   rs113797077     SD   0.1158  0.06829   0.1097
  19   rs114407272   GENO      G/G      G/C      C/C
  19   rs114407272 COUNTS        0        5       35
  19   rs114407272   FREQ        0    0.125    0.875
  19   rs114407272   MEAN       NA   0.5703   0.5052
  19   rs114407272     SD       NA  0.07548   0.1094
  19    rs59272043   GENO      T/T      T/C      C/C
  19    rs59272043 COUNTS        0       11       29
  19    rs59272043   FREQ        0    0.275    0.725
  19    rs59272043   MEAN       NA   0.4603   0.5335
  19    rs59272043     SD       NA   0.1597  0.07325
  19    rs57776338   GENO      T/T      T/C      C/C
  19    rs57776338 COUNTS        0        9       31
  19    rs57776338   FREQ        0    0.225    0.775
  19    rs57776338   MEAN       NA   0.4526    0.531
  19    rs57776338     SD       NA   0.1667  0.07808
  19    rs73920096   GENO      G/G      G/C      C/C
  19    rs73920096 COUNTS        1        6       33
  19    rs73920096   FREQ    0.025     0.15    0.825
  19    rs73920096   MEAN   0.4815   0.5886   0.5006
  19    rs73920096     SD        0   0.0671   0.1097
  19   rs115243272   GENO      C/C      C/T      T/T
  19   rs115243272 COUNTS        1        7       32
  19   rs115243272   FREQ    0.025    0.175      0.8
  19   rs115243272   MEAN   0.4254   0.5004   0.5189
  19   rs115243272     SD        0   0.1838  0.08717
  19   rs115002923   GENO      T/T      T/C      C/C
  19   rs115002923 COUNTS        1        7       32
  19   rs115002923   FREQ    0.025    0.175      0.8
  19   rs115002923   MEAN   0.4254   0.5004   0.5189
  19   rs115002923     SD        0   0.1838  0.08717
  19     rs4807825   GENO      C/C      C/T      T/T
  19     rs4807825 COUNTS        0       12       28
  19     rs4807825   FREQ        0      0.3      0.7
  19     rs4807825   MEAN       NA    0.489   0.5238
  19     rs4807825     SD       NA   0.1272  0.09809
  19     rs8108471   GENO      T/T      T/C      C/C
  19     rs8108471 COUNTS        1        7       32
  19     rs8108471   FREQ    0.025    0.175      0.8
  19     rs8108471   MEAN   0.4815   0.5738   0.5011
  19     rs8108471     SD        0  0.07264   0.1114
  19     rs7251218   GENO      T/T      T/C      C/C
  19     rs7251218 COUNTS        4        9       27
  19     rs7251218   FREQ      0.1    0.225    0.675
  19     rs7251218   MEAN   0.5597   0.5219   0.5036
  19     rs7251218     SD  0.05728  0.05337   0.1246
  19    rs59174308   GENO      C/C      C/T      T/T
  19    rs59174308 COUNTS        7       14       19
  19    rs59174308   FREQ    0.175     0.35    0.475
  19    rs59174308   MEAN   0.5574   0.4518   0.5424
  19    rs59174308     SD  0.05239   0.1305  0.08412
  19    rs28453379   GENO      A/A      A/C      C/C
  19    rs28453379 COUNTS        1        7       32
  19    rs28453379   FREQ    0.025    0.175      0.8
  19    rs28453379   MEAN   0.4254   0.5004   0.5189
  19    rs28453379     SD        0   0.1838  0.08717
  19    rs61461754   GENO      A/A      A/G      G/G
  19    rs61461754 COUNTS        2       10       28
  19    rs61461754   FREQ     0.05     0.25      0.7
  19    rs61461754   MEAN    0.594   0.5248   0.5035
  19    rs61461754     SD  0.06291  0.05106   0.1223
  19     rs7259761   GENO      A/A      A/G      G/G
  19     rs7259761 COUNTS        4       11       25
  19     rs7259761   FREQ      0.1    0.275    0.625
  19     rs7259761   MEAN   0.5597   0.5226   0.5019
  19     rs7259761     SD  0.05728  0.04866   0.1294
  19    rs73920098   GENO      A/A      A/T      T/T
  19    rs73920098 COUNTS        1        7       32
  19    rs73920098   FREQ    0.025    0.175      0.8
  19    rs73920098   MEAN   0.4815   0.5738   0.5011
  19    rs73920098     SD        0  0.07264   0.1114
  19    rs77638824   GENO      A/A      A/G      G/G
  19    rs77638824 COUNTS        1        6       33
  19    rs77638824   FREQ    0.025     0.15    0.825
  19    rs77638824   MEAN   0.4815   0.5886   0.5006
  19    rs77638824     SD        0   0.0671   0.1097
  19    rs76774936   GENO      T/T      T/C      C/C
  19    rs76774936 COUNTS        0        8       32
  19    rs76774936   FREQ        0      0.2      0.8
  19    rs76774936   MEAN       NA   0.4409   0.5315
  19    rs76774936     SD       NA   0.1742  0.07686
  19   rs114171699   GENO      A/A      A/G      G/G
  19   rs114171699 COUNTS        1        7       32
  19   rs114171699   FREQ    0.025    0.175      0.8
  19   rs114171699   MEAN   0.4254   0.5004   0.5189
  19   rs114171699     SD        0   0.1838  0.08717
  19    rs73920099   GENO      G/G      G/C      C/C
  19    rs73920099 COUNTS        1        7       32
  19    rs73920099   FREQ    0.025    0.175      0.8
  19    rs73920099   MEAN   0.4815   0.5738   0.5011
  19    rs73920099     SD        0  0.07264   0.1114
  19    rs34831649   GENO      T/T      T/C      C/C
  19    rs34831649 COUNTS        4       11       25
  19    rs34831649   FREQ      0.1    0.275    0.625
  19    rs34831649   MEAN   0.5597   0.5226   0.5019
  19    rs34831649     SD  0.05728  0.04866   0.1294
  19    rs10414882   GENO      C/C      C/T      T/T
  19    rs10414882 COUNTS        0       15       25
  19    rs10414882   FREQ        0    0.375    0.625
  19    rs10414882   MEAN       NA   0.4684   0.5403
  19    rs10414882     SD       NA   0.1464  0.06448
  19   rs537868498   GENO      A/A     A/AG    AG/AG
  19   rs537868498 COUNTS        0        6       34
  19   rs537868498   FREQ        0     0.15     0.85
  19   rs537868498   MEAN       NA   0.4536   0.5239
  19   rs537868498     SD       NA   0.1554  0.09569
  19    rs78859616   GENO      G/G      G/A      A/A
  19    rs78859616 COUNTS        0        9       31
  19    rs78859616   FREQ        0    0.225    0.775
  19    rs78859616   MEAN       NA   0.4337   0.5365
  19    rs78859616     SD       NA   0.1643  0.07264
  19   rs115310383   GENO      A/A      A/G      G/G
  19   rs115310383 COUNTS        0        5       35
  19   rs115310383   FREQ        0    0.125    0.875
  19   rs115310383   MEAN       NA   0.4736    0.519
  19   rs115310383     SD       NA   0.1594  0.09962
  19    rs79029050   GENO      T/T      T/C      C/C
  19    rs79029050 COUNTS        0        6       34
  19    rs79029050   FREQ        0     0.15     0.85
  19    rs79029050   MEAN       NA   0.4536   0.5239
  19    rs79029050     SD       NA   0.1554  0.09569
  19    rs28590395   GENO      T/T      T/C      C/C
  19    rs28590395 COUNTS        4        9       27
  19    rs28590395   FREQ      0.1    0.225    0.675
  19    rs28590395   MEAN   0.5597   0.5219   0.5036
  19    rs28590395     SD  0.05728  0.05337   0.1246
  19   rs145134461   GENO      C/C      C/T      T/T
  19   rs145134461 COUNTS        1        7       32
  19   rs145134461   FREQ    0.025    0.175      0.8
  19   rs145134461   MEAN   0.4815   0.5738   0.5011
  19   rs145134461     SD        0  0.07264   0.1114
  19    rs12985605   GENO      C/C      C/T      T/T
  19    rs12985605 COUNTS        4       11       25
  19    rs12985605   FREQ      0.1    0.275    0.625
  19    rs12985605   MEAN   0.5597   0.5226   0.5019
  19    rs12985605     SD  0.05728  0.04866   0.1294
  19      rs548323   GENO      C/C      C/G      G/G
  19      rs548323 COUNTS        4        9       27
  19      rs548323   FREQ      0.1    0.225    0.675
  19      rs548323   MEAN   0.5597   0.5219   0.5036
  19      rs548323     SD  0.05728  0.05337   0.1246
  19    rs67416888   GENO      T/T T/TCAAAA TCAAAA/TCAAAA
  19    rs67416888 COUNTS        1        7       32
  19    rs67416888   FREQ    0.025    0.175      0.8
  19    rs67416888   MEAN   0.4815   0.5738   0.5011
  19    rs67416888     SD        0  0.07264   0.1114
  19   rs568728229   GENO      G/G      G/A      A/A
  19   rs568728229 COUNTS        1        7       32
  19   rs568728229   FREQ    0.025    0.175      0.8
  19   rs568728229   MEAN   0.4815   0.5738   0.5011
  19   rs568728229     SD        0  0.07264   0.1114
  19   rs534407911   GENO      G/G      G/A      A/A
  19   rs534407911 COUNTS        0        8       32
  19   rs534407911   FREQ        0      0.2      0.8
  19   rs534407911   MEAN       NA   0.5623   0.5011
  19   rs534407911     SD       NA  0.07475   0.1114
  19      rs626000   GENO      A/A      A/C      C/C
  19      rs626000 COUNTS        4       11       25
  19      rs626000   FREQ      0.1    0.275    0.625
  19      rs626000   MEAN   0.5597   0.5226   0.5019
  19      rs626000     SD  0.05728  0.04866   0.1294
  19      rs551244   GENO      G/G      G/C      C/C
  19      rs551244 COUNTS        0       11       29
  19      rs551244   FREQ        0    0.275    0.725
  19      rs551244   MEAN       NA   0.4739   0.5283
  19      rs551244     SD       NA   0.1217  0.09933
  19    rs73920100   GENO      A/A      A/G      G/G
  19    rs73920100 COUNTS        1        7       32
  19    rs73920100   FREQ    0.025    0.175      0.8
  19    rs73920100   MEAN   0.4815   0.5738   0.5011
  19    rs73920100     SD        0  0.07264   0.1114
  19      rs639251   GENO      C/C      C/T      T/T
  19      rs639251 COUNTS        0       12       28
  19      rs639251   FREQ        0      0.3      0.7
  19      rs639251   MEAN       NA    0.489   0.5238
  19      rs639251     SD       NA   0.1272  0.09809
  19    rs56061427   GENO      G/G      G/A      A/A
  19    rs56061427 COUNTS        1       15       24
  19    rs56061427   FREQ    0.025    0.375      0.6
  19    rs56061427   MEAN   0.5245   0.5203   0.5085
  19    rs56061427     SD        0  0.05723    0.132
  19    rs36071073   GENO      T/T      T/G      G/G
  19    rs36071073 COUNTS        4       11       25
  19    rs36071073   FREQ      0.1    0.275    0.625
  19    rs36071073   MEAN   0.5597   0.5226   0.5019
  19    rs36071073     SD  0.05728  0.04866   0.1294
  19     rs8102722   GENO      T/T      T/C      C/C
  19     rs8102722 COUNTS        1        7       32
  19     rs8102722   FREQ    0.025    0.175      0.8
  19     rs8102722   MEAN   0.4815   0.5738   0.5011
  19     rs8102722     SD        0  0.07264   0.1114
  19    rs73920102   GENO      A/A      A/G      G/G
  19    rs73920102 COUNTS        1        7       32
  19    rs73920102   FREQ    0.025    0.175      0.8
  19    rs73920102   MEAN   0.4815   0.5738   0.5011
  19    rs73920102     SD        0  0.07264   0.1114
  19    rs73923403   GENO      C/C      C/T      T/T
  19    rs73923403 COUNTS        1        8       31
  19    rs73923403   FREQ    0.025      0.2    0.775
  19    rs73923403   MEAN   0.4815   0.5839   0.4962
  19    rs73923403     SD        0  0.07305   0.1096
  19    rs12610356   GENO      G/G      G/A      A/A
  19    rs12610356 COUNTS        0       10       30
  19    rs12610356   FREQ        0     0.25     0.75
  19    rs12610356   MEAN       NA    0.474   0.5265
  19    rs12610356     SD       NA   0.1283  0.09812
  19   rs115852443   GENO      G/G      G/A      A/A
  19   rs115852443 COUNTS        0        5       35
  19   rs115852443   FREQ        0    0.125    0.875
  19   rs115852443   MEAN       NA   0.4736    0.519
  19   rs115852443     SD       NA   0.1594  0.09962
  19    rs73923404   GENO      T/T      T/C      C/C
  19    rs73923404 COUNTS        1        7       32
  19    rs73923404   FREQ    0.025    0.175      0.8
  19    rs73923404   MEAN   0.4815   0.5738   0.5011
  19    rs73923404     SD        0  0.07264   0.1114
  19   rs142372412   GENO    TA/TA     TA/T      T/T
  19   rs142372412 COUNTS        2       12       26
  19   rs142372412   FREQ     0.05      0.3     0.65
  19   rs142372412   MEAN    0.594   0.5249   0.5018
  19   rs142372412     SD  0.06291  0.04703   0.1268
  19      rs525452   GENO      G/G      G/C      C/C
  19      rs525452 COUNTS        1        9       30
  19      rs525452   FREQ    0.025    0.225     0.75
  19      rs525452   MEAN   0.3954   0.4915   0.5238
  19      rs525452     SD        0   0.1473  0.09341
  19      rs628271   GENO      C/C      C/T      T/T
  19      rs628271 COUNTS        1       15       24
  19      rs628271   FREQ    0.025    0.375      0.6
  19      rs628271   MEAN   0.3954   0.5111   0.5197
  19      rs628271     SD        0   0.1006   0.1126
  19    rs73923405   GENO      C/C      C/T      T/T
  19    rs73923405 COUNTS        1        7       32
  19    rs73923405   FREQ    0.025    0.175      0.8
  19    rs73923405   MEAN   0.4815   0.5574   0.5047
  19    rs73923405     SD        0   0.0735   0.1134
  19   rs149586693   GENO      G/G      G/C      C/C
  19   rs149586693 COUNTS        0        6       34
  19   rs149586693   FREQ        0     0.15     0.85
  19   rs149586693   MEAN       NA   0.4744   0.5202
  19   rs149586693     SD       NA   0.1697  0.09427
  19   rs113774422   GENO      G/G      G/A      A/A
  19   rs113774422 COUNTS        2        6       32
  19   rs113774422   FREQ     0.05     0.15      0.8
  19   rs113774422   MEAN   0.4104   0.5179   0.5189
  19   rs113774422     SD  0.02117   0.1948  0.08717
  19      rs555836   GENO      T/T      T/C      C/C
  19      rs555836 COUNTS        7       15       18
  19      rs555836   FREQ    0.175    0.375     0.45
  19      rs555836   MEAN   0.5574   0.4647   0.5367
  19      rs555836     SD  0.05239   0.1354  0.08268
  19     rs2024163   GENO      C/C      C/T      T/T
  19     rs2024163 COUNTS        1       13       26
  19     rs2024163   FREQ    0.025    0.325     0.65
  19     rs2024163   MEAN   0.5245   0.5224   0.5084
  19     rs2024163     SD        0  0.06147   0.1266
  19      rs481912   GENO      T/T      T/C      C/C
  19      rs481912 COUNTS        4       11       25
  19      rs481912   FREQ      0.1    0.275    0.625
  19      rs481912   MEAN   0.5597   0.5226   0.5019
  19      rs481912     SD  0.05728  0.04866   0.1294
  19    rs55831999   GENO      C/C      C/T      T/T
  19    rs55831999 COUNTS        1        6       33
  19    rs55831999   FREQ    0.025     0.15    0.825
  19    rs55831999   MEAN   0.4815   0.5662   0.5047
  19    rs55831999     SD        0   0.0764   0.1116
  19    rs28436149   GENO      G/G      G/A      A/A
  19    rs28436149 COUNTS        2        6       32
  19    rs28436149   FREQ     0.05     0.15      0.8
  19    rs28436149   MEAN   0.4104   0.5179   0.5189
  19    rs28436149     SD  0.02117   0.1948  0.08717
  19    rs58761764   GENO      A/A      A/G      G/G
  19    rs58761764 COUNTS        1        6       33
  19    rs58761764   FREQ    0.025     0.15    0.825
  19    rs58761764   MEAN   0.4815   0.5662   0.5047
  19    rs58761764     SD        0   0.0764   0.1116
  19      rs671892   GENO      A/A      A/G      G/G
  19      rs671892 COUNTS        0       10       30
  19      rs671892   FREQ        0     0.25     0.75
  19      rs671892   MEAN       NA   0.4925   0.5203
  19      rs671892     SD       NA   0.1326  0.09894
  19    rs73923406   GENO      A/A      A/C      C/C
  19    rs73923406 COUNTS        1        6       33
  19    rs73923406   FREQ    0.025     0.15    0.825
  19    rs73923406   MEAN   0.4815   0.5662   0.5047
  19    rs73923406     SD        0   0.0764   0.1116
  19      rs581910   GENO      T/T      T/C      C/C
  19      rs581910 COUNTS        1       15       24
  19      rs581910   FREQ    0.025    0.375      0.6
  19      rs581910   MEAN   0.4815   0.5244   0.5078
  19      rs581910     SD        0   0.1251  0.09899
  19     rs7248008   GENO      T/T      T/C      C/C
  19     rs7248008 COUNTS        0       11       29
  19     rs7248008   FREQ        0    0.275    0.725
  19     rs7248008   MEAN       NA   0.5072   0.5157
  19     rs7248008     SD       NA    0.135  0.09733
  19    rs73923408   GENO      T/T      T/C      C/C
  19    rs73923408 COUNTS        1        6       33
  19    rs73923408   FREQ    0.025     0.15    0.825
  19    rs73923408   MEAN   0.4815   0.5662   0.5047
  19    rs73923408     SD        0   0.0764   0.1116
  19    rs10404724   GENO      G/G      G/A      A/A
  19    rs10404724 COUNTS        0        4       36
  19    rs10404724   FREQ        0      0.1      0.9
  19    rs10404724   MEAN       NA   0.5677   0.5073
  19    rs10404724     SD       NA      0.1   0.1076
  19    rs76049419   GENO      G/G      G/A      A/A
  19    rs76049419 COUNTS        0       10       30
  19    rs76049419   FREQ        0     0.25     0.75
  19    rs76049419   MEAN       NA   0.4549   0.5329
  19    rs76049419     SD       NA   0.1688  0.07097
  19    rs73923409   GENO      A/A      A/G      G/G
  19    rs73923409 COUNTS        1        6       33
  19    rs73923409   FREQ    0.025     0.15    0.825
  19    rs73923409   MEAN   0.4815   0.5662   0.5047
  19    rs73923409     SD        0   0.0764   0.1116
  19    rs73923410   GENO      T/T      T/C      C/C
  19    rs73923410 COUNTS        1        6       33
  19    rs73923410   FREQ    0.025     0.15    0.825
  19    rs73923410   MEAN   0.4815   0.5662   0.5047
  19    rs73923410     SD        0   0.0764   0.1116
  19    rs10425737   GENO      T/T      T/A      A/A
  19    rs10425737 COUNTS        4       11       25
  19    rs10425737   FREQ      0.1    0.275    0.625
  19    rs10425737   MEAN   0.5597   0.5226   0.5019
  19    rs10425737     SD  0.05728  0.04866   0.1294
  19    rs10406420   GENO      G/G      G/T      T/T
  19    rs10406420 COUNTS        4       11       25
  19    rs10406420   FREQ      0.1    0.275    0.625
  19    rs10406420   MEAN   0.5597   0.5226   0.5019
  19    rs10406420     SD  0.05728  0.04866   0.1294
  19    rs10412262   GENO      T/T      T/C      C/C
  19    rs10412262 COUNTS        1       14       25
  19    rs10412262   FREQ    0.025     0.35    0.625
  19    rs10412262   MEAN   0.4815   0.5272   0.5069
  19    rs10412262     SD        0   0.1293  0.09701
  19   rs111536113   GENO      G/G      G/A      A/A
  19   rs111536113 COUNTS        0        7       33
  19   rs111536113   FREQ        0    0.175    0.825
  19   rs111536113   MEAN       NA   0.4774    0.521
  19   rs111536113     SD       NA   0.1551  0.09563
  19    rs78060389   GENO      A/A      A/T      T/T
  19    rs78060389 COUNTS        0        7       33
  19    rs78060389   FREQ        0    0.175    0.825
  19    rs78060389   MEAN       NA   0.4774    0.521
  19    rs78060389     SD       NA   0.1551  0.09563
  19   rs116302592   GENO      C/C      C/T      T/T
  19   rs116302592 COUNTS        1        6       33
  19   rs116302592   FREQ    0.025     0.15    0.825
  19   rs116302592   MEAN   0.4815   0.5662   0.5047
  19   rs116302592     SD        0   0.0764   0.1116
  19   rs200668543   GENO      C/C    C/CAT  CAT/CAT
  19   rs200668543 COUNTS        0        4       36
  19   rs200668543   FREQ        0      0.1      0.9
  19   rs200668543   MEAN       NA   0.4808    0.517
  19   rs200668543     SD       NA   0.2074  0.09476
  19    rs56023496   GENO      G/G      G/A      A/A
  19    rs56023496 COUNTS        0       13       27
  19    rs56023496   FREQ        0    0.325    0.675
  19    rs56023496   MEAN       NA   0.4933    0.523
  19    rs56023496     SD       NA   0.1239  0.09923
  19    rs56304400   GENO      G/G      G/A      A/A
  19    rs56304400 COUNTS        0       11       29
  19    rs56304400   FREQ        0    0.275    0.725
  19    rs56304400   MEAN       NA   0.4985    0.519
  19    rs56304400     SD       NA   0.1314  0.09855
  19   rs532372618   GENO TATAC/TATAC  TATAC/T      T/T
  19   rs532372618 COUNTS        0       10       30
  19   rs532372618   FREQ        0     0.25     0.75
  19   rs532372618   MEAN       NA   0.5435   0.5033
  19   rs532372618     SD       NA  0.05074   0.1193
  19     rs4807830   GENO      T/T      T/C      C/C
  19     rs4807830 COUNTS        1       14       25
  19     rs4807830   FREQ    0.025     0.35    0.625
  19     rs4807830   MEAN   0.5245   0.5134   0.5129
  19     rs4807830     SD        0  0.06812   0.1271
  19     rs4807831   GENO      T/T      T/C      C/C
  19     rs4807831 COUNTS        6       18       16
  19     rs4807831   FREQ     0.15     0.45      0.4
  19     rs4807831   MEAN   0.4943   0.5164   0.5171
  19     rs4807831     SD  0.07333   0.1162   0.1123
  19    rs80012190   GENO      G/G      G/C      C/C
  19    rs80012190 COUNTS        0        7       33
  19    rs80012190   FREQ        0    0.175    0.825
  19    rs80012190   MEAN       NA   0.4774    0.521
  19    rs80012190     SD       NA   0.1551  0.09563
  19   rs571174580   GENO  CTT/CTT    CTT/C      C/C
  19   rs571174580 COUNTS        1       17       22
  19   rs571174580   FREQ    0.025    0.425     0.55
  19   rs571174580   MEAN   0.5128   0.5073   0.5181
  19   rs571174580     SD        0   0.1081   0.1113
  19   rs114737389   GENO      T/T      T/C      C/C
  19   rs114737389 COUNTS        0       10       30
  19   rs114737389   FREQ        0     0.25     0.75
  19   rs114737389   MEAN       NA   0.4549   0.5329
  19   rs114737389     SD       NA   0.1688  0.07097
  19   rs142520289   GENO      T/T      T/C      C/C
  19   rs142520289 COUNTS        0        8       32
  19   rs142520289   FREQ        0      0.2      0.8
  19   rs142520289   MEAN       NA   0.4409   0.5315
  19   rs142520289     SD       NA   0.1742  0.07686
  19   rs530500429   GENO    CA/CA     CA/C      C/C
  19   rs530500429 COUNTS        0       11       29
  19   rs530500429   FREQ        0    0.275    0.725
  19   rs530500429   MEAN       NA   0.4749   0.5279
  19   rs530500429     SD       NA   0.1236   0.0987
  19    rs75844401   GENO      A/A      A/G      G/G
  19    rs75844401 COUNTS        1        6       33
  19    rs75844401   FREQ    0.025     0.15    0.825
  19    rs75844401   MEAN   0.4815   0.5662   0.5047
  19    rs75844401     SD        0   0.0764   0.1116
  19     rs6510864   GENO      G/G      G/A      A/A
  19     rs6510864 COUNTS        1       13       26
  19     rs6510864   FREQ    0.025    0.325     0.65
  19     rs6510864   MEAN   0.6546   0.5006   0.5143
  19     rs6510864     SD        0   0.1205   0.1004
  19     rs6510865   GENO      C/C      C/T      T/T
  19     rs6510865 COUNTS        1       13       26
  19     rs6510865   FREQ    0.025    0.325     0.65
  19     rs6510865   MEAN   0.5245   0.5027   0.5182
  19     rs6510865     SD        0  0.05758   0.1274
  19     rs6510866   GENO      G/G      G/A      A/A
  19     rs6510866 COUNTS        3       17       20
  19     rs6510866   FREQ    0.075    0.425      0.5
  19     rs6510866   MEAN   0.5789    0.512   0.5047
  19     rs6510866     SD  0.08858   0.1137   0.1054
  19      rs527515   GENO      T/T      T/C      C/C
  19      rs527515 COUNTS        6       15       19
  19      rs527515   FREQ     0.15    0.375    0.475
  19      rs527515   MEAN   0.5587    0.467   0.5356
  19      rs527515     SD  0.05726   0.1365   0.0805
  19    rs75734271   GENO      C/C      C/T      T/T
  19    rs75734271 COUNTS        0        4       36
  19    rs75734271   FREQ        0      0.1      0.9
  19    rs75734271   MEAN       NA   0.5595   0.5082
  19    rs75734271     SD       NA  0.09117   0.1087
  19      rs552320   GENO      A/A      A/G      G/G
  19      rs552320 COUNTS        1       15       24
  19      rs552320   FREQ    0.025    0.375      0.6
  19      rs552320   MEAN   0.4815   0.5244   0.5078
  19      rs552320     SD        0   0.1251  0.09899
  19     rs7259058   GENO      T/T      T/C      C/C
  19     rs7259058 COUNTS        1        6       33
  19     rs7259058   FREQ    0.025     0.15    0.825
  19     rs7259058   MEAN   0.4815   0.5662   0.5047
  19     rs7259058     SD        0   0.0764   0.1116
  19   rs140982422   GENO      C/C      C/T      T/T
  19   rs140982422 COUNTS        1        6       33
  19   rs140982422   FREQ    0.025     0.15    0.825
  19   rs140982422   MEAN   0.4815   0.5662   0.5047
  19   rs140982422     SD        0   0.0764   0.1116
  19    rs10407747   GENO      T/T      T/C      C/C
  19    rs10407747 COUNTS        1        7       32
  19    rs10407747   FREQ    0.025    0.175      0.8
  19    rs10407747   MEAN   0.4254   0.5004   0.5189
  19    rs10407747     SD        0   0.1838  0.08717
  19   rs115063080   GENO      T/T      T/G      G/G
  19   rs115063080 COUNTS        0        4       36
  19   rs115063080   FREQ        0      0.1      0.9
  19   rs115063080   MEAN       NA   0.5595   0.5082
  19   rs115063080     SD       NA  0.09117   0.1087
  19      rs434040   GENO      C/C      C/T      T/T
  19      rs434040 COUNTS        2       17       21
  19      rs434040   FREQ     0.05    0.425    0.525
  19      rs434040   MEAN    0.568   0.5174   0.5049
  19      rs434040     SD   0.1224   0.1157   0.1027
  19   rs113822695   GENO      G/G      G/A      A/A
  19   rs113822695 COUNTS        0        4       36
  19   rs113822695   FREQ        0      0.1      0.9
  19   rs113822695   MEAN       NA   0.5595   0.5082
  19   rs113822695     SD       NA  0.09117   0.1087
  19    rs58052845   GENO      T/T      T/C      C/C
  19    rs58052845 COUNTS        1        6       33
  19    rs58052845   FREQ    0.025     0.15    0.825
  19    rs58052845   MEAN   0.4815   0.5662   0.5047
  19    rs58052845     SD        0   0.0764   0.1116
  19   rs141573296   GENO      T/T T/TCTCCTCCTCCTC TCTCCTCCTCCTC/TCTCCTCCTCCTC
  19   rs141573296 COUNTS        0        9       31
  19   rs141573296   FREQ        0    0.225    0.775
  19   rs141573296   MEAN       NA   0.4337   0.5365
  19   rs141573296     SD       NA   0.1643  0.07264
  19   rs201860571   GENO      C/C C/CCTCCTT CCTCCTT/CCTCCTT
  19   rs201860571 COUNTS        0        4       36
  19   rs201860571   FREQ        0      0.1      0.9
  19   rs201860571   MEAN       NA   0.5595   0.5082
  19   rs201860571     SD       NA  0.09117   0.1087
  19      rs372890   GENO      T/T      T/C      C/C
  19      rs372890 COUNTS        0        8       32
  19      rs372890   FREQ        0      0.2      0.8
  19      rs372890   MEAN       NA   0.4769   0.5225
  19      rs372890     SD       NA   0.1436  0.09678
  19     rs1270038   GENO      G/G      G/C      C/C
  19     rs1270038 COUNTS        2       17       21
  19     rs1270038   FREQ     0.05    0.425    0.525
  19     rs1270038   MEAN    0.568   0.5174   0.5049
  19     rs1270038     SD   0.1224   0.1157   0.1027
  19    rs79786852   GENO      A/A      A/G      G/G
  19    rs79786852 COUNTS        0        5       35
  19    rs79786852   FREQ        0    0.125    0.875
  19    rs79786852   MEAN       NA   0.5313   0.5108
  19    rs79786852     SD       NA  0.08016   0.1112
  19    rs74821533   GENO      A/A      A/G      G/G
  19    rs74821533 COUNTS        1        7       32
  19    rs74821533   FREQ    0.025    0.175      0.8
  19    rs74821533   MEAN   0.4254   0.5004   0.5189
  19    rs74821533     SD        0   0.1838  0.08717
  19      rs494642   GENO      T/T      T/C      C/C
  19      rs494642 COUNTS        3       11       26
  19      rs494642   FREQ    0.075    0.275     0.65
  19      rs494642   MEAN   0.5631   0.5257   0.5024
  19      rs494642     SD  0.06965  0.04924   0.1268
  19    rs73923411   GENO      G/G      G/C      C/C
  19    rs73923411 COUNTS        1        6       33
  19    rs73923411   FREQ    0.025     0.15    0.825
  19    rs73923411   MEAN   0.4815   0.5662   0.5047
  19    rs73923411     SD        0   0.0764   0.1116
  19    rs57828334   GENO      A/A      A/G      G/G
  19    rs57828334 COUNTS        0       10       30
  19    rs57828334   FREQ        0     0.25     0.75
  19    rs57828334   MEAN       NA   0.4549   0.5329
  19    rs57828334     SD       NA   0.1688  0.07097
  19      rs574567   GENO      T/T      T/C      C/C
  19      rs574567 COUNTS        0        8       32
  19      rs574567   FREQ        0      0.2      0.8
  19      rs574567   MEAN       NA   0.4769   0.5225
  19      rs574567     SD       NA   0.1436  0.09678
  19    rs67982039   GENO      G/G G/GACCCTAATCT GACCCTAATCT/GACCCTAATCT
  19    rs67982039 COUNTS        0        9       31
  19    rs67982039   FREQ        0    0.225    0.775
  19    rs67982039   MEAN       NA   0.4966   0.5182
  19    rs67982039     SD       NA   0.1468  0.09528
  19    rs73923412   GENO      T/T      T/C      C/C
  19    rs73923412 COUNTS        1        6       33
  19    rs73923412   FREQ    0.025     0.15    0.825
  19    rs73923412   MEAN   0.4815   0.5662   0.5047
  19    rs73923412     SD        0   0.0764   0.1116
  19     rs1638538   GENO      G/G      G/C      C/C
  19     rs1638538 COUNTS        5       15       20
  19     rs1638538   FREQ    0.125    0.375      0.5
  19     rs1638538   MEAN   0.5441   0.5396    0.486
  19     rs1638538     SD  0.06069  0.06493   0.1346
  19   rs111653728   GENO      A/A      A/G      G/G
  19   rs111653728 COUNTS        0        6       34
  19   rs111653728   FREQ        0     0.15     0.85
  19   rs111653728   MEAN       NA   0.4744   0.5202
  19   rs111653728     SD       NA   0.1697  0.09427
  19      rs731773   GENO      C/C      C/T      T/T
  19      rs731773 COUNTS        0        5       35
  19      rs731773   FREQ        0    0.125    0.875
  19      rs731773   MEAN       NA   0.5377   0.5099
  19      rs731773     SD       NA  0.07339   0.1116
  19      rs398592   GENO      T/T      T/C      C/C
  19      rs398592 COUNTS        1        6       33
  19      rs398592   FREQ    0.025     0.15    0.825
  19      rs398592   MEAN   0.5466   0.4674   0.5207
  19      rs398592     SD        0    0.167   0.0957
  19    rs80255471   GENO      C/C      C/G      G/G
  19    rs80255471 COUNTS        0        6       34
  19    rs80255471   FREQ        0     0.15     0.85
  19    rs80255471   MEAN       NA   0.4451   0.5254
  19    rs80255471     SD       NA    0.176   0.0888
  19   rs563082656   GENO      T/T     T/TA    TA/TA
  19   rs563082656 COUNTS        2       13       25
  19   rs563082656   FREQ     0.05    0.325    0.625
  19   rs563082656   MEAN     0.59   0.5035   0.5123
  19   rs563082656     SD    0.087   0.1403  0.08928
  19    rs79314920   GENO      G/G      G/C      C/C
  19    rs79314920 COUNTS        0        4       36
  19    rs79314920   FREQ        0      0.1      0.9
  19    rs79314920   MEAN       NA   0.5085   0.5139
  19    rs79314920     SD       NA  0.03864   0.1126
  19    rs71942694   GENO      C/C   C/CGAG CGAG/CGAG
  19    rs71942694 COUNTS        0        5       35
  19    rs71942694   FREQ        0    0.125    0.875
  19    rs71942694   MEAN       NA   0.5377   0.5099
  19    rs71942694     SD       NA  0.07339   0.1116
  19    rs11880463   GENO      G/G      G/A      A/A
  19    rs11880463 COUNTS        0       10       30
  19    rs11880463   FREQ        0     0.25     0.75
  19    rs11880463   MEAN       NA   0.5345   0.5063
  19    rs11880463     SD       NA  0.07254   0.1167
  19      rs452767   GENO      T/T      T/C      C/C
  19      rs452767 COUNTS        7       25        8
  19      rs452767   FREQ    0.175    0.625      0.2
  19      rs452767   MEAN   0.5521   0.5243   0.4453
  19      rs452767     SD  0.07484  0.06737   0.1908
  19     rs2302222   GENO      C/C      C/T      T/T
  19     rs2302222 COUNTS        0        5       35
  19     rs2302222   FREQ        0    0.125    0.875
  19     rs2302222   MEAN       NA   0.5377   0.5099
  19     rs2302222     SD       NA  0.07339   0.1116
  19    rs57452891   GENO      A/A      A/G      G/G
  19    rs57452891 COUNTS        0        5       35
  19    rs57452891   FREQ        0    0.125    0.875
  19    rs57452891   MEAN       NA   0.5428   0.5091
  19    rs57452891     SD       NA  0.04682    0.113
  19    esv3643546   GENO ACACAAACACCCGCCCACACACGCCCACGCAGCCCCGTTCACGACGGCCACAGAGAGGGAGCGCGTG/ACACAAACACCCGCCCACACACGCCCACGCAGCCCCGTTCACGACGGCCACAGAGAGGGAGCGCGTG ACACAAACACCCGCCCACACACGCCCACGCAGCCCCGTTCACGACGGCCACAGAGAGGGAGCGCGTG/A      A/A
  19    esv3643546 COUNTS        0       25       15
  19    esv3643546   FREQ        0    0.625    0.375
  19    esv3643546   MEAN       NA   0.4975   0.5397
  19    esv3643546     SD       NA    0.123  0.06991
  19      rs398462   GENO      C/C      C/T      T/T
  19      rs398462 COUNTS        3       15       22
  19      rs398462   FREQ    0.075    0.375     0.55
  19      rs398462   MEAN   0.5728   0.4799    0.528
  19      rs398462     SD  0.07682   0.1461  0.07085
  19      rs454532   GENO      C/C      C/T      T/T
  19      rs454532 COUNTS        9       21       10
  19      rs454532   FREQ    0.225    0.525     0.25
  19      rs454532   MEAN   0.4515   0.5297   0.5348
  19      rs454532     SD   0.1795    0.072  0.06831
  19   rs115849142   GENO      T/T      T/C      C/C
  19   rs115849142 COUNTS        0        7       33
  19   rs115849142   FREQ        0    0.175    0.825
  19   rs115849142   MEAN       NA   0.4523   0.5263
  19   rs115849142     SD       NA   0.1618  0.09001
  19      rs672355   GENO      G/G      G/C      C/C
  19      rs672355 COUNTS        0        4       36
  19      rs672355   FREQ        0      0.1      0.9
  19      rs672355   MEAN       NA   0.5122   0.5135
  19      rs672355     SD       NA  0.02514   0.1129
  19    rs12984893   GENO      T/T      T/C      C/C
  19    rs12984893 COUNTS        0        5       35
  19    rs12984893   FREQ        0    0.125    0.875
  19    rs12984893   MEAN       NA   0.5377   0.5099
  19    rs12984893     SD       NA  0.07339   0.1116
  19    rs12974931   GENO      A/A      A/G      G/G
  19    rs12974931 COUNTS        0        5       35
  19    rs12974931   FREQ        0    0.125    0.875
  19    rs12974931   MEAN       NA   0.5377   0.5099
  19    rs12974931     SD       NA  0.07339   0.1116
  19   rs112110212   GENO GCAAC/GCAAC  GCAAC/G      G/G
  19   rs112110212 COUNTS        0        5       35
  19   rs112110212   FREQ        0    0.125    0.875
  19   rs112110212   MEAN       NA   0.5162   0.5129
  19   rs112110212     SD       NA     0.22  0.08651
  19    rs78125990   GENO      A/A      A/C      C/C
  19    rs78125990 COUNTS        0        4       36
  19    rs78125990   FREQ        0      0.1      0.9
  19    rs78125990   MEAN       NA   0.5122   0.5135
  19    rs78125990     SD       NA  0.02514   0.1129
  19    rs73923415   GENO      A/A      A/G      G/G
  19    rs73923415 COUNTS        0        4       36
  19    rs73923415   FREQ        0      0.1      0.9
  19    rs73923415   MEAN       NA   0.5227   0.5123
  19    rs73923415     SD       NA  0.06708   0.1114
  19     rs6510867   GENO      T/T      T/C      C/C
  19     rs6510867 COUNTS        1        7       32
  19     rs6510867   FREQ    0.025    0.175      0.8
  19     rs6510867   MEAN   0.5466   0.4722   0.5213
  19     rs6510867     SD        0    0.153  0.09716
  19   rs114512659   GENO      G/G      G/C      C/C
  19   rs114512659 COUNTS        0        5       35
  19   rs114512659   FREQ        0    0.125    0.875
  19   rs114512659   MEAN       NA   0.4736    0.519
  19   rs114512659     SD       NA   0.1594  0.09962
  19     rs8103398   GENO      T/T      T/C      C/C
  19     rs8103398 COUNTS        0        5       35
  19     rs8103398   FREQ        0    0.125    0.875
  19     rs8103398   MEAN       NA   0.5525   0.5078
  19     rs8103398     SD       NA  0.04063   0.1128
  19    rs28421560   GENO      G/G      G/A      A/A
  19    rs28421560 COUNTS        3       16       21
  19    rs28421560   FREQ    0.075      0.4    0.525
  19    rs28421560   MEAN   0.5318   0.4871   0.5307
  19    rs28421560     SD  0.04894   0.1273   0.0953
  19     rs3795017   GENO      A/A      A/G      G/G
  19     rs3795017 COUNTS        1       11       28
  19     rs3795017   FREQ    0.025    0.275      0.7
  19     rs3795017   MEAN   0.4562   0.5102   0.5166
  19     rs3795017     SD        0  0.06004    0.123
  19     rs3795016   GENO      A/A      A/C      C/C
  19     rs3795016 COUNTS        2       16       22
  19     rs3795016   FREQ     0.05      0.4     0.55
  19     rs3795016   MEAN    0.486   0.5189   0.5118
  19     rs3795016     SD  0.04208  0.06546   0.1345
  19   rs143140157   GENO      A/A      A/G      G/G
  19   rs143140157 COUNTS        0        6       34
  19   rs143140157   FREQ        0     0.15     0.85
  19   rs143140157   MEAN       NA   0.4801   0.5192
  19   rs143140157     SD       NA   0.1434   0.1011
  19      rs530942   GENO      G/G      G/A      A/A
  19      rs530942 COUNTS        0        7       33
  19      rs530942   FREQ        0    0.175    0.825
  19      rs530942   MEAN       NA   0.4623   0.5242
  19      rs530942     SD       NA  0.05681   0.1127
  19   rs114090653   GENO      T/T      T/C      C/C
  19   rs114090653 COUNTS        0        4       36
  19   rs114090653   FREQ        0      0.1      0.9
  19   rs114090653   MEAN       NA   0.5189   0.5127
  19   rs114090653     SD       NA   0.0732   0.1111
  19    rs78985335   GENO      A/A      A/G      G/G
  19    rs78985335 COUNTS        0        6       34
  19    rs78985335   FREQ        0     0.15     0.85
  19    rs78985335   MEAN       NA   0.4451   0.5254
  19    rs78985335     SD       NA    0.176   0.0888
  19   rs147242114   GENO      G/G      G/A      A/A
  19   rs147242114 COUNTS        0        8       32
  19   rs147242114   FREQ        0      0.2      0.8
  19   rs147242114   MEAN       NA   0.5907    0.494
  19   rs147242114     SD       NA  0.07465   0.1061
  19   rs115099377   GENO      T/T      T/G      G/G
  19   rs115099377 COUNTS        0        5       35
  19   rs115099377   FREQ        0    0.125    0.875
  19   rs115099377   MEAN       NA   0.4736    0.519
  19   rs115099377     SD       NA   0.1594  0.09962
  19   rs112842748   GENO      C/C      C/T      T/T
  19   rs112842748 COUNTS        2       10       28
  19   rs112842748   FREQ     0.05     0.25      0.7
  19   rs112842748   MEAN   0.5401   0.4874   0.5207
  19   rs112842748     SD  0.08284   0.1412  0.09661
  19    rs75933578   GENO      A/A      A/G      G/G
  19    rs75933578 COUNTS        0        6       34
  19    rs75933578   FREQ        0     0.15     0.85
  19    rs75933578   MEAN       NA   0.4775   0.5197
  19    rs75933578     SD       NA   0.1429    0.101
  19   rs111638245   GENO      A/A      A/G      G/G
  19   rs111638245 COUNTS        0        4       36
  19   rs111638245   FREQ        0      0.1      0.9
  19   rs111638245   MEAN       NA   0.4651   0.5187
  19   rs111638245     SD       NA   0.2139  0.09266
  19    rs10408217   GENO      C/C      C/A      A/A
  19    rs10408217 COUNTS        3        9       28
  19    rs10408217   FREQ    0.075    0.225      0.7
  19    rs10408217   MEAN   0.5422   0.4809   0.5207
  19    rs10408217     SD   0.0587   0.1482  0.09661
  19    rs10411237   GENO      A/A      A/G      G/G
  19    rs10411237 COUNTS       10       12       18
  19    rs10411237   FREQ     0.25      0.3     0.45
  19    rs10411237   MEAN   0.4924   0.4841   0.5445
  19    rs10411237     SD   0.1543   0.1094  0.06415
  19    rs11879954   GENO      C/C      C/T      T/T
  19    rs11879954 COUNTS       10       12       18
  19    rs11879954   FREQ     0.25      0.3     0.45
  19    rs11879954   MEAN   0.4924   0.4841   0.5445
  19    rs11879954     SD   0.1543   0.1094  0.06415
  19    rs11881902   GENO      A/A      A/G      G/G
  19    rs11881902 COUNTS       10       12       18
  19    rs11881902   FREQ     0.25      0.3     0.45
  19    rs11881902   MEAN   0.4924   0.4841   0.5445
  19    rs11881902     SD   0.1543   0.1094  0.06415
  19    rs10420456   GENO      C/C      C/T      T/T
  19    rs10420456 COUNTS        0        8       32
  19    rs10420456   FREQ        0      0.2      0.8
  19    rs10420456   MEAN       NA   0.5907    0.494
  19    rs10420456     SD       NA  0.07465   0.1061
  19   rs145849096   GENO      A/A      A/G      G/G
  19   rs145849096 COUNTS        1        4       35
  19   rs145849096   FREQ    0.025      0.1    0.875
  19   rs145849096   MEAN   0.4815   0.4698   0.5192
  19   rs145849096     SD        0   0.2356  0.08939
  19    rs10420873   GENO      A/A      A/T      T/T
  19    rs10420873 COUNTS        1        4       35
  19    rs10420873   FREQ    0.025      0.1    0.875
  19    rs10420873   MEAN   0.5986   0.5066   0.5117
  19    rs10420873     SD        0  0.05785   0.1125
  19    rs10418579   GENO      A/A      A/G      G/G
  19    rs10418579 COUNTS        0        8       32
  19    rs10418579   FREQ        0      0.2      0.8
  19    rs10418579   MEAN       NA   0.5907    0.494
  19    rs10418579     SD       NA  0.07465   0.1061
  19    rs73547541   GENO      A/A      A/G      G/G
  19    rs73547541 COUNTS        0       11       29
  19    rs73547541   FREQ        0    0.275    0.725
  19    rs73547541   MEAN       NA   0.5259   0.5086
  19    rs73547541     SD       NA  0.05787   0.1213
  19    rs76045003   GENO      C/C      C/T      T/T
  19    rs76045003 COUNTS        0        6       34
  19    rs76045003   FREQ        0     0.15     0.85
  19    rs76045003   MEAN       NA   0.4775   0.5197
  19    rs76045003     SD       NA   0.1429    0.101
  19    rs79342694   GENO      C/C      C/G      G/G
  19    rs79342694 COUNTS        0        4       36
  19    rs79342694   FREQ        0      0.1      0.9
  19    rs79342694   MEAN       NA     0.54   0.5104
  19    rs79342694     SD       NA  0.07613   0.1105
  19   rs183550614   GENO      C/C      C/T      T/T
  19   rs183550614 COUNTS        0        6       34
  19   rs183550614   FREQ        0     0.15     0.85
  19   rs183550614   MEAN       NA   0.5054   0.5148
  19   rs183550614     SD       NA  0.09559   0.1104
  19    rs10402257   GENO      T/T      T/C      C/C
  19    rs10402257 COUNTS        0        4       36
  19    rs10402257   FREQ        0      0.1      0.9
  19    rs10402257   MEAN       NA     0.54   0.5104
  19    rs10402257     SD       NA  0.07613   0.1105
  19    rs10403518   GENO      A/A      A/G      G/G
  19    rs10403518 COUNTS        1        8       31
  19    rs10403518   FREQ    0.025      0.2    0.775
  19    rs10403518   MEAN   0.5245    0.494    0.518
  19    rs10403518     SD        0  0.04805   0.1195
  19    rs10409633   GENO      T/T      T/A      A/A
  19    rs10409633 COUNTS        0        4       36
  19    rs10409633   FREQ        0      0.1      0.9
  19    rs10409633   MEAN       NA     0.54   0.5104
  19    rs10409633     SD       NA  0.07613   0.1105
  19      rs563793   GENO      A/A      A/G      G/G
  19      rs563793 COUNTS        1       17       22
  19      rs563793   FREQ    0.025    0.425     0.55
  19      rs563793   MEAN   0.5245   0.5208   0.5071
  19      rs563793     SD        0  0.06378   0.1347
  19      rs563771   GENO      C/C      C/T      T/T
  19      rs563771 COUNTS        9       18       13
  19      rs563771   FREQ    0.225     0.45    0.325
  19      rs563771   MEAN   0.5235   0.5072   0.5149
  19      rs563771     SD  0.04313   0.1026   0.1451
  19      rs598236   GENO      T/T      T/C      C/C
  19      rs598236 COUNTS        1        8       31
  19      rs598236   FREQ    0.025      0.2    0.775
  19      rs598236   MEAN   0.5245    0.494    0.518
  19      rs598236     SD        0  0.04805   0.1195
  19      rs585107   GENO      G/G      G/A      A/A
  19      rs585107 COUNTS        3       16       21
  19      rs585107   FREQ    0.075      0.4    0.525
  19      rs585107   MEAN   0.4992    0.521   0.5095
  19      rs585107     SD  0.03606   0.1024   0.1196
  19   rs114389016   GENO      A/A      A/G      G/G
  19   rs114389016 COUNTS        0        5       35
  19   rs114389016   FREQ        0    0.125    0.875
  19   rs114389016   MEAN       NA   0.4736    0.519
  19   rs114389016     SD       NA   0.1594  0.09962
  19   rs143193745   GENO      T/T      T/C      C/C
  19   rs143193745 COUNTS        0        6       34
  19   rs143193745   FREQ        0     0.15     0.85
  19   rs143193745   MEAN       NA   0.5054   0.5148
  19   rs143193745     SD       NA  0.09559   0.1104
  19      rs528062   GENO      T/T      T/G      G/G
  19      rs528062 COUNTS        1       17       22
  19      rs528062   FREQ    0.025    0.425     0.55
  19      rs528062   MEAN   0.5245   0.5208   0.5071
  19      rs528062     SD        0  0.06378   0.1347
  19   rs145663572   GENO      A/A      A/G      G/G
  19   rs145663572 COUNTS        0        8       32
  19   rs145663572   FREQ        0      0.2      0.8
  19   rs145663572   MEAN       NA   0.5907    0.494
  19   rs145663572     SD       NA  0.07465   0.1061
  19      rs505401   GENO      A/A      A/T      T/T
  19      rs505401 COUNTS        1       23       16
  19      rs505401   FREQ    0.025    0.575      0.4
  19      rs505401   MEAN   0.5245   0.5303   0.4883
  19      rs505401     SD        0   0.1005   0.1181
  19   rs367991289   GENO TTAAAATAAAA/TTAAAATAAAA TTAAAATAAAA/T      T/T
  19   rs367991289 COUNTS        0       17       23
  19   rs367991289   FREQ        0    0.425    0.575
  19   rs367991289   MEAN       NA   0.5514   0.4852
  19   rs367991289     SD       NA   0.1168  0.09223
  19   rs116414903   GENO      A/A      A/G      G/G
  19   rs116414903 COUNTS        1        5       34
  19   rs116414903   FREQ    0.025    0.125     0.85
  19   rs116414903   MEAN   0.4815   0.4705   0.5206
  19   rs116414903     SD        0    0.204  0.09038
  19    rs57740431   GENO      T/T      T/C      C/C
  19    rs57740431 COUNTS        0        6       34
  19    rs57740431   FREQ        0     0.15     0.85
  19    rs57740431   MEAN       NA   0.5054   0.5148
  19    rs57740431     SD       NA  0.09559   0.1104
  19      rs502646   GENO      G/G      G/T      T/T
  19      rs502646 COUNTS        3       16       21
  19      rs502646   FREQ    0.075      0.4    0.525
  19      rs502646   MEAN   0.4992    0.521   0.5095
  19      rs502646     SD  0.03606   0.1024   0.1196
  19    rs59836278   GENO      C/C     C/CT    CT/CT
  19    rs59836278 COUNTS        0       11       29
  19    rs59836278   FREQ        0    0.275    0.725
  19    rs59836278   MEAN       NA   0.5259   0.5086
  19    rs59836278     SD       NA  0.05787   0.1213
  19    rs10417339   GENO      T/T      T/G      G/G
  19    rs10417339 COUNTS        5       15       20
  19    rs10417339   FREQ    0.125    0.375      0.5
  19    rs10417339   MEAN   0.5557   0.5212   0.4969
  19    rs10417339     SD  0.07646    0.109   0.1131
  19    rs58546514   GENO      T/T      T/A      A/A
  19    rs58546514 COUNTS        0       11       29
  19    rs58546514   FREQ        0    0.275    0.725
  19    rs58546514   MEAN       NA   0.5259   0.5086
  19    rs58546514     SD       NA  0.05787   0.1213
  19   rs531706842   GENO      C/C     C/CT    CT/CT
  19   rs531706842 COUNTS        9       22        9
  19   rs531706842   FREQ    0.225     0.55    0.225
  19   rs531706842   MEAN   0.5237   0.5209   0.4847
  19   rs531706842     SD   0.0677  0.07135    0.192
  19    rs59045422   GENO      T/T      T/C      C/C
  19    rs59045422 COUNTS        0        8       32
  19    rs59045422   FREQ        0      0.2      0.8
  19    rs59045422   MEAN       NA   0.5278   0.5098
  19    rs59045422     SD       NA  0.05335   0.1172
  19   rs115371334   GENO      A/A      A/G      G/G
  19   rs115371334 COUNTS        0        6       34
  19   rs115371334   FREQ        0     0.15     0.85
  19   rs115371334   MEAN       NA   0.4775   0.5197
  19   rs115371334     SD       NA   0.1429    0.101
  19    rs57838932   GENO      A/A      A/G      G/G
  19    rs57838932 COUNTS        2       13       25
  19    rs57838932   FREQ     0.05    0.325    0.625
  19    rs57838932   MEAN   0.4985    0.512   0.5153
  19    rs57838932     SD  0.05096   0.1076   0.1129
  19      rs521878   GENO      T/T      T/C      C/C
  19      rs521878 COUNTS        0        5       35
  19      rs521878   FREQ        0    0.125    0.875
  19      rs521878   MEAN       NA   0.5365     0.51
  19      rs521878     SD       NA  0.06546   0.1122
  19   rs111480618   GENO      T/T      T/C      C/C
  19   rs111480618 COUNTS        1       12       27
  19   rs111480618   FREQ    0.025      0.3    0.675
  19   rs111480618   MEAN   0.5345   0.5015   0.5178
  19   rs111480618     SD        0   0.1082   0.1104
  19    rs12977353   GENO      A/A      A/G      G/G
  19    rs12977353 COUNTS        0        9       31
  19    rs12977353   FREQ        0    0.225    0.775
  19    rs12977353   MEAN       NA   0.5446   0.5043
  19    rs12977353     SD       NA    0.069   0.1153
  19      rs617748   GENO      G/G      G/A      A/A
  19      rs617748 COUNTS        0        5       35
  19      rs617748   FREQ        0    0.125    0.875
  19      rs617748   MEAN       NA   0.5365     0.51
  19      rs617748     SD       NA  0.06546   0.1122
  19      rs645760   GENO      A/A      A/C      C/C
  19      rs645760 COUNTS        1       17       22
  19      rs645760   FREQ    0.025    0.425     0.55
  19      rs645760   MEAN   0.5245   0.5208   0.5071
  19      rs645760     SD        0  0.06378   0.1347
  19     rs8105106   GENO      A/A      A/C      C/C
  19     rs8105106 COUNTS       10       14       16
  19     rs8105106   FREQ     0.25     0.35      0.4
  19     rs8105106   MEAN   0.4924   0.4873   0.5492
  19     rs8105106     SD   0.1543   0.1055  0.06026
  19     rs1865028   GENO      T/T      T/C      C/C
  19     rs1865028 COUNTS        1       17       22
  19     rs1865028   FREQ    0.025    0.425     0.55
  19     rs1865028   MEAN   0.5245   0.5208   0.5071
  19     rs1865028     SD        0  0.06378   0.1347
  19    rs73547555   GENO      T/T      T/G      G/G
  19    rs73547555 COUNTS        0        8       32
  19    rs73547555   FREQ        0      0.2      0.8
  19    rs73547555   MEAN       NA   0.5278   0.5098
  19    rs73547555     SD       NA  0.05335   0.1172
  19   rs114102851   GENO      G/G      G/C      C/C
  19   rs114102851 COUNTS        0        8       32
  19   rs114102851   FREQ        0      0.2      0.8
  19   rs114102851   MEAN       NA   0.5907    0.494
  19   rs114102851     SD       NA  0.07465   0.1061
  19    rs78807434   GENO      A/A      A/G      G/G
  19    rs78807434 COUNTS       10       14       16
  19    rs78807434   FREQ     0.25     0.35      0.4
  19    rs78807434   MEAN   0.4924   0.4873   0.5492
  19    rs78807434     SD   0.1543   0.1055  0.06026
  19      rs608145   GENO      A/A      A/G      G/G
  19      rs608145 COUNTS        1       17       22
  19      rs608145   FREQ    0.025    0.425     0.55
  19      rs608145   MEAN   0.5245   0.5208   0.5071
  19      rs608145     SD        0  0.06378   0.1347
  19   rs145090757   GENO      A/A      A/G      G/G
  19   rs145090757 COUNTS        0        8       32
  19   rs145090757   FREQ        0      0.2      0.8
  19   rs145090757   MEAN       NA   0.5907    0.494
  19   rs145090757     SD       NA  0.07465   0.1061
  19      rs609898   GENO      G/G      G/A      A/A
  19      rs609898 COUNTS        0       11       29
  19      rs609898   FREQ        0    0.275    0.725
  19      rs609898   MEAN       NA   0.5043   0.5168
  19      rs609898     SD       NA   0.1134   0.1066
  19      rs510664   GENO      A/A      A/G      G/G
  19      rs510664 COUNTS        0        5       35
  19      rs510664   FREQ        0    0.125    0.875
  19      rs510664   MEAN       NA   0.5365     0.51
  19      rs510664     SD       NA  0.06546   0.1122
  19     rs6510869   GENO      C/C      C/T      T/T
  19     rs6510869 COUNTS        2       23       15
  19     rs6510869   FREQ     0.05    0.575    0.375
  19     rs6510869   MEAN    0.561   0.4808   0.5569
  19     rs6510869     SD  0.03746   0.1214  0.06826
  19   rs111635621   GENO      A/A      A/C      C/C
  19   rs111635621 COUNTS        1        8       31
  19   rs111635621   FREQ    0.025      0.2    0.775
  19   rs111635621   MEAN   0.3764   0.5176   0.5167
  19   rs111635621     SD        0   0.1488  0.09555
  19      rs476596   GENO      A/A      A/G      G/G
  19      rs476596 COUNTS        2       15       23
  19      rs476596   FREQ     0.05    0.375    0.575
  19      rs476596   MEAN   0.5176   0.5133    0.513
  19      rs476596     SD  0.02392   0.1035   0.1163
  19    rs73547557   GENO      A/A      A/G      G/G
  19    rs73547557 COUNTS        0        8       32
  19    rs73547557   FREQ        0      0.2      0.8
  19    rs73547557   MEAN       NA   0.5278   0.5098
  19    rs73547557     SD       NA  0.05335   0.1172
  19    rs73547558   GENO      T/T      T/C      C/C
  19    rs73547558 COUNTS        0        8       32
  19    rs73547558   FREQ        0      0.2      0.8
  19    rs73547558   MEAN       NA   0.5278   0.5098
  19    rs73547558     SD       NA  0.05335   0.1172
  19   rs116834145   GENO      A/A      A/G      G/G
  19   rs116834145 COUNTS        0        6       34
  19   rs116834145   FREQ        0     0.15     0.85
  19   rs116834145   MEAN       NA   0.4775   0.5197
  19   rs116834145     SD       NA   0.1429    0.101
  19    rs80190249   GENO      A/A      A/G      G/G
  19    rs80190249 COUNTS        0        6       34
  19    rs80190249   FREQ        0     0.15     0.85
  19    rs80190249   MEAN       NA   0.4775   0.5197
  19    rs80190249     SD       NA   0.1429    0.101
  19    rs12974192   GENO      A/A      A/G      G/G
  19    rs12974192 COUNTS        0       10       30
  19    rs12974192   FREQ        0     0.25     0.75
  19    rs12974192   MEAN       NA   0.5403   0.5044
  19    rs12974192     SD       NA  0.06649   0.1172
  19    rs61460442   GENO      G/G      G/A      A/A
  19    rs61460442 COUNTS        2       27       11
  19    rs61460442   FREQ     0.05    0.675    0.275
  19    rs61460442   MEAN   0.5179   0.5027   0.5386
  19    rs61460442     SD   0.2001   0.1136  0.07894
  19   rs141504032   GENO  GAT/GAT    GAT/G      G/G
  19   rs141504032 COUNTS        1       10       29
  19   rs141504032   FREQ    0.025     0.25    0.725
  19   rs141504032   MEAN   0.4853   0.5359   0.5066
  19   rs141504032     SD        0  0.06812   0.1194
  19   rs114550549   GENO      T/T      T/C      C/C
  19   rs114550549 COUNTS        1        3       36
  19   rs114550549   FREQ    0.025    0.075      0.9
  19   rs114550549   MEAN   0.5986   0.4923   0.5127
  19   rs114550549     SD        0  0.06159   0.1111
  19      rs527555   GENO      C/C      C/G      G/G
  19      rs527555 COUNTS        2       16       22
  19      rs527555   FREQ     0.05      0.4     0.55
  19      rs527555   MEAN   0.5128    0.522   0.5071
  19      rs527555     SD  0.01659  0.06567   0.1347
  19    rs58905799   GENO      A/A      A/T      T/T
  19    rs58905799 COUNTS        0        4       36
  19    rs58905799   FREQ        0      0.1      0.9
  19    rs58905799   MEAN       NA     0.54   0.5104
  19    rs58905799     SD       NA  0.07613   0.1105
  19   rs116208371   GENO      T/T      T/G      G/G
  19   rs116208371 COUNTS        1        5       34
  19   rs116208371   FREQ    0.025    0.125     0.85
  19   rs116208371   MEAN   0.4815   0.4705   0.5206
  19   rs116208371     SD        0    0.204  0.09038
  19    rs78378620   GENO      T/T      T/C      C/C
  19    rs78378620 COUNTS        0        6       34
  19    rs78378620   FREQ        0     0.15     0.85
  19    rs78378620   MEAN       NA   0.4451   0.5254
  19    rs78378620     SD       NA    0.176   0.0888
  19      rs679368   GENO      A/A      A/G      G/G
  19      rs679368 COUNTS        0        4       36
  19      rs679368   FREQ        0      0.1      0.9
  19      rs679368   MEAN       NA   0.5454   0.5098
  19      rs679368     SD       NA  0.07205   0.1106
  19    rs73923421   GENO      A/A      A/G      G/G
  19    rs73923421 COUNTS        1        9       30
  19    rs73923421   FREQ    0.025    0.225     0.75
  19    rs73923421   MEAN   0.4815    0.492   0.5208
  19    rs73923421     SD        0   0.1522  0.09396
  19      rs493615   GENO      T/T      T/C      C/C
  19      rs493615 COUNTS        2       16       22
  19      rs493615   FREQ     0.05      0.4     0.55
  19      rs493615   MEAN   0.5128    0.522   0.5071
  19      rs493615     SD  0.01659  0.06567   0.1347
  19   rs114420633   GENO      T/T      T/G      G/G
  19   rs114420633 COUNTS        1        5       34
  19   rs114420633   FREQ    0.025    0.125     0.85
  19   rs114420633   MEAN   0.4815   0.4705   0.5206
  19   rs114420633     SD        0    0.204  0.09038
  19   rs116518628   GENO      T/T      T/C      C/C
  19   rs116518628 COUNTS        0        6       34
  19   rs116518628   FREQ        0     0.15     0.85
  19   rs116518628   MEAN       NA   0.4451   0.5254
  19   rs116518628     SD       NA    0.176   0.0888
  19      rs577139   GENO      A/A      A/C      C/C
  19      rs577139 COUNTS        0        4       36
  19      rs577139   FREQ        0      0.1      0.9
  19      rs577139   MEAN       NA   0.5454   0.5098
  19      rs577139     SD       NA  0.07205   0.1106
  19      rs576366   GENO      C/C      C/T      T/T
  19      rs576366 COUNTS        0       10       30
  19      rs576366   FREQ        0     0.25     0.75
  19      rs576366   MEAN       NA   0.5046   0.5163
  19      rs576366     SD       NA   0.1196   0.1048
  19      rs549785   GENO      A/A      A/G      G/G
  19      rs549785 COUNTS        2        7       31
  19      rs549785   FREQ     0.05    0.175    0.775
  19      rs549785   MEAN   0.5128    0.493    0.518
  19      rs549785     SD  0.01659  0.05181   0.1195
  19   rs114313600   GENO      A/A      A/G      G/G
  19   rs114313600 COUNTS        0        5       35
  19   rs114313600   FREQ        0    0.125    0.875
  19   rs114313600   MEAN       NA   0.4736    0.519
  19   rs114313600     SD       NA   0.1594  0.09962
  19    rs16993334   GENO      T/T      T/C      C/C
  19    rs16993334 COUNTS        0        6       34
  19    rs16993334   FREQ        0     0.15     0.85
  19    rs16993334   MEAN       NA   0.4451   0.5254
  19    rs16993334     SD       NA    0.176   0.0888
  19   rs146517552   GENO      A/A      A/G      G/G
  19   rs146517552 COUNTS        0        5       35
  19   rs146517552   FREQ        0    0.125    0.875
  19   rs146517552   MEAN       NA   0.5313   0.5108
  19   rs146517552     SD       NA  0.08016   0.1112
  19    rs73547564   GENO      G/G      G/A      A/A
  19    rs73547564 COUNTS        6       18       16
  19    rs73547564   FREQ     0.15     0.45      0.4
  19    rs73547564   MEAN   0.5398   0.4985   0.5202
  19    rs73547564     SD  0.04253  0.09865   0.1328
  19    rs10423666   GENO      A/A      A/G      G/G
  19    rs10423666 COUNTS        3       18       19
  19    rs10423666   FREQ    0.075     0.45    0.475
  19    rs10423666   MEAN   0.5251   0.5241   0.5013
  19    rs10423666     SD  0.02435  0.06895   0.1416
  19    rs10423680   GENO      A/A      A/G      G/G
  19    rs10423680 COUNTS        6       18       16
  19    rs10423680   FREQ     0.15     0.45      0.4
  19    rs10423680   MEAN   0.5398   0.4985   0.5202
  19    rs10423680     SD  0.04253  0.09865   0.1328
  19    rs56788109   GENO      T/T     T/TA    TA/TA
  19    rs56788109 COUNTS        0        6       34
  19    rs56788109   FREQ        0     0.15     0.85
  19    rs56788109   MEAN       NA   0.5054   0.5148
  19    rs56788109     SD       NA  0.09559   0.1104
  19    rs11878522   GENO      T/T      T/C      C/C
  19    rs11878522 COUNTS        1        3       36
  19    rs11878522   FREQ    0.025    0.075      0.9
  19    rs11878522   MEAN   0.5986   0.4923   0.5127
  19    rs11878522     SD        0  0.06159   0.1111
  19   rs115045092   GENO      A/A      A/G      G/G
  19   rs115045092 COUNTS        0        6       34
  19   rs115045092   FREQ        0     0.15     0.85
  19   rs115045092   MEAN       NA   0.4451   0.5254
  19   rs115045092     SD       NA    0.176   0.0888
  19    rs77665129   GENO      A/A      A/G      G/G
  19    rs77665129 COUNTS        0        6       34
  19    rs77665129   FREQ        0     0.15     0.85
  19    rs77665129   MEAN       NA   0.4775   0.5197
  19    rs77665129     SD       NA   0.1429    0.101
  19    rs76050221   GENO      T/T      T/C      C/C
  19    rs76050221 COUNTS        1        3       36
  19    rs76050221   FREQ    0.025    0.075      0.9
  19    rs76050221   MEAN   0.5986   0.4923   0.5127
  19    rs76050221     SD        0  0.06159   0.1111
  19    rs79443459   GENO      C/C      C/T      T/T
  19    rs79443459 COUNTS        0       10       30
  19    rs79443459   FREQ        0     0.25     0.75
  19    rs79443459   MEAN       NA   0.5046   0.5163
  19    rs79443459     SD       NA   0.1196   0.1048
  19    rs79101058   GENO      A/A      A/G      G/G
  19    rs79101058 COUNTS        0       10       30
  19    rs79101058   FREQ        0     0.25     0.75
  19    rs79101058   MEAN       NA   0.5046   0.5163
  19    rs79101058     SD       NA   0.1196   0.1048
  19    rs58259461   GENO      G/G      G/C      C/C
  19    rs58259461 COUNTS        2        9       29
  19    rs58259461   FREQ     0.05    0.225    0.725
  19    rs58259461   MEAN   0.4775   0.5372   0.5084
  19    rs58259461     SD 0.005613  0.05395   0.1219
  19    rs57165886   GENO      A/A      A/G      G/G
  19    rs57165886 COUNTS        0        8       32
  19    rs57165886   FREQ        0      0.2      0.8
  19    rs57165886   MEAN       NA   0.5278   0.5098
  19    rs57165886     SD       NA  0.05335   0.1172
  19    rs78613466   GENO      A/A      A/G      G/G
  19    rs78613466 COUNTS        0       10       30
  19    rs78613466   FREQ        0     0.25     0.75
  19    rs78613466   MEAN       NA   0.5046   0.5163
  19    rs78613466     SD       NA   0.1196   0.1048
  19    rs77614605   GENO      T/T      T/A      A/A
  19    rs77614605 COUNTS        0        6       34
  19    rs77614605   FREQ        0     0.15     0.85
  19    rs77614605   MEAN       NA   0.5054   0.5148
  19    rs77614605     SD       NA  0.09559   0.1104
  19     rs7254081   GENO      C/C      C/A      A/A
  19     rs7254081 COUNTS        2        7       31
  19     rs7254081   FREQ     0.05    0.175    0.775
  19     rs7254081   MEAN   0.5128    0.493    0.518
  19     rs7254081     SD  0.01659  0.05181   0.1195
  19    rs57628698   GENO      G/G      G/A      A/A
  19    rs57628698 COUNTS        6       18       16
  19    rs57628698   FREQ     0.15     0.45      0.4
  19    rs57628698   MEAN   0.5398   0.4985   0.5202
  19    rs57628698     SD  0.04253  0.09865   0.1328
  19    rs80210175   GENO      A/A      A/G      G/G
  19    rs80210175 COUNTS        0        4       36
  19    rs80210175   FREQ        0      0.1      0.9
  19    rs80210175   MEAN       NA   0.5454   0.5098
  19    rs80210175     SD       NA  0.07205   0.1106
  19    rs73555668   GENO      C/C      C/T      T/T
  19    rs73555668 COUNTS        2        9       29
  19    rs73555668   FREQ     0.05    0.225    0.725
  19    rs73555668   MEAN   0.4775   0.5372   0.5084
  19    rs73555668     SD 0.005613  0.05395   0.1219
  19    rs73555670   GENO      G/G      G/A      A/A
  19    rs73555670 COUNTS        6       18       16
  19    rs73555670   FREQ     0.15     0.45      0.4
  19    rs73555670   MEAN   0.5398   0.4985   0.5202
  19    rs73555670     SD  0.04253  0.09865   0.1328
  19   rs138358430   GENO      T/T      T/C      C/C
  19   rs138358430 COUNTS        0        4       36
  19   rs138358430   FREQ        0      0.1      0.9
  19   rs138358430   MEAN       NA   0.5454   0.5098
  19   rs138358430     SD       NA  0.07205   0.1106
  19   rs151173567   GENO    CA/CA     CA/C      C/C
  19   rs151173567 COUNTS        0        5       35
  19   rs151173567   FREQ        0    0.125    0.875
  19   rs151173567   MEAN       NA   0.5396   0.5096
  19   rs151173567     SD       NA   0.0507    0.113
  19    rs73555671   GENO      T/T      T/C      C/C
  19    rs73555671 COUNTS        0        8       32
  19    rs73555671   FREQ        0      0.2      0.8
  19    rs73555671   MEAN       NA   0.5278   0.5098
  19    rs73555671     SD       NA  0.05335   0.1172
  19   rs115621513   GENO      A/A      A/C      C/C
  19   rs115621513 COUNTS        0        4       36
  19   rs115621513   FREQ        0      0.1      0.9
  19   rs115621513   MEAN       NA   0.5401   0.5104
  19   rs115621513     SD       NA  0.08971   0.1096
  19    rs75807193   GENO      C/C      C/T      T/T
  19    rs75807193 COUNTS        7       14       19
  19    rs75807193   FREQ    0.175     0.35    0.475
  19    rs75807193   MEAN   0.5015   0.5074   0.5221
  19    rs75807193     SD   0.1899   0.1223  0.04368
  19    rs10401913   GENO      T/T      T/C      C/C
  19    rs10401913 COUNTS        1        3       36
  19    rs10401913   FREQ    0.025    0.075      0.9
  19    rs10401913   MEAN   0.5986   0.4923   0.5127
  19    rs10401913     SD        0  0.06159   0.1111
  19    rs73555674   GENO      A/A      A/G      G/G
  19    rs73555674 COUNTS        2        9       29
  19    rs73555674   FREQ     0.05    0.225    0.725
  19    rs73555674   MEAN   0.4775   0.5372   0.5084
  19    rs73555674     SD 0.005613  0.05395   0.1219
  19    rs10402138   GENO      G/G      G/A      A/A
  19    rs10402138 COUNTS        6       18       16
  19    rs10402138   FREQ     0.15     0.45      0.4
  19    rs10402138   MEAN   0.5398   0.4985   0.5202
  19    rs10402138     SD  0.04253  0.09865   0.1328
  19   rs145232671   GENO TTTA/TTTA   TTTA/T      T/T
  19   rs145232671 COUNTS        0        5       35
  19   rs145232671   FREQ        0    0.125    0.875
  19   rs145232671   MEAN       NA   0.4736    0.519
  19   rs145232671     SD       NA   0.1594  0.09962
  19   rs116689230   GENO      T/T      T/C      C/C
  19   rs116689230 COUNTS        1        3       36
  19   rs116689230   FREQ    0.025    0.075      0.9
  19   rs116689230   MEAN   0.5986   0.4923   0.5127
  19   rs116689230     SD        0  0.06159   0.1111
  19    rs13343964   GENO      T/T      T/C      C/C
  19    rs13343964 COUNTS        0        4       36
  19    rs13343964   FREQ        0      0.1      0.9
  19    rs13343964   MEAN       NA     0.54   0.5104
  19    rs13343964     SD       NA  0.07613   0.1105
  19   rs147254722   GENO      A/A      A/G      G/G
  19   rs147254722 COUNTS        0        4       36
  19   rs147254722   FREQ        0      0.1      0.9
  19   rs147254722   MEAN       NA   0.5401   0.5104
  19   rs147254722     SD       NA  0.08971   0.1096
  19      rs669638   GENO      A/A      A/C      C/C
  19      rs669638 COUNTS        0        4       36
  19      rs669638   FREQ        0      0.1      0.9
  19      rs669638   MEAN       NA   0.5454   0.5098
  19      rs669638     SD       NA  0.07205   0.1106
  19    rs75366109   GENO      C/C      C/G      G/G
  19    rs75366109 COUNTS        0        6       34
  19    rs75366109   FREQ        0     0.15     0.85
  19    rs75366109   MEAN       NA   0.4775   0.5197
  19    rs75366109     SD       NA   0.1429    0.101
  19    rs16993340   GENO      A/A      A/T      T/T
  19    rs16993340 COUNTS        0        6       34
  19    rs16993340   FREQ        0     0.15     0.85
  19    rs16993340   MEAN       NA   0.4451   0.5254
  19    rs16993340     SD       NA    0.176   0.0888
  19   rs113958185   GENO      C/C      C/A      A/A
  19   rs113958185 COUNTS        0        6       34
  19   rs113958185   FREQ        0     0.15     0.85
  19   rs113958185   MEAN       NA   0.4775   0.5197
  19   rs113958185     SD       NA   0.1429    0.101
  19   rs113441103   GENO      A/A      A/G      G/G
  19   rs113441103 COUNTS        0        6       34
  19   rs113441103   FREQ        0     0.15     0.85
  19   rs113441103   MEAN       NA   0.4775   0.5197
  19   rs113441103     SD       NA   0.1429    0.101
  19    rs10411646   GENO      A/A      A/T      T/T
  19    rs10411646 COUNTS        1        3       36
  19    rs10411646   FREQ    0.025    0.075      0.9
  19    rs10411646   MEAN   0.5986   0.4923   0.5127
  19    rs10411646     SD        0  0.06159   0.1111
  19    rs13345465   GENO      G/G      G/T      T/T
  19    rs13345465 COUNTS        4       17       19
  19    rs13345465   FREQ      0.1    0.425    0.475
  19    rs13345465   MEAN    0.522   0.5248   0.5013
  19    rs13345465     SD  0.02085  0.07101   0.1416
  19    rs13345582   GENO      T/T      T/C      C/C
  19    rs13345582 COUNTS        1       14       25
  19    rs13345582   FREQ    0.025     0.35    0.625
  19    rs13345582   MEAN   0.1333   0.5659   0.4991
  19    rs13345582     SD        0  0.09119  0.07955
  19    rs16993344   GENO      A/A      A/G      G/G
  19    rs16993344 COUNTS        1        8       31
  19    rs16993344   FREQ    0.025      0.2    0.775
  19    rs16993344   MEAN   0.4624   0.5019    0.518
  19    rs16993344     SD        0   0.1294   0.1043
  19      rs577554   GENO      G/G      G/T      T/T
  19      rs577554 COUNTS        2       24       14
  19      rs577554   FREQ     0.05      0.6     0.35
  19      rs577554   MEAN   0.5186   0.4888   0.5548
  19      rs577554     SD 0.008449   0.1233  0.06768
  19    rs16993348   GENO      G/G      G/A      A/A
  19    rs16993348 COUNTS        1        8       31
  19    rs16993348   FREQ    0.025      0.2    0.775
  19    rs16993348   MEAN   0.3764   0.5176   0.5167
  19    rs16993348     SD        0   0.1488  0.09555
  19    rs79130990   GENO      G/G      G/A      A/A
  19    rs79130990 COUNTS        2        9       29
  19    rs79130990   FREQ     0.05    0.225    0.725
  19    rs79130990   MEAN   0.4775   0.5372   0.5084
  19    rs79130990     SD 0.005613  0.05395   0.1219
  19    rs76820960   GENO      C/C      C/T      T/T
  19    rs76820960 COUNTS        0        4       36
  19    rs76820960   FREQ        0      0.1      0.9
  19    rs76820960   MEAN       NA   0.5454   0.5098
  19    rs76820960     SD       NA  0.07205   0.1106
  19    rs28877689   GENO      G/G      G/A      A/A
  19    rs28877689 COUNTS        0        4       36
  19    rs28877689   FREQ        0      0.1      0.9
  19    rs28877689   MEAN       NA     0.54   0.5104
  19    rs28877689     SD       NA  0.07613   0.1105
  19    rs10425716   GENO      A/A      A/G      G/G
  19    rs10425716 COUNTS        0        4       36
  19    rs10425716   FREQ        0      0.1      0.9
  19    rs10425716   MEAN       NA     0.54   0.5104
  19    rs10425716     SD       NA  0.07613   0.1105
  19    rs10407834   GENO      A/A      A/T      T/T
  19    rs10407834 COUNTS       10       13       17
  19    rs10407834   FREQ     0.25    0.325    0.425
  19    rs10407834   MEAN   0.5081   0.5105   0.5186
  19    rs10407834     SD   0.1609   0.1245  0.04182
  19   rs113735104   GENO      C/C      C/T      T/T
  19   rs113735104 COUNTS        0        4       36
  19   rs113735104   FREQ        0      0.1      0.9
  19   rs113735104   MEAN       NA   0.5187   0.5128
  19   rs113735104     SD       NA   0.0671   0.1114
  19    rs78494775   GENO      T/T      T/A      A/A
  19    rs78494775 COUNTS        0        6       34
  19    rs78494775   FREQ        0     0.15     0.85
  19    rs78494775   MEAN       NA   0.4775   0.5197
  19    rs78494775     SD       NA   0.1429    0.101
  19    rs73923425   GENO      A/A      A/G      G/G
  19    rs73923425 COUNTS        0        4       36
  19    rs73923425   FREQ        0      0.1      0.9
  19    rs73923425   MEAN       NA   0.5187   0.5128
  19    rs73923425     SD       NA   0.0671   0.1114
  19    rs73541908   GENO      C/C      C/G      G/G
  19    rs73541908 COUNTS        0        8       32
  19    rs73541908   FREQ        0      0.2      0.8
  19    rs73541908   MEAN       NA   0.5278   0.5098
  19    rs73541908     SD       NA  0.05335   0.1172
  19    rs78612848   GENO      A/A      A/G      G/G
  19    rs78612848 COUNTS        0        6       34
  19    rs78612848   FREQ        0     0.15     0.85
  19    rs78612848   MEAN       NA   0.4775   0.5197
  19    rs78612848     SD       NA   0.1429    0.101
  19    rs11879056   GENO      T/T      T/C      C/C
  19    rs11879056 COUNTS        4       15       21
  19    rs11879056   FREQ      0.1    0.375    0.525
  19    rs11879056   MEAN    0.426   0.5665    0.492
  19    rs11879056     SD   0.2082  0.08325  0.08325
  19    rs35078478   GENO      T/T      T/C      C/C
  19    rs35078478 COUNTS        2        9       29
  19    rs35078478   FREQ     0.05    0.225    0.725
  19    rs35078478   MEAN   0.4775   0.5372   0.5084
  19    rs35078478     SD 0.005613  0.05395   0.1219
  19   rs113314908   GENO      T/T      T/C      C/C
  19   rs113314908 COUNTS        0        6       34
  19   rs113314908   FREQ        0     0.15     0.85
  19   rs113314908   MEAN       NA   0.4775   0.5197
  19   rs113314908     SD       NA   0.1429    0.101
  19     rs8103560   GENO      T/T      T/C      C/C
  19     rs8103560 COUNTS        1        8       31
  19     rs8103560   FREQ    0.025      0.2    0.775
  19     rs8103560   MEAN   0.5245    0.494    0.518
  19     rs8103560     SD        0  0.04805   0.1195
  19      rs604710   GENO      A/A      A/G      G/G
  19      rs604710 COUNTS        5       13       22
  19      rs604710   FREQ    0.125    0.325     0.55
  19      rs604710   MEAN   0.4952   0.5261   0.5099
  19      rs604710     SD  0.02409   0.1129   0.1173
  19    rs10417019   GENO      C/C      C/T      T/T
  19    rs10417019 COUNTS        1        3       36
  19    rs10417019   FREQ    0.025    0.075      0.9
  19    rs10417019   MEAN   0.5986   0.4923   0.5127
  19    rs10417019     SD        0  0.06159   0.1111
  19     rs6510871   GENO      T/T      T/C      C/C
  19     rs6510871 COUNTS        3       13       24
  19     rs6510871   FREQ    0.075    0.325      0.6
  19     rs6510871   MEAN   0.4965   0.5101   0.5172
  19     rs6510871     SD  0.03313   0.1069   0.1156
  19      rs532145   GENO      C/C      C/G      G/G
  19      rs532145 COUNTS        0        4       36
  19      rs532145   FREQ        0      0.1      0.9
  19      rs532145   MEAN       NA   0.5454   0.5098
  19      rs532145     SD       NA  0.07205   0.1106
  19    rs78698956   GENO      T/T      T/C      C/C
  19    rs78698956 COUNTS        7        9       24
  19    rs78698956   FREQ    0.175    0.225      0.6
  19    rs78698956   MEAN   0.5214   0.4423   0.5377
  19    rs78698956     SD  0.09272   0.1771  0.06098
  19    rs11363444   GENO    CT/CT     CT/C      C/C
  19    rs11363444 COUNTS        9       20       11
  19    rs11363444   FREQ    0.225      0.5    0.275
  19    rs11363444   MEAN   0.5377   0.5114    0.497
  19    rs11363444     SD  0.06052   0.1131   0.1293
  19     rs2288846   GENO      T/T      T/C      C/C
  19     rs2288846 COUNTS        0       10       30
  19     rs2288846   FREQ        0     0.25     0.75
  19     rs2288846   MEAN       NA   0.5403   0.5044
  19     rs2288846     SD       NA  0.06649   0.1172
  19   rs115824332   GENO      G/G      G/T      T/T
  19   rs115824332 COUNTS        1        3       36
  19   rs115824332   FREQ    0.025    0.075      0.9
  19   rs115824332   MEAN   0.5986   0.4923   0.5127
  19   rs115824332     SD        0  0.06159   0.1111
  19     rs3838916   GENO      T/T      T/G      G/G
  19     rs3838916 COUNTS        2       16       22
  19     rs3838916   FREQ     0.05      0.4     0.55
  19     rs3838916   MEAN   0.5128    0.522   0.5071
  19     rs3838916     SD  0.01659  0.06567   0.1347
  19      rs694758   GENO      G/G      G/T      T/T
  19      rs694758 COUNTS        0        4       36
  19      rs694758   FREQ        0      0.1      0.9
  19      rs694758   MEAN       NA   0.5454   0.5098
  19      rs694758     SD       NA  0.07205   0.1106
  19    rs73541921   GENO      T/T      T/C      C/C
  19    rs73541921 COUNTS        0        8       32
  19    rs73541921   FREQ        0      0.2      0.8
  19    rs73541921   MEAN       NA   0.5278   0.5098
  19    rs73541921     SD       NA  0.05335   0.1172
  19      rs640913   GENO      C/C      C/G      G/G
  19      rs640913 COUNTS        2       16       22
  19      rs640913   FREQ     0.05      0.4     0.55
  19      rs640913   MEAN   0.5128    0.522   0.5071
  19      rs640913     SD  0.01659  0.06567   0.1347
  19   rs115120742   GENO      T/T      T/C      C/C
  19   rs115120742 COUNTS        0        8       32
  19   rs115120742   FREQ        0      0.2      0.8
  19   rs115120742   MEAN       NA   0.4641   0.5257
  19   rs115120742     SD       NA   0.1535  0.09138
  19    rs10424464   GENO      C/C      C/G      G/G
  19    rs10424464 COUNTS        1        3       36
  19    rs10424464   FREQ    0.025    0.075      0.9
  19    rs10424464   MEAN   0.5986   0.4923   0.5127
  19    rs10424464     SD        0  0.06159   0.1111
  19    rs16989868   GENO      T/T      T/C      C/C
  19    rs16989868 COUNTS        1       12       27
  19    rs16989868   FREQ    0.025      0.3    0.675
  19    rs16989868   MEAN   0.6146   0.5304    0.502
  19    rs16989868     SD        0   0.1484  0.08517
  19    rs73541925   GENO      T/T      T/C      C/C
  19    rs73541925 COUNTS        2        9       29
  19    rs73541925   FREQ     0.05    0.225    0.725
  19    rs73541925   MEAN   0.4775   0.5372   0.5084
  19    rs73541925     SD 0.005613  0.05395   0.1219
  19    rs77619851   GENO      A/A      A/T      T/T
  19    rs77619851 COUNTS        0        6       34
  19    rs77619851   FREQ        0     0.15     0.85
  19    rs77619851   MEAN       NA   0.4775   0.5197
  19    rs77619851     SD       NA   0.1429    0.101
  19    rs61731072   GENO      T/T      T/C      C/C
  19    rs61731072 COUNTS        1        3       36
  19    rs61731072   FREQ    0.025    0.075      0.9
  19    rs61731072   MEAN   0.5986   0.4923   0.5127
  19    rs61731072     SD        0  0.06159   0.1111
  19    rs35193540   GENO      T/T      T/A      A/A
  19    rs35193540 COUNTS        1        3       36
  19    rs35193540   FREQ    0.025    0.075      0.9
  19    rs35193540   MEAN   0.5986   0.4923   0.5127
  19    rs35193540     SD        0  0.06159   0.1111
  19   rs113791110   GENO      T/T      T/C      C/C
  19   rs113791110 COUNTS        0        6       34
  19   rs113791110   FREQ        0     0.15     0.85
  19   rs113791110   MEAN       NA   0.4775   0.5197
  19   rs113791110     SD       NA   0.1429    0.101
  19    rs11666695   GENO      T/T      T/C      C/C
  19    rs11666695 COUNTS        0       10       30
  19    rs11666695   FREQ        0     0.25     0.75
  19    rs11666695   MEAN       NA   0.5403   0.5044
  19    rs11666695     SD       NA  0.06649   0.1172
  19     rs6510872   GENO      A/A      A/G      G/G
  19     rs6510872 COUNTS        2       16       22
  19     rs6510872   FREQ     0.05      0.4     0.55
  19     rs6510872   MEAN   0.5128    0.522   0.5071
  19     rs6510872     SD  0.01659  0.06567   0.1347
  19    rs73923428   GENO      A/A      A/G      G/G
  19    rs73923428 COUNTS        1       12       27
  19    rs73923428   FREQ    0.025      0.3    0.675
  19    rs73923428   MEAN   0.6146   0.5304    0.502
  19    rs73923428     SD        0   0.1484  0.08517
  19    rs28421503   GENO      A/A      A/G      G/G
  19    rs28421503 COUNTS       10       16       14
  19    rs28421503   FREQ     0.25      0.4     0.35
  19    rs28421503   MEAN    0.511   0.4878   0.5442
  19    rs28421503     SD  0.07793   0.1447   0.0653
  19    rs28489448   GENO      T/T      T/C      C/C
  19    rs28489448 COUNTS        1        3       36
  19    rs28489448   FREQ    0.025    0.075      0.9
  19    rs28489448   MEAN   0.5986   0.4923   0.5127
  19    rs28489448     SD        0  0.06159   0.1111
  19    rs28760585   GENO      T/T      T/C      C/C
  19    rs28760585 COUNTS        5       20       15
  19    rs28760585   FREQ    0.125      0.5    0.375
  19    rs28760585   MEAN   0.4674   0.5312   0.5049
  19    rs28760585     SD   0.0598   0.1033   0.1233
  19    rs28393650   GENO      G/G      G/T      T/T
  19    rs28393650 COUNTS        2       16       22
  19    rs28393650   FREQ     0.05      0.4     0.55
  19    rs28393650   MEAN   0.5128    0.522   0.5071
  19    rs28393650     SD  0.01659  0.06567   0.1347
  19   rs570128570   GENO      G/G      G/T      T/T
  19   rs570128570 COUNTS        0        8       32
  19   rs570128570   FREQ        0      0.2      0.8
  19   rs570128570   MEAN       NA   0.5278   0.5098
  19   rs570128570     SD       NA  0.05335   0.1172
  19    rs76452762   GENO      T/T      T/C      C/C
  19    rs76452762 COUNTS        0        4       36
  19    rs76452762   FREQ        0      0.1      0.9
  19    rs76452762   MEAN       NA   0.5532   0.5089
  19    rs76452762     SD       NA  0.04688   0.1114
  19   rs144945223   GENO      A/A      A/G      G/G
  19   rs144945223 COUNTS        0        6       34
  19   rs144945223   FREQ        0     0.15     0.85
  19   rs144945223   MEAN       NA   0.4775   0.5197
  19   rs144945223     SD       NA   0.1429    0.101
  19   rs113972698   GENO      T/T      T/C      C/C
  19   rs113972698 COUNTS        1       12       27
  19   rs113972698   FREQ    0.025      0.3    0.675
  19   rs113972698   MEAN   0.6146   0.5304    0.502
  19   rs113972698     SD        0   0.1484  0.08517
  19   rs544173946   GENO      A/A      A/G      G/G
  19   rs544173946 COUNTS        0        4       36
  19   rs544173946   FREQ        0      0.1      0.9
  19   rs544173946   MEAN       NA   0.5454   0.5098
  19   rs544173946     SD       NA  0.07205   0.1106
  19   rs553142802   GENO      C/C     C/CA    CA/CA
  19   rs553142802 COUNTS        0        9       31
  19   rs553142802   FREQ        0    0.225    0.775
  19   rs553142802   MEAN       NA    0.494    0.519
  19   rs553142802     SD       NA    0.164   0.0873
  19    rs77063334   GENO      A/A      A/C      C/C
  19    rs77063334 COUNTS        1       12       27
  19    rs77063334   FREQ    0.025      0.3    0.675
  19    rs77063334   MEAN   0.6146   0.5304    0.502
  19    rs77063334     SD        0   0.1484  0.08517
  19   rs115215622   GENO      C/C      C/T      T/T
  19   rs115215622 COUNTS        0       10       30
  19   rs115215622   FREQ        0     0.25     0.75
  19   rs115215622   MEAN       NA   0.5519   0.5005
  19   rs115215622     SD       NA   0.1625  0.08105
  19   rs112708357   GENO      T/T      T/G      G/G
  19   rs112708357 COUNTS        0        6       34
  19   rs112708357   FREQ        0     0.15     0.85
  19   rs112708357   MEAN       NA   0.4775   0.5197
  19   rs112708357     SD       NA   0.1429    0.101
  19   rs558543579   GENO      A/A     A/AT    AT/AT
  19   rs558543579 COUNTS        7       19       14
  19   rs558543579   FREQ    0.175    0.475     0.35
  19   rs558543579   MEAN   0.5198   0.4968   0.5327
  19   rs558543579     SD  0.06975   0.1322   0.0848
  19   rs114886630   GENO      A/A      A/G      G/G
  19   rs114886630 COUNTS        1        3       36
  19   rs114886630   FREQ    0.025    0.075      0.9
  19   rs114886630   MEAN   0.5986   0.4923   0.5127
  19   rs114886630     SD        0  0.06159   0.1111
  19    rs73541931   GENO      G/G      G/C      C/C
  19    rs73541931 COUNTS        0        8       32
  19    rs73541931   FREQ        0      0.2      0.8
  19    rs73541931   MEAN       NA   0.5278   0.5098
  19    rs73541931     SD       NA  0.05335   0.1172
  19     rs8113431   GENO      T/T      T/C      C/C
  19     rs8113431 COUNTS        1        8       31
  19     rs8113431   FREQ    0.025      0.2    0.775
  19     rs8113431   MEAN   0.3764   0.5176   0.5167
  19     rs8113431     SD        0   0.1488  0.09555
  19    rs76158626   GENO      G/G      G/A      A/A
  19    rs76158626 COUNTS        1        3       36
  19    rs76158626   FREQ    0.025    0.075      0.9
  19    rs76158626   MEAN   0.4815     0.52   0.5137
  19    rs76158626     SD        0  0.07022   0.1117
  19   rs111907688   GENO      C/C      C/T      T/T
  19   rs111907688 COUNTS        0       10       30
  19   rs111907688   FREQ        0     0.25     0.75
  19   rs111907688   MEAN       NA   0.5046   0.5163
  19   rs111907688     SD       NA   0.1196   0.1048
  19    rs10402841   GENO      A/A      A/G      G/G
  19    rs10402841 COUNTS       10       16       14
  19    rs10402841   FREQ     0.25      0.4     0.35
  19    rs10402841   MEAN    0.511   0.4878   0.5442
  19    rs10402841     SD  0.07793   0.1447   0.0653
  19    rs78584255   GENO      G/G      G/A      A/A
  19    rs78584255 COUNTS        0        6       34
  19    rs78584255   FREQ        0     0.15     0.85
  19    rs78584255   MEAN       NA   0.4775   0.5197
  19    rs78584255     SD       NA   0.1429    0.101
  19    rs55923207   GENO      A/A      A/G      G/G
  19    rs55923207 COUNTS        1       12       27
  19    rs55923207   FREQ    0.025      0.3    0.675
  19    rs55923207   MEAN   0.6146   0.5304    0.502
  19    rs55923207     SD        0   0.1484  0.08517
  19    rs17842398   GENO      T/T      T/A      A/A
  19    rs17842398 COUNTS        0        4       36
  19    rs17842398   FREQ        0      0.1      0.9
  19    rs17842398   MEAN       NA   0.5454   0.5098
  19    rs17842398     SD       NA  0.07205   0.1106
  19    rs79135336   GENO      A/A      A/G      G/G
  19    rs79135336 COUNTS        1        3       36
  19    rs79135336   FREQ    0.025    0.075      0.9
  19    rs79135336   MEAN   0.5986   0.4923   0.5127
  19    rs79135336     SD        0  0.06159   0.1111
  19    rs58506788   GENO      G/G      G/T      T/T
  19    rs58506788 COUNTS        3       18       19
  19    rs58506788   FREQ    0.075     0.45    0.475
  19    rs58506788   MEAN   0.5741   0.5108   0.5061
  19    rs58506788     SD  0.09793   0.1404  0.06734
  19   rs116583711   GENO      C/C      C/G      G/G
  19   rs116583711 COUNTS        0        6       34
  19   rs116583711   FREQ        0     0.15     0.85
  19   rs116583711   MEAN       NA   0.4451   0.5254
  19   rs116583711     SD       NA    0.176   0.0888
  19   rs111523968   GENO      T/T      T/G      G/G
  19   rs111523968 COUNTS        0        6       34
  19   rs111523968   FREQ        0     0.15     0.85
  19   rs111523968   MEAN       NA   0.4775   0.5197
  19   rs111523968     SD       NA   0.1429    0.101
  19    rs74895591   GENO      A/A      A/G      G/G
  19    rs74895591 COUNTS        0        6       34
  19    rs74895591   FREQ        0     0.15     0.85
  19    rs74895591   MEAN       NA   0.4775   0.5197
  19    rs74895591     SD       NA   0.1429    0.101
  19   rs112724667   GENO      G/G G/GGTAGCATCA GGTAGCATCA/GGTAGCATCA
  19   rs112724667 COUNTS        1       12       27
  19   rs112724667   FREQ    0.025      0.3    0.675
  19   rs112724667   MEAN   0.6146   0.5304    0.502
  19   rs112724667     SD        0   0.1484  0.08517
  19    rs28524792   GENO      A/A      A/G      G/G
  19    rs28524792 COUNTS        1       12       27
  19    rs28524792   FREQ    0.025      0.3    0.675
  19    rs28524792   MEAN   0.6146   0.5304    0.502
  19    rs28524792     SD        0   0.1484  0.08517
  19   rs112702826   GENO      A/A      A/T      T/T
  19   rs112702826 COUNTS        0        6       34
  19   rs112702826   FREQ        0     0.15     0.85
  19   rs112702826   MEAN       NA   0.4775   0.5197
  19   rs112702826     SD       NA   0.1429    0.101
  19    rs77514081   GENO      A/A      A/G      G/G
  19    rs77514081 COUNTS        0        8       32
  19    rs77514081   FREQ        0      0.2      0.8
  19    rs77514081   MEAN       NA   0.4641   0.5257
  19    rs77514081     SD       NA   0.1535  0.09138
  19    rs73923429   GENO      A/A      A/G      G/G
  19    rs73923429 COUNTS        1       12       27
  19    rs73923429   FREQ    0.025      0.3    0.675
  19    rs73923429   MEAN   0.6146   0.5304    0.502
  19    rs73923429     SD        0   0.1484  0.08517
  19   rs201115984   GENO      G/G  G/GAAAC GAAAC/GAAAC
  19   rs201115984 COUNTS        1        3       36
  19   rs201115984   FREQ    0.025    0.075      0.9
  19   rs201115984   MEAN   0.5986   0.4923   0.5127
  19   rs201115984     SD        0  0.06159   0.1111
  19     rs7246925   GENO      T/T      T/C      C/C
  19     rs7246925 COUNTS        1        8       31
  19     rs7246925   FREQ    0.025      0.2    0.775
  19     rs7246925   MEAN   0.5245    0.494    0.518
  19     rs7246925     SD        0  0.04805   0.1195
  19    rs61358944   GENO      T/T      T/C      C/C
  19    rs61358944 COUNTS        1        8       31
  19    rs61358944   FREQ    0.025      0.2    0.775
  19    rs61358944   MEAN   0.3764   0.5176   0.5167
  19    rs61358944     SD        0   0.1488  0.09555
  19   rs112661498   GENO      C/C      C/T      T/T
  19   rs112661498 COUNTS        0        6       34
  19   rs112661498   FREQ        0     0.15     0.85
  19   rs112661498   MEAN       NA   0.4775   0.5197
  19   rs112661498     SD       NA   0.1429    0.101
  19   rs116082689   GENO      G/G      G/A      A/A
  19   rs116082689 COUNTS        0        8       32
  19   rs116082689   FREQ        0      0.2      0.8
  19   rs116082689   MEAN       NA   0.4641   0.5257
  19   rs116082689     SD       NA   0.1535  0.09138
  19    rs78486160   GENO      T/T      T/C      C/C
  19    rs78486160 COUNTS        1       12       27
  19    rs78486160   FREQ    0.025      0.3    0.675
  19    rs78486160   MEAN   0.6146   0.5304    0.502
  19    rs78486160     SD        0   0.1484  0.08517
  19    rs78944643   GENO      C/C      C/T      T/T
  19    rs78944643 COUNTS        0        4       36
  19    rs78944643   FREQ        0      0.1      0.9
  19    rs78944643   MEAN       NA   0.5454   0.5098
  19    rs78944643     SD       NA  0.07205   0.1106
  19    rs79196960   GENO      C/C      C/A      A/A
  19    rs79196960 COUNTS        0       11       29
  19    rs79196960   FREQ        0    0.275    0.725
  19    rs79196960   MEAN       NA   0.5483   0.5001
  19    rs79196960     SD       NA   0.1547  0.08245
  19   rs531647824   GENO      C/C     C/CA    CA/CA
  19   rs531647824 COUNTS        0        8       32
  19   rs531647824   FREQ        0      0.2      0.8
  19   rs531647824   MEAN       NA   0.5278   0.5098
  19   rs531647824     SD       NA  0.05335   0.1172
  19      rs478239   GENO      C/C      C/A      A/A
  19      rs478239 COUNTS        1        8       31
  19      rs478239   FREQ    0.025      0.2    0.775
  19      rs478239   MEAN   0.5245    0.494    0.518
  19      rs478239     SD        0  0.04805   0.1195
  19   rs116207857   GENO      G/G      G/T      T/T
  19   rs116207857 COUNTS        0        8       32
  19   rs116207857   FREQ        0      0.2      0.8
  19   rs116207857   MEAN       NA   0.4641   0.5257
  19   rs116207857     SD       NA   0.1535  0.09138
  19    rs28790283   GENO      G/G      G/C      C/C
  19    rs28790283 COUNTS        2       18       20
  19    rs28790283   FREQ     0.05     0.45      0.5
  19    rs28790283   MEAN    0.374    0.545   0.4988
  19    rs28790283     SD   0.3403  0.08515  0.08822
  19   rs115054623   GENO      C/C      C/T      T/T
  19   rs115054623 COUNTS        0        8       32
  19   rs115054623   FREQ        0      0.2      0.8
  19   rs115054623   MEAN       NA   0.4641   0.5257
  19   rs115054623     SD       NA   0.1535  0.09138
  19   rs111587572   GENO      T/T      T/C      C/C
  19   rs111587572 COUNTS        0        6       34
  19   rs111587572   FREQ        0     0.15     0.85
  19   rs111587572   MEAN       NA   0.4775   0.5197
  19   rs111587572     SD       NA   0.1429    0.101
  19    rs11881111   GENO      C/C      C/T      T/T
  19    rs11881111 COUNTS        1        3       36
  19    rs11881111   FREQ    0.025    0.075      0.9
  19    rs11881111   MEAN   0.5986   0.4923   0.5127
  19    rs11881111     SD        0  0.06159   0.1111
  19    rs10424449   GENO      T/T      T/C      C/C
  19    rs10424449 COUNTS        1        3       36
  19    rs10424449   FREQ    0.025    0.075      0.9
  19    rs10424449   MEAN   0.5986   0.4923   0.5127
  19    rs10424449     SD        0  0.06159   0.1111
  19    rs76490307   GENO      G/G      G/A      A/A
  19    rs76490307 COUNTS        0        6       34
  19    rs76490307   FREQ        0     0.15     0.85
  19    rs76490307   MEAN       NA   0.4775   0.5197
  19    rs76490307     SD       NA   0.1429    0.101
  19   rs140407047   GENO    TA/TA     TA/T      T/T
  19   rs140407047 COUNTS        1        3       36
  19   rs140407047   FREQ    0.025    0.075      0.9
  19   rs140407047   MEAN   0.5986   0.4923   0.5127
  19   rs140407047     SD        0  0.06159   0.1111
  19    rs78074720   GENO      G/G      G/A      A/A
  19    rs78074720 COUNTS        0        8       32
  19    rs78074720   FREQ        0      0.2      0.8
  19    rs78074720   MEAN       NA   0.4641   0.5257
  19    rs78074720     SD       NA   0.1535  0.09138
  19    rs10410809   GENO      G/G      G/T      T/T
  19    rs10410809 COUNTS        1        3       36
  19    rs10410809   FREQ    0.025    0.075      0.9
  19    rs10410809   MEAN   0.5986   0.4923   0.5127
  19    rs10410809     SD        0  0.06159   0.1111
  19   rs115261052   GENO      T/T      T/G      G/G
  19   rs115261052 COUNTS        1        3       36
  19   rs115261052   FREQ    0.025    0.075      0.9
  19   rs115261052   MEAN   0.5986   0.4923   0.5127
  19   rs115261052     SD        0  0.06159   0.1111
  19    rs75162614   GENO      T/T      T/C      C/C
  19    rs75162614 COUNTS        0        6       34
  19    rs75162614   FREQ        0     0.15     0.85
  19    rs75162614   MEAN       NA   0.4775   0.5197
  19    rs75162614     SD       NA   0.1429    0.101
  19   rs113625471   GENO      T/T      T/C      C/C
  19   rs113625471 COUNTS        0        6       34
  19   rs113625471   FREQ        0     0.15     0.85
  19   rs113625471   MEAN       NA   0.4775   0.5197
  19   rs113625471     SD       NA   0.1429    0.101
  19    rs75915449   GENO      C/C      C/G      G/G
  19    rs75915449 COUNTS        0        6       34
  19    rs75915449   FREQ        0     0.15     0.85
  19    rs75915449   MEAN       NA   0.4775   0.5197
  19    rs75915449     SD       NA   0.1429    0.101
  19    rs10419436   GENO      C/C      C/T      T/T
  19    rs10419436 COUNTS        2       18       20
  19    rs10419436   FREQ     0.05     0.45      0.5
  19    rs10419436   MEAN    0.374    0.545   0.4988
  19    rs10419436     SD   0.3403  0.08515  0.08822
  19   rs114734355   GENO      T/T      T/C      C/C
  19   rs114734355 COUNTS        0        6       34
  19   rs114734355   FREQ        0     0.15     0.85
  19   rs114734355   MEAN       NA   0.4451   0.5254
  19   rs114734355     SD       NA    0.176   0.0888
  19    rs73541940   GENO      A/A      A/G      G/G
  19    rs73541940 COUNTS       10       20       10
  19    rs73541940   FREQ     0.25      0.5     0.25
  19    rs73541940   MEAN   0.4755   0.5417   0.4946
  19    rs73541940     SD   0.1148  0.07488   0.1449
  19   rs112549511   GENO      G/G     G/GT    GT/GT
  19   rs112549511 COUNTS        3       21       16
  19   rs112549511   FREQ    0.075    0.525      0.4
  19   rs112549511   MEAN   0.4098   0.5414   0.4959
  19   rs112549511     SD   0.2485  0.08207   0.0953
  19    rs17842397   GENO      C/C      C/T      T/T
  19    rs17842397 COUNTS        1       12       27
  19    rs17842397   FREQ    0.025      0.3    0.675
  19    rs17842397   MEAN   0.3764   0.5268   0.5124
  19    rs17842397     SD        0   0.1252  0.09894
  19    rs10424290   GENO      C/C      C/G      G/G
  19    rs10424290 COUNTS        1        3       36
  19    rs10424290   FREQ    0.025    0.075      0.9
  19    rs10424290   MEAN   0.5986   0.4923   0.5127
  19    rs10424290     SD        0  0.06159   0.1111
  19   rs114055175   GENO      C/C      C/T      T/T
  19   rs114055175 COUNTS        0       10       30
  19   rs114055175   FREQ        0     0.25     0.75
  19   rs114055175   MEAN       NA   0.5519   0.5005
  19   rs114055175     SD       NA   0.1625  0.08105
  19    rs73923432   GENO      G/G      G/A      A/A
  19    rs73923432 COUNTS        2       18       20
  19    rs73923432   FREQ     0.05     0.45      0.5
  19    rs73923432   MEAN    0.374    0.545   0.4988
  19    rs73923432     SD   0.3403  0.08515  0.08822
  19    rs73923433   GENO      T/T      T/C      C/C
  19    rs73923433 COUNTS        2       18       20
  19    rs73923433   FREQ     0.05     0.45      0.5
  19    rs73923433   MEAN    0.374    0.545   0.4988
  19    rs73923433     SD   0.3403  0.08515  0.08822
  19   rs145242562   GENO      A/A      A/C      C/C
  19   rs145242562 COUNTS        0        6       34
  19   rs145242562   FREQ        0     0.15     0.85
  19   rs145242562   MEAN       NA   0.4451   0.5254
  19   rs145242562     SD       NA    0.176   0.0888
  19     rs7247400   GENO      C/C      C/T      T/T
  19     rs7247400 COUNTS        2        9       29
  19     rs7247400   FREQ     0.05    0.225    0.725
  19     rs7247400   MEAN   0.4775   0.5372   0.5084
  19     rs7247400     SD 0.005613  0.05395   0.1219
  19     rs1110625   GENO      T/T      T/C      C/C
  19     rs1110625 COUNTS        2       18       20
  19     rs1110625   FREQ     0.05     0.45      0.5
  19     rs1110625   MEAN    0.374    0.545   0.4988
  19     rs1110625     SD   0.3403  0.08515  0.08822
  19   rs145515071   GENO      A/A    A/AAC  AAC/AAC
  19   rs145515071 COUNTS        0        6       34
  19   rs145515071   FREQ        0     0.15     0.85
  19   rs145515071   MEAN       NA   0.4775   0.5197
  19   rs145515071     SD       NA   0.1429    0.101
  19     rs1110624   GENO      G/G      G/A      A/A
  19     rs1110624 COUNTS        2       18       20
  19     rs1110624   FREQ     0.05     0.45      0.5
  19     rs1110624   MEAN    0.374    0.545   0.4988
  19     rs1110624     SD   0.3403  0.08515  0.08822
  19   rs143270181   GENO    TG/TG     TG/T      T/T
  19   rs143270181 COUNTS        1        9       30
  19   rs143270181   FREQ    0.025    0.225     0.75
  19   rs143270181   MEAN   0.5986   0.4824   0.5198
  19   rs143270181     SD        0   0.1173   0.1052
  19    rs74793478   GENO      T/T      T/G      G/G
  19    rs74793478 COUNTS        0       10       30
  19    rs74793478   FREQ        0     0.25     0.75
  19    rs74793478   MEAN       NA   0.5519   0.5005
  19    rs74793478     SD       NA   0.1625  0.08105
  19   rs137890686   GENO      C/C     C/CA    CA/CA
  19   rs137890686 COUNTS        0        6       34
  19   rs137890686   FREQ        0     0.15     0.85
  19   rs137890686   MEAN       NA   0.4451   0.5254
  19   rs137890686     SD       NA    0.176   0.0888
  19    rs77294189   GENO      G/G      G/C      C/C
  19    rs77294189 COUNTS        0        6       34
  19    rs77294189   FREQ        0     0.15     0.85
  19    rs77294189   MEAN       NA   0.4775   0.5197
  19    rs77294189     SD       NA   0.1429    0.101
  19    rs76623884   GENO      A/A      A/C      C/C
  19    rs76623884 COUNTS        0        4       36
  19    rs76623884   FREQ        0      0.1      0.9
  19    rs76623884   MEAN       NA   0.5454   0.5098
  19    rs76623884     SD       NA  0.07205   0.1106
  19    rs10410263   GENO      A/A      A/G      G/G
  19    rs10410263 COUNTS        6       22       12
  19    rs10410263   FREQ     0.15     0.55      0.3
  19    rs10410263   MEAN   0.4811    0.532   0.4952
  19    rs10410263     SD  0.06318    0.102    0.132
  19     rs1110622   GENO      T/T      T/C      C/C
  19     rs1110622 COUNTS        0        4       36
  19     rs1110622   FREQ        0      0.1      0.9
  19     rs1110622   MEAN       NA   0.5187   0.5128
  19     rs1110622     SD       NA   0.0671   0.1114
  19     rs1110621   GENO      T/T      T/C      C/C
  19     rs1110621 COUNTS        1        8       31
  19     rs1110621   FREQ    0.025      0.2    0.775
  19     rs1110621   MEAN   0.5245    0.494    0.518
  19     rs1110621     SD        0  0.04805   0.1195
  19     rs3795010   GENO      C/C      C/A      A/A
  19     rs3795010 COUNTS        1        8       31
  19     rs3795010   FREQ    0.025      0.2    0.775
  19     rs3795010   MEAN   0.5245    0.494    0.518
  19     rs3795010     SD        0  0.04805   0.1195
  19   rs114302463   GENO      T/T      T/G      G/G
  19   rs114302463 COUNTS        0        6       34
  19   rs114302463   FREQ        0     0.15     0.85
  19   rs114302463   MEAN       NA   0.4451   0.5254
  19   rs114302463     SD       NA    0.176   0.0888
  19    rs11298163   GENO    AC/AC     AC/A      A/A
  19    rs11298163 COUNTS        1        8       31
  19    rs11298163   FREQ    0.025      0.2    0.775
  19    rs11298163   MEAN   0.5245    0.494    0.518
  19    rs11298163     SD        0  0.04805   0.1195
  19    rs61426112   GENO      A/A      A/T      T/T
  19    rs61426112 COUNTS        0        6       34
  19    rs61426112   FREQ        0     0.15     0.85
  19    rs61426112   MEAN       NA   0.5054   0.5148
  19    rs61426112     SD       NA  0.09559   0.1104
  19   rs115578373   GENO      T/T      T/C      C/C
  19   rs115578373 COUNTS        0        6       34
  19   rs115578373   FREQ        0     0.15     0.85
  19   rs115578373   MEAN       NA   0.4451   0.5254
  19   rs115578373     SD       NA    0.176   0.0888
  19   rs570213340   GENO      G/G      G/A      A/A
  19   rs570213340 COUNTS        0        4       36
  19   rs570213340   FREQ        0      0.1      0.9
  19   rs570213340   MEAN       NA     0.54   0.5104
  19   rs570213340     SD       NA  0.07613   0.1105
  19    rs73549940   GENO      A/A      A/C      C/C
  19    rs73549940 COUNTS        2        9       29
  19    rs73549940   FREQ     0.05    0.225    0.725
  19    rs73549940   MEAN   0.4775   0.5372   0.5084
  19    rs73549940     SD 0.005613  0.05395   0.1219
  19      rs683305   GENO      T/T      T/C      C/C
  19      rs683305 COUNTS        2       16       22
  19      rs683305   FREQ     0.05      0.4     0.55
  19      rs683305   MEAN   0.5128    0.522   0.5071
  19      rs683305     SD  0.01659  0.06567   0.1347
  19    rs79554965   GENO      A/A      A/G      G/G
  19    rs79554965 COUNTS        0        6       34
  19    rs79554965   FREQ        0     0.15     0.85
  19    rs79554965   MEAN       NA   0.4775   0.5197
  19    rs79554965     SD       NA   0.1429    0.101
  19    rs73549942   GENO      A/A      A/G      G/G
  19    rs73549942 COUNTS        0        8       32
  19    rs73549942   FREQ        0      0.2      0.8
  19    rs73549942   MEAN       NA   0.5278   0.5098
  19    rs73549942     SD       NA  0.05335   0.1172
  19      rs509081   GENO      T/T      T/G      G/G
  19      rs509081 COUNTS        0        4       36
  19      rs509081   FREQ        0      0.1      0.9
  19      rs509081   MEAN       NA   0.5454   0.5098
  19      rs509081     SD       NA  0.07205   0.1106
  19      rs509079   GENO      T/T      T/G      G/G
  19      rs509079 COUNTS        0        4       36
  19      rs509079   FREQ        0      0.1      0.9
  19      rs509079   MEAN       NA   0.5454   0.5098
  19      rs509079     SD       NA  0.07205   0.1106
  19    rs80336072   GENO      T/T      T/C      C/C
  19    rs80336072 COUNTS        0       11       29
  19    rs80336072   FREQ        0    0.275    0.725
  19    rs80336072   MEAN       NA   0.5483   0.5001
  19    rs80336072     SD       NA   0.1547  0.08245
  19   rs111964534   GENO      T/T      T/C      C/C
  19   rs111964534 COUNTS        0        6       34
  19   rs111964534   FREQ        0     0.15     0.85
  19   rs111964534   MEAN       NA   0.4775   0.5197
  19   rs111964534     SD       NA   0.1429    0.101
  19    rs74695033   GENO      G/G      G/A      A/A
  19    rs74695033 COUNTS        1        3       36
  19    rs74695033   FREQ    0.025    0.075      0.9
  19    rs74695033   MEAN   0.5986   0.4923   0.5127
  19    rs74695033     SD        0  0.06159   0.1111
  19    rs73549943   GENO      G/G      G/C      C/C
  19    rs73549943 COUNTS        0        8       32
  19    rs73549943   FREQ        0      0.2      0.8
  19    rs73549943   MEAN       NA   0.5278   0.5098
  19    rs73549943     SD       NA  0.05335   0.1172
  19   rs111802507   GENO      A/A      A/G      G/G
  19   rs111802507 COUNTS        0        5       35
  19   rs111802507   FREQ        0    0.125    0.875
  19   rs111802507   MEAN       NA   0.4736    0.519
  19   rs111802507     SD       NA   0.1594  0.09962
  19   rs114214766   GENO      A/A      A/G      G/G
  19   rs114214766 COUNTS        0        6       34
  19   rs114214766   FREQ        0     0.15     0.85
  19   rs114214766   MEAN       NA   0.5054   0.5148
  19   rs114214766     SD       NA  0.09559   0.1104
  19    rs73923435   GENO      T/T      T/G      G/G
  19    rs73923435 COUNTS        2       18       20
  19    rs73923435   FREQ     0.05     0.45      0.5
  19    rs73923435   MEAN    0.374    0.545   0.4988
  19    rs73923435     SD   0.3403  0.08515  0.08822
  19     rs7255387   GENO      C/C      C/T      T/T
  19     rs7255387 COUNTS        2        9       29
  19     rs7255387   FREQ     0.05    0.225    0.725
  19     rs7255387   MEAN   0.4775   0.5372   0.5084
  19     rs7255387     SD 0.005613  0.05395   0.1219
  19    rs78960448   GENO      C/C      C/T      T/T
  19    rs78960448 COUNTS        1        3       36
  19    rs78960448   FREQ    0.025    0.075      0.9
  19    rs78960448   MEAN   0.5986   0.4923   0.5127
  19    rs78960448     SD        0  0.06159   0.1111
  19    rs75460141   GENO      T/T      T/G      G/G
  19    rs75460141 COUNTS        0        6       34
  19    rs75460141   FREQ        0     0.15     0.85
  19    rs75460141   MEAN       NA   0.5054   0.5148
  19    rs75460141     SD       NA  0.09559   0.1104
  19      rs574937   GENO      C/C      C/G      G/G
  19      rs574937 COUNTS        1        7       32
  19      rs574937   FREQ    0.025    0.175      0.8
  19      rs574937   MEAN   0.5245   0.4861    0.519
  19      rs574937     SD        0   0.0459   0.1176
  19    rs10415213   GENO      T/T      T/G      G/G
  19    rs10415213 COUNTS        1        3       36
  19    rs10415213   FREQ    0.025    0.075      0.9
  19    rs10415213   MEAN   0.5986   0.4923   0.5127
  19    rs10415213     SD        0  0.06159   0.1111
  19      rs572011   GENO      C/C      C/A      A/A
  19      rs572011 COUNTS        0        4       36
  19      rs572011   FREQ        0      0.1      0.9
  19      rs572011   MEAN       NA   0.5454   0.5098
  19      rs572011     SD       NA  0.07205   0.1106
  19    rs80111252   GENO      C/C      C/T      T/T
  19    rs80111252 COUNTS        1        3       36
  19    rs80111252   FREQ    0.025    0.075      0.9
  19    rs80111252   MEAN   0.4815     0.52   0.5137
  19    rs80111252     SD        0  0.07022   0.1117
  19    rs73923436   GENO      G/G      G/A      A/A
  19    rs73923436 COUNTS        2       18       20
  19    rs73923436   FREQ     0.05     0.45      0.5
  19    rs73923436   MEAN    0.374    0.545   0.4988
  19    rs73923436     SD   0.3403  0.08515  0.08822
  19   rs114137841   GENO      C/C      C/T      T/T
  19   rs114137841 COUNTS        0        4       36
  19   rs114137841   FREQ        0      0.1      0.9
  19   rs114137841   MEAN       NA   0.5532   0.5089
  19   rs114137841     SD       NA  0.04688   0.1114
  19    rs60902169   GENO      G/G      G/A      A/A
  19    rs60902169 COUNTS        6       22       12
  19    rs60902169   FREQ     0.15     0.55      0.3
  19    rs60902169   MEAN   0.4811    0.532   0.4952
  19    rs60902169     SD  0.06318    0.102    0.132
  19    rs80001830   GENO      T/T      T/G      G/G
  19    rs80001830 COUNTS        1        3       36
  19    rs80001830   FREQ    0.025    0.075      0.9
  19    rs80001830   MEAN   0.5986   0.4923   0.5127
  19    rs80001830     SD        0  0.06159   0.1111
  19   rs138436876   GENO AGTGATC/AGTGATC AGTGATC/A      A/A
  19   rs138436876 COUNTS        0        4       36
  19   rs138436876   FREQ        0      0.1      0.9
  19   rs138436876   MEAN       NA     0.54   0.5104
  19   rs138436876     SD       NA  0.07613   0.1105
  19    rs35989251   GENO    TA/TA     TA/T      T/T
  19    rs35989251 COUNTS        1        8       31
  19    rs35989251   FREQ    0.025      0.2    0.775
  19    rs35989251   MEAN   0.5245    0.494    0.518
  19    rs35989251     SD        0  0.04805   0.1195
  19    rs78936951   GENO      C/C      C/T      T/T
  19    rs78936951 COUNTS        0        6       34
  19    rs78936951   FREQ        0     0.15     0.85
  19    rs78936951   MEAN       NA   0.5054   0.5148
  19    rs78936951     SD       NA  0.09559   0.1104
  19    rs79200872   GENO      C/C      C/T      T/T
  19    rs79200872 COUNTS        1        8       31
  19    rs79200872   FREQ    0.025      0.2    0.775
  19    rs79200872   MEAN   0.3764   0.5176   0.5167
  19    rs79200872     SD        0   0.1488  0.09555
  19    rs73549950   GENO      A/A      A/C      C/C
  19    rs73549950 COUNTS        3       13       24
  19    rs73549950   FREQ    0.075    0.325      0.6
  19    rs73549950   MEAN   0.4965   0.5101   0.5172
  19    rs73549950     SD  0.03313   0.1069   0.1156
  19    rs60827844   GENO    GA/GA     GA/G      G/G
  19    rs60827844 COUNTS        2       18       20
  19    rs60827844   FREQ     0.05     0.45      0.5
  19    rs60827844   MEAN    0.374    0.545   0.4988
  19    rs60827844     SD   0.3403  0.08515  0.08822
  19    rs10419786   GENO      C/C      C/T      T/T
  19    rs10419786 COUNTS        4       22       14
  19    rs10419786   FREQ      0.1     0.55     0.35
  19    rs10419786   MEAN   0.4788   0.5317   0.4944
  19    rs10419786     SD   0.2373  0.07473   0.1055
  19      rs687320   GENO      G/G      G/A      A/A
  19      rs687320 COUNTS        3       19       18
  19      rs687320   FREQ    0.075    0.475     0.45
  19      rs687320   MEAN   0.5414   0.5173   0.5045
  19      rs687320     SD  0.05093  0.06434   0.1464
  19      rs687789   GENO      C/C      C/T      T/T
  19      rs687789 COUNTS        5       19       16
  19      rs687789   FREQ    0.125    0.475      0.4
  19      rs687789   MEAN   0.5377   0.4959   0.5264
  19      rs687789     SD  0.04724   0.1019   0.1267
  19      rs687791   GENO      C/C      C/T      T/T
  19      rs687791 COUNTS        5       19       16
  19      rs687791   FREQ    0.125    0.475      0.4
  19      rs687791   MEAN   0.5377   0.4959   0.5264
  19      rs687791     SD  0.04724   0.1019   0.1267
  19    rs10412321   GENO      A/A      A/G      G/G
  19    rs10412321 COUNTS        0        4       36
  19    rs10412321   FREQ        0      0.1      0.9
  19    rs10412321   MEAN       NA     0.54   0.5104
  19    rs10412321     SD       NA  0.07613   0.1105
  19    rs73549954   GENO      T/T      T/C      C/C
  19    rs73549954 COUNTS        0        8       32
  19    rs73549954   FREQ        0      0.2      0.8
  19    rs73549954   MEAN       NA   0.5278   0.5098
  19    rs73549954     SD       NA  0.05335   0.1172
  19    rs28449972   GENO      C/C      C/G      G/G
  19    rs28449972 COUNTS        1        4       35
  19    rs28449972   FREQ    0.025      0.1    0.875
  19    rs28449972   MEAN   0.5986   0.4906   0.5135
  19    rs28449972     SD        0  0.05039   0.1126
  19    rs12979180   GENO      T/T      T/C      C/C
  19    rs12979180 COUNTS        0       10       30
  19    rs12979180   FREQ        0     0.25     0.75
  19    rs12979180   MEAN       NA   0.5403   0.5044
  19    rs12979180     SD       NA  0.06649   0.1172
  19    rs11880033   GENO      A/A      A/G      G/G
  19    rs11880033 COUNTS        0       10       30
  19    rs11880033   FREQ        0     0.25     0.75
  19    rs11880033   MEAN       NA   0.5403   0.5044
  19    rs11880033     SD       NA  0.06649   0.1172
  19   rs112156119   GENO      C/C      C/A      A/A
  19   rs112156119 COUNTS        3        4       33
  19   rs112156119   FREQ    0.075      0.1    0.825
  19   rs112156119   MEAN   0.5544   0.4379   0.5188
  19   rs112156119     SD  0.05734   0.1599   0.1025
  19   rs116780067   GENO      G/G      G/C      C/C
  19   rs116780067 COUNTS        0        4       36
  19   rs116780067   FREQ        0      0.1      0.9
  19   rs116780067   MEAN       NA   0.5508   0.5092
  19   rs116780067     SD       NA  0.09579   0.1088
  19      rs553528   GENO      G/G      G/A      A/A
  19      rs553528 COUNTS        1       12       27
  19      rs553528   FREQ    0.025      0.3    0.675
  19      rs553528   MEAN   0.3764   0.5268   0.5124
  19      rs553528     SD        0   0.1252  0.09894
  19    rs10401349   GENO      A/A      A/G      G/G
  19    rs10401349 COUNTS        1        3       36
  19    rs10401349   FREQ    0.025    0.075      0.9
  19    rs10401349   MEAN   0.5986   0.4923   0.5127
  19    rs10401349     SD        0  0.06159   0.1111
  19    rs10403344   GENO      T/T      T/C      C/C
  19    rs10403344 COUNTS        0       10       30
  19    rs10403344   FREQ        0     0.25     0.75
  19    rs10403344   MEAN       NA   0.5519   0.5005
  19    rs10403344     SD       NA   0.1625  0.08105
  19      rs622574   GENO      A/A      A/T      T/T
  19      rs622574 COUNTS        0        4       36
  19      rs622574   FREQ        0      0.1      0.9
  19      rs622574   MEAN       NA   0.5454   0.5098
  19      rs622574     SD       NA  0.07205   0.1106
  19      rs623062   GENO      G/G      G/A      A/A
  19      rs623062 COUNTS        1       12       27
  19      rs623062   FREQ    0.025      0.3    0.675
  19      rs623062   MEAN   0.3764   0.5268   0.5124
  19      rs623062     SD        0   0.1252  0.09894
  19   rs113961306   GENO      T/T      T/C      C/C
  19   rs113961306 COUNTS        0        6       34
  19   rs113961306   FREQ        0     0.15     0.85
  19   rs113961306   MEAN       NA   0.4775   0.5197
  19   rs113961306     SD       NA   0.1429    0.101
  19    rs10407686   GENO      A/A      A/G      G/G
  19    rs10407686 COUNTS        1        3       36
  19    rs10407686   FREQ    0.025    0.075      0.9
  19    rs10407686   MEAN   0.5986   0.4923   0.5127
  19    rs10407686     SD        0  0.06159   0.1111
  19    rs10408625   GENO      A/A      A/G      G/G
  19    rs10408625 COUNTS        1        3       36
  19    rs10408625   FREQ    0.025    0.075      0.9
  19    rs10408625   MEAN   0.5986   0.4923   0.5127
  19    rs10408625     SD        0  0.06159   0.1111
  19      rs637094   GENO      A/A      A/G      G/G
  19      rs637094 COUNTS        2       16       22
  19      rs637094   FREQ     0.05      0.4     0.55
  19      rs637094   MEAN   0.5128    0.522   0.5071
  19      rs637094     SD  0.01659  0.06567   0.1347
  19    rs59277920   GENO      A/A      A/G      G/G
  19    rs59277920 COUNTS       11       17       12
  19    rs59277920   FREQ    0.275    0.425      0.3
  19    rs59277920   MEAN   0.5291   0.4925   0.5284
  19    rs59277920     SD  0.04481  0.09899   0.1533
  19   rs115117074   GENO      T/T      T/C      C/C
  19   rs115117074 COUNTS        0        6       34
  19   rs115117074   FREQ        0     0.15     0.85
  19   rs115117074   MEAN       NA   0.4451   0.5254
  19   rs115117074     SD       NA    0.176   0.0888
  19   rs138598087   GENO      A/A      A/G      G/G
  19   rs138598087 COUNTS        0        6       34
  19   rs138598087   FREQ        0     0.15     0.85
  19   rs138598087   MEAN       NA   0.4775   0.5197
  19   rs138598087     SD       NA   0.1429    0.101
  19      rs602054   GENO      A/A      A/C      C/C
  19      rs602054 COUNTS        4       14       22
  19      rs602054   FREQ      0.1     0.35     0.55
  19      rs602054   MEAN   0.5198   0.4735   0.5376
  19      rs602054     SD   0.1092   0.1525  0.05956
  19      rs573297   GENO      G/G      G/A      A/A
  19      rs573297 COUNTS        6       21       13
  19      rs573297   FREQ     0.15    0.525    0.325
  19      rs573297   MEAN   0.5888   0.4894   0.5173
  19      rs573297     SD   0.1063   0.1242  0.05518
  19   rs114678243   GENO      A/A      A/G      G/G
  19   rs114678243 COUNTS        0        6       34
  19   rs114678243   FREQ        0     0.15     0.85
  19   rs114678243   MEAN       NA   0.4451   0.5254
  19   rs114678243     SD       NA    0.176   0.0888
  19    rs78293648   GENO      C/C      C/T      T/T
  19    rs78293648 COUNTS        0        6       34
  19    rs78293648   FREQ        0     0.15     0.85
  19    rs78293648   MEAN       NA   0.5054   0.5148
  19    rs78293648     SD       NA  0.09559   0.1104
  19   rs201515277   GENO      T/T     T/TA    TA/TA
  19   rs201515277 COUNTS        2        9       29
  19   rs201515277   FREQ     0.05    0.225    0.725
  19   rs201515277   MEAN   0.4932   0.4834    0.524
  19   rs201515277     SD  0.01114  0.04975   0.1219
  19   rs143824257   GENO      A/A      A/G      G/G
  19   rs143824257 COUNTS        1       12       27
  19   rs143824257   FREQ    0.025      0.3    0.675
  19   rs143824257   MEAN   0.3764   0.5268   0.5124
  19   rs143824257     SD        0   0.1252  0.09894
  19   rs147254341   GENO      T/T      T/C      C/C
  19   rs147254341 COUNTS        1        3       36
  19   rs147254341   FREQ    0.025    0.075      0.9
  19   rs147254341   MEAN   0.4815     0.52   0.5137
  19   rs147254341     SD        0  0.07022   0.1117
  19    rs59907625   GENO      G/G      G/A      A/A
  19    rs59907625 COUNTS        2       15       23
  19    rs59907625   FREQ     0.05    0.375    0.575
  19    rs59907625   MEAN   0.6066   0.5227   0.4991
  19    rs59907625     SD  0.01125   0.1345  0.08821
  19   rs111856345   GENO      T/T      T/G      G/G
  19   rs111856345 COUNTS        2        9       29
  19   rs111856345   FREQ     0.05    0.225    0.725
  19   rs111856345   MEAN   0.4775   0.5372   0.5084
  19   rs111856345     SD 0.005613  0.05395   0.1219
  19    rs58617377   GENO      T/T      T/C      C/C
  19    rs58617377 COUNTS        2       15       23
  19    rs58617377   FREQ     0.05    0.375    0.575
  19    rs58617377   MEAN   0.6066   0.5227   0.4991
  19    rs58617377     SD  0.01125   0.1345  0.08821
  19   rs140199860   GENO      G/G      G/C      C/C
  19   rs140199860 COUNTS        0        4       36
  19   rs140199860   FREQ        0      0.1      0.9
  19   rs140199860   MEAN       NA   0.5454   0.5098
  19   rs140199860     SD       NA  0.07205   0.1106
  19   rs573939462   GENO      A/A    A/ATG  ATG/ATG
  19   rs573939462 COUNTS        4       24       12
  19   rs573939462   FREQ      0.1      0.6      0.3
  19   rs573939462   MEAN   0.4695   0.5165   0.5217
  19   rs573939462     SD  0.06657   0.1253  0.07688
  19    rs78597455   GENO      A/A      A/G      G/G
  19    rs78597455 COUNTS        1       12       27
  19    rs78597455   FREQ    0.025      0.3    0.675
  19    rs78597455   MEAN   0.3764   0.5268   0.5124
  19    rs78597455     SD        0   0.1252  0.09894
  19    rs11880706   GENO      G/G      G/C      C/C
  19    rs11880706 COUNTS        2       15       23
  19    rs11880706   FREQ     0.05    0.375    0.575
  19    rs11880706   MEAN   0.6066   0.5227   0.4991
  19    rs11880706     SD  0.01125   0.1345  0.08821
  19   rs116105499   GENO      G/G      G/A      A/A
  19   rs116105499 COUNTS        0        4       36
  19   rs116105499   FREQ        0      0.1      0.9
  19   rs116105499   MEAN       NA   0.5454   0.5098
  19   rs116105499     SD       NA  0.07205   0.1106
  19   rs112714471   GENO      G/G      G/C      C/C
  19   rs112714471 COUNTS        0        6       34
  19   rs112714471   FREQ        0     0.15     0.85
  19   rs112714471   MEAN       NA   0.4775   0.5197
  19   rs112714471     SD       NA   0.1429    0.101
  19   rs138190849   GENO      C/C      C/G      G/G
  19   rs138190849 COUNTS        0        6       34
  19   rs138190849   FREQ        0     0.15     0.85
  19   rs138190849   MEAN       NA   0.4451   0.5254
  19   rs138190849     SD       NA    0.176   0.0888
  19   rs546169517   GENO      T/T      T/A      A/A
  19   rs546169517 COUNTS        2       10       28
  19   rs546169517   FREQ     0.05     0.25      0.7
  19   rs546169517   MEAN   0.4775   0.5348   0.5083
  19   rs546169517     SD 0.005613  0.05146   0.1242
  19      rs543030   GENO      C/C      C/T      T/T
  19      rs543030 COUNTS        6       21       13
  19      rs543030   FREQ     0.15    0.525    0.325
  19      rs543030   MEAN   0.5888   0.4894   0.5173
  19      rs543030     SD   0.1063   0.1242  0.05518
  19   rs113706407   GENO      T/T      T/C      C/C
  19   rs113706407 COUNTS        1       12       27
  19   rs113706407   FREQ    0.025      0.3    0.675
  19   rs113706407   MEAN   0.6146   0.5304    0.502
  19   rs113706407     SD        0   0.1484  0.08517
  19   rs144733211   GENO      A/A      A/C      C/C
  19   rs144733211 COUNTS        0        4       36
  19   rs144733211   FREQ        0      0.1      0.9
  19   rs144733211   MEAN       NA   0.5154   0.5131
  19   rs144733211     SD       NA   0.0146   0.1131
  19   rs148125491   GENO      G/G      G/C      C/C
  19   rs148125491 COUNTS        0        6       34
  19   rs148125491   FREQ        0     0.15     0.85
  19   rs148125491   MEAN       NA   0.4451   0.5254
  19   rs148125491     SD       NA    0.176   0.0888
  19   rs564185905   GENO      C/C     C/CA    CA/CA
  19   rs564185905 COUNTS        3       25       12
  19   rs564185905   FREQ    0.075    0.625      0.3
  19   rs564185905   MEAN   0.5224    0.517   0.5035
  19   rs564185905     SD   0.1158   0.1058   0.1172
  19   rs113240307   GENO      A/A      A/G      G/G
  19   rs113240307 COUNTS        0        6       34
  19   rs113240307   FREQ        0     0.15     0.85
  19   rs113240307   MEAN       NA   0.4775   0.5197
  19   rs113240307     SD       NA   0.1429    0.101
  19     rs7251098   GENO      T/T      T/G      G/G
  19     rs7251098 COUNTS        0        6       34
  19     rs7251098   FREQ        0     0.15     0.85
  19     rs7251098   MEAN       NA   0.5054   0.5148
  19     rs7251098     SD       NA  0.09559   0.1104
  19   rs115022256   GENO      A/A      A/C      C/C
  19   rs115022256 COUNTS        1        5       34
  19   rs115022256   FREQ    0.025    0.125     0.85
  19   rs115022256   MEAN   0.3764   0.5313   0.5148
  19   rs115022256     SD        0  0.08016   0.1104
  19      rs609335   GENO      C/C      C/A      A/A
  19      rs609335 COUNTS        1       12       27
  19      rs609335   FREQ    0.025      0.3    0.675
  19      rs609335   MEAN   0.3764   0.5268   0.5124
  19      rs609335     SD        0   0.1252  0.09894
  19   rs114478046   GENO      T/T      T/G      G/G
  19   rs114478046 COUNTS        1        8       31
  19   rs114478046   FREQ    0.025      0.2    0.775
  19   rs114478046   MEAN   0.3764   0.5176   0.5167
  19   rs114478046     SD        0   0.1488  0.09555
  19    rs66503447   GENO      G/G     G/GT    GT/GT
  19    rs66503447 COUNTS        3       21       16
  19    rs66503447   FREQ    0.075    0.525      0.4
  19    rs66503447   MEAN    0.455   0.5476   0.4794
  19    rs66503447     SD   0.0878  0.06179   0.1421
  19    rs76024709   GENO      G/G      G/A      A/A
  19    rs76024709 COUNTS        0        6       34
  19    rs76024709   FREQ        0     0.15     0.85
  19    rs76024709   MEAN       NA   0.4775   0.5197
  19    rs76024709     SD       NA   0.1429    0.101
  19    rs77657770   GENO      A/A      A/C      C/C
  19    rs77657770 COUNTS        0        6       34
  19    rs77657770   FREQ        0     0.15     0.85
  19    rs77657770   MEAN       NA   0.4775   0.5197
  19    rs77657770     SD       NA   0.1429    0.101
  19    rs77517239   GENO      C/C      C/A      A/A
  19    rs77517239 COUNTS        2       17       21
  19    rs77517239   FREQ     0.05    0.425    0.525
  19    rs77517239   MEAN   0.4775   0.5028   0.5253
  19    rs77517239     SD 0.005613   0.1148   0.1072
  19    rs11665960   GENO      A/A      A/G      G/G
  19    rs11665960 COUNTS        0       10       30
  19    rs11665960   FREQ        0     0.25     0.75
  19    rs11665960   MEAN       NA   0.5403   0.5044
  19    rs11665960     SD       NA  0.06649   0.1172
  19    rs11666200   GENO      T/T      T/C      C/C
  19    rs11666200 COUNTS        0       10       30
  19    rs11666200   FREQ        0     0.25     0.75
  19    rs11666200   MEAN       NA   0.5403   0.5044
  19    rs11666200     SD       NA  0.06649   0.1172
  19     rs2163802   GENO      C/C      C/T      T/T
  19     rs2163802 COUNTS        0       10       30
  19     rs2163802   FREQ        0     0.25     0.75
  19     rs2163802   MEAN       NA   0.5403   0.5044
  19     rs2163802     SD       NA  0.06649   0.1172
  19   rs143326088   GENO      C/C  C/CCTGT CCTGT/CCTGT
  19   rs143326088 COUNTS        0        4       36
  19   rs143326088   FREQ        0      0.1      0.9
  19   rs143326088   MEAN       NA   0.5454   0.5098
  19   rs143326088     SD       NA  0.07205   0.1106
  19    rs11879739   GENO      C/C      C/A      A/A
  19    rs11879739 COUNTS        2       16       22
  19    rs11879739   FREQ     0.05      0.4     0.55
  19    rs11879739   MEAN   0.5128    0.522   0.5071
  19    rs11879739     SD  0.01659  0.06567   0.1347
  19    rs76428705   GENO      A/A      A/G      G/G
  19    rs76428705 COUNTS        0        6       34
  19    rs76428705   FREQ        0     0.15     0.85
  19    rs76428705   MEAN       NA   0.4775   0.5197
  19    rs76428705     SD       NA   0.1429    0.101
  19    rs73549958   GENO      T/T      T/C      C/C
  19    rs73549958 COUNTS        2        9       29
  19    rs73549958   FREQ     0.05    0.225    0.725
  19    rs73549958   MEAN   0.4775   0.5372   0.5084
  19    rs73549958     SD 0.005613  0.05395   0.1219
  19   rs368962252   GENO      C/C     C/CT    CT/CT
  19   rs368962252 COUNTS        3       21       16
  19   rs368962252   FREQ    0.075    0.525      0.4
  19   rs368962252   MEAN   0.4965   0.4925   0.5438
  19   rs368962252     SD  0.03313    0.125  0.08506
  19    rs28479876   GENO      C/C      C/T      T/T
  19    rs28479876 COUNTS        1        3       36
  19    rs28479876   FREQ    0.025    0.075      0.9
  19    rs28479876   MEAN   0.5986   0.4923   0.5127
  19    rs28479876     SD        0  0.06159   0.1111
  19      rs476988   GENO      C/C      C/T      T/T
  19      rs476988 COUNTS        1       12       27
  19      rs476988   FREQ    0.025      0.3    0.675
  19      rs476988   MEAN   0.3764   0.5268   0.5124
  19      rs476988     SD        0   0.1252  0.09894
  19    rs73549960   GENO      A/A      A/G      G/G
  19    rs73549960 COUNTS        3       21       16
  19    rs73549960   FREQ    0.075    0.525      0.4
  19    rs73549960   MEAN   0.4965   0.4925   0.5438
  19    rs73549960     SD  0.03313    0.125  0.08506
  19    rs73923443   GENO      A/A      A/G      G/G
  19    rs73923443 COUNTS        0        4       36
  19    rs73923443   FREQ        0      0.1      0.9
  19    rs73923443   MEAN       NA   0.5187   0.5128
  19    rs73923443     SD       NA   0.0671   0.1114
  19    rs73549964   GENO      A/A      A/G      G/G
  19    rs73549964 COUNTS        0        8       32
  19    rs73549964   FREQ        0      0.2      0.8
  19    rs73549964   MEAN       NA   0.5278   0.5098
  19    rs73549964     SD       NA  0.05335   0.1172
  19    rs10406048   GENO      T/T      T/C      C/C
  19    rs10406048 COUNTS        0        4       36
  19    rs10406048   FREQ        0      0.1      0.9
  19    rs10406048   MEAN       NA     0.54   0.5104
  19    rs10406048     SD       NA  0.07613   0.1105
  19    rs78148525   GENO      G/G      G/T      T/T
  19    rs78148525 COUNTS        1        3       36
  19    rs78148525   FREQ    0.025    0.075      0.9
  19    rs78148525   MEAN   0.5986   0.4923   0.5127
  19    rs78148525     SD        0  0.06159   0.1111
  19      rs557318   GENO      G/G      G/C      C/C
  19      rs557318 COUNTS        2       16       22
  19      rs557318   FREQ     0.05      0.4     0.55
  19      rs557318   MEAN   0.5128    0.522   0.5071
  19      rs557318     SD  0.01659  0.06567   0.1347
  19   rs111725429   GENO    AT/AT     AT/A      A/A
  19   rs111725429 COUNTS        6       21       13
  19   rs111725429   FREQ     0.15    0.525    0.325
  19   rs111725429   MEAN   0.5888   0.4894   0.5173
  19   rs111725429     SD   0.1063   0.1242  0.05518
  19    rs11879374   GENO      G/G      G/T      T/T
  19    rs11879374 COUNTS        1        3       36
  19    rs11879374   FREQ    0.025    0.075      0.9
  19    rs11879374   MEAN   0.5986   0.4923   0.5127
  19    rs11879374     SD        0  0.06159   0.1111
  19    rs74561304   GENO      A/A      A/G      G/G
  19    rs74561304 COUNTS        1        3       36
  19    rs74561304   FREQ    0.025    0.075      0.9
  19    rs74561304   MEAN   0.4815     0.52   0.5137
  19    rs74561304     SD        0  0.07022   0.1117
  19      rs588236   GENO      A/A      A/G      G/G
  19      rs588236 COUNTS        0        4       36
  19      rs588236   FREQ        0      0.1      0.9
  19      rs588236   MEAN       NA   0.5454   0.5098
  19      rs588236     SD       NA  0.07205   0.1106
  19     rs3795009   GENO      C/C      C/T      T/T
  19     rs3795009 COUNTS        1        3       36
  19     rs3795009   FREQ    0.025    0.075      0.9
  19     rs3795009   MEAN   0.5986   0.4923   0.5127
  19     rs3795009     SD        0  0.06159   0.1111
  19      rs550905   GENO      T/T      T/C      C/C
  19      rs550905 COUNTS        2       16       22
  19      rs550905   FREQ     0.05      0.4     0.55
  19      rs550905   MEAN   0.5128    0.522   0.5071
  19      rs550905     SD  0.01659  0.06567   0.1347
  19    rs73549967   GENO      C/C      C/T      T/T
  19    rs73549967 COUNTS        0        8       32
  19    rs73549967   FREQ        0      0.2      0.8
  19    rs73549967   MEAN       NA   0.5278   0.5098
  19    rs73549967     SD       NA  0.05335   0.1172
  19   rs111973445   GENO      G/G      G/A      A/A
  19   rs111973445 COUNTS        0        6       34
  19   rs111973445   FREQ        0     0.15     0.85
  19   rs111973445   MEAN       NA   0.4775   0.5197
  19   rs111973445     SD       NA   0.1429    0.101
  19    rs75645001   GENO      T/T      T/C      C/C
  19    rs75645001 COUNTS        0        6       34
  19    rs75645001   FREQ        0     0.15     0.85
  19    rs75645001   MEAN       NA   0.4775   0.5197
  19    rs75645001     SD       NA   0.1429    0.101
  19     rs7246824   GENO      C/C      C/G      G/G
  19     rs7246824 COUNTS        0        6       34
  19     rs7246824   FREQ        0     0.15     0.85
  19     rs7246824   MEAN       NA   0.5054   0.5148
  19     rs7246824     SD       NA  0.09559   0.1104
  19   rs111360723   GENO      A/A      A/T      T/T
  19   rs111360723 COUNTS        0        6       34
  19   rs111360723   FREQ        0     0.15     0.85
  19   rs111360723   MEAN       NA   0.4775   0.5197
  19   rs111360723     SD       NA   0.1429    0.101
  19    rs78478209   GENO      T/T      T/C      C/C
  19    rs78478209 COUNTS        1       15       24
  19    rs78478209   FREQ    0.025    0.375      0.6
  19    rs78478209   MEAN   0.4815    0.473   0.5399
  19    rs78478209     SD        0    0.141  0.07445
  19    rs28718730   GENO      A/A      A/G      G/G
  19    rs28718730 COUNTS        1        3       36
  19    rs28718730   FREQ    0.025    0.075      0.9
  19    rs28718730   MEAN   0.5986   0.4923   0.5127
  19    rs28718730     SD        0  0.06159   0.1111
  19   rs114348542   GENO      C/C      C/T      T/T
  19   rs114348542 COUNTS        0        4       36
  19   rs114348542   FREQ        0      0.1      0.9
  19   rs114348542   MEAN       NA   0.5454   0.5098
  19   rs114348542     SD       NA  0.07205   0.1106
  19    rs74452731   GENO      A/A      A/T      T/T
  19    rs74452731 COUNTS        0        4       36
  19    rs74452731   FREQ        0      0.1      0.9
  19    rs74452731   MEAN       NA   0.5454   0.5098
  19    rs74452731     SD       NA  0.07205   0.1106
  19   rs142775072   GENO    TA/TA     TA/T      T/T
  19   rs142775072 COUNTS        3       10       27
  19   rs142775072   FREQ    0.075     0.25    0.675
  19   rs142775072   MEAN   0.5355   0.5443   0.4994
  19   rs142775072     SD   0.1005  0.05516   0.1216
  19    rs73549970   GENO      T/T      T/C      C/C
  19    rs73549970 COUNTS        0        8       32
  19    rs73549970   FREQ        0      0.2      0.8
  19    rs73549970   MEAN       NA   0.5278   0.5098
  19    rs73549970     SD       NA  0.05335   0.1172
  19    rs10405373   GENO      T/T      T/A      A/A
  19    rs10405373 COUNTS        2       15       23
  19    rs10405373   FREQ     0.05    0.375    0.575
  19    rs10405373   MEAN   0.6066   0.5227   0.4991
  19    rs10405373     SD  0.01125   0.1345  0.08821
  19   rs111660512   GENO      G/G      G/A      A/A
  19   rs111660512 COUNTS        0        5       35
  19   rs111660512   FREQ        0    0.125    0.875
  19   rs111660512   MEAN       NA   0.4736    0.519
  19   rs111660512     SD       NA   0.1594  0.09962
  19   rs540815089   GENO      C/C  C/CTTTT CTTTT/CTTTT
  19   rs540815089 COUNTS        0        6       34
  19   rs540815089   FREQ        0     0.15     0.85
  19   rs540815089   MEAN       NA   0.4775   0.5197
  19   rs540815089     SD       NA   0.1429    0.101
  19   rs112541629   GENO      A/A      A/G      G/G
  19   rs112541629 COUNTS        0        6       34
  19   rs112541629   FREQ        0     0.15     0.85
  19   rs112541629   MEAN       NA   0.5054   0.5148
  19   rs112541629     SD       NA  0.09559   0.1104
  19    rs76369997   GENO      A/A      A/T      T/T
  19    rs76369997 COUNTS        0        4       36
  19    rs76369997   FREQ        0      0.1      0.9
  19    rs76369997   MEAN       NA   0.5454   0.5098
  19    rs76369997     SD       NA  0.07205   0.1106
  19     rs8103735   GENO      A/A      A/G      G/G
  19     rs8103735 COUNTS        1        3       36
  19     rs8103735   FREQ    0.025    0.075      0.9
  19     rs8103735   MEAN   0.5986   0.4923   0.5127
  19     rs8103735     SD        0  0.06159   0.1111
  19   rs182727077   GENO      G/G      G/C      C/C
  19   rs182727077 COUNTS        0        6       34
  19   rs182727077   FREQ        0     0.15     0.85
  19   rs182727077   MEAN       NA   0.4451   0.5254
  19   rs182727077     SD       NA    0.176   0.0888
  19    rs56730124   GENO      C/C      C/G      G/G
  19    rs56730124 COUNTS        0       10       30
  19    rs56730124   FREQ        0     0.25     0.75
  19    rs56730124   MEAN       NA   0.5519   0.5005
  19    rs56730124     SD       NA   0.1625  0.08105
  19   rs113376976   GENO      T/T      T/C      C/C
  19   rs113376976 COUNTS        2        9       29
  19   rs113376976   FREQ     0.05    0.225    0.725
  19   rs113376976   MEAN   0.4775   0.5372   0.5084
  19   rs113376976     SD 0.005613  0.05395   0.1219
  19   rs146533533   GENO      G/G      G/A      A/A
  19   rs146533533 COUNTS        0        6       34
  19   rs146533533   FREQ        0     0.15     0.85
  19   rs146533533   MEAN       NA   0.4775   0.5197
  19   rs146533533     SD       NA   0.1429    0.101
  19     rs8108378   GENO      G/G      G/A      A/A
  19     rs8108378 COUNTS        1        3       36
  19     rs8108378   FREQ    0.025    0.075      0.9
  19     rs8108378   MEAN   0.5986   0.4923   0.5127
  19     rs8108378     SD        0  0.06159   0.1111
  19     rs8108512   GENO      G/G      G/A      A/A
  19     rs8108512 COUNTS        6       17       17
  19     rs8108512   FREQ     0.15    0.425    0.425
  19     rs8108512   MEAN   0.4689   0.5433   0.4992
  19     rs8108512     SD  0.04633   0.1081   0.1172
  19    rs12975650   GENO      A/A      A/G      G/G
  19    rs12975650 COUNTS        0       10       30
  19    rs12975650   FREQ        0     0.25     0.75
  19    rs12975650   MEAN       NA   0.5403   0.5044
  19    rs12975650     SD       NA  0.06649   0.1172
  19    rs73549979   GENO      C/C      C/T      T/T
  19    rs73549979 COUNTS        0        8       32
  19    rs73549979   FREQ        0      0.2      0.8
  19    rs73549979   MEAN       NA   0.5278   0.5098
  19    rs73549979     SD       NA  0.05335   0.1172
  19     rs8107977   GENO      G/G      G/T      T/T
  19     rs8107977 COUNTS        1        8       31
  19     rs8107977   FREQ    0.025      0.2    0.775
  19     rs8107977   MEAN   0.5245    0.494    0.518
  19     rs8107977     SD        0  0.04805   0.1195
  19    rs11670606   GENO      C/C      C/T      T/T
  19    rs11670606 COUNTS        0       10       30
  19    rs11670606   FREQ        0     0.25     0.75
  19    rs11670606   MEAN       NA   0.5403   0.5044
  19    rs11670606     SD       NA  0.06649   0.1172
  19   rs148143748   GENO      T/T      T/C      C/C
  19   rs148143748 COUNTS        0        4       36
  19   rs148143748   FREQ        0      0.1      0.9
  19   rs148143748   MEAN       NA   0.5454   0.5098
  19   rs148143748     SD       NA  0.07205   0.1106
  19   rs141976291   GENO      C/C      C/T      T/T
  19   rs141976291 COUNTS        0        6       34
  19   rs141976291   FREQ        0     0.15     0.85
  19   rs141976291   MEAN       NA   0.4775   0.5197
  19   rs141976291     SD       NA   0.1429    0.101
  19    rs28460625   GENO      G/G      G/A      A/A
  19    rs28460625 COUNTS        1        3       36
  19    rs28460625   FREQ    0.025    0.075      0.9
  19    rs28460625   MEAN   0.5986   0.4923   0.5127
  19    rs28460625     SD        0  0.06159   0.1111
  19    rs16993371   GENO      T/T      T/C      C/C
  19    rs16993371 COUNTS        0        6       34
  19    rs16993371   FREQ        0     0.15     0.85
  19    rs16993371   MEAN       NA   0.4838   0.5186
  19    rs16993371     SD       NA   0.1689  0.09522
  19    rs10405994   GENO      G/G      G/A      A/A
  19    rs10405994 COUNTS        2       16       22
  19    rs10405994   FREQ     0.05      0.4     0.55
  19    rs10405994   MEAN   0.5128    0.522   0.5071
  19    rs10405994     SD  0.01659  0.06567   0.1347
  19    rs17271924   GENO      A/A      A/G      G/G
  19    rs17271924 COUNTS        1        3       36
  19    rs17271924   FREQ    0.025    0.075      0.9
  19    rs17271924   MEAN   0.5986   0.4923   0.5127
  19    rs17271924     SD        0  0.06159   0.1111
  19    rs78380430   GENO      A/A      A/G      G/G
  19    rs78380430 COUNTS        0        6       34
  19    rs78380430   FREQ        0     0.15     0.85
  19    rs78380430   MEAN       NA   0.5054   0.5148
  19    rs78380430     SD       NA  0.09559   0.1104
  19    rs73549985   GENO      A/A      A/G      G/G
  19    rs73549985 COUNTS        2       15       23
  19    rs73549985   FREQ     0.05    0.375    0.575
  19    rs73549985   MEAN   0.4775   0.5004   0.5249
  19    rs73549985     SD 0.005613   0.1221   0.1025
  19    rs16993372   GENO      C/C      C/A      A/A
  19    rs16993372 COUNTS        9       21       10
  19    rs16993372   FREQ    0.225    0.525     0.25
  19    rs16993372   MEAN   0.5441    0.518    0.476
  19    rs16993372     SD  0.06574   0.1161    0.116
  19    rs73549989   GENO      C/C      C/T      T/T
  19    rs73549989 COUNTS        8       19       13
  19    rs73549989   FREQ      0.2    0.475    0.325
  19    rs73549989   MEAN   0.5026   0.4995   0.5402
  19    rs73549989     SD  0.07417    0.139  0.06321
  19    rs75596836   GENO      T/T      T/A      A/A
  19    rs75596836 COUNTS        2       12       26
  19    rs75596836   FREQ     0.05      0.3     0.65
  19    rs75596836   MEAN   0.4359   0.5311   0.5111
  19    rs75596836     SD  0.08418    0.125   0.1007
  19    rs73549991   GENO      C/C      C/G      G/G
  19    rs73549991 COUNTS        0        8       32
  19    rs73549991   FREQ        0      0.2      0.8
  19    rs73549991   MEAN       NA   0.5278   0.5098
  19    rs73549991     SD       NA  0.05335   0.1172
  19    rs16993374   GENO      C/C      C/T      T/T
  19    rs16993374 COUNTS        0        4       36
  19    rs16993374   FREQ        0      0.1      0.9
  19    rs16993374   MEAN       NA   0.5187   0.5128
  19    rs16993374     SD       NA   0.0671   0.1114
  19   rs542815659   GENO CAAAAAAAAAAAAAAAA/CAAAAAAAAAAAAAAAA CAAAAAAAAAAAAAAAA/C      C/C
  19   rs542815659 COUNTS        5       15       20
  19   rs542815659   FREQ    0.125    0.375      0.5
  19   rs542815659   MEAN   0.4995   0.5177   0.5136
  19   rs542815659     SD  0.02244  0.05134   0.1465
  19    rs16993376   GENO      C/C      C/G      G/G
  19    rs16993376 COUNTS        0        4       36
  19    rs16993376   FREQ        0      0.1      0.9
  19    rs16993376   MEAN       NA   0.5187   0.5128
  19    rs16993376     SD       NA   0.0671   0.1114
  19   rs150889266   GENO      A/A A/AGGGGAG AGGGGAG/AGGGGAG
  19   rs150889266 COUNTS        1        3       36
  19   rs150889266   FREQ    0.025    0.075      0.9
  19   rs150889266   MEAN   0.5986   0.4923   0.5127
  19   rs150889266     SD        0  0.06159   0.1111
  19     rs9676759   GENO      G/G      G/A      A/A
  19     rs9676759 COUNTS        0        6       34
  19     rs9676759   FREQ        0     0.15     0.85
  19     rs9676759   MEAN       NA   0.4775   0.5197
  19     rs9676759     SD       NA   0.1429    0.101
  19    rs10418205   GENO      A/A      A/G      G/G
  19    rs10418205 COUNTS        1        8       31
  19    rs10418205   FREQ    0.025      0.2    0.775
  19    rs10418205   MEAN   0.5245    0.494    0.518
  19    rs10418205     SD        0  0.04805   0.1195
  19    rs73549994   GENO      T/T      T/C      C/C
  19    rs73549994 COUNTS        2       17       21
  19    rs73549994   FREQ     0.05    0.425    0.525
  19    rs73549994   MEAN   0.4775   0.5028   0.5253
  19    rs73549994     SD 0.005613   0.1148   0.1072
  19   rs200954323   GENO    AT/AT     AT/A      A/A
  19   rs200954323 COUNTS        0        6       34
  19   rs200954323   FREQ        0     0.15     0.85
  19   rs200954323   MEAN       NA   0.4775   0.5197
  19   rs200954323     SD       NA   0.1429    0.101
  19    rs71741773   GENO      G/G  G/GAATT GAATT/GAATT
  19    rs71741773 COUNTS        0       10       30
  19    rs71741773   FREQ        0     0.25     0.75
  19    rs71741773   MEAN       NA   0.5519   0.5005
  19    rs71741773     SD       NA   0.1625  0.08105
  19   rs201584029   GENO      T/T     T/TG    TG/TG
  19   rs201584029 COUNTS        0        7       33
  19   rs201584029   FREQ        0    0.175    0.825
  19   rs201584029   MEAN       NA   0.4464   0.5276
  19   rs201584029     SD       NA   0.1568  0.09058
  19   rs143544211   GENO      G/G  G/GAATT GAATT/GAATT
  19   rs143544211 COUNTS        5       18       17
  19   rs143544211   FREQ    0.125     0.45    0.425
  19   rs143544211   MEAN   0.5084   0.5058   0.5229
  19   rs143544211     SD  0.07708   0.1064   0.1196
  19    rs10404544   GENO      T/T      T/C      C/C
  19    rs10404544 COUNTS        2       16       22
  19    rs10404544   FREQ     0.05      0.4     0.55
  19    rs10404544   MEAN   0.5128    0.522   0.5071
  19    rs10404544     SD  0.01659  0.06567   0.1347
  19    rs73543052   GENO      A/A      A/G      G/G
  19    rs73543052 COUNTS        2       15       23
  19    rs73543052   FREQ     0.05    0.375    0.575
  19    rs73543052   MEAN   0.4775   0.5245   0.5092
  19    rs73543052     SD 0.005613  0.07201   0.1298
  19    rs79564426   GENO      A/A      A/G      G/G
  19    rs79564426 COUNTS        0        6       34
  19    rs79564426   FREQ        0     0.15     0.85
  19    rs79564426   MEAN       NA   0.4451   0.5254
  19    rs79564426     SD       NA    0.176   0.0888
  19    rs10423669   GENO      A/A      A/G      G/G
  19    rs10423669 COUNTS        0        4       36
  19    rs10423669   FREQ        0      0.1      0.9
  19    rs10423669   MEAN       NA     0.54   0.5104
  19    rs10423669     SD       NA  0.07613   0.1105
  19    rs10411604   GENO      T/T      T/G      G/G
  19    rs10411604 COUNTS        3       19       18
  19    rs10411604   FREQ    0.075    0.475     0.45
  19    rs10411604   MEAN   0.5414   0.5173   0.5045
  19    rs10411604     SD  0.05093  0.06434   0.1464
  19    rs79791918   GENO      T/T      T/C      C/C
  19    rs79791918 COUNTS        0        4       36
  19    rs79791918   FREQ        0      0.1      0.9
  19    rs79791918   MEAN       NA   0.5454   0.5098
  19    rs79791918     SD       NA  0.07205   0.1106
  19    rs10411815   GENO      T/T      T/C      C/C
  19    rs10411815 COUNTS        2       16       22
  19    rs10411815   FREQ     0.05      0.4     0.55
  19    rs10411815   MEAN   0.5128    0.522   0.5071
  19    rs10411815     SD  0.01659  0.06567   0.1347
  19    rs10405147   GENO      T/T      T/G      G/G
  19    rs10405147 COUNTS        1        3       36
  19    rs10405147   FREQ    0.025    0.075      0.9
  19    rs10405147   MEAN   0.5986   0.4923   0.5127
  19    rs10405147     SD        0  0.06159   0.1111
  19    rs75093002   GENO      C/C      C/T      T/T
  19    rs75093002 COUNTS        0        8       32
  19    rs75093002   FREQ        0      0.2      0.8
  19    rs75093002   MEAN       NA   0.4641   0.5257
  19    rs75093002     SD       NA   0.1535  0.09138
  19     rs8108217   GENO      T/T      T/C      C/C
  19     rs8108217 COUNTS        9       21       10
  19     rs8108217   FREQ    0.225    0.525     0.25
  19     rs8108217   MEAN   0.5441    0.518    0.476
  19     rs8108217     SD  0.06574   0.1161    0.116
  19    rs76012882   GENO      T/T      T/C      C/C
  19    rs76012882 COUNTS        0        8       32
  19    rs76012882   FREQ        0      0.2      0.8
  19    rs76012882   MEAN       NA   0.4641   0.5257
  19    rs76012882     SD       NA   0.1535  0.09138
  19    rs58452134   GENO      G/G      G/T      T/T
  19    rs58452134 COUNTS        2       15       23
  19    rs58452134   FREQ     0.05    0.375    0.575
  19    rs58452134   MEAN   0.4775   0.5245   0.5092
  19    rs58452134     SD 0.005613  0.07201   0.1298
  19    rs58220924   GENO      C/C      C/A      A/A
  19    rs58220924 COUNTS        7       19       14
  19    rs58220924   FREQ    0.175    0.475     0.35
  19    rs58220924   MEAN   0.4367   0.5563   0.4933
  19    rs58220924     SD   0.1131  0.06866   0.1255
  19     rs8108892   GENO      A/A      A/G      G/G
  19     rs8108892 COUNTS        1        8       31
  19     rs8108892   FREQ    0.025      0.2    0.775
  19     rs8108892   MEAN   0.5245    0.494    0.518
  19     rs8108892     SD        0  0.04805   0.1195
  19    rs58693730   GENO      T/T      T/A      A/A
  19    rs58693730 COUNTS        0        8       32
  19    rs58693730   FREQ        0      0.2      0.8
  19    rs58693730   MEAN       NA   0.4641   0.5257
  19    rs58693730     SD       NA   0.1535  0.09138
  19    rs10401490   GENO      C/C      C/T      T/T
  19    rs10401490 COUNTS        1        3       36
  19    rs10401490   FREQ    0.025    0.075      0.9
  19    rs10401490   MEAN   0.5986   0.4923   0.5127
  19    rs10401490     SD        0  0.06159   0.1111
  19    rs73543057   GENO      C/C      C/T      T/T
  19    rs73543057 COUNTS        7       19       14
  19    rs73543057   FREQ    0.175    0.475     0.35
  19    rs73543057   MEAN   0.4367   0.5563   0.4933
  19    rs73543057     SD   0.1131  0.06866   0.1255
  19    rs10422245   GENO      G/G      G/A      A/A
  19    rs10422245 COUNTS        1        3       36
  19    rs10422245   FREQ    0.025    0.075      0.9
  19    rs10422245   MEAN   0.5986   0.4923   0.5127
  19    rs10422245     SD        0  0.06159   0.1111
  19   rs115014675   GENO      A/A      A/G      G/G
  19   rs115014675 COUNTS        0       10       30
  19   rs115014675   FREQ        0     0.25     0.75
  19   rs115014675   MEAN       NA   0.5519   0.5005
  19   rs115014675     SD       NA   0.1625  0.08105
  19   rs141815985   GENO      T/T      T/G      G/G
  19   rs141815985 COUNTS        0        4       36
  19   rs141815985   FREQ        0      0.1      0.9
  19   rs141815985   MEAN       NA   0.6415   0.4991
  19   rs141815985     SD       NA  0.01836   0.1034
  19   rs200865688   GENO      T/T    T/TCA  TCA/TCA
  19   rs200865688 COUNTS        0        9       31
  19   rs200865688   FREQ        0    0.225    0.775
  19   rs200865688   MEAN       NA   0.4708   0.5257
  19   rs200865688     SD       NA    0.145  0.09289
  19    rs10402293   GENO      G/G      G/A      A/A
  19    rs10402293 COUNTS        1        3       36
  19    rs10402293   FREQ    0.025    0.075      0.9
  19    rs10402293   MEAN   0.5986   0.4923   0.5127
  19    rs10402293     SD        0  0.06159   0.1111
  19    rs73543060   GENO      C/C      C/G      G/G
  19    rs73543060 COUNTS        9       21       10
  19    rs73543060   FREQ    0.225    0.525     0.25
  19    rs73543060   MEAN   0.5441    0.518    0.476
  19    rs73543060     SD  0.06574   0.1161    0.116
  19   rs115178519   GENO      A/A      A/G      G/G
  19   rs115178519 COUNTS        0        8       32
  19   rs115178519   FREQ        0      0.2      0.8
  19   rs115178519   MEAN       NA   0.4641   0.5257
  19   rs115178519     SD       NA   0.1535  0.09138
  19   rs115936678   GENO      A/A      A/G      G/G
  19   rs115936678 COUNTS        0        6       34
  19   rs115936678   FREQ        0     0.15     0.85
  19   rs115936678   MEAN       NA   0.4451   0.5254
  19   rs115936678     SD       NA    0.176   0.0888
  19    rs10401351   GENO      C/C      C/G      G/G
  19    rs10401351 COUNTS        8       23        9
  19    rs10401351   FREQ      0.2    0.575    0.225
  19    rs10401351   MEAN    0.525   0.5133    0.503
  19    rs10401351     SD   0.1636   0.1034  0.05444
  19    rs73543063   GENO      T/T      T/G      G/G
  19    rs73543063 COUNTS        2        9       29
  19    rs73543063   FREQ     0.05    0.225    0.725
  19    rs73543063   MEAN   0.4775   0.5372   0.5084
  19    rs73543063     SD 0.005613  0.05395   0.1219
  19    rs10409535   GENO      C/C      C/A      A/A
  19    rs10409535 COUNTS        2       16       22
  19    rs10409535   FREQ     0.05      0.4     0.55
  19    rs10409535   MEAN   0.5128    0.522   0.5071
  19    rs10409535     SD  0.01659  0.06567   0.1347
  19    rs79114230   GENO      A/A      A/T      T/T
  19    rs79114230 COUNTS        0        8       32
  19    rs79114230   FREQ        0      0.2      0.8
  19    rs79114230   MEAN       NA    0.552   0.5037
  19    rs79114230     SD       NA  0.06983   0.1134
  19    rs16993388   GENO      T/T      T/C      C/C
  19    rs16993388 COUNTS        1       12       27
  19    rs16993388   FREQ    0.025      0.3    0.675
  19    rs16993388   MEAN   0.6146   0.5304    0.502
  19    rs16993388     SD        0   0.1484  0.08517
  19    rs78846755   GENO      T/T      T/C      C/C
  19    rs78846755 COUNTS        0        8       32
  19    rs78846755   FREQ        0      0.2      0.8
  19    rs78846755   MEAN       NA   0.4641   0.5257
  19    rs78846755     SD       NA   0.1535  0.09138
  19    rs10408410   GENO      A/A      A/G      G/G
  19    rs10408410 COUNTS        0       10       30
  19    rs10408410   FREQ        0     0.25     0.75
  19    rs10408410   MEAN       NA   0.5519   0.5005
  19    rs10408410     SD       NA   0.1625  0.08105
  19    rs10416794   GENO      T/T      T/C      C/C
  19    rs10416794 COUNTS        4       20       16
  19    rs10416794   FREQ      0.1      0.5      0.4
  19    rs10416794   MEAN   0.4825   0.5128   0.5218
  19    rs10416794     SD  0.05887   0.1082   0.1184
  19    rs10416027   GENO      C/C      C/A      A/A
  19    rs10416027 COUNTS        4       20       16
  19    rs10416027   FREQ      0.1      0.5      0.4
  19    rs10416027   MEAN   0.4825   0.5128   0.5218
  19    rs10416027     SD  0.05887   0.1082   0.1184
  19   rs148002503   GENO      C/C      C/A      A/A
  19   rs148002503 COUNTS        0        6       34
  19   rs148002503   FREQ        0     0.15     0.85
  19   rs148002503   MEAN       NA   0.4775   0.5197
  19   rs148002503     SD       NA   0.1429    0.101
  19    rs56677442   GENO      G/G      G/A      A/A
  19    rs56677442 COUNTS        4       20       16
  19    rs56677442   FREQ      0.1      0.5      0.4
  19    rs56677442   MEAN   0.4825   0.5128   0.5218
  19    rs56677442     SD  0.05887   0.1082   0.1184
  19    rs57895191   GENO      A/A      A/G      G/G
  19    rs57895191 COUNTS        1       12       27
  19    rs57895191   FREQ    0.025      0.3    0.675
  19    rs57895191   MEAN   0.6146   0.5304    0.502
  19    rs57895191     SD        0   0.1484  0.08517
  19   rs113346699   GENO      A/A      A/G      G/G
  19   rs113346699 COUNTS        0       14       26
  19   rs113346699   FREQ        0     0.35     0.65
  19   rs113346699   MEAN       NA   0.5182   0.5107
  19   rs113346699     SD       NA  0.07196   0.1233
  19     rs8106862   GENO      C/C      C/G      G/G
  19     rs8106862 COUNTS        4       20       16
  19     rs8106862   FREQ      0.1      0.5      0.4
  19     rs8106862   MEAN   0.4825   0.5128   0.5218
  19     rs8106862     SD  0.05887   0.1082   0.1184
  19    rs61644281   GENO      A/A      A/T      T/T
  19    rs61644281 COUNTS        2       15       23
  19    rs61644281   FREQ     0.05    0.375    0.575
  19    rs61644281   MEAN   0.4775   0.5245   0.5092
  19    rs61644281     SD 0.005613  0.07201   0.1298
  19   rs116142891   GENO      A/A      A/G      G/G
  19   rs116142891 COUNTS        0        4       36
  19   rs116142891   FREQ        0      0.1      0.9
  19   rs116142891   MEAN       NA   0.5454   0.5098
  19   rs116142891     SD       NA  0.07205   0.1106
  19    rs28441261   GENO      G/G      G/A      A/A
  19    rs28441261 COUNTS        3       19       18
  19    rs28441261   FREQ    0.075    0.475     0.45
  19    rs28441261   MEAN   0.4685   0.5143   0.5198
  19    rs28441261     SD   0.0634   0.1111   0.1114
  19   rs144248270   GENO      C/C      C/T      T/T
  19   rs144248270 COUNTS        1        3       36
  19   rs144248270   FREQ    0.025    0.075      0.9
  19   rs144248270   MEAN   0.4815     0.52   0.5137
  19   rs144248270     SD        0  0.07022   0.1117
  19   rs113025966   GENO      A/A      A/G      G/G
  19   rs113025966 COUNTS        0        5       35
  19   rs113025966   FREQ        0    0.125    0.875
  19   rs113025966   MEAN       NA   0.4736    0.519
  19   rs113025966     SD       NA   0.1594  0.09962
  19    rs10425519   GENO      T/T      T/C      C/C
  19    rs10425519 COUNTS        1       12       27
  19    rs10425519   FREQ    0.025      0.3    0.675
  19    rs10425519   MEAN   0.6146   0.5304    0.502
  19    rs10425519     SD        0   0.1484  0.08517
  19    rs10407185   GENO      T/T      T/G      G/G
  19    rs10407185 COUNTS        1       15       24
  19    rs10407185   FREQ    0.025    0.375      0.6
  19    rs10407185   MEAN   0.5011   0.5245   0.5069
  19    rs10407185     SD        0  0.06752   0.1287
  19    rs10427036   GENO      C/C      C/T      T/T
  19    rs10427036 COUNTS        1       15       24
  19    rs10427036   FREQ    0.025    0.375      0.6
  19    rs10427036   MEAN   0.5011   0.5245   0.5069
  19    rs10427036     SD        0  0.06752   0.1287
  19    rs10425506   GENO      T/T      T/G      G/G
  19    rs10425506 COUNTS        1        3       36
  19    rs10425506   FREQ    0.025    0.075      0.9
  19    rs10425506   MEAN   0.5986   0.4923   0.5127
  19    rs10425506     SD        0  0.06159   0.1111
  19    rs73923451   GENO      G/G      G/A      A/A
  19    rs73923451 COUNTS        1       15       24
  19    rs73923451   FREQ    0.025    0.375      0.6
  19    rs73923451   MEAN   0.5011   0.5245   0.5069
  19    rs73923451     SD        0  0.06752   0.1287
  19     rs9636181   GENO      G/G      G/A      A/A
  19     rs9636181 COUNTS        6       24       10
  19     rs9636181   FREQ     0.15      0.6     0.25
  19     rs9636181   MEAN   0.5041    0.525    0.491
  19     rs9636181     SD  0.05592  0.06919   0.1867
  19   rs543952976   GENO    CT/CT     CT/C      C/C
  19   rs543952976 COUNTS        1       14       25
  19   rs543952976   FREQ    0.025     0.35    0.625
  19   rs543952976   MEAN   0.5007   0.5282   0.5056
  19   rs543952976     SD        0   0.1196   0.1035
  19   rs200002071   GENO      C/C    C/CAG  CAG/CAG
  19   rs200002071 COUNTS        0        4       36
  19   rs200002071   FREQ        0      0.1      0.9
  19   rs200002071   MEAN       NA   0.5508   0.5092
  19   rs200002071     SD       NA  0.09579   0.1088
  19    rs10420168   GENO      C/C      C/T      T/T
  19    rs10420168 COUNTS        1       12       27
  19    rs10420168   FREQ    0.025      0.3    0.675
  19    rs10420168   MEAN   0.6146   0.5304    0.502
  19    rs10420168     SD        0   0.1484  0.08517
  19    rs10539184   GENO GGCTC/GGCTC  GGCTC/G      G/G
  19    rs10539184 COUNTS        1       15       24
  19    rs10539184   FREQ    0.025    0.375      0.6
  19    rs10539184   MEAN   0.5011   0.5245   0.5069
  19    rs10539184     SD        0  0.06752   0.1287
  19   rs114342391   GENO      C/C      C/T      T/T
  19   rs114342391 COUNTS        1        3       36
  19   rs114342391   FREQ    0.025    0.075      0.9
  19   rs114342391   MEAN   0.4815     0.52   0.5137
  19   rs114342391     SD        0  0.07022   0.1117
  19   rs567031865   GENO      A/A     A/AT    AT/AT
  19   rs567031865 COUNTS        1       22       17
  19   rs567031865   FREQ    0.025     0.55    0.425
  19   rs567031865   MEAN   0.5011   0.5276   0.4957
  19   rs567031865     SD        0  0.06923   0.1452
  19    rs10415411   GENO      T/T      T/C      C/C
  19    rs10415411 COUNTS        0       10       30
  19    rs10415411   FREQ        0     0.25     0.75
  19    rs10415411   MEAN       NA   0.5519   0.5005
  19    rs10415411     SD       NA   0.1625  0.08105
  19     rs6510874   GENO      G/G      G/A      A/A
  19     rs6510874 COUNTS        1       15       24
  19     rs6510874   FREQ    0.025    0.375      0.6
  19     rs6510874   MEAN   0.5011   0.5245   0.5069
  19     rs6510874     SD        0  0.06752   0.1287
  19   rs115329736   GENO      A/A      A/C      C/C
  19   rs115329736 COUNTS        0        8       32
  19   rs115329736   FREQ        0      0.2      0.8
  19   rs115329736   MEAN       NA   0.4641   0.5257
  19   rs115329736     SD       NA   0.1535  0.09138
  19     rs9636182   GENO      T/T      T/A      A/A
  19     rs9636182 COUNTS        0        6       34
  19     rs9636182   FREQ        0     0.15     0.85
  19     rs9636182   MEAN       NA     0.53   0.5104
  19     rs9636182     SD       NA   0.1703  0.09552
  19   rs141207151   GENO  AAT/AAT    AAT/A      A/A
  19   rs141207151 COUNTS        0       10       30
  19   rs141207151   FREQ        0     0.25     0.75
  19   rs141207151   MEAN       NA   0.4884   0.5217
  19   rs141207151     SD       NA   0.1079   0.1075
  19     rs8109482   GENO      C/C      C/A      A/A
  19     rs8109482 COUNTS        1       15       24
  19     rs8109482   FREQ    0.025    0.375      0.6
  19     rs8109482   MEAN   0.5011   0.5245   0.5069
  19     rs8109482     SD        0  0.06752   0.1287
  19    rs79848801   GENO      C/C      C/G      G/G
  19    rs79848801 COUNTS        0        8       32
  19    rs79848801   FREQ        0      0.2      0.8
  19    rs79848801   MEAN       NA   0.4641   0.5257
  19    rs79848801     SD       NA   0.1535  0.09138
  19     rs8110142   GENO      A/A      A/G      G/G
  19     rs8110142 COUNTS        5       18       17
  19     rs8110142   FREQ    0.125     0.45    0.425
  19     rs8110142   MEAN   0.5377   0.4863   0.5348
  19     rs8110142     SD  0.04724  0.09663   0.1266
  19   rs114663324   GENO      A/A      A/T      T/T
  19   rs114663324 COUNTS        1        3       36
  19   rs114663324   FREQ    0.025    0.075      0.9
  19   rs114663324   MEAN   0.4815     0.52   0.5137
  19   rs114663324     SD        0  0.07022   0.1117
  19    rs78656288   GENO      T/T      T/C      C/C
  19    rs78656288 COUNTS        0       10       30
  19    rs78656288   FREQ        0     0.25     0.75
  19    rs78656288   MEAN       NA   0.4884   0.5217
  19    rs78656288     SD       NA   0.1079   0.1075
  19    rs11085156   GENO      T/T      T/C      C/C
  19    rs11085156 COUNTS        0       10       30
  19    rs11085156   FREQ        0     0.25     0.75
  19    rs11085156   MEAN       NA   0.5403   0.5044
  19    rs11085156     SD       NA  0.06649   0.1172
  19     rs8113710   GENO      A/A      A/G      G/G
  19     rs8113710 COUNTS        5       18       17
  19     rs8113710   FREQ    0.125     0.45    0.425
  19     rs8113710   MEAN   0.5377   0.4863   0.5348
  19     rs8113710     SD  0.04724  0.09663   0.1266
  19     rs8102649   GENO      A/A      A/T      T/T
  19     rs8102649 COUNTS        2       15       23
  19     rs8102649   FREQ     0.05    0.375    0.575
  19     rs8102649   MEAN   0.4775   0.5245   0.5092
  19     rs8102649     SD 0.005613  0.07201   0.1298
  19     rs8102784   GENO      T/T      T/C      C/C
  19     rs8102784 COUNTS        5       18       17
  19     rs8102784   FREQ    0.125     0.45    0.425
  19     rs8102784   MEAN   0.5377   0.4863   0.5348
  19     rs8102784     SD  0.04724  0.09663   0.1266
  19   rs150605786   GENO      T/T      T/C      C/C
  19   rs150605786 COUNTS        0        6       34
  19   rs150605786   FREQ        0     0.15     0.85
  19   rs150605786   MEAN       NA   0.5054   0.5148
  19   rs150605786     SD       NA  0.09559   0.1104
  19   rs143055136   GENO      A/A      A/C      C/C
  19   rs143055136 COUNTS        0       10       30
  19   rs143055136   FREQ        0     0.25     0.75
  19   rs143055136   MEAN       NA   0.4884   0.5217
  19   rs143055136     SD       NA   0.1079   0.1075
  19    rs57365030   GENO      C/C      C/A      A/A
  19    rs57365030 COUNTS        5       20       15
  19    rs57365030   FREQ    0.125      0.5    0.375
  19    rs57365030   MEAN   0.5377   0.4898   0.5367
  19    rs57365030     SD  0.04724   0.0924   0.1349
  19   rs111444609   GENO      A/A     A/AT    AT/AT
  19   rs111444609 COUNTS        5       23       12
  19   rs111444609   FREQ    0.125    0.575      0.3
  19   rs111444609   MEAN   0.5145   0.5048   0.5293
  19   rs111444609     SD  0.09221   0.1024   0.1275
  19    rs78658368   GENO      C/C      C/G      G/G
  19    rs78658368 COUNTS        0        6       34
  19    rs78658368   FREQ        0     0.15     0.85
  19    rs78658368   MEAN       NA     0.53   0.5104
  19    rs78658368     SD       NA   0.1703  0.09552
  19     rs8104313   GENO      A/A      A/G      G/G
  19     rs8104313 COUNTS        0        9       31
  19     rs8104313   FREQ        0    0.225    0.775
  19     rs8104313   MEAN       NA   0.5011   0.5169
  19     rs8104313     SD       NA   0.0488   0.1193
  19    rs77806179   GENO      T/T      T/G      G/G
  19    rs77806179 COUNTS        2       15       23
  19    rs77806179   FREQ     0.05    0.375    0.575
  19    rs77806179   MEAN   0.4775   0.5245   0.5092
  19    rs77806179     SD 0.005613  0.07201   0.1298
  19   rs111313263   GENO      A/A      A/G      G/G
  19   rs111313263 COUNTS        1        3       36
  19   rs111313263   FREQ    0.025    0.075      0.9
  19   rs111313263   MEAN   0.5986   0.4923   0.5127
  19   rs111313263     SD        0  0.06159   0.1111
  19     rs7253993   GENO      T/T      T/C      C/C
  19     rs7253993 COUNTS        6       24       10
  19     rs7253993   FREQ     0.15      0.6     0.25
  19     rs7253993   MEAN   0.5309   0.5141   0.5012
  19     rs7253993     SD   0.1744    0.106  0.06184
  19    rs59583096   GENO      T/T      T/C      C/C
  19    rs59583096 COUNTS        1       13       26
  19    rs59583096   FREQ    0.025    0.325     0.65
  19    rs59583096   MEAN   0.5986   0.4893   0.5221
  19    rs59583096     SD        0  0.09676   0.1129
  19     rs8111823   GENO      T/T      T/C      C/C
  19     rs8111823 COUNTS        5       19       16
  19     rs8111823   FREQ    0.125    0.475      0.4
  19     rs8111823   MEAN   0.4976   0.4907   0.5452
  19     rs8111823     SD  0.02536   0.1313  0.08493
  19   rs116049224   GENO      A/A      A/G      G/G
  19   rs116049224 COUNTS        1        3       36
  19   rs116049224   FREQ    0.025    0.075      0.9
  19   rs116049224   MEAN   0.4815     0.52   0.5137
  19   rs116049224     SD        0  0.07022   0.1117
  19    rs11879285   GENO      C/C      C/T      T/T
  19    rs11879285 COUNTS        1        3       36
  19    rs11879285   FREQ    0.025    0.075      0.9
  19    rs11879285   MEAN   0.5986   0.4923   0.5127
  19    rs11879285     SD        0  0.06159   0.1111
  19     rs8100976   GENO      T/T      T/C      C/C
  19     rs8100976 COUNTS        5       14       21
  19     rs8100976   FREQ    0.125     0.35    0.525
  19     rs8100976   MEAN   0.4968   0.5087   0.5204
  19     rs8100976     SD  0.06387   0.1254    0.106
  19     rs4505447   GENO      A/A      A/T      T/T
  19     rs4505447 COUNTS        8       20       12
  19     rs4505447   FREQ      0.2      0.5      0.3
  19     rs4505447   MEAN   0.4945   0.5288   0.5001
  19     rs4505447     SD   0.1228  0.07384   0.1444
  19   rs188381494   GENO      G/G      G/T      T/T
  19   rs188381494 COUNTS        0        6       34
  19   rs188381494   FREQ        0     0.15     0.85
  19   rs188381494   MEAN       NA   0.5054   0.5148
  19   rs188381494     SD       NA  0.09559   0.1104
  19   rs375458669   GENO TTTCC/TTTCC  TTTCC/T      T/T
  19   rs375458669 COUNTS        0        6       34
  19   rs375458669   FREQ        0     0.15     0.85
  19   rs375458669   MEAN       NA   0.5054   0.5148
  19   rs375458669     SD       NA  0.09559   0.1104
  19   rs532696338   GENO TCCTC/TCCTC  TCCTC/T      T/T
  19   rs532696338 COUNTS        0        7       33
  19   rs532696338   FREQ        0    0.175    0.825
  19   rs532696338   MEAN       NA   0.5098   0.5141
  19   rs532696338     SD       NA   0.1798  0.08907
  19   rs114349183   GENO      A/A      A/G      G/G
  19   rs114349183 COUNTS        1        3       36
  19   rs114349183   FREQ    0.025    0.075      0.9
  19   rs114349183   MEAN   0.5986   0.4923   0.5127
  19   rs114349183     SD        0  0.06159   0.1111
  19     rs4525615   GENO      G/G      G/T      T/T
  19     rs4525615 COUNTS        0       14       26
  19     rs4525615   FREQ        0     0.35     0.65
  19     rs4525615   MEAN       NA   0.4923   0.5247
  19     rs4525615     SD       NA   0.1235  0.09802
  19   rs111636182   GENO      T/T      T/C      C/C
  19   rs111636182 COUNTS        2       16       22
  19   rs111636182   FREQ     0.05      0.4     0.55
  19   rs111636182   MEAN   0.4775   0.5011   0.5255
  19   rs111636182     SD 0.005613    0.118   0.1049
  19     rs6510875   GENO      T/T      T/C      C/C
  19     rs6510875 COUNTS        1       17       22
  19     rs6510875   FREQ    0.025    0.425     0.55
  19     rs6510875   MEAN   0.5011   0.5241   0.5056
  19     rs6510875     SD        0  0.06381   0.1344
  19   rs112556895   GENO      G/G      G/A      A/A
  19   rs112556895 COUNTS        0       13       27
  19   rs112556895   FREQ        0    0.325    0.675
  19   rs112556895   MEAN       NA   0.5061   0.5168
  19   rs112556895     SD       NA   0.1038   0.1106
  19   rs113498659   GENO      C/C      C/T      T/T
  19   rs113498659 COUNTS        2       15       23
  19   rs113498659   FREQ     0.05    0.375    0.575
  19   rs113498659   MEAN   0.4775   0.5004   0.5249
  19   rs113498659     SD 0.005613   0.1221   0.1025
  19   rs112149488   GENO      T/T      T/C      C/C
  19   rs112149488 COUNTS        1       14       25
  19   rs112149488   FREQ    0.025     0.35    0.625
  19   rs112149488   MEAN   0.5245   0.5017   0.5194
  19   rs112149488     SD        0   0.1004   0.1144
  19    rs10407886   GENO      A/A      A/G      G/G
  19    rs10407886 COUNTS        1       13       26
  19    rs10407886   FREQ    0.025    0.325     0.65
  19    rs10407886   MEAN   0.6146   0.5268   0.5028
  19    rs10407886     SD        0    0.151  0.07976
  19    rs11439793   GENO    CT/CT     CT/C      C/C
  19    rs11439793 COUNTS        4       18       18
  19    rs11439793   FREQ      0.1     0.45     0.45
  19    rs11439793   MEAN    0.557   0.5182   0.4988
  19    rs11439793     SD   0.1215   0.1241  0.08754
  19     rs8106772   GENO      A/A      A/G      G/G
  19     rs8106772 COUNTS        7       20       13
  19     rs8106772   FREQ    0.175      0.5    0.325
  19     rs8106772   MEAN   0.4919   0.5235   0.5093
  19     rs8106772     SD   0.1324  0.07071   0.1421
  19    rs76980039   GENO      A/A      A/T      T/T
  19    rs76980039 COUNTS        0        6       34
  19    rs76980039   FREQ        0     0.15     0.85
  19    rs76980039   MEAN       NA   0.5054   0.5148
  19    rs76980039     SD       NA  0.09559   0.1104
  19   rs113449807   GENO    AT/AT     AT/A      A/A
  19   rs113449807 COUNTS        0        4       36
  19   rs113449807   FREQ        0      0.1      0.9
  19   rs113449807   MEAN       NA   0.5455   0.5098
  19   rs113449807     SD       NA  0.08331   0.1099
  19     rs7256341   GENO      C/C      C/T      T/T
  19     rs7256341 COUNTS        7       20       13
  19     rs7256341   FREQ    0.175      0.5    0.325
  19     rs7256341   MEAN   0.4919   0.5235   0.5093
  19     rs7256341     SD   0.1324  0.07071   0.1421
  19    rs76144025   GENO      A/A      A/G      G/G
  19    rs76144025 COUNTS        1        3       36
  19    rs76144025   FREQ    0.025    0.075      0.9
  19    rs76144025   MEAN   0.4815     0.52   0.5137
  19    rs76144025     SD        0  0.07022   0.1117
  19    rs10423785   GENO      T/T      T/C      C/C
  19    rs10423785 COUNTS        1       13       26
  19    rs10423785   FREQ    0.025    0.325     0.65
  19    rs10423785   MEAN   0.6146   0.5268   0.5028
  19    rs10423785     SD        0    0.151  0.07976
  19   rs113552827   GENO      T/T      T/C      C/C
  19   rs113552827 COUNTS        1        3       36
  19   rs113552827   FREQ    0.025    0.075      0.9
  19   rs113552827   MEAN   0.5986   0.4923   0.5127
  19   rs113552827     SD        0  0.06159   0.1111
  19     rs6510876   GENO      A/A      A/G      G/G
  19     rs6510876 COUNTS        8       19       13
  19     rs6510876   FREQ      0.2    0.475    0.325
  19     rs6510876   MEAN   0.5021   0.4975   0.5435
  19     rs6510876     SD  0.05056   0.1309   0.0932
  19   rs113008401   GENO      C/C  C/CTCAA CTCAA/CTCAA
  19   rs113008401 COUNTS        4       19       17
  19   rs113008401   FREQ      0.1    0.475    0.425
  19   rs113008401   MEAN   0.5165   0.5191   0.5062
  19   rs113008401     SD  0.07395  0.07479   0.1435
  19    rs10411682   GENO      T/T      T/C      C/C
  19    rs10411682 COUNTS        3       18       19
  19    rs10411682   FREQ    0.075     0.45    0.475
  19    rs10411682   MEAN   0.5278   0.5149   0.5096
  19    rs10411682     SD  0.06397  0.06029   0.1447
  19   rs113551364   GENO      T/T      T/C      C/C
  19   rs113551364 COUNTS        1        3       36
  19   rs113551364   FREQ    0.025    0.075      0.9
  19   rs113551364   MEAN   0.5986   0.4923   0.5127
  19   rs113551364     SD        0  0.06159   0.1111
  19    rs77447384   GENO      A/A      A/G      G/G
  19    rs77447384 COUNTS        1        3       36
  19    rs77447384   FREQ    0.025    0.075      0.9
  19    rs77447384   MEAN   0.5986   0.4923   0.5127
  19    rs77447384     SD        0  0.06159   0.1111
  19    rs75183021   GENO      G/G      G/T      T/T
  19    rs75183021 COUNTS        2        6       32
  19    rs75183021   FREQ     0.05     0.15      0.8
  19    rs75183021   MEAN   0.5401   0.5061    0.513
  19    rs75183021     SD  0.08284  0.06099   0.1165
  19   rs142152976   GENO      C/C      C/T      T/T
  19   rs142152976 COUNTS        0        4       36
  19   rs142152976   FREQ        0      0.1      0.9
  19   rs142152976   MEAN       NA   0.5149   0.5132
  19   rs142152976     SD       NA   0.2122  0.09455
  19     rs8108134   GENO      C/C      C/T      T/T
  19     rs8108134 COUNTS        1        3       36
  19     rs8108134   FREQ    0.025    0.075      0.9
  19     rs8108134   MEAN   0.5986   0.4923   0.5127
  19     rs8108134     SD        0  0.06159   0.1111
  19     rs4807836   GENO      T/T      T/A      A/A
  19     rs4807836 COUNTS        2       20       18
  19     rs4807836   FREQ     0.05      0.5     0.45
  19     rs4807836   MEAN   0.5236   0.4803   0.5489
  19     rs4807836     SD  0.01535    0.123  0.08254
  19     rs6510877   GENO      T/T      T/C      C/C
  19     rs6510877 COUNTS        1       18       21
  19     rs6510877   FREQ    0.025     0.45    0.525
  19     rs6510877   MEAN   0.5011   0.5277   0.5017
  19     rs6510877     SD        0  0.06368   0.1365
  19   rs112313255   GENO      T/T      T/C      C/C
  19   rs112313255 COUNTS        2       20       18
  19   rs112313255   FREQ     0.05      0.5     0.45
  19   rs112313255   MEAN   0.5236   0.4803   0.5489
  19   rs112313255     SD  0.01535    0.123  0.08254
  19    rs60913572   GENO      A/A      A/C      C/C
  19    rs60913572 COUNTS        0        5       35
  19    rs60913572   FREQ        0    0.125    0.875
  19    rs60913572   MEAN       NA   0.5073   0.5142
  19    rs60913572     SD       NA   0.1067   0.1088
  19    rs73544815   GENO      G/G      G/C      C/C
  19    rs73544815 COUNTS        0       13       27
  19    rs73544815   FREQ        0    0.325    0.675
  19    rs73544815   MEAN       NA    0.485    0.527
  19    rs73544815     SD       NA   0.1253  0.09688
  19    rs73544817   GENO      C/C      C/A      A/A
  19    rs73544817 COUNTS        2       19       19
  19    rs73544817   FREQ     0.05    0.475    0.475
  19    rs73544817   MEAN   0.5236   0.4787    0.547
  19    rs73544817     SD  0.01535   0.1261  0.08064
  19    rs73544818   GENO      T/T      T/C      C/C
  19    rs73544818 COUNTS        8       22       10
  19    rs73544818   FREQ      0.2     0.55     0.25
  19    rs73544818   MEAN   0.5313   0.5042   0.5191
  19    rs73544818     SD   0.0609   0.1005   0.1511
  19    rs73923455   GENO      T/T      T/C      C/C
  19    rs73923455 COUNTS        0        4       36
  19    rs73923455   FREQ        0      0.1      0.9
  19    rs73923455   MEAN       NA   0.5455   0.5098
  19    rs73923455     SD       NA  0.08331   0.1099
  19   rs139498778   GENO      G/G      G/A      A/A
  19   rs139498778 COUNTS        0        5       35
  19   rs139498778   FREQ        0    0.125    0.875
  19   rs139498778   MEAN       NA   0.5313   0.5108
  19   rs139498778     SD       NA  0.08016   0.1112
  19   rs113263323   GENO      G/G      G/C      C/C
  19   rs113263323 COUNTS        0        5       35
  19   rs113263323   FREQ        0    0.125    0.875
  19   rs113263323   MEAN       NA   0.5545   0.5075
  19   rs113263323     SD       NA  0.07624   0.1105
  19     rs4439887   GENO      A/A      A/G      G/G
  19     rs4439887 COUNTS        1       13       26
  19     rs4439887   FREQ    0.025    0.325     0.65
  19     rs4439887   MEAN   0.5498   0.5128   0.5122
  19     rs4439887     SD        0   0.1398   0.0921
  19    rs11673527   GENO      G/G      G/A      A/A
  19    rs11673527 COUNTS        1       17       22
  19    rs11673527   FREQ    0.025    0.425     0.55
  19    rs11673527   MEAN   0.5498   0.5161   0.5096
  19    rs11673527     SD        0   0.1242  0.09743
  19    rs73544824   GENO      A/A      A/T      T/T
  19    rs73544824 COUNTS        1       19       20
  19    rs73544824   FREQ    0.025    0.475      0.5
  19    rs73544824   MEAN   0.5986   0.5286   0.4946
  19    rs73544824     SD        0  0.06237   0.1375
  19   rs115072163   GENO      C/C      C/T      T/T
  19   rs115072163 COUNTS        0        5       35
  19   rs115072163   FREQ        0    0.125    0.875
  19   rs115072163   MEAN       NA   0.5277   0.5113
  19   rs115072163     SD       NA  0.06155   0.1127
  19    rs10439150   GENO      A/A      A/G      G/G
  19    rs10439150 COUNTS        8       20       12
  19    rs10439150   FREQ      0.2      0.5      0.3
  19    rs10439150   MEAN   0.5076   0.5298   0.4899
  19    rs10439150     SD  0.03512   0.1197   0.1187
  19    rs76291861   GENO      T/T      T/C      C/C
  19    rs76291861 COUNTS        0        5       35
  19    rs76291861   FREQ        0    0.125    0.875
  19    rs76291861   MEAN       NA   0.5313   0.5108
  19    rs76291861     SD       NA  0.08016   0.1112
  19   rs111668599   GENO      A/A      A/G      G/G
  19   rs111668599 COUNTS        1       10       29
  19   rs111668599   FREQ    0.025     0.25    0.725
  19   rs111668599   MEAN   0.6146   0.5232   0.5065
  19   rs111668599     SD        0  0.04334   0.1223
  19    rs61021252   GENO      T/T      T/C      C/C
  19    rs61021252 COUNTS        5       15       20
  19    rs61021252   FREQ    0.125    0.375      0.5
  19    rs61021252   MEAN   0.5614   0.5063   0.5067
  19    rs61021252     SD  0.04524   0.1044   0.1201
  19    rs10413883   GENO      T/T      T/G      G/G
  19    rs10413883 COUNTS        3       23       14
  19    rs10413883   FREQ    0.075    0.575     0.35
  19    rs10413883   MEAN   0.5761    0.494   0.5317
  19    rs10413883     SD  0.07558   0.1314  0.04918
  19    rs11085157   GENO      T/T      T/C      C/C
  19    rs11085157 COUNTS        1       11       28
  19    rs11085157   FREQ    0.025    0.275      0.7
  19    rs11085157   MEAN   0.5495   0.4758   0.5268
[truncated: 4,696,697 more chars]
