# Supplementary material for: Cell-to-cell expression dispersion of B-cell surface proteins is linked to genetic variants in humans
Source: Commun Biol. 2020 Jul 3;3:346. doi: 10.1038/s42003-020-1075-1 (PMC7335051; doi:10.1038/s42003-020-1075-1)
Supplement: Supplementary file 4 — Supplementary Data 2 [file 42003_2020_1075_MOESM4_ESM.zip › Supplementary_Data_S2/plink-results-40LCLs/CD23_chr19_pro1/CD23_pro1_40_LCLs.qassoc]

 CHR           SNP         BP    NMISS       BETA         SE         R2        T            P 
  19   rs182840630    5767300       40   0.001562    0.07472  1.149e-05   0.0209       0.9834 
  19   rs544445641    5767327       40   -0.01382    0.03679   0.003698  -0.3755       0.7094 
  19   rs192156884    5767642       40   -0.05736    0.08184    0.01276  -0.7009       0.4876 
  19   rs200619331    5767776       40   -0.06232    0.08175    0.01507  -0.7624       0.4505 
  19    rs71892431    5767792       40    0.09658    0.04694     0.1003    2.058      0.04653 
  19     rs3097894    5767868       40      0.119     0.0466     0.1465    2.554      0.01477 
  19   rs115200198    5767954       40   -0.06302    0.06423    0.02471  -0.9812       0.3327 
  19     rs2485272    5768395       40      0.119     0.0466     0.1465    2.554      0.01477 
  19   rs148465953    5768417       40   -0.05736    0.08184    0.01276  -0.7009       0.4876 
  19   rs115801704    5768703       40   -0.01297    0.08234   0.000653  -0.1576       0.8756 
  19     rs7257191    5768931       40      0.124    0.04691     0.1552    2.643      0.01188 
  19   rs147779689    5769161       40    -0.1179    0.08012    0.05392   -1.472       0.1493 
  19   rs115477493    5769340       40    0.01158    0.05067   0.001371   0.2284       0.8205 
  19    rs11881309    5769444       40    0.05589    0.04463    0.03962    1.252       0.2182 
  19     rs2485273    5769871       40   -0.01652    0.05174   0.002676  -0.3193       0.7512 
  19     rs2436497    5769925       40   -0.01652    0.05174   0.002676  -0.3193       0.7512 
  19   rs540503483    5770082       40   -0.08892     0.0811    0.03067   -1.097       0.2798 
  19   rs141309403    5770269       40    -0.1179    0.08012    0.05392   -1.472       0.1493 
  19   rs150388021    5770609       40    0.08464    0.04996    0.07025    1.694      0.09837 
  19   rs113719826    5770663       40    0.09454    0.05715    0.06717    1.654       0.1063 
  19     rs2446201    5771176       40   -0.06302    0.06423    0.02471  -0.9812       0.3327 
  19     rs2446202    5772112       40   -0.01652    0.05174   0.002676  -0.3193       0.7512 
  19   rs544647993    5772225       40   -0.02664    0.04417   0.009484  -0.6032         0.55 
  19    rs12985299    5772295       40   -0.07663    0.06064    0.04033   -1.264        0.214 
  19     rs2436495    5772324       40  -0.008981    0.05274  0.0007626  -0.1703       0.8657 
  19   rs192558256    5772363       40   0.001029    0.04761  1.229e-05  0.02161       0.9829 
  19   rs145076919    5772400       40   -0.05638    0.06439    0.01977  -0.8756       0.3868 
  19    rs75296851    5772527       40   -0.06216    0.07404    0.01821  -0.8396       0.4064 
  19     rs4377262    5773188       40  -0.008981    0.05274  0.0007626  -0.1703       0.8657 
  19   rs116823342    5773339       40    -0.1179    0.08012    0.05392   -1.472       0.1493 
  19     rs4606852    5773477       40   -0.07821    0.08139    0.02372  -0.9609       0.3427 
  19    rs12982357    5773689       40  -0.008981    0.05274  0.0007626  -0.1703       0.8657 
  19    rs71172770    5773704       40  -0.002444    0.03859  0.0001055 -0.06333       0.9498 
  19   rs530047941    5773979       40     0.0344    0.03917    0.01988    0.878       0.3854 
  19   rs143884233    5774614       40   -0.03698    0.04149    0.02048  -0.8914       0.3783 
  19   rs111467240    5774686       40   -0.01776     0.0458   0.003943  -0.3879       0.7003 
  19   rs200314328    5774726       40    -0.1179    0.08012    0.05392   -1.472       0.1493 
  19   rs113021450    5774943       40   -0.01776     0.0458   0.003943  -0.3879       0.7003 
  19     rs1026466    5775337       40   -0.02213     0.0454   0.006214  -0.4875       0.6287 
  19    rs35784220    5775492       40   -0.05529     0.0402    0.04743   -1.376        0.177 
  19     rs2436494    5775609       40   0.003935    0.03339  0.0003654   0.1179       0.9068 
  19     rs7250134    5775610       40   -0.02213     0.0454   0.006214  -0.4875       0.6287 
  19   rs146268405    5775838       40   -0.01776     0.0458   0.003943  -0.3879       0.7003 
  19   rs138935258    5775846       40    -0.1179    0.08012    0.05392   -1.472       0.1493 
  19   rs113138914    5775911       40    0.01898    0.07466   0.001697   0.2542       0.8007 
  19    rs10417703    5776063       40   -0.02213     0.0454   0.006214  -0.4875       0.6287 
  19   rs112059347    5776371       40   -0.05638    0.06439    0.01977  -0.8756       0.3868 
  19   rs116282598    5776391       40    0.01713    0.08232   0.001138   0.2081       0.8363 
  19    rs77584859    5776427       40   -0.05638    0.06439    0.01977  -0.8756       0.3868 
  19   rs111553826    5776848       40    0.01898    0.07466   0.001697   0.2542       0.8007 
  19    rs77395822    5776965       40    0.01898    0.07466   0.001697   0.2542       0.8007 
  19    rs77077278    5776969       40   -0.07821    0.08139    0.02372  -0.9609       0.3427 
  19     rs8100696    5777234       40    0.01713    0.08232   0.001138   0.2081       0.8363 
  19     rs2436493    5777323       40    0.08054    0.04173    0.08928     1.93      0.06108 
  19     rs2446206    5777415       40    0.05597    0.03881    0.05189    1.442       0.1575 
  19     rs1973115    5777867       40    -0.0337    0.04478    0.01468  -0.7525       0.4564 
  19   rs150370765    5778126       40    0.01713    0.08232   0.001138   0.2081       0.8363 
  19   rs111998644    5778150       40   -0.02129    0.05169   0.004443  -0.4118       0.6828 
  19     rs2017303    5778207       40    0.02465    0.05165    0.00596   0.4773       0.6359 
  19   rs569344305    5778218       40   -0.04191    0.04062    0.02725   -1.032       0.3087 
  19     rs2305925    5778517       40    -0.0439    0.04116    0.02907   -1.067       0.2928 
  19    rs73548665    5778692       40   -0.02129    0.05169   0.004443  -0.4118       0.6828 
  19   rs111505087    5778766       40   -0.02129    0.05169   0.004443  -0.4118       0.6828 
  19   rs112444917    5778813       40    0.01898    0.07466   0.001697   0.2542       0.8007 
  19   rs147288905    5778860       40   -0.07821    0.08139    0.02372  -0.9609       0.3427 
  19   rs111283373    5778918       40   -0.01013    0.05273   0.000971  -0.1922       0.8486 
  19   rs112876997    5779000       40   -0.02129    0.05169   0.004443  -0.4118       0.6828 
  19   rs544997602    5779700       40   -0.03482    0.03774    0.02191  -0.9227        0.362 
  19   rs112549493    5780049       40  -0.009266    0.04631   0.001052  -0.2001       0.8425 
  19   rs145322928    5780076       40   -0.07483    0.05792    0.04208   -1.292       0.2042 
  19   rs199782897    5780128       40    0.02416    0.04495   0.007547   0.5376        0.594 
  19   rs147676389    5780245       40   -0.04462    0.03421    0.04285   -1.304          0.2 
  19   rs146945675    5780264       40   -0.04704    0.03375    0.04863   -1.394       0.1715 
  19    rs10415436    5780411       40   -0.02903     0.0303    0.02359  -0.9582        0.344 
  19     rs5826901    5780544       40   -0.04304    0.04122    0.02789   -1.044        0.303 
  19     rs2436490    5780667       40     0.0476    0.06457     0.0141   0.7371       0.4656 
  19     rs4533403    5780698       40   -0.01056    0.05602   0.000934  -0.1885       0.8515 
  19     rs4508530    5780785       40   -0.01056    0.05602   0.000934  -0.1885       0.8515 
  19    rs76081042    5780816       40  -0.005392    0.03693  0.0005608   -0.146       0.8847 
  19    rs10416402    5780874       40   -0.03401    0.02991    0.03291   -1.137       0.2626 
  19   rs113252451    5780885       40   -0.03401    0.02991    0.03291   -1.137       0.2626 
  19     rs4343404    5780931       40   -0.03401    0.02991    0.03291   -1.137       0.2626 
  19     rs8106107    5781196       40    0.01683    0.04202   0.004205   0.4006        0.691 
  19     rs8106226    5781242       40    0.02863    0.03429    0.01801   0.8348        0.409 
  19     rs8106240    5781276       40    0.01683    0.04202   0.004205   0.4006        0.691 
  19     rs8106687    5781287       40     0.1345    0.04577      0.185    2.937     0.005599 
  19   rs113399844    5781333       40    0.02169    0.05696   0.003802   0.3808       0.7055 
  19   rs112310449    5781391       40    0.02621    0.05087   0.006938   0.5152       0.6094 
  19   rs148694052    5781422       40   0.001029    0.04761  1.229e-05  0.02161       0.9829 
  19   rs146734254    5781618       40   -0.01056    0.05602   0.000934  -0.1885       0.8515 
  19   rs140331887    5781662       40    0.01713    0.08232   0.001138   0.2081       0.8363 
  19    rs35415311    5781998       40    0.01808    0.06497   0.002033   0.2782       0.7823 
  19   rs114478485    5782000       40    0.01713    0.08232   0.001138   0.2081       0.8363 
  19    rs74698582    5782020       40    0.04195    0.05878    0.01323   0.7137       0.4798 
  19   rs116094957    5782027       40   -0.01056    0.05602   0.000934  -0.1885       0.8515 
  19   rs114898173    5782110       40   -0.01056    0.05602   0.000934  -0.1885       0.8515 
  19     rs2446207    5782244       40    0.01737    0.04682   0.003608   0.3709       0.7128 
  19     rs2446208    5782297       40    0.02169    0.05696   0.003802   0.3808       0.7055 
  19    rs35262565    5782464       40     0.0346    0.03469     0.0255   0.9972        0.325 
  19     rs2446209    5782552       40   0.002315    0.04177  8.086e-05  0.05543       0.9561 
  19    rs78160779    5782608       40    0.04195    0.05878    0.01323   0.7137       0.4798 
  19    rs10424996    5782654       40   -0.03817    0.03323    0.03355   -1.149       0.2579 
  19    rs10404490    5782667       40   -0.03817    0.03323    0.03355   -1.149       0.2579 
  19   rs115109202    5782931       40   -0.05283    0.06447    0.01737  -0.8195       0.4176 
  19   rs146900286    5783037       40   -0.01056    0.05602   0.000934  -0.1885       0.8515 
  19     rs2436489    5783614       40    0.02169    0.05696   0.003802   0.3808       0.7055 
  19     rs2446210    5783634       40     0.0437    0.03871    0.03246    1.129        0.266 
  19    rs74315694    5783696       40   -0.07722    0.06806    0.03277   -1.135       0.2637 
  19     rs2446211    5783712       40   -0.01713    0.03676   0.005686  -0.4662       0.6438 
  19     rs3745640    5783905       40   -0.03817    0.03323    0.03355   -1.149       0.2579 
  19    rs59904063    5784244       40  -0.009266    0.04631   0.001052  -0.2001       0.8425 
  19    rs10410693    5784314       40   -0.01105    0.03953   0.002051  -0.2795       0.7814 
  19     rs2446212    5784370       40     0.0437    0.03871    0.03246    1.129        0.266 
  19    rs73548694    5784713       40   -0.05077    0.05473    0.02215  -0.9277       0.3594 
  19    rs45459297    5784762       40  -0.009266    0.04631   0.001052  -0.2001       0.8425 
  19    rs60199162    5784867       40   -0.02018    0.03765   0.007506  -0.5361        0.595 
  19    rs73920060    5784906       40   -0.06216    0.07404    0.01821  -0.8396       0.4064 
  19     rs3826798    5785113       40   -0.04704    0.03375    0.04863   -1.394       0.1715 
  19    rs75393678    5785355       40   -0.07821    0.08139    0.02372  -0.9609       0.3427 
  19     rs8107987    5785812       40     0.0313    0.04483    0.01267   0.6983       0.4893 
  19     rs2446193    5785935       40    0.02863    0.03429    0.01801   0.8348        0.409 
  19     rs2436488    5786011       40    0.02863    0.03429    0.01801   0.8348        0.409 
  19   rs114071992    5786669       40    0.01713    0.08232   0.001138   0.2081       0.8363 
  19     rs2305927    5786718       40   -0.04704    0.03375    0.04863   -1.394       0.1715 
  19       rs10811    5786815       40   -0.04704    0.03375    0.04863   -1.394       0.1715 
  19     rs1128792    5786901       40    0.01808    0.06497   0.002033   0.2782       0.7823 
  19    rs75954858    5787132       40   -0.06216    0.07404    0.01821  -0.8396       0.4064 
  19   rs116702206    5787138       40    0.04878    0.06127    0.01641   0.7962       0.4309 
  19   rs569019695    5787227       40   0.001696     0.0692  1.581e-05  0.02451       0.9806 
  19   rs376282672    5787228       40   0.001696     0.0692  1.581e-05  0.02451       0.9806 
  19    rs73550307    5787595       40   -0.05077    0.05473    0.02215  -0.9277       0.3594 
  19    rs12610399    5787879       40   -0.04659    0.06879    0.01193  -0.6772       0.5024 
  19   rs141223640    5788224       40    0.03656    0.05242    0.01264   0.6975       0.4898 
  19   rs111408740    5788230       40   -0.01115    0.05704   0.001005  -0.1955       0.8461 
  19    rs66643563    5788662       40    0.06621    0.03785     0.0745    1.749      0.08837 
  19     rs2926067    5788749       40    -0.0154    0.03675   0.004597  -0.4189       0.6776 
  19    rs10415058    5788773       40   -0.04659    0.06879    0.01193  -0.6772       0.5024 
  19   rs138196124    5788867       40   0.005468    0.05275  0.0002827   0.1037        0.918 
  19     rs2926066    5788874       40    0.06621    0.03785     0.0745    1.749      0.08837 
  19   rs113682386    5788878       40   -0.07357    0.06393    0.03368   -1.151        0.257 
  19    rs28663100    5789013       40   -0.07435    0.03505     0.1059   -2.121      0.04049 
  19   rs113312079    5789039       40    0.06621    0.03785     0.0745    1.749      0.08837 
  19     rs2436487    5789565       40    0.06322    0.03889    0.06503    1.626       0.1123 
  19     rs2436486    5789805       40   0.003129    0.03779  0.0001804  0.08281       0.9344 
  19     rs2290777    5790711       40   -0.08415    0.04345    0.08984   -1.937      0.06023 
  19   rs148972790    5790722       40    0.04195    0.05878    0.01323   0.7137       0.4798 
  19     rs2290776    5791167       40    0.06621    0.03785     0.0745    1.749      0.08837 
  19    rs76792018    5791245       40   -0.04034     0.0647    0.01013  -0.6235       0.5367 
  19   rs115101089    5791297       40    0.04878    0.06127    0.01641   0.7962       0.4309 
  19     rs9917116    5791732       40   -0.08415    0.04345    0.08984   -1.937      0.06023 
  19   rs111510107    5791738       40   -0.07821    0.08139    0.02372  -0.9609       0.3427 
  19   rs150181328    5791786       40   -0.05283    0.06447    0.01737  -0.8195       0.4176 
  19     rs4297808    5792373       40    0.04195    0.05878    0.01323   0.7137       0.4798 
  19     rs8101416    5792474       40   -0.08415    0.04345    0.08984   -1.937      0.06023 
  19    rs73550319    5793099       40   -0.05163    0.07425    0.01256  -0.6953       0.4911 
  19   rs112986420    5793137       40    -0.1245    0.07985    0.06013   -1.559       0.1272 
  19     rs2436485    5793670       40    0.02427    0.04047   0.009377   0.5998       0.5522 
  19     rs2446195    5793704       40    0.06621    0.03785     0.0745    1.749      0.08837 
  19    rs78126441    5793861       40  -0.006242     0.0518   0.000382  -0.1205       0.9047 
  19    rs73550322    5793864       40   -0.05203    0.03843    0.04601   -1.354       0.1838 
  19   rs147163358    5793957       40   -0.05283    0.06447    0.01737  -0.8195       0.4176 
  19   rs574627928    5794138       40    0.02519    0.03794    0.01146   0.6639       0.5108 
  19     rs2446196    5794240       40    0.06621    0.03785     0.0745    1.749      0.08837 
  19   rs114711330    5794972       40  -0.006242     0.0518   0.000382  -0.1205       0.9047 
  19   rs113649884    5795083       40    0.06621    0.03785     0.0745    1.749      0.08837 
  19     rs8111850    5795241       40   -0.08482    0.05755    0.05406   -1.474       0.1488 
  19    rs73550380    5795371       40   -0.05163    0.07425    0.01256  -0.6953       0.4911 
  19   rs199509570    5795713       40    0.03398    0.05014    0.01194   0.6777       0.5021 
  19    rs57330009    5795728       40    0.05768    0.06106    0.02294   0.9445       0.3509 
  19   rs201824618    5795731       40    0.05768    0.06106    0.02294   0.9445       0.3509 
  19     rs8101614    5796140       40     0.1017     0.0412     0.1381    2.467      0.01823 
  19    rs72987150    5796141       40     0.1044    0.03994     0.1524    2.614      0.01275 
  19   rs113348531    5796979       40    0.05768    0.06106    0.02294   0.9445       0.3509 
  19   rs144458355    5797199       40    0.05768    0.06106    0.02294   0.9445       0.3509 
  19   rs113082862    5797283       40      0.054    0.03836    0.04956    1.408       0.1674 
  19   rs373183784    5797471       40    -0.0191    0.04362   0.005023   -0.438       0.6639 
  19   rs561261578    5797565       40   -0.07722    0.06806    0.03277   -1.135       0.2637 
  19    rs11878476    5798285       40    0.08412     0.0361      0.125     2.33      0.02521 
  19      rs751992    5798336       40   -0.02917    0.05514    0.00731   -0.529       0.5999 
  19   rs144411408    5798545       40   -0.07722    0.06806    0.03277   -1.135       0.2637 
  19    rs10423645    5798794       40  -0.002368    0.05181    5.5e-05 -0.04572       0.9638 
  19    rs79045618    5799008       40   -0.09733    0.05484    0.07654   -1.775      0.08395 
  19     rs2436531    5799037       40    0.03453    0.03256    0.02875    1.061       0.2956 
  19     rs2446194    5799290       40   0.006789    0.03968  0.0007698   0.1711       0.8651 
  19    rs11878665    5799353       40  -0.008112    0.03684   0.001274  -0.2202       0.8269 
  19    rs10404179    5799479       40    0.05817    0.06105    0.02333   0.9528       0.3467 
  19     rs2436532    5799497       40     0.0548     0.0585    0.02257   0.9367       0.3548 
  19     rs2260187    5799806       40    0.07065    0.03738    0.08591     1.89      0.06642 
  19    rs10413115    5799858       40   -0.06816    0.03517    0.08996   -1.938      0.06006 
  19   rs141224048    5800127       40    0.00366     0.0692  7.361e-05  0.05289       0.9581 
  19     rs6510857    5800273       40  -0.002368    0.05181    5.5e-05 -0.04572       0.9638 
  19    rs57410351    5800334       40   -0.09878    0.05697    0.07332   -1.734      0.09103 
  19   rs137956511    5801083       40    -0.0638      0.074    0.01918  -0.8621        0.394 
  19    rs10408406    5801453       40   -0.04504    0.03866    0.03448   -1.165       0.2513 
  19    rs10414470    5801660       40   -0.02356    0.04573   0.006934  -0.5151       0.6095 
  19    rs12977437    5801661       40   0.005172    0.05917  0.0002011  0.08742       0.9308 
  19    rs10406481    5801668       40  -0.002368    0.05181    5.5e-05 -0.04572       0.9638 
  19    rs56288898    5801683       40   -0.08792    0.06772    0.04248   -1.298        0.202 
  19   rs149216849    5802701       40  -0.002368    0.05181    5.5e-05 -0.04572       0.9638 
  19    rs73920062    5802740       40   -0.08792    0.06772    0.04248   -1.298        0.202 
  19   rs552173582    5802807       40    -0.1218    0.06196    0.09225   -1.965      0.05674 
  19    rs10688950    5802810       40   -0.04343    0.03843    0.03252    -1.13       0.2655 
  19     rs7255607    5803141       40   -0.05375    0.03622    0.05478   -1.484        0.146 
  19   rs576824126    5803299       40   -0.04181     0.0328    0.04101   -1.275       0.2101 
  19    rs73920063    5803347       40   -0.05375    0.03622    0.05478   -1.484        0.146 
  19    rs75833150    5803353       40   -0.05375    0.03622    0.05478   -1.484        0.146 
  19   rs146119881    5803461       40    0.06785     0.0641    0.02865    1.059       0.2965 
  19    rs10423575    5803647       40   -0.05375    0.03622    0.05478   -1.484        0.146 
  19    rs57706581    5803694       40    -0.0845    0.03712       0.12   -2.277      0.02853 
  19    rs10424012    5803823       40   -0.05375    0.03622    0.05478   -1.484        0.146 
  19    rs10421619    5803830       40   -0.05375    0.03622    0.05478   -1.484        0.146 
  19    rs10401730    5804325       40   -0.05375    0.03622    0.05478   -1.484        0.146 
  19   rs114503593    5804546       40    0.02689    0.07459   0.003408   0.3605       0.7205 
  19    rs10404599    5804565       40    0.06238    0.03259    0.08794    1.914      0.06316 
  19     rs4476279    5804885       40   -0.09878    0.05697    0.07332   -1.734      0.09103 
  19   rs190587670    5804982       40    0.01284    0.04172   0.002487   0.3078       0.7599 
  19   rs561782359    5805352       40  -0.004497    0.05275  0.0001912 -0.08525       0.9325 
  19    rs61027285    5805658       40    0.06238    0.03259    0.08794    1.914      0.06316 
  19      rs898010    5806686       40    0.07554    0.03392     0.1154    2.227      0.03196 
  19   rs144615328    5807440       40    0.06785     0.0641    0.02865    1.059       0.2965 
  19     rs2436530    5807596       40     0.0455    0.05659    0.01673   0.8041       0.4264 
  19     rs1466326    5808260       40   -0.02226     0.0454   0.006286  -0.4903       0.6268 
  19    rs55745818    5808354       40    0.02959    0.07456   0.004128   0.3969       0.6937 
  19   rs368649123    5808768       40    0.05155    0.03546    0.05268    1.454       0.1542 
  19   rs570492039    5809181       40    0.02244    0.05593   0.004218   0.4012       0.6905 
  19    rs68159132    5809503       40   0.006782     0.0469    0.00055   0.1446       0.8858 
  19     rs5826903    5809504       40   -0.02226     0.0454   0.006286  -0.4903       0.6268 
  19    rs12610749    5809516       40   -0.03071    0.03878    0.01623  -0.7918       0.4334 
  19   rs114500600    5809556       40   -0.08895     0.0811    0.03069   -1.097       0.2796 
  19     rs8102202    5810019       40    0.09603    0.04499     0.1071    2.134      0.03932 
  19   rs200014629    5810120       40    0.06785     0.0641    0.02865    1.059       0.2965 
  19   rs113480602    5810332       40    0.03362    0.07452   0.005328   0.4512       0.6544 
  19     rs6510858    5810384       40   0.004484     0.0326  0.0004977   0.1376       0.8913 
  19   rs112270862    5810553       40   -0.01941    0.05698   0.003044  -0.3406       0.7353 
  19   rs112047027    5810743       40    0.05003    0.08197   0.009706   0.6103       0.5453 
  19   rs562544125    5810760       40    0.06882    0.08161    0.01837   0.8433       0.4044 
  19   rs549551792    5810938       40   -0.01229    0.04233   0.002212  -0.2903       0.7732 
  19    rs60386129    5811001       40   0.008828    0.03723   0.001478   0.2371       0.8138 
  19   rs111850522    5811062       40    0.01206    0.05213   0.001407   0.2314       0.8182 
  19    rs75397041    5811334       40    -0.1089    0.05426    0.09581   -2.007      0.05194 
  19   rs202128143    5811718       40    0.05213    0.03818    0.04678    1.366       0.1801 
  19   rs139787145    5812183       40    0.06883    0.05156    0.04479    1.335       0.1899 
  19   rs148378949    5813001       40    0.06882    0.08161    0.01837   0.8433       0.4044 
  19    rs74422372    5813231       40   -0.02171     0.0462   0.005774  -0.4698       0.6412 
  19   rs192855697    5813232       40    0.06882    0.08161    0.01837   0.8433       0.4044 
  19     rs2007774    5813244       40  -0.008451    0.03777   0.001316  -0.2238       0.8241 
  19     rs2007761    5813425       40    0.01479    0.04685   0.002617   0.3158       0.7539 
  19   rs200182058    5813477       40   -0.02171     0.0462   0.005774  -0.4698       0.6412 
  19     rs2336068    5813519       40   -0.00414    0.03496  0.0003689  -0.1184       0.9064 
  19   rs557383692    5813691       40  -0.009906    0.04631   0.001203  -0.2139       0.8318 
  19   rs148487998    5813738       40   -0.02171     0.0462   0.005774  -0.4698       0.6412 
  19   rs112742683    5813766       40    0.03002    0.05898   0.006772    0.509       0.6137 
  19    rs73552423    5813945       40   -0.02171     0.0462   0.005774  -0.4698       0.6412 
  19   rs140598402    5814253       40   -0.02171     0.0462   0.005774  -0.4698       0.6412 
  19    rs75694600    5814264       40   -0.01916    0.04199    0.00545  -0.4563       0.6508 
  19    rs28721898    5814673       40    0.03034    0.06158   0.006346   0.4926       0.6251 
  19     rs2446203    5814676       40   -0.01405    0.03363   0.004574  -0.4178       0.6784 
  19    rs55814356    5814835       40    0.01479    0.04685   0.002617   0.3158       0.7539 
  19    rs73920064    5814960       40   -0.06257    0.07403    0.01845  -0.8452       0.4033 
  19   rs138509270    5815035       40   -0.03681    0.08215   0.005256  -0.4481       0.6566 
  19    rs28542390    5815254       40    0.03034    0.06158   0.006346   0.4926       0.6251 
  19   rs114965986    5815310       40    0.06882    0.08161    0.01837   0.8433       0.4044 
  19   rs113321396    5815533       40   -0.02171     0.0462   0.005774  -0.4698       0.6412 
  19    rs79582876    5815736       40   -0.03719    0.04133    0.02086  -0.8998       0.3739 
  19    rs57800928    5816069       40   -0.01201    0.04233   0.002113  -0.2836       0.7782 
  19   rs112091285    5816581       40   -0.06257    0.07403    0.01845  -0.8452       0.4033 
  19    rs80020143    5816660       40   -0.05273    0.05803    0.02127  -0.9088       0.3692 
  19    rs72987170    5816690       40    0.01479    0.04685   0.002617   0.3158       0.7539 
  19    rs76444128    5816909       40   -0.06257    0.07403    0.01845  -0.8452       0.4033 
  19    rs11880922    5816922       40   -0.03004    0.03662     0.0174  -0.8204       0.4171 
  19    rs79008529    5816953       40     0.1342    0.07944    0.06985    1.689      0.09935 
  19    rs11878862    5817218       40  -0.002858    0.03576  0.0001681 -0.07992       0.9367 
  19    rs59447241    5817474       40   -0.01463    0.03362    0.00496  -0.4352       0.6659 
  19   rs151116256    5817504       40   -0.06257    0.07403    0.01845  -0.8452       0.4033 
  19   rs150950820    5817516       40  -0.009906    0.04631   0.001203  -0.2139       0.8318 
  19   rs201393824    5817638       40   -0.04217    0.05349     0.0161  -0.7885       0.4353 
  19   rs111430527    5817641       40  -0.001602    0.04942  2.766e-05 -0.03242       0.9743 
  19   rs113732036    5817955       40   -0.03409    0.04144     0.0175  -0.8227       0.4158 
  19    rs75708854    5817962       40   -0.00216    0.03919  7.993e-05 -0.05511       0.9563 
  19    rs60538197    5818005       40   -0.03409    0.04144     0.0175  -0.8227       0.4158 
  19   rs112956342    5818222       40   -0.04814     0.0614    0.01592  -0.7841       0.4379 
  19   rs112880059    5818367       40   -0.02991    0.04149    0.01349  -0.7209       0.4754 
  19    rs73920065    5818570       40   -0.05017    0.05005    0.02577   -1.002       0.3224 
  19    rs59337126    5818911       40    0.09351    0.06752    0.04805    1.385       0.1741 
  19   rs143077610    5819228       40    0.03587     0.0615   0.008872   0.5832       0.5632 
  19   rs144726938    5819444       40    0.04052    0.07443    0.00774   0.5445       0.5893 
  19   rs149536835    5819674       40   -0.06184    0.03805    0.06501   -1.625       0.1123 
  19    rs10422361    5819863       40    0.04428    0.03336     0.0443    1.327       0.1923 
  19   rs372188986    5819867       40   0.008003    0.05705  0.0005176   0.1403       0.8892 
  19    rs79390761    5820051       40   -0.01705    0.06172   0.002005  -0.2763       0.7838 
  19   rs192011105    5820074       40   -0.09268    0.04843    0.08792   -1.914      0.06319 
  19   rs367727421    5820093       40   -0.09268    0.04843    0.08792   -1.914      0.06319 
  19    rs10417568    5820146       40   -0.02889    0.03929    0.01403  -0.7353       0.4666 
  19    rs10416844    5820199       40   -0.03203    0.05581   0.008596   -0.574       0.5693 
  19   rs532862172    5820269       40   -0.01705    0.06172   0.002005  -0.2763       0.7838 
  19   rs574429788    5820276       40   0.008916    0.03856   0.001405   0.2312       0.8184 
  19   rs188389805    5820525       40    0.03722    0.06894   0.007614   0.5399       0.5924 
  19   rs139143223    5820557       40    0.05025    0.05648     0.0204   0.8896       0.3793 
  19    rs72127155    5820575       40    0.02449    0.04354   0.008258   0.5625       0.5771 
  19     rs7252435    5820615       40   -0.01932     0.0418   0.005593  -0.4623       0.6465 
  19     rs3834829    5821632       40    0.02426    0.03842    0.01039   0.6315       0.5315 
  19    rs10411644    5822041       40    0.08856    0.03417     0.1502    2.592      0.01348 
  19    rs79203077    5822198       40    0.08856    0.03417     0.1502    2.592      0.01348 
  19   rs144020501    5822246       40    0.05621    0.03572     0.0612    1.574       0.1238 
  19     rs1678851    5822316       40    0.05621    0.03572     0.0612    1.574       0.1238 
  19     rs1614324    5822317       40    0.05621    0.03572     0.0612    1.574       0.1238 
  19      rs778813    5822430       40    0.05621    0.03572     0.0612    1.574       0.1238 
  19   rs187745880    5822454       40     0.0595    0.07409    0.01669    0.803        0.427 
  19      rs778812    5822506       40    0.05621    0.03572     0.0612    1.574       0.1238 
  19     rs2436519    5822708       40  -0.009934    0.03248   0.002456  -0.3059       0.7614 
  19     rs4807813    5822828       40    0.08856    0.03417     0.1502    2.592      0.01348 
  19     rs4807814    5822893       40   -0.03351    0.03454    0.02416  -0.9701       0.3382 
  19   rs199921063    5823133       40    -0.1404    0.07916    0.07649   -1.774      0.08405 
  19      rs708688    5823321       40    0.05621    0.03572     0.0612    1.574       0.1238 
  19    rs59637174    5823323       40    0.07825    0.03316     0.1278     2.36      0.02353 
  19      rs708689    5823334       40    0.05621    0.03572     0.0612    1.574       0.1238 
  19   rs139529488    5823350       40    0.07825    0.03316     0.1278     2.36      0.02353 
  19    rs73554357    5823544       40   0.008003    0.05705  0.0005176   0.1403       0.8892 
  19     rs3763046    5823903       40    0.07825    0.03316     0.1278     2.36      0.02353 
  19   rs115287619    5823932       40     0.1364    0.04789      0.176    2.849     0.007041 
  19    rs73554359    5824017       40   -0.01879    0.04624   0.004326  -0.4063       0.6868 
  19    rs61731573    5824320       40   0.008003    0.05705  0.0005176   0.1403       0.8892 
  19    rs71934499    5824420       40    0.05621    0.03572     0.0612    1.574       0.1238 
  19    rs34182948    5824438       40    0.07825    0.03316     0.1278     2.36      0.02353 
  19    rs28523462    5825187       40    0.08856    0.03417     0.1502    2.592      0.01348 
  19   rs115240543    5825397       40     0.1269    0.07976    0.06243    1.591         0.12 
  19    rs28416984    5825432       40    0.08856    0.03417     0.1502    2.592      0.01348 
  19    rs28481711    5825473       40    0.07825    0.03316     0.1278     2.36      0.02353 
  19    rs28724571    5825762       40    0.08856    0.03417     0.1502    2.592      0.01348 
  19     rs6510859    5825820       40   -0.01515    0.03978   0.003803  -0.3809       0.7054 
  19   rs190173225    5826052       40    0.08856    0.03417     0.1502    2.592      0.01348 
  19   rs144970486    5826083       40    0.03722    0.06894   0.007614   0.5399       0.5924 
  19     rs1379868    5827097       40   -0.05534    0.03815    0.05247   -1.451       0.1551 
  19     rs8106995    5827620       40   -0.07157    0.03499    0.09921   -2.046      0.04774 
  19     rs1622498    5827638       40   -0.08977    0.06004    0.05556   -1.495       0.1431 
  19   rs143772327    5827770       40    0.07825    0.03316     0.1278     2.36      0.02353 
  19   rs151082251    5827779       40    0.07825    0.03316     0.1278     2.36      0.02353 
  19    rs76231074    5828231       40    0.07825    0.03316     0.1278     2.36      0.02353 
  19   rs115043339    5828337       40    0.05025    0.05648     0.0204   0.8896       0.3793 
  19   rs114355552    5828416       40    0.07825    0.03316     0.1278     2.36      0.02353 
  19    rs10775589    5828776       40   -0.07157    0.03499    0.09921   -2.046      0.04774 
  19   rs112836591    5828811       40   -0.01879    0.04624   0.004326  -0.4063       0.6868 
  19   rs113189876    5828892       40    0.09068    0.03132     0.1807    2.895     0.006249 
  19      rs778811    5828895       40   -0.06217    0.03778    0.06652   -1.646       0.1081 
  19    rs10853991    5828910       40  -0.009057    0.04689  0.0009811  -0.1932       0.8479 
  19      rs778810    5828921       40   -0.05466    0.03834    0.05077   -1.426       0.1621 
  19   rs148112183    5828939       40   -0.05466    0.03834    0.05077   -1.426       0.1621 
  19     rs8100656    5829182       40    0.09068    0.03132     0.1807    2.895     0.006249 
  19    rs11666494    5829592       40   -0.03478    0.04281    0.01707  -0.8124       0.4216 
  19    rs73920067    5830103       40   -0.06257    0.07403    0.01845  -0.8452       0.4033 
  19      rs778809    5830302       40   -0.05375    0.03289    0.06567   -1.634       0.1104 
  19   rs111912575    5830599       40   -0.01879    0.04624   0.004326  -0.4063       0.6868 
  19   rs181778413    5830657       40     0.1137    0.05218      0.111    2.179      0.03564 
  19    rs35845041    5830799       40   -0.03478    0.04281    0.01707  -0.8124       0.4216 
  19    rs12986368    5830922       40   -0.03478    0.04281    0.01707  -0.8124       0.4216 
  19      rs778806    5830929       40   -0.08977    0.06004    0.05556   -1.495       0.1431 
  19   rs116794036    5831196       40    -0.1212    0.07999    0.05699   -1.515       0.1379 
  19    rs61740561    5831577       40   -0.01879    0.04624   0.004326  -0.4063       0.6868 
  19   rs112313064    5831724       40   -0.05466    0.03834    0.05077   -1.426       0.1621 
  19    rs17855739    5831840       40    0.09068    0.03132     0.1807    2.895     0.006249 
  19    rs79359759    5831850       40   -0.06257    0.07403    0.01845  -0.8452       0.4033 
  19      rs778805    5832209       40   -0.04803    0.03209    0.05568   -1.497       0.1427 
  19     rs9807877    5832589       40   -0.03351    0.03454    0.02416  -0.9701       0.3382 
  19     rs3916080    5832899       40    -0.1212    0.07999    0.05699   -1.515       0.1379 
  19    rs73536616    5832937       40   -0.01879    0.04624   0.004326  -0.4063       0.6868 
  19     rs3859563    5833037       40    -0.0462    0.03617    0.04117   -1.277       0.2092 
  19    rs10420107    5833279       40   -0.04803    0.03209    0.05568   -1.497       0.1427 
  19   rs111342270    5833459       40   -0.01879    0.04624   0.004326  -0.4063       0.6868 
  19   rs112641207    5833621       40   -0.01879    0.04624   0.004326  -0.4063       0.6868 
  19    rs10402728    5833622       40   -0.04463    0.04129    0.02983   -1.081       0.2866 
  19   rs113769774    5833687       40   -0.01879    0.04624   0.004326  -0.4063       0.6868 
  19    rs73536626    5833926       40   -0.01879    0.04624   0.004326  -0.4063       0.6868 
  19    rs34940903    5833949       40   -0.03478    0.04281    0.01707  -0.8124       0.4216 
  19    rs80053250    5833998       40   -0.01879    0.04624   0.004326  -0.4063       0.6868 
  19   rs113180603    5834130       40   -0.01879    0.04624   0.004326  -0.4063       0.6868 
  19    rs11305548    5834148       40   -0.04805    0.03829    0.03979   -1.255       0.2172 
  19    rs73536629    5834181       40   -0.01879    0.04624   0.004326  -0.4063       0.6868 
  19    rs17271883    5834212       40   -0.04803    0.03209    0.05568   -1.497       0.1427 
  19    rs10403115    5834377       40    0.04365    0.06465    0.01186   0.6752       0.5036 
  19     rs5826905    5834825       40   -0.03478    0.04281    0.01707  -0.8124       0.4216 
  19   rs149138148    5835569       40    0.03722    0.06894   0.007614   0.5399       0.5924 
  19    rs12019136    5835677       40    0.09068    0.03132     0.1807    2.895     0.006249 
  19   rs146989239    5835941       40     0.1068    0.04801     0.1152    2.225      0.03211 
  19   rs139999431    5836227       40   -0.06792     0.0438    0.05952   -1.551       0.1292 
  19   rs145275499    5836856       40   -0.04837    0.03828    0.04033   -1.264        0.214 
  19     rs1678849    5836964       40   -0.02794    0.04186    0.01158  -0.6673       0.5086 
  19    rs60383067    5837285       40   -0.03478    0.04281    0.01707  -0.8124       0.4216 
  19    rs35222081    5837511       40   -0.03478    0.04281    0.01707  -0.8124       0.4216 
  19     rs8101385    5838595       40   -0.07988    0.03284     0.1347   -2.433      0.01981 
  19    rs73920069    5838729       40   -0.06257    0.07403    0.01845  -0.8452       0.4033 
  19     rs3760776    5839746       40   -0.07239    0.03452     0.1037   -2.097      0.04268 
  19      rs708686    5840619       40   -0.04159     0.0422    0.02493  -0.9856       0.3306 
  19    rs10409772    5840926       40   -0.06305    0.03362     0.0847   -1.875      0.06846 
  19   rs371330919    5840948       40   -0.01983    0.04168   0.005918  -0.4756        0.637 
  19     rs3760775    5841356       40   -0.02959    0.04153    0.01319  -0.7126       0.4804 
  19     rs3760774    5841462       40   -0.03478    0.04281    0.01707  -0.8124       0.4216 
  19     rs3760771    5842169       40   -0.03707    0.04331    0.01891  -0.8559       0.3974 
  19    rs12982233    5842220       40   -0.03478    0.04281    0.01707  -0.8124       0.4216 
  19    rs28381973    5842257       40    0.08004    0.04775    0.06885    1.676       0.1019 
  19    rs28742595    5842647       40    0.01609    0.06172   0.001785   0.2607       0.7957 
  19      rs874232    5843609       40   -0.02959    0.04153    0.01319  -0.7126       0.4804 
  19    rs28381969    5843877       40     0.1269    0.07976    0.06243    1.591         0.12 
  19   rs139326855    5843993       40    -0.0818    0.07353    0.03154   -1.112       0.2729 
  19   rs137909900    5844043       40   -0.07058    0.08157    0.01932  -0.8652       0.3923 
  19   rs144569478    5844184       40     0.0965    0.04747    0.09807    2.033      0.04912 
  19     rs3745635    5844343       40   -0.02959    0.04153    0.01319  -0.7126       0.4804 
  19    rs28362463    5844367       40     0.0965    0.04747    0.09807    2.033      0.04912 
  19      rs778986    5844537       40   -0.04228    0.06467    0.01112  -0.6538       0.5172 
  19      rs812936    5844649       40   -0.04228    0.06467    0.01112  -0.6538       0.5172 
  19    rs28362459    5844792       40   -0.02959    0.04153    0.01319  -0.7126       0.4804 
  19    rs28362458    5844838       40     0.0965    0.04747    0.09807    2.033      0.04912 
  19    rs11668191    5845471       40    -0.1212    0.07999    0.05699   -1.515       0.1379 
  19      rs778987    5845974       40   -0.03843    0.03869     0.0253  -0.9932       0.3269 
  19     rs4807816    5846225       40   -0.03478    0.04281    0.01707  -0.8124       0.4216 
  19     rs4807052    5846229       40   -0.03478    0.04281    0.01707  -0.8124       0.4216 
  19   rs537757549    5846364       40   -0.02083    0.05382   0.003926   -0.387       0.7009 
  19      rs809646    5846515       40   -0.09921    0.06731    0.05408   -1.474       0.1487 
  19     rs2561796    5847079       40   -0.09921    0.06731    0.05408   -1.474       0.1487 
  19     rs2637193    5847196       40   -0.09921    0.06731    0.05408   -1.474       0.1487 
  19   rs554274438    5847382       40  0.0005115    0.04516  3.376e-06  0.01133        0.991 
  19     rs2608892    5847522       40   -0.09921    0.06731    0.05408   -1.474       0.1487 
  19     rs2608893    5847656       40   -0.09921    0.06731    0.05408   -1.474       0.1487 
  19     rs2637194    5847692       40   -0.09921    0.06731    0.05408   -1.474       0.1487 
  19     rs2637195    5847799       40   -0.09921    0.06731    0.05408   -1.474       0.1487 
  19     rs2608894    5848000       40   -0.03984     0.0689   0.008722  -0.5782       0.5665 
  19    rs28742591    5848106       40    0.06547     0.0451    0.05254    1.452       0.1548 
  19    rs28742588    5848741       40    0.06882    0.08161    0.01837   0.8433       0.4044 
  19    rs28742587    5849666       40    0.04154    0.03756    0.03118    1.106       0.2757 
  19    rs28362447    5850497       40    0.09697    0.04792    0.09727    2.023       0.0501 
  19    rs28362446    5851000       40    0.06882    0.08161    0.01837   0.8433       0.4044 
  19    rs73920070    5851783       40   -0.03627    0.06895    0.00723  -0.5261       0.6019 
  19     rs2306969    5851801       40   -0.01275     0.0455   0.002062  -0.2802       0.7808 
  19    rs28362437    5852531       40   -0.02619    0.05026   0.007094  -0.5211       0.6053 
  19    rs10406157    5852599       40    0.02803    0.05373    0.00711   0.5217       0.6049 
  19    rs10405209    5852854       40  -0.008651    0.03585    0.00153  -0.2413       0.8106 
  19    rs28742581    5852943       40   -0.02873    0.03834    0.01456  -0.7492       0.4583 
  19     rs4807817    5853008       40   0.007791    0.03692   0.001171    0.211        0.834 
  19    rs11671428    5853113       40   -0.02245     0.0538   0.004563  -0.4174       0.6788 
  19    rs10418972    5853145       40    0.02559    0.03713    0.01235   0.6894       0.4948 
  19     rs4807818    5853192       40    0.01207    0.03854   0.002572    0.313        0.756 
  19     rs4807819    5853222       40    0.01207    0.03854   0.002572    0.313        0.756 
  19    rs35082514    5853292       40    0.01858    0.03695   0.006615    0.503       0.6179 
  19    rs11671528    5853396       40    0.07707    0.05568    0.04799    1.384       0.1744 
  19    rs34552692    5853401       40    0.07088    0.05805    0.03776    1.221       0.2296 
  19    rs11671555    5853405       40    0.07088    0.05805    0.03776    1.221       0.2296 
  19    rs58634952    5853433       40     0.1704    0.07759     0.1127    2.197      0.03423 
  19    rs11882055    5853439       40   -0.03434    0.04282    0.01665  -0.8021       0.4275 
  19   rs576584223    5853455       40   -0.03402    0.05151    0.01135  -0.6605       0.5129 
  19   rs190151545    5853470       40   -0.07314    0.06394    0.03328   -1.144       0.2599 
  19    rs77559081    5853478       40    0.03438    0.03947    0.01958   0.8711       0.3891 
  19    rs57861181    5853479       40   0.006747    0.03537  0.0009564   0.1907       0.8497 
  19    rs11668487    5853489       40   -0.04232    0.03672    0.03377   -1.152       0.2563 
  19    rs12977833    5853523       40    0.01391    0.03496   0.004148   0.3978        0.693 
  19    rs59822531    5853535       40   -0.01276    0.03497   0.003492  -0.3649       0.7172 
  19    rs58309625    5853539       40  -0.005472    0.03401  0.0006807  -0.1609        0.873 
  19    rs77880277    5853563       40   -0.09921    0.06731    0.05408   -1.474       0.1487 
  19     rs2608889    5853584       40   -0.09921    0.06731    0.05408   -1.474       0.1487 
  19     rs2637197    5853811       40   -0.05217    0.03895    0.04508   -1.339       0.1884 
  19   rs113149612    5853856       40   -0.07949    0.06374    0.03932   -1.247         0.22 
  19     rs2608890    5854235       40   0.003944    0.04273  0.0002242  0.09231       0.9269 
  19   rs115471385    5854613       40     0.1048    0.06277    0.06831    1.669       0.1033 
  19    rs35939715    5854728       40   -0.03562    0.03944    0.02101  -0.9031       0.3721 
  19    rs56688182    5854936       40    0.05309    0.04231    0.03978    1.255       0.2172 
  19     rs7254765    5854968       40   0.001485    0.03986  3.654e-05  0.03726       0.9705 
  19    rs12984439    5855001       40     0.0239    0.03705    0.01084   0.6452       0.5227 
  19   rs116810092    5855198       40   -0.03135    0.03745     0.0181   -0.837       0.4078 
  19   rs114963941    5855200       40   -0.03135    0.03745     0.0181   -0.837       0.4078 
  19    rs56351405    5855266       40   -0.02985    0.05845   0.006818  -0.5108       0.6125 
  19    rs55669463    5855329       40   -0.06656    0.04098    0.06492   -1.624       0.1126 
  19   rs111244730    5855765       40   -0.09145    0.08102    0.03244   -1.129       0.2661 
  19      rs778802    5855943       40   -0.09921    0.06731    0.05408   -1.474       0.1487 
  19      rs778803    5855981       40     0.0133    0.04171   0.002668   0.3188       0.7516 
  19    rs10414865    5856056       40   -0.08069     0.0356     0.1191   -2.266       0.0292 
  19    rs73920071    5856386       40   -0.06563    0.08168    0.01671  -0.8035       0.4267 
  19      rs708687    5856574       40     0.0953    0.03098     0.1994    3.076     0.003875 
  19     rs8102917    5856761       40   -0.02039     0.0823   0.001613  -0.2477       0.8057 
  19     rs4807053    5857069       40    0.00292    0.03304  0.0002055  0.08839         0.93 
  19    rs11667943    5857120       40    0.06882    0.08161    0.01837   0.8433       0.4044 
  19   rs150375695    5857406       40     0.1969    0.06755     0.1827    2.914     0.005948 
  19   rs112493073    5857420       40   -0.07859    0.04908    0.06322   -1.601       0.1176 
  19    rs56254644    5857598       40    0.02719    0.05257   0.006988   0.5171       0.6081 
  19   rs114662403    5857720       40     0.2142    0.07468     0.1779    2.868     0.006708 
  19   rs116495662    5857822       40    0.01654    0.08233   0.001062    0.201       0.8418 
  19    rs73538619    5858611       40    0.06305    0.03852    0.06585    1.637         0.11 
  19   rs146871836    5858648       40   -0.01276    0.04842   0.001826  -0.2636       0.7935 
  19   rs145837984    5858726       40   -0.06187    0.03779    0.06589   -1.637       0.1098 
  19      rs778988    5858795       40   -0.01857    0.05208   0.003334  -0.3565       0.7234 
  19   rs112991382    5858941       40    0.09441    0.04166     0.1191    2.266       0.0292 
  19    rs34406997    5859039       40   -0.04519    0.08204   0.007922  -0.5509        0.585 
  19     rs7260208    5859294       40   -0.05399    0.03404    0.06211   -1.586       0.1209 
  19    rs11085149    5859410       40   -0.01857    0.05208   0.003334  -0.3565       0.7234 
  19    rs73538629    5859538       40    0.05569    0.03852    0.05212    1.446       0.1565 
  19    rs10406559    5859617       40  -0.009229    0.05603  0.0007134  -0.1647         0.87 
  19     rs7246884    5859668       40     0.0134    0.03508   0.003826    0.382       0.7046 
  19   rs151014743    5859933       40    0.08846    0.08111    0.03035    1.091       0.2823 
  19    rs73538630    5860052       40    0.09441    0.04166     0.1191    2.266       0.0292 
  19   rs150399952    5860965       40    0.02315    0.04302   0.007566   0.5382       0.5936 
  19    rs28753769    5861131       40    0.09546    0.03641     0.1532    2.621      0.01252 
  19   rs112693648    5861211       40   -0.01276    0.04842   0.001826  -0.2636       0.7935 
  19      rs778975    5861214       40    -0.0464    0.04124    0.03224   -1.125       0.2676 
  19    rs73538632    5861300       40    0.07165    0.03498    0.09941    2.048      0.04751 
  19      rs778976    5861415       40   -0.04088    0.03583    0.03313   -1.141        0.261 
  19    rs13343470    5861564       40    0.08846    0.08111    0.03035    1.091       0.2823 
  19   rs111856291    5862035       40    0.09441    0.04166     0.1191    2.266       0.0292 
  19   rs543760607    5862109       40    0.05093     0.0336    0.05701    1.516       0.1379 
  19    rs16993239    5862467       40  -0.003184    0.03251  0.0002524 -0.09794       0.9225 
  19     rs7249219    5862527       40   -0.02746    0.05051   0.007717  -0.5436       0.5899 
  19     rs7259885    5862528       40   -0.02746    0.05051   0.007717  -0.5436       0.5899 
  19      rs778977    5862742       40   -0.05083    0.03822    0.04447    -1.33       0.1915 
  19     rs6510860    5863155       40   -0.01668    0.03213   0.007045  -0.5192       0.6066 
  19    rs73538641    5863307       40    0.09441    0.04166     0.1191    2.266       0.0292 
  19    rs73920072    5863319       40    0.02315    0.04302   0.007566   0.5382       0.5936 
  19    rs11322174    5863343       40   -0.04227    0.04797    0.02002  -0.8812       0.3838 
  19    rs75784306    5863363       40    0.09441    0.04166     0.1191    2.266       0.0292 
  19      rs778979    5863419       40   -0.01857    0.05208   0.003334  -0.3565       0.7234 
  19      rs778980    5863736       40   -0.01857    0.05208   0.003334  -0.3565       0.7234 
  19   rs113659374    5863919       40    0.06305    0.03852    0.06585    1.637         0.11 
  19     rs3892514    5864624       40    0.06305    0.03852    0.06585    1.637         0.11 
  19     rs3892515    5864650       40    0.06305    0.03852    0.06585    1.637         0.11 
  19     rs8108362    5864864       40     0.0405    0.06571   0.009899   0.6164       0.5413 
  19    rs77933818    5865470       40    0.07437    0.06814    0.03039    1.091        0.282 
  19    rs10426709    5865645       40    0.08846    0.08111    0.03035    1.091       0.2823 
  19    rs73538652    5865672       40    0.09441    0.04166     0.1191    2.266       0.0292 
  19    rs11881470    5865837       40     0.0405    0.06571   0.009899   0.6164       0.5413 
  19    rs73546550    5865947       40    0.09441    0.04166     0.1191    2.266       0.0292 
  19     rs8101625    5866073       40   -0.04724    0.03071    0.05861   -1.538       0.1323 
  19      rs778982    5866585       40   -0.03538    0.04812    0.01402  -0.7352       0.4667 
  19      rs778983    5866654       40   -0.01857    0.05208   0.003334  -0.3565       0.7234 
  19     rs4807054    5866724       40   -0.04128    0.03862    0.02919   -1.069       0.2918 
  19    rs28541500    5866816       40   -0.03278     0.0492    0.01155  -0.6662       0.5093 
  19      rs702065    5866840       40   -0.01857    0.05208   0.003334  -0.3565       0.7234 
  19    rs61730513    5867053       40   -0.02173     0.0397   0.007819  -0.5472       0.5874 
  19      rs778970    5867177       40   -0.08087    0.03241     0.1407   -2.495      0.01706 
  19    rs10412834    5867191       40    0.08846    0.08111    0.03035    1.091       0.2823 
  19    rs59903004    5867566       40    0.04693    0.03739    0.03981    1.255       0.2171 
  19      rs778971    5867748       40   -0.02345    0.03253    0.01349  -0.7209       0.4754 
  19      rs778972    5867913       40    0.01407    0.04628   0.002425    0.304       0.7628 
  19     rs7256360    5868309       40   -0.04638    0.04891    0.02312  -0.9483       0.3489 
  19     rs7255893    5868365       40   -0.06086     0.0685    0.02036  -0.8886       0.3798 
  19     rs7255125    5868498       40   -0.06086     0.0685    0.02036  -0.8886       0.3798 
  19   rs137874001    5868574       40    0.05556    0.07417    0.01455    0.749       0.4585 
  19     rs7256646    5868575       40    0.04659    0.03345    0.04858    1.393       0.1718 
  19   rs148155052    5869154       40   -0.09597    0.06743     0.0506   -1.423       0.1628 
  19    rs10404705    5869901       40    0.01513    0.06916   0.001257   0.2187        0.828 
  19    rs58111488    5870576       40    0.09441    0.04166     0.1191    2.266       0.0292 
  19   rs147466477    5870604       40    0.01266    0.05213   0.001549   0.2428       0.8094 
  19      rs778974    5870736       40   -0.04181    0.03437    0.03748   -1.216       0.2313 
  19    rs56671476    5870803       40   -0.05785    0.06435    0.02082   -0.899       0.3743 
  19    rs12984793    5870832       40   -0.05015    0.06124    0.01735   -0.819       0.4179 
  19    rs73546566    5871134       40    0.09441    0.04166     0.1191    2.266       0.0292 
  19    rs75621193    5871247       40   -0.06902    0.06829    0.02618   -1.011       0.3186 
  19   rs552960113    5871567       40   -0.04967    0.04161    0.03615   -1.194       0.2399 
  19    rs11666151    5871662       40   -0.08661    0.05426    0.06283   -1.596       0.1187 
  19   rs142612013    5871804       40    0.06413    0.04145    0.05926    1.547       0.1301 
  19   rs146828458    5871813       40    0.04026    0.06471    0.01008   0.6222       0.5376 
  19   rs139228342    5871846       40     0.0419    0.05349    0.01589   0.7832       0.4384 
  19   rs143152443    5871901       40    0.05556    0.07417    0.01455    0.749       0.4585 
  19   rs199701591    5871935       40    -0.1015    0.04796     0.1055   -2.117      0.04089 
  19   rs148102730    5872218       40   -0.04505    0.08204   0.007873  -0.5491       0.5861 
  19     rs1674146    5872861       40   -0.04813    0.04107    0.03488   -1.172       0.2486 
  19    rs12984289    5872968       40    0.03427    0.04201    0.01721   0.8158       0.4197 
  19    rs34971496    5873282       40    0.03427    0.04201    0.01721   0.8158       0.4197 
  19     rs1678854    5873383       40   -0.03185     0.0456    0.01267  -0.6984       0.4892 
  19    rs11355885    5873397       40   -0.04313    0.03844    0.03206   -1.122       0.2689 
  19   rs142791611    5873540       40   -0.02066    0.04835   0.004784  -0.4274       0.6715 
  19    rs59068331    5873633       40    0.03387    0.04238    0.01653   0.7992       0.4291 
  19    rs60974710    5873700       40    0.03387    0.04238    0.01653   0.7992       0.4291 
  19     rs8108862    5873728       40    0.03427    0.04201    0.01721   0.8158       0.4197 
  19    rs11442325    5873905       40   -0.04813    0.04107    0.03488   -1.172       0.2486 
  19    rs28375314    5874012       40    0.03387    0.04238    0.01653   0.7992       0.4291 
  19   rs150446611    5874425       40  -0.005772    0.07471   0.000157 -0.07726       0.9388 
  19     rs1678855    5874514       40   -0.01907    0.03563   0.007486  -0.5354       0.5955 
  19     rs1678856    5874859       40   -0.03185     0.0456    0.01267  -0.6984       0.4892 
  19     rs1678857    5874977       40   -0.03185     0.0456    0.01267  -0.6984       0.4892 
  19     rs1674149    5875170       40   -0.03233    0.04661     0.0125  -0.6935       0.4922 
  19     rs1678858    5875483       40    0.01188    0.03407   0.003189   0.3487       0.7292 
  19    rs10407295    5875489       40    0.02602    0.03177    0.01734   0.8189        0.418 
  19    rs10409306    5875606       40    0.02602    0.03177    0.01734   0.8189        0.418 
  19    rs10407932    5875715       40    0.02602    0.03177    0.01734   0.8189        0.418 
  19    rs12973503    5875892       40    0.03427    0.04201    0.01721   0.8158       0.4197 
  19   rs112242666    5876040       40   -0.02066    0.04835   0.004784  -0.4274       0.6715 
  19     rs1678860    5876071       40   -0.08661    0.05426    0.06283   -1.596       0.1187 
  19    rs11306508    5876463       40   -0.08661    0.05426    0.06283   -1.596       0.1187 
  19    rs34764248    5876488       40   0.006583      0.033   0.001046   0.1995        0.843 
  19     rs1612621    5876580       40   -0.08661    0.05426    0.06283   -1.596       0.1187 
  19     rs3865521    5876798       40    0.06221    0.06095    0.02668    1.021       0.3139 
  19     rs1614492    5876829       40   -0.07061    0.04939    0.05104    -1.43        0.161 
  19    rs73546588    5877129       40    0.06344     0.0425     0.0554    1.493       0.1437 
  19    rs10423970    5877256       40    0.02663    0.03896    0.01215   0.6836       0.4984 
  19     rs8109264    5877257       40   -0.04813    0.04107    0.03488   -1.172       0.2486 
  19    rs10423418    5877374       40    0.02663    0.03896    0.01215   0.6836       0.4984 
  19    rs77205156    5877708       40  -0.005772    0.07471   0.000157 -0.07726       0.9388 
  19    rs10424279    5877734       40    0.02663    0.03896    0.01215   0.6836       0.4984 
  19    rs10425039    5877764       40    0.02663    0.03896    0.01215   0.6836       0.4984 
  19    rs10424683    5877913       40    0.02663    0.03896    0.01215   0.6836       0.4984 
  19    rs34261218    5878192       40  -0.005124    0.06503  0.0001634  -0.0788       0.9376 
  19   rs148095216    5878319       40    0.02663    0.03896    0.01215   0.6836       0.4984 
  19   rs117410144    5878361       40  -0.005772    0.07471   0.000157 -0.07726       0.9388 
  19    rs10405089    5878549       40    0.02106    0.03514   0.009369   0.5995       0.5524 
  19   rs112132165    5878680       40    0.05446    0.06443    0.01846   0.8453       0.4032 
  19    rs10406814    5878997       40   -0.01749    0.04171   0.004608  -0.4194       0.6773 
  19    rs10406047    5878999       40    0.02663    0.03896    0.01215   0.6836       0.4984 
  19    rs71172778    5879058       40   -0.01749    0.04171   0.004608  -0.4194       0.6773 
  19    rs73546595    5879160       40    0.07874     0.0425    0.08283    1.853      0.07173 
  19    rs10418257    5879295       40    0.02663    0.03896    0.01215   0.6836       0.4984 
  19    rs10412316    5879457       40    0.02663    0.03896    0.01215   0.6836       0.4984 
  19    rs10411214    5879667       40   -0.01749    0.04171   0.004608  -0.4194       0.6773 
  19    rs11881333    5880225       40   -0.06379    0.03241     0.0925   -1.968      0.05638 
  19     rs1674153    5880949       40   -0.03233    0.04661     0.0125  -0.6935       0.4922 
  19     rs1674154    5881194       40 -0.0002956    0.03919  1.497e-06 -0.007542        0.994 
  19     rs2637198    5881438       40   -0.04813    0.04107    0.03488   -1.172       0.2486 
  19     rs1674155    5881554       40   -0.03233    0.04661     0.0125  -0.6935       0.4922 
  19   rs148244510    5881555       40    0.05446    0.06443    0.01846   0.8453       0.4032 
  19     rs1678850    5881587       40   -0.03233    0.04661     0.0125  -0.6935       0.4922 
  19   rs548447348    5881916       40  -0.005772    0.07471   0.000157 -0.07726       0.9388 
  19    rs10420696    5882105       40   0.001619    0.06178  1.808e-05  0.02621       0.9792 
  19   rs200977535    5882318       40   -0.08661    0.05426    0.06283   -1.596       0.1187 
  19    rs77102125    5882719       40   -0.04407    0.08206   0.007534  -0.5371       0.5943 
  19    rs12981580    5882856       40   -0.08661    0.05426    0.06283   -1.596       0.1187 
  19    rs61293321    5882938       40   -0.08661    0.05426    0.06283   -1.596       0.1187 
  19    rs61507041    5882939       40   -0.08661    0.05426    0.06283   -1.596       0.1187 
  19   rs145377516    5882986       40    0.05446    0.06443    0.01846   0.8453       0.4032 
  19   rs200694765    5883024       40   -0.01946    0.03325   0.008935  -0.5853       0.5618 
  19     rs8113052    5883068       40    0.02267    0.03443    0.01129   0.6586       0.5141 
  19     rs8102177    5883244       40    0.02267    0.03443    0.01129   0.6586       0.5141 
  19   rs201622322    5883547       40    0.05446    0.06443    0.01846   0.8453       0.4032 
  19    rs12974377    5883973       40   -0.01975     0.0468   0.004665   -0.422       0.6754 
  19   rs146543131    5883980       40    0.05446    0.06443    0.01846   0.8453       0.4032 
  19    rs62106025    5884254       40   -0.03233    0.04661     0.0125  -0.6935       0.4922 
  19    rs58013564    5884526       40   -0.04792    0.03522    0.04644    -1.36       0.1817 
  19     rs6510861    5884673       40   -0.08386    0.07347    0.03315   -1.141       0.2608 
  19   rs149300280    5884818       40  -0.005772    0.07471   0.000157 -0.07726       0.9388 
  19    rs55702327    5884863       40  -0.008372    0.06919  0.0003852   -0.121       0.9043 
  19   rs111662569    5885061       40    0.05437    0.02911    0.08409    1.868      0.06951 
  19   rs113752432    5885099       40    0.06308     0.0305     0.1012    2.068      0.04547 
  19    rs73548308    5885527       40    0.05437    0.02911    0.08409    1.868      0.06951 
  19    rs28508130    5885834       40   -0.02066    0.04835   0.004784  -0.4274       0.6715 
  19    rs28366403    5885887       40   -0.02066    0.04835   0.004784  -0.4274       0.6715 
  19     rs1674160    5885914       40   -0.02427    0.04537   0.007474  -0.5349       0.5958 
  19   rs185767679    5885986       40     0.1502    0.07063     0.1064    2.127      0.03996 
  19     rs1678869    5886528       40    0.01251    0.05213   0.001514     0.24       0.8116 
  19     rs1674159    5886732       40    0.05446    0.06443    0.01846   0.8453       0.4032 
  19    rs11667261    5887037       40   -0.04813    0.04107    0.03488   -1.172       0.2486 
  19   rs112910547    5887694       40    0.05366    0.02996    0.07788    1.791      0.08119 
  19    rs10407831    5887868       40    0.02432    0.03139    0.01554   0.7746       0.4434 
  19     rs2561794    5888038       40   -0.03004    0.03543    0.01857  -0.8479       0.4018 
  19     rs2637199    5888163       40   -0.03233    0.04661     0.0125  -0.6935       0.4922 
  19     rs8103609    5888167       40    0.04725    0.02945    0.06345    1.605       0.1169 
  19   rs535327199    5888338       40   -0.01247    0.04944   0.001672  -0.2523       0.8022 
  19   rs146580252    5888778       40    0.05446    0.06443    0.01846   0.8453       0.4032 
  19   rs139741322    5888802       40     0.1131    0.06239    0.07955    1.812      0.07786 
  19   rs149779298    5888948       40    0.08716    0.04473    0.09086    1.949      0.05873 
  19    rs35997297    5889068       40   -0.08661    0.05426    0.06283   -1.596       0.1187 
  19     rs2637200    5889282       40 -0.0002956    0.03919  1.497e-06 -0.007542        0.994 
  19   rs541521794    5889375       40    0.07434    0.03999    0.08336    1.859      0.07078 
  19     rs2608895    5889645       40   -0.04541    0.03436    0.04394   -1.322       0.1942 
  19     rs2637201    5889934       40   -0.04916      0.041    0.03645   -1.199       0.2379 
  19     rs2637202    5889958       40   -0.04813    0.04107    0.03488   -1.172       0.2486 
  19    rs11085152    5890069       40  -0.003704    0.03274  0.0003367  -0.1131       0.9105 
  19    rs79264470    5890124       40    0.01169    0.05067   0.001399   0.2307       0.8188 
  19     rs1678864    5890385       40   -0.04916      0.041    0.03645   -1.199       0.2379 
  19    rs73548324    5890736       40    0.06344     0.0425     0.0554    1.493       0.1437 
  19    rs12972385    5891052       40    0.00514    0.03204  0.0006768   0.1604       0.8734 
  19    rs10420396    5891130       40   -0.02066    0.04835   0.004784  -0.4274       0.6715 
  19    rs58163206    5891168       40   0.005679    0.03301  0.0007783    0.172       0.8643 
  19     rs1678865    5891248       40    0.00514    0.03204  0.0006768   0.1604       0.8734 
  19    rs67849401    5891262       40   -0.02066    0.04835   0.004784  -0.4274       0.6715 
  19     rs1674158    5891299       40   -0.04916      0.041    0.03645   -1.199       0.2379 
  19     rs1678866    5891746       40   0.004872    0.03088  0.0006548   0.1578       0.8755 
  19    rs73548332    5892258       40    0.07745    0.04188    0.08257    1.849       0.0722 
  19    rs74500071    5892267       40    0.06344     0.0425     0.0554    1.493       0.1437 
  19     rs1626918    5892317       40   -0.02397    0.03173     0.0148  -0.7555       0.4546 
  19     rs1678867    5892382       40   -0.01326    0.03951   0.002957  -0.3357       0.7389 
  19     rs1627779    5892433       40   -0.04916      0.041    0.03645   -1.199       0.2379 
  19     rs1628564    5892486       40   0.005858     0.0325   0.000854   0.1802       0.8579 
  19     rs1629368    5892568       40    0.00514    0.03204  0.0006768   0.1604       0.8734 
  19    rs60236148    5892585       40    0.06344     0.0425     0.0554    1.493       0.1437 
  19    rs77452913    5892684       40    0.01169    0.05067   0.001399   0.2307       0.8188 
  19     rs1631032    5892770       40    0.01044    0.03425   0.002441   0.3049       0.7621 
  19     rs1678868    5892954       40   -0.04916      0.041    0.03645   -1.199       0.2379 
  19   rs192066309    5893221       40     0.1509    0.07059     0.1074    2.138        0.039 
  19    rs28506987    5893625       40    0.01809    0.04167   0.004938   0.4342       0.6666 
  19    rs76691409    5893705       40  -0.004144    0.08237   6.66e-05 -0.05031       0.9601 
  19     rs7257835    5895195       40    0.01169    0.05067   0.001399   0.2307       0.8188 
  19     rs3889896    5895466       40    0.03004    0.04924   0.009696     0.61       0.5455 
  19   rs113846482    5895660       40    0.06101    0.04203    0.05253    1.452       0.1548 
  19      rs702064    5896766       40   -0.05085     0.0586    0.01943  -0.8678        0.391 
  19   rs114489799    5897117       40     0.2075     0.0518      0.297    4.007    0.0002769 
  19    rs10421538    5897610       40   -0.00132    0.03779  3.211e-05 -0.03493       0.9723 
  19     rs7255840    5897847       40   -0.00132    0.03779  3.211e-05 -0.03493       0.9723 
  19    rs59996701    5897995       40     0.2075     0.0518      0.297    4.007    0.0002769 
  19    rs73920084    5898244       40   -0.06911    0.06075    0.03294   -1.138       0.2624 
  19     rs4807821    5898613       40    0.02066    0.04178   0.006391   0.4944       0.6239 
  19   rs111790118    5898623       40   -0.07527    0.06812    0.03113   -1.105       0.2761 
  19     rs4807822    5898633       40   -0.04861    0.04164    0.03462   -1.167       0.2503 
  19   rs375635492    5899074       40     0.1428    0.05026     0.1753    2.842     0.007171 
  19      rs778801    5899385       40   -0.04909    0.05651    0.01947  -0.8687       0.3905 
  19   rs143394995    5899452       40   -0.01448    0.05211   0.002027  -0.2778       0.7827 
  19   rs114385434    5900015       40   -0.01448    0.05211   0.002027  -0.2778       0.7827 
  19      rs778800    5900247       40   -0.04909    0.05651    0.01947  -0.8687       0.3905 
  19    rs73548352    5900513       40    0.05473    0.06443    0.01863   0.8494        0.401 
  19   rs113610796    5900865       40  -0.004224     0.0453  0.0002287 -0.09324       0.9262 
  19    rs28473717    5901166       40   -0.01448    0.05211   0.002027  -0.2778       0.7827 
  19   rs116028877    5901431       40  -0.005772    0.07471   0.000157 -0.07726       0.9388 
  19     rs4807055    5901649       40   -0.07316     0.0404    0.07944   -1.811      0.07807 
  19     rs7245450    5901704       40   -0.07316     0.0404    0.07944   -1.811      0.07807 
  19   rs146480385    5901918       40   -0.07527    0.06812    0.03113   -1.105       0.2761 
  19     rs7246733    5901937       40   -0.05299    0.04473    0.03562   -1.185       0.2435 
  19   rs140101087    5902150       40     0.2075     0.0518      0.297    4.007    0.0002769 
  19   rs545310981    5903021       40   -0.03412    0.04521    0.01477  -0.7547       0.4551 
  19    rs35728843    5903479       40   -0.05085     0.0586    0.01943  -0.8678        0.391 
  19     rs8108064    5903807       40    0.08761    0.03643     0.1321    2.405      0.02114 
  19     rs1056987    5903936       40   0.007325    0.04179  0.0008079   0.1753       0.8618 
  19   rs115530541    5903953       40   -0.01448    0.05211   0.002027  -0.2778       0.7827 
  19   rs114987286    5904067       40     0.2075     0.0518      0.297    4.007    0.0002769 
  19     rs6510862    5904069       40   0.007325    0.04179  0.0008079   0.1753       0.8618 
  19   rs114104610    5904372       40     0.1509    0.07059     0.1074    2.138        0.039 
  19    rs80329663    5904458       40     0.2075     0.0518      0.297    4.007    0.0002769 
  19    rs55660714    5904788       40   -0.04554    0.05659    0.01676  -0.8048       0.4259 
  19    rs10406399    5905141       40    0.08761    0.03643     0.1321    2.405      0.02114 
  19   rs150926741    5906058       40    0.07067    0.07383    0.02354   0.9572       0.3445 
  19    rs33945799    5906146       40   -0.01478    0.05211   0.002113  -0.2837       0.7782 
  19      rs543519    5906395       40   -0.05085     0.0586    0.01943  -0.8678        0.391 
  19    rs77008912    5906446       40  -0.004224     0.0453  0.0002287 -0.09324       0.9262 
  19      rs542767    5906450       40    0.08761    0.03643     0.1321    2.405      0.02114 
  19      rs539052    5906881       40    0.08761    0.03643     0.1321    2.405      0.02114 
  19     rs4807057    5906969       40   -0.07316     0.0404    0.07944   -1.811      0.07807 
  19      rs432990    5907549       40    0.08528    0.03556     0.1314    2.398       0.0215 
  19      rs417337    5907581       40   0.007325    0.04179  0.0008079   0.1753       0.8618 
  19    rs34366264    5907915       40   -0.05085     0.0586    0.01943  -0.8678        0.391 
  19      rs483466    5908161       40   0.007325    0.04179  0.0008079   0.1753       0.8618 
  19      rs447980    5908448       40    0.08761    0.03643     0.1321    2.405      0.02114 
  19      rs445493    5908488       40    0.08761    0.03643     0.1321    2.405      0.02114 
  19   rs144253763    5908652       40    0.04556    0.03331     0.0469    1.367       0.1795 
  19   rs116353040    5908850       40     0.1509    0.07059     0.1074    2.138        0.039 
  19    rs10404195    5908969       40  -0.004224     0.0453  0.0002287 -0.09324       0.9262 
  19      rs420458    5909780       40   0.005111     0.0418  0.0003933   0.1223       0.9033 
  19    rs74809330    5909792       40    0.03837    0.06146    0.01015   0.6243       0.5361 
  19   rs115660924    5909842       40     0.2075     0.0518      0.297    4.007    0.0002769 
  19    rs10419322    5909871       40   -0.03114    0.05045   0.009926  -0.6172       0.5408 
  19    rs76856385    5909879       40   -0.04233    0.06467    0.01115  -0.6545       0.5167 
  19    rs11393158    5910015       40   0.007325    0.04179  0.0008079   0.1753       0.8618 
  19     rs7260578    5910095       40   -0.00164    0.04039   4.34e-05 -0.04061       0.9678 
  19    rs73539613    5910190       40    0.03837    0.06146    0.01015   0.6243       0.5361 
  19     rs4807823    5910513       40    0.08528    0.03556     0.1314    2.398       0.0215 
  19   rs150429696    5910579       40   -0.03114    0.05045   0.009926  -0.6172       0.5408 
  19   rs545404295    5910686       40  -0.007787    0.04175  0.0009145  -0.1865        0.853 
  19   rs144101466    5910828       40     0.2075     0.0518      0.297    4.007    0.0002769 
  19    rs61064939    5911047       40    0.03837    0.06146    0.01015   0.6243       0.5361 
  19    rs60628887    5911190       40    0.05473    0.06443    0.01863   0.8494        0.401 
  19   rs542774059    5911681       40   -0.07449    0.04427    0.06935   -1.683       0.1006 
  19      rs274789    5911968       40    0.02912    0.04413    0.01133   0.6598       0.5134 
  19   rs112968295    5912162       40    0.01142    0.05915  0.0009805   0.1931       0.8479 
  19   rs111261114    5912177       40    0.06417    0.04395    0.05313     1.46       0.1525 
  19   rs555591251    5912179       40   -0.08892    0.07331    0.03727   -1.213       0.2326 
  19    rs11882811    5912330       40    0.02431    0.04173   0.008848   0.5824       0.5637 
  19      rs274788    5912464       40   -0.02074    0.03801   0.007777  -0.5458       0.5884 
  19      rs274787    5912641       40    0.07203    0.03866    0.08372    1.863      0.07016 
  19      rs274786    5912812       40   -0.04554    0.05659    0.01676  -0.8048       0.4259 
  19   rs114297580    5912984       40     0.2075     0.0518      0.297    4.007    0.0002769 
  19   rs142905426    5913585       40     0.2075     0.0518      0.297    4.007    0.0002769 
  19      rs274784    5913826       40   -0.05085     0.0586    0.01943  -0.8678        0.391 
  19    rs78909912    5914452       40     0.2075     0.0518      0.297    4.007    0.0002769 
  19     rs7249419    5914605       40   -0.04617     0.0587    0.01602  -0.7865       0.4365 
  19     rs7248090    5914625       40   -0.04617     0.0587    0.01602  -0.7865       0.4365 
  19    rs79897803    5914790       40   -0.04233    0.06467    0.01115  -0.6545       0.5167 
  19    rs11437855    5914823       40   -0.04617     0.0587    0.01602  -0.7865       0.4365 
  19    rs61741511    5914951       40    0.02422    0.04592   0.007265   0.5274        0.601 
  19    rs78387443    5915026       40   -0.04233    0.06467    0.01115  -0.6545       0.5167 
  19    rs74174355    5915151       40   -0.05085     0.0586    0.01943  -0.8678        0.391 
  19    rs77750510    5915237       40     0.2075     0.0518      0.297    4.007    0.0002769 
  19    rs10423464    5915392       40    0.02082     0.0823   0.001682    0.253       0.8016 
  19   rs141138526    5915811       40     0.2278    0.05351     0.3229    4.257    0.0001307 
  19     rs2245651    5915883       40    0.01381    0.06174   0.001315   0.2237       0.8242 
  19     rs2245650    5915900       40   0.006148    0.05706  0.0003054   0.1078       0.9148 
  19   rs114280035    5915917       40     0.1509    0.07059     0.1074    2.138        0.039 
  19   rs114775620    5916061       40    -0.0176    0.05385   0.002804  -0.3269       0.7456 
  19    rs79512178    5916356       40     0.2075     0.0518      0.297    4.007    0.0002769 
  19    rs57117157    5916687       40     0.2075     0.0518      0.297    4.007    0.0002769 
  19    rs10407369    5917734       40   -0.01448    0.05211   0.002027  -0.2778       0.7827 
  19      rs274796    5918207       40    0.05934     0.0313     0.0864    1.896      0.06562 
  19    rs10421873    5919606       40   -0.01448    0.05211   0.002027  -0.2778       0.7827 
  19    rs76276705    5919646       40   -0.07527    0.06812    0.03113   -1.105       0.2761 
  19     rs5826910    5919912       40    0.02448    0.03673    0.01156   0.6666        0.509 
  19   rs113948981    5920196       40    0.01382    0.05913   0.001436   0.2338       0.8164 
  19   rs115381213    5920951       40   -0.02359    0.05056   0.005698  -0.4667       0.6434 
  19    rs73539627    5921507       40   0.005464    0.04317  0.0004215   0.1266       0.8999 
  19    rs58706158    5922164       40   -0.06178    0.04583    0.04565   -1.348       0.1856 
  19   rs139188821    5923129       40    0.03885    0.05569    0.01264   0.6976       0.4897 
  19   rs115164822    5923629       40   -0.01448    0.05211   0.002027  -0.2778       0.7827 
  19    rs73920090    5923955       40   -0.06949    0.06405    0.03005   -1.085       0.2848 
  19    rs78521116    5924027       40    0.03363    0.05365    0.01024   0.6269       0.5345 
  19   rs116467332    5924105       40     0.1509    0.07059     0.1074    2.138        0.039 
  19    rs77540905    5924129       40    0.03363    0.05365    0.01024   0.6269       0.5345 
  19    rs10417885    5924893       40   -0.01448    0.05211   0.002027  -0.2778       0.7827 
  19     rs8107420    5924961       40    0.03363    0.05365    0.01024   0.6269       0.5345 
  19    rs10405707    5925221       40   -0.01448    0.05211   0.002027  -0.2778       0.7827 
  19    rs77604270    5926100       40    0.03363    0.05365    0.01024   0.6269       0.5345 
  19      rs274794    5927096       40   0.002259    0.04192  7.642e-05  0.05389       0.9573 
  19    rs10422021    5927925       40   -0.01448    0.05211   0.002027  -0.2778       0.7827 
  19      rs274793    5928185       40   0.002259    0.04192  7.642e-05  0.05389       0.9573 
  19    rs56002800    5928781       40   -0.02708    0.05258   0.006932   -0.515       0.6095 
  19    rs11085154    5928894       40   -0.07208    0.03848    0.08453   -1.873      0.06876 
  19   rs561760978    5929948       40    0.03363    0.05365    0.01024   0.6269       0.5345 
  19    rs76428391    5930123       40    0.03363    0.05365    0.01024   0.6269       0.5345 
  19    rs76505415    5931211       40    0.03363    0.05365    0.01024   0.6269       0.5345 
  19    rs28676824    5932245       40   0.007252    0.06177  0.0003626   0.1174       0.9072 
  19     rs7253733    5932343       40   -0.06949    0.06405    0.03005   -1.085       0.2848 
  19      rs121742    5932848       40   -0.02708    0.05258   0.006932   -0.515       0.6095 
  19   rs116465967    5933176       40   0.007252    0.06177  0.0003626   0.1174       0.9072 
  19    rs75234676    5933670       40    0.03363    0.05365    0.01024   0.6269       0.5345 
  19    rs78736229    5933709       40     0.1666    0.05264     0.2087    3.166     0.003045 
  19      rs274792    5933920       40  -0.002835    0.04211  0.0001193 -0.06734       0.9467 
  19      rs274791    5934233       40   -0.00961    0.06176  0.0006368  -0.1556       0.8772 
  19   rs114829599    5934567       40    0.03363    0.05365    0.01024   0.6269       0.5345 
  19   rs116188150    5935248       40    0.03363    0.05365    0.01024   0.6269       0.5345 
  19    rs71925452    5936433       40   -0.06178    0.04583    0.04565   -1.348       0.1856 
  19     rs8105367    5936549       40    0.03363    0.05365    0.01024   0.6269       0.5345 
  19    rs12462305    5936689       40   -0.06621    0.03838    0.07262   -1.725      0.09266 
  19   rs114900219    5936833       40   -0.01448    0.05211   0.002027  -0.2778       0.7827 
  19    rs77801611    5937143       40    0.03363    0.05365    0.01024   0.6269       0.5345 
  19     rs6510863    5937680       40    0.01679     0.0391   0.004828   0.4293       0.6701 
  19   rs145391175    5938219       40    0.05473    0.06443    0.01863   0.8494        0.401 
  19   rs138419778    5938481       40     0.1666    0.05264     0.2087    3.166     0.003045 
  19    rs79519121    5939836       40     0.1666    0.05264     0.2087    3.166     0.003045 
  19   rs199694952    5941350       40     0.1666    0.05264     0.2087    3.166     0.003045 
  19     rs2067089    5942090       40   -0.06178    0.04583    0.04565   -1.348       0.1856 
  19       rs81570    5942307       40   -0.00961    0.06176  0.0006368  -0.1556       0.8772 
  19   rs558285568    5942711       40    0.02466    0.03437    0.01337   0.7176       0.4774 
  19     rs7258475    5943306       40   0.001292    0.03686  3.233e-05  0.03505       0.9722 
  19    rs12459051    5943922       40   0.002259    0.04192  7.642e-05  0.05389       0.9573 
  19   rs115421085    5944720       40    0.02209    0.08229   0.001893   0.2685       0.7898 
  19     rs7252993    5945568       40    -0.0563    0.04091    0.04747   -1.376       0.1768 
  19   rs113797077    5945835       40    0.03336    0.04686    0.01316   0.7118       0.4809 
  19   rs114407272    5945865       40    0.03624    0.07449   0.006191   0.4866       0.6294 
  19    rs59272043    5945987       40     0.1424    0.05029     0.1741    2.831     0.007385 
  19    rs57776338    5946200       40     0.1762    0.05181     0.2334    3.402      0.00159 
  19    rs73920096    5946244       40    0.03363    0.05365    0.01024   0.6269       0.5345 
  19   rs115243272    5946954       40   -0.01448    0.05211   0.002027  -0.2778       0.7827 
  19   rs115002923    5946970       40   -0.01448    0.05211   0.002027  -0.2778       0.7827 
  19     rs4807825    5949158       40   -0.02621    0.05376   0.006218  -0.4876       0.6286 
  19     rs8108471    5949269       40    0.02953    0.05195   0.008434   0.5685        0.573 
  19     rs7251218    5950197       40   0.007508    0.03705   0.001079   0.2026       0.8405 
  19    rs59174308    5950384       40    0.05293    0.03189     0.0676     1.66       0.1052 
  19    rs28453379    5951333       40   -0.01448    0.05211   0.002027  -0.2778       0.7827 
  19    rs61461754    5952381       40   0.005464    0.04317  0.0004215   0.1266       0.8999 
  19     rs7259761    5952713       40   0.001292    0.03686  3.233e-05  0.03505       0.9722 
  19    rs73920098    5953712       40    0.02953    0.05195   0.008434   0.5685        0.573 
  19    rs77638824    5954087       40    0.03363    0.05365    0.01024   0.6269       0.5345 
  19    rs76774936    5954930       40     0.2075     0.0518      0.297    4.007    0.0002769 
  19   rs114171699    5956491       40   -0.01448    0.05211   0.002027  -0.2778       0.7827 
  19    rs73920099    5956680       40    0.02953    0.05195   0.008434   0.5685        0.573 
  19    rs34831649    5957571       40   0.001292    0.03686  3.233e-05  0.03505       0.9722 
  19    rs10414882    5957683       40    0.04776    0.05045    0.02304   0.9466       0.3498 
  19   rs537868498    5958393       40    0.05259    0.06868     0.0152   0.7657       0.4486 
  19    rs78859616    5958473       40     0.1666    0.05264     0.2087    3.166     0.003045 
  19   rs115310383    5958994       40     0.1509    0.07059     0.1074    2.138        0.039 
  19    rs79029050    5959035       40    0.05259    0.06868     0.0152   0.7657       0.4486 
  19    rs28590395    5960950       40   0.007508    0.03705   0.001079   0.2026       0.8405 
  19   rs145134461    5961261       40    0.02953    0.05195   0.008434   0.5685        0.573 
  19    rs12985605    5961287       40   0.001292    0.03686  3.233e-05  0.03505       0.9722 
  19      rs548323    5961535       40   0.007508    0.03705   0.001079   0.2026       0.8405 
  19    rs67416888    5961743       40    0.02953    0.05195   0.008434   0.5685        0.573 
  19   rs568728229    5961750       40    0.02953    0.05195   0.008434   0.5685        0.573 
  19   rs534407911    5961755       40    0.02755    0.06162   0.005234   0.4471       0.6573 
  19      rs626000    5961848       40   0.001292    0.03686  3.233e-05  0.03505       0.9722 
  19      rs551244    5961883       40   -0.02925    0.05514   0.007352  -0.5305       0.5988 
  19    rs73920100    5962118       40    0.02953    0.05195   0.008434   0.5685        0.573 
  19      rs639251    5962530       40   -0.02621    0.05376   0.006218  -0.4876       0.6286 
  19    rs56061427    5963071       40    -0.0814    0.04359    0.08406   -1.867      0.06956 
  19    rs36071073    5963488       40   0.001292    0.03686  3.233e-05  0.03505       0.9722 
  19     rs8102722    5963600       40    0.02953    0.05195   0.008434   0.5685        0.573 
  19    rs73920102    5963712       40    0.02953    0.05195   0.008434   0.5685        0.573 
  19    rs73923403    5963761       40    0.02928    0.05048   0.008776     0.58       0.5653 
  19    rs12610356    5963861       40   -0.01854    0.05699   0.002778  -0.3254       0.7467 
  19   rs115852443    5963981       40     0.1509    0.07059     0.1074    2.138        0.039 
  19    rs73923404    5965192       40    0.02953    0.05195   0.008434   0.5685        0.573 
  19   rs142372412    5965274       40  -0.002841    0.04238  0.0001183 -0.06704       0.9469 
  19      rs525452    5965311       40  -0.004448    0.04948  0.0002127  -0.0899       0.9288 
  19      rs628271    5965388       40   -0.02481    0.04537   0.007809  -0.5469       0.5877 
  19    rs73923405    5965548       40    0.02628    0.05199    0.00668   0.5055       0.6161 
  19   rs149586693    5965667       40    0.06414    0.06842     0.0226   0.9375       0.3544 
  19   rs113774422    5966232       40   -0.03178     0.0458    0.01251  -0.6938        0.492 
  19      rs555836    5966358       40    0.05775      0.032    0.07897    1.805        0.079 
  19     rs2024163    5967637       40   -0.06922    0.04496    0.05872    -1.54       0.1319 
  19      rs481912    5968006       40   0.001292    0.03686  3.233e-05  0.03505       0.9722 
  19    rs55831999    5968365       40    0.02942    0.05371   0.007835   0.5478        0.587 
  19    rs28436149    5968431       40   -0.03178     0.0458    0.01251  -0.6938        0.492 
  19    rs58761764    5968810       40    0.02942    0.05371   0.007835   0.5478        0.587 
  19      rs671892    5969186       40    0.01623    0.05701   0.002128   0.2847       0.7775 
  19    rs73923406    5969687       40    0.02942    0.05371   0.007835   0.5478        0.587 
  19      rs581910    5970822       40     0.0384    0.04512    0.01871   0.8511          0.4 
  19     rs7248008    5971086       40     0.0169    0.05527   0.002455   0.3058       0.7614 
  19    rs73923408    5971771       40    0.02942    0.05371   0.007835   0.5478        0.587 
  19    rs10404724    5971831       40   -0.05975     0.0818    0.01385  -0.7304       0.4696 
  19    rs76049419    5972104       40     0.1661     0.0503      0.223    3.302     0.002094 
  19    rs73923409    5972440       40    0.02942    0.05371   0.007835   0.5478        0.587 
  19    rs73923410    5973953       40    0.02942    0.05371   0.007835   0.5478        0.587 
  19    rs10425737    5974323       40   0.001292    0.03686  3.233e-05  0.03505       0.9722 
  19    rs10406420    5974876       40   0.001292    0.03686  3.233e-05  0.03505       0.9722 
  19    rs10412262    5975180       40    0.04048    0.04541    0.02048   0.8914       0.3783 
  19   rs111536113    5975541       40    0.04954    0.06454    0.01527   0.7677       0.4474 
  19    rs78060389    5976368       40    0.04954    0.06454    0.01527   0.7677       0.4474 
  19   rs116302592    5978144       40    0.02942    0.05371   0.007835   0.5478        0.587 
  19   rs200668543    5979526       40     0.1644    0.07793     0.1049     2.11      0.04149 
  19    rs56023496    5979543       40   0.003205    0.05276  9.712e-05  0.06075       0.9519 
  19    rs56304400    5979545       40  0.0003473    0.05534  1.036e-06 0.006275        0.995 
  19   rs532372618    5979560       40    0.03927    0.05671    0.01246   0.6925       0.4928 
  19     rs4807830    5979820       40   -0.08818     0.0436    0.09718   -2.022      0.05021 
  19     rs4807831    5979969       40    -0.0767    0.03313     0.1236   -2.315      0.02611 
  19    rs80012190    5980735       40    0.04954    0.06454    0.01527   0.7677       0.4474 
  19   rs571174580    5980859       40   -0.07001    0.04371    0.06325   -1.602       0.1175 
  19   rs114737389    5981630       40     0.1661     0.0503      0.223    3.302     0.002094 
  19   rs142520289    5981687       40     0.2075     0.0518      0.297    4.007    0.0002769 
  19   rs530500429    5981857       40   -0.03082    0.05512   0.008164  -0.5593       0.5793 
  19    rs75844401    5981991       40    0.02942    0.05371   0.007835   0.5478        0.587 
  19     rs6510864    5982416       40  -0.007982    0.04632  0.0007808  -0.1723       0.8641 
  19     rs6510865    5982485       40   -0.09785    0.04353     0.1173   -2.248      0.03048 
  19     rs6510866    5982488       40   0.009912    0.03932    0.00167   0.2521       0.8023 
  19      rs527515    5982963       40    0.07164    0.03226     0.1149    2.221       0.0324 
  19    rs75734271    5983182       40   -0.06267    0.08174    0.01523  -0.7667        0.448 
  19      rs552320    5983379       40     0.0384    0.04512    0.01871   0.8511          0.4 
  19     rs7259058    5983906       40    0.02942    0.05371   0.007835   0.5478        0.587 
  19   rs140982422    5984414       40    0.02942    0.05371   0.007835   0.5478        0.587 
  19    rs10407747    5984446       40   -0.01448    0.05211   0.002027  -0.2778       0.7827 
  19   rs115063080    5984812       40   -0.06267    0.08174    0.01523  -0.7667        0.448 
  19      rs434040    5984815       40    0.01621    0.04172   0.003957   0.3885       0.6998 
  19   rs113822695    5984820       40   -0.06267    0.08174    0.01523  -0.7667        0.448 
  19    rs58052845    5985459       40    0.02942    0.05371   0.007835   0.5478        0.587 
  19   rs141573296    5986089       40     0.1666    0.05264     0.2087    3.166     0.003045 
  19   rs201860571    5986113       40   -0.06267    0.08174    0.01523  -0.7667        0.448 
  19      rs372890    5986258       40    0.02998    0.06159   0.006199   0.4869       0.6292 
  19     rs1270038    5986320       40    0.01621    0.04172   0.003957   0.3885       0.6998 
  19    rs79786852    5987380       40  -0.005772    0.07471   0.000157 -0.07726       0.9388 
  19    rs74821533    5988028       40   -0.01448    0.05211   0.002027  -0.2778       0.7827 
  19      rs494642    5988263       40    0.01537    0.03927   0.004014   0.3913       0.6977 
  19    rs73923411    5988923       40    0.02942    0.05371   0.007835   0.5478        0.587 
  19    rs57828334    5989242       40     0.1661     0.0503      0.223    3.302     0.002094 
  19      rs574567    5989357       40    0.02998    0.06159   0.006199   0.4869       0.6292 
  19    rs67982039    5990015       40    0.02939    0.05898   0.006492   0.4983       0.6211 
  19    rs73923412    5990271       40    0.02942    0.05371   0.007835   0.5478        0.587 
  19     rs1638538    5990305       40    0.01964    0.03536   0.008055   0.5555       0.5818 
  19   rs111653728    5990662       40    0.06414    0.06842     0.0226   0.9375       0.3544 
  19      rs731773    5991622       40   -0.09858    0.07299    0.04581   -1.351       0.1848 
  19      rs398592    5991710       40    0.02582    0.05376   0.006034   0.4803       0.6338 
  19    rs80255471    5991882       40     0.0162    0.06915   0.001443   0.2343        0.816 
  19   rs563082656    5992602       40    0.00971    0.04208   0.001399   0.2308       0.8187 
  19    rs79314920    5994333       40    -0.1234     0.0799    0.05911   -1.545       0.1306 
  19    rs71942694    5994823       40   -0.09858    0.07299    0.04581   -1.351       0.1848 
  19    rs11880463    5995270       40   -0.06087    0.05621    0.02994   -1.083       0.2856 
  19      rs452767    5995450       40   -0.05322    0.03945     0.0457   -1.349       0.1853 
  19     rs2302222    5995582       40   -0.09858    0.07299    0.04581   -1.351       0.1848 
  19    rs57452891    5995584       40    0.06759    0.07391    0.02153   0.9145       0.3662 
  19    esv3643546    5996263       40     0.0398    0.05063      0.016    0.786       0.4368 
  19      rs398462    5996439       40    0.02375    0.03891   0.009711   0.6104       0.5452 
  19      rs454532    5996764       40    0.05882    0.03459    0.07073    1.701      0.09717 
  19   rs115849142    5996979       40   0.007211    0.06502  0.0003235   0.1109       0.9123 
  19      rs672355    5997454       40    0.05208    0.08194    0.01052   0.6357       0.5288 
  19    rs12984893    5997635       40   -0.09858    0.07299    0.04581   -1.351       0.1848 
  19    rs12974931    5998086       40   -0.09858    0.07299    0.04581   -1.351       0.1848 
  19   rs112110212    5998304       40     0.1493    0.07068     0.1051    2.113      0.04124 
  19    rs78125990    5998412       40    0.05208    0.08194    0.01052   0.6357       0.5288 
  19    rs73923415    5999817       40   -0.03586    0.08216   0.004989  -0.4365       0.6649 
  19     rs6510867    6000313       40    0.03467    0.05186    0.01162   0.6684       0.5079 
  19   rs114512659    6000769       40     0.1509    0.07059     0.1074    2.138        0.039 
  19     rs8103398    6002701       40    0.02952    0.07456   0.004108   0.3959       0.6944 
  19    rs28421560    6002917       40   -0.03983    0.03866    0.02718    -1.03       0.3093 
  19     rs3795017    6003526       40   -0.08463    0.04559    0.08314   -1.856      0.07117 
  19     rs3795016    6003679       40   -0.08259    0.03956     0.1029   -2.088      0.04358 
  19   rs143140157    6003785       40     0.1157    0.06661    0.07351    1.736      0.09061 
  19      rs530942    6004105       40    -0.1449    0.06064     0.1307    -2.39      0.02192 
  19   rs114090653    6004440       40    -0.1011    0.08072    0.03961   -1.252       0.2182 
  19    rs78985335    6004905       40     0.0162    0.06915   0.001443   0.2343        0.816 
  19   rs147242114    6004968       40   -0.01687    0.06172   0.001962  -0.2733       0.7861 
  19   rs115099377    6005072       40     0.1509    0.07059     0.1074    2.138        0.039 
  19   rs112842748    6005162       40  3.342e-05    0.04318  1.577e-08 0.0007741       0.9994 
  19    rs75933578    6005513       40     0.1541    0.06453     0.1305    2.388      0.02201 
  19   rs111638245    6005537       40     0.1099    0.08042    0.04685    1.367       0.1798 
  19    rs10408217    6005951       40  -0.006408    0.03984  0.0006803  -0.1608       0.8731 
  19    rs10411237    6006032       40   0.004475    0.03041  0.0005697   0.1472       0.8838 
  19    rs11879954    6006182       40   0.004475    0.03041  0.0005697   0.1472       0.8838 
  19    rs11881902    6006298       40   0.004475    0.03041  0.0005697   0.1472       0.8838 
  19    rs10420456    6006674       40   -0.01687    0.06172   0.001962  -0.2733       0.7861 
  19   rs145849096    6006741       40    0.09141    0.05675    0.06392    1.611       0.1155 
  19    rs10420873    6006817       40    -0.0723    0.05747    0.03999   -1.258        0.216 
  19    rs10418579    6007010       40   -0.01687    0.06172   0.001962  -0.2733       0.7861 
  19    rs73547541    6007354       40   -0.02918    0.05514   0.007315  -0.5292       0.5998 
  19    rs76045003    6007440       40     0.1541    0.06453     0.1305    2.388      0.02201 
  19    rs79342694    6008007       40   -0.07815    0.08139    0.02369  -0.9602        0.343 
  19   rs183550614    6008390       40   -0.03748    0.06894    0.00772  -0.5437       0.5898 
  19    rs10402257    6008486       40   -0.07815    0.08139    0.02369  -0.9602        0.343 
  19    rs10403518    6008676       40   -0.09041    0.04854    0.08367   -1.863      0.07025 
  19    rs10409633    6009023       40   -0.07815    0.08139    0.02369  -0.9602        0.343 
  19      rs563793    6009419       40   -0.05859    0.04415    0.04428   -1.327       0.1924 
  19      rs563771    6009422       40  -0.006866    0.03361   0.001097  -0.2043       0.8392 
  19      rs598236    6009445       40   -0.09041    0.04854    0.08367   -1.863      0.07025 
  19      rs585107    6010064       40    0.03894    0.03868    0.02597    1.007       0.3205 
  19   rs114389016    6010413       40     0.1509    0.07059     0.1074    2.138        0.039 
  19   rs143193745    6010925       40   -0.03748    0.06894    0.00772  -0.5437       0.5898 
  19      rs528062    6011004       40   -0.05859    0.04415    0.04428   -1.327       0.1924 
  19   rs145663572    6011122       40   -0.01687    0.06172   0.001962  -0.2733       0.7861 
  19      rs505401    6011141       40   -0.01294    0.04629   0.002051  -0.2794       0.7814 
  19   rs367991289    6011148       40    0.02967    0.04975   0.009273   0.5964       0.5545 
  19   rs116414903    6011390       40    0.07135    0.05484    0.04265    1.301        0.201 
  19    rs57740431    6011443       40   -0.03748    0.06894    0.00772  -0.5437       0.5898 
  19      rs502646    6011446       40    0.03894    0.03868    0.02597    1.007       0.3205 
  19    rs59836278    6012268       40   -0.02918    0.05514   0.007315  -0.5292       0.5998 
  19    rs10417339    6012462       40    0.02298    0.03531    0.01103   0.6509        0.519 
  19    rs58546514    6012782       40   -0.02918    0.05514   0.007315  -0.5292       0.5998 
  19   rs531706842    6013505       40   -0.09706     0.0333     0.1827   -2.914     0.005944 
  19    rs59045422    6013546       40   -0.01422    0.06173   0.001395  -0.2304        0.819 
  19   rs115371334    6013675       40     0.1541    0.06453     0.1305    2.388      0.02201 
  19    rs57838932    6013736       40    0.04016     0.0416    0.02394   0.9654       0.3404 
  19      rs521878    6014529       40    0.01504    0.07468   0.001067   0.2014       0.8414 
  19   rs111480618    6014545       40    0.06261     0.0458    0.04687    1.367       0.1796 
  19    rs12977353    6014632       40    0.02256    0.05906   0.003824   0.3819       0.7046 
  19      rs617748    6014670       40    0.01504    0.07468   0.001067   0.2014       0.8414 
  19      rs645760    6014985       40   -0.05859    0.04415    0.04428   -1.327       0.1924 
  19     rs8105106    6015023       40   0.001943    0.03119  0.0001021   0.0623       0.9506 
  19     rs1865028    6015066       40   -0.05859    0.04415    0.04428   -1.327       0.1924 
  19    rs73547555    6015300       40   -0.01422    0.06173   0.001395  -0.2304        0.819 
  19   rs114102851    6015654       40   -0.01687    0.06172   0.001962  -0.2733       0.7861 
  19    rs78807434    6015893       40   0.001943    0.03119  0.0001021   0.0623       0.9506 
  19      rs608145    6016664       40   -0.05859    0.04415    0.04428   -1.327       0.1924 
  19   rs145090757    6016692       40   -0.01687    0.06172   0.001962  -0.2733       0.7861 
  19      rs609898    6017080       40     0.1068    0.05256    0.09802    2.032      0.04918 
  19      rs510664    6017195       40    0.01504    0.07468   0.001067   0.2014       0.8414 
  19     rs6510869    6017394       40    0.04039    0.04323    0.02245   0.9342       0.3561 
  19   rs111635621    6018206       40    0.02153    0.05059   0.004743   0.4255       0.6728 
  19      rs476596    6018546       40    0.05444    0.04086    0.04462    1.332       0.1907 
  19    rs73547557    6018927       40   -0.01422    0.06173   0.001395  -0.2304        0.819 
  19    rs73547558    6018959       40   -0.01422    0.06173   0.001395  -0.2304        0.819 
  19   rs116834145    6018965       40     0.1541    0.06453     0.1305    2.388      0.02201 
  19    rs80190249    6019134       40     0.1541    0.06453     0.1305    2.388      0.02201 
  19    rs12974192    6019439       40    0.03355    0.05681   0.009094   0.5905       0.5583 
  19    rs61460442    6019557       40    0.03926    0.04674    0.01823     0.84       0.4062 
  19   rs141504032    6019596       40   -0.01983    0.04836   0.004408  -0.4102        0.684 
  19   rs114550549    6019719       40   -0.06918    0.06087    0.03288   -1.137       0.2628 
  19      rs527555    6020437       40   -0.04338    0.04117    0.02838   -1.054       0.2987 
  19    rs58905799    6020933       40   -0.07815    0.08139    0.02369  -0.9602        0.343 
  19   rs116208371    6021190       40    0.07135    0.05484    0.04265    1.301        0.201 
  19    rs78378620    6021206       40     0.0162    0.06915   0.001443   0.2343        0.816 
  19      rs679368    6021429       40    -0.0079    0.08236  0.0002421 -0.09592       0.9241 
  19    rs73923421    6021690       40    0.03435    0.04917    0.01268   0.6987        0.489 
  19      rs493615    6021854       40   -0.04338    0.04117    0.02838   -1.054       0.2987 
  19   rs114420633    6021925       40    0.07135    0.05484    0.04265    1.301        0.201 
  19   rs116518628    6022110       40     0.0162    0.06915   0.001443   0.2343        0.816 
  19      rs577139    6022525       40    -0.0079    0.08236  0.0002421 -0.09592       0.9241 
  19      rs576366    6022592       40      0.101    0.05466    0.08243    1.848      0.07244 
  19      rs549785    6023162       40   -0.06386    0.04396    0.05261   -1.453       0.1545 
  19   rs114313600    6023387       40     0.1509    0.07059     0.1074    2.138        0.039 
  19    rs16993334    6023695       40     0.0162    0.06915   0.001443   0.2343        0.816 
  19   rs146517552    6023822       40  -0.005772    0.07471   0.000157 -0.07726       0.9388 
  19    rs73547564    6024588       40   0.007703    0.03537   0.001247   0.2178       0.8288 
  19    rs10423666    6025135       40   -0.04075    0.03901    0.02791   -1.045       0.3028 
  19    rs10423680    6025156       40   0.007703    0.03537   0.001247   0.2178       0.8288 
  19    rs56788109    6026414       40   -0.03748    0.06894    0.00772  -0.5437       0.5898 
  19    rs11878522    6026452       40   -0.06918    0.06087    0.03288   -1.137       0.2628 
  19   rs115045092    6026633       40     0.0162    0.06915   0.001443   0.2343        0.816 
  19    rs77665129    6026967       40     0.1541    0.06453     0.1305    2.388      0.02201 
  19    rs76050221    6027061       40   -0.06918    0.06087    0.03288   -1.137       0.2628 
  19    rs79443459    6027160       40      0.101    0.05466    0.08243    1.848      0.07244 
  19    rs79101058    6027238       40      0.101    0.05466    0.08243    1.848      0.07244 
  19    rs58259461    6027378       40  -0.008373     0.0437   0.000965  -0.1916       0.8491 
  19    rs57165886    6027425       40   -0.01422    0.06173   0.001395  -0.2304        0.819 
  19    rs78613466    6027528       40      0.101    0.05466    0.08243    1.848      0.07244 
  19    rs77614605    6028116       40   -0.03748    0.06894    0.00772  -0.5437       0.5898 
  19     rs7254081    6028227       40   -0.06386    0.04396    0.05261   -1.453       0.1545 
  19    rs57628698    6028473       40   0.007703    0.03537   0.001247   0.2178       0.8288 
  19    rs80210175    6028681       40    -0.0079    0.08236  0.0002421 -0.09592       0.9241 
  19    rs73555668    6028794       40  -0.008373     0.0437   0.000965  -0.1916       0.8491 
  19    rs73555670    6028817       40   0.007703    0.03537   0.001247   0.2178       0.8288 
  19   rs138358430    6028823       40    -0.0079    0.08236  0.0002421 -0.09592       0.9241 
  19   rs151173567    6029087       40    0.04206    0.07441   0.008339   0.5653       0.5752 
  19    rs73555671    6029210       40   -0.01422    0.06173   0.001395  -0.2304        0.819 
  19   rs115621513    6030323       40    0.02209    0.08229   0.001893   0.2685       0.7898 
  19    rs75807193    6030824       40    0.02723    0.03272    0.01789   0.8321       0.4106 
  19    rs10401913    6031171       40   -0.06918    0.06087    0.03288   -1.137       0.2628 
  19    rs73555674    6031264       40  -0.008373     0.0437   0.000965  -0.1916       0.8491 
  19    rs10402138    6031985       40   0.007703    0.03537   0.001247   0.2178       0.8288 
  19   rs145232671    6032130       40     0.1509    0.07059     0.1074    2.138        0.039 
  19   rs116689230    6032543       40   -0.06918    0.06087    0.03288   -1.137       0.2628 
  19    rs13343964    6032667       40   -0.07815    0.08139    0.02369  -0.9602        0.343 
  19   rs147254722    6032845       40    0.02209    0.08229   0.001893   0.2685       0.7898 
  19      rs669638    6033216       40    -0.0079    0.08236  0.0002421 -0.09592       0.9241 
  19    rs75366109    6033467       40     0.1541    0.06453     0.1305    2.388      0.02201 
  19    rs16993340    6033534       40     0.0162    0.06915   0.001443   0.2343        0.816 
  19   rs113958185    6033640       40     0.1541    0.06453     0.1305    2.388      0.02201 
  19   rs113441103    6034485       40     0.1541    0.06453     0.1305    2.388      0.02201 
  19    rs10411646    6035097       40   -0.06918    0.06087    0.03288   -1.137       0.2628 
  19    rs13345465    6035108       40   -0.04065    0.03691    0.03093   -1.101       0.2777 
  19    rs13345582    6035179       40    0.04702    0.04525    0.02763    1.039       0.3053 
  19    rs16993344    6035621       40     0.0604    0.04975    0.03734    1.214       0.2322 
  19      rs577554    6035861       40   -0.02909    0.04413    0.01131  -0.6592       0.5137 
  19    rs16993348    6035927       40    0.02153    0.05059   0.004743   0.4255       0.6728 
  19    rs79130990    6036286       40  -0.008373     0.0437   0.000965  -0.1916       0.8491 
  19    rs76820960    6037361       40    -0.0079    0.08236  0.0002421 -0.09592       0.9241 
  19    rs28877689    6037945       40   -0.07815    0.08139    0.02369  -0.9602        0.343 
  19    rs10425716    6038046       40   -0.07815    0.08139    0.02369  -0.9602        0.343 
  19    rs10407834    6038170       40   0.006552    0.03077   0.001192    0.213       0.8325 
  19   rs113735104    6038300       40   -0.05892    0.08181    0.01347  -0.7202       0.4758 
  19    rs78494775    6039483       40     0.1541    0.06453     0.1305    2.388      0.02201 
  19    rs73923425    6039552       40   -0.05892    0.08181    0.01347  -0.7202       0.4758 
  19    rs73541908    6039667       40   -0.01422    0.06173   0.001395  -0.2304        0.819 
  19    rs78612848    6039790       40     0.1541    0.06453     0.1305    2.388      0.02201 
  19    rs11879056    6039848       40  -0.002003    0.03707  7.684e-05 -0.05404       0.9572 
  19    rs35078478    6040147       40  -0.008373     0.0437   0.000965  -0.1916       0.8491 
  19   rs113314908    6040824       40     0.1541    0.06453     0.1305    2.388      0.02201 
  19     rs8103560    6040869       40   -0.09041    0.04854    0.08367   -1.863      0.07025 
  19      rs604710    6040992       40     0.0329    0.03474    0.02306    0.947       0.3496 
  19    rs10417019    6041148       40   -0.06918    0.06087    0.03288   -1.137       0.2628 
  19     rs6510871    6041220       40     0.0425    0.03849    0.03109    1.104       0.2764 
  19      rs532145    6041347       40    -0.0079    0.08236  0.0002421 -0.09592       0.9241 
  19    rs78698956    6041540       40   -0.01236    0.03199   0.003914  -0.3864       0.7014 
  19    rs11363444    6041617       40   -0.02911    0.03471    0.01816  -0.8384        0.407 
  19     rs2288846    6042059       40    0.03355    0.05681   0.009094   0.5905       0.5583 
  19   rs115824332    6042512       40   -0.06918    0.06087    0.03288   -1.137       0.2628 
  19     rs3838916    6042516       40   -0.04338    0.04117    0.02838   -1.054       0.2987 
  19      rs694758    6042536       40    -0.0079    0.08236  0.0002421 -0.09592       0.9241 
  19    rs73541921    6043062       40   -0.01422    0.06173   0.001395  -0.2304        0.819 
  19      rs640913    6043299       40   -0.04338    0.04117    0.02838   -1.054       0.2987 
  19   rs115120742    6043370       40  -0.008957    0.06176  0.0005532   -0.145       0.8855 
  19    rs10424464    6043434       40   -0.06918    0.06087    0.03288   -1.137       0.2628 
  19    rs16989868    6043743       40    0.02258    0.04677   0.006098   0.4828        0.632 
  19    rs73541925    6043892       40  -0.008373     0.0437   0.000965  -0.1916       0.8491 
  19    rs77619851    6044044       40     0.1541    0.06453     0.1305    2.388      0.02201 
  19    rs61731072    6044219       40   -0.06918    0.06087    0.03288   -1.137       0.2628 
  19    rs35193540    6044222       40   -0.06918    0.06087    0.03288   -1.137       0.2628 
  19   rs113791110    6044549       40     0.1541    0.06453     0.1305    2.388      0.02201 
  19    rs11666695    6044725       40    0.03355    0.05681   0.009094   0.5905       0.5583 
  19     rs6510872    6044908       40   -0.04338    0.04117    0.02838   -1.054       0.2987 
  19    rs73923428    6044967       40    0.02258    0.04677   0.006098   0.4828        0.632 
  19    rs28421503    6045264       40   -0.01699    0.03205   0.007336  -0.5299       0.5993 
  19    rs28489448    6045368       40   -0.06918    0.06087    0.03288   -1.137       0.2628 
  19    rs28760585    6045545       40   -0.02302    0.03717    0.00999  -0.6192       0.5395 
  19    rs28393650    6045677       40   -0.04338    0.04117    0.02838   -1.054       0.2987 
  19   rs570128570    6045680       40   -0.01422    0.06173   0.001395  -0.2304        0.819 
  19    rs76452762    6046184       40    0.05596    0.08187    0.01215   0.6836       0.4984 
  19   rs144945223    6046453       40     0.1541    0.06453     0.1305    2.388      0.02201 
  19   rs113972698    6046564       40    0.02258    0.04677   0.006098   0.4828        0.632 
  19   rs544173946    6046565       40    -0.0079    0.08236  0.0002421 -0.09592       0.9241 
  19   rs553142802    6046574       40    0.03556    0.05889     0.0095   0.6037       0.5496 
  19    rs77063334    6046598       40    0.02258    0.04677   0.006098   0.4828        0.632 
  19   rs115215622    6046764       40     0.0617    0.05618    0.03076    1.098        0.279 
  19   rs112708357    6046805       40     0.1541    0.06453     0.1305    2.388      0.02201 
  19   rs558543579    6046941       40    0.01927    0.03501   0.007912   0.5505       0.5852 
  19   rs114886630    6046979       40   -0.06918    0.06087    0.03288   -1.137       0.2628 
  19    rs73541931    6047119       40   -0.01422    0.06173   0.001395  -0.2304        0.819 
  19     rs8113431    6047410       40    0.02153    0.05059   0.004743   0.4255       0.6728 
  19    rs76158626    6047747       40    -0.0025     0.0619  4.294e-05 -0.04039        0.968 
  19   rs111907688    6047890       40      0.101    0.05466    0.08243    1.848      0.07244 
  19    rs10402841    6047963       40   -0.01699    0.03205   0.007336  -0.5299       0.5993 
  19    rs78584255    6048248       40     0.1541    0.06453     0.1305    2.388      0.02201 
  19    rs55923207    6048604       40    0.02258    0.04677   0.006098   0.4828        0.632 
  19    rs17842398    6048662       40    -0.0079    0.08236  0.0002421 -0.09592       0.9241 
  19    rs79135336    6048684       40   -0.06918    0.06087    0.03288   -1.137       0.2628 
  19    rs58506788    6048718       40    0.06463    0.03815     0.0702    1.694      0.09849 
  19   rs116583711    6048917       40     0.0162    0.06915   0.001443   0.2343        0.816 
  19   rs111523968    6048971       40     0.1541    0.06453     0.1305    2.388      0.02201 
  19    rs74895591    6049169       40     0.1541    0.06453     0.1305    2.388      0.02201 
  19   rs112724667    6049255       40    0.02258    0.04677   0.006098   0.4828        0.632 
  19    rs28524792    6049675       40    0.02258    0.04677   0.006098   0.4828        0.632 
  19   rs112702826    6050469       40     0.1541    0.06453     0.1305    2.388      0.02201 
  19    rs77514081    6050492       40  -0.008957    0.06176  0.0005532   -0.145       0.8855 
  19    rs73923429    6051450       40    0.02258    0.04677   0.006098   0.4828        0.632 
  19   rs201115984    6051631       40   -0.06918    0.06087    0.03288   -1.137       0.2628 
  19     rs7246925    6052033       40   -0.09041    0.04854    0.08367   -1.863      0.07025 
  19    rs61358944    6052172       40    0.02153    0.05059   0.004743   0.4255       0.6728 
  19   rs112661498    6052833       40     0.1541    0.06453     0.1305    2.388      0.02201 
  19   rs116082689    6052956       40  -0.008957    0.06176  0.0005532   -0.145       0.8855 
  19    rs78486160    6053016       40    0.02258    0.04677   0.006098   0.4828        0.632 
  19    rs78944643    6053040       40    -0.0079    0.08236  0.0002421 -0.09592       0.9241 
  19    rs79196960    6053204       40    0.04919    0.05476    0.02079   0.8983       0.3747 
  19   rs531647824    6054107       40   -0.01422    0.06173   0.001395  -0.2304        0.819 
  19      rs478239    6054842       40   -0.09041    0.04854    0.08367   -1.863      0.07025 
  19   rs116207857    6055176       40  -0.008957    0.06176  0.0005532   -0.145       0.8855 
  19    rs28790283    6055193       40    0.01391    0.04186   0.002897   0.3323       0.7415 
  19   rs115054623    6055422       40  -0.008957    0.06176  0.0005532   -0.145       0.8855 
  19   rs111587572    6055581       40     0.1541    0.06453     0.1305    2.388      0.02201 
  19    rs11881111    6055698       40   -0.06918    0.06087    0.03288   -1.137       0.2628 
  19    rs10424449    6055945       40   -0.06918    0.06087    0.03288   -1.137       0.2628 
  19    rs76490307    6055971       40     0.1541    0.06453     0.1305    2.388      0.02201 
  19   rs140407047    6056006       40   -0.06918    0.06087    0.03288   -1.137       0.2628 
  19    rs78074720    6056064       40  -0.008957    0.06176  0.0005532   -0.145       0.8855 
  19    rs10410809    6056329       40   -0.06918    0.06087    0.03288   -1.137       0.2628 
  19   rs115261052    6057247       40   -0.06918    0.06087    0.03288   -1.137       0.2628 
  19    rs75162614    6057596       40     0.1541    0.06453     0.1305    2.388      0.02201 
  19   rs113625471    6057651       40     0.1541    0.06453     0.1305    2.388      0.02201 
  19    rs75915449    6057905       40     0.1541    0.06453     0.1305    2.388      0.02201 
  19    rs10419436    6057909       40    0.01391    0.04186   0.002897   0.3323       0.7415 
  19   rs114734355    6058546       40     0.0162    0.06915   0.001443   0.2343        0.816 
  19    rs73541940    6058547       40    0.01773    0.03483   0.006777   0.5092       0.6135 
  19   rs112549511    6058610       40    0.01201    0.04061   0.002294   0.2956       0.7691 
  19    rs17842397    6058724       40    0.01586    0.04684   0.003008   0.3386       0.7368 
  19    rs10424290    6059040       40   -0.06918    0.06087    0.03288   -1.137       0.2628 
  19   rs114055175    6059084       40     0.0617    0.05618    0.03076    1.098        0.279 
  19    rs73923432    6059375       40    0.01391    0.04186   0.002897   0.3323       0.7415 
  19    rs73923433    6059383       40    0.01391    0.04186   0.002897   0.3323       0.7415 
  19   rs145242562    6059596       40     0.0162    0.06915   0.001443   0.2343        0.816 
  19     rs7247400    6059663       40  -0.008373     0.0437   0.000965  -0.1916       0.8491 
  19     rs1110625    6059717       40    0.01391    0.04186   0.002897   0.3323       0.7415 
  19   rs145515071    6059749       40     0.1541    0.06453     0.1305    2.388      0.02201 
  19     rs1110624    6059840       40    0.01391    0.04186   0.002897   0.3323       0.7415 
  19   rs143270181    6059972       40    0.03458    0.04916    0.01285   0.7033       0.4862 
  19    rs74793478    6059975       40     0.0617    0.05618    0.03076    1.098        0.279 
  19   rs137890686    6060106       40     0.0162    0.06915   0.001443   0.2343        0.816 
  19    rs77294189    6060205       40     0.1541    0.06453     0.1305    2.388      0.02201 
  19    rs76623884    6060486       40    -0.0079    0.08236  0.0002421 -0.09592       0.9241 
  19    rs10410263    6060625       40   -0.02522    0.03757    0.01172  -0.6713       0.5061 
  19     rs1110622    6060716       40   -0.05892    0.08181    0.01347  -0.7202       0.4758 
  19     rs1110621    6060731       40   -0.09041    0.04854    0.08367   -1.863      0.07025 
  19     rs3795010    6060884       40   -0.09041    0.04854    0.08367   -1.863      0.07025 
  19   rs114302463    6061047       40     0.0162    0.06915   0.001443   0.2343        0.816 
  19    rs11298163    6061405       40   -0.09041    0.04854    0.08367   -1.863      0.07025 
  19    rs61426112    6061458       40   -0.03748    0.06894    0.00772  -0.5437       0.5898 
  19   rs115578373    6061572       40     0.0162    0.06915   0.001443   0.2343        0.816 
  19   rs570213340    6061834       40   -0.07815    0.08139    0.02369  -0.9602        0.343 
  19    rs73549940    6062248       40  -0.008373     0.0437   0.000965  -0.1916       0.8491 
  19      rs683305    6062275       40   -0.04338    0.04117    0.02838   -1.054       0.2987 
  19    rs79554965    6062728       40     0.1541    0.06453     0.1305    2.388      0.02201 
  19    rs73549942    6062944       40   -0.01422    0.06173   0.001395  -0.2304        0.819 
  19      rs509081    6063202       40    -0.0079    0.08236  0.0002421 -0.09592       0.9241 
  19      rs509079    6063203       40    -0.0079    0.08236  0.0002421 -0.09592       0.9241 
  19    rs80336072    6064197       40    0.04919    0.05476    0.02079   0.8983       0.3747 
  19   rs111964534    6064247       40     0.1541    0.06453     0.1305    2.388      0.02201 
  19    rs74695033    6064516       40   -0.06918    0.06087    0.03288   -1.137       0.2628 
  19    rs73549943    6064578       40   -0.01422    0.06173   0.001395  -0.2304        0.819 
  19   rs111802507    6065040       40     0.1509    0.07059     0.1074    2.138        0.039 
  19   rs114214766    6066216       40   -0.03748    0.06894    0.00772  -0.5437       0.5898 
  19    rs73923435    6067741       40    0.01391    0.04186   0.002897   0.3323       0.7415 
  19     rs7255387    6068028       40  -0.008373     0.0437   0.000965  -0.1916       0.8491 
  19    rs78960448    6068528       40   -0.06918    0.06087    0.03288   -1.137       0.2628 
  19    rs75460141    6068530       40   -0.03748    0.06894    0.00772  -0.5437       0.5898 
  19      rs574937    6068553       40   -0.08765    0.05019    0.07428   -1.746      0.08886 
  19    rs10415213    6068877       40   -0.06918    0.06087    0.03288   -1.137       0.2628 
  19      rs572011    6068901       40    -0.0079    0.08236  0.0002421 -0.09592       0.9241 
  19    rs80111252    6069254       40    -0.0025     0.0619  4.294e-05 -0.04039        0.968 
  19    rs73923436    6069442       40    0.01391    0.04186   0.002897   0.3323       0.7415 
  19   rs114137841    6069992       40    0.05596    0.08187    0.01215   0.6836       0.4984 
  19    rs60902169    6070414       40   -0.02522    0.03757    0.01172  -0.6713       0.5061 
  19    rs80001830    6070471       40   -0.06918    0.06087    0.03288   -1.137       0.2628 
  19   rs138436876    6071398       40   -0.07815    0.08139    0.02369  -0.9602        0.343 
  19    rs35989251    6071759       40   -0.09041    0.04854    0.08367   -1.863      0.07025 
  19    rs78936951    6071802       40   -0.03748    0.06894    0.00772  -0.5437       0.5898 
  19    rs79200872    6071891       40    0.02153    0.05059   0.004743   0.4255       0.6728 
  19    rs73549950    6072031       40     0.0425    0.03849    0.03109    1.104       0.2764 
  19    rs60827844    6072768       40    0.01391    0.04186   0.002897   0.3323       0.7415 
  19    rs10419786    6073369       40   0.006599    0.03968  0.0007273   0.1663       0.8688 
  19      rs687320    6073382       40   -0.06819    0.03829    0.07702   -1.781      0.08296 
  19      rs687789    6073506       40  0.0007091    0.03686  9.738e-06  0.01924       0.9848 
  19      rs687791    6073507       40  0.0007091    0.03686  9.738e-06  0.01924       0.9848 
  19    rs10412321    6073523       40   -0.07815    0.08139    0.02369  -0.9602        0.343 
  19    rs73549954    6073770       40   -0.01422    0.06173   0.001395  -0.2304        0.819 
  19    rs28449972    6073790       40   -0.07334    0.05743    0.04114   -1.277       0.2094 
  19    rs12979180    6074405       40    0.03355    0.05681   0.009094   0.5905       0.5583 
  19    rs11880033    6074710       40    0.03355    0.05681   0.009094   0.5905       0.5583 
  19   rs112156119    6074902       40    0.07314    0.04085    0.07781    1.791      0.08132 
  19   rs116780067    6074939       40  -0.007407    0.08236  0.0002128 -0.08994       0.9288 
  19      rs553528    6075229       40    0.01586    0.04684   0.003008   0.3386       0.7368 
  19    rs10401349    6075713       40   -0.06918    0.06087    0.03288   -1.137       0.2628 
  19    rs10403344    6075963       40     0.0617    0.05618    0.03076    1.098        0.279 
  19      rs622574    6076057       40    -0.0079    0.08236  0.0002421 -0.09592       0.9241 
  19      rs623062    6076212       40    0.01586    0.04684   0.003008   0.3386       0.7368 
  19   rs113961306    6076215       40     0.1541    0.06453     0.1305    2.388      0.02201 
  19    rs10407686    6076280       40   -0.06918    0.06087    0.03288   -1.137       0.2628 
  19    rs10408625    6076688       40   -0.06918    0.06087    0.03288   -1.137       0.2628 
  19      rs637094    6077059       40   -0.04338    0.04117    0.02838   -1.054       0.2987 
  19    rs59277920    6077231       40    0.00312     0.0326  0.0002409  0.09569       0.9243 
  19   rs115117074    6077378       40     0.0162    0.06915   0.001443   0.2343        0.816 
  19   rs138598087    6077886       40     0.1541    0.06453     0.1305    2.388      0.02201 
  19      rs602054    6077905       40   0.006633    0.03692  0.0008485   0.1796       0.8584 
  19      rs573297    6078156       40 -0.0008073    0.03707  1.248e-05 -0.02178       0.9827 
  19   rs114678243    6078187       40     0.0162    0.06915   0.001443   0.2343        0.816 
  19    rs78293648    6078322       40   -0.03748    0.06894    0.00772  -0.5437       0.5898 
  19   rs201515277    6078349       40   -0.04599    0.04308    0.02911   -1.067       0.2925 
  19   rs143824257    6078976       40    0.01586    0.04684   0.003008   0.3386       0.7368 
  19   rs147254341    6079004       40    -0.0025     0.0619  4.294e-05 -0.04039        0.968 
  19    rs59907625    6079598       40   -0.01362    0.04175   0.002795  -0.3264       0.7459 
  19   rs111856345    6079707       40  -0.008373     0.0437   0.000965  -0.1916       0.8491 
  19    rs58617377    6079757       40   -0.01362    0.04175   0.002795  -0.3264       0.7459 
  19   rs140199860    6079771       40    -0.0079    0.08236  0.0002421 -0.09592       0.9241 
  19   rs573939462    6080213       40     0.0699    0.03959     0.0758    1.765      0.08553 
  19    rs78597455    6080464       40    0.01586    0.04684   0.003008   0.3386       0.7368 
  19    rs11880706    6080482       40   -0.01362    0.04175   0.002795  -0.3264       0.7459 
  19   rs116105499    6080623       40    -0.0079    0.08236  0.0002421 -0.09592       0.9241 
  19   rs112714471    6080849       40     0.1541    0.06453     0.1305    2.388      0.02201 
  19   rs138190849    6080972       40     0.0162    0.06915   0.001443   0.2343        0.816 
  19   rs546169517    6081066       40   -0.01354    0.04312   0.002589  -0.3141       0.7552 
  19      rs543030    6081667       40 -0.0008073    0.03707  1.248e-05 -0.02178       0.9827 
  19   rs113706407    6081826       40    0.02258    0.04677   0.006098   0.4828        0.632 
  19   rs144733211    6081836       40   -0.08527     0.0812     0.0282    -1.05       0.3003 
  19   rs148125491    6082167       40     0.0162    0.06915   0.001443   0.2343        0.816 
  19   rs564185905    6082304       40    0.01333    0.04333   0.002484   0.3076         0.76 
  19   rs113240307    6082505       40     0.1541    0.06453     0.1305    2.388      0.02201 
  19     rs7251098    6082778       40   -0.03748    0.06894    0.00772  -0.5437       0.5898 
  19   rs115022256    6083203       40   -0.04593    0.05555    0.01767  -0.8267       0.4136 
  19      rs609335    6083281       40    0.01586    0.04684   0.003008   0.3386       0.7368 
  19   rs114478046    6083541       40    0.02153    0.05059   0.004743   0.4255       0.6728 
  19    rs66503447    6083559       40  -0.003022    0.04066  0.0001454 -0.07433       0.9411 
  19    rs76024709    6083927       40     0.1541    0.06453     0.1305    2.388      0.02201 
  19    rs77657770    6083962       40     0.1541    0.06453     0.1305    2.388      0.02201 
  19    rs77517239    6084001       40   -0.01176    0.04176   0.002081  -0.2815       0.7799 
  19    rs11665960    6084911       40    0.03355    0.05681   0.009094   0.5905       0.5583 
  19    rs11666200    6084992       40    0.03355    0.05681   0.009094   0.5905       0.5583 
  19     rs2163802    6085121       40    0.03355    0.05681   0.009094   0.5905       0.5583 
  19   rs143326088    6085184       40    -0.0079    0.08236  0.0002421 -0.09592       0.9241 
  19    rs11879739    6086035       40   -0.04338    0.04117    0.02838   -1.054       0.2987 
  19    rs76428705    6086647       40     0.1541    0.06453     0.1305    2.388      0.02201 
  19    rs73549958    6086712       40  -0.008373     0.0437   0.000965  -0.1916       0.8491 
  19   rs368962252    6087005       40    0.04208    0.04008    0.02818     1.05       0.3005 
  19    rs28479876    6087009       40   -0.06918    0.06087    0.03288   -1.137       0.2628 
  19      rs476988    6087136       40    0.01586    0.04684   0.003008   0.3386       0.7368 
  19    rs73549960    6087162       40    0.04208    0.04008    0.02818     1.05       0.3005 
  19    rs73923443    6087450       40   -0.05892    0.08181    0.01347  -0.7202       0.4758 
  19    rs73549964    6087628       40   -0.01422    0.06173   0.001395  -0.2304        0.819 
  19    rs10406048    6088002       40   -0.07815    0.08139    0.02369  -0.9602        0.343 
  19    rs78148525    6088005       40   -0.06918    0.06087    0.03288   -1.137       0.2628 
  19      rs557318    6088087       40   -0.04338    0.04117    0.02838   -1.054       0.2987 
  19   rs111725429    6088525       40 -0.0008073    0.03707  1.248e-05 -0.02178       0.9827 
  19    rs11879374    6088681       40   -0.06918    0.06087    0.03288   -1.137       0.2628 
  19    rs74561304    6088706       40    -0.0025     0.0619  4.294e-05 -0.04039        0.968 
  19      rs588236    6088803       40    -0.0079    0.08236  0.0002421 -0.09592       0.9241 
  19     rs3795009    6088820       40   -0.06918    0.06087    0.03288   -1.137       0.2628 
  19      rs550905    6088828       40   -0.04338    0.04117    0.02838   -1.054       0.2987 
  19    rs73549967    6089052       40   -0.01422    0.06173   0.001395  -0.2304        0.819 
  19   rs111973445    6089072       40     0.1541    0.06453     0.1305    2.388      0.02201 
  19    rs75645001    6089824       40     0.1541    0.06453     0.1305    2.388      0.02201 
  19     rs7246824    6090134       40   -0.03748    0.06894    0.00772  -0.5437       0.5898 
  19   rs111360723    6090251       40     0.1541    0.06453     0.1305    2.388      0.02201 
  19    rs78478209    6090600       40    0.07241      0.044    0.06652    1.646       0.1081 
  19    rs28718730    6091237       40   -0.06918    0.06087    0.03288   -1.137       0.2628 
  19   rs114348542    6091402       40    -0.0079    0.08236  0.0002421 -0.09592       0.9241 
  19    rs74452731    6091925       40    -0.0079    0.08236  0.0002421 -0.09592       0.9241 
  19   rs142775072    6092964       40   0.003417    0.03957  0.0001962  0.08636       0.9316 
  19    rs73549970    6093060       40   -0.01422    0.06173   0.001395  -0.2304        0.819 
  19    rs10405373    6093396       40   -0.01362    0.04175   0.002795  -0.3264       0.7459 
  19   rs111660512    6093838       40     0.1509    0.07059     0.1074    2.138        0.039 
  19   rs540815089    6094240       40     0.1541    0.06453     0.1305    2.388      0.02201 
  19   rs112541629    6094686       40   -0.03748    0.06894    0.00772  -0.5437       0.5898 
  19    rs76369997    6094802       40    -0.0079    0.08236  0.0002421 -0.09592       0.9241 
  19     rs8103735    6094869       40   -0.06918    0.06087    0.03288   -1.137       0.2628 
  19   rs182727077    6094910       40     0.0162    0.06915   0.001443   0.2343        0.816 
  19    rs56730124    6095056       40     0.0617    0.05618    0.03076    1.098        0.279 
  19   rs113376976    6095071       40  -0.008373     0.0437   0.000965  -0.1916       0.8491 
  19   rs146533533    6095103       40     0.1541    0.06453     0.1305    2.388      0.02201 
  19     rs8108378    6095210       40   -0.06918    0.06087    0.03288   -1.137       0.2628 
  19     rs8108512    6095359       40  -0.003549    0.03496   0.000271  -0.1015       0.9197 
  19    rs12975650    6095474       40    0.03355    0.05681   0.009094   0.5905       0.5583 
  19    rs73549979    6095505       40   -0.01422    0.06173   0.001395  -0.2304        0.819 
  19     rs8107977    6095960       40   -0.09041    0.04854    0.08367   -1.863      0.07025 
  19    rs11670606    6096400       40    0.03355    0.05681   0.009094   0.5905       0.5583 
  19   rs148143748    6096518       40    -0.0079    0.08236  0.0002421 -0.09592       0.9241 
  19   rs141976291    6096558       40     0.1541    0.06453     0.1305    2.388      0.02201 
  19    rs28460625    6096607       40   -0.06918    0.06087    0.03288   -1.137       0.2628 
  19    rs16993371    6096982       40    0.05014    0.06872    0.01381   0.7295       0.4702 
  19    rs10405994    6097151       40   -0.04338    0.04117    0.02838   -1.054       0.2987 
  19    rs17271924    6097509       40   -0.06918    0.06087    0.03288   -1.137       0.2628 
  19    rs78380430    6097530       40   -0.03748    0.06894    0.00772  -0.5437       0.5898 
  19    rs73549985    6097572       40  -0.001741    0.04181  4.563e-05 -0.04164        0.967 
  19    rs16993372    6098233       40   -0.04204    0.03522    0.03613   -1.194       0.2401 
  19    rs73549989    6098640       40  0.0005771    0.03462  7.312e-06  0.01667       0.9868 
  19    rs75596836    6098671       40   0.002653    0.04238  0.0001032  0.06262       0.9504 
  19    rs73549991    6098738       40   -0.01422    0.06173   0.001395  -0.2304        0.819 
  19    rs16993374    6098867       40   -0.05892    0.08181    0.01347  -0.7202       0.4758 
  19   rs542815659    6098976       40   -0.02156    0.03533   0.009704  -0.6102       0.5454 
  19    rs16993376    6100234       40   -0.05892    0.08181    0.01347  -0.7202       0.4758 
  19   rs150889266    6100296       40   -0.06918    0.06087    0.03288   -1.137       0.2628 
  19     rs9676759    6100337       40     0.1541    0.06453     0.1305    2.388      0.02201 
  19    rs10418205    6100433       40   -0.09041    0.04854    0.08367   -1.863      0.07025 
  19    rs73549994    6100708       40   -0.01176    0.04176   0.002081  -0.2815       0.7799 
  19   rs200954323    6100846       40     0.1541    0.06453     0.1305    2.388      0.02201 
  19    rs71741773    6100850       40     0.0617    0.05618    0.03076    1.098        0.279 
  19   rs201584029    6100881       40   -0.00949    0.06502  0.0005604   -0.146       0.8847 
  19   rs143544211    6100895       40   -0.02839    0.03614    0.01598  -0.7856        0.437 
  19    rs10404544    6101223       40   -0.04338    0.04117    0.02838   -1.054       0.2987 
  19    rs73543052    6101442       40   -0.02133    0.04166   0.006853   -0.512       0.6116 
  19    rs79564426    6101513       40     0.0162    0.06915   0.001443   0.2343        0.816 
  19    rs10423669    6101662       40   -0.07815    0.08139    0.02369  -0.9602        0.343 
  19    rs10411604    6102083       40   -0.06819    0.03829    0.07702   -1.781      0.08296 
  19    rs79791918    6102126       40    -0.0079    0.08236  0.0002421 -0.09592       0.9241 
  19    rs10411815    6102181       40   -0.04338    0.04117    0.02838   -1.054       0.2987 
  19    rs10405147    6102780       40   -0.06918    0.06087    0.03288   -1.137       0.2628 
  19    rs75093002    6103217       40  -0.008957    0.06176  0.0005532   -0.145       0.8855 
  19     rs8108217    6103369       40   -0.04204    0.03522    0.03613   -1.194       0.2401 
  19    rs76012882    6103441       40  -0.008957    0.06176  0.0005532   -0.145       0.8855 
  19    rs58452134    6103756       40   -0.02133    0.04166   0.006853   -0.512       0.6116 
  19    rs58220924    6104057       40    0.04324    0.03444    0.03983    1.256       0.2169 
  19     rs8108892    6104101       40   -0.09041    0.04854    0.08367   -1.863      0.07025 
  19    rs58693730    6104291       40  -0.008957    0.06176  0.0005532   -0.145       0.8855 
  19    rs10401490    6104645       40   -0.06918    0.06087    0.03288   -1.137       0.2628 
  19    rs73543057    6104691       40    0.04324    0.03444    0.03983    1.256       0.2169 
  19    rs10422245    6104726       40   -0.06918    0.06087    0.03288   -1.137       0.2628 
  19   rs115014675    6104986       40     0.0617    0.05618    0.03076    1.098        0.279 
  19   rs141815985    6104990       40    0.04816      0.082   0.008997   0.5873       0.5604 
  19   rs200865688    6105126       40   -0.02445    0.05904   0.004491   -0.414       0.6812 
  19    rs10402293    6105209       40   -0.06918    0.06087    0.03288   -1.137       0.2628 
  19    rs73543060    6105362       40   -0.04204    0.03522    0.03613   -1.194       0.2401 
  19   rs115178519    6105590       40  -0.008957    0.06176  0.0005532   -0.145       0.8855 
  19   rs115936678    6105593       40     0.0162    0.06915   0.001443   0.2343        0.816 
  19    rs10401351    6105807       40    0.04546    0.03721    0.03779    1.222       0.2294 
  19    rs73543063    6105844       40  -0.008373     0.0437   0.000965  -0.1916       0.8491 
  19    rs10409535    6106463       40   -0.04338    0.04117    0.02838   -1.054       0.2987 
  19    rs79114230    6106494       40    0.02731    0.06162   0.005144   0.4432       0.6601 
  19    rs16993388    6106620       40    0.02258    0.04677   0.006098   0.4828        0.632 
  19    rs78846755    6106642       40  -0.008957    0.06176  0.0005532   -0.145       0.8855 
  19    rs10408410    6106678       40     0.0617    0.05618    0.03076    1.098        0.279 
  19    rs10416794    6106861       40   -0.04053    0.03803    0.02902   -1.066       0.2933 
  19    rs10416027    6107028       40   -0.04053    0.03803    0.02902   -1.066       0.2933 
  19   rs148002503    6107087       40     0.1541    0.06453     0.1305    2.388      0.02201 
  19    rs56677442    6107233       40   -0.04053    0.03803    0.02902   -1.066       0.2933 
  19    rs57895191    6107350       40    0.02258    0.04677   0.006098   0.4828        0.632 
  19   rs113346699    6107491       40   -0.03101    0.05156   0.009428  -0.6014       0.5511 
  19     rs8106862    6107561       40   -0.04053    0.03803    0.02902   -1.066       0.2933 
  19    rs61644281    6108488       40   -0.02133    0.04166   0.006853   -0.512       0.6116 
  19   rs116142891    6108920       40    -0.0079    0.08236  0.0002421 -0.09592       0.9241 
  19    rs28441261    6109577       40   -0.02245    0.03969   0.008345  -0.5655       0.5751 
  19   rs144248270    6109675       40    -0.0025     0.0619  4.294e-05 -0.04039        0.968 
  19   rs113025966    6109899       40     0.1509    0.07059     0.1074    2.138        0.039 
  19    rs10425519    6110224       40    0.02258    0.04677   0.006098   0.4828        0.632 
  19    rs10407185    6110864       40   -0.02444    0.04537   0.007577  -0.5386       0.5933 
  19    rs10427036    6110906       40   -0.02444    0.04537   0.007577  -0.5386       0.5933 
  19    rs10425506    6110911       40   -0.06918    0.06087    0.03288   -1.137       0.2628 
  19    rs73923451    6111486       40   -0.02444    0.04537   0.007577  -0.5386       0.5933 
  19     rs9636181    6111628       40   -0.03756     0.0391    0.02371  -0.9606       0.3428 
  19   rs543952976    6112048       40    0.01802    0.04579   0.004058   0.3935       0.6962 
  19   rs200002071    6112066       40  -0.007407    0.08236  0.0002128 -0.08994       0.9288 
  19    rs10420168    6112077       40    0.02258    0.04677   0.006098   0.4828        0.632 
  19    rs10539184    6112112       40   -0.02444    0.04537   0.007577  -0.5386       0.5933 
  19   rs114342391    6112406       40    -0.0025     0.0619  4.294e-05 -0.04039        0.968 
  19   rs567031865    6112692       40   -0.05709    0.04494    0.04073    -1.27       0.2117 
  19    rs10415411    6112772       40     0.0617    0.05618    0.03076    1.098        0.279 
  19     rs6510874    6112887       40   -0.02444    0.04537   0.007577  -0.5386       0.5933 
  19   rs115329736    6113074       40  -0.008957    0.06176  0.0005532   -0.145       0.8855 
  19     rs9636182    6113256       40     0.1202     0.0664    0.07932    1.809       0.0783 
  19   rs141207151    6113323       40    0.05157    0.05645    0.02149   0.9135       0.3667 
  19     rs8109482    6113453       40   -0.02444    0.04537   0.007577  -0.5386       0.5933 
  19    rs79848801    6113514       40  -0.008957    0.06176  0.0005532   -0.145       0.8855 
  19     rs8110142    6113637       40  -0.003636    0.03643  0.0002621 -0.09982        0.921 
  19   rs114663324    6113830       40    -0.0025     0.0619  4.294e-05 -0.04039        0.968 
  19    rs78656288    6114025       40    0.05157    0.05645    0.02149   0.9135       0.3667 
  19    rs11085156    6114147       40    0.03355    0.05681   0.009094   0.5905       0.5583 
  19     rs8113710    6114315       40  -0.003636    0.03643  0.0002621 -0.09982        0.921 
  19     rs8102649    6114352       40   -0.02133    0.04166   0.006853   -0.512       0.6116 
  19     rs8102784    6114478       40  -0.003636    0.03643  0.0002621 -0.09982        0.921 
  19   rs150605786    6114492       40   -0.03748    0.06894    0.00772  -0.5437       0.5898 
  19   rs143055136    6114639       40    0.05157    0.05645    0.02149   0.9135       0.3667 
  19    rs57365030    6115075       40   -0.01182    0.03731   0.002635  -0.3168       0.7531 
  19   rs111444609    6115260       40   -0.06407    0.03795    0.06976   -1.688      0.09959 
  19    rs78658368    6115816       40     0.1202     0.0664    0.07932    1.809       0.0783 
  19     rs8104313    6115951       40    -0.0974    0.05703    0.07129   -1.708      0.09582 
  19    rs77806179    6116243       40   -0.02133    0.04166   0.006853   -0.512       0.6116 
  19   rs111313263    6116640       40   -0.06918    0.06087    0.03288   -1.137       0.2628 
  19     rs7253993    6116805       40    0.04123      0.039    0.02858    1.057       0.2971 
  19    rs59583096    6117078       40  -0.004771    0.04633   0.000279   -0.103       0.9185 
  19     rs8111823    6117879       40    0.02016    0.03672   0.007874   0.5492       0.5861 
  19   rs116049224    6117995       40    -0.0025     0.0619  4.294e-05 -0.04039        0.968 
  19    rs11879285    6118289       40   -0.06918    0.06087    0.03288   -1.137       0.2628 
  19     rs8100976    6118299       40   -0.02374    0.03509    0.01191  -0.6766       0.5027 
  19     rs4505447    6118958       40    0.02558    0.03506    0.01382   0.7297       0.4701 
  19   rs188381494    6119232       40   -0.03748    0.06894    0.00772  -0.5437       0.5898 
  19   rs375458669    6119235       40   -0.03748    0.06894    0.00772  -0.5437       0.5898 
  19   rs532696338    6119431       40    0.05057    0.06451    0.01591   0.7838        0.438 
  19   rs114349183    6119517       40   -0.06918    0.06087    0.03288   -1.137       0.2628 
  19     rs4525615    6119625       40 -0.0009219    0.05181  8.332e-06 -0.01779       0.9859 
  19   rs111636182    6120356       40   -0.00677    0.04175  0.0006914  -0.1621       0.8721 
  19     rs6510875    6120540       40   -0.03572    0.04479    0.01646  -0.7975       0.4301 
  19   rs112556895    6120554       40    0.04991    0.05213    0.02355   0.9574       0.3444 
  19   rs113498659    6120703       40  -0.001741    0.04181  4.563e-05 -0.04164        0.967 
  19   rs112149488    6120756       40   0.008585    0.04587  0.0009211   0.1872       0.8525 
  19    rs10407886    6120860       40    0.01522    0.04627   0.002838   0.3289       0.7441 
  19    rs11439793    6121370       40   -0.02685    0.03754    0.01328  -0.7152       0.4789 
  19     rs8106772    6121502       40      0.029    0.03545    0.01731   0.8181       0.4184 
  19    rs76980039    6121635       40   -0.03748    0.06894    0.00772  -0.5437       0.5898 
  19   rs113449807    6121934       40   -0.03438    0.08218   0.004584  -0.4183       0.6781 
  19     rs7256341    6122267       40      0.029    0.03545    0.01731   0.8181       0.4184 
  19    rs76144025    6122380       40    -0.0025     0.0619  4.294e-05 -0.04039        0.968 
  19    rs10423785    6122667       40    0.01522    0.04627   0.002838   0.3289       0.7441 
  19   rs113552827    6122885       40   -0.06918    0.06087    0.03288   -1.137       0.2628 
  19     rs6510876    6123065       40  -0.007316     0.0346   0.001175  -0.2114       0.8337 
  19   rs113008401    6123663       40   -0.08103    0.03582     0.1187   -2.262      0.02949 
  19    rs10411682    6123740       40   -0.02844     0.0393     0.0136  -0.7237       0.4737 
  19   rs113551364    6124058       40   -0.06918    0.06087    0.03288   -1.137       0.2628 
  19    rs77447384    6124171       40   -0.06918    0.06087    0.03288   -1.137       0.2628 
  19    rs75183021    6124388       40   -0.03974    0.04563    0.01957  -0.8708       0.3893 
  19   rs142152976    6124410       40     0.1932    0.07617     0.1448    2.536      0.01544 
  19     rs8108134    6124921       40   -0.06918    0.06087    0.03288   -1.137       0.2628 
  19     rs4807836    6125028       40    0.02283    0.04222   0.007635   0.5407       0.5919 
  19     rs6510877    6125112       40   -0.03585    0.04474    0.01662  -0.8014       0.4279 
  19   rs112313255    6125306       40    0.02283    0.04222   0.007635   0.5407       0.5919 
  19    rs60913572    6125522       40   -0.01974    0.07465   0.001838  -0.2645       0.7928 
  19    rs73544815    6125615       40 -0.0006691    0.05276  4.232e-06 -0.01268       0.9899 
  19    rs73544817    6125703       40    0.02765    0.04187    0.01135   0.6604        0.513 
  19    rs73544818    6125729       40   -0.02987    0.03662    0.01721  -0.8158       0.4197 
  19    rs73923455    6125744       40   -0.03438    0.08218   0.004584  -0.4183       0.6781 
  19   rs139498778    6126378       40  -0.005772    0.07471   0.000157 -0.07726       0.9388 
  19   rs113263323    6126496       40   -0.01669    0.07467   0.001313  -0.2235       0.8243 
  19     rs4439887    6126798       40    0.03731    0.04594    0.01706    0.812       0.4218 
  19    rs11673527    6126818       40    0.03494    0.04481    0.01575   0.7798       0.4403 
  19    rs73544824    6127055       40   -0.04666    0.04452    0.02809   -1.048       0.3012 
  19   rs115072163    6127425       40   -0.05267    0.07423    0.01307  -0.7095       0.4823 
  19    rs10439150    6127535       40   -0.01648     0.0352   0.005734  -0.4681       0.6424 
  19    rs76291861    6127792       40  -0.005772    0.07471   0.000157 -0.07726       0.9388 
  19   rs111668599    6127932       40   0.008151    0.04844  0.0007444   0.1683       0.8673 
  19    rs61021252    6128297       40    0.02182    0.03533   0.009943   0.6177       0.5404 
  19    rs10413883    6128478       40   0.002631     0.0418  0.0001042  0.06293       0.9502 
  19    rs11085157    6128869       40   -0.02022     0.0475   0.004744  -0.4256       0.6728 
  19   rs111992688    6128925       40   0.008151    0.04844  0.0007444   0.1683       0.8673 
  19   rs112150315    6128974       40   0.008151    0.04844  0.0007444   0.1683       0.8673 
  19   rs147375603    6129292       40    0.03138    0.04734    0.01143   0.6628       0.5115 
  19   rs139591997    6129306       40   -0.04863    0.05334    0.02141  -0.9117       0.3677 
  19    rs61562494    6130024       40    0.01827    0.05384   0.003022   0.3394       0.7362 
  19   rs201144068    6130134       40   0.008558    0.04036   0.001182    0.212       0.8332 
  19   rs115055835    6130209       40    0.03138    0.04734    0.01143   0.6628       0.5115 
  19   rs150989047    6130279       40   -0.05267    0.07423    0.01307  -0.7095       0.4823 
  19   rs139603767    6130353       40   -0.01699      0.057   0.002332   -0.298       0.7673 
  19   rs142357634    6130531       40   -0.05267    0.07423    0.01307  -0.7095       0.4823 
  19    rs10417646    6130661       40   -0.03214    0.04662    0.01235  -0.6895       0.4947 
  19    rs73544840    6131019       40    0.03138    0.04734    0.01143   0.6628       0.5115 
  19     rs7257652    6131346       40   -0.05267    0.07423    0.01307  -0.7095       0.4823 
  19    rs75104541    6131698       40  -0.005772    0.07471   0.000157 -0.07726       0.9388 
  19   rs199882010    6131974       40   -0.01882    0.03501    0.00755  -0.5377       0.5939 
  19   rs144761261    6131998       40   -0.06066    0.03794    0.06304   -1.599       0.1181 
  19    rs57773560    6132392       40   -0.06371    0.08172    0.01574  -0.7797       0.4404 
  19   rs113088340    6132575       40   0.008199    0.05603  0.0005631   0.1463       0.8844 
  19    rs71972515    6132812       40   -0.05207    0.04556    0.03322   -1.143       0.2603 
  19    rs77380207    6132961       40   0.008199    0.05603  0.0005631   0.1463       0.8844 
  19    rs76984385    6132977       40   -0.08569    0.04373    0.09177   -1.959      0.05742 
  19    rs77388642    6132977       40    0.03837    0.06146    0.01015   0.6243       0.5362 
  19   rs201241898    6133177       40    0.01492     0.0334   0.005223   0.4467       0.6576 
  19   rs139753277    6133229       40    0.01457     0.0358   0.004341    0.407       0.6863 
  19   rs200835108    6133268       40   -0.05267    0.07423    0.01307  -0.7095       0.4823 
  19   rs115309890    6133699       40   -0.05267    0.07423    0.01307  -0.7095       0.4823 
  19    rs73544845    6134045       40   -0.06371    0.08172    0.01574  -0.7797       0.4404 
  19   rs111322104    6134274       40   0.008199    0.05603  0.0005631   0.1463       0.8844 
  19    rs56037804    6134375       40   0.007535      0.034   0.001291   0.2216       0.8258 
  19    rs59820310    6134425       40    0.05326    0.04872    0.03048    1.093       0.2813 
  19    rs56040361    6134598       40   0.008722    0.03512   0.001621   0.2484       0.8052 
  19    rs10153447    6134714       40   -0.04601    0.04454    0.02732   -1.033       0.3081 
  19   rs112787032    6135092       40   -0.06371    0.08172    0.01574  -0.7797       0.4404 
  19   rs111550680    6135152       40   0.008199    0.05603  0.0005631   0.1463       0.8844 
  19   rs112706229    6135207       40   -0.02746    0.03502    0.01592  -0.7841       0.4379 
  19    rs75565842    6135792       40   -0.05267    0.07423    0.01307  -0.7095       0.4823 
  19     rs7507786    6136227       40   0.007535      0.034   0.001291   0.2216       0.8258 
  19     rs7507495    6136411       40   -0.02061    0.04937   0.004565  -0.4175       0.6787 
  19     rs4293503    6136514       40   0.007535      0.034   0.001291   0.2216       0.8258 
  19   rs146046646    6136534       40    0.07338    0.04929    0.05512    1.489       0.1448 
  19     rs4447550    6136617       40   -0.04863    0.05334    0.02141  -0.9117       0.3677 
  19    rs12980693    6137167       40   -0.02746    0.03502    0.01592  -0.7841       0.4379 
  19   rs112704782    6137754       40    0.01515    0.06916    0.00126    0.219       0.8278 
  19    rs79238723    6137802       40    0.07338    0.04929    0.05512    1.489       0.1448 
  19     rs4290578    6137810       40   -0.02318    0.04515   0.006886  -0.5133       0.6107 
  19    rs75838623    6137858       40    0.07338    0.04929    0.05512    1.489       0.1448 
  19     rs1009681    6137955       40    0.04296    0.06466    0.01148   0.6644       0.5105 
  19     rs7256965    6138027       40  -0.008552    0.03604   0.001479  -0.2373       0.8137 
  19     rs1009680    6138043       40   -0.00561    0.03956   0.000529  -0.1418        0.888 
  19     rs1009679    6138052       40   -0.00561    0.03956   0.000529  -0.1418        0.888 
  19     rs4807837    6138480       40    0.02569    0.03837    0.01166   0.6697       0.5071 
  19    rs61006516    6138617       40    0.07338    0.04929    0.05512    1.489       0.1448 
  19    rs61411575    6138621       40    0.07338    0.04929    0.05512    1.489       0.1448 
  19    rs61594329    6138942       40    0.07338    0.04929    0.05512    1.489       0.1448 
  19    rs55932604    6139058       40    0.07338    0.04929    0.05512    1.489       0.1448 
  19   rs201291124    6139099       40   -0.03486    0.03869    0.02091  -0.9009       0.3733 
  19     rs5826914    6139103       40   -0.01149    0.04176   0.001986   -0.275       0.7848 
  19     rs2335631    6139176       40    0.08027    0.04364    0.08175    1.839      0.07369 
  19    rs76214100    6139197       40   -0.02897    0.04926   0.009018  -0.5881         0.56 
  19   rs150339524    6139222       40   -0.05899    0.06854    0.01912  -0.8607       0.3948 
  19    rs73552704    6139482       40   -0.01422    0.05065   0.002071  -0.2808       0.7804 
  19     rs8113831    6139623       40   -0.03178    0.03825    0.01784  -0.8309       0.4112 
  19     rs4331435    6139625       40   -0.03178    0.03825    0.01784  -0.8309       0.4112 
  19   rs111475525    6139802       40   -0.04228    0.04901    0.01921  -0.8627       0.3937 
  19   rs113566437    6139963       40   -0.04228    0.04901    0.01921  -0.8627       0.3937 
  19   rs142612978    6140016       40   -0.02897    0.04926   0.009018  -0.5881         0.56 
  19     rs1962651    6140190       40  -0.008304    0.04514  0.0008896  -0.1839        0.855 
  19   rs370796775    6140235       40  -0.008076     0.0451  0.0008433  -0.1791       0.8588 
  19    rs58477671    6140651       40   -0.01422    0.05065   0.002071  -0.2808       0.7804 
  19    rs11669301    6140734       40   -0.03178    0.03825    0.01784  -0.8309       0.4112 
  19    rs11085158    6140754       40   -0.03178    0.03825    0.01784  -0.8309       0.4112 
  19    rs74708046    6140795       40   -0.04228    0.04901    0.01921  -0.8627       0.3937 
  19   rs146530235    6140807       40   -0.04228    0.04901    0.01921  -0.8627       0.3937 
  19    rs11880577    6140857       40   -0.03178    0.03825    0.01784  -0.8309       0.4112 
  19    rs78156549    6140916       40    -0.0337    0.05041    0.01162  -0.6685       0.5079 
  19    rs11880614    6140952       40   -0.02472    0.03772    0.01117  -0.6553       0.5162 
  19    rs74551154    6141030       40    -0.0337    0.05041    0.01162  -0.6685       0.5079 
  19    rs76334550    6141100       40   -0.04228    0.04901    0.01921  -0.8627       0.3937 
  19    rs16993402    6141137       40   -0.04228    0.04901    0.01921  -0.8627       0.3937 
  19    rs10853992    6141471       40   -0.01107    0.03915   0.002099  -0.2827       0.7789 
  19     rs9304926    6141758       40   -0.01107    0.03915   0.002099  -0.2827       0.7789 
  19     rs9304927    6141809       40    0.03521     0.0375    0.02268    0.939       0.3537 
  19     rs9304928    6141938       40    0.03521     0.0375    0.02268    0.939       0.3537 
  19    rs10414397    6142043       40   -0.01107    0.03915   0.002099  -0.2827       0.7789 
  19     rs2163829    6142535       40   0.009593    0.04552   0.001167   0.2107       0.8342 
  19     rs4340431    6142720       40    0.03521     0.0375    0.02268    0.939       0.3537 
  19    rs73552715    6142807       40   -0.01422    0.05065   0.002071  -0.2808       0.7804 
  19    rs77603127    6142901       40   -0.04228    0.04901    0.01921  -0.8627       0.3937 
  19   rs113302730    6142984       40   -0.04228    0.04901    0.01921  -0.8627       0.3937 
  19   rs111763272    6143096       40   -0.04228    0.04901    0.01921  -0.8627       0.3937 
  19    rs12461239    6143131       40   -0.01107    0.03915   0.002099  -0.2827       0.7789 
  19    rs75438961    6143137       40    0.07338    0.04929    0.05512    1.489       0.1448 
  19    rs10401447    6143199       40    0.04296    0.06466    0.01148   0.6644       0.5105 
  19   rs571052169    6143222       40   -0.02326    0.04422   0.007231  -0.5261       0.6019 
  19    rs10775590    6143421       40    0.03521     0.0375    0.02268    0.939       0.3537 
  19   rs149733827    6143592       40    0.07338    0.04929    0.05512    1.489       0.1448 
  19   rs111639094    6143961       40   -0.04228    0.04901    0.01921  -0.8627       0.3937 
  19    rs58652812    6143974       40   -0.05899    0.06854    0.01912  -0.8607       0.3948 
  19   rs143208429    6143983       40   -0.01107    0.03915   0.002099  -0.2827       0.7789 
  19    rs74462855    6144002       40   -0.04228    0.04901    0.01921  -0.8627       0.3937 
  19   rs201294597    6144007       40    0.07338    0.04929    0.05512    1.489       0.1448 
  19    rs11665848    6144101       40   -0.01107    0.03915   0.002099  -0.2827       0.7789 
  19   rs113508358    6144732       40   -0.04228    0.04901    0.01921  -0.8627       0.3937 
  19    rs11085159    6144755       40   -0.01107    0.03915   0.002099  -0.2827       0.7789 
  19     rs9636183    6145031       40    0.03521     0.0375    0.02268    0.939       0.3537 
  19    rs11085160    6145058       40   0.009593    0.04552   0.001167   0.2107       0.8342 
  19   rs113062003    6145132       40   -0.04863    0.05334    0.02141  -0.9117       0.3677 
  19    rs76506598    6145290       40    0.07338    0.04929    0.05512    1.489       0.1448 
  19   rs112809316    6145292       40   -0.01422    0.05065   0.002071  -0.2808       0.7804 
  19   rs140925521    6145298       40   -0.05899    0.06854    0.01912  -0.8607       0.3948 
  19   rs112463759    6145356       40   -0.04228    0.04901    0.01921  -0.8627       0.3937 
  19   rs114345187    6145374       40   0.007828    0.05603  0.0005134   0.1397       0.8896 
  19    rs10409209    6145564       40   0.009593    0.04552   0.001167   0.2107       0.8342 
  19    rs74467981    6146209       40    0.07338    0.04929    0.05512    1.489       0.1448 
  19    rs11085161    6146258       40  -0.002415    0.04511   7.54e-05 -0.05353       0.9576 
  19     rs8106174    6146268       40   -0.01485    0.06173    0.00152  -0.2405       0.8112 
  19   rs148805406    6146438       40   -0.05267    0.07423    0.01307  -0.7095       0.4823 
  19    rs10673054    6146484       40    0.04296    0.06466    0.01148   0.6644       0.5105 
  19    rs10424597    6147191       40  -0.002415    0.04511   7.54e-05 -0.05353       0.9576 
  19    rs16993408    6147453       40   -0.04228    0.04901    0.01921  -0.8627       0.3937 
  19     rs9304929    6147743       40    0.04296    0.06466    0.01148   0.6644       0.5105 
  19    rs77826515    6147921       40   -0.05899    0.06854    0.01912  -0.8607       0.3948 
  19    rs76082648    6148332       40    0.06535    0.06086    0.02944    1.074       0.2897 
  19   rs111934751    6148439       40   -0.04228    0.04901    0.01921  -0.8627       0.3937 
  19    rs10413418    6148629       40   0.001271    0.05104  1.631e-05   0.0249       0.9803 
  19    rs55936682    6148658       40   -0.03274    0.03321    0.02495  -0.9861       0.3303 
  19    rs57830242    6149042       40   -0.01485    0.06173    0.00152  -0.2405       0.8112 
  19    rs76493785    6149349       40   -0.02897    0.04926   0.009018  -0.5881         0.56 
  19    rs74987967    6149379       40   -0.05899    0.06854    0.01912  -0.8607       0.3948 
  19   rs556996493    6149515       40    0.03521     0.0375    0.02268    0.939       0.3537 
  19    rs10415241    6149695       40   -0.01107    0.03915   0.002099  -0.2827       0.7789 
  19    rs57056751    6149717       40    0.04296    0.06466    0.01148   0.6644       0.5105 
  19   rs113176149    6149798       40   -0.04228    0.04901    0.01921  -0.8627       0.3937 
  19   rs142601018    6149801       40   -0.04228    0.04901    0.01921  -0.8627       0.3937 
  19    rs62107240    6149895       40  -0.002415    0.04511   7.54e-05 -0.05353       0.9576 
  19   rs113660878    6149937       40   -0.04228    0.04901    0.01921  -0.8627       0.3937 
  19     rs4807838    6150853       40   -0.01107    0.03915   0.002099  -0.2827       0.7789 
  19    rs11085162    6150980       40    0.03521     0.0375    0.02268    0.939       0.3537 
  19    rs79899501    6151479       40   0.001271    0.05104  1.631e-05   0.0249       0.9803 
  19    rs10422296    6151549       40  -0.002493    0.03859  0.0001098 -0.06459       0.9488 
  19     rs7252466    6151703       40    0.03521     0.0375    0.02268    0.939       0.3537 
  19    rs34245738    6151723       40   -0.04228    0.04901    0.01921  -0.8627       0.3937 
  19   rs548398160    6152329       40    0.01663    0.03684   0.005334   0.4514       0.6543 
  19    rs77011397    6152362       40   -0.02044    0.03692   0.008001  -0.5536       0.5831 
  19   rs189804896    6152387       40  -0.007829    0.03586   0.001253  -0.2183       0.8283 
  19   rs182054148    6152446       40    -0.0116    0.04173   0.002031  -0.2781       0.7824 
  19   rs558762073    6152450       40   -0.01759    0.08232     0.0012  -0.2137       0.8319 
  19   rs111985578    6152467       40   -0.01422    0.05065   0.002071  -0.2808       0.7804 
  19    rs78305737    6152837       40   -0.04228    0.04901    0.01921  -0.8627       0.3937 
  19    rs12104257    6152992       40   -0.02897    0.04926   0.009018  -0.5881         0.56 
  19    rs11085163    6153149       40    0.03521     0.0375    0.02268    0.939       0.3537 
  19     rs1560696    6153595       40   -0.01883    0.03847   0.006263  -0.4894       0.6274 
  19     rs1560697    6154255       40   0.009593    0.04552   0.001167   0.2107       0.8342 
  19    rs62107242    6154449       40   -0.00257    0.04554  8.377e-05 -0.05642       0.9553 
  19    rs80218337    6155465       40   -0.04333    0.03795    0.03318   -1.142       0.2606 
  19    rs77751982    6155767       40   -0.02897    0.04926   0.009018  -0.5881         0.56 
  19     rs7258273    6155795       40   0.009593    0.04552   0.001167   0.2107       0.8342 
  19     rs7257052    6156014       40   0.009593    0.04552   0.001167   0.2107       0.8342 
  19    rs41489445    6156206       40   -0.04333    0.03795    0.03318   -1.142       0.2606 
  19   rs573517136    6156335       40   -0.01158    0.08235  0.0005203  -0.1406       0.8889 
  19     rs4807840    6156483       40   0.009593    0.04552   0.001167   0.2107       0.8342 
  19    rs80091062    6156676       40   -0.04333    0.03795    0.03318   -1.142       0.2606 
  19   rs115943792    6156797       40   0.001271    0.05104  1.631e-05   0.0249       0.9803 
  19    rs55718357    6156832       40    0.06283    0.04842    0.04242    1.297       0.2023 
  19   rs530844999    6156962       40   -0.01126    0.04939   0.001366   -0.228       0.8209 
  19     rs6510878    6157043       40   0.009593    0.04552   0.001167   0.2107       0.8342 
  19   rs149957579    6157206       40   -0.05246    0.04509    0.03439   -1.163       0.2519 
  19     rs7408308    6157255       40   0.009593    0.04552   0.001167   0.2107       0.8342 
  19    rs77855792    6157538       40   -0.02897    0.04926   0.009018  -0.5881         0.56 
  19    rs62107255    6158097       40  -0.002415    0.04511   7.54e-05 -0.05353       0.9576 
  19   rs111684355    6158192       40   -0.04228    0.04901    0.01921  -0.8627       0.3937 
  19    rs10421054    6158235       40   -0.02897    0.04926   0.009018  -0.5881         0.56 
  19    rs10415582    6158270       40   -0.04333    0.03795    0.03318   -1.142       0.2606 
  19   rs111991673    6158314       40   -0.04228    0.04901    0.01921  -0.8627       0.3937 
  19    rs11672830    6158422       40    0.03341    0.03696    0.02104   0.9037       0.3718 
  19     rs9304930    6158492       40   -0.04422    0.03869    0.03323   -1.143       0.2602 
  19     rs7255678    6158541       40   0.009593    0.04552   0.001167   0.2107       0.8342 
  19    rs78199136    6158902       40    0.04904    0.07429    0.01134   0.6601       0.5131 
  19    rs57207852    6159014       40   -0.04422    0.03869    0.03323   -1.143       0.2602 
  19    rs77247151    6159169       40   -0.05104    0.04109    0.03902   -1.242       0.2218 
  19    rs56706946    6159219       40   -0.02014    0.03779    0.00742   -0.533       0.5971 
  19    rs74655191    6159364       40   -0.08083     0.0637    0.04065   -1.269       0.2122 
  19    rs76569556    6159742       40   -0.08083     0.0637    0.04065   -1.269       0.2122 
  19    rs78159307    6159782       40    0.03331    0.05365    0.01004   0.6208       0.5384 
  19    rs77045924    6159959       40   -0.08083     0.0637    0.04065   -1.269       0.2122 
  19     rs4807841    6160078       40    0.03644    0.03639    0.02572    1.002       0.3229 
  19    rs58060764    6160416       40   -0.01107    0.04173   0.001847  -0.2652       0.7923 
  19    rs79864873    6160522       40    0.03331    0.05365    0.01004   0.6208       0.5384 
  19    rs75486107    6160586       40   -0.08083     0.0637    0.04065   -1.269       0.2122 
  19    rs28730466    6160876       40   -0.05171    0.03951    0.04314   -1.309       0.1984 
  19   rs146589181    6160929       40   -0.08083     0.0637    0.04065   -1.269       0.2122 
  19    rs58594133    6161060       40    0.03331    0.05365    0.01004   0.6208       0.5384 
  19   rs536662338    6161110       40   -0.02014    0.03779    0.00742   -0.533       0.5971 
  19    rs78713134    6161219       40    0.03331    0.05365    0.01004   0.6208       0.5384 
  19    rs75322242    6161340       40    0.03331    0.05365    0.01004   0.6208       0.5384 
  19    rs45458891    6161403       40   -0.01562    0.04509   0.003146  -0.3463        0.731 
  19   rs536596699    6161438       40    0.03331    0.05365    0.01004   0.6208       0.5384 
  19   rs536876932    6161446       40    0.03331    0.05365    0.01004   0.6208       0.5384 
  19   rs377754895    6161481       40    0.03331    0.05365    0.01004   0.6208       0.5384 
  19     rs7254965    6161509       40     0.0487    0.03696     0.0437    1.318       0.1955 
  19    rs78461511    6161730       40   -0.05104    0.04109    0.03902   -1.242       0.2218 
  19    rs16993415    6161777       40    0.01564    0.06498   0.001523   0.2407       0.8111 
  19   rs114962168    6162047       40    0.03331    0.05365    0.01004   0.6208       0.5384 
  19   rs138660898    6162101       40    0.01228      0.065  0.0009376   0.1888       0.8512 
  19   rs112935763    6162203       40   -0.05104    0.04109    0.03902   -1.242       0.2218 
  19   rs138001663    6162368       40   -0.02946    0.03763    0.01588   -0.783       0.4385 
  19   rs149504864    6162401       40    0.03331    0.05365    0.01004   0.6208       0.5384 
  19   rs113936714    6162471       40   -0.05104    0.04109    0.03902   -1.242       0.2218 
  19   rs182030662    6162565       40    0.02386    0.05262    0.00538   0.4534       0.6528 
  19   rs551347678    6162577       40   -0.03123    0.03235    0.02394  -0.9653       0.3405 
  19    rs78820599    6162758       40   -0.02946    0.03763    0.01588   -0.783       0.4385 
  19   rs115440228    6162987       40    0.04775    0.07432    0.01075   0.6425       0.5244 
  19    rs77825094    6163021       40   0.009149     0.0539  0.0007575   0.1697       0.8661 
  19   rs115138899    6163049       40   0.004806    0.07471  0.0001089  0.06432       0.9491 
  19     rs7508545    6163223       40    -0.0124    0.04114   0.002387  -0.3016       0.7646 
  19   rs369191621    6163226       40    -0.0124    0.04114   0.002387  -0.3016       0.7646 
  19   rs373448497    6163231       40    -0.0124    0.04114   0.002387  -0.3016       0.7646 
  19   rs376099573    6163235       40   -0.01926    0.05171   0.003638  -0.3725       0.7116 
  19   rs370457836    6163236       40   -0.01926    0.05171   0.003638  -0.3725       0.7116 
  19   rs371263179    6163256       40   -0.01885    0.05392   0.003205  -0.3496       0.7286 
  19   rs374194063    6163257       40   -0.01885    0.05392   0.003205  -0.3496       0.7286 
  19   rs374865096    6163489       40    0.04248    0.03661    0.03422     1.16       0.2532 
  19    rs78528491    6163490       40    0.04493    0.03653    0.03828     1.23       0.2263 
  19    rs16993416    6164036       40   -0.02946    0.03763    0.01588   -0.783       0.4385 
  19    rs60930048    6164588       40   -0.05104    0.04109    0.03902   -1.242       0.2218 
  19    rs80349943    6164789       40   -0.07771    0.06805    0.03318   -1.142       0.2606 
  19   rs116179615    6164869       40   0.004806    0.07471  0.0001089  0.06432       0.9491 
  19     rs1368451    6165266       40   -0.02433    0.04933   0.006362  -0.4933       0.6247 
  19    rs75504122    6165407       40    0.03331    0.05365    0.01004   0.6208       0.5384 
  19    rs76769540    6165578       40    0.03331    0.05365    0.01004   0.6208       0.5384 
  19    rs75463840    6165837       40    0.03331    0.05365    0.01004   0.6208       0.5384 
  19   rs113787639    6166136       40     0.1282    0.07177    0.07742    1.786      0.08213 
  19   rs556279684    6166290       40    0.03331    0.05365    0.01004   0.6208       0.5384 
  19   rs541999011    6166301       40    0.03331    0.05365    0.01004   0.6208       0.5384 
  19     rs8111078    6166578       40   -0.04882    0.03829    0.04103   -1.275         0.21 
  19     rs8111212    6166665       40   -0.02415    0.04193   0.008657   -0.576        0.568 
  19     rs8100778    6166807       40   -0.01768    0.05911   0.002348   -0.299       0.7665 
  19    rs61707093    6166815       40    0.03331    0.05365    0.01004   0.6208       0.5384 
  19     rs8100757    6167384       40    0.03331    0.05365    0.01004   0.6208       0.5384 
  19     rs8101237    6167414       40   -0.02071    0.05524   0.003685  -0.3749       0.7098 
  19    rs73923463    6167761       40   0.007828    0.05603  0.0005134   0.1397       0.8896 
  19   rs112992828    6167994       40    -0.0535    0.03422    0.06045   -1.564       0.1262 
  19     rs7251281    6168858       40    0.04904    0.07429    0.01134   0.6601       0.5131 
  19    rs58628974    6169758       40    0.02994    0.05513   0.007703   0.5431       0.5902 
  19    rs78959039    6169791       40    0.06695    0.08165    0.01738   0.8199       0.4174 
  19   rs149047047    6169931       40   0.007828    0.05603  0.0005134   0.1397       0.8896 
  19    rs79473638    6170858       40   0.009149     0.0539  0.0007575   0.1697       0.8661 
  19   rs113309896    6170986       40    -0.0148    0.04174   0.003298  -0.3546       0.7249 
  19    rs75046347    6171326       40   -0.05104    0.04109    0.03902   -1.242       0.2218 
  19     rs8108969    6171411       40   -0.03092    0.03702    0.01803  -0.8353       0.4088 
  19     rs8109924    6171598       40    0.02994    0.05513   0.007703   0.5431       0.5902 
  19     rs6510879    6171673       40   -0.05104    0.04109    0.03902   -1.242       0.2218 
  19     rs8109303    6171702       40    0.02994    0.05513   0.007703   0.5431       0.5902 
  19   rs141233561    6171835       40    0.02994    0.05513   0.007703   0.5431       0.5902 
  19    rs77435012    6171944       40    0.06695    0.08165    0.01738   0.8199       0.4174 
  19   rs112095212    6172459       40   -0.05104    0.04109    0.03902   -1.242       0.2218 
  19      rs972856    6173146       40   -0.03675    0.04477    0.01742  -0.8209       0.4168 
  19    rs16993426    6173167       40   -0.03092    0.03702    0.01803  -0.8353       0.4088 
  19    rs80284985    6173621       40    0.02994    0.05513   0.007703   0.5431       0.5902 
  19    rs16993428    6173690       40   -0.03092    0.03702    0.01803  -0.8353       0.4088 
  19   rs111843531    6174029       40   -0.05104    0.04109    0.03902   -1.242       0.2218 
  19    rs58986943    6174132       40   -0.08083     0.0637    0.04065   -1.269       0.2122 
  19     rs7257261    6174136       40   -0.01571    0.03567   0.005081  -0.4405        0.662 
  19    rs61386619    6174150       40   -0.08083     0.0637    0.04065   -1.269       0.2122 
  19    rs60836698    6174220       40   -0.03092    0.03702    0.01803  -0.8353       0.4088 
  19    rs56654001    6174734       40   -0.03092    0.03702    0.01803  -0.8353       0.4088 
  19   rs150683826    6174821       40    0.02994    0.05513   0.007703   0.5431       0.5902 
  19    rs16993432    6174925       40   -0.03092    0.03702    0.01803  -0.8353       0.4088 
  19    rs79405277    6175605       40   -0.03092    0.03702    0.01803  -0.8353       0.4088 
  19    rs75120693    6175712       40    0.04904    0.07429    0.01134   0.6601       0.5131 
  19    rs16993434    6175936       40   -0.03092    0.03702    0.01803  -0.8353       0.4088 
  19   rs148591394    6176314       40   -0.08083     0.0637    0.04065   -1.269       0.2122 
  19   rs113371468    6176368       40   -0.03092    0.03702    0.01803  -0.8353       0.4088 
  19   rs113425090    6176438       40    0.02004    0.05383   0.003634   0.3723       0.7118 
  19   rs112997455    6176453       40    0.02004    0.05383   0.003634   0.3723       0.7118 
  19    rs16993435    6176549       40   -0.03092    0.03702    0.01803  -0.8353       0.4088 
  19    rs16993437    6176594       40   -0.05104    0.04109    0.03902   -1.242       0.2218 
  19    rs74544396    6176695       40    0.02004    0.05383   0.003634   0.3723       0.7118 
  19   rs115398918    6177051       40   -0.08083     0.0637    0.04065   -1.269       0.2122 
  19    rs77295395    6177174       40  -0.007276    0.04689  0.0006331  -0.1552       0.8775 
  19    rs61482961    6177968       40   -0.08083     0.0637    0.04065   -1.269       0.2122 
  19    rs57447338    6178415       40  -0.005399     0.0421  0.0004326  -0.1282       0.8986 
  19   rs111381433    6178446       40   -0.01571    0.03567   0.005081  -0.4405        0.662 
  19   rs115267943    6178777       40    0.06695    0.08165    0.01738   0.8199       0.4174 
  19    rs78963167    6178817       40  -0.005399     0.0421  0.0004326  -0.1282       0.8986 
  19    rs76445144    6178878       40  -0.005399     0.0421  0.0004326  -0.1282       0.8986 
  19    rs79777071    6178879       40  -0.005399     0.0421  0.0004326  -0.1282       0.8986 
  19    rs79375156    6179093       40  -0.005399     0.0421  0.0004326  -0.1282       0.8986 
  19    rs11881665    6179299       40      0.042    0.04465    0.02276   0.9408       0.3528 
  19    rs77176379    6179349       40  -0.005399     0.0421  0.0004326  -0.1282       0.8986 
  19    rs80031577    6179590       40   -0.01329    0.04629   0.002166  -0.2872       0.7755 
  19    rs55908734    6179769       40      0.042    0.04465    0.02276   0.9408       0.3528 
  19    rs76446298    6179958       40  -0.005399     0.0421  0.0004326  -0.1282       0.8986 
  19    rs79880787    6180070       40   0.007828    0.05603  0.0005134   0.1397       0.8896 
  19   rs111675372    6180114       40  -0.005399     0.0421  0.0004326  -0.1282       0.8986 
  19    rs59044755    6180344       40  -0.005399     0.0421  0.0004326  -0.1282       0.8986 
  19    rs58862367    6180489       40   -0.01329    0.04629   0.002166  -0.2872       0.7755 
  19    rs16993442    6180556       40  -0.005399     0.0421  0.0004326  -0.1282       0.8986 
  19   rs144006003    6180947       40   -0.07771    0.06805    0.03318   -1.142       0.2606 
  19   rs535716280    6181069       40   0.009149     0.0539  0.0007575   0.1697       0.8661 
  19   rs146342042    6181369       40  -0.005399     0.0421  0.0004326  -0.1282       0.8986 
  19    rs75565859    6181767       40  -0.005399     0.0421  0.0004326  -0.1282       0.8986 
  19    rs71172796    6181824       40    0.03603    0.03596    0.02574    1.002       0.3227 
  19    rs76504596    6181882       40   -0.01571    0.03567   0.005081  -0.4405        0.662 
  19   rs112380849    6182300       40   -0.01236    0.04187   0.002288  -0.2952       0.7695 
  19    rs77217365    6182409       40   -0.02617    0.05053   0.007012   -0.518       0.6075 
  19    rs16993447    6182640       40  -0.005399     0.0421  0.0004326  -0.1282       0.8986 
  19   rs113123404    6182756       40    0.04663    0.08202   0.008435   0.5686        0.573 
  19     rs3810456    6183028       40    0.04663    0.08202   0.008435   0.5686        0.573 
  19    rs17851957    6183233       40  -0.005399     0.0421  0.0004326  -0.1282       0.8986 
  19    rs80027477    6183468       40   -0.02617    0.05053   0.007012   -0.518       0.6075 
  19    rs78572778    6183489       40    0.06695    0.08165    0.01738   0.8199       0.4174 
  19    rs16993450    6183652       40   0.009149     0.0539  0.0007575   0.1697       0.8661 
  19    rs76167153    6183701       40   -0.01236    0.04187   0.002288  -0.2952       0.7695 
  19   rs114394502    6183790       40    0.04663    0.08202   0.008435   0.5686        0.573 
  19   rs112594191    6183944       40  -0.005399     0.0421  0.0004326  -0.1282       0.8986 
  19   rs114219540    6184279       40    0.06695    0.08165    0.01738   0.8199       0.4174 
  19    rs60170449    6184337       40   -0.01236    0.04187   0.002288  -0.2952       0.7695 
  19    rs75703388    6184667       40    0.02227    0.07463   0.002338   0.2984        0.767 
  19   rs146001786    6184921       40    0.02227    0.07463   0.002338   0.2984        0.767 
  19    rs76187731    6185168       40  -0.005399     0.0421  0.0004326  -0.1282       0.8986 
  19    rs16993452    6185244       40  -0.005399     0.0421  0.0004326  -0.1282       0.8986 
  19    rs78878777    6185743       40    0.02227    0.07463   0.002338   0.2984        0.767 
  19    rs11377799    6186069       40    0.02096    0.04007   0.007148   0.5231        0.604 
  19   rs111917603    6186134       40  -0.005399     0.0421  0.0004326  -0.1282       0.8986 
  19    rs74663027    6186296       40   0.009149     0.0539  0.0007575   0.1697       0.8661 
  19    rs61222543    6186348       40   -0.01236    0.04187   0.002288  -0.2952       0.7695 
  19    rs77535622    6186442       40    0.02227    0.07463   0.002338   0.2984        0.767 
  19    rs76261530    6186574       40    0.02227    0.07463   0.002338   0.2984        0.767 
  19    rs75667384    6186599       40   -0.01236    0.04187   0.002288  -0.2952       0.7695 
  19    rs78885347    6186611       40   -0.01236    0.04187   0.002288  -0.2952       0.7695 
  19   rs115526744    6186878       40    0.02227    0.07463   0.002338   0.2984        0.767 
  19   rs114555853    6186900       40    0.02227    0.07463   0.002338   0.2984        0.767 
  19   rs201120328    6186985       40    0.02227    0.07463   0.002338   0.2984        0.767 
  19   rs111276078    6186999       40  -0.005399     0.0421  0.0004326  -0.1282       0.8986 
  19   rs140469583    6187000       40    0.02227    0.07463   0.002338   0.2984        0.767 
  19   rs112723621    6187134       40  -0.005399     0.0421  0.0004326  -0.1282       0.8986 
  19    rs75058453    6187518       40  -0.005399     0.0421  0.0004326  -0.1282       0.8986 
  19    rs16993453    6187657       40  -0.005399     0.0421  0.0004326  -0.1282       0.8986 
  19    rs17851959    6187680       40   -0.02617    0.05053   0.007012   -0.518       0.6075 
  19    rs17851960    6187686       40   -0.02617    0.05053   0.007012   -0.518       0.6075 
  19    rs17856650    6187800       40  -0.005399     0.0421  0.0004326  -0.1282       0.8986 
  19    rs17856651    6187805       40  -0.005399     0.0421  0.0004326  -0.1282       0.8986 
  19    rs57960650    6187958       40  -0.005399     0.0421  0.0004326  -0.1282       0.8986 
  19    rs74772151    6187995       40    0.01617    0.04754   0.003037   0.3402       0.7356 
  19    rs78503480    6188122       40  -0.005399     0.0421  0.0004326  -0.1282       0.8986 
  19    rs77545251    6188153       40   -0.01236    0.04187   0.002288  -0.2952       0.7695 
  19    rs76448953    6188171       40  -0.005399     0.0421  0.0004326  -0.1282       0.8986 
  19    rs77967612    6188234       40   -0.01236    0.04187   0.002288  -0.2952       0.7695 
  19    rs76207373    6188261       40  -0.005399     0.0421  0.0004326  -0.1282       0.8986 
  19   rs113814522    6188356       40  -0.005399     0.0421  0.0004326  -0.1282       0.8986 
  19   rs113013806    6188426       40   0.009149     0.0539  0.0007575   0.1697       0.8661 
  19    rs75291791    6188521       40   -0.03092    0.03702    0.01803  -0.8353       0.4088 
  19     rs2860162    6188809       40   -0.01571    0.03567   0.005081  -0.4405        0.662 
  19    rs78920565    6188899       40   -0.04386    0.04708    0.02233  -0.9316       0.3574 
  19    rs76295794    6188947       40   -0.04386    0.04708    0.02233  -0.9316       0.3574 
  19    rs78252113    6189072       40   -0.01571    0.03567   0.005081  -0.4405        0.662 
  19    rs75351061    6189112       40   -0.04386    0.04708    0.02233  -0.9316       0.3574 
  19    rs74550808    6189135       40   -0.04386    0.04708    0.02233  -0.9316       0.3574 
  19    rs80058250    6189192       40   -0.04386    0.04708    0.02233  -0.9316       0.3574 
  19    rs78765140    6189388       40    0.06695    0.08165    0.01738   0.8199       0.4174 
  19    rs75487388    6189414       40   -0.02292    0.04257   0.007569  -0.5383       0.5935 
  19   rs111858148    6189538       40  -0.001163    0.05071  1.385e-05 -0.02294       0.9818 
  19   rs201729490    6189721       40   0.003108    0.06178   6.66e-05  0.05031       0.9601 
  19   rs112045564    6190010       40  0.0007124    0.05217  4.908e-06  0.01366       0.9892 
  19   rs145012715    6190082       40   -0.08083     0.0637    0.04065   -1.269       0.2122 
  19    rs74810484    6190185       40  0.0007124    0.05217  4.908e-06  0.01366       0.9892 
  19   rs111500942    6190225       40  0.0007124    0.05217  4.908e-06  0.01366       0.9892 
  19   rs113516658    6190303       40  0.0007124    0.05217  4.908e-06  0.01366       0.9892 
  19    rs16993455    6190368       40  0.0007124    0.05217  4.908e-06  0.01366       0.9892 
  19    rs75925971    6190576       40  0.0007124    0.05217  4.908e-06  0.01366       0.9892 
  19    rs35521854    6190599       40  0.0007124    0.05217  4.908e-06  0.01366       0.9892 
  19    rs72157010    6190809       40    0.04261    0.05348    0.01643   0.7967       0.4306 
  19    rs34836033    6190811       40    0.05709    0.04435    0.04178    1.287       0.2058 
  19    rs59390131    6191069       40   -0.01733    0.04171   0.004525  -0.4156         0.68 
  19   rs113217615    6191193       40    0.01478    0.07468    0.00103   0.1979       0.8442 
  19    rs57305397    6191301       40   -0.03199    0.04921      0.011  -0.6501       0.5196 
  19    rs11550632    6191587       40   -0.01733    0.04171   0.004525  -0.4156         0.68 
  19   rs111330059    6191692       40   -0.01733    0.04171   0.004525  -0.4156         0.68 
  19    rs78815834    6191727       40   -0.03199    0.04921      0.011  -0.6501       0.5196 
  19   rs112848602    6192054       40   -0.01733    0.04171   0.004525  -0.4156         0.68 
  19   rs116308091    6192075       40   -0.01733    0.04171   0.004525  -0.4156         0.68 
  19    rs59853771    6192112       40   -0.03199    0.04921      0.011  -0.6501       0.5196 
  19   rs115668613    6192155       40    0.01478    0.07468    0.00103   0.1979       0.8442 
  19    rs61071082    6192183       40   -0.01733    0.04171   0.004525  -0.4156         0.68 
  19    rs61349928    6192448       40   -0.08083     0.0637    0.04065   -1.269       0.2122 
  19    rs16993457    6192521       40   -0.01733    0.04171   0.004525  -0.4156         0.68 
  19    rs16993458    6192571       40   -0.01733    0.04171   0.004525  -0.4156         0.68 
  19    rs78046645    6192580       40   -0.01733    0.04171   0.004525  -0.4156         0.68 
  19     rs2278424    6192818       40   -0.01733    0.04171   0.004525  -0.4156         0.68 
  19    rs16993465    6192853       40   -0.01733    0.04171   0.004525  -0.4156         0.68 
  19    rs16993468    6192927       40   -0.01733    0.04171   0.004525  -0.4156         0.68 
  19    rs16993471    6192982       40   -0.01733    0.04171   0.004525  -0.4156         0.68 
  19     rs2278425    6193126       40   -0.01733    0.04171   0.004525  -0.4156         0.68 
  19      rs871519    6193413       40   -0.01733    0.04171   0.004525  -0.4156         0.68 
  19      rs871520    6193539       40   -0.01733    0.04171   0.004525  -0.4156         0.68 
  19   rs201723121    6193720       40   -0.03024    0.04152    0.01377  -0.7283       0.4709 
  19     rs2335630    6193785       40   -0.01733    0.04171   0.004525  -0.4156         0.68 
  19     rs1106127    6194079       40   -0.01733    0.04171   0.004525  -0.4156         0.68 
  19     rs1106126    6194148       40   -0.01733    0.04171   0.004525  -0.4156         0.68 
  19    rs77302078    6194202       40   -0.03199    0.04921      0.011  -0.6501       0.5196 
  19   rs115144098    6194359       40   -0.07771    0.06805    0.03318   -1.142       0.2606 
  19     rs7507519    6194370       40   -0.01733    0.04171   0.004525  -0.4156         0.68 
  19    rs74827851    6194468       40   -0.01733    0.04171   0.004525  -0.4156         0.68 
  19    rs58763425    6194488       40   -0.01583    0.03353   0.005835  -0.4723       0.6394 
  19   rs112017224    6194742       40   -0.01733    0.04171   0.004525  -0.4156         0.68 
  19    rs78786488    6194778       40   -0.01733    0.04171   0.004525  -0.4156         0.68 
  19    rs74361048    6194846       40   -0.01733    0.04171   0.004525  -0.4156         0.68 
  19    rs77076897    6195000       40   -0.01733    0.04171   0.004525  -0.4156         0.68 
  19    rs80253048    6195192       40   -0.01733    0.04171   0.004525  -0.4156         0.68 
  19    rs76219672    6195218       40   -0.01733    0.04171   0.004525  -0.4156         0.68 
  19    rs77561680    6195234       40   -0.01733    0.04171   0.004525  -0.4156         0.68 
  19    rs77871521    6195237       40   -0.01733    0.04171   0.004525  -0.4156         0.68 
  19   rs139209980    6195383       40   0.004806    0.07471  0.0001089  0.06432       0.9491 
  19    rs60753171    6195384       40    0.01888    0.05208   0.003448   0.3626       0.7189 
  19   rs113455915    6195427       40   -0.01733    0.04171   0.004525  -0.4156         0.68 
  19   rs113220617    6195510       40   -0.01733    0.04171   0.004525  -0.4156         0.68 
  19    rs74506940    6195563       40   0.007828    0.05603  0.0005134   0.1397       0.8896 
  19   rs146829615    6195635       40   -0.01733    0.04171   0.004525  -0.4156         0.68 
  19   rs373086944    6195659       40   -0.02881    0.04092    0.01287   -0.704       0.4857 
  19   rs113279668    6195797       40   -0.01733    0.04171   0.004525  -0.4156         0.68 
  19    rs76717653    6195862       40   -0.01733    0.04171   0.004525  -0.4156         0.68 
  19   rs116838462    6196200       40   -0.08083     0.0637    0.04065   -1.269       0.2122 
  19    rs16993484    6196373       40   -0.01733    0.04171   0.004525  -0.4156         0.68 
  19    rs16993485    6196511       40   -0.01733    0.04171   0.004525  -0.4156         0.68 
  19   rs138751440    6196808       40   -0.01922     0.0452   0.004738  -0.4253        0.673 
  19   rs149289785    6196816       40   -0.01922     0.0452   0.004738  -0.4253        0.673 
  19   rs573031616    6196856       40   -0.01733    0.04171   0.004525  -0.4156         0.68 
  19   rs545117903    6196889       40   -0.03199    0.04921      0.011  -0.6501       0.5196 
  19   rs546106520    6196897       40   -0.01733    0.04171   0.004525  -0.4156         0.68 
  19   rs190068273    6196955       40   -0.03199    0.04921      0.011  -0.6501       0.5196 
  19   rs181609336    6196968       40   0.009149     0.0539  0.0007575   0.1697       0.8661 
  19   rs113639887    6197008       40   -0.01733    0.04171   0.004525  -0.4156         0.68 
  19    rs62108665    6197104       40   -0.03675    0.04477    0.01742  -0.8209       0.4168 
  19   rs141790353    6197145       40   -0.01733    0.04171   0.004525  -0.4156         0.68 
  19   rs184804298    6197219       40   -0.08083     0.0637    0.04065   -1.269       0.2122 
  19   rs185185746    6197274       40    0.06695    0.08165    0.01738   0.8199       0.4174 
  19   rs112373427    6197385       40   -0.01733    0.04171   0.004525  -0.4156         0.68 
  19     rs9676427    6197675       40   -0.03199    0.04921      0.011  -0.6501       0.5196 
  19     rs9676603    6197690       40    -0.0153    0.03899   0.004035  -0.3923        0.697 
  19   rs112748429    6197758       40   0.009149     0.0539  0.0007575   0.1697       0.8661 
  19   rs111874628    6197913       40   0.009149     0.0539  0.0007575   0.1697       0.8661 
  19     rs8101331    6197951       40   -0.01733    0.04171   0.004525  -0.4156         0.68 
  19   rs143389170    6197976       40   -0.03199    0.04921      0.011  -0.6501       0.5196 
  19   rs147965454    6197989       40   -0.03199    0.04921      0.011  -0.6501       0.5196 
  19     rs8104166    6198001       40   -0.01733    0.04171   0.004525  -0.4156         0.68 
  19     rs8107780    6198089       40   -0.01733    0.04171   0.004525  -0.4156         0.68 
  19   rs138702586    6198090       40   0.009149     0.0539  0.0007575   0.1697       0.8661 
  19    rs11394474    6198108       40   -0.01733    0.04171   0.004525  -0.4156         0.68 
  19   rs113192111    6198114       40   -0.01733    0.04171   0.004525  -0.4156         0.68 
  19    rs80130080    6198205       40   -0.08083     0.0637    0.04065   -1.269       0.2122 
  19     rs8104855    6198216       40   0.009149     0.0539  0.0007575   0.1697       0.8661 
  19    rs78817552    6198267       40   -0.08083     0.0637    0.04065   -1.269       0.2122 
  19     rs8104988    6198341       40   -0.01733    0.04171   0.004525  -0.4156         0.68 
  19   rs114930194    6198428       40   -0.03199    0.04921      0.011  -0.6501       0.5196 
  19   rs111399908    6198509       40   0.009149     0.0539  0.0007575   0.1697       0.8661 
  19    rs74558719    6198520       40   -0.01733    0.04171   0.004525  -0.4156         0.68 
  19     rs8108353    6198533       40   -0.01733    0.04171   0.004525  -0.4156         0.68 
  19   rs116746536    6198658       40   -0.03199    0.04921      0.011  -0.6501       0.5196 
  19   rs113825545    6198681       40   -0.01733    0.04171   0.004525  -0.4156         0.68 
  19   rs111528027    6198696       40   -0.01733    0.04171   0.004525  -0.4156         0.68 
  19   rs113187952    6198914       40   -0.01733    0.04171   0.004525  -0.4156         0.68 
  19   rs534371614    6198965       40     -0.101    0.04723     0.1075   -2.139      0.03893 
  19   rs112857043    6199077       40   -0.01733    0.04171   0.004525  -0.4156         0.68 
  19    rs79713058    6199152       40   -0.01733    0.04171   0.004525  -0.4156         0.68 
  19   rs114351279    6199339       40   -0.03199    0.04921      0.011  -0.6501       0.5196 
  19    rs77926240    6199350       40   -0.03199    0.04921      0.011  -0.6501       0.5196 
  19   rs115440210    6199398       40   -0.03199    0.04921      0.011  -0.6501       0.5196 
  19   rs114281951    6199432       40   -0.07771    0.06805    0.03318   -1.142       0.2606 
  19    rs16989886    6199513       40   -0.03396    0.03545    0.02358  -0.9579       0.3442 
  19    rs77051078    6199520       40   -0.03199    0.04921      0.011  -0.6501       0.5196 
  19   rs112467798    6199575       40   0.009149     0.0539  0.0007575   0.1697       0.8661 
  19   rs146301363    6199681       40   -0.08083     0.0637    0.04065   -1.269       0.2122 
  19   rs554544561    6199691       40   -0.03199    0.04921      0.011  -0.6501       0.5196 
  19   rs112285185    6199693       40   -0.01733    0.04171   0.004525  -0.4156         0.68 
  19   rs573854295    6199695       40   -0.03199    0.04921      0.011  -0.6501       0.5196 
  19    rs16989890    6199833       40     0.0141    0.03786   0.003634   0.3723       0.7118 
  19    rs78593317    6199880       40   -0.01733    0.04171   0.004525  -0.4156         0.68 
  19   rs114040522    6199942       40   -0.03199    0.04921      0.011  -0.6501       0.5196 
  19   rs146307515    6200188       40   -0.03199    0.04921      0.011  -0.6501       0.5196 
  19   rs148521637    6200207       40   -0.03199    0.04921      0.011  -0.6501       0.5196 
  19    rs12460676    6200243       40   -0.02312    0.03841   0.009446   -0.602       0.5508 
  19   rs115067265    6200339       40   -0.03199    0.04921      0.011  -0.6501       0.5196 
  19   rs116198389    6200435       40  -0.004242    0.04761  0.0002089  -0.0891       0.9295 
  19   rs115021674    6200457       40  -0.004242    0.04761  0.0002089  -0.0891       0.9295 
  19   rs191306508    6200589       40    0.04904    0.07429    0.01134   0.6601       0.5131 
  19     rs1975154    6200700       40  -0.006773    0.03906  0.0007909  -0.1734       0.8632 
  19     rs1975155    6200704       40  -0.009731    0.03573   0.001948  -0.2724       0.7868 
  19   rs112735650    6200741       40    -0.0194    0.05383   0.003407  -0.3604       0.7205 
  19     rs1975156    6200755       40   -0.01772    0.04429   0.004194  -0.4001       0.6913 
  19   rs188246260    6200779       40   -0.06336    0.06422    0.02498  -0.9867       0.3301 
  19     rs1975157    6200780       40  -0.003922    0.03683  0.0002984  -0.1065       0.9157 
  19     rs1975158    6200784       40    -0.0122    0.03246   0.003706   -0.376        0.709 
  19   rs566688497    6200796       40     0.0649     0.0684    0.02314   0.9488       0.3487 
  19   rs180694832    6200800       40    0.06628    0.07394     0.0207   0.8963       0.3757 
  19     rs1975159    6200819       40 -0.0001435    0.03646  4.077e-07 -0.003936       0.9969 
  19   rs572642593    6200981       40    0.09793    0.08082    0.03719    1.212       0.2331 
  19   rs141854129    6201110       40   -0.03274     0.0822   0.004159  -0.3984       0.6926 
  19    rs57018641    6201269       40    0.02845    0.03883    0.01393   0.7326       0.4683 
  19   rs113509666    6201326       40    0.01737    0.03739   0.005645   0.4645        0.645 
  19    rs77804286    6201619       40   0.006643      0.033   0.001065   0.2013       0.8416 
  19    rs78666638    6201741       40   0.007058    0.03273   0.001222   0.2156       0.8304 
  19    rs17271931    6202064       40    0.01514     0.0342   0.005129   0.4426       0.6606 
  19    rs16993488    6202094       40  -0.008271    0.03161   0.001798  -0.2616        0.795 
  19   rs114192833    6202096       40     0.0649     0.0684    0.02314   0.9488       0.3487 
  19     rs8112571    6202261       40  -0.008271    0.03161   0.001798  -0.2616        0.795 
  19     rs8113611    6202425       40  -0.008271    0.03161   0.001798  -0.2616        0.795 
  19     rs4807845    6202564       40  -0.008271    0.03161   0.001798  -0.2616        0.795 
  19   rs527545300    6202615       40   -0.03137    0.04161    0.01474  -0.7539       0.4555 
  19   rs149295826    6202615       40    -0.0169     0.0324   0.007107  -0.5215        0.605 
  19   rs112732413    6202622       40   0.005752    0.06177  0.0002281  0.09311       0.9263 
  19    rs11878309    6202626       40  -0.008271    0.03161   0.001798  -0.2616        0.795 
  19     rs2335629    6203146       40  -0.008271    0.03161   0.001798  -0.2616        0.795 
  19    rs80007334    6203409       40   -0.04837    0.04696    0.02717    -1.03       0.3095 
  19   rs200118228    6203717       40   -0.03499    0.04813    0.01372   -0.727       0.4717 
  19   rs144734970    6203982       40   -0.09258    0.07319     0.0404   -1.265       0.2136 
  19     rs4807846    6204129       40   -0.00939    0.03604   0.001783  -0.2606       0.7958 
  19    rs76404092    6204243       40   -0.01184    0.03788   0.002564  -0.3125       0.7564 
  19     rs1465699    6204903       40   -0.08185    0.04866     0.0693   -1.682       0.1008 
  19   rs114222421    6205011       40    0.02858    0.06487   0.005083   0.4406        0.662 
  19     rs4807848    6205631       40    0.03578     0.0615   0.008826   0.5817       0.5642 
  19    rs10425093    6205825       40   -0.07537    0.04266    0.07589   -1.767      0.08534 
  19    rs79264940    6205970       40    0.03514    0.03642    0.02391   0.9649       0.3407 
  19    rs10406443    6206111       40   -0.07537    0.04266    0.07589   -1.767      0.08534 
  19    rs17468222    6206196       40  -0.002975    0.04318  0.0001249  -0.0689       0.9454 
  19   rs117153603    6206261       40 -4.436e-05    0.03684  3.816e-08 -0.001204        0.999 
  19   rs113853092    6206324       40    0.07824    0.06046    0.04221    1.294       0.2034 
  19    rs10407672    6206349       40    0.01462    0.03421   0.004784   0.4274       0.6715 
  19   rs112758650    6206760       40    0.03514    0.03642    0.02391   0.9649       0.3407 
  19   rs150933933    6206957       40   -0.08751    0.07336     0.0361   -1.193       0.2403 
  19   rs149113859    6207525       40    0.01215    0.04757   0.001713   0.2553       0.7999 
  19    rs76411198    6207707       40    0.08149    0.04895    0.06797    1.665       0.1042 
  19    rs10413643    6207737       40   -0.07632    0.04917    0.05961   -1.552       0.1289 
  19   rs527945843    6208075       40   0.003169    0.04372  0.0001382  0.07248       0.9426 
  19    rs10421788    6208095       40   -0.04572    0.03298    0.04814   -1.386       0.1737 
  19     rs5826921    6208532       40   -0.08042    0.04773    0.06951   -1.685       0.1002 
  19     rs7256282    6210058       40   0.005015    0.05392  0.0002276  0.09302       0.9264 
  19    rs10421603    6210218       40    0.08149    0.04895    0.06797    1.665       0.1042 
  19    rs11085164    6211876       40    0.01829    0.05384   0.003028   0.3397       0.7359 
  19   rs114406449    6212099       40    0.02525    0.07461   0.003005   0.3384       0.7369 
  19   rs558549170    6212279       40    0.08149    0.04895    0.06797    1.665       0.1042 
  19    rs11553930    6212282       40  3.789e-05    0.04177  2.166e-08 0.0009072       0.9993 
  19     rs3833294    6212375       40     0.1003    0.06297    0.06259    1.593       0.1195 
  19    rs11669692    6214291       40   -0.02647    0.03385    0.01583  -0.7819       0.4391 
  19     rs4807849    6214725       40    0.06396    0.04109    0.05994    1.557       0.1279 
  19    rs58121503    6214858       40   -0.01837    0.04599   0.004182  -0.3995       0.6918 
  19     rs3787073    6215042       40   -0.02261    0.03731   0.009568  -0.6059       0.5482 
  19   rs148973637    6215184       40    0.05026    0.08197   0.009797   0.6132       0.5434 
  19    rs76163874    6215425       40    -0.1063     0.0727    0.05325   -1.462        0.152 
  19   rs147564437    6215958       40  -0.005432     0.0476  0.0003425  -0.1141       0.9098 
  19   rs114854496    6217462       40    0.05026    0.08197   0.009797   0.6132       0.5434 
  19   rs115185572    6217669       40      0.156     0.0703     0.1147    2.219      0.03253 
  19     rs2233192    6217884       40   -0.01472     0.0484   0.002429  -0.3042       0.7627 
  19   rs116618915    6218419       40   -0.08019    0.08134    0.02494  -0.9859       0.3304 
  19   rs114300350    6218502       40       0.12    0.06641    0.07914    1.807      0.07866 
  19   rs114927457    6218624       40       0.12    0.06641    0.07914    1.807      0.07866 
  19   rs114099198    6219804       40    0.06092    0.08177     0.0144    0.745       0.4609 
  19    rs77869671    6219997       40   0.008886    0.04208   0.001172   0.2111       0.8339 
  19    rs58637222    6219998       40  -0.007974    0.04436  0.0008494  -0.1797       0.8583 
  19    rs13346047    6220103       40   -0.01448    0.03062   0.005847  -0.4727       0.6391 
  19    rs73555966    6220609       40   -0.01472     0.0484   0.002429  -0.3042       0.7627 
  19   rs116714918    6221287       40    0.04118     0.0821   0.006576   0.5015       0.6189 
  19     rs3787070    6221751       40   -0.01448    0.03062   0.005847  -0.4727       0.6391 
  19     rs3787069    6221887       40    0.03885     0.0344    0.03248    1.129       0.2658 
  19     rs2233191    6222728       40   -0.01472     0.0484   0.002429  -0.3042       0.7627 
  19    rs78473740    6222853       40   -0.02066    0.03893   0.007359  -0.5308       0.5987 
  19    rs55817395    6223312       40   -0.01472     0.0484   0.002429  -0.3042       0.7627 
  19     rs3787067    6223630       40   -0.07011    0.07385    0.02317  -0.9494       0.3484 
  19     rs3787066    6223974       40   -0.03451    0.04481    0.01537  -0.7702        0.446 
  19    rs10415151    6224046       40    0.04161    0.03664    0.03283    1.136       0.2632 
  19    rs77170391    6224514       40    0.03971    0.03761     0.0285    1.056       0.2977 
  19    rs62108673    6224574       40   -0.03733    0.03644    0.02687   -1.024       0.3121 
  19    rs35255991    6224683       40   -0.02853    0.03473    0.01745  -0.8215       0.4165 
  19    rs12980100    6224780       40    0.05185    0.04557    0.03295    1.138       0.2623 
  19    rs59941129    6224820       40   -0.01472     0.0484   0.002429  -0.3042       0.7627 
  19    rs12980282    6224827       40   -0.03451    0.04481    0.01537  -0.7702        0.446 
  19    rs56787791    6224841       40  -0.007974    0.04436  0.0008494  -0.1797       0.8583 
  19    rs59675107    6225169       40   -0.01472     0.0484   0.002429  -0.3042       0.7627 
  19    rs75883363    6225176       40     0.1054    0.05114     0.1006    2.061      0.04617 
  19     rs8106567    6225281       40   -0.01472     0.0484   0.002429  -0.3042       0.7627 
  19     rs4807064    6225896       40     0.0178      0.034   0.007157   0.5234       0.6037 
  19   rs111345878    6225952       40    0.05026    0.08197   0.009797   0.6132       0.5434 
  19     rs4807065    6226006       40     0.0178      0.034   0.007157   0.5234       0.6037 
  19   rs115386585    6226667       40    0.05026    0.08197   0.009797   0.6132       0.5434 
  19   rs114640829    6226899       40     0.1054    0.05114     0.1006    2.061      0.04617 
  19    rs74677083    6227175       40     0.1054    0.05114     0.1006    2.061      0.04617 
  19    rs73555973    6227976       40   -0.01518    0.04711   0.002725  -0.3222        0.749 
  19    rs76410220    6227995       40    0.06092    0.08177     0.0144    0.745       0.4609 
  19    rs73555975    6228033       40   -0.01518    0.04711   0.002725  -0.3222        0.749 
  19    rs56090725    6228471       40   -0.01472     0.0484   0.002429  -0.3042       0.7627 
  19    rs58921874    6228505       40   -0.04515    0.06134    0.01406  -0.7361       0.4662 
  19    rs57546416    6228523       40   -0.02699    0.03561     0.0149   -0.758       0.4531 
  19    rs78598969    6228748       40    0.05026    0.08197   0.009797   0.6132       0.5434 
  19   rs115310879    6228899       40     0.1054    0.05114     0.1006    2.061      0.04617 
  19    rs10414187    6228935       40   -0.03891    0.05178    0.01464  -0.7513       0.4571 
  19    rs11667671    6228973       40     0.0178      0.034   0.007157   0.5234       0.6037 
  19    rs11673505    6229037       40    0.03085    0.03702    0.01795   0.8333       0.4099 
  19     rs3787062    6229287       40   -0.03891    0.05178    0.01464  -0.7513       0.4571 
  19    rs12978261    6229381       40     0.0178      0.034   0.007157   0.5234       0.6037 
  19     rs3787061    6229482       40   -0.03451    0.04481    0.01537  -0.7702        0.446 
  19    rs13382158    6229695       40    0.03914    0.03631    0.02966    1.078       0.2879 
  19    rs12462141    6230225       40    0.01829    0.05384   0.003028   0.3397       0.7359 
  19     rs2288890    6230241       40   -0.03557    0.04475    0.01636  -0.7949       0.4316 
  19     rs7250380    6230289       40    0.00364    0.03339  0.0003125    0.109       0.9138 
  19     rs2233188    6230692       40    0.06821    0.04032    0.07005    1.692      0.09886 
  19     rs2233186    6230751       40   -0.01472     0.0484   0.002429  -0.3042       0.7627 
  19     rs2233185    6230771       40   -0.03451    0.04481    0.01537  -0.7702        0.446 
  19     rs3787059    6231056       40     0.0178      0.034   0.007157   0.5234       0.6037 
  19    rs10402403    6231495       40    0.06526     0.0398    0.06607     1.64       0.1093 
  19   rs149360309    6231759       40    0.05026    0.08197   0.009797   0.6132       0.5434 
  19    rs76135170    6231927       40   -0.01472     0.0484   0.002429  -0.3042       0.7627 
  19    rs16993498    6231933       40   -0.03451    0.04481    0.01537  -0.7702        0.446 
  19    rs62108700    6232164       40    0.01829    0.05384   0.003028   0.3397       0.7359 
  19    rs12710084    6232171       40   -0.03891    0.05178    0.01464  -0.7513       0.4571 
  19    rs13343298    6232179       40    0.06821    0.04032    0.07005    1.692      0.09886 
  19     rs2335626    6232429       40   -0.03557    0.04475    0.01636  -0.7949       0.4316 
  19    rs11085165    6232987       40 -0.0008274    0.03607  1.385e-05 -0.02294       0.9818 
  19    rs16993501    6233345       40  -0.007731    0.04716  0.0007068  -0.1639       0.8706 
  19     rs3787058    6233431       40   -0.03891    0.05178    0.01464  -0.7513       0.4571 
  19     rs8103010    6233818       40   -0.01472     0.0484   0.002429  -0.3042       0.7627 
  19     rs3837998    6233917       40  -0.005268     0.0692  0.0001525 -0.07613       0.9397 
  19   rs116348910    6234097       40     0.1054    0.05114     0.1006    2.061      0.04617 
  19    rs11668210    6234326       40    -0.0154    0.03579   0.004847  -0.4302       0.6695 
  19     rs8111706    6235332       40   -0.03891    0.05178    0.01464  -0.7513       0.4571 
  19   rs115144574    6235746       40    0.05026    0.08197   0.009797   0.6132       0.5434 
  19    rs10405572    6236598       40     0.1054    0.05114     0.1006    2.061      0.04617 
  19    rs77414006    6236728       40  -0.005432     0.0476  0.0003425  -0.1141       0.9098 
  19    rs28630864    6237885       40     0.1054    0.05114     0.1006    2.061      0.04617 
  19     rs4807852    6238183       40   -0.03451    0.04481    0.01537  -0.7702        0.446 
  19    rs28472921    6238201       40     0.1054    0.05114     0.1006    2.061      0.04617 
  19     rs1865061    6238414       40   -0.05192    0.04511    0.03368   -1.151        0.257 
  19    rs71941306    6238837       40    0.04001     0.0327     0.0379    1.224       0.2287 
  19   rs199737432    6239740       40   -0.08209    0.07352    0.03176   -1.116       0.2712 
  19    rs10588264    6239752       40   -0.01472     0.0484   0.002429  -0.3042       0.7627 
  19    rs76513798    6240115       40    0.06821    0.04032    0.07005    1.692      0.09886 
  19    rs75975430    6240249       40    0.06821    0.04032    0.07005    1.692      0.09886 
  19    rs73920615    6240390       40   -0.01472     0.0484   0.002429  -0.3042       0.7627 
  19    rs10404571    6240821       40    0.06821    0.04032    0.07005    1.692      0.09886 
  19    rs11448298    6241432       40   -0.03451    0.04481    0.01537  -0.7702        0.446 
  19    rs11448299    6241493       40   -0.03451    0.04481    0.01537  -0.7702        0.446 
  19   rs115397388    6241949       40    -0.0281    0.07458   0.003722  -0.3768       0.7085 
  19    rs75795770    6241954       40  -0.005432     0.0476  0.0003425  -0.1141       0.9098 
  19    rs73555994    6241972       40   -0.01472     0.0484   0.002429  -0.3042       0.7627 
  19    rs74725466    6242339       40   -0.07724    0.08141    0.02314  -0.9488       0.3487 
  19     rs3787056    6242806       40 -0.0006219    0.03429  8.657e-06 -0.01814       0.9856 
  19    rs79973215    6243036       40    -0.0281    0.07458   0.003722  -0.3768       0.7085 
  19    rs11445393    6243674       40   -0.03891    0.05178    0.01464  -0.7513       0.4571 
  19     rs7255444    6243916       40   -0.03451    0.04481    0.01537  -0.7702        0.446 
  19    rs75342878    6244107       40    0.07263    0.03946    0.08184     1.84      0.07354 
  19     rs4807069    6244687       40   0.002088    0.03986  7.224e-05   0.0524       0.9585 
  19     rs4807070    6244845       40  -0.001206     0.0334  3.433e-05 -0.03612       0.9714 
  19    rs71172798    6245268       40 -0.0006219    0.03429  8.657e-06 -0.01814       0.9856 
  19     rs9676474    6245697       40 -0.0006219    0.03429  8.657e-06 -0.01814       0.9856 
  19    rs71172799    6245740       40 -0.0006219    0.03429  8.657e-06 -0.01814       0.9856 
  19    rs11085166    6246353       40 -0.0006219    0.03429  8.657e-06 -0.01814       0.9856 
  19    rs73555996    6246447       40   -0.01472     0.0484   0.002429  -0.3042       0.7627 
  19    rs10414026    6246479       40   -0.02822    0.04566   0.009951   -0.618       0.5403 
  19    rs11672124    6246695       40   -0.05444    0.03477    0.06058   -1.565       0.1258 
  19    rs75228027    6246936       40    -0.1174    0.08014    0.05344   -1.465       0.1512 
  19     rs4807071    6246999       40    0.01829    0.05384   0.003028   0.3397       0.7359 
  19    rs73555997    6247109       40   -0.01472     0.0484   0.002429  -0.3042       0.7627 
  19    rs73920621    6247245       40   -0.01472     0.0484   0.002429  -0.3042       0.7627 
  19      rs952235    6247377       40   0.003711    0.03645  0.0002726   0.1018       0.9195 
  19    rs75726088    6247442       40     0.1054    0.05114     0.1006    2.061      0.04617 
  19    rs79321491    6247448       40    0.05026    0.08197   0.009797   0.6132       0.5434 
  19   rs142736560    6247463       40   -0.04298    0.07439   0.008707  -0.5777       0.5668 
  19   rs143085211    6247887       40  -0.003305    0.03503  0.0002342 -0.09435       0.9253 
  19    rs77353826    6248213       40    0.04455    0.08205   0.007696   0.5429       0.5904 
  19   rs115578073    6248386       40    0.05026    0.08197   0.009797   0.6132       0.5434 
  19    rs61572044    6249646       40   -0.07251     0.0682    0.02889   -1.063       0.2944 
  19     rs7250781    6250911       40   -0.01472     0.0484   0.002429  -0.3042       0.7627 
  19     rs7249425    6251121       40   -0.03988    0.04014    0.02531  -0.9934       0.3268 
  19    rs73556000    6251534       40   -0.03998    0.04067     0.0248   -0.983       0.3318 
  19    rs11307954    6251780       40    0.00364    0.03339  0.0003125    0.109       0.9138 
  19    rs10414303    6251857       40     0.1054    0.05114     0.1006    2.061      0.04617 
  19    rs12150871    6252925       40   -0.03729     0.0449    0.01783  -0.8305       0.4114 
  19    rs12150936    6253137       40   -0.05444    0.03477    0.06058   -1.565       0.1258 
  19    rs12151133    6253152       40   -0.05444    0.03477    0.06058   -1.565       0.1258 
  19   rs145191620    6253232       40     0.1054    0.05114     0.1006    2.061      0.04617 
  19   rs148727608    6253233       40   -0.07251     0.0682    0.02889   -1.063       0.2944 
  19   rs142324633    6253240       40     0.1054    0.05114     0.1006    2.061      0.04617 
  19    rs12710085    6254280       40    0.00364    0.03339  0.0003125    0.109       0.9138 
  19    rs73556002    6254419       40   -0.03988    0.04014    0.02531  -0.9934       0.3268 
  19    rs10407833    6254452       40     0.1054    0.05114     0.1006    2.061      0.04617 
  19    rs13382119    6254463       40    0.00364    0.03339  0.0003125    0.109       0.9138 
  19    rs73557904    6254813       40   -0.01472     0.0484   0.002429  -0.3042       0.7627 
  19      rs954761    6254973       40    0.05351    0.06129    0.01967   0.8732       0.3881 
  19   rs540607409    6254992       40   -0.04294    0.04462    0.02379  -0.9623        0.342 
  19   rs376990145    6256231       40   0.001777    0.03646   6.25e-05  0.04873       0.9614 
  19    rs56014824    6256690       40   -0.01472     0.0484   0.002429  -0.3042       0.7627 
  19    rs55965692    6256848       40   -0.01472     0.0484   0.002429  -0.3042       0.7627 
  19    rs80326600    6257146       40      0.114    0.06235    0.08085    1.828      0.07536 
  19    rs35763390    6257229       40    0.00364    0.03339  0.0003125    0.109       0.9138 
  19    rs34616406    6257343       40   -0.05444    0.03477    0.06058   -1.565       0.1258 
  19    rs35846864    6257407       40    0.01477    0.04432   0.002913   0.3332       0.7408 
  19    rs34406905    6257475       40   -0.05444    0.03477    0.06058   -1.565       0.1258 
  19    rs10404282    6257673       40     0.1054    0.05114     0.1006    2.061      0.04617 
  19    rs10412736    6258025       40     0.1054    0.05114     0.1006    2.061      0.04617 
  19   rs191354398    6258244       40    -0.1174    0.08014    0.05344   -1.465       0.1512 
  19    rs10418789    6258293       40     0.1054    0.05114     0.1006    2.061      0.04617 
  19   rs114579139    6258436       40    0.05026    0.08197   0.009797   0.6132       0.5434 
  19     rs4807854    6258557       40    0.01829    0.05384   0.003028   0.3397       0.7359 
  19    rs10412164    6258841       40     0.1054    0.05114     0.1006    2.061      0.04617 
  19    rs10412417    6258955       40   -0.03729     0.0449    0.01783  -0.8305       0.4114 
  19    rs73557908    6259227       40   -0.01472     0.0484   0.002429  -0.3042       0.7627 
  19   rs116785610    6259839       40    -0.1174    0.08014    0.05344   -1.465       0.1512 
  19   rs114895735    6260213       40    0.05026    0.08197   0.009797   0.6132       0.5434 
  19    rs10404928    6260771       40     0.1054    0.05114     0.1006    2.061      0.04617 
  19    rs10403521    6260822       40   -0.03729     0.0449    0.01783  -0.8305       0.4114 
  19    rs11666266    6260877       40    0.00364    0.03339  0.0003125    0.109       0.9138 
  19     rs4807856    6261324       40    -0.0728    0.04374    0.06795   -1.664       0.1043 
  19   rs116258890    6261416       40     0.1054    0.05114     0.1006    2.061      0.04617 
  19   rs114735679    6261449       40     0.1054    0.05114     0.1006    2.061      0.04617 
  19     rs4807857    6261555       40   -0.02649     0.0347     0.0151  -0.7633         0.45 
  19   rs556152203    6261652       40  7.019e-05    0.03919  8.439e-08 0.001791       0.9986 
  19     rs3787054    6261777       40    0.03347    0.03472    0.02387    0.964       0.3412 
  19   rs115321934    6262057       40    -0.1174    0.08014    0.05344   -1.465       0.1512 
  19   rs116565827    6262225       40    -0.1174    0.08014    0.05344   -1.465       0.1512 
  19     rs2227261    6262355       40    0.05908    0.03656     0.0643    1.616       0.1144 
  19     rs1865062    6262536       40     0.1054    0.05114     0.1006    2.061      0.04617 
  19    rs73557971    6262615       40   -0.01472     0.0484   0.002429  -0.3042       0.7627 
  19     rs7258356    6263098       40   -0.06408    0.04395    0.05298   -1.458       0.1531 
  19    rs61349587    6264295       40   -0.01518    0.04711   0.002725  -0.3222        0.749 
  19   rs146950743    6264748       40     0.1054    0.05114     0.1006    2.061      0.04617 
  19   rs201284176    6264940       40    -0.1174    0.08014    0.05344   -1.465       0.1512 
  19   rs142281506    6265058       40    0.04374    0.03387    0.04205    1.291       0.2043 
  19     rs5826925    6265060       40    -0.1006    0.07292    0.04768   -1.379       0.1759 
  19   rs114907000    6265795       40    0.04547    0.07435   0.009746   0.6116       0.5445 
  19    rs34890541    6266251       40    0.01829    0.05384   0.003028   0.3397       0.7359 
  19   rs148748105    6266584       40     0.1054    0.05114     0.1006    2.061      0.04617 
  19    rs35564420    6266614       40    0.00364    0.03339  0.0003125    0.109       0.9138 
  19    rs12979828    6266778       40   -0.02822    0.04566   0.009951   -0.618       0.5403 
  19    rs10402968    6267143       40   -0.03891    0.05178    0.01464  -0.7513       0.4571 
  19    rs34411333    6267413       40    0.03495    0.04813    0.01369   0.7263       0.4721 
  19   rs114767652    6267490       40    0.05026    0.08197   0.009797   0.6132       0.5434 
  19    rs10404353    6267722       40     0.1054    0.05114     0.1006    2.061      0.04617 
  19    rs10405167    6267757       40    0.08763    0.05019    0.07426    1.746      0.08891 
  19     rs8099971    6267789       40   -0.03891    0.05178    0.01464  -0.7513       0.4571 
  19     rs8103443    6267813       40   -0.01472     0.0484   0.002429  -0.3042       0.7627 
  19     rs1560694    6267827       40    -0.0362    0.04516    0.01663  -0.8016       0.4278 
  19    rs35691704    6268406       40    0.00364    0.03339  0.0003125    0.109       0.9138 
  19    rs56132639    6268966       40  -0.006844     0.0469  0.0005602  -0.1459       0.8847 
  19    rs79668571    6269729       40     0.1421    0.06081     0.1257    2.337      0.02481 
  19     rs3787053    6269738       40   -0.03891    0.05178    0.01464  -0.7513       0.4571 
  19    rs76176043    6269868       40   0.008886    0.04208   0.001172   0.2111       0.8339 
  19     rs8104540    6270112       40    0.00364    0.03339  0.0003125    0.109       0.9138 
  19     rs8103614    6270400       40    0.00364    0.03339  0.0003125    0.109       0.9138 
  19     rs2233181    6271478       40    0.01829    0.05384   0.003028   0.3397       0.7359 
  19   rs114726199    6271787       40    0.05026    0.08197   0.009797   0.6132       0.5434 
  19    rs60158934    6271965       40   -0.01315    0.04334   0.002416  -0.3033       0.7633 
  19    rs10407907    6272407       40   -0.05332    0.03605    0.05444   -1.479       0.1473 
  19    rs11673545    6272493       40    0.00364    0.03339  0.0003125    0.109       0.9138 
  19     rs9916953    6272573       40     0.1054    0.05114     0.1006    2.061      0.04617 
  19   rs115802879    6272778       40      0.156     0.0703     0.1147    2.219      0.03253 
  19   rs114426250    6272849       40    -0.1174    0.08014    0.05344   -1.465       0.1512 
  19     rs7258848    6272952       40  -0.006668    0.03586   0.000909  -0.1859       0.8535 
  19     rs7246943    6273137       40  -0.006765    0.03586  0.0009357  -0.1886       0.8514 
  19     rs4807858    6273140       40   -0.02901    0.04184    0.01249  -0.6933       0.4923 
  19    rs62106563    6273862       40  3.789e-05    0.04177  2.166e-08 0.0009072       0.9993 
  19    rs62106564    6274094       40   0.006755    0.03605  0.0009229   0.1874       0.8524 
  19     rs8106182    6274276       40   0.004319    0.03779  0.0003437   0.1143       0.9096 
  19   rs112758849    6274684       40     0.1054    0.05114     0.1006    2.061      0.04617 
  19      rs892058    6275584       40   0.004293    0.03779  0.0003395   0.1136       0.9101 
  19      rs892059    6275839       40   -0.02822    0.04566   0.009951   -0.618       0.5403 
  19      rs892060    6275910       40  3.789e-05    0.04177  2.166e-08 0.0009072       0.9993 
  19    rs10425549    6275928       40    0.07457    0.04924    0.05691    1.514       0.1382 
  19      rs892061    6276034       40   0.004293    0.03779  0.0003395   0.1136       0.9101 
  19     rs6510880    6276235       40  3.789e-05    0.04177  2.166e-08 0.0009072       0.9993 
  19   rs139228034    6276871       40   -0.07724    0.08141    0.02314  -0.9488       0.3487 
  19   rs115581057    6277226       40    -0.1174    0.08014    0.05344   -1.465       0.1512 
  19    rs76606052    6277355       40   -0.01416    0.04841   0.002247  -0.2925       0.7715 
  19    rs67629164    6278449       40   -0.02719    0.03561    0.01511  -0.7636       0.4498 
  19    rs10221527    6278499       40    0.02568    0.03702    0.01251   0.6938        0.492 
  19     rs9304931    6278697       40    -0.0543    0.03286    0.06703   -1.652       0.1067 
  19   rs185464242    6279545       40    0.08473    0.06356    0.04467    1.333       0.1905 
  19   rs568724164    6280052       40      0.156     0.0703     0.1147    2.219      0.03253 
  19    rs62106609    6280067       40    0.03678    0.04809    0.01516   0.7647       0.4491 
  19    rs72980165    6280383       40    0.05475    0.03417    0.06331    1.603       0.1173 
  19     rs7259402    6280531       40    0.07712    0.08141    0.02307   0.9473       0.3495 
  19   rs113202071    6280805       40    0.05078    0.04157    0.03779    1.222       0.2294 
  19   rs115001942    6280946       40     0.1144    0.06667    0.07194    1.716      0.09425 
  19    rs56271545    6280996       40    0.05428    0.03535     0.0584    1.535        0.133 
  19    rs61433643    6281255       40    0.05078    0.04157    0.03779    1.222       0.2294 
  19    rs59674226    6281363       40    0.05078    0.04157    0.03779    1.222       0.2294 
  19    rs75906229    6281548       40    0.05078    0.04157    0.03779    1.222       0.2294 
  19    rs76937622    6281563       40    0.05078    0.04157    0.03779    1.222       0.2294 
  19    rs11881034    6281607       40    0.05869    0.03447    0.07087    1.703      0.09682 
  19    rs77896245    6281755       40    0.05078    0.04157    0.03779    1.222       0.2294 
  19    rs58389022    6282035       40    0.05078    0.04157    0.03779    1.222       0.2294 
  19    rs60740603    6282050       40    0.05078    0.04157    0.03779    1.222       0.2294 
  19    rs57673269    6282175       40    0.05078    0.04157    0.03779    1.222       0.2294 
  19    rs59685037    6282234       40    0.05621    0.04111    0.04689    1.367       0.1796 
  19    rs60510180    6282302       40    0.05078    0.04157    0.03779    1.222       0.2294 
  19    rs57051856    6282326       40    0.05078    0.04157    0.03779    1.222       0.2294 
  19    rs60672655    6282331       40    0.05078    0.04157    0.03779    1.222       0.2294 
  19    rs78306771    6282349       40    0.05078    0.04157    0.03779    1.222       0.2294 
  19     rs7252569    6282435       40   -0.02212    0.03344    0.01139  -0.6616       0.5122 
  19    rs74480537    6282468       40    0.05078    0.04157    0.03779    1.222       0.2294 
  19    rs62106611    6282495       40    0.03741    0.04568    0.01734   0.8189       0.4179 
  19    rs62106612    6282505       40    0.03741    0.04568    0.01734   0.8189       0.4179 
  19   rs145958414    6282520       40    0.05078    0.04157    0.03779    1.222       0.2294 
  19    rs55687961    6282522       40    0.05428    0.03535     0.0584    1.535        0.133 
  19   rs149284797    6282543       40    0.05078    0.04157    0.03779    1.222       0.2294 
  19    rs62106614    6282563       40    0.03741    0.04568    0.01734   0.8189       0.4179 
  19   rs148465822    6282577       40    0.05078    0.04157    0.03779    1.222       0.2294 
  19    rs61315207    6282624       40    0.05078    0.04157    0.03779    1.222       0.2294 
  19    rs58791570    6282738       40    0.05078    0.04157    0.03779    1.222       0.2294 
  19    rs57554985    6282803       40    0.05078    0.04157    0.03779    1.222       0.2294 
  19    rs78285147    6282922       40    0.05078    0.04157    0.03779    1.222       0.2294 
  19    rs75623738    6282992       40    0.05078    0.04157    0.03779    1.222       0.2294 
  19    rs80199148    6283030       40    0.05078    0.04157    0.03779    1.222       0.2294 
  19   rs111657770    6283106       40    0.03741    0.04568    0.01734   0.8189       0.4179 
  19   rs150442126    6283192       40    0.07712    0.08141    0.02307   0.9473       0.3495 
  19    rs76574478    6283202       40    0.05078    0.04157    0.03779    1.222       0.2294 
  19    rs11286301    6283277       40   -0.02651    0.03488    0.01498  -0.7601       0.4519 
  19    rs75365495    6283319       40    0.05078    0.04157    0.03779    1.222       0.2294 
  19    rs79876197    6283471       40    0.05078    0.04157    0.03779    1.222       0.2294 
  19   rs140322474    6283512       40    0.01127    0.05067   0.001301   0.2225       0.8251 
  19   rs566658748    6283565       40     0.0298    0.04149    0.01339   0.7182        0.477 
  19     rs8107391    6283647       40    0.05078    0.04157    0.03779    1.222       0.2294 
  19     rs8107518    6283750       40    0.05078    0.04157    0.03779    1.222       0.2294 
  19     rs8107615    6283838       40    0.05078    0.04157    0.03779    1.222       0.2294 
  19    rs11880568    6284196       40    0.02484     0.0442   0.008244    0.562       0.5774 
  19   rs116224790    6284201       40  -0.005195    0.06604  0.0001629 -0.07867       0.9377 
  19    rs76793200    6284202       40    0.05078    0.04157    0.03779    1.222       0.2294 
  19     rs8182602    6284215       40    0.05078    0.04157    0.03779    1.222       0.2294 
  19     rs8182605    6284279       40    0.05078    0.04157    0.03779    1.222       0.2294 
  19   rs112319916    6284332       40    0.02933    0.05687   0.006951   0.5157        0.609 
  19    rs11883030    6284333       40    0.03741    0.04568    0.01734   0.8189       0.4179 
  19     rs8182603    6284342       40    0.05078    0.04157    0.03779    1.222       0.2294 
  19     rs8182458    6284418       40    0.05078    0.04157    0.03779    1.222       0.2294 
  19    rs11883051    6284455       40    0.03678    0.04809    0.01516   0.7647       0.4491 
  19   rs144182425    6284485       40    0.05078    0.04157    0.03779    1.222       0.2294 
  19     rs8182608    6284663       40    0.05078    0.04157    0.03779    1.222       0.2294 
  19     rs8100878    6284861       40    0.03741    0.04568    0.01734   0.8189       0.4179 
  19     rs8100859    6285016       40    0.05078    0.04157    0.03779    1.222       0.2294 
  19     rs8182466    6285142       40    0.05078    0.04157    0.03779    1.222       0.2294 
  19    rs55914652    6285425       40    0.03741    0.04568    0.01734   0.8189       0.4179 
  19   rs112637153    6285426       40    0.03741    0.04568    0.01734   0.8189       0.4179 
  19   rs111860102    6285456       40    0.04089    0.04139    0.02504    0.988       0.3294 
  19     rs8101709    6285720       40    0.03741    0.04568    0.01734   0.8189       0.4179 
  19    rs77378202    6285749       40    0.05078    0.04157    0.03779    1.222       0.2294 
  19     rs7408159    6285780       40    0.02484     0.0442   0.008244    0.562       0.5774 
  19    rs61572493    6285810       40   -0.06958    0.05594    0.03912   -1.244       0.2212 
  19     rs7408584    6285856       40    0.02484     0.0442   0.008244    0.562       0.5774 
  19    rs78923521    6285902       40    0.05078    0.04157    0.03779    1.222       0.2294 
  19    rs79117896    6286032       40    0.05078    0.04157    0.03779    1.222       0.2294 
  19    rs79809146    6286162       40    0.05078    0.04157    0.03779    1.222       0.2294 
  19    rs73920635    6286204       40   -0.06958    0.05594    0.03912   -1.244       0.2212 
  19    rs77048734    6286327       40    0.05078    0.04157    0.03779    1.222       0.2294 
  19    rs75873778    6286350       40    0.05078    0.04157    0.03779    1.222       0.2294 
  19     rs7251005    6286589       40    0.05428    0.03535     0.0584    1.535        0.133 
  19     rs7251448    6286590       40    0.03741    0.04568    0.01734   0.8189       0.4179 
  19    rs75518248    6286675       40    0.05078    0.04157    0.03779    1.222       0.2294 
  19     rs6510881    6286818       40    0.03741    0.04568    0.01734   0.8189       0.4179 
  19     rs6510882    6286952       40    0.05428    0.03535     0.0584    1.535        0.133 
  19    rs76369673    6286979       40    0.05078    0.04157    0.03779    1.222       0.2294 
  19     rs7253732    6287064       40    0.02933    0.05687   0.006951   0.5157        0.609 
  19    rs74761806    6287202       40    0.05078    0.04157    0.03779    1.222       0.2294 
  19     rs7254136    6287362       40    0.05428    0.03535     0.0584    1.535        0.133 
  19    rs28826689    6287386       40     0.1144    0.06667    0.07194    1.716      0.09425 
  19     rs8108233    6287519       40    0.05078    0.04157    0.03779    1.222       0.2294 
  19     rs8109041    6287523       40    0.05078    0.04157    0.03779    1.222       0.2294 
  19     rs8109289    6287757       40    0.05078    0.04157    0.03779    1.222       0.2294 
  19     rs8109671    6287758       40    0.05078    0.04157    0.03779    1.222       0.2294 
  19     rs6417193    6287971       40    0.03741    0.04568    0.01734   0.8189       0.4179 
  19    rs60373668    6288027       40  0.0001972     0.0692  2.137e-07 0.002849       0.9977 
  19     rs6510883    6288294       40   -0.04121    0.03234    0.04099   -1.274       0.2103 
  19     rs8113160    6288357       40    0.05078    0.04157    0.03779    1.222       0.2294 
  19   rs551756105    6288373       40    0.05542    0.04178    0.04426    1.327       0.1925 
  19   rs140077567    6288558       40   -0.06958    0.05594    0.03912   -1.244       0.2212 
  19     rs8113097    6288648       40    0.05078    0.04157    0.03779    1.222       0.2294 
  19    rs75234548    6288692       40  0.0001972     0.0692  2.137e-07 0.002849       0.9977 
  19     rs8112505    6288861       40    0.05078    0.04157    0.03779    1.222       0.2294 
  19     rs6510884    6289164       40    0.03741    0.04568    0.01734   0.8189       0.4179 
  19     rs6510885    6289194       40    0.03741    0.04568    0.01734   0.8189       0.4179 
  19     rs6510886    6289231       40    0.03741    0.04568    0.01734   0.8189       0.4179 
  19    rs56893263    6289256       40  0.0001972     0.0692  2.137e-07 0.002849       0.9977 
  19   rs115630322    6289349       40    0.07712    0.08141    0.02307   0.9473       0.3495 
  19    rs78420735    6289405       40    0.05078    0.04157    0.03779    1.222       0.2294 
  19    rs10409740    6289485       40   -0.02212    0.03344    0.01139  -0.6616       0.5122 
  19    rs61350505    6289662       40    0.05078    0.04157    0.03779    1.222       0.2294 
  19    rs60693247    6289734       40    0.05078    0.04157    0.03779    1.222       0.2294 
  19     rs6510887    6289990       40    0.03741    0.04568    0.01734   0.8189       0.4179 
  19   rs141814291    6290077       40     0.1144    0.06667    0.07194    1.716      0.09425 
  19    rs75522212    6290131       40    0.05078    0.04157    0.03779    1.222       0.2294 
  19   rs140043517    6290179       40    0.05078    0.04157    0.03779    1.222       0.2294 
  19   rs143677015    6290248       40    0.05078    0.04157    0.03779    1.222       0.2294 
  19     rs8100080    6290311       40    0.03741    0.04568    0.01734   0.8189       0.4179 
  19   rs139343576    6290401       40   -0.05103    0.05859    0.01957  -0.8709       0.3893 
  19   rs150039788    6290409       40   -0.06958    0.05594    0.03912   -1.244       0.2212 
  19     rs8100560    6290726       40    0.05078    0.04157    0.03779    1.222       0.2294 
  19     rs8113335    6290729       40    0.05078    0.04157    0.03779    1.222       0.2294 
  19   rs147257271    6290821       40    0.05078    0.04157    0.03779    1.222       0.2294 
  19     rs8102464    6291150       40    0.05078    0.04157    0.03779    1.222       0.2294 
  19    rs74770610    6291354       40    0.05078    0.04157    0.03779    1.222       0.2294 
  19     rs7249515    6291379       40    0.05078    0.04157    0.03779    1.222       0.2294 
  19     rs4807859    6291456       40    0.03741    0.04568    0.01734   0.8189       0.4179 
  19    rs73920636    6291887       40   -0.05739     0.0486     0.0354   -1.181        0.245 
  19     rs8104293    6291962       40   -0.04044    0.03864    0.02802   -1.047       0.3019 
  19     rs8107572    6292242       40  0.0001972     0.0692  2.137e-07 0.002849       0.9977 
  19    rs57858796    6292305       40   -0.06193    0.04741    0.04297   -1.306       0.1993 
  19     rs8111413    6292642       40    0.03741    0.04568    0.01734   0.8189       0.4179 
  19    rs11880688    6293370       40     0.0245    0.03704    0.01138   0.6615       0.5123 
  19    rs78787734    6294548       40   0.009872    0.03776   0.001796   0.2615       0.7952 
  19   rs140371793    6295117       40    -0.0295    0.08223   0.003375  -0.3587       0.7218 
  19    rs11085168    6295253       40    -0.0274     0.0331    0.01771  -0.8278       0.4129 
  19    rs12979430    6295405       40    0.03678    0.04809    0.01516   0.7647       0.4491 
  19    rs12609261    6295453       40    0.03678    0.04809    0.01516   0.7647       0.4491 
  19    rs12609263    6295482       40    0.03678    0.04809    0.01516   0.7647       0.4491 
  19     rs6510888    6295863       40    -0.0274     0.0331    0.01771  -0.8278       0.4129 
  19   rs141909129    6296358       40    0.07712    0.08141    0.02307   0.9473       0.3495 
  19     rs7255153    6296526       40    0.01926    0.03736   0.006948   0.5156       0.6091 
  19   rs112112241    6297246       40   -0.06125     0.0359    0.07115   -1.706      0.09616 
  19   rs113380725    6297762       40    0.01127    0.05067   0.001301   0.2225       0.8251 
  19    rs71174905    6298166       40   0.006698    0.03685  0.0008687   0.1818       0.8567 
  19   rs114771471    6298333       40  0.0001972     0.0692  2.137e-07 0.002849       0.9977 
  19     rs4807860    6298378       40    -0.0417    0.03543    0.03517   -1.177       0.2465 
  19   rs111248127    6299178       40    0.06182    0.04154    0.05506    1.488        0.145 
  19     rs4807076    6299303       40   -0.01891    0.04836   0.004008   -0.391        0.698 
  19   rs146744192    6299391       40    0.03457    0.03983    0.01944   0.8681       0.3908 
  19   rs111628433    6299476       40    0.04803    0.03312    0.05245     1.45       0.1552 
  19    rs10419276    6299570       40   -0.00464    0.04846  0.0002412 -0.09576       0.9242 
  19   rs202211958    6299822       40    0.01502    0.07468   0.001064   0.2011       0.8417 
  19    rs78349265    6299899       40   -0.03896    0.03343     0.0345   -1.165       0.2512 
  19    rs58843154    6299947       40   -0.01192    0.03489   0.003062  -0.3416       0.7345 
  19    rs55975667    6300001       40   -0.03896    0.03343     0.0345   -1.165       0.2512 
  19    rs77453866    6300002       40      0.022    0.08229   0.001878   0.2674       0.7906 
  19    rs11085169    6300023       40   -0.04895    0.05548    0.02007  -0.8822       0.3832 
  19    rs57665086    6300097       40   -0.03896    0.03343     0.0345   -1.165       0.2512 
  19    rs60418422    6300243       40   -0.02492    0.03307    0.01472  -0.7535       0.4558 
  19    rs58360930    6300279       40    0.02428    0.05089   0.005954   0.4771        0.636 
  19    rs59193589    6300362       40   -0.04692     0.0317    0.05449    -1.48       0.1472 
  19   rs113472278    6300401       40    0.05367    0.06865    0.01583   0.7818       0.4392 
  19    rs55802722    6300409       40   -0.04692     0.0317    0.05449    -1.48       0.1472 
  19    rs75367033    6300478       40      0.022    0.08229   0.001878   0.2674       0.7906 
  19    rs61362954    6300517       40   -0.05103    0.05859    0.01957  -0.8709       0.3893 
  19   rs201096888    6300518       40  -0.003601     0.0346   0.000285  -0.1041       0.9177 
  19   rs558783704    6300519       40    0.03356     0.0473    0.01307   0.7095       0.4823 
  19    rs11671543    6300698       40   -0.03855    0.03474    0.03139    -1.11       0.2741 
  19    rs74377821    6300706       40   -0.04692     0.0317    0.05449    -1.48       0.1472 
  19   rs148394273    6300766       40      0.022    0.08229   0.001878   0.2674       0.7906 
  19   rs112894867    6300785       40   -0.04692     0.0317    0.05449    -1.48       0.1472 
  19    rs80001883    6300830       40    -0.0576     0.0417    0.04782   -1.381       0.1752 
  19    rs11671329    6300890       40   -0.03109    0.03878    0.01664  -0.8019       0.4276 
  19   rs150524077    6301736       40    0.05367    0.06865    0.01583   0.7818       0.4392 
  19   rs113652494    6301824       40    0.03356     0.0473    0.01307   0.7095       0.4823 
  19   rs112341270    6301863       40    0.05871     0.0584    0.02591    1.005       0.3211 
  19    rs78913099    6301930       40    0.02428    0.05089   0.005954   0.4771        0.636 
  19    rs77475646    6302021       40    0.04031    0.03071    0.04338    1.313       0.1972 
  19    rs56952880    6302230       40  -0.001723    0.03514  6.328e-05 -0.04904       0.9611 
  19     rs7507334    6302246       40   -0.02805    0.03666    0.01517  -0.7651        0.449 
  19    rs61028670    6302532       40      0.022    0.08229   0.001878   0.2674       0.7906 
  19   rs537291756    6302658       40    0.05186    0.03722    0.04861    1.393       0.1716 
  19   rs115155056    6303055       40      0.022    0.08229   0.001878   0.2674       0.7906 
  19   rs147070392    6303126       40    0.07161    0.04359    0.06629    1.643       0.1087 
  19    rs12971818    6303205       40   -0.04667    0.04787     0.0244  -0.9749       0.3358 
  19   rs144010883    6303215       40     0.0507    0.03593    0.04979    1.411       0.1664 
  19   rs113833237    6303265       40    0.02752    0.04494   0.009772   0.6124       0.5439 
  19   rs112877596    6303293       40    0.02752    0.04494   0.009772   0.6124       0.5439 
  19   rs114038042    6303635       40   -0.07608    0.07369    0.02728   -1.032       0.3084 
  19    rs60022769    6303852       40   -0.04592    0.03287    0.04885   -1.397       0.1705 
  19    rs11882316    6303855       40   -0.02805    0.03666    0.01517  -0.7651        0.449 
  19    rs55633684    6304464       40   -0.04592    0.03287    0.04885   -1.397       0.1705 
  19    rs76863491    6304544       40   -0.06291    0.06525    0.02388  -0.9642        0.341 
  19   rs116821880    6304779       40      0.022    0.08229   0.001878   0.2674       0.7906 
  19     rs4807078    6304967       40   -0.03492    0.03642    0.02361  -0.9587       0.3438 
  19    rs75282451    6304991       40     0.1144    0.06667    0.07194    1.716      0.09425 
  19   rs574069910    6305002       40    0.05367    0.06865    0.01583   0.7818       0.4392 
  19    rs78545474    6305061       40   0.009354    0.05215   0.000846   0.1794       0.8586 
  19    rs75912367    6305191       40   0.009354    0.05215   0.000846   0.1794       0.8586 
  19    rs78916562    6305573       40   -0.02018    0.04622   0.004993  -0.4367       0.6648 
  19   rs111581485    6305714       40    0.05367    0.06865    0.01583   0.7818       0.4392 
  19    rs78794494    6305728       40      0.022    0.08229   0.001878   0.2674       0.7906 
  19     rs8111170    6305884       40   -0.04667    0.04787     0.0244  -0.9749       0.3358 
  19    rs12609659    6305896       40   -0.02805    0.03666    0.01517  -0.7651        0.449 
  19     rs4807863    6306971       40   -0.03733    0.03863    0.02398  -0.9662         0.34 
  19    rs73559815    6307347       40   -0.04916    0.05333    0.02188  -0.9219       0.3624 
  19    rs75161094    6307348       40    0.07712    0.08141    0.02307   0.9473       0.3495 
  19    rs74856711    6307534       40    0.04967    0.06453    0.01535   0.7697       0.4463 
  19    rs76486431    6307673       40    0.04967    0.06453    0.01535   0.7697       0.4463 
  19   rs143347399    6307719       40    0.04149     0.0535    0.01558   0.7754       0.4429 
  19   rs150490369    6308051       40    0.02428    0.05089   0.005954   0.4771        0.636 
  19   rs368756737    6308092       40    0.03058    0.05157   0.009167   0.5929       0.5567 
  19   rs528062128    6308446       40     0.0386    0.06146    0.01028   0.6281       0.5337 
  19     rs7258219    6308509       40   -0.06029    0.04615    0.04298   -1.306       0.1993 
  19   rs112063451    6309031       40    0.02252    0.04165   0.007637   0.5408       0.5918 
  19   rs111290390    6309351       40    0.05367    0.06865    0.01583   0.7818       0.4392 
  19    rs28666483    6309687       40   -0.06029    0.04615    0.04298   -1.306       0.1993 
  19   rs147855143    6310138       40    0.07712    0.08141    0.02307   0.9473       0.3495 
  19   rs113243461    6310248       40     0.1379    0.06549     0.1045    2.105      0.04193 
  19   rs190829820    6310256       40    0.07712    0.08141    0.02307   0.9473       0.3495 
  19   rs111475590    6310378       40    0.02027    0.03445   0.009031   0.5885       0.5597 
  19   rs114414737    6310612       40   -0.07608    0.07369    0.02728   -1.032       0.3084 
  19   rs150231717    6310626       40   -0.07608    0.07369    0.02728   -1.032       0.3084 
  19   rs554733441    6310887       40   -0.01527    0.03598   0.004717  -0.4244       0.6737 
  19    rs28423680    6311060       40     0.1435    0.06072     0.1282    2.363      0.02332 
  19      rs872664    6311818       40    -0.1424    0.04872     0.1836   -2.924     0.005801 
  19   rs111968068    6312129       40   -0.01807    0.05062   0.003343   -0.357       0.7231 
  19   rs113141408    6312364       40    0.09188    0.05182    0.07639    1.773      0.08426 
  19    rs75860938    6312536       40    0.00391    0.04846  0.0001713   0.0807       0.9361 
  19    rs75505945    6312646       40   0.005375     0.0453  0.0003704   0.1187       0.9062 
  19    rs28439327    6312936       40   -0.03673    0.03769    0.02438  -0.9744        0.336 
  19    rs10415206    6313192       40    0.08509    0.04376    0.09048    1.944      0.05929 
  19    rs58933546    6313278       40    0.08171    0.07353    0.03147    1.111       0.2734 
  19    rs10417350    6313415       40    0.05692    0.04986    0.03316    1.142       0.2607 
  19    rs58077986    6314072       40   -0.01307    0.07469  0.0008052   -0.175        0.862 
  19   rs114205023    6314176       40    0.08171    0.07353    0.03147    1.111       0.2734 
  19     rs9304932    6314413       40    0.04374    0.03976    0.03086      1.1       0.2782 
  19   rs187466049    6314414       40    0.08171    0.07353    0.03147    1.111       0.2734 
  19     rs8110869    6314429       40   -0.03584     0.0368    0.02436   -0.974       0.3362 
  19    rs62106618    6314542       40   -0.08592    0.05209    0.06681   -1.649       0.1073 
  19    rs79751675    6314638       40    0.05547    0.04866    0.03307     1.14       0.2614 
  19     rs8111173    6314668       40  -0.008578    0.06919  0.0004043   -0.124        0.902 
  19    rs74486363    6314752       40    0.05547    0.04866    0.03307     1.14       0.2614 
  19   rs184796519    6314877       40   -0.07376     0.0815     0.0211  -0.9051       0.3711 
  19     rs8111945    6314922       40   -0.03665    0.06476   0.008357  -0.5659       0.5748 
  19   rs189144463    6314941       40    0.03225     0.0822   0.004034   0.3923        0.697 
  19     rs8110641    6314942       40   -0.03665    0.06476   0.008357  -0.5659       0.5748 
  19   rs192303669    6315027       40    0.05547    0.04866    0.03307     1.14       0.2614 
  19    rs35414377    6315050       40     0.0497    0.06125    0.01703   0.8114       0.4222 
  19   rs143065872    6315060       40    0.03225     0.0822   0.004034   0.3923        0.697 
  19   rs148221540    6315064       40    0.05547    0.04866    0.03307     1.14       0.2614 
  19    rs58245471    6315072       40     0.0497    0.06125    0.01703   0.8114       0.4222 
  19   rs142785077    6315130       40    0.05547    0.04866    0.03307     1.14       0.2614 
  19     rs6510889    6315183       40   -0.01392    0.04511   0.002499  -0.3085       0.7594 
  19   rs572240648    6315204       40     0.0898    0.06338    0.05017    1.417       0.1647 
  19     rs8103977    6315250       40     0.0497    0.06125    0.01703   0.8114       0.4222 
  19     rs8113765    6315257       40     0.0497    0.06125    0.01703   0.8114       0.4222 
  19   rs143541094    6315700       40  -0.007323    0.04947  0.0005763   -0.148       0.8831 
  19    rs72981983    6315789       40    0.03021    0.03889    0.01563   0.7768       0.4421 
  19   rs147228142    6315804       40    0.01881     0.0617   0.002439   0.3048       0.7622 
  19     rs8103421    6316032       40   -0.02471    0.06491     0.0038  -0.3807       0.7055 
  19   rs112002107    6316189       40    0.08171    0.07353    0.03147    1.111       0.2734 
  19     rs7251425    6316617       40    0.04374    0.03976    0.03086      1.1       0.2782 
  19   rs543208174    6316979       40    0.04388    0.04708    0.02236   0.9322       0.3571 
  19   rs150090960    6317224       40   0.005437     0.0476  0.0003431   0.1142       0.9097 
  19    rs11880001    6317730       40    0.05547    0.04866    0.03307     1.14       0.2614 
  19    rs35449397    6318268       40   -0.03712    0.08215   0.005345  -0.4519       0.6539 
  19   rs144112766    6318791       40   -0.02406    0.06165   0.003991  -0.3902       0.6986 
  19     rs4608434    6318967       40   -0.01329      0.065   0.001098  -0.2044       0.8391 
  19   rs115238312    6319343       40    0.05898     0.0741     0.0164   0.7959       0.4311 
  19   rs142834025    6319899       40    0.04717    0.06878    0.01223   0.6858        0.497 
  19   rs113863570    6320036       40   -0.01329      0.065   0.001098  -0.2044       0.8391 
  19   rs116223761    6320104       40    0.03225     0.0822   0.004034   0.3923        0.697 
  19   rs565734549    6320113       40 -0.0002298    0.04192  7.907e-07 -0.005482       0.9957 
  19   rs115573426    6320308       40    0.04717    0.06878    0.01223   0.6858        0.497 
  19   rs141162420    6320381       40    0.05547    0.04866    0.03307     1.14       0.2614 
  19   rs146948442    6320505       40    0.01469     0.0484   0.002419   0.3035       0.7631 
  19    rs77250342    6320693       40   -0.01782    0.04264   0.004575  -0.4179       0.6784 
  19     rs7260240    6320963       40   -0.01782    0.04264   0.004575  -0.4179       0.6784 
  19     rs7249662    6321208       40    0.02899    0.03615    0.01664   0.8018       0.4277 
  19    rs10411090    6321388       40   -0.01782    0.04264   0.004575  -0.4179       0.6784 
  19    rs60433440    6321515       40    0.04717    0.06878    0.01223   0.6858        0.497 
  19     rs8107289    6321553       40   0.004416     0.0469  0.0002332  0.09414       0.9255 
  19   rs114730885    6321573       40    0.01469     0.0484   0.002419   0.3035       0.7631 
  19   rs527685260    6321603       40    0.01469     0.0484   0.002419   0.3035       0.7631 
  19     rs8107517    6321709       40   -0.01485    0.05387   0.001996  -0.2757       0.7843 
  19   rs141491256    6321742       40    0.01469     0.0484   0.002419   0.3035       0.7631 
  19     rs7359888    6321842       40    0.03225     0.0822   0.004034   0.3923        0.697 
  19   rs564001233    6321870       40    0.01469     0.0484   0.002419   0.3035       0.7631 
  19    rs10418702    6321902       40   -0.01782    0.04264   0.004575  -0.4179       0.6784 
  19    rs74328092    6322254       40    0.01469     0.0484   0.002419   0.3035       0.7631 
  19     rs1982082    6322442       40   0.004416     0.0469  0.0002332  0.09414       0.9255 
  19   rs115421803    6322847       40    0.01469     0.0484   0.002419   0.3035       0.7631 
  19    rs10425261    6323152       40   -0.02111    0.03523   0.009364  -0.5993       0.5525 
  19    rs10426063    6323153       40  -0.007806    0.04514  0.0007861  -0.1729       0.8636 
  19   rs574273528    6323156       40    0.03841    0.08213   0.005722   0.4676       0.6427 
  19   rs113752471    6323165       40    -0.0307    0.03673    0.01805  -0.8357       0.4086 
  19   rs111847885    6323184       40   -0.01482    0.03728   0.004141  -0.3975       0.6932 
  19   rs111687809    6323198       40     0.1058    0.07272    0.05279    1.455       0.1538 
  19   rs143102707    6323202       40   -0.04361     0.0458     0.0233  -0.9522        0.347 
  19    rs10426237    6323203       40    -0.0779    0.07364     0.0286   -1.058       0.2968 
  19   rs191066445    6323206       40    -0.0981    0.05374    0.08062   -1.825       0.0758 
  19    rs10426241    6323207       40   -0.02874    0.03831    0.01459  -0.7502       0.4578 
  19    rs10424165    6323300       40   -0.01403    0.04267   0.002838  -0.3289       0.7441 
  19    rs12984711    6323336       40   0.006565    0.03338   0.001017   0.1967       0.8451 
  19    rs12982819    6323359       40    0.01457    0.03489   0.004567   0.4176       0.6786 
  19    rs10406674    6323607       40    0.05569     0.0367    0.05714    1.517       0.1374 
  19    rs10406401    6324086       40    0.02873    0.05372   0.007471   0.5348       0.5959 
  19    rs62106619    6324345       40    0.01215    0.03731   0.002785   0.3258       0.7464 
  19   rs113255096    6324540       40    0.03045    0.03425    0.02038    0.889       0.3796 
  19    rs10221470    6324559       40    0.01269    0.03905   0.002771    0.325        0.747 
  19    rs73559832    6324770       40     0.0377    0.03535    0.02906    1.066        0.293 
  19   rs542051633    6324876       40   -0.03728    0.06148   0.009581  -0.6063       0.5479 
  19    rs78917808    6324921       40    0.03232    0.05017     0.0108   0.6442       0.5233 
  19    rs77901925    6325028       40   -0.09119    0.03942     0.1234   -2.313      0.02624 
  19    rs73559835    6325107       40    0.03045    0.03425    0.02038    0.889       0.3796 
  19     rs8105909    6325462       40    0.03045    0.03425    0.02038    0.889       0.3796 
  19     rs8104835    6325659       40    0.03045    0.03425    0.02038    0.889       0.3796 
  19    rs79888284    6325843       40    0.09028    0.05337    0.07003    1.692      0.09891 
  19   rs112959873    6326113       40   -0.07092    0.04219    0.06923   -1.681       0.1009 
  19   rs112906164    6326155       40   0.009727    0.03527   0.001998   0.2758       0.7842 
  19   rs186090279    6326229       40   -0.07092    0.04219    0.06923   -1.681       0.1009 
  19   rs111316196    6326311       40    0.03027    0.03377    0.02071   0.8964       0.3757 
  19   rs112682297    6326326       40   -0.02934    0.06159   0.005936  -0.4764       0.6365 
  19   rs112451388    6326383       40    0.03027    0.03377    0.02071   0.8964       0.3757 
  19    rs73559841    6326425       40    0.03027    0.03377    0.02071   0.8964       0.3757 
  19    rs28534031    6326648       40    0.02651    0.03433    0.01544    0.772       0.4449 
  19    rs57253260    6326778       40   -0.02934    0.06159   0.005936  -0.4764       0.6365 
  19    rs28633905    6326840       40    0.03027    0.03377    0.02071   0.8964       0.3757 
  19   rs140198063    6326872       40   -0.07092    0.04219    0.06923   -1.681       0.1009 
  19   rs111372085    6327814       40    0.03027    0.03377    0.02071   0.8964       0.3757 
  19   rs111972381    6327915       40    0.02651    0.03433    0.01544    0.772       0.4449 
  19    rs79269965    6327964       40    0.02651    0.03433    0.01544    0.772       0.4449 
  19   rs111740770    6328065       40    0.03027    0.03377    0.02071   0.8964       0.3757 
  19   rs147106419    6328343       40   -0.01464    0.07468   0.001011  -0.1961       0.8456 
  19    rs79327382    6328659       40    0.09028    0.05337    0.07003    1.692      0.09891 
  19    rs73559852    6328742       40    0.03027    0.03377    0.02071   0.8964       0.3757 
  19   rs112465619    6328757       40    0.03027    0.03377    0.02071   0.8964       0.3757 
  19   rs528660105    6328844       40    0.02641    0.04043     0.0111   0.6531       0.5176 
  19    rs28635352    6328917       40    0.03027    0.03377    0.02071   0.8964       0.3757 
  19    rs28554469    6329034       40    0.02651    0.03433    0.01544    0.772       0.4449 
  19    rs10419046    6329512       40   -0.01045    0.06501  0.0006801  -0.1608       0.8731 
  19    rs10424876    6329699       40   0.006635     0.0692  0.0002419  0.09588       0.9241 
  19    rs10425065    6329755       40   0.006635     0.0692  0.0002419  0.09588       0.9241 
  19    rs10417217    6329772       40   0.006635     0.0692  0.0002419  0.09588       0.9241 
  19    rs10417642    6329977       40   0.006635     0.0692  0.0002419  0.09588       0.9241 
  19    rs11881739    6330027       40    0.09028    0.05337    0.07003    1.692      0.09891 
  19    esv3643551    6330114       40   -0.01071    0.04688   0.001371  -0.2284       0.8206 
  19    rs10411863    6330176       40   -0.01255    0.07469  0.0007424   -0.168       0.8675 
  19    rs75749835    6330694       40   0.006635     0.0692  0.0002419  0.09588       0.9241 
  19   rs140598124    6330702       40    0.09028    0.05337    0.07003    1.692      0.09891 
  19   rs560393300    6331164       40    0.01485    0.04059   0.003511   0.3659       0.7165 
  19   rs111393071    6331210       40   0.006635     0.0692  0.0002419  0.09588       0.9241 
  19   rs148153183    6331574       40   0.006635     0.0692  0.0002419  0.09588       0.9241 
  19   rs141997037    6331729       40   -0.02934    0.06159   0.005936  -0.4764       0.6365 
  19   rs112788720    6331780       40   0.006635     0.0692  0.0002419  0.09588       0.9241 
  19   rs112888028    6331800       40   0.006635     0.0692  0.0002419  0.09588       0.9241 
  19    rs76138346    6331882       40   0.006635     0.0692  0.0002419  0.09588       0.9241 
  19    rs10401233    6332134       40   0.006635     0.0692  0.0002419  0.09588       0.9241 
  19    rs10426711    6332224       40   0.006635     0.0692  0.0002419  0.09588       0.9241 
  19    rs10425148    6332236       40   0.006635     0.0692  0.0002419  0.09588       0.9241 
  19   rs111533976    6332269       40   -0.01532    0.03495   0.005032  -0.4384       0.6636 
  19    rs10401136    6332459       40   0.006635     0.0692  0.0002419  0.09588       0.9241 
  19    rs10407517    6332466       40   0.006635     0.0692  0.0002419  0.09588       0.9241 
  19    rs58124313    6332522       40   -0.07092    0.04219    0.06923   -1.681       0.1009 
  19    rs57529249    6332602       40   -0.07092    0.04219    0.06923   -1.681       0.1009 
  19    rs10426320    6332797       40   0.006635     0.0692  0.0002419  0.09588       0.9241 
  19   rs115810683    6332986       40   0.006635     0.0692  0.0002419  0.09588       0.9241 
  19    rs75366250    6333035       40   0.006635     0.0692  0.0002419  0.09588       0.9241 
  19    rs61222524    6333242       40   -0.01071    0.04688   0.001371  -0.2284       0.8206 
  19    rs74409011    6333361       40    0.02713    0.07459    0.00347   0.3638        0.718 
  19    rs76964030    6333462       40   0.006635     0.0692  0.0002419  0.09588       0.9241 
  19    rs78590644    6333533       40    0.04068    0.06889   0.009092   0.5905       0.5584 
  19   rs112533303    6333626       40   0.006635     0.0692  0.0002419  0.09588       0.9241 
  19   rs532484138    6334063       40   0.006635     0.0692  0.0002419  0.09588       0.9241 
  19    rs28583032    6334094       40   0.006635     0.0692  0.0002419  0.09588       0.9241 
  19     rs8109260    6334141       40   0.006635     0.0692  0.0002419  0.09588       0.9241 
  19     rs8105900    6334216       40   0.006635     0.0692  0.0002419  0.09588       0.9241 
  19     rs9304933    6334368       40    0.01069    0.04369   0.001572   0.2446       0.8081 
  19     rs9304934    6334369       40   0.006635     0.0692  0.0002419  0.09588       0.9241 
  19     rs9304935    6334523       40   0.006635     0.0692  0.0002419  0.09588       0.9241 
  19    rs72317540    6334717       40   0.006635     0.0692  0.0002419  0.09588       0.9241 
  19    rs10422919    6334746       40   0.006635     0.0692  0.0002419  0.09588       0.9241 
  19    rs74525516    6334761       40    0.09028    0.05337    0.07003    1.692      0.09891 
  19    rs10423163    6334869       40    0.03486    0.08218   0.004715   0.4243       0.6738 
  19   rs114839866    6334965       40   0.003973    0.06177  0.0001089  0.06432       0.9491 
  19    rs10420744    6335012       40   0.006635     0.0692  0.0002419  0.09588       0.9241 
  19   rs200112031    6335029       40   0.006635     0.0692  0.0002419  0.09588       0.9241 
  19   rs540389596    6335116       40   0.006635     0.0692  0.0002419  0.09588       0.9241 
  19   rs149515161    6335136       40   0.003551    0.04633  0.0001546  0.07664       0.9393 
  19   rs144091601    6335139       40   0.006635     0.0692  0.0002419  0.09588       0.9241 
  19   rs201191594    6335147       40   -0.01255    0.07469  0.0007424   -0.168       0.8675 
  19   rs562376832    6335157       40   0.006635     0.0692  0.0002419  0.09588       0.9241 
  19   rs140618015    6335172       40   -0.01071    0.04688   0.001371  -0.2284       0.8206 
  19   rs554082368    6335181       40    0.01529    0.08233  0.0009063   0.1857       0.8537 
  19   rs201530155    6335184       40   0.006635     0.0692  0.0002419  0.09588       0.9241 
  19   rs116640456    6335197       40   0.006635     0.0692  0.0002419  0.09588       0.9241 
  19    rs62106623    6335509       40   -0.01532    0.03495   0.005032  -0.4384       0.6636 
  19    rs62106624    6335529       40   -0.07092    0.04219    0.06923   -1.681       0.1009 
  19   rs111575349    6335579       40   0.006635     0.0692  0.0002419  0.09588       0.9241 
  19   rs142854683    6335605       40   0.006635     0.0692  0.0002419  0.09588       0.9241 
  19    rs12611274    6335706       40    0.01632    0.03293   0.006424   0.4957        0.623 
  19   rs141018958    6335785       40   0.006635     0.0692  0.0002419  0.09588       0.9241 
  19   rs149827834    6335828       40   0.006635     0.0692  0.0002419  0.09588       0.9241 
  19   rs140714645    6335917       40   -0.01504    0.06916   0.001243  -0.2174        0.829 
  19   rs117059317    6335931       40   0.006635     0.0692  0.0002419  0.09588       0.9241 
  19   rs111743578    6336014       40   0.006635     0.0692  0.0002419  0.09588       0.9241 
  19   rs113149905    6336123       40   0.006635     0.0692  0.0002419  0.09588       0.9241 
  19   rs111462135    6336239       40   0.006635     0.0692  0.0002419  0.09588       0.9241 
  19    rs11878531    6336283       40    0.07342    0.04698     0.0604    1.563       0.1264 
  19   rs545144516    6336289       40   0.006635     0.0692  0.0002419  0.09588       0.9241 
  19   rs112151827    6336385       40   0.006635     0.0692  0.0002419  0.09588       0.9241 
  19    rs10405313    6336432       40   0.006635     0.0692  0.0002419  0.09588       0.9241 
  19   rs112269154    6336471       40   0.006635     0.0692  0.0002419  0.09588       0.9241 
  19     rs8100683    6336603       40    0.07342    0.04698     0.0604    1.563       0.1264 
  19    rs10404990    6336681       40   0.006635     0.0692  0.0002419  0.09588       0.9241 
  19    rs10404992    6336682       40   0.006635     0.0692  0.0002419  0.09588       0.9241 
  19    rs10411662    6336762       40   0.006635     0.0692  0.0002419  0.09588       0.9241 
  19    rs10411842    6336816       40   0.006635     0.0692  0.0002419  0.09588       0.9241 
  19   rs112619425    6337117       40     0.0151      0.056   0.001911   0.2697       0.7888 
  19   rs149984431    6337129       40     0.0151      0.056   0.001911   0.2697       0.7888 
  19    rs56030852    6337171       40    0.01632    0.03293   0.006424   0.4957        0.623 
  19    rs76811743    6337211       40     0.0151      0.056   0.001911   0.2697       0.7888 
  19    rs78238193    6337247       40     0.0151      0.056   0.001911   0.2697       0.7888 
  19    rs75856321    6337254       40     0.0151      0.056   0.001911   0.2697       0.7888 
  19    rs80171561    6337296       40   0.006635     0.0692  0.0002419  0.09588       0.9241 
  19    rs73559867    6337584       40    -0.0187    0.03415   0.007826  -0.5475       0.5873 
  19    rs10413129    6337960       40     0.0151      0.056   0.001911   0.2697       0.7888 
  19    rs10411553    6337991       40   0.006635     0.0692  0.0002419  0.09588       0.9241 
  19    rs35555561    6338051       40    0.09028    0.05337    0.07003    1.692      0.09891 
  19   rs199592493    6338092       40   0.006635     0.0692  0.0002419  0.09588       0.9241 
  19   rs143937812    6338110       40   -0.06191    0.06847    0.02106  -0.9042       0.3716 
  19    rs74994916    6338230       40   -0.03425    0.07451    0.00553  -0.4597       0.6484 
  19    rs10419631    6338250       40   0.006635     0.0692  0.0002419  0.09588       0.9241 
  19    rs10425427    6338370       40   0.006635     0.0692  0.0002419  0.09588       0.9241 
  19    rs10418207    6338614       40   -0.01584    0.06172    0.00173  -0.2566       0.7989 
  19    rs10418673    6338876       40   0.006635     0.0692  0.0002419  0.09588       0.9241 
  19   rs113595338    6339058       40   -0.01464    0.07468   0.001011  -0.1961       0.8456 
  19    rs10425767    6339061       40   0.006635     0.0692  0.0002419  0.09588       0.9241 
  19   rs112648928    6339119       40   -0.07092    0.04219    0.06923   -1.681       0.1009 
  19    rs10425957    6339130       40   0.006635     0.0692  0.0002419  0.09588       0.9241 
  19    rs61673909    6339158       40   -0.01532    0.03495   0.005032  -0.4384       0.6636 
  19    rs58173536    6339321       40   -0.01464    0.07468   0.001011  -0.1961       0.8456 
  19    rs75596749    6339420       40   -0.03425    0.07451    0.00553  -0.4597       0.6484 
  19   rs190147593    6339832       40   0.006635     0.0692  0.0002419  0.09588       0.9241 
  19   rs111759119    6340112       40  -0.005102    0.05392  0.0002356 -0.09463       0.9251 
  19   rs113506835    6340162       40  -0.005102    0.05392  0.0002356 -0.09463       0.9251 
  19   rs201822918    6340176       40   0.002731     0.0692  4.097e-05  0.03946       0.9687 
  19   rs115817862    6340247       40   -0.07092    0.04219    0.06923   -1.681       0.1009 
  19    rs73920642    6340645       40   -0.06191    0.06847    0.02106  -0.9042       0.3716 
  19    rs61139703    6340812       40   -0.01532    0.03495   0.005032  -0.4384       0.6636 
  19    rs73920643    6340896       40   -0.03425    0.07451    0.00553  -0.4597       0.6484 
  19    rs78839272    6341265       40    0.09028    0.05337    0.07003    1.692      0.09891 
  19   rs113987403    6341308       40  -0.005102    0.05392  0.0002356 -0.09463       0.9251 
  19   rs144387141    6341461       40  -0.005102    0.05392  0.0002356 -0.09463       0.9251 
  19   rs547007282    6341534       40    0.03765    0.06147   0.009774   0.6124       0.5439 
  19    rs78327278    6341585       40   -0.06191    0.06847    0.02106  -0.9042       0.3716 
  19    rs10409228    6341612       40  -0.005102    0.05392  0.0002356 -0.09463       0.9251 
  19   rs146337086    6341644       40  -0.005102    0.05392  0.0002356 -0.09463       0.9251 
  19    rs72286274    6341697       40    0.02367    0.03439    0.01232   0.6884       0.4954 
  19    rs10403160    6341800       40  -0.005102    0.05392  0.0002356 -0.09463       0.9251 
  19    rs10401632    6341830       40  -0.005102    0.05392  0.0002356 -0.09463       0.9251 
  19     rs6510894    6341843       40   -0.04435    0.06148    0.01351  -0.7214       0.4751 
  19    rs10409742    6341882       40  -0.005102    0.05392  0.0002356 -0.09463       0.9251 
  19    rs10409743    6341886       40  -0.005102    0.05392  0.0002356 -0.09463       0.9251 
  19   rs141425143    6342035       40  -0.005102    0.05392  0.0002356 -0.09463       0.9251 
  19     rs7248589    6342057       40    0.07342    0.04698     0.0604    1.563       0.1264 
  19    rs62106639    6342120       40   -0.01532    0.03495   0.005032  -0.4384       0.6636 
  19    rs10409946    6342125       40    0.02212    0.03478    0.01053   0.6361       0.5285 
  19    rs10409998    6342194       40  -0.005102    0.05392  0.0002356 -0.09463       0.9251 
  19    rs10410158    6342211       40  -0.005102    0.05392  0.0002356 -0.09463       0.9251 
  19   rs534981909    6342269       40    0.07289    0.04398     0.0674    1.657       0.1057 
  19    rs10415981    6342311       40  -0.005102    0.05392  0.0002356 -0.09463       0.9251 
  19    rs10408495    6342596       40    0.07342    0.04698     0.0604    1.563       0.1264 
  19   rs111944025    6342655       40   -0.02934    0.06159   0.005936  -0.4764       0.6365 
  19    rs28569333    6342671       40  -0.005102    0.05392  0.0002356 -0.09463       0.9251 
  19    rs28867992    6342715       40  -0.005102    0.05392  0.0002356 -0.09463       0.9251 
  19    rs10414762    6343078       40  -0.005102    0.05392  0.0002356 -0.09463       0.9251 
  19    rs10417096    6343084       40    0.02212    0.03478    0.01053   0.6361       0.5285 
  19    rs59056374    6343387       40     0.0391    0.03935    0.02532   0.9936       0.3267 
  19   rs151252028    6343597       40    -0.0165    0.05528    0.00234  -0.2985       0.7669 
  19    rs60643382    6343659       40   -0.07092    0.04219    0.06923   -1.681       0.1009 
  19    rs28421030    6343892       40  -0.005102    0.05392  0.0002356 -0.09463       0.9251 
  19    rs10422302    6344199       40  -0.005102    0.05392  0.0002356 -0.09463       0.9251 
  19    rs10404734    6344407       40    0.02212    0.03478    0.01053   0.6361       0.5285 
  19    rs10424705    6344539       40  -0.005102    0.05392  0.0002356 -0.09463       0.9251 
  19   rs112472405    6344642       40  -0.005102    0.05392  0.0002356 -0.09463       0.9251 
  19   rs111878883    6344968       40  -0.005102    0.05392  0.0002356 -0.09463       0.9251 
  19   rs145162508    6344978       40  -0.005102    0.05392  0.0002356 -0.09463       0.9251 
  19   rs111484454    6345176       40  -0.005102    0.05392  0.0002356 -0.09463       0.9251 
  19   rs140837589    6345185       40  -0.005102    0.05392  0.0002356 -0.09463       0.9251 
  19    rs76265406    6345249       40  -0.005102    0.05392  0.0002356 -0.09463       0.9251 
  19   rs115583891    6345258       40  -0.005102    0.05392  0.0002356 -0.09463       0.9251 
  19    rs76936678    6345265       40  -0.005102    0.05392  0.0002356 -0.09463       0.9251 
  19    rs76684080    6345337       40   -0.01562     0.0527   0.002307  -0.2964       0.7685 
  19   rs143725937    6345576       40    0.09865    0.04223     0.1256    2.336      0.02487 
  19   rs112088547    6345619       40  -0.005102    0.05392  0.0002356 -0.09463       0.9251 
  19    rs10406284    6345678       40  -0.005102    0.05392  0.0002356 -0.09463       0.9251 
  19    rs10413163    6345888       40  -0.005102    0.05392  0.0002356 -0.09463       0.9251 
  19    rs77304616    6346471       40    0.09028    0.05337    0.07003    1.692      0.09891 
  19    rs10413652    6346606       40    -0.0165    0.05528    0.00234  -0.2985       0.7669 
  19    rs10413874    6346707       40    -0.0165    0.05528    0.00234  -0.2985       0.7669 
  19    rs61354472    6346866       40     0.0391    0.03935    0.02532   0.9936       0.3267 
  19    rs28421387    6346992       40    -0.0165    0.05528    0.00234  -0.2985       0.7669 
  19    rs28549190    6347081       40    -0.0165    0.05528    0.00234  -0.2985       0.7669 
  19    rs60274021    6347235       40    0.02081    0.03396   0.009786   0.6128       0.5437 
  19   rs114786717    6347272       40   -0.03542    0.05362    0.01135  -0.6606       0.5129 
  19     rs8108629    6347351       40   -0.07092    0.04219    0.06923   -1.681       0.1009 
  19    rs34459535    6347392       40   -0.01532    0.03495   0.005032  -0.4384       0.6636 
  19    rs35511200    6347395       40   -0.01532    0.03495   0.005032  -0.4384       0.6636 
  19     rs8112219    6347510       40    0.02721    0.03512    0.01556    0.775       0.4431 
  19   rs549626382    6347511       40    -0.0165    0.05528    0.00234  -0.2985       0.7669 
  19   rs529050980    6347517       40    -0.0165    0.05528    0.00234  -0.2985       0.7669 
  19    rs28583203    6347718       40  -0.005724    0.05917  0.0002462 -0.09674       0.9234 
  19    rs28613755    6347731       40    -0.0165    0.05528    0.00234  -0.2985       0.7669 
  19    rs10419871    6347833       40    -0.0165    0.05528    0.00234  -0.2985       0.7669 
  19   rs145094863    6347957       40   -0.01504    0.06916   0.001243  -0.2174        0.829 
  19    rs10426968    6348023       40    -0.0165    0.05528    0.00234  -0.2985       0.7669 
  19    rs10407313    6348041       40    -0.0165    0.05528    0.00234  -0.2985       0.7669 
  19    rs10425875    6348247       40    -0.0165    0.05528    0.00234  -0.2985       0.7669 
  19    rs62106641    6348305       40   -0.01532    0.03495   0.005032  -0.4384       0.6636 
  19    rs10426099    6348333       40   0.005967    0.05706  0.0002877   0.1046       0.9173 
  19   rs571015411    6348344       40   0.005967    0.05706  0.0002877   0.1046       0.9173 
  19   rs540142805    6348345       40   0.005967    0.05706  0.0002877   0.1046       0.9173 
  19   rs183654966    6348346       40   0.005967    0.05706  0.0002877   0.1046       0.9173 
  19    rs10408010    6348369       40   -0.04435    0.06148    0.01351  -0.7214       0.4751 
  19    rs10408229    6348431       40    -0.0165    0.05528    0.00234  -0.2985       0.7669 
  19    rs10408259    6348474       40    -0.0165    0.05528    0.00234  -0.2985       0.7669 
  19   rs201114481    6348476       40   -0.04001    0.05063    0.01617  -0.7904       0.4342 
  19    rs10426540    6348567       40    -0.0165    0.05528    0.00234  -0.2985       0.7669 
  19   rs150908589    6348639       40    -0.0165    0.05528    0.00234  -0.2985       0.7669 
  19    rs10426998    6348797       40    -0.0165    0.05528    0.00234  -0.2985       0.7669 
  19   rs141242662    6348840       40   -0.03425    0.07451    0.00553  -0.4597       0.6484 
  19    rs28527342    6349089       40    -0.0165    0.05528    0.00234  -0.2985       0.7669 
  19   rs114329712    6349185       40   -0.01504    0.06916   0.001243  -0.2174        0.829 
  19    rs28892296    6349240       40    -0.0165    0.05528    0.00234  -0.2985       0.7669 
  19    rs73561848    6349304       40   -0.01532    0.03495   0.005032  -0.4384       0.6636 
  19   rs114776410    6349379       40    -0.0165    0.05528    0.00234  -0.2985       0.7669 
  19   rs558329743    6349441       40    0.09028    0.05337    0.07003    1.692      0.09891 
  19   rs570319045    6349463       40    0.03688    0.06895   0.007473   0.5349       0.5958 
  19   rs144583842    6349533       40  -0.009725    0.05915  0.0007107  -0.1644       0.8703 
  19    rs73561853    6349649       40   -0.01532    0.03495   0.005032  -0.4384       0.6636 
  19    rs60721536    6349777       40    0.09028    0.05337    0.07003    1.692      0.09891 
  19    rs12104130    6350057       40    -0.0165    0.05528    0.00234  -0.2985       0.7669 
  19    rs12104132    6350105       40   -0.03202    0.04921    0.01102  -0.6506       0.5192 
  19   rs147987853    6350200       40    -0.0165    0.05528    0.00234  -0.2985       0.7669 
  19   rs144785603    6350309       40    -0.0165    0.05528    0.00234  -0.2985       0.7669 
  19    rs74804969    6350349       40   -0.03425    0.07451    0.00553  -0.4597       0.6484 
  19   rs139423197    6350435       40    -0.0165    0.05528    0.00234  -0.2985       0.7669 
  19   rs113912884    6350542       40    0.02721    0.03512    0.01556    0.775       0.4431 
  19   rs150524616    6350554       40    -0.0165    0.05528    0.00234  -0.2985       0.7669 
  19   rs113109804    6350584       40    0.02721    0.03512    0.01556    0.775       0.4431 
  19   rs145539956    6350591       40    0.03356    0.05578   0.009434   0.6016        0.551 
  19     rs8112996    6350642       40    0.01679    0.05911   0.002118    0.284        0.778 
  19   rs149357173    6350691       40   -0.07092    0.04219    0.06923   -1.681       0.1009 
  19    rs10404286    6350795       40    -0.0165    0.05528    0.00234  -0.2985       0.7669 
  19    rs10405505    6350931       40    -0.0165    0.05528    0.00234  -0.2985       0.7669 
  19    rs10411183    6350934       40    -0.0165    0.05528    0.00234  -0.2985       0.7669 
  19    rs10416737    6351105       40    0.03395    0.03645    0.02233   0.9316       0.3574 
  19    rs60249062    6351143       40   -0.01532    0.03495   0.005032  -0.4384       0.6636 
  19    rs10410413    6351148       40    -0.0165    0.05528    0.00234  -0.2985       0.7669 
  19     rs7248213    6351268       40   -0.01532    0.03495   0.005032  -0.4384       0.6636 
  19     rs7248336    6351373       40   -0.01552    0.03486   0.005188  -0.4452       0.6587 
  19    rs10411652    6351387       40    -0.0165    0.05528    0.00234  -0.2985       0.7669 
  19    rs10411060    6351419       40    -0.0165    0.05528    0.00234  -0.2985       0.7669 
  19    rs10411080    6351450       40    -0.0165    0.05528    0.00234  -0.2985       0.7669 
  19     rs7253194    6351507       40    0.02721    0.03512    0.01556    0.775       0.4431 
  19   rs113539443    6351522       40   -0.01071    0.04688   0.001371  -0.2284       0.8206 
  19   rs114775635    6351569       40    0.02713    0.07459    0.00347   0.3638        0.718 
  19   rs540719832    6351579       40   -0.01521    0.06173   0.001595  -0.2464       0.8067 
  19   rs139861158    6351687       40    -0.0165    0.05528    0.00234  -0.2985       0.7669 
  19   rs111397205    6351692       40    0.03496      0.042    0.01791   0.8325       0.4103 
  19   rs374645448    6351692       40    0.03979    0.03904    0.02661    1.019       0.3146 
  19   rs139356794    6351700       40    -0.0165    0.05528    0.00234  -0.2985       0.7669 
  19   rs200530452    6352066       40   -0.01532    0.03495   0.005032  -0.4384       0.6636 
  19   rs114238312    6352260       40    -0.0165    0.05528    0.00234  -0.2985       0.7669 
  19    rs62106642    6352413       40    0.02721    0.03512    0.01556    0.775       0.4431 
  19    rs57430420    6352534       40   -0.01464    0.07468   0.001011  -0.1961       0.8456 
  19    rs10425830    6352936       40    -0.0165    0.05528    0.00234  -0.2985       0.7669 
  19     rs7246003    6353076       40    -0.0165    0.05528    0.00234  -0.2985       0.7669 
  19     rs7246119    6353109       40    -0.0165    0.05528    0.00234  -0.2985       0.7669 
  19     rs7256878    6353241       40    -0.0165    0.05528    0.00234  -0.2985       0.7669 
  19   rs114135238    6353497       40    0.01679    0.05911   0.002118    0.284        0.778 
  19    rs10426592    6353831       40    -0.0165    0.05528    0.00234  -0.2985       0.7669 
  19    rs10401320    6353832       40    -0.0165    0.05528    0.00234  -0.2985       0.7669 
  19   rs201406898    6354193       40    0.01778    0.06497   0.001967   0.2736       0.7858 
  19   rs116388449    6354371       40    -0.0165    0.05528    0.00234  -0.2985       0.7669 
  19   rs140365648    6354798       40   -0.06191    0.06847    0.02106  -0.9042       0.3716 
  19   rs138873278    6354812       40    -0.0165    0.05528    0.00234  -0.2985       0.7669 
  19   rs148933482    6354840       40    -0.0165    0.05528    0.00234  -0.2985       0.7669 
  19   rs112580399    6354968       40    0.01807    0.03416   0.007305   0.5288          0.6 
  19    rs62106643    6355006       40   -0.07092    0.04219    0.06923   -1.681       0.1009 
  19   rs557680420    6355066       40  0.0005359    0.05918  2.158e-06 0.009056       0.9928 
  19   rs537404670    6355103       40   -0.01506    0.04185   0.003397  -0.3599       0.7209 
  19   rs112068173    6355371       40    0.07342    0.04698     0.0604    1.563       0.1264 
  19   rs569662146    6355520       40    -0.0216    0.05696   0.003771  -0.3793       0.7066 
  19   rs528932392    6355527       40    -0.0216    0.05696   0.003771  -0.3793       0.7066 
  19   rs534438586    6355621       40    -0.0216    0.05696   0.003771  -0.3793       0.7066 
  19   rs376465839    6355797       40   -0.05799     0.0391     0.0547   -1.483       0.1464 
  19   rs373142857    6355832       40   -0.05799     0.0391     0.0547   -1.483       0.1464 
  19   rs192495707    6355840       40    0.01829    0.03695   0.006406    0.495       0.6235 
  19   rs150491840    6355843       40    0.06254    0.04607    0.04624    1.357       0.1827 
  19   rs188197622    6355920       40    -0.0216    0.05696   0.003771  -0.3793       0.7066 
  19   rs578235561    6356013       40   -0.06092    0.07406    0.01749  -0.8225       0.4159 
  19   rs551100583    6356183       40   -0.09725    0.08084    0.03668   -1.203       0.2364 
  19   rs557406319    6356272       40   -0.06729    0.07392    0.02135  -0.9104       0.3683 
  19   rs550370461    6356275       40   -0.06729    0.07392    0.02135  -0.9104       0.3683 
  19   rs113911646    6356386       40   -0.09725    0.08084    0.03668   -1.203       0.2364 
  19   rs112674731    6356395       40   -0.09725    0.08084    0.03668   -1.203       0.2364 
  19   rs149246226    6356607       40    -0.0165    0.05528    0.00234  -0.2985       0.7669 
  19   rs146201190    6356628       40    -0.0165    0.05528    0.00234  -0.2985       0.7669 
  19    rs58435354    6356733       40  -0.001354    0.03957  3.082e-05 -0.03423       0.9729 
  19    rs80100254    6356929       40   -0.01978     0.0475   0.004541  -0.4163       0.6795 
  19   rs140110902    6356966       40    -0.0165    0.05528    0.00234  -0.2985       0.7669 
  19    rs79426842    6357042       40    -0.0165    0.05528    0.00234  -0.2985       0.7669 
  19    rs12327749    6357173       40    -0.0165    0.05528    0.00234  -0.2985       0.7669 
  19    rs62106644    6357505       40    0.03356    0.05578   0.009434   0.6016        0.551 
  19   rs114654769    6357548       40    -0.0165    0.05528    0.00234  -0.2985       0.7669 
  19    rs57725277    6357769       40     0.0391    0.03935    0.02532   0.9936       0.3267 
  19   rs552419488    6357773       40   -0.02055    0.05382   0.003821  -0.3818       0.7048 
  19    rs73920647    6358029       40    0.09028    0.05337    0.07003    1.692      0.09891 
  19    rs77715954    6358081       40    -0.0165    0.05528    0.00234  -0.2985       0.7669 
  19    rs55898369    6358492       40     0.0391    0.03935    0.02532   0.9936       0.3267 
  19   rs145804752    6358667       40    -0.0165    0.05528    0.00234  -0.2985       0.7669 
  19    rs62106645    6359220       40   -0.07092    0.04219    0.06923   -1.681       0.1009 
  19   rs112722258    6359330       40   -0.03835    0.03809    0.02599   -1.007       0.3203 
  19    rs73561864    6359661       40   -0.02934    0.06159   0.005936  -0.4764       0.6365 
  19   rs556820917    6360391       40   -0.02875    0.05514   0.007104  -0.5214       0.6051 
  19    rs62106646    6360815       40    0.02597    0.03403     0.0151   0.7632         0.45 
  19   rs149857333    6361152       40   -0.02535    0.04218   0.009413  -0.6009       0.5515 
  19   rs144578559    6361309       40   -0.02535    0.04218   0.009413  -0.6009       0.5515 
  19   rs559658294    6361326       40    0.01844    0.03594    0.00688   0.5131       0.6109 
  19   rs562317565    6361337       40   -0.02932    0.05022    0.00889  -0.5838       0.5628 
  19   rs374203821    6361341       40   -0.02535    0.04218   0.009413  -0.6009       0.5515 
  19     rs9630895    6361343       40   -0.02661    0.04252    0.01021   -0.626       0.5351 
  19    rs75589928    6361581       40   -0.01978     0.0475   0.004541  -0.4163       0.6795 
  19    rs10416820    6362112       40    0.01985    0.05383   0.003564   0.3687       0.7144 
  19     rs7253024    6362724       40    0.08644    0.04308     0.0958    2.007      0.05195 
  19    rs62106648    6362787       40   -0.07092    0.04219    0.06923   -1.681       0.1009 
  19    rs62106649    6362957       40   -0.06959    0.04122    0.06978   -1.688      0.09953 
  19    rs73561868    6363061       40    0.09693    0.05158    0.08503    1.879       0.0679 
  19   rs148381379    6363151       40   -0.07062    0.04549    0.05964   -1.552       0.1289 
  19     rs7255735    6363190       40    0.08644    0.04308     0.0958    2.007      0.05195 
  19    rs72234334    6363228       40    0.08644    0.04308     0.0958    2.007      0.05195 
  19   rs111323657    6363384       40   -0.03197    0.06901   0.005615  -0.4632       0.6459 
  19     rs7245514    6363493       40    0.03439    0.05187    0.01144    0.663       0.5113 
  19    rs10425052    6363585       40    -0.0165    0.05528    0.00234  -0.2985       0.7669 
  19    rs77835095    6363782       40    0.09693    0.05158    0.08503    1.879       0.0679 
  19   rs367560960    6363903       40  -0.004132    0.04118  0.0002649  -0.1003       0.9206 
  19   rs552499372    6364041       40    -0.1432    0.06519     0.1127   -2.196      0.03423 
  19     rs8113310    6364166       40    0.03356    0.05578   0.009434   0.6016        0.551 
  19   rs145182380    6364284       40    0.08263    0.05547    0.05517     1.49       0.1446 
  19   rs113114685    6364420       40    0.09472    0.04948    0.08797    1.914      0.06311 
  19     rs7260547    6364500       40    0.08263    0.05547    0.05517     1.49       0.1446 
  19    rs79332961    6364896       40   -0.06191    0.06847    0.02106  -0.9042       0.3716 
  19   rs150348370    6364956       40   -0.01504    0.06916   0.001243  -0.2174        0.829 
  19   rs112827254    6365149       40    0.03358    0.04203    0.01652    0.799       0.4292 
  19   rs112183821    6365158       40    0.01778    0.06497   0.001967   0.2736       0.7858 
  19   rs117177436    6365207       40   -0.07092    0.04219    0.06923   -1.681       0.1009 
  19    rs73561877    6365399       40    0.09472    0.04948    0.08797    1.914      0.06311 
  19    rs79676004    6365697       40    0.09028    0.05337    0.07003    1.692      0.09891 
  19    rs58107038    6365811       40   0.001503    0.03302  5.455e-05  0.04553       0.9639 
  19    rs56852049    6365865       40   -0.06959    0.04122    0.06978   -1.688      0.09953 
  19    rs61179535    6365893       40   -0.06959    0.04122    0.06978   -1.688      0.09953 
  19    rs57329093    6365899       40   -0.06959    0.04122    0.06978   -1.688      0.09953 
  19    rs61324715    6365962       40   -0.07882     0.0398    0.09353    -1.98      0.05496 
  19     rs2860168    6366149       40   -0.07092    0.04219    0.06923   -1.681       0.1009 
  19   rs142782981    6366163       40   -0.03425    0.07451    0.00553  -0.4597       0.6484 
  19    rs10420388    6366230       40    0.03356    0.05578   0.009434   0.6016        0.551 
  19    rs10418574    6366481       40    0.03356    0.05578   0.009434   0.6016        0.551 
  19    rs60775215    6367102       40   -0.07209    0.04014    0.07825   -1.796      0.08044 
  19    rs78494599    6367594       40   -0.06959    0.04122    0.06978   -1.688      0.09953 
  19   rs575350791    6367732       40   -0.02939    0.03369    0.01964  -0.8725       0.3884 
  19     rs8102083    6367760       40    0.03356    0.05578   0.009434   0.6016        0.551 
  19     rs7251475    6368248       40    0.03356    0.05578   0.009434   0.6016        0.551 
  19     rs7246979    6368275       40   0.009121      0.035   0.001784   0.2606       0.7958 
  19     rs7251613    6368386       40    0.03356    0.05578   0.009434   0.6016        0.551 
  19     rs1049343    6368874       40   -0.03257    0.03537    0.02183  -0.9208       0.3629 
  19     rs8109609    6369394       40    0.03356    0.05578   0.009434   0.6016        0.551 
  19     rs8105756    6369709       40    0.07382    0.04065    0.07984    1.816      0.07729 
  19    rs73563854    6369856       40    0.07217    0.04437     0.0651    1.627       0.1121 
  19    rs73563858    6369986       40    0.07721    0.04461    0.07305    1.731      0.09165 
  19    rs12610352    6370208       40    0.01985    0.05383   0.003564   0.3687       0.7144 
  19    rs12610441    6370258       40    0.03356    0.05578   0.009434   0.6016        0.551 
  19    rs35830967    6370261       40    0.03356    0.05578   0.009434   0.6016        0.551 
  19    rs34576353    6370266       40    0.01985    0.05383   0.003564   0.3687       0.7144 
  19    rs12610442    6370270       40    0.01985    0.05383   0.003564   0.3687       0.7144 
  19   rs112122321    6370435       40   -0.02867    0.06487   0.005113  -0.4419       0.6611 
  19   rs568260077    6370458       40   -0.06812    0.06832     0.0255  -0.9972        0.325 
  19   rs111459290    6370515       40    0.07217    0.04437     0.0651    1.627       0.1121 
  19    rs56944804    6370698       40   -0.01978     0.0475   0.004541  -0.4163       0.6795 
  19     rs8107290    6371068       40    0.03356    0.05578   0.009434   0.6016        0.551 
  19   rs138860610    6371183       40   -0.03425    0.07451    0.00553  -0.4597       0.6484 
  19   rs192282058    6371235       40   -0.03425    0.07451    0.00553  -0.4597       0.6484 
  19    rs10418298    6371259       40    -0.0165    0.05528    0.00234  -0.2985       0.7669 
  19   rs535508362    6371338       40   -0.06692    0.03756    0.07708   -1.781      0.08284 
  19     rs4603684    6371370       40    0.05121    0.03846    0.04458    1.332       0.1909 
  19    rs55779804    6371660       40   -0.06219    0.03383    0.08167   -1.838      0.07385 
  19     rs8106856    6371798       40    0.03356    0.05578   0.009434   0.6016        0.551 
  19   rs375528149    6371922       40   -0.01248    0.03701   0.002981  -0.3371       0.7379 
  19     rs8111182    6372064       40    0.03356    0.05578   0.009434   0.6016        0.551 
  19   rs114966807    6372089       40   -0.01504    0.06916   0.001243  -0.2174        0.829 
  19     rs8110939    6372237       40    0.06567    0.03824    0.07201    1.717      0.09408 
  19     rs7246441    6372562       40    0.07299    0.04353    0.06888    1.677       0.1018 
  19    rs79609054    6373472       40   -0.01504    0.06916   0.001243  -0.2174        0.829 
  19    rs61003547    6373687       40    0.05586    0.04519    0.03866    1.236        0.224 
  19    rs10421175    6374813       40    0.03356    0.05578   0.009434   0.6016        0.551 
  19     rs2304198    6375831       40    0.03356    0.05578   0.009434   0.6016        0.551 
  19    rs10402574    6376498       40   -0.05869    0.07411    0.01623  -0.7919       0.4333 
  19    rs73563871    6376586       40   -0.04467    0.04706    0.02316  -0.9493       0.3485 
  19      rs869918    6376722       40   -0.07147    0.03356     0.1066    -2.13      0.03973 
  19   rs200942215    6377318       40    0.09028    0.05337    0.07003    1.692      0.09891 
  19    rs10408708    6377560       40    0.01886    0.05208   0.003438   0.3621       0.7193 
  19    rs10416892    6377689       40   -0.04435    0.06148    0.01351  -0.7214       0.4751 
  19   rs550814476    6377978       40    0.00369    0.04691  0.0001629  0.07867       0.9377 
  19    rs34894818    6378058       40    0.09028    0.05337    0.07003    1.692      0.09891 
  19   rs571112378    6378159       40    0.02815    0.05256   0.007494   0.5356       0.5953 
  19   rs114690045    6378486       40   0.001194    0.06503  8.871e-06  0.01836       0.9854 
  19    rs79787624    6378548       40   0.001194    0.06503  8.871e-06  0.01836       0.9854 
  19    rs58510684    6378587       40   -0.03425    0.07451    0.00553  -0.4597       0.6484 
  19     rs8106382    6378648       40    0.08077    0.04933    0.06589    1.637       0.1098 
  19     rs1806615    6378952       40    0.01129    0.03953   0.002143   0.2857       0.7767 
  19   rs375976582    6379752       40    -0.0456    0.05818     0.0159  -0.7837       0.4381 
  19    rs12609323    6380023       40   -0.07147    0.03356     0.1066    -2.13      0.03973 
  19   rs115426992    6380835       40    0.04636    0.07434    0.01013   0.6237       0.5366 
  19   rs115294901    6381211       40    0.07877    0.04942    0.06267    1.594       0.1192 
  19   rs116028568    6381331       40   -0.01504    0.06916   0.001243  -0.2174        0.829 
  19     rs8111068    6381498       40   -0.03425    0.07451    0.00553  -0.4597       0.6484 
  19    rs10425395    6381660       40   -0.05869    0.07411    0.01623  -0.7919       0.4333 
  19     rs7247287    6381675       40    0.07877    0.04942    0.06267    1.594       0.1192 
  19   rs575318230    6382642       40    0.03819    0.04592    0.01787   0.8315       0.4109 
  19    rs73563883    6382900       40    0.03439    0.03114    0.03109    1.104       0.2764 
  19     rs3745573    6383537       40   -0.07147    0.03356     0.1066    -2.13      0.03973 
  19    rs74783573    6384246       40   -0.05334    0.05538    0.02384  -0.9633       0.3415 
  19   rs148411184    6384256       40    0.07877    0.04942    0.06267    1.594       0.1192 
  19     rs7255128    6384380       40   0.001194    0.06503  8.871e-06  0.01836       0.9854 
  19   rs144916376    6384519       40     0.0248    0.03474    0.01324   0.7139       0.4796 
  19     rs8113383    6385194       40   -0.03425    0.07451    0.00553  -0.4597       0.6484 
  19   rs568663229    6386407       40   -0.07119    0.03094     0.1223   -2.301      0.02695 
  19     rs8103574    6386408       40    0.04664    0.03247    0.05151    1.437        0.159 
  19   rs534058025    6386409       40   -0.07147    0.03356     0.1066    -2.13      0.03973 
  19   rs546438746    6386412       40   -0.07147    0.03356     0.1066    -2.13      0.03973 
  19     rs8102989    6386642       40   -0.07147    0.03356     0.1066    -2.13      0.03973 
  19   rs111231626    6387635       40  -0.007959    0.06502  0.0003941  -0.1224       0.9032 
  19   rs139321727    6387979       40    0.07877    0.04942    0.06267    1.594       0.1192 
  19   rs116134821    6388952       40   0.001194    0.06503  8.871e-06  0.01836       0.9854 
  19    rs60965685    6389017       40   -0.07147    0.03356     0.1066    -2.13      0.03973 
  19    rs73920657    6389346       40    0.02658    0.03385    0.01597   0.7853       0.4371 
  19    rs62106656    6390047       40    0.02658    0.03385    0.01597   0.7853       0.4371 
  19   rs140643020    6390198       40   0.001194    0.06503  8.871e-06  0.01836       0.9854 
  19    rs10401986    6390281       40    0.01774    0.04012   0.005118   0.4421       0.6609 
  19    rs35694930    6390554       40    0.03356    0.05578   0.009434   0.6016        0.551 
  19     rs8111975    6390662       40   -0.06894    0.07388     0.0224  -0.9332       0.3566 
  19   rs141378359    6390683       40   -0.01504    0.06916   0.001243  -0.2174        0.829 
  19     rs8113465    6390861       40   -0.02938    0.03298    0.02046  -0.8909       0.3786 
  19    rs73920658    6391203       40    0.09028    0.05337    0.07003    1.692      0.09891 
  19     rs8102597    6391219       40    0.01774    0.04012   0.005118   0.4421       0.6609 
  19   rs376240169    6391460       40    0.05528    0.04885    0.03259    1.131       0.2649 
  19   rs368265738    6391467       40    0.05436    0.04869    0.03176    1.116       0.2712 
  19   rs527893206    6391473       40    0.04235    0.05878    0.01348   0.7205       0.4756 
  19     rs8102520    6391522       40    0.03356    0.05578   0.009434   0.6016        0.551 
  19     rs6510895    6391847       40   -0.04435    0.06148    0.01351  -0.7214       0.4751 
  19     rs2304196    6392006       40   -0.02938    0.03298    0.02046  -0.8909       0.3786 
  19     rs2247785    6392078       40    0.01774    0.04012   0.005118   0.4421       0.6609 
  19    rs75527781    6392207       40    0.07877    0.04942    0.06267    1.594       0.1192 
  19    rs60238050    6393069       40    0.09028    0.05337    0.07003    1.692      0.09891 
  19     rs3088023    6393152       40    0.03356    0.05578   0.009434   0.6016        0.551 
  19   rs114764749    6393198       40    0.07877    0.04942    0.06267    1.594       0.1192 
  19     rs2241723    6393620       40    0.02654    0.03246    0.01728   0.8175       0.4187 
  19   rs576839850    6394232       40    0.09028    0.05337    0.07003    1.692      0.09891 
  19    rs10403489    6394443       40    0.02654    0.03246    0.01728   0.8175       0.4187 
  19   rs149314271    6394462       40   -0.01504    0.06916   0.001243  -0.2174        0.829 
  19    rs59365443    6394518       40    0.03254    0.04143    0.01597   0.7854       0.4371 
  19    rs73565804    6394643       40    0.03254    0.04143    0.01597   0.7854       0.4371 
  19   rs148742661    6394739       40   -0.06894    0.07388     0.0224  -0.9332       0.3566 
  19   rs564334755    6394751       40    0.02886    0.04011    0.01344   0.7194       0.4763 
  19   rs114263713    6394881       40   0.001194    0.06503  8.871e-06  0.01836       0.9854 
  19   rs141653474    6395252       40    0.02815    0.05256   0.007494   0.5356       0.5953 
  19   rs115112177    6396732       40    0.07877    0.04942    0.06267    1.594       0.1192 
  19     rs7258689    6396760       40    0.03356    0.05578   0.009434   0.6016        0.551 
  19     rs8113151    6397801       40   -0.03425    0.07451    0.00553  -0.4597       0.6484 
  19   rs148549737    6397950       40   -0.01305    0.06917  0.0009365  -0.1887       0.8513 
  19    rs12462244    6398037       40    0.07835    0.05779    0.04613    1.356       0.1832 
  19    rs62107573    6398071       40   -0.01627    0.03505   0.005642  -0.4643       0.6451 
  19   rs191401678    6398092       40    0.03279    0.04731    0.01249   0.6931       0.4924 
  19   rs140727865    6398105       40    0.01694    0.04265   0.004133   0.3971       0.6935 
  19   rs149679710    6398114       40    0.06492    0.04042    0.06358    1.606       0.1165 
  19   rs145516580    6398116       40    0.06492    0.04042    0.06358    1.606       0.1165 
  19    rs10407867    6398123       40    0.02013    0.04326   0.005667   0.4654       0.6443 
  19   rs146982485    6398459       40   -0.03425    0.07451    0.00553  -0.4597       0.6484 
  19    rs11878905    6398620       40   -0.08267    0.08127    0.02651   -1.017       0.3155 
  19   rs543907000    6398677       40    0.06607    0.04137    0.06291    1.597       0.1185 
  19   rs112630876    6398893       40   -0.03814    0.04547    0.01818  -0.8388       0.4068 
  19   rs146204452    6398942       40    0.07624    0.04344    0.07499    1.755      0.08729 
  19   rs148286852    6398952       40   -0.01305    0.06917  0.0009365  -0.1887       0.8513 
  19     rs8105916    6399205       40   -0.01907    0.04836   0.004074  -0.3943       0.6956 
  19   rs112456002    6399530       40   -0.01504    0.06916   0.001243  -0.2174        0.829 
  19   rs148600478    6399662       40      0.112     0.0541     0.1013     2.07      0.04532 
  19    rs76635970    6399686       40   -0.07043    0.05487    0.04156   -1.284       0.2071 
  19   rs116790311    6399780       40   -0.03425    0.07451    0.00553  -0.4597       0.6484 
  19   rs151155178    6399898       40     0.1756    0.06307     0.1694    2.784     0.008328 
  19    rs10574751    6400401       40    0.08219    0.04571    0.07842    1.798      0.08009 
  19   rs138639985    6400463       40     0.1756    0.06307     0.1694    2.784     0.008328 
  19     rs9676486    6400527       40  -0.009375    0.04946  0.0009447  -0.1896       0.8507 
  19     rs9304937    6400823       40  -0.009229    0.03527   0.001799  -0.2617        0.795 
  19     rs8107165    6400851       40    0.09349    0.05322     0.0751    1.757      0.08705 
  19   rs111307605    6400946       40  -0.009375    0.04946  0.0009447  -0.1896       0.8507 
  19   rs574045409    6401010       40   -0.03159    0.06901   0.005483  -0.4577       0.6498 
  19   rs113057501    6401069       40  -0.009375    0.04946  0.0009447  -0.1896       0.8507 
  19     rs7253395    6401588       40  -0.009375    0.04946  0.0009447  -0.1896       0.8507 
  19   rs111578657    6401696       40    -0.0068     0.0325   0.001151  -0.2093       0.8354 
  19   rs149792856    6401801       40   -0.04387    0.06149    0.01322  -0.7135       0.4799 
  19     rs7252830    6401830       40    0.09349    0.05322     0.0751    1.757      0.08705 
  19    rs17774400    6402169       40  -0.009375    0.04946  0.0009447  -0.1896       0.8507 
  19    rs11883004    6402195       40   0.008315    0.04271  0.0009963   0.1947       0.8467 
  19     rs7258268    6402911       40   -0.01977     0.0506   0.003999  -0.3906       0.6983 
  19   rs149389128    6403814       40   -0.07137    0.06081    0.03498   -1.174       0.2478 
  19   rs145730204    6404112       40  -0.001577    0.05217  2.406e-05 -0.03024        0.976 
  19    rs10419890    6404335       40  -0.007706      0.034    0.00135  -0.2266       0.8219 
  19     rs3892396    6404507       40  -0.009375    0.04946  0.0009447  -0.1896       0.8507 
  19    rs74794373    6404702       40   -0.01504    0.06916   0.001243  -0.2174        0.829 
  19     rs3903041    6404785       40   -0.03916    0.05569    0.01284  -0.7031       0.4863 
  19     rs1574325    6404794       40  -0.009375    0.04946  0.0009447  -0.1896       0.8507 
  19     rs3072824    6404852       40 -0.0009661     0.0334  2.202e-05 -0.02893       0.9771 
  19   rs199815106    6405053       40    0.01467    0.04755   0.002497   0.3084       0.7594 
  19     rs2002137    6405204       40  -0.009375    0.04946  0.0009447  -0.1896       0.8507 
  19   rs200760703    6405553       40   -0.02064    0.05206    0.00412  -0.3965        0.694 
  19   rs149702415    6405666       40   -0.07137    0.06081    0.03498   -1.174       0.2478 
  19     rs7256053    6405696       40  -0.009375    0.04946  0.0009447  -0.1896       0.8507 
  19    rs62107574    6405756       40   -0.01956    0.03387     0.0087  -0.5775        0.567 
  19     rs7259085    6406018       40  -0.004756     0.0355  0.0004721   -0.134       0.8941 
  19    rs10402094    6406315       40  -0.004756     0.0355  0.0004721   -0.134       0.8941 
  19     rs7259894    6406625       40    0.09349    0.05322     0.0751    1.757      0.08705 
  19    rs77551134    6407509       40    0.09349    0.05322     0.0751    1.757      0.08705 
  19   rs114915676    6407608       40   -0.01504    0.06916   0.001243  -0.2174        0.829 
  19   rs141513081    6408110       40   0.004792    0.06503  0.0001429  0.07368       0.9416 
  19   rs139347220    6408198       40    0.09349    0.05322     0.0751    1.757      0.08705 
  19    rs60407671    6408289       40   0.004792    0.06503  0.0001429  0.07368       0.9416 
  19    rs10417661    6408686       40  -0.004756     0.0355  0.0004721   -0.134       0.8941 
  19    rs10424633    6408939       40    0.04147    0.04184     0.0252   0.9911       0.3279 
  19     rs3911998    6409117       40   -0.04387    0.06149    0.01322  -0.7135       0.4799 
  19    rs55999497    6409363       40   -0.06548    0.03447    0.08674     -1.9      0.06508 
  19    rs56365043    6409586       40   -0.09377    0.04252     0.1134   -2.205      0.03357 
  19     rs6510897    6409691       40   0.004792    0.06503  0.0001429  0.07368       0.9416 
  19    rs59558445    6410104       40    0.07323    0.05797    0.04029    1.263       0.2142 
  19    rs56309925    6410176       40  -0.003107    0.05276  9.127e-05 -0.05889       0.9533 
  19   rs151060681    6410256       40   -0.01305    0.06917  0.0009365  -0.1887       0.8513 
  19   rs192568237    6410287       40   -0.01504    0.06916   0.001243  -0.2174        0.829 
  19   rs184492672    6410291       40   -0.01504    0.06916   0.001243  -0.2174        0.829 
  19   rs192565310    6410294       40   -0.01504    0.06916   0.001243  -0.2174        0.829 
  19     rs8107767    6410324       40   -0.06548    0.03447    0.08674     -1.9      0.06508 
  19     rs8111367    6410517       40    -0.0483    0.06128    0.01608  -0.7882       0.4355 
  19   rs112379345    6410775       40     0.1208    0.08001    0.05656    1.509       0.1395 
  19    rs11298508    6410957       40    0.05019    0.03593    0.04884    1.397       0.1705 
  19    rs10658100    6411149       40     0.1061    0.06703    0.06188    1.583       0.1217 
  19     rs1654590    6411236       40    0.04564    0.04789    0.02334   0.9529       0.3467 
  19     rs1663801    6411305       40    0.04564    0.04789    0.02334   0.9529       0.3467 
  19   rs201448018    6411479       40    0.05724     0.0314    0.08041    1.823      0.07621 
  19     rs1654589    6411537       40    0.05229    0.04685    0.03174    1.116       0.2714 
  19    rs55637481    6412125       40    0.00254    0.05707  5.215e-05  0.04452       0.9647 
  19    rs78840300    6412350       40 -0.0006772    0.08237  1.779e-06 -0.008221       0.9935 
  19     rs3892916    6412456       40    0.04201    0.04901    0.01897   0.8572       0.3967 
  19   rs115779317    6412778       40   -0.03027    0.07456    0.00432   -0.406        0.687 
  19     rs1613070    6412929       40    0.05172    0.03508    0.05412    1.475       0.1486 
  19   rs200216025    6413009       40   -0.07893    0.03695     0.1072   -2.136      0.03915 
  19     rs1663802    6413015       40    -0.1058    0.03456     0.1979   -3.062     0.004029 
  19    rs67354590    6413143       40    -0.0214     0.0392   0.007782  -0.5459       0.5883 
  19    rs60365888    6413155       40    -0.0214     0.0392   0.007782  -0.5459       0.5883 
  19   rs138633372    6413829       40   -0.09482    0.04344     0.1114   -2.183      0.03531 
  19    rs35757137    6413836       40    0.07799    0.03576     0.1113    2.181      0.03544 
  19   rs114825932    6414412       40    0.03966    0.04589    0.01928   0.8643       0.3928 
  19     rs1051784    6414451       40    0.01369      0.037    0.00359     0.37       0.7134 
  19   rs114491356    6414526       40     0.1241    0.07987    0.05977    1.554       0.1284 
  19   rs544621045    6414750       40    0.02187    0.08229   0.001855   0.2657       0.7919 
  19   rs116339441    6414864       40    0.02187    0.08229   0.001855   0.2657       0.7919 
  19     rs1616305    6415443       40    0.02187    0.08229   0.001855   0.2657       0.7919 
  19     rs8103311    6415795       40   -0.06547    0.03571    0.08128   -1.833      0.07457 
  19    rs78190198    6416028       40   -0.03027    0.07456    0.00432   -0.406        0.687 
  19    rs73565848    6416105       40   -0.01892    0.07466   0.001688  -0.2535       0.8013 
  19     rs2305058    6416123       40      0.181    0.07696     0.1271    2.353      0.02393 
  19     rs3786689    6417350       40     0.1661    0.07784      0.107    2.134      0.03933 
  19    rs73920663    6417670       40   -0.01697    0.05209   0.002784  -0.3257       0.7464 
  19     rs2258496    6417855       40    0.02894    0.03483    0.01785   0.8309       0.4112 
  19   rs147468770    6418460       40   -0.09725    0.08084    0.03668   -1.203       0.2364 
  19     rs2305059    6419275       40   -0.06547    0.03571    0.08128   -1.833      0.07457 
  19   rs140679204    6419721       40   -0.03425    0.07451    0.00553  -0.4597       0.6484 
  19    rs61004889    6419844       40    0.04201    0.04901    0.01897   0.8572       0.3967 
  19   rs148841169    6420589       40    0.02187    0.08229   0.001855   0.2657       0.7919 
  19   rs144745918    6421118       40   -0.03425    0.07451    0.00553  -0.4597       0.6484 
  19   rs116809163    6421439       40   -0.03136    0.08221   0.003813  -0.3814        0.705 
  19   rs116592713    6421868       40    0.02187    0.08229   0.001855   0.2657       0.7919 
  19    rs73920664    6422099       40    0.04201    0.04901    0.01897   0.8572       0.3967 
  19    rs73920665    6422544       40   -0.03425    0.07451    0.00553  -0.4597       0.6484 
  19     rs2075755    6422888       40    0.06709    0.03752     0.0776    1.788      0.08175 
  19    rs73920666    6424152       40   -0.03425    0.07451    0.00553  -0.4597       0.6484 
  19   rs184792443    6424391       40   -0.03136    0.08221   0.003813  -0.3814        0.705 
  19   rs141845437    6424899       40    0.02187    0.08229   0.001855   0.2657       0.7919 
  19    rs78695937    6426217       40   -0.04682    0.05869    0.01647  -0.7978         0.43 
  19    rs75384914    6426396       40   -0.03136    0.08221   0.003813  -0.3814        0.705 
  19   rs189986398    6427088       40     0.0595     0.0818    0.01373   0.7274       0.4714 
  19    rs62107580    6428468       40   -0.07893    0.03695     0.1072   -2.136      0.03915 
  19    rs59711330    6428730       40     0.1251    0.07191     0.0738     1.74      0.08995 
  19     rs8102808    6428732       40     0.0248    0.04498   0.007934   0.5513       0.5847 
  19    rs12461883    6428759       40   -0.06953    0.03507    0.09375   -1.983      0.05467 
  19   rs535485990    6429476       40 -0.0006772    0.08237  1.779e-06 -0.008221       0.9935 
  19    rs34488963    6430106       40   -0.09377    0.04252     0.1134   -2.205      0.03357 
  19     rs8103638    6430645       40   -0.03227    0.03657    0.02009  -0.8826        0.383 
  19   rs113754452    6430679       40  -0.004146     0.0692  9.447e-05 -0.05992       0.9525 
  19    rs59521718    6430879       40   -0.01959    0.06913   0.002109  -0.2834       0.7784 
  19   rs114463634    6431291       40 -0.0006772    0.08237  1.779e-06 -0.008221       0.9935 
  19    rs57691741    6431650       40   -0.03308    0.08219   0.004243  -0.4024       0.6896 
  19    rs60565514    6432665       40     0.0607    0.05835    0.02769     1.04       0.3048 
  19     rs9304938    6433371       40   -0.03051    0.04209    0.01364   -0.725       0.4729 
  19     rs3929160    6434023       40   -0.03778    0.03938    0.02365  -0.9593       0.3435 
  19   rs145168470    6434103       40     0.2143    0.06614     0.2164    3.239     0.002491 
  19    rs10420789    6435079       40     0.2143    0.06614     0.2164    3.239     0.002491 
  19   rs111886400    6435603       40    -0.0397    0.05354    0.01426  -0.7415       0.4629 
  19   rs114580786    6435716       40    0.01713    0.08232   0.001139   0.2081       0.8362 
  19     rs1141221    6436191       40    0.02827    0.04152    0.01205   0.6809          0.5 
  19     rs1141220    6436196       40    0.02827    0.04152    0.01205   0.6809          0.5 
  19     rs2860185    6436222       40    0.02827    0.04152    0.01205   0.6809          0.5 
  19     rs2860182    6436304       40    0.02827    0.04152    0.01205   0.6809          0.5 
  19     rs2860181    6436305       40    0.00339    0.04192  0.0001721  0.08087        0.936 
  19    rs74853621    6436460       40 -0.0006772    0.08237  1.779e-06 -0.008221       0.9935 
  19   rs111770937    6436528       40     0.1014    0.05135    0.09313    1.975      0.05551 
  19    rs77227806    6436552       40     0.1014    0.05135    0.09313    1.975      0.05551 
  19      rs349090    6436857       40   -0.06645    0.03547    0.08457   -1.874      0.06869 
  19   rs112912665    6436892       40     0.0635    0.05437    0.03465    1.168       0.2502 
  19      rs191548    6436984       40   -0.01064    0.04188   0.001695   -0.254       0.8009 
  19      rs348338    6437226       40   -0.01169    0.04269   0.001968  -0.2738       0.7858 
  19    rs11085173    6437289       40     0.1014    0.05135    0.09313    1.975      0.05551 
  19   rs189556781    6437742       40    0.01713    0.08232   0.001139   0.2081       0.8362 
  19      rs348339    6437893       40   -0.05385     0.0342    0.06125   -1.575       0.1236 
  19    rs60329214    6438077       40   -0.07733      0.037     0.1031    -2.09      0.04339 
  19   rs556066876    6439406       40    0.01201    0.06175  0.0009939   0.1944       0.8469 
  19   rs111535315    6439437       40     0.1335    0.05786     0.1229    2.308      0.02654 
  19   rs142880112    6439622       40     0.1687    0.06357     0.1563    2.653      0.01157 
  19   rs115233280    6440288       40    0.01713    0.08232   0.001139   0.2081       0.8362 
  19      rs348340    6441821       40    0.03988     0.0306    0.04279    1.303       0.2003 
  19   rs375063180    6441823       40     0.0747    0.05577     0.0451     1.34       0.1883 
  19   rs140865515    6441842       40     0.0747    0.05577     0.0451     1.34       0.1883 
  19   rs115946849    6441971       40     0.0635    0.05437    0.03465    1.168       0.2502 
  19    rs76219436    6442191       40     0.0747    0.05577     0.0451     1.34       0.1883 
  19    rs73549021    6442353       40    0.01826    0.04624   0.004085   0.3948       0.6952 
  19    rs56266348    6442692       40     0.0747    0.05577     0.0451     1.34       0.1883 
  19    rs55732112    6442740       40     0.0747    0.05577     0.0451     1.34       0.1883 
  19    rs55913254    6443041       40     0.0747    0.05577     0.0451     1.34       0.1883 
  19     rs7250187    6443112       40     0.0747    0.05577     0.0451     1.34       0.1883 
  19     rs7251591    6443139       40     0.0747    0.05577     0.0451     1.34       0.1883 
  19    rs60257087    6443850       40     0.0747    0.05577     0.0451     1.34       0.1883 
  19    rs60774093    6444148       40    0.04483    0.06135    0.01386   0.7307       0.4695 
  19   rs111415904    6445043       40     0.0635    0.05437    0.03465    1.168       0.2502 
  19   rs113964983    6445110       40     0.0635    0.05437    0.03465    1.168       0.2502 
  19    rs73549034    6445132       40    0.04642    0.04124    0.03227    1.126       0.2674 
  19    rs10416571    6446115       40    -0.0663    0.03078     0.1088   -2.154      0.03765 
  19    rs10408607    6446116       40    -0.0663    0.03078     0.1088   -2.154      0.03765 
  19      rs186996    6446666       40   -0.08194    0.03438       0.13   -2.383      0.02226 
  19     rs7253557    6447474       40    0.06541    0.04958     0.0438    1.319        0.195 
  19     rs7252859    6447624       40    0.06541    0.04958     0.0438    1.319        0.195 
  19   rs114274889    6447661       40     0.1024    0.08068    0.04069     1.27       0.2119 
  19   rs111411047    6447842       40    0.04543    0.08204   0.008005   0.5537        0.583 
  19   rs143918466    6447887       40     0.1024    0.08068    0.04069     1.27       0.2119 
  19    rs77292204    6448084       40    0.04543    0.08204   0.008005   0.5537        0.583 
  19    rs60073607    6448330       40    -0.0432    0.06885    0.01025  -0.6274       0.5341 
  19    rs55782715    6448452       40   -0.03425    0.07451    0.00553  -0.4597       0.6484 
  19   rs147618998    6449290       40   -0.03092    0.06157   0.006592  -0.5022       0.6184 
  19    rs74585960    6450239       40    0.03705    0.03499    0.02866    1.059       0.2963 
  19    rs77262233    6450240       40    0.03705    0.03499    0.02866    1.059       0.2963 
  19    rs76889336    6450747       40    -0.0432    0.06885    0.01025  -0.6274       0.5341 
  19   rs150415523    6450982       40   -0.04112    0.07442   0.007971  -0.5526       0.5838 
  19     rs7247552    6451036       40    0.01735    0.06598   0.001817    0.263        0.794 
  19    rs28402927    6451245       40    -0.0762    0.03232     0.1276   -2.358      0.02363 
  19    rs28645424    6451408       40    -0.0762    0.03232     0.1276   -2.358      0.02363 
  19     rs7247153    6451433       40   -0.07095     0.0351    0.09707   -2.021      0.05035 
  19    rs73920669    6451550       40   -0.03425    0.07451    0.00553  -0.4597       0.6484 
  19   rs113040471    6451881       40    -0.0432    0.06885    0.01025  -0.6274       0.5341 
  19    rs78803389    6452085       40    0.02205    0.05907   0.003653   0.3733        0.711 
  19      rs173229    6452305       40   -0.07095     0.0351    0.09707   -2.021      0.05035 
  19     rs6510901    6453708       40   -0.03701    0.07448   0.006455  -0.4969       0.6221 
  19     rs7257120    6453796       40   -0.03701    0.07448   0.006455  -0.4969       0.6221 
  19     rs6510902    6453817       40   -0.03701    0.07448   0.006455  -0.4969       0.6221 
  19     rs6510903    6454189       40    -0.0762    0.03232     0.1276   -2.358      0.02363 
  19    rs73920670    6454306       40   -0.03425    0.07451    0.00553  -0.4597       0.6484 
  19     rs8103745    6454651       40   -0.06584    0.03127     0.1045   -2.106      0.04187 
  19      rs348365    6455414       40    -0.1248    0.04515     0.1673   -2.763     0.008769 
  19    rs10412845    6455797       40     -0.142    0.07908    0.07817   -1.795      0.08059 
  19     rs4807870    6455890       40   -0.06873    0.03158     0.1108   -2.176      0.03582 
  19    rs10424879    6456019       40    0.01134    0.04939   0.001385   0.2296       0.8197 
  19    rs10418566    6456021       40    0.01134    0.04939   0.001385   0.2296       0.8197 
  19    rs10418596    6456062       40   -0.08403    0.05758    0.05306   -1.459       0.1527 
  19      rs348367    6456218       40    -0.1045    0.03648     0.1775   -2.864     0.006781 
  19    rs10425555    6456324       40   -0.03054    0.04923    0.01002  -0.6203       0.5387 
  19    rs10425567    6456339       40   -0.03054    0.04923    0.01002  -0.6203       0.5387 
  19    rs79304508    6456497       40    0.04165    0.06141    0.01196   0.6782       0.5017 
  19    rs10418327    6456603       40     -0.142    0.07908    0.07817   -1.795      0.08059 
  19      rs348368    6456911       40     0.1122    0.03354     0.2275    3.345     0.001861 
  19      rs348369    6456955       40     0.1122    0.03354     0.2275    3.345     0.001861 
  19      rs173230    6457163       40     0.1122    0.03354     0.2275    3.345     0.001861 
  19   rs145149050    6457339       40    0.04165    0.06141    0.01196   0.6782       0.5017 
  19      rs348370    6457367       40     0.1052    0.03372     0.2038    3.118      0.00346 
  19     rs4807871    6457723       40    -0.1183    0.03221     0.2618   -3.671    0.0007399 
  19    rs11669819    6457739       40     -0.142    0.07908    0.07817   -1.795      0.08059 
  19     rs3890058    6458166       40   -0.07274    0.07378    0.02494  -0.9859       0.3304 
  19   rs118160965    6459677       40  -0.004749     0.0692  0.0001239 -0.06863       0.9456 
  19     rs8111177    6460214       40    -0.1208    0.03274     0.2638    -3.69    0.0006995 
  19    rs12986054    6460659       40    -0.1094    0.03781     0.1807   -2.895     0.006254 
  19   rs535556928    6460938       40     0.1164     0.0319     0.2594    3.648    0.0007892 
  19    rs10404423    6461011       40     0.1025    0.03201     0.2124    3.201     0.002763 
  19     rs8101398    6461192       40      0.122    0.03373      0.256    3.616    0.0008668 
  19   rs368355739    6461605       40     0.1279     0.0363     0.2463    3.524     0.001127 
  19      rs348357    6461716       40     0.1091    0.03185      0.236    3.426     0.001484 
  19      rs168348    6461751       40     0.1278    0.03326     0.2797    3.842    0.0004505 
  19      rs348358    6461927       40     0.1091    0.03185      0.236    3.426     0.001484 
  19   rs200067597    6461953       40      0.119    0.03165     0.2712    3.761    0.0005705 
  19    rs35028797    6461956       40      0.119    0.03165     0.2712    3.761    0.0005705 
  19    rs73920674    6461970       40   -0.03425    0.07451    0.00553  -0.4597       0.6484 
  19      rs406974    6462891       40     0.1025    0.03201     0.2124    3.201     0.002763 
  19      rs393375    6462892       40     0.1025    0.03201     0.2124    3.201     0.002763 
  19    rs74173087    6463055       40    -0.1156      0.038      0.196   -3.043      0.00423 
  19      rs168349    6463137       40      0.122    0.03373      0.256    3.616    0.0008668 
  19    rs74369569    6463375       40    0.03972    0.07444   0.007438   0.5336       0.5967 
  19     rs3833240    6464159       40     0.0112    0.04758   0.001457   0.2355       0.8151 
  19    rs75550442    6464575       40  -0.004749     0.0692  0.0001239 -0.06863       0.9456 
  19      rs348359    6464936       40    0.01118    0.04434   0.001669   0.2521       0.8023 
  19      rs348360    6465353       40    0.06179    0.04846    0.04103    1.275         0.21 
  19    rs79113058    6465866       40  -0.005372    0.08236  0.0001119 -0.06522       0.9483 
  19      rs348361    6466126       40    0.09786    0.03009     0.2177    3.252     0.002406 
  19    rs60730900    6466267       40    -0.1127    0.07245     0.0599   -1.556        0.128 
  19      rs348362    6466482       40     0.1109    0.02999     0.2646    3.697    0.0006854 
  19      rs348363    6466745       40  -0.004321    0.05044  0.0001931 -0.08566       0.9322 
  19    rs73920676    6467589       40   -0.03425    0.07451    0.00553  -0.4597       0.6484 
  19    rs35290240    6467980       40   -0.03425    0.07451    0.00553  -0.4597       0.6484 
  19    rs34222984    6468061       40    0.04078    0.05881     0.0125   0.6935       0.4922 
  19    rs62107586    6468331       40    -0.1215    0.03377     0.2541   -3.598    0.0009122 
  19   rs150679157    6469042       40    -0.0989    0.02964     0.2266   -3.336     0.001906 
  19    rs55698874    6469053       40    -0.1046    0.03224     0.2168   -3.243     0.002466 
  19     rs8105046    6469153       40    -0.1021    0.03293     0.2019     -3.1     0.003631 
  19   rs202013884    6469350       40  -0.005372    0.08236  0.0001119 -0.06522       0.9483 
  19     rs1047598    6470070       40    -0.1046    0.03224     0.2168   -3.243     0.002466 
  19    rs59297656    6470086       40   -0.01551    0.08233  0.0009326  -0.1883       0.8516 
  19    rs61368453    6470267       40   -0.03425    0.07451    0.00553  -0.4597       0.6484 
  19    rs73920677    6470442       40   -0.03425    0.07451    0.00553  -0.4597       0.6484 
  19   rs200400196    6470574       40   -0.01135     0.0747  0.0006077   -0.152         0.88 
  19    rs61045882    6470597       40    0.03972    0.07444   0.007438   0.5336       0.5967 
  19   rs111641372    6470958       40    0.05085    0.06122    0.01783   0.8306       0.4114 
  19    rs11882213    6471170       40   -0.08823     0.0293     0.1927   -3.011     0.004604 
  19    rs10415980    6471203       40    0.05072    0.04095     0.0388    1.239       0.2231 
  19     rs8105247    6471567       40   -0.09848    0.03859     0.1463   -2.552      0.01486 
  19    rs56915116    6471723       40  -0.002485     0.0619  4.241e-05 -0.04015       0.9682 
  19      rs348364    6471897       40    0.08417    0.03963     0.1061    2.124      0.04027 
  19   rs113764572    6471933       40   -0.07468    0.08147    0.02163  -0.9166       0.3651 
  19    rs10422083    6472067       40  -0.001286    0.03957  2.778e-05 -0.03249       0.9743 
  19   rs113034712    6472115       40   -0.04117    0.07442   0.007988  -0.5532       0.5834 
  19     rs1663803    6472247       40     0.0394    0.05883    0.01167   0.6698        0.507 
  19    rs58529803    6472420       40   -0.07681    0.04915    0.06039   -1.563       0.1264 
  19    rs10421606    6472574       40   -0.01739    0.04625   0.003708  -0.3761        0.709 
  19   rs150919988    6472652       40   -0.04117    0.07442   0.007988  -0.5532       0.5834 
  19     rs3852880    6472677       40   -0.07785    0.03865    0.09649   -2.014      0.05108 
  19   rs201804228    6473157       40    0.03036     0.0537   0.008343   0.5654       0.5751 
  19     rs4807086    6473454       40   -0.07785    0.03865    0.09649   -2.014      0.05108 
  19   rs113700683    6473467       40     0.0394    0.05883    0.01167   0.6698        0.507 
  19   rs541512341    6473590       40   -0.04117    0.07442   0.007988  -0.5532       0.5834 
  19    rs12975346    6473630       40   -0.05048    0.03727    0.04606   -1.355       0.1836 
  19   rs187402799    6473816       40    0.05085    0.06122    0.01783   0.8306       0.4114 
  19    rs12973997    6473827       40   -0.07116    0.03953    0.07856     -1.8      0.07982 
  19   rs149524326    6473909       40   -0.04117    0.07442   0.007988  -0.5532       0.5834 
  19    rs10405323    6473927       40    0.01981    0.05207   0.003795   0.3805       0.7057 
  19   rs114825917    6473932       40   -0.04117    0.07442   0.007988  -0.5532       0.5834 
  19   rs144154025    6474009       40    0.05085    0.06122    0.01783   0.8306       0.4114 
  19     rs7253943    6474820       40   -0.07116    0.03953    0.07856     -1.8      0.07982 
  19     rs7252545    6475005       40   -0.07116    0.03953    0.07856     -1.8      0.07982 
  19    rs12976944    6475163       40   -0.06778     0.0354    0.08798   -1.915       0.0631 
  19     rs3745571    6475613       40   -0.06778     0.0354    0.08798   -1.915       0.0631 
  19   rs116758743    6476067       40   -0.04117    0.07442   0.007988  -0.5532       0.5834 
  19    rs12983560    6476470       40   -0.07457    0.04002    0.08372   -1.863      0.07015 
  19    rs11669557    6476565       40       0.04    0.03629    0.03098    1.102       0.2773 
  19    rs11665713    6476686       40   -0.07457    0.04002    0.08372   -1.863      0.07015 
  19     rs4807872    6476763       40       0.04    0.03629    0.03098    1.102       0.2773 
  19    rs11880672    6476907       40   -0.04117    0.07442   0.007988  -0.5532       0.5834 
  19      rs348398    6477256       40    0.07253    0.04541    0.06291    1.597       0.1185 
  19      rs348399    6477324       40    0.07253    0.04541    0.06291    1.597       0.1185 
  19     rs9653137    6478139       40  -0.007575    0.04632  0.0007032  -0.1635        0.871 
  19    rs10415417    6478235       40   0.009153    0.03907   0.001442   0.2343        0.816 
  19   rs138633904    6478340       40    0.05085    0.06122    0.01783   0.8306       0.4114 
  19    rs57346797    6478671       40    0.02424    0.04933   0.006317   0.4915       0.6259 
  19      rs348392    6478867       40   -0.09646    0.04362      0.114   -2.212      0.03308 
  19    rs73549060    6479127       40    0.03709    0.05501    0.01182   0.6742       0.5043 
  19   rs113959673    6479227       40   -0.01358    0.05913   0.001386  -0.2297       0.8196 
  19    rs77004471    6479267       40   0.004693    0.04608  0.0002729   0.1018       0.9194 
  19   rs576326438    6479274       40   -0.00653    0.04716  0.0005042  -0.1384       0.8906 
  19   rs575197159    6479276       40  -0.004307    0.05216  0.0001794 -0.08257       0.9346 
  19   rs544697549    6479279       40  -0.004307    0.05216  0.0001794 -0.08257       0.9346 
  19   rs542309344    6479281       40   -0.00653    0.04716  0.0005042  -0.1384       0.8906 
  19   rs561189703    6479286       40   0.004693    0.04608  0.0002729   0.1018       0.9194 
  19   rs530192287    6479287       40    0.01195    0.06918  0.0007848   0.1728       0.8638 
  19   rs540496281    6479291       40   -0.00653    0.04716  0.0005042  -0.1384       0.8906 
  19   rs532895413    6479304       40   0.005147    0.04717  0.0003133   0.1091       0.9137 
  19   rs552862393    6479307       40   0.006979    0.07471  0.0002296  0.09341       0.9261 
  19   rs568872467    6479308       40   0.005147    0.04717  0.0003133   0.1091       0.9137 
  19   rs531180466    6479314       40   0.005147    0.04717  0.0003133   0.1091       0.9137 
  19   rs548282387    6479315       40  -0.006649    0.04845  0.0004953  -0.1372       0.8916 
  19   rs568099402    6479323       40   0.005147    0.04717  0.0003133   0.1091       0.9137 
  19   rs533864308    6479326       40   0.005147    0.04717  0.0003133   0.1091       0.9137 
  19   rs547324381    6479330       40   0.005147    0.04717  0.0003133   0.1091       0.9137 
  19      rs415211    6479347       40  -0.004855     0.0692  0.0001295 -0.07015       0.9444 
  19   rs546540237    6479407       40   -0.01348    0.04433   0.002427   -0.304       0.7628 
  19   rs184047320    6479423       40    0.01075    0.04188    0.00173   0.2566       0.7989 
  19   rs114730473    6479442       40   -0.00653    0.04716  0.0005042  -0.1384       0.8906 
  19    rs78470218    6479450       40   -0.00653    0.04716  0.0005042  -0.1384       0.8906 
  19    rs73920686    6479461       40    0.01979    0.04168   0.005894   0.4747       0.6377 
  19     rs5009951    6479571       40   -0.01551    0.08233  0.0009326  -0.1883       0.8516 
  19    rs76364016    6479576       40     0.0279    0.05516    0.00669   0.5059       0.6158 
  19    rs75029872    6479584       40     0.0279    0.05516    0.00669   0.5059       0.6158 
  19    rs10416003    6480013       40   -0.01551    0.08233  0.0009326  -0.1883       0.8516 
  19     rs3852881    6480165       40    0.01947     0.0617   0.002614   0.3156        0.754 
  19   rs113674740    6480260       40    0.05012    0.08197   0.009744   0.6115       0.5445 
  19   rs527241246    6480262       40    0.05012    0.08197   0.009744   0.6115       0.5445 
  19      rs348394    6480475       40    0.07605    0.04359    0.07416    1.745      0.08913 
  19    rs79545054    6480477       40    0.01772    0.08232   0.001218   0.2153       0.8307 
  19     rs1975045    6480501       40  -0.003638    0.06503  8.236e-05 -0.05595       0.9557 
  19    rs10561857    6480560       40   0.007984    0.03955   0.001071   0.2019       0.8411 
  19    rs73549066    6481307       40   -0.04426    0.03957    0.03187   -1.118       0.2704 
  19    rs60926725    6481400       40   -0.02277    0.05906   0.003895  -0.3855        0.702 
  19     rs3844450    6481459       40    0.02746    0.03431    0.01657   0.8002       0.4286 
  19     rs3887594    6481530       40   -0.05587    0.04093    0.04675   -1.365       0.1802 
  19   rs143019412    6482355       40    0.09593    0.08089    0.03569    1.186        0.243 
  19    rs10405500    6482494       40   0.004973    0.04588  0.0003091   0.1084       0.9143 
  19    rs10404096    6482537       40   0.003418    0.04554  0.0001482  0.07505       0.9406 
  19   rs547328805    6482603       40    0.01857    0.04307   0.004869   0.4312       0.6688 
  19    rs10407191    6482899       40   0.004973    0.04588  0.0003091   0.1084       0.9143 
  19   rs149698997    6483008       40    0.02122    0.05908   0.003384   0.3592       0.7214 
  19    rs10410696    6483161       40   -0.03604    0.04725    0.01508  -0.7627       0.4504 
  19   rs113975962    6483254       40   0.003418    0.04554  0.0001482  0.07505       0.9406 
  19    rs34024387    6483380       40   -0.02635    0.03621    0.01375  -0.7278       0.4712 
  19     rs3852883    6483465       40    0.07582    0.08145     0.0223    0.931       0.3577 
  19    rs10420123    6484039       40   0.003418    0.04554  0.0001482  0.07505       0.9406 
  19     rs8107276    6484073       40   -0.02535     0.0349    0.01369  -0.7262       0.4721 
  19   rs373894536    6484244       40   -0.02193    0.05032   0.004975  -0.4359       0.6654 
  19     rs8107508    6484247       40   -0.04186    0.03848    0.03021   -1.088       0.2834 
  19    rs56228035    6484641       40   -0.06411    0.07399    0.01938  -0.8665       0.3917 
  19    rs77757482    6485073       40   -0.02855    0.04012    0.01315  -0.7116       0.4811 
  19    rs60597914    6485497       40   0.002248     0.0453  6.477e-05  0.04961       0.9607 
  19   rs114259307    6486122       40   -0.03699    0.05675    0.01106  -0.6518       0.5185 
  19   rs114870009    6486153       40    0.02122    0.05908   0.003384   0.3592       0.7214 
  19    rs58154626    6486163       40   -0.04642    0.04572    0.02641   -1.015       0.3164 
  19   rs200572318    6486282       40    0.02122    0.05908   0.003384   0.3592       0.7214 
  19   rs201928651    6486300       40   -0.07248    0.08153    0.02038  -0.8891       0.3796 
  19   rs538268375    6486311       40   -0.07248    0.08153    0.02038  -0.8891       0.3796 
  19   rs142263961    6486412       40   -0.03699    0.05675    0.01106  -0.6518       0.5185 
  19    rs60849443    6486679       40   -0.03686    0.04595    0.01665  -0.8021       0.4275 
  19   rs115645677    6487068       40   -0.03699    0.05675    0.01106  -0.6518       0.5185 
  19   rs116776434    6487074       40   -0.03699    0.05675    0.01106  -0.6518       0.5185 
  19    rs77569008    6487478       40   -0.03699    0.05675    0.01106  -0.6518       0.5185 
  19    rs75914753    6487480       40   -0.03699    0.05675    0.01106  -0.6518       0.5185 
  19    rs12972418    6487640       40   -0.06411    0.07399    0.01938  -0.8665       0.3917 
  19   rs116463338    6488506       40    0.02122    0.05908   0.003384   0.3592       0.7214 
  19    rs12608614    6488684       40   -0.03337    0.04816    0.01247  -0.6928       0.4926 
  19    rs10164401    6488994       40    0.01751    0.03696   0.005874   0.4738       0.6383 
  19   rs149238509    6489078       40   -0.03699    0.05675    0.01106  -0.6518       0.5185 
  19   rs180916589    6489084       40   -0.07575    0.08145    0.02226  -0.9301       0.3582 
  19   rs185193243    6489087       40   -0.07575    0.08145    0.02226  -0.9301       0.3582 
  19   rs150210186    6489131       40   0.006683    0.03705  0.0008553   0.1804       0.8578 
  19    rs57961423    6489154       40   -0.01674    0.03948   0.004711  -0.4241       0.6739 
  19      rs371164    6489814       40    0.05331    0.05466    0.02441   0.9752       0.3356 
  19      rs395651    6490179       40   -0.02473    0.04173    0.00916  -0.5927       0.5569 
  19   rs142927827    6490294       40   -0.00935    0.03683   0.001693  -0.2539        0.801 
  19   rs535790218    6490450       40    0.07318    0.06818    0.02943    1.073       0.2899 
  19   rs145154230    6490600       40   -0.03463    0.05891    0.00901  -0.5878       0.5602 
  19   rs115962426    6491144       40   -0.06274    0.06423    0.02449  -0.9767       0.3349 
  19      rs432643    6491170       40     0.1202    0.07213     0.0681    1.666       0.1039 
  19    rs10414082    6491876       40    0.07189    0.08154    0.02004   0.8816       0.3835 
  19    rs74173094    6491954       40   -0.01375    0.07469  0.0008916  -0.1842       0.8549 
  19     rs4028328    6492239       40   -0.00944    0.03367   0.002064  -0.2804       0.7807 
  19    rs60881924    6492612       40    0.07318    0.06818    0.02943    1.073       0.2899 
  19    rs13344306    6492822       40    0.02605       0.04    0.01104   0.6512       0.5188 
  19      rs412441    6493622       40    0.02925    0.05899    0.00643   0.4959       0.6228 
  19     rs1053395    6494371       40   -0.02577    0.06908    0.00365  -0.3731       0.7111 
  19    rs73920690    6494475       40   -0.02508    0.04571   0.007864  -0.5488       0.5863 
  19     rs1053377    6494502       40   -0.01619     0.0377   0.004831  -0.4295         0.67 
  19     rs8113500    6494775       40   -0.07854    0.05779    0.04635   -1.359       0.1821 
  19     rs3099129    6494915       40   -0.04309    0.03847    0.03195    -1.12       0.2698 
  19      rs446199    6495064       40    0.04926    0.05119    0.02379   0.9623        0.342 
  19      rs449824    6495079       40    -0.0221    0.05907   0.003669  -0.3741       0.7104 
  19     rs2071347    6495736       40    0.06582    0.03445    0.08763     1.91      0.06364 
  19    rs61741669    6496168       40   -0.08623    0.05533    0.06009   -1.559       0.1274 
  19   rs200891036    6496757       40     -0.111    0.07252    0.05804    -1.53       0.1343 
  19    rs28483969    6496776       40    -0.0259     0.0493   0.007207  -0.5252       0.6025 
  19   rs113871779    6496912       40      0.056    0.05634    0.02534   0.9939       0.3266 
  19    rs80205890    6497429       40      0.056    0.05634    0.02534   0.9939       0.3266 
  19   rs114772352    6497524       40   -0.09273    0.06755    0.04725   -1.373       0.1779 
  19   rs139985263    6497740       40      0.056    0.05634    0.02534   0.9939       0.3266 
  19    rs33975406    6498221       40    0.03994    0.04161    0.02367   0.9599       0.3432 
  19    rs78017376    6498263       40      0.056    0.05634    0.02534   0.9939       0.3266 
  19     rs3099128    6499117       40    0.03234     0.0492    0.01124   0.6573        0.515 
  19      rs348395    6499437       40    0.03234     0.0492    0.01124   0.6573        0.515 
  19    rs78959822    6499683       40   -0.02385    0.08228   0.002207  -0.2899       0.7735 
  19    rs57943022    6499776       40    0.04801    0.06141    0.01583   0.7819       0.4391 
  19   rs114335375    6499835       40    0.03706    0.06476   0.008546   0.5723       0.5705 
  19   rs139343055    6499891       40   -0.09273    0.06755    0.04725   -1.373       0.1779 
  19   rs138396011    6499987       40   -0.01357    0.07469  0.0008681  -0.1817       0.8568 
  19   rs113460662    6500756       40   -0.08342    0.05038    0.06729   -1.656        0.106 
  19      rs348396    6500892       40    0.08988    0.05517    0.06528    1.629       0.1116 
  19    rs73920693    6501270       40    0.01535    0.07468    0.00111   0.2055       0.8383 
  19    rs11672092    6501998       40   -0.02706    0.04533    0.00929  -0.5969       0.5541 
  19      rs390530    6502137       40  -0.006749     0.0692  0.0002503 -0.09754       0.9228 
  19     rs3760749    6502812       40    -0.0593    0.03198    0.08298   -1.854      0.07147 
  19   rs147934507    6503250       40   -0.04741    0.06458    0.01398  -0.7341       0.4674 
  19   rs116505917    6504481       40   -0.01357    0.07469  0.0008681  -0.1817       0.8568 
  19    rs11671437    6504625       40   -0.05244    0.03049    0.07223    -1.72      0.09357 
  19   rs568220043    6504809       40   -0.01548    0.03451   0.005265  -0.4485       0.6564 
  19   rs569318963    6504811       40    0.09237    0.05507    0.06894    1.677       0.1017 
  19   rs398040859    6505276       40    0.01768    0.06171   0.002156   0.2866        0.776 
  19    rs62107618    6506469       40   -0.02822    0.04566   0.009952   -0.618       0.5402 
  19   rs182883768    6506669       40     -0.027    0.04188    0.01082  -0.6448       0.5229 
  19   rs113911284    6506753       40    0.03452    0.03175    0.03017    1.087       0.2838 
  19    rs35104507    6506875       40    0.03639    0.03287    0.03125    1.107       0.2752 
  19    rs73550739    6507167       40      0.011    0.04513   0.001562   0.2438       0.8087 
  19   rs144744114    6507263       40     0.1083    0.07262     0.0553    1.492       0.1441 
  19   rs115167107    6508038       40     0.1238    0.06622    0.08427     1.87       0.0692 
  19   rs145406915    6508330       40   -0.04395    0.08206   0.007491  -0.5355       0.5954 
  19   rs547693434    6508403       40    0.08299    0.06788    0.03785    1.223        0.229 
  19    esv3643559    6508417       40    0.08299    0.06788    0.03785    1.223        0.229 
  19    rs11671823    6508473       40    0.02398    0.03279    0.01388   0.7314        0.469 
  19   rs112860927    6508675       40    0.08408    0.05217    0.06398    1.612       0.1153 
  19    rs10416160    6508677       40     0.2103    0.07497     0.1716    2.806     0.007876 
  19   rs116192309    6508968       40     0.1843    0.07675     0.1317    2.401      0.02134 
  19   rs570005155    6509067       40   -0.05847    0.03163     0.0825   -1.849      0.07232 
  19    rs12460816    6509256       40   -0.01977    0.05596   0.003273  -0.3532       0.7259 
  19    rs76708294    6509395       40   -0.05627    0.06541     0.0191  -0.8603        0.395 
  19     rs3865466    6510003       40   -0.03715    0.03537    0.02821    -1.05       0.3002 
  19     rs3865467    6510126       40   -0.04217    0.03269    0.04196    -1.29       0.2048 
  19      rs348348    6510322       40   -0.02252    0.04222   0.007432  -0.5334       0.5968 
  19   rs115883804    6510334       40     0.1238    0.06622    0.08427     1.87       0.0692 
  19   rs143069386    6511475       40     0.1238    0.06622    0.08427     1.87       0.0692 
  19   rs147481433    6511521       40    0.09194    0.06758    0.04645     1.36       0.1817 
  19      rs348349    6511666       40   -0.06699    0.03782    0.07627   -1.771      0.08453 
  19   rs112239954    6511848       40   -0.01801    0.08232   0.001258  -0.2188        0.828 
  19    rs76641139    6512685       40     0.1238    0.06622    0.08427     1.87       0.0692 
  19    rs35429734    6512810       40   0.009465    0.04178   0.001349   0.2266        0.822 
  19   rs541355520    6512981       40    0.02171    0.03919    0.00801   0.5539       0.5829 
  19   rs564611085    6512983       40    0.02171    0.03919    0.00801   0.5539       0.5829 
  19      rs238766    6513283       40    0.03427    0.05187    0.01136   0.6607       0.5128 
  19     rs4807087    6516194       40   -0.04179    0.04062     0.0271   -1.029       0.3101 
  19    rs73920698    6516362       40    0.01584    0.06184   0.001723   0.2561       0.7992 
  19   rs112578061    6516369       40   -0.01801    0.08232   0.001258  -0.2188        0.828 
  19     rs4807874    6516492       40   -0.04179    0.04062     0.0271   -1.029       0.3101 
  19    rs10415368    6516594       40   -0.05474    0.03711    0.05415   -1.475       0.1485 
  19   rs116485000    6516615       40   -0.01801    0.08232   0.001258  -0.2188        0.828 
  19     rs4807875    6516663       40   -0.04179    0.04062     0.0271   -1.029       0.3101 
  19     rs7251888    6517163       40   -0.06291    0.05615    0.03198    -1.12       0.2696 
  19     rs7252374    6517167       40   -0.06291    0.05615    0.03198    -1.12       0.2696 
  19    rs28413030    6517237       40   -0.05345    0.05854    0.02147  -0.9131       0.3669 
  19     rs7252020    6517259       40   -0.06291    0.05615    0.03198    -1.12       0.2696 
  19      rs348350    6517315       40    0.09029     0.0453    0.09464    1.993      0.05347 
  19    rs57178252    6517620       40   0.005058    0.04633  0.0003135   0.1092       0.9136 
  19    rs66952611    6517657       40   -0.05304     0.0368    0.05183   -1.441       0.1577 
  19   rs563587829    6517782       40   -0.05304     0.0368    0.05183   -1.441       0.1577 
  19    rs12974682    6517922       40   -0.04226    0.04124    0.02689   -1.025        0.312 
  19    rs57813284    6518696       40    0.09194    0.06758    0.04645     1.36       0.1817 
  19   rs550746386    6518965       40    0.07162    0.04159    0.07239    1.722      0.09318 
  19      rs348351    6519244       40  -0.001354    0.05392   1.66e-05 -0.02511       0.9801 
  19    rs66831547    6519429       40   -0.05304     0.0368    0.05183   -1.441       0.1577 
  19   rs149906060    6519709       40   -0.05345    0.05854    0.02147  -0.9131       0.3669 
  19      rs348352    6519765       40  -0.001354    0.05392   1.66e-05 -0.02511       0.9801 
  19    rs75405543    6519982       40    0.01584    0.06184   0.001723   0.2561       0.7992 
  19      rs348353    6520069       40    0.09029     0.0453    0.09464    1.993      0.05347 
  19     rs7256423    6520141       40    0.04143    0.06141    0.01183   0.6746        0.504 
  19    rs79304076    6520160       40    0.01584    0.06184   0.001723   0.2561       0.7992 
  19    rs74697733    6520217       40    -0.0704    0.07384    0.02336  -0.9534       0.3464 
  19     rs7257887    6520223       40     0.1179    0.03932     0.1913    2.999     0.004765 
  19    rs73920699    6520357       40    0.01584    0.06184   0.001723   0.2561       0.7992 
  19    rs11085177    6520490       40   -0.04226    0.04124    0.02689   -1.025        0.312 
  19      rs348355    6520832       40    0.06321    0.04841    0.04293    1.306       0.1995 
  19      rs348356    6520861       40  -0.002714    0.03127  0.0001982 -0.08679       0.9313 
  19   rs146374600    6520904       40    -0.0704    0.07384    0.02336  -0.9534       0.3464 
  19   rs148087029    6521124       40    -0.0465    0.03673    0.04048   -1.266       0.2132 
  19   rs148405606    6521328       40    -0.0704    0.07384    0.02336  -0.9534       0.3464 
  19   rs542536915    6521345       40    0.04952     0.0373    0.04433    1.328       0.1922 
  19   rs142533342    6521568       40   -0.01801    0.08232   0.001258  -0.2188        0.828 
  19    rs12976418    6521758       40   -0.04226    0.04124    0.02689   -1.025        0.312 
  19   rs141387061    6521773       40    0.09194    0.06758    0.04645     1.36       0.1817 
  19   rs149137352    6521864       40   -0.01801    0.08232   0.001258  -0.2188        0.828 
  19       rs76274    6521932       40    0.07873    0.04514    0.07413    1.744       0.0892 
  19    rs76439627    6522052       40    0.04143    0.06141    0.01183   0.6746        0.504 
  19    rs11667269    6522134       40   -0.04226    0.04124    0.02689   -1.025        0.312 
  19    rs12985304    6524091       40   0.002724    0.03071  0.0002071  0.08873       0.9298 
  19    rs12151125    6524406       40     0.0721    0.04437    0.06497    1.625       0.1124 
  19   rs561140642    6524613       40    0.02256    0.06167   0.003509   0.3658       0.7165 
  19    rs62107623    6524661       40 -0.0006029    0.03503  7.794e-06 -0.01721       0.9864 
  19   rs542764727    6525804       40    0.01584    0.06184   0.001723   0.2561       0.7992 
  19    rs28534912    6526044       40   -0.05304     0.0368    0.05183   -1.441       0.1577 
  19   rs567130276    6526116       40    0.04403    0.03681    0.03629    1.196        0.239 
  19    rs72987325    6526408       40   -0.04782    0.03991    0.03641   -1.198       0.2382 
  19    rs62107624    6526518       40   -0.04179    0.04062     0.0271   -1.029       0.3101 
  19    rs75464137    6526671       40   -0.06304    0.06844    0.02183   -0.921       0.3629 
  19     rs7257358    6526812       40    0.05775    0.05132    0.03225    1.125       0.2675 
  19   rs112235685    6527111       40   -0.03484    0.04138    0.01831  -0.8418       0.4052 
  19    rs11343905    6527291       40   0.004987     0.0469  0.0002975   0.1063       0.9159 
  19   rs139652199    6527370       40    0.09194    0.06758    0.04645     1.36       0.1817 
  19    rs34704690    6527505       40   -0.02373      0.039   0.009645  -0.6084       0.5466 
  19   rs143365332    6528827       40    0.07873    0.04514    0.07413    1.744       0.0892 
  19    rs73920700    6529027       40    0.01584    0.06184   0.001723   0.2561       0.7992 
  19   rs111067248    6529599       40    0.01584    0.06184   0.001723   0.2561       0.7992 
  19   rs146374380    6529738       40   0.001484    0.04211  3.269e-05  0.03525       0.9721 
  19    rs62654116    6529885       40   -0.04716    0.04305    0.03061   -1.095       0.2802 
  19      rs348337    6530656       40    0.04334    0.03339    0.04246    1.298       0.2021 
  19   rs546156218    6530934       40   -0.02866    0.04414    0.01098  -0.6494         0.52 
  19      rs415539    6531719       40   -0.02142    0.04197   0.006811  -0.5105       0.6127 
  19    rs78208235    6532159       40   -0.05799    0.05131    0.03252    -1.13       0.2655 
  19     rs3043218    6532277       40  -0.003777    0.03119  0.0003858  -0.1211       0.9042 
  19      rs669448    6532306       40    -0.0122     0.0463   0.001823  -0.2635       0.7936 
  19    rs28482861    6532307       40    -0.0122     0.0463   0.001823  -0.2635       0.7936 
  19   rs551922534    6532364       40    -0.0297    0.06486   0.005488  -0.4579       0.6496 
  19   rs569772061    6532417       40   -0.03553    0.08217   0.004896  -0.4324       0.6679 
  19     rs3073807    6532422       40  0.0003734    0.05707  1.127e-06 0.006544       0.9948 
  19   rs563393795    6532424       40    0.09365    0.05719    0.06591    1.637       0.1098 
  19   rs200702132    6532520       40   -0.05248    0.05325    0.02493  -0.9857       0.3305 
  19   rs116068506    6532534       40   -0.01479    0.08233  0.0008484  -0.1796       0.8584 
  19   rs146976620    6532630       40    0.02804    0.04566   0.009825   0.6141       0.5428 
  19    rs73550763    6532736       40   -0.02484    0.06165   0.004254  -0.4029       0.6893 
  19     rs4807876    6532982       40    0.03095    0.04561    0.01197   0.6785       0.5016 
  19   rs192348947    6533297       40   0.000953    0.05865  6.948e-06  0.01625       0.9871 
  19   rs113463169    6533298       40    0.03554    0.03144    0.03252     1.13       0.2655 
  19     rs3097296    6533402       40    0.01604    0.04509    0.00332   0.3558        0.724 
  19    rs73550766    6533900       40    0.04151    0.04585    0.02111   0.9054        0.371 
  19    rs72356419    6534067       40   0.008564    0.05069  0.0007506    0.169       0.8667 
  19     rs3097297    6534248       40   0.005572    0.04554   0.000394   0.1224       0.9032 
  19     rs2234179    6534592       40    0.09365    0.05719    0.06591    1.637       0.1098 
  19     rs2234182    6535080       40   -0.03074    0.04344      0.013  -0.7076       0.4835 
  19   rs550935064    6535371       40   0.003017     0.0453  0.0001167  0.06659       0.9473 
  19     rs3865469    6535498       40    0.01721    0.04522     0.0038   0.3807       0.7055 
  19      rs348389    6535637       40  0.0008848    0.03402   1.78e-05  0.02601       0.9794 
  19    rs10419225    6535766       40    0.09365    0.05719    0.06591    1.637       0.1098 
  19    rs78847343    6536219       40   -0.02641    0.05588   0.005845  -0.4727       0.6392 
  19    rs73550767    6536256       40    0.04169    0.07441   0.008193   0.5603       0.5786 
  19    rs10426436    6536300       40    0.09365    0.05719    0.06591    1.637       0.1098 
  19      rs348390    6536662       40   -0.02496    0.04673   0.007453  -0.5342       0.5963 
  19   rs149025313    6536714       40   -0.02641    0.05588   0.005845  -0.4727       0.6392 
  19   rs139441027    6536841       40    0.03861    0.04546    0.01863   0.8493        0.401 
  19      rs348391    6536926       40   -0.01642     0.0403   0.004348  -0.4074        0.686 
  19   rs142352867    6536939       40   -0.04205    0.05024    0.01809  -0.8368       0.4079 
  19    rs10406760    6537220       40    0.09365    0.05719    0.06591    1.637       0.1098 
  19    rs11670309    6537221       40   -0.03564    0.05837   0.009714  -0.6106       0.5451 
  19    rs10405649    6537435       40    0.09365    0.05719    0.06591    1.637       0.1098 
  19     rs3865471    6537713       40    0.01402    0.04186   0.002942   0.3349       0.7396 
  19    rs10408140    6537824       40    0.03861    0.04546    0.01863   0.8493        0.401 
  19   rs146923533    6538041       40   -0.04209    0.07441    0.00835  -0.5657       0.5749 
  19    rs10414775    6538119       40   0.009029    0.04208    0.00121   0.2145       0.8313 
  19   rs201367586    6538223       40   -0.02117    0.05381   0.004056  -0.3934       0.6962 
  19    rs11882170    6538319       40     0.1083    0.07262     0.0553    1.492       0.1441 
  19   rs191304555    6538421       40   -0.02641    0.05588   0.005845  -0.4727       0.6392 
  19   rs149048574    6538497       40   -0.04209    0.07441    0.00835  -0.5657       0.5749 
  19   rs111663013    6538559       40    0.07369    0.05796    0.04081    1.272       0.2113 
  19   rs566641594    6538564       40    0.02948    0.04666    0.01039   0.6318       0.5313 
  19    rs10422096    6538920       40    0.03861    0.04546    0.01863   0.8493        0.401 
  19    rs10414217    6538989       40    0.03861    0.04546    0.01863   0.8493        0.401 
  19    rs10421038    6539018       40    0.03861    0.04546    0.01863   0.8493        0.401 
  19    rs76334785    6539169       40   -0.02641    0.05588   0.005845  -0.4727       0.6392 
  19    rs10422353    6539298       40    0.09365    0.05719    0.06591    1.637       0.1098 
  19    rs73550770    6539357       40  -0.002454    0.06178  4.154e-05 -0.03973       0.9685 
  19   rs114654390    6539399       40    0.09365    0.05719    0.06591    1.637       0.1098 
  19   rs563362787    6539453       40    0.03861    0.04546    0.01863   0.8493        0.401 
  19   rs116159260    6539466       40    0.03761    0.04513    0.01794   0.8333       0.4099 
  19    rs75545073    6539717       40    0.03861    0.04546    0.01863   0.8493        0.401 
  19    rs79991989    6539826       40    0.03861    0.04546    0.01863   0.8493        0.401 
  19   rs116351509    6540152       40    0.03861    0.04546    0.01863   0.8493        0.401 
  19    rs79363088    6540188       40    0.03861    0.04546    0.01863   0.8493        0.401 
  19    rs35695923    6540208       40   -0.03564    0.05837   0.009714  -0.6106       0.5451 
  19    rs11667956    6540364       40    0.08687    0.05084    0.07134    1.709      0.09568 
  19     rs8110208    6540716       40   -0.04213    0.04136    0.02658   -1.019       0.3148 
  19   rs144720033    6540755       40    0.03861    0.04546    0.01863   0.8493        0.401 
  19     rs2162931    6541285       40    0.02849    0.03788    0.01467   0.7522       0.4566 
  19   rs115966722    6541629       40   -0.02641    0.05588   0.005845  -0.4727       0.6392 
  19    rs62109506    6541630       40   -0.04643    0.05869     0.0162   -0.791       0.4339 
  19   rs115430719    6541742       40    0.09365    0.05719    0.06591    1.637       0.1098 
  19   rs148542651    6542027       40   -0.02641    0.05588   0.005845  -0.4727       0.6392 
  19    rs76140468    6542060       40   -0.03408     0.0568   0.009383  -0.5999       0.5521 
  19   rs112914484    6542135       40   -0.03564    0.05837   0.009714  -0.6106       0.5451 
  19   rs142590286    6542169       40   -0.02641    0.05588   0.005845  -0.4727       0.6392 
  19     rs4028336    6543029       40    -0.0201    0.03561   0.008317  -0.5645       0.5757 
  19      rs348372    6543217       40   -0.06807    0.06078    0.03195    -1.12       0.2698 
  19      rs348373    6543342       40   -0.01908    0.04624   0.004462  -0.4127       0.6822 
  19     rs8103412    6543496       40    0.03518    0.04599    0.01517   0.7651        0.449 
  19    rs60613128    6543600       40   -0.04281    0.08208   0.007109  -0.5216        0.605 
  19   rs142579056    6543857       40   -0.06807    0.06078    0.03195    -1.12       0.2698 
  19    rs73550775    6544093       40    0.09735    0.03904     0.1406    2.494      0.01711 
  19    rs73922404    6544352       40   -0.04281    0.08208   0.007109  -0.5216        0.605 
  19    rs75409151    6544930       40   -0.04281    0.08208   0.007109  -0.5216        0.605 
  19    rs35314828    6545128       40   -0.01845    0.04011   0.005536  -0.4599       0.6482 
  19     rs6510905    6545225       40    0.03408    0.03739     0.0214   0.9115       0.3678 
  19     rs6510906    6545409       40    0.02849    0.03788    0.01467   0.7522       0.4566 
  19     rs6510907    6545437       40   -0.03301    0.03473    0.02321  -0.9503        0.348 
  19    rs77010673    6545579       40  -0.009826    0.08235  0.0003745  -0.1193       0.9057 
  19   rs114336217    6545674       40   -0.09724    0.07303    0.04457   -1.331        0.191 
  19   rs148595074    6545875       40   -0.04281    0.08208   0.007109  -0.5216        0.605 
  19    rs11669937    6545890       40   -0.03301    0.03473    0.02321  -0.9503        0.348 
  19   rs151149559    6546011       40  -0.009826    0.08235  0.0003745  -0.1193       0.9057 
  19      rs173231    6546235       40   -0.01908    0.04624   0.004462  -0.4127       0.6822 
  19    rs28552734    6546524       40    -0.0113    0.03982   0.002116  -0.2839       0.7781 
  19    rs10407602    6546785       40    0.03518    0.04599    0.01517   0.7651        0.449 
  19      rs348374    6547141       40    -0.0113    0.03982   0.002116  -0.2839       0.7781 
  19      rs348375    6547251       40   -0.01416    0.03636   0.003977  -0.3895       0.6991 
  19    rs74174807    6547321       40   -0.01416    0.03636   0.003977  -0.3895       0.6991 
  19      rs348376    6547397       40    0.02254    0.04176    0.00761   0.5398       0.5925 
  19     rs4028335    6547914       40   -0.01416    0.03636   0.003977  -0.3895       0.6991 
  19      rs348377    6548124       40    0.01212    0.03491    0.00316   0.3471       0.7305 
  19      rs348378    6548175       40  -0.009903    0.04178   0.001476   -0.237       0.8139 
  19   rs202193430    6548422       40   -0.06871    0.07388    0.02225    -0.93       0.3582 
  19      rs348379    6548874       40   -0.01082    0.03775   0.002157  -0.2866        0.776 
  19   rs150066741    6548970       40   -0.04281    0.08208   0.007109  -0.5216        0.605 
  19      rs348380    6549002       40  -0.001118    0.03497  2.692e-05 -0.03198       0.9747 
  19     rs8100267    6549601       40    0.06915    0.03795    0.08036    1.822      0.07629 
  19   rs539327205    6549636       40      0.135    0.07144    0.08589     1.89      0.06646 
  19    rs11881108    6549921       40    0.06915    0.03795    0.08036    1.822      0.07629 
  19   rs111623945    6550513       40    -0.0606    0.04408    0.04738   -1.375       0.1772 
  19    rs73922405    6551520       40   -0.05826    0.07412      0.016   -0.786       0.4367 
  19   rs113315365    6551823       40   -0.07765     0.0638    0.03752   -1.217       0.2311 
  19    rs73922406    6551918       40   -0.08309    0.05762    0.05188   -1.442       0.1575 
  19    rs34039661    6551998       40   -0.03399    0.05578   0.009678  -0.6094       0.5459 
  19    rs10411474    6552111       40    0.06307     0.0465    0.04618    1.356        0.183 
  19      rs348383    6552221       40    0.03811    0.03373    0.03251     1.13       0.2656 
  19    rs13344227    6552655       40     0.0777    0.05566    0.04879    1.396       0.1708 
  19    rs77619124    6553463       40   0.006672    0.03705  0.0008524   0.1801       0.8581 
  19      rs348385    6553466       40   -0.07652    0.05786      0.044   -1.323       0.1939 
  19    rs72993048    6553629       40    0.01503    0.03741    0.00423   0.4018       0.6901 
  19   rs116264657    6553860       40   -0.05919    0.06853    0.01925  -0.8637       0.3932 
  19   rs547154491    6553969       40    0.01445    0.04174   0.003142   0.3461       0.7312 
  19   rs576737264    6554055       40    0.08926    0.04974    0.07811    1.794      0.08071 
  19    rs11878279    6554072       40    0.08926    0.04974    0.07811    1.794      0.08071 
  19      rs348386    6554098       40    -0.0431    0.03519    0.03797   -1.225       0.2282 
  19      rs348387    6554160       40   -0.01324    0.08234  0.0006797  -0.1608       0.8731 
  19   rs144343857    6554207       40   -0.05919    0.06853    0.01925  -0.8637       0.3932 
  19   rs189064710    6554213       40   -0.01909    0.06597     0.0022  -0.2894       0.7738 
  19   rs532455542    6554222       40   -0.01909    0.06597     0.0022  -0.2894       0.7738 
  19   rs542305832    6554226       40   -0.01909    0.06597     0.0022  -0.2894       0.7738 
  19   rs565325975    6554232       40   -0.01909    0.06597     0.0022  -0.2894       0.7738 
  19    rs62106961    6554418       40   -0.02698    0.05849   0.005569  -0.4613       0.6472 
  19   rs145929928    6554581       40    0.07221    0.06066    0.03596    1.191       0.2412 
  19   rs113025152    6554766       40   -0.05383    0.06865    0.01592  -0.7841       0.4378 
  19    rs62106962    6554875       40   -0.02081    0.04425   0.005786  -0.4703       0.6408 
  19    rs10853994    6555363       40   -0.03058    0.05369   0.008462  -0.5695       0.5724 
  19    rs11382903    6555438       40   -0.02651    0.06907   0.003862  -0.3838       0.7033 
  19    rs10416796    6555709       40   -0.03356    0.05681   0.009103  -0.5908       0.5581 
  19    rs78540339    6555893       40  -0.002469    0.06503  3.792e-05 -0.03796       0.9699 
  19      rs375564    6556005       40    -0.0186     0.0617   0.002386  -0.3014       0.7647 
  19      rs422981    6556778       40  -0.004348    0.03191  0.0004884  -0.1363       0.8923 
  19   rs114405068    6557276       40    0.01273    0.08234  0.0006283   0.1546        0.878 
  19    rs62123171    6557372       40   -0.02081    0.04425   0.005786  -0.4703       0.6408 
  19    rs10424688    6557546       40   -0.03262    0.04661    0.01272  -0.6998       0.4883 
  19    rs11878528    6558069       40    0.02581    0.03344    0.01544   0.7719        0.445 
  19   rs114990419    6558071       40  -0.009365    0.05863   0.000671  -0.1597       0.8739 
  19    rs11878461    6558421       40   -0.01338    0.05066   0.001832  -0.2641       0.7932 
  19     rs7250254    6558684       40    0.07312    0.05141    0.05055    1.422       0.1631 
  19   rs138502153    6558873       40    0.08592    0.06018     0.0509    1.428       0.1616 
  19   rs112551759    6558918       40   -0.03356    0.05681   0.009103  -0.5908       0.5581 
  19     rs7253794    6559069       40    0.07312    0.05141    0.05055    1.422       0.1631 
  19    rs17703837    6559333       40   -0.01338    0.05066   0.001832  -0.2641       0.7932 
  19     rs4807877    6559380       40    0.07312    0.05141    0.05055    1.422       0.1631 
  19    rs12986031    6559777       40   -0.02651    0.06907   0.003862  -0.3838       0.7033 
  19    rs60507991    6559790       40    0.07312    0.05141    0.05055    1.422       0.1631 
  19    rs57928945    6559797       40    0.07312    0.05141    0.05055    1.422       0.1631 
  19   rs144439217    6559840       40  -0.007275    0.05391   0.000479  -0.1349       0.8934 
  19    rs11879422    6559904       40   -0.02019    0.03669   0.007909  -0.5504       0.5853 
  19    rs12459957    6559965       40  -0.009365    0.05863   0.000671  -0.1597       0.8739 
  19     rs8113328    6560227       40    0.07312    0.05141    0.05055    1.422       0.1631 
  19    rs74174809    6560398       40     0.1249     0.0515      0.134    2.425      0.02019 
  19    rs10424742    6560740       40   -0.01596    0.03926   0.004327  -0.4064       0.6867 
  19   rs548194786    6560841       40    0.01092    0.04843   0.001336   0.2255       0.8228 
  19    rs10422845    6560924       40    0.03615    0.03926    0.02182   0.9206        0.363 
  19    rs79538296    6561233       40   -0.01275    0.05388   0.001472  -0.2366       0.8142 
  19   rs113762539    6561260       40   -0.03498    0.03706     0.0229  -0.9437       0.3513 
  19    rs58554736    6561261       40    0.02253    0.03443    0.01114   0.6544       0.5168 
  19   rs546761869    6561262       40    0.08946     0.0733    0.03773    1.221       0.2298 
  19   rs112134181    6561327       40   -0.01225    0.03744    0.00281  -0.3273       0.7453 
  19      rs348345    6561352       40    0.03949    0.04015    0.02482   0.9834       0.3316 
  19    rs60803886    6561356       40     0.1335    0.07151    0.08401    1.867      0.06965 
  19      rs238765    6561625       40   0.004339    0.03706  0.0003605   0.1171       0.9074 
  19    rs58053299    6561634       40     0.0413    0.04266    0.02407   0.9681       0.3391 
  19     rs8108050    6562850       40   -0.01125    0.05389   0.001146  -0.2088       0.8357 
  19   rs151019346    6563144       40   -0.00523    0.05392  0.0002475   -0.097       0.9232 
  19     rs7253022    6563234       40   -0.07934    0.05382    0.05409   -1.474       0.1487 
  19    rs10418885    6563907       40    0.00933    0.03409   0.001967   0.2737       0.7858 
  19     rs4081854    6564004       40     0.0297     0.0388    0.01518   0.7653       0.4488 
  19    rs10427003    6564246       40   -0.08934     0.0634    0.04966   -1.409       0.1669 
  19      rs348347    6564402       40    0.04497    0.06882    0.01111   0.6535       0.5174 
  19   rs116365094    6564428       40   -0.03804    0.06575   0.008733  -0.5786       0.5663 
  19   rs200119666    6564557       40   -0.03804    0.06575   0.008733  -0.5786       0.5663 
  19    rs55702428    6564571       40   -0.01742    0.03897   0.005231   -0.447       0.6574 
  19     rs7508584    6564673       40   -0.02341    0.07462   0.002584  -0.3138       0.7554 
  19    rs62123174    6564847       40   -0.02341    0.07462   0.002584  -0.3138       0.7554 
  19    rs28575337    6565192       40   -0.01742    0.03897   0.005231   -0.447       0.6574 
  19    rs67145602    6565272       40     0.0514    0.04191    0.03807    1.226       0.2276 
  19    rs62123175    6565283       40   -0.01125    0.05389   0.001146  -0.2088       0.8357 
  19    rs28725371    6565327       40   -0.02341    0.07462   0.002584  -0.3138       0.7554 
  19    rs28733121    6565332       40    0.01827    0.03291   0.008045   0.5552        0.582 
  19     rs9749164    6565929       40   -0.00523    0.05392  0.0002475   -0.097       0.9232 
  19      rs171171    6565945       40    0.04497    0.06882    0.01111   0.6535       0.5174 
  19   rs566289470    6566049       40   -0.07934    0.05382    0.05409   -1.474       0.1487 
  19   rs534926908    6566051       40   -0.07934    0.05382    0.05409   -1.474       0.1487 
  19     rs6510908    6566777       40    0.03094    0.03887    0.01639   0.7958       0.4311 
  19    rs34012748    6566934       40    0.07966    0.07359    0.02991    1.082       0.2859 
  19   rs114202831    6567435       40     0.1139    0.06669    0.07124    1.707      0.09594 
  19    rs35233543    6567486       40   -0.02341    0.07462   0.002584  -0.3138       0.7554 
  19     rs4552114    6568213       40   -0.01933    0.03446   0.008216  -0.5611       0.5781 
  19      rs345596    6568338       40     0.1128    0.04729     0.1302    2.385      0.02218 
  19    rs35070472    6568533       40    0.07367    0.04802    0.05832    1.534       0.1333 
  19    rs58540573    6568764       40    0.01809    0.04625   0.004011   0.3912       0.6978 
  19    rs73922408    6569006       40   -0.05417    0.05536    0.02458  -0.9786        0.334 
  19      rs345597    6569189       40   -0.01927    0.03398   0.008393  -0.5671        0.574 
  19      rs345598    6569241       40   -0.05425     0.0344    0.06143   -1.577       0.1231 
  19   rs141164428    6569319       40   -0.03286    0.07453   0.005091   -0.441       0.6617 
  19   rs143487251    6569350       40    0.03103    0.05369   0.008711   0.5779       0.5668 
  19      rs345600    6569473       40  -0.004962    0.03428  0.0005511  -0.1448       0.8857 
  19     rs1812631    6569485       40    0.08268    0.03475     0.1296    2.379      0.02248 
  19   rs139905305    6569512       40    0.02841    0.04151    0.01218   0.6844       0.4979 
  19      rs345601    6569633       40   -0.05425     0.0344    0.06143   -1.577       0.1231 
  19     rs8104184    6569883       40    0.01585    0.04173    0.00378   0.3797       0.7063 
  19   rs548746256    6570056       40   0.008105    0.03917   0.001125   0.2069       0.8372 
  19    rs35585024    6570147       40    0.08268    0.03475     0.1296    2.379      0.02248 
  19      rs345602    6570174       40    -0.0648    0.04042    0.06334   -1.603       0.1172 
  19    rs57373144    6570304       40    0.08268    0.03475     0.1296    2.379      0.02248 
  19   rs111584770    6570338       40   -0.05377    0.06546    0.01745  -0.8214       0.4165 
  19    rs10164301    6570923       40    0.08268    0.03475     0.1296    2.379      0.02248 
  19      rs345603    6570924       40   -0.01896    0.03335   0.008431  -0.5684       0.5731 
  19    rs28846086    6571212       40   -0.07934    0.05382    0.05409   -1.474       0.1487 
  19      rs345604    6571531       40   -0.01896    0.03335   0.008431  -0.5684       0.5731 
  19     rs2161486    6571581       40    0.01706    0.04683   0.003479   0.3642       0.7177 
  19     rs4807879    6571791       40    0.08268    0.03475     0.1296    2.379      0.02248 
  19     rs6510909    6571864       40   -0.05377    0.06546    0.01745  -0.8214       0.4165 
  19     rs8107916    6572403       40   -0.05377    0.06546    0.01745  -0.8214       0.4165 
  19     rs2547448    6572732       40   -0.05305    0.04091    0.04237   -1.297       0.2026 
  19     rs2642212    6572796       40   -0.01896    0.03335   0.008431  -0.5684       0.5731 
  19     rs2642213    6572832       40   -0.01897    0.03388   0.008179  -0.5598       0.5789 
  19     rs3042435    6573075       40   -0.05302    0.03396    0.06026   -1.561       0.1268 
  19      rs368065    6573206       40   -0.05302    0.03396    0.06026   -1.561       0.1268 
  19      rs685587    6573299       40   -0.05302    0.03396    0.06026   -1.561       0.1268 
  19      rs526768    6573317       40   -0.05302    0.03396    0.06026   -1.561       0.1268 
  19    rs71174929    6573376       40   -0.03549    0.03414    0.02765   -1.039       0.3052 
  19      rs381195    6573376       40   -0.02753    0.04494   0.009776  -0.6125       0.5439 
  19     rs3042400    6573413       40    0.02394    0.04831   0.006424   0.4957        0.623 
  19      rs369626    6573415       40   -0.03092    0.04607    0.01172  -0.6713       0.5061 
  19    rs11490542    6573967       40    0.01195    0.06918  0.0007841   0.1727       0.8638 
  19     rs1115478    6574310       40     0.0521    0.03653    0.05082    1.426       0.1619 
  19     rs1115479    6574327       40    -0.0423    0.03332    0.04067   -1.269       0.2121 
  19     rs2562020    6574490       40      0.068    0.03114     0.1115    2.183      0.03525 
  19     rs2642214    6574495       40   -0.07665    0.03178     0.1328   -2.412       0.0208 
  19    rs75774625    6574649       40  -0.005498    0.05865  0.0002313 -0.09376       0.9258 
  19    rs11878821    6574669       40   -0.02872    0.03546    0.01698  -0.8101       0.4229 
  19     rs6510910    6574802       40    0.07951    0.03771     0.1047    2.108      0.04167 
  19   rs147743291    6574863       40    0.04144    0.05026    0.01758   0.8246       0.4148 
  19     rs2642215    6574867       40   -0.03957    0.03761    0.02831   -1.052       0.2994 
  19     rs2547430    6574907       40    0.00192    0.03957  6.193e-05  0.04851       0.9616 
  19   rs150936949    6574970       40    0.04617    0.05163    0.02061   0.8943       0.3768 
  19   rs111253677    6575116       40   -0.02562    0.06908   0.003607  -0.3709       0.7128 
  19   rs113857897    6575153       40   -0.03543    0.08217   0.004869  -0.4312       0.6688 
  19    rs62123177    6575284       40    0.03168    0.03828    0.01771   0.8278        0.413 
  19     rs2547432    6575461       40   -0.05807    0.05191    0.03188   -1.119       0.2703 
  19    rs77790748    6575521       40     0.1083    0.06694    0.06443    1.618        0.114 
  19    rs68037426    6575726       40    0.03381    0.04815    0.01281   0.7022       0.4868 
  19     rs2642216    6576182       40   -0.02392    0.05591   0.004793  -0.4278       0.6712 
  19    rs73552524    6576286       40   -0.06436    0.05075    0.04061   -1.268       0.2124 
  19     rs3097293    6576798       40    0.07352    0.04275    0.07222     1.72      0.09359 
  19   rs116037397    6577105       40     0.1378    0.05423     0.1452    2.541      0.01527 
  19    rs35773426    6577193       40   -0.01536     0.0353   0.004955   -0.435        0.666 
  19   rs141722657    6577447       40     0.1087    0.07261    0.05568    1.497       0.1427 
  19   rs530902577    6577536       40    0.06874    0.08161    0.01833   0.8422       0.4049 
  19     rs2547437    6578286       40   -0.03493    0.03543    0.02494  -0.9858       0.3304 
  19      rs431896    6578806       40    0.01791    0.03491   0.006879   0.5131       0.6109 
  19      rs425787    6578951       40    -0.0556    0.04425    0.03989   -1.256       0.2166 
  19      rs425514    6579030       40   -0.06734    0.04035    0.06827   -1.669       0.1034 
  19   rs552352222    6579607       40     0.0157    0.05528   0.002119   0.2841       0.7779 
  19   rs559602252    6580234       40   -0.01967    0.08231   0.001501   -0.239       0.8124 
  19      rs389898    6580366       40   -0.01574    0.04547   0.003144  -0.3462       0.7311 
  19   rs150345088    6580376       40   -0.06192    0.04897    0.04038   -1.265       0.2137 
  19    rs12985242    6580512       40   -0.02943    0.04564    0.01083  -0.6449       0.5229 
  19   rs151211351    6580694       40    0.03067    0.05685   0.007601   0.5395       0.5927 
  19     rs2029743    6580856       40    0.05288    0.04088    0.04218    1.294       0.2036 
  19      rs427105    6580869       40    0.05288    0.04088    0.04218    1.294       0.2036 
  19     rs2029745    6580892       40   0.003128    0.03694  0.0001887  0.08468        0.933 
  19   rs547133537    6581063       40   -0.05008    0.03834    0.04297   -1.306       0.1994 
  19   rs564798967    6581064       40   -0.05008    0.03834    0.04297   -1.306       0.1994 
  19   rs112385920    6581068       40   -0.05308     0.0384    0.04788   -1.382       0.1749 
  19    rs72994960    6581082       40   -0.05008    0.03834    0.04297   -1.306       0.1994 
  19    rs72994964    6581241       40   0.003128    0.03694  0.0001887  0.08468        0.933 
  19     rs2910434    6581596       40   -0.04562    0.03887    0.03498   -1.174       0.2479 
  19    rs60657995    6581674       40  -0.005372    0.06189  0.0001982  -0.0868       0.9313 
  19     rs7259857    6581715       40    0.07236    0.04044    0.07772    1.789      0.08152 
  19      rs441751    6581784       40    0.08729    0.04546    0.08846     1.92      0.06235 
  19    rs34886406    6581988       40    -0.0456    0.06881    0.01142  -0.6627       0.5115 
  19    rs35914430    6582044       40   -0.06606     0.0371    0.07698    -1.78      0.08303 
  19    rs12610000    6582133       40    0.03005    0.05513   0.007759   0.5451       0.5889 
  19    rs11085182    6582171       40    -0.0333    0.03258    0.02676   -1.022       0.3131 
  19      rs411204    6582275       40   -0.03002    0.03748    0.01661   -0.801       0.4281 
  19      rs408167    6582292       40   -0.03002    0.03748    0.01661   -0.801       0.4281 
  19      rs408372    6582322       40   -0.03002    0.03748    0.01661   -0.801       0.4281 
  19    rs60362047    6582329       40  -0.006409    0.05864  0.0003142  -0.1093       0.9136 
  19   rs577490564    6582359       40   -0.03553    0.04152     0.0189  -0.8557       0.3975 
  19    rs11666089    6582438       40    0.02043    0.03122    0.01115   0.6545       0.5168 
  19    rs11669728    6582447       40    0.02043    0.03122    0.01115   0.6545       0.5168 
  19    rs60331551    6582549       40  -0.006409    0.05864  0.0003142  -0.1093       0.9136 
  19    rs11670049    6582643       40   -0.02482     0.0348    0.01321  -0.7133         0.48 
  19      rs445764    6582644       40   -0.03508    0.04199    0.01804  -0.8354       0.4087 
  19    rs12459293    6582818       40    0.06874    0.08161    0.01833   0.8422       0.4049 
  19    rs12459776    6583199       40    0.06874    0.08161    0.01833   0.8422       0.4049 
  19    rs16989918    6583279       40   -0.08488    0.08121    0.02795   -1.045       0.3025 
  19    rs72193958    6583564       40   -0.02065    0.07464    0.00201  -0.2767       0.7835 
  19    rs72982503    6583604       40   -0.08488    0.08121    0.02795   -1.045       0.3025 
  19     rs7248446    6583675       40   -0.01619    0.03911   0.004491  -0.4141       0.6812 
  19     rs2354573    6583690       40   -0.01619    0.03911   0.004491  -0.4141       0.6812 
  19     rs2354574    6583710       40   -0.01619    0.03911   0.004491  -0.4141       0.6812 
  19     rs2883472    6583781       40   -0.01619    0.03911   0.004491  -0.4141       0.6812 
  19   rs201057846    6583800       40   -0.00408     0.0346  0.0003658  -0.1179       0.9067 
  19   rs150447916    6584046       40    0.06874    0.08161    0.01833   0.8422       0.4049 
  19     rs2883473    6584085       40   -0.01958    0.03973   0.006353  -0.4929       0.6249 
  19   rs371044066    6584155       40    0.01046    0.04513    0.00141   0.2317        0.818 
  19   rs114590470    6584202       40    0.06874    0.08161    0.01833   0.8422       0.4049 
  19    rs62123187    6584230       40   -0.07985    0.08134    0.02473  -0.9817       0.3325 
  19     rs7252187    6584290       40   0.005461    0.03906  0.0005142   0.1398       0.8895 
  19   rs112136162    6584375       40   0.005268    0.08237  0.0001076  0.06396       0.9493 
  19     rs7253697    6584377       40   -0.05035    0.03551    0.05025   -1.418       0.1643 
  19   rs550709403    6584379       40    0.06874    0.08161    0.01833   0.8422       0.4049 
  19    rs10419121    6584634       40   0.005461    0.03906  0.0005142   0.1398       0.8895 
  19    rs10418366    6584641       40   0.005461    0.03906  0.0005142   0.1398       0.8895 
  19   rs111956974    6584792       40   -0.02015    0.05382   0.003673  -0.3743       0.7103 
  19    rs10418808    6584855       40   -0.05087    0.03644    0.04879   -1.396       0.1708 
  19    rs56379641    6584999       40   -0.05844    0.08182    0.01325  -0.7143       0.4794 
  19     rs2059154    6585035       40   -0.01989    0.04179   0.005922  -0.4758       0.6369 
  19    rs10424393    6585047       40   0.005461    0.03906  0.0005142   0.1398       0.8895 
  19    rs10425142    6585091       40    0.02937    0.03786    0.01559   0.7757       0.4427 
  19    rs10424586    6585142       40    0.04045    0.04129    0.02464   0.9798       0.3334 
  19     rs1808398    6585298       40    0.04045    0.04129    0.02464   0.9798       0.3334 
  19   rs201593597    6585358       40    0.04045    0.04129    0.02464   0.9798       0.3334 
  19      rs432560    6585378       40    0.04045    0.04129    0.02464   0.9798       0.3334 
  19     rs8110581    6585650       40    0.05209    0.07424    0.01279   0.7016       0.4872 
  19    rs58556239    6585690       40   0.009857    0.04586   0.001214   0.2149        0.831 
  19     rs8111615    6585788       40    0.05209    0.07424    0.01279   0.7016       0.4872 
  19      rs427003    6585842       40    0.04473    0.04117    0.03012    1.086       0.2841 
  19     rs1862511    6586268       40    0.03927    0.05355    0.01395   0.7333       0.4679 
  19     rs3837945    6586473       40   0.003102    0.06178  6.633e-05  0.05021       0.9602 
  19   rs533906158    6586913       40    0.01565    0.03854   0.004323   0.4062       0.6869 
  19   rs556473991    6587204       40    0.06874    0.08161    0.01833   0.8422       0.4049 
  19   rs111064563    6587216       40   -0.02825    0.03883    0.01373  -0.7274       0.4715 
  19    rs62654154    6587264       40     0.0243     0.0483   0.006619   0.5032       0.6177 
  19   rs201538635    6587278       40    -0.1121    0.08034     0.0487   -1.395       0.1712 
  19    rs34786523    6587404       40    0.02165    0.04259   0.006757   0.5084       0.6141 
  19    rs76696740    6587584       40     0.0554    0.06862    0.01687   0.8074       0.4245 
  19    rs35792677    6587637       40    0.04613    0.04942    0.02241   0.9333       0.3566 
  19    rs79841990    6587948       40    0.09491    0.06747     0.0495    1.407       0.1676 
  19      rs344586    6588231       40   -0.01037    0.03732   0.002027  -0.2778       0.7827 
  19      rs344587    6588267       40   0.009911     0.0364   0.001947   0.2723       0.7869 
  19      rs344588    6588404       40   -0.03504    0.05186    0.01188  -0.6758       0.5033 
  19     rs7247830    6589108       40  -0.007535    0.03933  0.0009651  -0.1916       0.8491 
  19   rs199807139    6589264       40   -0.06836    0.06077    0.03222   -1.125       0.2677 
  19   rs200240432    6589265       40   -0.06836    0.06077    0.03222   -1.125       0.2677 
  19   rs113272565    6589271       40  -0.007535    0.03933  0.0009651  -0.1916       0.8491 
  19      rs171093    6589426       40    -0.1212    0.04674     0.1504   -2.594      0.01341 
  19    rs11458827    6589861       40    0.01029    0.03812   0.001913   0.2699       0.7887 
  19     rs3055535    6589944       40    -0.0387    0.03143    0.03837   -1.231       0.2258 
  19    rs11361927    6589960       40    0.04693    0.05221    0.02082    0.899       0.3743 
  19   rs200143462    6590291       40    -0.1276    0.07179    0.07673   -1.777      0.08355 
  19      rs344589    6590789       40    -0.1212    0.04674     0.1504   -2.594      0.01341 
  19   rs199561952    6590873       40   -0.04452    0.08205   0.007686  -0.5425       0.5906 
  19    rs17703895    6591146       40    -0.0211    0.05908   0.003346  -0.3572        0.723 
  19      rs344590    6591278       40    -0.1053    0.04369     0.1325   -2.409      0.02094 
  19      rs344591    6591489       40    -0.0451     0.0335    0.04553   -1.346       0.1862 
  19      rs344592    6591680       40   -0.04463    0.03324    0.04529   -1.343       0.1874 
  19      rs344593    6592171       40    0.01029    0.03812   0.001913   0.2699       0.7887 
  19      rs344594    6592207       40    0.01029    0.03812   0.001913   0.2699       0.7887 
  19    rs58801959    6592392       40    0.02776    0.04168    0.01154    0.666       0.5095 
  19     rs7250400    6592914       40    0.08517    0.06021    0.05002    1.415       0.1653 
  19    rs35388517    6593314       40    0.01296     0.0455   0.002132   0.2849       0.7772 
  19   rs116029154    6593585       40   -0.02779    0.07458    0.00364  -0.3726       0.7115 
  19      rs344596    6594274       40   -0.02298    0.05203   0.005105  -0.4416       0.6613 
  19    rs11666589    6594602       40    -0.0588    0.05014    0.03493   -1.173       0.2482 
  19    rs35333884    6594770       40    0.08517    0.06021    0.05002    1.415       0.1653 
  19    rs74796085    6594844       40   -0.05496    0.05026    0.03051   -1.094        0.281 
  19    rs12971302    6595460       40    0.01296     0.0455   0.002132   0.2849       0.7772 
  19      rs344597    6595602       40   -0.03188    0.06901   0.005584  -0.4619       0.6468 
  19      rs168259    6595779       40    -0.0354    0.05362    0.01134  -0.6601       0.5131 
  19      rs344598    6596283       40    -0.0588    0.05014    0.03493   -1.173       0.2482 
  19    rs10422014    6596671       40  -0.004157    0.05534  0.0001485 -0.07512       0.9405 
  19      rs344599    6596682       40   -0.05729    0.05631    0.02652   -1.018       0.3153 
  19      rs344600    6596978       40    -0.0148    0.04961   0.002335  -0.2982       0.7672 
  19      rs344602    6597166       40   -0.05729    0.05631    0.02652   -1.018       0.3153 
  19      rs447196    6597557       40   -0.05729    0.05631    0.02652   -1.018       0.3153 
  19      rs398089    6597560       40   -0.05729    0.05631    0.02652   -1.018       0.3153 
  19    rs12982243    6597962       40    0.01296     0.0455   0.002132   0.2849       0.7772 
  19    rs77737996    6598130       40    0.08855    0.08111    0.03041    1.092       0.2818 
  19     rs4807880    6598674       40   -0.05729    0.05631    0.02652   -1.018       0.3153 
  19    rs71174992    6598852       40   0.005624    0.03606  0.0006398    0.156       0.8769 
  19      rs344604    6599125       40   -0.05729    0.05631    0.02652   -1.018       0.3153 
  19      rs344605    6599487       40   -0.05729    0.05631    0.02652   -1.018       0.3153 
  19      rs344606    6599700       40   -0.05729    0.05631    0.02652   -1.018       0.3153 
  19     rs7246454    6600506       40   -0.05729    0.05631    0.02652   -1.018       0.3153 
  19    rs34799738    6600859       40    0.08517    0.06021    0.05002    1.415       0.1653 
  19     rs2112856    6601994       40   -0.05729    0.05631    0.02652   -1.018       0.3153 
  19     rs8109079    6602811       40    0.03036    0.04562    0.01152   0.6656       0.5097 
  19      rs344583    6602948       40   -0.06278    0.06093    0.02718    -1.03       0.3093 
  19   rs112114735    6603109       40   -0.03898    0.03639     0.0293   -1.071       0.2909 
  19     rs8111461    6603203       40     0.0198    0.03973   0.006496   0.4985        0.621 
  19     rs5826938    6603567       40   0.007294    0.04632   0.000652   0.1575       0.8757 
  19      rs344584    6604018       40   -0.06278    0.06093    0.02718    -1.03       0.3093 
  19    rs17516272    6604087       40   -0.03898    0.03639     0.0293   -1.071       0.2909 
  19      rs344585    6605821       40   -0.01095    0.06175  0.0008268  -0.1773       0.8602 
  19   rs111436027    6605846       40   0.004483    0.04846  0.0002252  0.09253       0.9268 
  19   rs112953722    6605934       40   -0.03128    0.06902   0.005375  -0.4532        0.653 
  19   rs113863472    6605981       40   -0.03128    0.06902   0.005375  -0.4532        0.653 
  19    rs66613670    6606136       40   -0.03252    0.03823    0.01868  -0.8505       0.4004 
  19   rs113167711    6606713       40    0.03262    0.05366    0.00963   0.6079       0.5469 
  19    rs12983164    6606747       40  -0.007597    0.04236  0.0008457  -0.1793       0.8586 
  19    rs59271319    6606964       40   -0.03601    0.04136    0.01956  -0.8708       0.3894 
  19    rs10405225    6606993       40   -0.01967    0.05383   0.003502  -0.3654       0.7168 
  19      rs344577    6607597       40     0.0486    0.06875    0.01298   0.7069        0.484 
  19    rs10412608    6608114       40   -0.02818    0.04927   0.008534  -0.5719       0.5707 
  19      rs344580    6609390       40    0.01989     0.0468   0.004729   0.4249       0.6733 
  19   rs535055042    6609465       40    0.04602    0.06132    0.01461   0.7505       0.4576 
  19    rs73922419    6609480       40   -0.05061    0.04561    0.03139    -1.11       0.2741 
  19      rs344581    6609669       40  -0.007597    0.04236  0.0008457  -0.1793       0.8586 
  19    rs73922420    6609687       40   -0.02531    0.04829   0.007176  -0.5241       0.6033 
  19    rs78951755    6609800       40   -0.02531    0.04829   0.007176  -0.5241       0.6033 
  19    rs11880836    6609982       40    0.04366    0.04534    0.02382   0.9629       0.3417 
  19   rs146091125    6610173       40   -0.03919     0.0459    0.01883  -0.8539       0.3985 
  19     rs7251479    6610619       40   -0.01518    0.05912   0.001732  -0.2568       0.7988 
  19    rs74312582    6610636       40   0.004346    0.03779  0.0003479    0.115       0.9091 
  19     rs7252352    6610926       40  0.0007566    0.06178  3.947e-06  0.01225       0.9903 
  19     rs6510912    6610981       40   -0.01412    0.04015   0.003245  -0.3517        0.727 
  19     rs7254538    6611336       40    0.01748    0.04182   0.004575   0.4179       0.6784 
  19    rs73922422    6611468       40   -0.03984    0.07444   0.007483  -0.5353       0.5956 
  19    rs73922423    6611567       40   -0.01199    0.07469  0.0006773  -0.1605       0.8734 
  19    rs35630190    6612337       40    0.02667    0.05086   0.007182   0.5243       0.6031 
  19   rs147872591    6612374       40   -0.01351    0.08234   0.000708  -0.1641       0.8705 
  19   rs201100719    6612510       40   -0.03082    0.05252    0.00898  -0.5868       0.5608 
  19    rs10084116    6612555       40    -0.0334    0.03535    0.02295  -0.9448       0.3507 
  19     rs4807883    6612690       40    0.05154     0.0363    0.05037     1.42       0.1638 
  19    rs28429355    6612720       40   -0.07015    0.08158    0.01909  -0.8599       0.3953 
  19   rs113541026    6612769       40   -0.01795    0.07466   0.001519  -0.2404       0.8113 
  19     rs4807884    6612778       40    -0.0349    0.05679   0.009842  -0.6146       0.5425 
  19     rs4807885    6612779       40    -0.0349    0.05679   0.009842  -0.6146       0.5425 
  19   rs112093166    6612788       40    0.02545     0.0459   0.008022   0.5543       0.5826 
  19   rs112568242    6612795       40   0.009396    0.05068  0.0009036   0.1854       0.8539 
  19   rs112379748    6613344       40    0.01339    0.08234  0.0006956   0.1626       0.8717 
  19    rs16993685    6613833       40   -0.02472    0.05088   0.006171  -0.4858       0.6299 
  19   rs543193752    6614213       40     0.1226    0.03832     0.2123      3.2     0.002772 
  19   rs147584146    6614495       40   0.001257    0.05392  1.429e-05   0.0233       0.9815 
  19    rs28784715    6614637       40    0.06171    0.03433    0.07838    1.798      0.08018 
  19    rs28807756    6614851       40    0.06171    0.03433    0.07838    1.798      0.08018 
  19   rs138082169    6615259       40   -0.03165    0.03052    0.02752   -1.037       0.3063 
  19     rs8100493    6615474       40    0.06171    0.03433    0.07838    1.798      0.08018 
  19     rs8111231    6615552       40    0.04475    0.04148    0.02972    1.079       0.2875 
  19    rs12982773    6615735       40    0.04475    0.04148    0.02972    1.079       0.2875 
  19   rs200670717    6615771       40    0.07809    0.04945     0.0616    1.579       0.1225 
  19   rs150543470    6615824       40   -0.02096    0.04749     0.0051  -0.4414       0.6614 
  19   rs139569151    6615855       40   -0.02096    0.04749     0.0051  -0.4414       0.6614 
  19   rs113444891    6615889       40   -0.05738    0.05844    0.02474  -0.9818       0.3324 
  19    rs12986123    6615932       40    0.06171    0.03433    0.07838    1.798      0.08018 
  19    rs12977103    6616007       40    0.02003    0.03524   0.008427   0.5683       0.5732 
  19    rs10412739    6616414       40   -0.02096    0.04749     0.0051  -0.4414       0.6614 
  19    rs36012268    6616429       40    0.04475    0.04148    0.02972    1.079       0.2875 
  19    rs78391770    6616651       40    0.01037    0.06188  0.0007389   0.1676       0.8678 
  19    rs10406986    6616717       40    0.08062    0.05771    0.04885    1.397       0.1705 
  19    rs73922428    6616907       40    0.01037    0.06188  0.0007389   0.1676       0.8678 
  19      rs395909    6617161       40   -0.04318     0.0314     0.0474   -1.375       0.1771 
  19    rs28623590    6617240       40    0.07665     0.0557    0.04748    1.376       0.1768 
  19    rs10413351    6617271       40    0.08062    0.05771    0.04885    1.397       0.1705 
  19      rs411605    6617434       40   -0.01005    0.03916   0.001729  -0.2565       0.7989 
  19      rs410254    6617489       40   -0.02096    0.04749     0.0051  -0.4414       0.6614 
  19     rs6510913    6617500       40    0.04475    0.04148    0.02972    1.079       0.2875 
  19      rs411898    6617577       40    0.02041    0.03287    0.01004   0.6208       0.5384 
  19      rs431834    6617602       40    0.02041    0.03287    0.01004   0.6208       0.5384 
  19     rs7251643    6617697       40    0.08062    0.05771    0.04885    1.397       0.1705 
  19      rs418201    6617766       40    0.02041    0.03287    0.01004   0.6208       0.5384 
  19    rs10426720    6618112       40    0.02041    0.03287    0.01004   0.6208       0.5384 
  19    rs10421159    6618123       40    0.02041    0.03287    0.01004   0.6208       0.5384 
  19      rs426352    6618174       40    0.02041    0.03287    0.01004   0.6208       0.5384 
  19      rs367455    6618180       40    0.02041    0.03287    0.01004   0.6208       0.5384 
  19      rs407044    6618224       40    0.02041    0.03287    0.01004   0.6208       0.5384 
  19      rs404594    6618260       40   -0.02096    0.04749     0.0051  -0.4414       0.6614 
  19      rs406060    6618338       40    0.02041    0.03287    0.01004   0.6208       0.5384 
  19      rs408460    6618677       40    0.02041    0.03287    0.01004   0.6208       0.5384 
  19      rs422157    6618894       40    0.02041    0.03287    0.01004   0.6208       0.5384 
  19   rs149782563    6618953       40    0.01037    0.06188  0.0007389   0.1676       0.8678 
  19      rs395681    6619055       40   -0.02096    0.04749     0.0051  -0.4414       0.6614 
  19   rs528952368    6619127       40    0.03966    0.04131    0.02368     0.96       0.3431 
  19      rs432686    6619236       40    0.02041    0.03287    0.01004   0.6208       0.5384 
  19    rs57820063    6619276       40    0.02041    0.03287    0.01004   0.6208       0.5384 
  19    rs79055613    6619293       40    0.02041    0.03287    0.01004   0.6208       0.5384 
  19   rs144350331    6619320       40    0.03504    0.03599    0.02434   0.9736       0.3364 
  19      rs364574    6619342       40    0.02041    0.03287    0.01004   0.6208       0.5384 
  19     rs8112931    6619427       40    0.04475    0.04148    0.02972    1.079       0.2875 
  19      rs397195    6619504       40    0.02041    0.03287    0.01004   0.6208       0.5384 
  19    rs11085185    6619809       40    0.02041    0.03287    0.01004   0.6208       0.5384 
  19   rs114656516    6619810       40    0.01037    0.06188  0.0007389   0.1676       0.8678 
  19    rs11085186    6619815       40    0.02041    0.03287    0.01004   0.6208       0.5384 
  19     rs2547445    6619898       40    0.02041    0.03287    0.01004   0.6208       0.5384 
  19      rs441475    6619983       40    0.02041    0.03287    0.01004   0.6208       0.5384 
  19    rs58146129    6620001       40    0.01037    0.06188  0.0007389   0.1676       0.8678 
  19      rs403119    6620088       40    0.02041    0.03287    0.01004   0.6208       0.5384 
  19    rs59764207    6620171       40    0.02041    0.03287    0.01004   0.6208       0.5384 
  19    rs62123221    6620172       40    0.01946    0.03287   0.009143   0.5921       0.5573 
  19    rs12973043    6620202       40    0.02041    0.03287    0.01004   0.6208       0.5384 
  19      rs428292    6620314       40   -0.02979    0.03395    0.01986  -0.8774       0.3858 
  19      rs419337    6620323       40   -0.02979    0.03395    0.01986  -0.8774       0.3858 
  19      rs379172    6620325       40   -0.02979    0.03395    0.01986  -0.8774       0.3858 
  19    rs10403113    6620470       40    0.08062    0.05771    0.04885    1.397       0.1705 
  19      rs453686    6620544       40   -0.02979    0.03395    0.01986  -0.8774       0.3858 
  19    rs11882880    6620595       40    0.02041    0.03287    0.01004   0.6208       0.5384 
  19    rs10424331    6620715       40   -0.02979    0.03395    0.01986  -0.8774       0.3858 
  19    rs10403784    6620738       40   -0.02835    0.03546    0.01654  -0.7995       0.4289 
  19    rs10421995    6620769       40   -0.02979    0.03395    0.01986  -0.8774       0.3858 
  19    rs10423611    6620791       40   -0.01129    0.03397   0.002899  -0.3324       0.7414 
  19   rs374310188    6620806       40   -0.01129    0.03397   0.002899  -0.3324       0.7414 
  19     rs2642211    6620870       40   -0.02979    0.03395    0.01986  -0.8774       0.3858 
  19     rs7257477    6620910       40    0.03479    0.03255    0.02919    1.069       0.2919 
  19     rs1690638    6620925       40   -0.02979    0.03395    0.01986  -0.8774       0.3858 
  19     rs1690637    6620929       40   -0.02979    0.03395    0.01986  -0.8774       0.3858 
  19      rs368152    6621230       40    0.02041    0.03287    0.01004   0.6208       0.5384 
  19      rs444299    6621249       40    0.02003    0.03524   0.008427   0.5683       0.5732 
  19      rs390815    6621392       40   -0.02979    0.03395    0.01986  -0.8774       0.3858 
  19      rs401284    6621409       40   -0.02979    0.03395    0.01986  -0.8774       0.3858 
  19      rs387116    6621739       40   -0.02979    0.03395    0.01986  -0.8774       0.3858 
  19      rs366850    6621787       40   -0.02979    0.03395    0.01986  -0.8774       0.3858 
  19    rs12610184    6621851       40    0.04475    0.04148    0.02972    1.079       0.2875 
  19      rs449481    6622131       40   -0.02794    0.03501    0.01649  -0.7981       0.4298 
  19      rs433134    6622232       40   -0.02979    0.03395    0.01986  -0.8774       0.3858 
  19      rs364628    6622319       40   -0.02979    0.03395    0.01986  -0.8774       0.3858 
  19      rs400658    6622352       40   -0.02979    0.03395    0.01986  -0.8774       0.3858 
  19   rs143375936    6622463       40   0.001257    0.05392  1.429e-05   0.0233       0.9815 
  19      rs423602    6622532       40   -0.02979    0.03395    0.01986  -0.8774       0.3858 
  19      rs408453    6622839       40   -0.02979    0.03395    0.01986  -0.8774       0.3858 
  19      rs389971    6623050       40   -0.02979    0.03395    0.01986  -0.8774       0.3858 
  19      rs433288    6623291       40   -0.02979    0.03395    0.01986  -0.8774       0.3858 
  19      rs413956    6623791       40   -0.02857    0.03665    0.01574  -0.7796       0.4405 
  19      rs624968    6623888       40   -0.02979    0.03395    0.01986  -0.8774       0.3858 
  19     rs1644752    6623901       40   -0.02979    0.03395    0.01986  -0.8774       0.3858 
  19   rs149828234    6624037       40    0.01037    0.06188  0.0007389   0.1676       0.8678 
  19    rs60340561    6624247       40   -0.05738    0.05844    0.02474  -0.9818       0.3324 
  19      rs417983    6624264       40   -0.02794    0.03501    0.01649  -0.7981       0.4298 
  19      rs376884    6624286       40   -0.02979    0.03395    0.01986  -0.8774       0.3858 
  19    rs10424924    6624535       40   -0.02979    0.03395    0.01986  -0.8774       0.3858 
  19    rs12971915    6624720       40    0.04475    0.04148    0.02972    1.079       0.2875 
  19    rs11880811    6624812       40   -0.02624    0.03434    0.01513   -0.764       0.4496 
  19      rs440993    6624902       40  0.0001374    0.03725  3.579e-07 0.003688       0.9971 
  19      rs424810    6624903       40   -0.02979    0.03395    0.01986  -0.8774       0.3858 
  19      rs401294    6624930       40   -0.02979    0.03395    0.01986  -0.8774       0.3858 
  19      rs376817    6625103       40   -0.02979    0.03395    0.01986  -0.8774       0.3858 
  19     rs8101829    6625231       40   -0.02979    0.03395    0.01986  -0.8774       0.3858 
  19     rs8104834    6625251       40   -0.02979    0.03395    0.01986  -0.8774       0.3858 
  19     rs8100602    6625277       40    0.02041    0.03287    0.01004   0.6208       0.5384 
  19     rs8101544    6625328       40   -0.02979    0.03395    0.01986  -0.8774       0.3858 
  19     rs8101946    6625352       40   -0.02794    0.03501    0.01649  -0.7981       0.4298 
  19   rs138267097    6625392       40   -0.02979    0.03395    0.01986  -0.8774       0.3858 
  19   rs200152943    6625403       40    0.01857    0.04752   0.004004   0.3909       0.6981 
  19    rs28422003    6625449       40   -0.02979    0.03395    0.01986  -0.8774       0.3858 
  19    rs28416478    6625461       40   -0.02979    0.03395    0.01986  -0.8774       0.3858 
  19    rs28502049    6625467       40   -0.02979    0.03395    0.01986  -0.8774       0.3858 
  19      rs435546    6625599       40   -0.02979    0.03395    0.01986  -0.8774       0.3858 
  19   rs113284340    6625616       40    0.08062    0.05771    0.04885    1.397       0.1705 
  19      rs437844    6625632       40   -0.02979    0.03395    0.01986  -0.8774       0.3858 
  19      rs426364    6625639       40   -0.02979    0.03395    0.01986  -0.8774       0.3858 
  19      rs426366    6625643       40   -0.02979    0.03395    0.01986  -0.8774       0.3858 
  19      rs399937    6625671       40   -0.02979    0.03395    0.01986  -0.8774       0.3858 
  19    rs71174995    6625816       40   -0.02979    0.03395    0.01986  -0.8774       0.3858 
  19      rs393158    6626017       40   -0.02979    0.03395    0.01986  -0.8774       0.3858 
  19      rs401550    6626032       40   -0.02979    0.03395    0.01986  -0.8774       0.3858 
  19      rs407686    6626036       40   -0.02979    0.03395    0.01986  -0.8774       0.3858 
  19      rs392151    6626057       40   -0.02979    0.03395    0.01986  -0.8774       0.3858 
  19    rs71174996    6626106       40   -0.02979    0.03395    0.01986  -0.8774       0.3858 
  19    rs71174997    6626121       40   -0.02979    0.03395    0.01986  -0.8774       0.3858 
  19     rs2642200    6626149       40   -0.02979    0.03395    0.01986  -0.8774       0.3858 
  19    rs12979129    6626296       40   -0.02835    0.03546    0.01654  -0.7995       0.4289 
  19    rs74763054    6626412       40   -0.01005    0.03916   0.001729  -0.2565       0.7989 
  19    rs12985563    6626476       40   -0.02835    0.03546    0.01654  -0.7995       0.4289 
  19      rs432958    6626616       40   -0.02979    0.03395    0.01986  -0.8774       0.3858 
  19      rs370747    6626650       40   -0.01005    0.03916   0.001729  -0.2565       0.7989 
  19   rs571204891    6626890       40   -0.01005    0.03916   0.001729  -0.2565       0.7989 
  19   rs148963073    6626898       40    0.03247    0.03321    0.02453   0.9776       0.3345 
  19    rs55691808    6626901       40    0.03247    0.03321    0.02453   0.9776       0.3345 
  19    rs58402628    6626930       40    0.01037    0.06188  0.0007389   0.1676       0.8678 
  19   rs150563190    6626985       40   -0.02096    0.04749     0.0051  -0.4414       0.6614 
  19    rs12979964    6627142       40    0.04475    0.04148    0.02972    1.079       0.2875 
  19   rs144553481    6627182       40   -0.02979    0.03395    0.01986  -0.8774       0.3858 
  19    rs57597067    6627202       40   -0.05738    0.05844    0.02474  -0.9818       0.3324 
  19   rs568484848    6627277       40   0.003362    0.03606  0.0002286  0.09321       0.9262 
  19      rs419614    6627300       40   -0.01005    0.03916   0.001729  -0.2565       0.7989 
  19     rs1644753    6627369       40   -0.02835    0.03546    0.01654  -0.7995       0.4289 
  19     rs9749527    6627432       40   -0.02835    0.03546    0.01654  -0.7995       0.4289 
  19   rs148558424    6627437       40    0.08062    0.05771    0.04885    1.397       0.1705 
  19     rs9749457    6627451       40   -0.02835    0.03546    0.01654  -0.7995       0.4289 
  19     rs9749004    6627469       40   -0.02835    0.03546    0.01654  -0.7995       0.4289 
  19     rs9749508    6627514       40    0.02144     0.0359   0.009302   0.5973       0.5538 
  19     rs9749012    6627530       40   -0.02646    0.03682    0.01341  -0.7187       0.4767 
  19      rs426868    6627574       40   -0.02835    0.03546    0.01654  -0.7995       0.4289 
  19      rs372959    6627720       40   -0.02835    0.03546    0.01654  -0.7995       0.4289 
  19    rs59913454    6627781       40    0.01037    0.06188  0.0007389   0.1676       0.8678 
  19      rs371172    6627883       40   -0.02979    0.03395    0.01986  -0.8774       0.3858 
  19      rs451785    6628147       40   -0.02835    0.03546    0.01654  -0.7995       0.4289 
  19   rs147424327    6628239       40   -0.01005    0.03916   0.001729  -0.2565       0.7989 
  19      rs452590    6628492       40   -0.02979    0.03395    0.01986  -0.8774       0.3858 
  19    rs34761673    6628544       40     0.0323    0.03298    0.02462   0.9793       0.3336 
  19    rs71174998    6628710       40    0.06408    0.03648    0.07509    1.756      0.08706 
  19      rs388545    6629153       40   0.003152    0.04691  0.0001188  0.06721       0.9468 
  19    rs10416950    6629209       40    0.05551    0.03226    0.07228    1.721      0.09345 
  19     rs2642201    6629235       40   -0.04215    0.04319    0.02445  -0.9759       0.3353 
  19    rs10410643    6629277       40   -0.04254    0.03178    0.04505   -1.339       0.1886 
  19    rs10417196    6629338       40   -0.04254    0.03178    0.04505   -1.339       0.1886 
  19    rs75975359    6629512       40   0.003845    0.05605  0.0001238   0.0686       0.9457 
  19   rs115270543    6629668       40   -0.04136    0.04539    0.02138  -0.9112       0.3679 
  19    rs28793128    6629742       40   -0.04254    0.03178    0.04505   -1.339       0.1886 
  19    rs28855761    6629778       40   -0.04254    0.03178    0.04505   -1.339       0.1886 
  19    rs28861537    6629799       40   -0.03172     0.0322    0.02491  -0.9853       0.3307 
  19   rs148609639    6629885       40   -0.02096    0.04749     0.0051  -0.4414       0.6614 
  19   rs185657391    6629928       40   -0.02096    0.04749     0.0051  -0.4414       0.6614 
  19    rs62123223    6629973       40   -0.04254    0.03178    0.04505   -1.339       0.1886 
  19    rs62123224    6630102       40    -0.0216    0.03894   0.008032  -0.5547       0.5823 
  19   rs540185358    6630384       40   -0.04218    0.04182    0.02607   -1.009       0.3196 
  19   rs200103523    6630429       40   -0.04218    0.04182    0.02607   -1.009       0.3196 
  19    rs56777232    6630434       40   -0.04254    0.03178    0.04505   -1.339       0.1886 
  19    rs12974894    6630611       40   -0.04254    0.03178    0.04505   -1.339       0.1886 
  19    rs72986530    6630656       40    0.08062    0.05771    0.04885    1.397       0.1705 
  19    rs12976718    6630675       40    0.04475    0.04148    0.02972    1.079       0.2875 
  19   rs144079793    6631049       40   -0.06596    0.08167    0.01688  -0.8077       0.4243 
  19    rs12975974    6631061       40   -0.04256    0.03231    0.04367   -1.317       0.1956 
  19     rs8104478    6631107       40   -0.03968    0.03196    0.03897   -1.241       0.2221 
  19   rs148917761    6631108       40   -0.07267    0.05142    0.04993   -1.413       0.1658 
  19   rs143657440    6631112       40   -0.02096    0.04749     0.0051  -0.4414       0.6614 
  19     rs8107637    6631138       40   -0.01971     0.0418   0.005816  -0.4715         0.64 
  19     rs8104195    6631291       40   -0.04254    0.03178    0.04505   -1.339       0.1886 
  19     rs8104742    6631335       40   -0.04254    0.03178    0.04505   -1.339       0.1886 
  19     rs8108001    6631412       40   -0.04254    0.03178    0.04505   -1.339       0.1886 
  19   rs202174181    6631547       40    0.00179    0.03919  5.488e-05  0.04567       0.9638 
  19   rs373163214    6631629       40    0.01037    0.06188  0.0007389   0.1676       0.8678
[truncated: 1,424,515 more chars]
