# Supplementary material for: Cell-to-cell expression dispersion of B-cell surface proteins is linked to genetic variants in humans
Source: Commun Biol. 2020 Jul 3;3:346. doi: 10.1038/s42003-020-1075-1 (PMC7335051; doi:10.1038/s42003-020-1075-1)
Supplement: Supplementary file 4 — Supplementary Data 2 [file 42003_2020_1075_MOESM4_ESM.zip › Supplementary_Data_S2/plink-results-40LCLs/CD23_chr19_pro1/CD23_pro1_40_LCLs.qassoc.adjusted]

 CHR           SNP      UNADJ         GC       BONF       HOLM   SIDAK_SS   SIDAK_SD     FDR_BH     FDR_BY
  19    rs12462882  1.608e-05  1.748e-05     0.3088     0.3088     0.2657     0.2657     0.1547          1 
  19    rs10906991   1.67e-05  1.815e-05     0.3207     0.3207     0.2744     0.2744     0.1547          1 
  19      rs340136  5.852e-05  6.308e-05          1          1      0.675     0.6749     0.1547          1 
  19      rs340140  5.852e-05  6.308e-05          1          1      0.675     0.6749     0.1547          1 
  19     rs8100607  6.122e-05  6.596e-05          1          1     0.6914     0.6913     0.1547          1 
  19   rs141928483  7.073e-05  7.613e-05          1          1     0.7429     0.7428     0.1547          1 
  19      rs339400  7.824e-05  8.416e-05          1          1     0.7774     0.7773     0.1547          1 
  19     rs7252003   9.59e-05   0.000103          1          1     0.8414     0.8413     0.1547          1 
  19   rs141138526  0.0001307  0.0001401          1          1     0.9187     0.9186     0.1547          1 
  19   rs200027879  0.0002155  0.0002302          1          1      0.984      0.984     0.1547          1 
  19   rs534429132  0.0002155  0.0002302          1          1      0.984      0.984     0.1547          1 
  19   rs146242402  0.0002639  0.0002815          1          1     0.9937     0.9937     0.1547          1 
  19   rs114489799  0.0002769  0.0002952          1          1     0.9951     0.9951     0.1547          1 
  19    rs59996701  0.0002769  0.0002952          1          1     0.9951     0.9951     0.1547          1 
  19   rs140101087  0.0002769  0.0002952          1          1     0.9951     0.9951     0.1547          1 
  19   rs114987286  0.0002769  0.0002952          1          1     0.9951     0.9951     0.1547          1 
  19    rs80329663  0.0002769  0.0002952          1          1     0.9951     0.9951     0.1547          1 
  19   rs115660924  0.0002769  0.0002952          1          1     0.9951     0.9951     0.1547          1 
  19   rs144101466  0.0002769  0.0002952          1          1     0.9951     0.9951     0.1547          1 
  19   rs114297580  0.0002769  0.0002952          1          1     0.9951     0.9951     0.1547          1 
  19   rs142905426  0.0002769  0.0002952          1          1     0.9951     0.9951     0.1547          1 
  19    rs78909912  0.0002769  0.0002952          1          1     0.9951     0.9951     0.1547          1 
  19    rs77750510  0.0002769  0.0002952          1          1     0.9951     0.9951     0.1547          1 
  19    rs79512178  0.0002769  0.0002952          1          1     0.9951     0.9951     0.1547          1 
  19    rs57117157  0.0002769  0.0002952          1          1     0.9951     0.9951     0.1547          1 
  19    rs76774936  0.0002769  0.0002952          1          1     0.9951     0.9951     0.1547          1 
  19   rs142520289  0.0002769  0.0002952          1          1     0.9951     0.9951     0.1547          1 
  19     rs2972575  0.0004028  0.0004284          1          1     0.9996     0.9996     0.1547          1 
  19     rs2913950  0.0004028  0.0004284          1          1     0.9996     0.9996     0.1547          1 
  19     rs4332847  0.0004028  0.0004284          1          1     0.9996     0.9996     0.1547          1 
  19     rs2972577  0.0004028  0.0004284          1          1     0.9996     0.9996     0.1547          1 
  19   rs148009606  0.0004028  0.0004284          1          1     0.9996     0.9996     0.1547          1 
  19     rs2972578  0.0004028  0.0004284          1          1     0.9996     0.9996     0.1547          1 
  19     rs2913952  0.0004028  0.0004284          1          1     0.9996     0.9996     0.1547          1 
  19     rs2913953  0.0004028  0.0004284          1          1     0.9996     0.9996     0.1547          1 
  19     rs3097183  0.0004028  0.0004284          1          1     0.9996     0.9996     0.1547          1 
  19     rs3111568  0.0004028  0.0004284          1          1     0.9996     0.9996     0.1547          1 
  19    rs35210193  0.0004028  0.0004284          1          1     0.9996     0.9996     0.1547          1 
  19     rs2913954  0.0004028  0.0004284          1          1     0.9996     0.9996     0.1547          1 
  19     rs2913955  0.0004028  0.0004284          1          1     0.9996     0.9996     0.1547          1 
  19      rs890852  0.0004028  0.0004284          1          1     0.9996     0.9996     0.1547          1 
  19      rs890851  0.0004028  0.0004284          1          1     0.9996     0.9996     0.1547          1 
  19      rs890850  0.0004028  0.0004284          1          1     0.9996     0.9996     0.1547          1 
  19   rs139471407  0.0004028  0.0004284          1          1     0.9996     0.9996     0.1547          1 
  19     rs4999701  0.0004028  0.0004284          1          1     0.9996     0.9996     0.1547          1 
  19     rs4999702  0.0004028  0.0004284          1          1     0.9996     0.9996     0.1547          1 
  19    rs62117475  0.0004028  0.0004284          1          1     0.9996     0.9996     0.1547          1 
  19     rs3097186  0.0004028  0.0004284          1          1     0.9996     0.9996     0.1547          1 
  19     rs3097187  0.0004028  0.0004284          1          1     0.9996     0.9996     0.1547          1 
  19     rs2913965  0.0004028  0.0004284          1          1     0.9996     0.9996     0.1547          1 
  19    rs11669069  0.0004389  0.0004664          1          1     0.9998     0.9998     0.1604          1 
  19     rs2115106  0.0004389  0.0004664          1          1     0.9998     0.9998     0.1604          1 
  19      rs168348  0.0004505  0.0004787          1          1     0.9998     0.9998     0.1604          1 
  19     rs8103511  0.0004603   0.000489          1          1     0.9999     0.9999     0.1604          1 
  19      rs340137   0.000465   0.000494          1          1     0.9999     0.9999     0.1604          1 
  19   rs147736951  0.0004843  0.0005144          1          1     0.9999     0.9999     0.1604          1 
  19     rs8108323  0.0004843  0.0005144          1          1     0.9999     0.9999     0.1604          1 
  19   rs551042250  0.0004843  0.0005144          1          1     0.9999     0.9999     0.1604          1 
  19   rs200067597  0.0005705  0.0006051          1          1          1          1      0.161          1 
  19    rs35028797  0.0005705  0.0006051          1          1          1          1      0.161          1 
  19     rs2913958   0.000578  0.0006131          1          1          1          1      0.161          1 
  19   rs540074087  0.0005975  0.0006336          1          1          1          1      0.161          1 
  19      rs529710  0.0006507  0.0006896          1          1          1          1      0.161          1 
  19      rs479651  0.0006507  0.0006896          1          1          1          1      0.161          1 
  19    rs12982157  0.0006507  0.0006896          1          1          1          1      0.161          1 
  19    rs35063966  0.0006699  0.0007098          1          1          1          1      0.161          1 
  19      rs348362  0.0006854  0.0007261          1          1          1          1      0.161          1 
  19     rs8111177  0.0006995  0.0007409          1          1          1          1      0.161          1 
  19     rs4807871  0.0007399  0.0007834          1          1          1          1      0.161          1 
  19   rs535556928  0.0007892  0.0008352          1          1          1          1      0.161          1 
  19   rs113530025  0.0008645  0.0009142          1          1          1          1      0.161          1 
  19    rs77280459  0.0008645  0.0009142          1          1          1          1      0.161          1 
  19    rs12609798  0.0008645  0.0009142          1          1          1          1      0.161          1 
  19    rs12610395  0.0008645  0.0009142          1          1          1          1      0.161          1 
  19    rs12608618  0.0008645  0.0009142          1          1          1          1      0.161          1 
  19     rs8101398  0.0008668  0.0009167          1          1          1          1      0.161          1 
  19      rs168349  0.0008668  0.0009167          1          1          1          1      0.161          1 
  19     rs8101090  0.0008774  0.0009278          1          1          1          1      0.161          1 
  19     rs6603139  0.0009034  0.0009551          1          1          1          1      0.161          1 
  19   rs528236835  0.0009034  0.0009551          1          1          1          1      0.161          1 
  19   rs143891874  0.0009034  0.0009551          1          1          1          1      0.161          1 
  19     rs7257658  0.0009034  0.0009551          1          1          1          1      0.161          1 
  19     rs9676439  0.0009034  0.0009551          1          1          1          1      0.161          1 
  19    rs78484880  0.0009034  0.0009551          1          1          1          1      0.161          1 
  19    rs45571440  0.0009034  0.0009551          1          1          1          1      0.161          1 
  19     rs6603140  0.0009034  0.0009551          1          1          1          1      0.161          1 
  19    rs62107586  0.0009122  0.0009644          1          1          1          1      0.161          1 
  19    rs12609936  0.0009182  0.0009706          1          1          1          1      0.161          1 
  19    rs73920723  0.0009221  0.0009747          1          1          1          1      0.161          1 
  19     rs8100375  0.0009221  0.0009747          1          1          1          1      0.161          1 
  19    rs73920726  0.0009221  0.0009747          1          1          1          1      0.161          1 
  19    rs73920727  0.0009221  0.0009747          1          1          1          1      0.161          1 
  19    rs17264395  0.0009221  0.0009747          1          1          1          1      0.161          1 
  19     rs7253197  0.0009221  0.0009747          1          1          1          1      0.161          1 
  19   rs147905407  0.0009221  0.0009747          1          1          1          1      0.161          1 
  19    rs56253013  0.0009221  0.0009747          1          1          1          1      0.161          1 
  19    rs76144183  0.0009221  0.0009747          1          1          1          1      0.161          1 
  19    rs77363050  0.0009221  0.0009747          1          1          1          1      0.161          1 
  19    rs73920753  0.0009221  0.0009747          1          1          1          1      0.161          1 
  19    rs73920755  0.0009221  0.0009747          1          1          1          1      0.161          1 
  19    rs73920756  0.0009221  0.0009747          1          1          1          1      0.161          1 
  19   rs114860328  0.0009221  0.0009747          1          1          1          1      0.161          1 
  19    rs73920762  0.0009221  0.0009747          1          1          1          1      0.161          1 
  19    rs59385074  0.0009221  0.0009747          1          1          1          1      0.161          1 
  19    rs73920764  0.0009221  0.0009747          1          1          1          1      0.161          1 
  19    rs73920765  0.0009221  0.0009747          1          1          1          1      0.161          1 
  19    rs58703238  0.0009221  0.0009747          1          1          1          1      0.161          1 
  19    rs73920770  0.0009221  0.0009747          1          1          1          1      0.161          1 
  19    rs60202069  0.0009221  0.0009747          1          1          1          1      0.161          1 
  19    rs73920784  0.0009221  0.0009747          1          1          1          1      0.161          1 
  19    rs57618923   0.001027   0.001085          1          1          1          1     0.1777          1 
  19   rs368355739   0.001127    0.00119          1          1          1          1     0.1932          1 
  19     rs7247388   0.001192   0.001257          1          1          1          1     0.2007          1 
  19      rs398650   0.001192   0.001257          1          1          1          1     0.2007          1 
  19     rs8102671   0.001206   0.001273          1          1          1          1     0.2014          1 
  19   rs543020041   0.001301   0.001371          1          1          1          1     0.2153          1 
  19     rs2061775   0.001334   0.001407          1          1          1          1      0.219          1 
  19     rs3111570     0.0014   0.001475          1          1          1          1     0.2224          1 
  19      rs348357   0.001484   0.001563          1          1          1          1     0.2224          1 
  19      rs348358   0.001484   0.001563          1          1          1          1     0.2224          1 
  19    rs62113418   0.001563   0.001646          1          1          1          1     0.2224          1 
  19    rs60305400   0.001563   0.001646          1          1          1          1     0.2224          1 
  19    rs62113419   0.001563   0.001646          1          1          1          1     0.2224          1 
  19   rs202242140   0.001563   0.001646          1          1          1          1     0.2224          1 
  19     rs4134856   0.001563   0.001646          1          1          1          1     0.2224          1 
  19    rs56659558   0.001563   0.001646          1          1          1          1     0.2224          1 
  19    rs73924408   0.001563   0.001646          1          1          1          1     0.2224          1 
  19   rs114359914   0.001563   0.001646          1          1          1          1     0.2224          1 
  19    rs73924410   0.001563   0.001646          1          1          1          1     0.2224          1 
  19    rs73924412   0.001563   0.001646          1          1          1          1     0.2224          1 
  19    rs73924413   0.001563   0.001646          1          1          1          1     0.2224          1 
  19    rs75441356   0.001563   0.001646          1          1          1          1     0.2224          1 
  19    rs78950768   0.001563   0.001646          1          1          1          1     0.2224          1 
  19   rs139517792   0.001563   0.001646          1          1          1          1     0.2224          1 
  19   rs191732900   0.001563   0.001646          1          1          1          1     0.2224          1 
  19    rs57776338    0.00159   0.001674          1          1          1          1     0.2245          1 
  19    rs12984534   0.001635   0.001721          1          1          1          1     0.2265          1 
  19   rs113611719   0.001635   0.001721          1          1          1          1     0.2265          1 
  19   rs201491237   0.001639   0.001725          1          1          1          1     0.2265          1 
  19     rs1382354     0.0017   0.001789          1          1          1          1     0.2332          1 
  19    rs58787852   0.001731   0.001821          1          1          1          1     0.2342          1 
  19     rs2279623   0.001731   0.001822          1          1          1          1     0.2342          1 
  19   rs200135820   0.001795   0.001888          1          1          1          1      0.241          1 
  19    rs35523798   0.001822   0.001916          1          1          1          1      0.243          1 
  19      rs348368   0.001861   0.001957          1          1          1          1      0.243          1 
  19      rs348369   0.001861   0.001957          1          1          1          1      0.243          1 
  19      rs173230   0.001861   0.001957          1          1          1          1      0.243          1 
  19    rs12460997   0.001873   0.001969          1          1          1          1      0.243          1 
  19   rs150679157   0.001906   0.002004          1          1          1          1     0.2457          1 
  19    rs11569411   0.001981   0.002082          1          1          1          1     0.2478          1 
  19     rs2228138   0.001987   0.002089          1          1          1          1     0.2478          1 
  19     rs4996973   0.001987   0.002089          1          1          1          1     0.2478          1 
  19     rs4996972   0.001987   0.002089          1          1          1          1     0.2478          1 
  19    rs28364072   0.001987   0.002089          1          1          1          1     0.2478          1 
  19   rs117282984   0.002052   0.002156          1          1          1          1     0.2526          1 
  19   rs118126232   0.002052   0.002156          1          1          1          1     0.2526          1 
  19    rs76049419   0.002094     0.0022          1          1          1          1     0.2529          1 
  19   rs114737389   0.002094     0.0022          1          1          1          1     0.2529          1 
  19    rs57828334   0.002094     0.0022          1          1          1          1     0.2529          1 
  19   rs557753625    0.00217   0.002279          1          1          1          1     0.2604          1 
  19   rs148315141   0.002187   0.002297          1          1          1          1     0.2609          1 
  19    rs28771971   0.002357   0.002474          1          1          1          1     0.2794          1 
  19      rs348361   0.002406   0.002525          1          1          1          1     0.2834          1 
  19    rs55698874   0.002466   0.002587          1          1          1          1     0.2864          1 
  19     rs1047598   0.002466   0.002587          1          1          1          1     0.2864          1 
  19   rs145168470   0.002491   0.002613          1          1          1          1     0.2864          1 
  19    rs10420789   0.002491   0.002613          1          1          1          1     0.2864          1 
  19     rs7248939   0.002725   0.002857          1          1          1          1     0.3095          1 
  19    rs10404423   0.002763   0.002896          1          1          1          1     0.3095          1 
  19      rs406974   0.002763   0.002896          1          1          1          1     0.3095          1 
  19      rs393375   0.002763   0.002896          1          1          1          1     0.3095          1 
  19   rs543193752   0.002772   0.002906          1          1          1          1     0.3095          1 
  19    rs34437435   0.002947   0.003088          1          1          1          1     0.3173          1 
  19    rs61731848   0.002954   0.003095          1          1          1          1     0.3173          1 
  19    rs56807558   0.002954   0.003095          1          1          1          1     0.3173          1 
  19    rs73495751   0.002954   0.003095          1          1          1          1     0.3173          1 
  19   rs565491128   0.002954   0.003095          1          1          1          1     0.3173          1 
  19     rs7256298   0.003011   0.003154          1          1          1          1     0.3173          1 
  19    rs78736229   0.003045    0.00319          1          1          1          1     0.3173          1 
  19   rs138419778   0.003045    0.00319          1          1          1          1     0.3173          1 
  19    rs79519121   0.003045    0.00319          1          1          1          1     0.3173          1 
  19   rs199694952   0.003045    0.00319          1          1          1          1     0.3173          1 
  19    rs78859616   0.003045    0.00319          1          1          1          1     0.3173          1 
  19   rs141573296   0.003045    0.00319          1          1          1          1     0.3173          1 
  19    rs71165277   0.003057   0.003202          1          1          1          1     0.3173          1 
  19    rs11260055   0.003174   0.003323          1          1          1          1     0.3277          1 
  19      rs529929   0.003238    0.00339          1          1          1          1     0.3307          1 
  19      rs478755   0.003238    0.00339          1          1          1          1     0.3307          1 
  19     rs4804312   0.003309   0.003463          1          1          1          1     0.3351          1 
  19     rs4804413    0.00335   0.003506          1          1          1          1     0.3351          1 
  19     rs4804414    0.00335   0.003506          1          1          1          1     0.3351          1 
  19     rs4804416    0.00335   0.003506          1          1          1          1     0.3351          1 
  19      rs348370    0.00346   0.003621          1          1          1          1     0.3443          1 
  19     rs8105046   0.003631   0.003798          1          1          1          1     0.3574          1 
  19     rs8108317   0.003712   0.003882          1          1          1          1     0.3574          1 
  19    rs35246766   0.003739    0.00391          1          1          1          1     0.3574          1 
  19      rs708687   0.003875   0.004051          1          1          1          1     0.3574          1 
  19      rs164018   0.003942   0.004121          1          1          1          1     0.3574          1 
  19     rs1663802   0.004029   0.004211          1          1          1          1     0.3574          1 
  19   rs144348484   0.004067    0.00425          1          1          1          1     0.3574          1 
  19    rs76040706   0.004067    0.00425          1          1          1          1     0.3574          1 
  19    rs78236562   0.004067    0.00425          1          1          1          1     0.3574          1 
  19     rs7254422   0.004067    0.00425          1          1          1          1     0.3574          1 
  19   rs149618250   0.004067    0.00425          1          1          1          1     0.3574          1 
  19   rs138339626   0.004067    0.00425          1          1          1          1     0.3574          1 
  19   rs114632106   0.004067    0.00425          1          1          1          1     0.3574          1 
  19   rs184999011   0.004067    0.00425          1          1          1          1     0.3574          1 
  19   rs143019805   0.004067    0.00425          1          1          1          1     0.3574          1 
  19   rs116623717   0.004067    0.00425          1          1          1          1     0.3574          1 
  19      rs344634   0.004128   0.004314          1          1          1          1     0.3574          1 
  19    rs75461488    0.00421   0.004398          1          1          1          1     0.3574          1 
  19    rs74173087    0.00423   0.004419          1          1          1          1     0.3574          1 
  19     rs1531548   0.004257   0.004447          1          1          1          1     0.3574          1 
  19     rs7246376   0.004257   0.004447          1          1          1          1     0.3574          1 
  19   rs369182737   0.004374   0.004569          1          1          1          1     0.3574          1 
  19    rs61741223   0.004374   0.004569          1          1          1          1     0.3574          1 
  19    rs61738391   0.004374   0.004569          1          1          1          1     0.3574          1 
  19   rs139495105   0.004374   0.004569          1          1          1          1     0.3574          1 
  19    rs77939958   0.004374   0.004569          1          1          1          1     0.3574          1 
  19    rs76296486   0.004374   0.004569          1          1          1          1     0.3574          1 
  19    rs79893793   0.004374   0.004569          1          1          1          1     0.3574          1 
  19   rs114448739   0.004374   0.004569          1          1          1          1     0.3574          1 
  19   rs114148988   0.004374   0.004569          1          1          1          1     0.3574          1 
  19   rs115311327   0.004374   0.004569          1          1          1          1     0.3574          1 
  19   rs115789979   0.004374   0.004569          1          1          1          1     0.3574          1 
  19   rs115909981   0.004374   0.004569          1          1          1          1     0.3574          1 
  19   rs114452591   0.004374   0.004569          1          1          1          1     0.3574          1 
  19   rs115112318   0.004374   0.004569          1          1          1          1     0.3574          1 
  19   rs116485406   0.004374   0.004569          1          1          1          1     0.3574          1 
  19   rs116477649   0.004374   0.004569          1          1          1          1     0.3574          1 
  19   rs201624135   0.004374   0.004569          1          1          1          1     0.3574          1 
  19   rs148221546   0.004374   0.004569          1          1          1          1     0.3574          1 
  19   rs115207934   0.004374   0.004569          1          1          1          1     0.3574          1 
  19   rs572836973   0.004374   0.004569          1          1          1          1     0.3574          1 
  19   rs141864970   0.004374   0.004569          1          1          1          1     0.3574          1 
  19    rs59948067   0.004409   0.004604          1          1          1          1     0.3587          1 
  19    rs11882213   0.004604   0.004807          1          1          1          1     0.3731          1 
  19     rs7257887   0.004765   0.004973          1          1          1          1     0.3844          1 
  19    rs67706801   0.004874   0.005086          1          1          1          1     0.3916          1 
  19    rs73922246   0.005131   0.005352          1          1          1          1     0.4022          1 
  19    rs57738743   0.005131   0.005352          1          1          1          1     0.4022          1 
  19    rs57188466   0.005131   0.005352          1          1          1          1     0.4022          1 
  19    rs59574605   0.005131   0.005352          1          1          1          1     0.4022          1 
  19    rs10407381   0.005131   0.005352          1          1          1          1     0.4022          1 
  19    rs10408896   0.005131   0.005352          1          1          1          1     0.4022          1 
  19    rs12463007   0.005264    0.00549          1          1          1          1     0.4066          1 
  19     rs1864029   0.005387   0.005617          1          1          1          1     0.4066          1 
  19    rs35076940   0.005387   0.005617          1          1          1          1     0.4066          1 
  19   rs140344155   0.005504   0.005738          1          1          1          1     0.4066          1 
  19     rs8106687   0.005599   0.005836          1          1          1          1     0.4066          1 
  19    rs17160147   0.005652   0.005891          1          1          1          1     0.4066          1 
  19     rs8102598   0.005656   0.005896          1          1          1          1     0.4066          1 
  19   rs201559686   0.005656   0.005896          1          1          1          1     0.4066          1 
  19    rs28561537   0.005656   0.005896          1          1          1          1     0.4066          1 
  19   rs114590444   0.005656   0.005896          1          1          1          1     0.4066          1 
  19   rs115980588   0.005656   0.005896          1          1          1          1     0.4066          1 
  19   rs113855346   0.005656   0.005896          1          1          1          1     0.4066          1 
  19    rs73494901   0.005656   0.005896          1          1          1          1     0.4066          1 
  19   rs113431592   0.005656   0.005896          1          1          1          1     0.4066          1 
  19   rs113893314   0.005656   0.005896          1          1          1          1     0.4066          1 
  19    rs73502886   0.005656   0.005896          1          1          1          1     0.4066          1 
  19    rs12609243   0.005747    0.00599          1          1          1          1     0.4066          1 
  19    rs62124731   0.005775   0.006019          1          1          1          1     0.4066          1 
  19    rs17160149   0.005775   0.006019          1          1          1          1     0.4066          1 
  19   rs193002156   0.005786    0.00603          1          1          1          1     0.4066          1 
  19   rs537600267   0.005786    0.00603          1          1          1          1     0.4066          1 
  19   rs554629764   0.005786    0.00603          1          1          1          1     0.4066          1 
  19   rs188347754   0.005786    0.00603          1          1          1          1     0.4066          1 
  19   rs191266947   0.005786    0.00603          1          1          1          1     0.4066          1 
  19   rs186870980   0.005786    0.00603          1          1          1          1     0.4066          1 
  19   rs531916855   0.005786    0.00603          1          1          1          1     0.4066          1 
  19   rs181241588   0.005786    0.00603          1          1          1          1     0.4066          1 
  19   rs189735478   0.005786    0.00603          1          1          1          1     0.4066          1 
  19      rs872664   0.005801   0.006045          1          1          1          1     0.4066          1 
  19     rs4804421   0.005826   0.006072          1          1          1          1     0.4068          1 
  19   rs531706842   0.005944   0.006193          1          1          1          1     0.4111          1 
  19   rs150375695   0.005948   0.006197          1          1          1          1     0.4111          1 
  19    rs60015866   0.005951   0.006201          1          1          1          1     0.4111          1 
  19   rs546602728    0.00611   0.006365          1          1          1          1     0.4206          1 
  19   rs144397254   0.006231    0.00649          1          1          1          1     0.4214          1 
  19   rs113189876   0.006249   0.006508          1          1          1          1     0.4214          1 
  19     rs8100656   0.006249   0.006508          1          1          1          1     0.4214          1 
  19    rs17855739   0.006249   0.006508          1          1          1          1     0.4214          1 
  19    rs12019136   0.006249   0.006508          1          1          1          1     0.4214          1 
  19    rs12986054   0.006254   0.006513          1          1          1          1     0.4214          1 
  19   rs150847134   0.006301   0.006562          1          1          1          1     0.4216          1 
  19    rs76190936   0.006301   0.006562          1          1          1          1     0.4216          1 
  19    rs11569393   0.006355   0.006618          1          1          1          1     0.4231          1 
  19   rs112948997   0.006368   0.006631          1          1          1          1     0.4231          1 
  19    rs79328422   0.006543   0.006812          1          1          1          1     0.4273          1 
  19    rs77540572   0.006543   0.006812          1          1          1          1     0.4273          1 
  19    rs80280568   0.006543   0.006812          1          1          1          1     0.4273          1 
  19    rs75818590   0.006543   0.006812          1          1          1          1     0.4273          1 
  19      rs374119   0.006543   0.006812          1          1          1          1     0.4273          1 
  19    rs56201147   0.006691   0.006965          1          1          1          1     0.4352          1 
  19   rs114662403   0.006708   0.006982          1          1          1          1     0.4352          1 
  19    rs75783912   0.006731   0.007006          1          1          1          1     0.4352          1 
  19      rs348367   0.006781   0.007058          1          1          1          1     0.4369          1 
  19    rs78695519   0.006852   0.007131          1          1          1          1     0.4369          1 
  19      rs917707   0.006921   0.007203          1          1          1          1     0.4369          1 
  19     rs2972585   0.006937   0.007218          1          1          1          1     0.4369          1 
  19     rs6511893   0.006976   0.007259          1          1          1          1     0.4369          1 
  19     rs8106010    0.00701   0.007294          1          1          1          1     0.4369          1 
  19   rs115287619   0.007041   0.007326          1          1          1          1     0.4369          1 
  19   rs148744764   0.007053   0.007338          1          1          1          1     0.4369          1 
  19     rs4804412   0.007053   0.007338          1          1          1          1     0.4369          1 
  19   rs113385784   0.007053   0.007338          1          1          1          1     0.4369          1 
  19    rs73490743   0.007053   0.007338          1          1          1          1     0.4369          1 
  19    rs73490744   0.007053   0.007338          1          1          1          1     0.4369          1 
  19   rs557879024   0.007053   0.007338          1          1          1          1     0.4369          1 
  19   rs375635492   0.007171    0.00746          1          1          1          1     0.4428          1 
  19   rs139693572   0.007263   0.007555          1          1          1          1      0.447          1 
  19    rs59272043   0.007385   0.007681          1          1          1          1     0.4513          1 
  19   rs185762253   0.007403     0.0077          1          1          1          1     0.4513          1 
  19   rs112321137   0.007403     0.0077          1          1          1          1     0.4513          1 
  19    rs59703284   0.007464   0.007762          1          1          1          1     0.4536          1 
  19     rs2161491   0.007809   0.008119          1          1          1          1     0.4731          1 
  19    rs10416160   0.007876   0.008188          1          1          1          1     0.4756          1 
  19    rs12984529   0.008004    0.00832          1          1          1          1     0.4818          1 
  19   rs573493287   0.008155   0.008475          1          1          1          1     0.4871          1 
  19      rs426815   0.008234   0.008557          1          1          1          1     0.4871          1 
  19   rs151155178   0.008328   0.008653          1          1          1          1     0.4871          1 
  19   rs138639985   0.008328   0.008653          1          1          1          1     0.4871          1 
  19     rs7256836   0.008371   0.008698          1          1          1          1     0.4871          1 
  19   rs545382843   0.008371   0.008698          1          1          1          1     0.4871          1 
  19   rs187903762   0.008371   0.008698          1          1          1          1     0.4871          1 
  19   rs147644408   0.008371   0.008698          1          1          1          1     0.4871          1 
  19   rs144644066   0.008371   0.008698          1          1          1          1     0.4871          1 
  19   rs140517056   0.008371   0.008698          1          1          1          1     0.4871          1 
  19    rs10415427   0.008371   0.008698          1          1          1          1     0.4871          1 
  19    rs28421148   0.008433   0.008761          1          1          1          1     0.4878          1 
  19    rs78309858   0.008433   0.008761          1          1          1          1     0.4878          1 
  19     rs4804765   0.008647   0.008983          1          1          1          1     0.4987          1 
  19      rs348365   0.008769   0.009108          1          1          1          1     0.5042          1 
  19   rs116444490   0.008901   0.009244          1          1          1          1     0.5087          1 
  19     rs4804420    0.00898   0.009326          1          1          1          1     0.5087          1 
  19     rs4804424    0.00898   0.009326          1          1          1          1     0.5087          1 
  19     rs4804426    0.00898   0.009326          1          1          1          1     0.5087          1 
  19    rs10416429    0.00898   0.009326          1          1          1          1     0.5087          1 
  19    rs72620539   0.009091   0.009439          1          1          1          1     0.5134          1 
  19   rs143801777   0.009249   0.009603          1          1          1          1     0.5179          1 
  19    rs76491087   0.009249   0.009603          1          1          1          1     0.5179          1 
  19    rs62124543   0.009356   0.009712          1          1          1          1     0.5179          1 
  19     rs9653131   0.009385   0.009742          1          1          1          1     0.5179          1 
  19   rs149144422   0.009385   0.009742          1          1          1          1     0.5179          1 
  19   rs114514471   0.009385   0.009742          1          1          1          1     0.5179          1 
  19    rs12327646   0.009385   0.009742          1          1          1          1     0.5179          1 
  19    rs12327841   0.009385   0.009742          1          1          1          1     0.5179          1 
  19    rs11672616   0.009542   0.009905          1          1          1          1     0.5249          1 
  19   rs568067864   0.009568   0.009931          1          1          1          1     0.5249          1 
  19     rs4804283   0.009642    0.01001          1          1          1          1     0.5275          1 
  19    rs73921526    0.01011    0.01049          1          1          1          1     0.5391          1 
  19    rs58034536    0.01012     0.0105          1          1          1          1     0.5391          1 
  19    rs12982394    0.01012     0.0105          1          1          1          1     0.5391          1 
  19   rs113046735    0.01012     0.0105          1          1          1          1     0.5391          1 
  19    rs58674936    0.01012     0.0105          1          1          1          1     0.5391          1 
  19   rs114791449    0.01031    0.01069          1          1          1          1     0.5391          1 
  19   rs150407322    0.01031    0.01069          1          1          1          1     0.5391          1 
  19    rs78382877    0.01031    0.01069          1          1          1          1     0.5391          1 
  19   rs141613163    0.01031    0.01069          1          1          1          1     0.5391          1 
  19     rs7250112    0.01035    0.01074          1          1          1          1     0.5391          1 
  19    rs62109632    0.01037    0.01076          1          1          1          1     0.5391          1 
  19    rs55950295    0.01037    0.01076          1          1          1          1     0.5391          1 
  19    rs59526587    0.01038    0.01076          1          1          1          1     0.5391          1 
  19   rs117033539    0.01038    0.01076          1          1          1          1     0.5391          1 
  19    rs57995446    0.01038    0.01076          1          1          1          1     0.5391          1 
  19     rs7253442     0.0105    0.01089          1          1          1          1     0.5391          1 
  19     rs2972576    0.01057    0.01096          1          1          1          1     0.5391          1 
  19    rs58173840    0.01078    0.01118          1          1          1          1     0.5391          1 
  19    rs10416039    0.01112    0.01153          1          1          1          1     0.5391          1 
  19    rs10407838    0.01112    0.01153          1          1          1          1     0.5391          1 
  19     rs7252938    0.01112    0.01153          1          1          1          1     0.5391          1 
  19   rs141658386    0.01112    0.01153          1          1          1          1     0.5391          1 
  19     rs4804589    0.01121    0.01162          1          1          1          1     0.5391          1 
  19    rs12982801    0.01121    0.01162          1          1          1          1     0.5391          1 
  19    rs72121393    0.01121    0.01162          1          1          1          1     0.5391          1 
  19     rs1965714    0.01142    0.01184          1          1          1          1     0.5391          1 
  19   rs538854889    0.01147    0.01189          1          1          1          1     0.5391          1 
  19   rs148523554    0.01151    0.01193          1          1          1          1     0.5391          1 
  19   rs142880112    0.01157    0.01199          1          1          1          1     0.5391          1 
  19     rs7252142    0.01172    0.01214          1          1          1          1     0.5391          1 
  19   rs587697901    0.01178    0.01221          1          1          1          1     0.5391          1 
  19   rs587755852    0.01178    0.01221          1          1          1          1     0.5391          1 
  19     rs4804280    0.01179    0.01222          1          1          1          1     0.5391          1 
  19    rs10416912    0.01184    0.01227          1          1          1          1     0.5391          1 
  19     rs7257191    0.01188    0.01231          1          1          1          1     0.5391          1 
  19     rs9676367    0.01203    0.01246          1          1          1          1     0.5391          1 
  19   rs114641290    0.01237    0.01281          1          1          1          1     0.5391          1 
  19    rs76840277    0.01237    0.01281          1          1          1          1     0.5391          1 
  19    rs10424513    0.01237    0.01281          1          1          1          1     0.5391          1 
  19    rs10424075    0.01237    0.01281          1          1          1          1     0.5391          1 
  19    rs10420096    0.01237    0.01281          1          1          1          1     0.5391          1 
  19    rs28633719    0.01237    0.01281          1          1          1          1     0.5391          1 
  19    rs28435419    0.01237    0.01281          1          1          1          1     0.5391          1 
  19    rs28457686    0.01237    0.01281          1          1          1          1     0.5391          1 
  19   rs150039749    0.01237    0.01281          1          1          1          1     0.5391          1 
  19    rs77653921    0.01237    0.01281          1          1          1          1     0.5391          1 
  19    rs74801182    0.01237    0.01281          1          1          1          1     0.5391          1 
  19    rs10407623    0.01237    0.01281          1          1          1          1     0.5391          1 
  19    rs10402538    0.01237    0.01281          1          1          1          1     0.5391          1 
  19    rs10402994    0.01237    0.01281          1          1          1          1     0.5391          1 
  19    rs28595701    0.01237    0.01281          1          1          1          1     0.5391          1 
  19    rs28703580    0.01237    0.01281          1          1          1          1     0.5391          1 
  19    rs28641623    0.01237    0.01281          1          1          1          1     0.5391          1 
  19    rs10416013    0.01237    0.01281          1          1          1          1     0.5391          1 
  19    rs10401312    0.01237    0.01281          1          1          1          1     0.5391          1 
  19    rs10410933    0.01237    0.01281          1          1          1          1     0.5391          1 
  19   rs116412832    0.01237    0.01281          1          1          1          1     0.5391          1 
  19   rs115916681    0.01237    0.01281          1          1          1          1     0.5391          1 
  19    rs77846926    0.01237    0.01281          1          1          1          1     0.5391          1 
  19    rs77183352    0.01237    0.01281          1          1          1          1     0.5391          1 
  19    rs78027661    0.01237    0.01281          1          1          1          1     0.5391          1 
  19    rs10406202    0.01237    0.01281          1          1          1          1     0.5391          1 
  19    rs10411228    0.01237    0.01281          1          1          1          1     0.5391          1 
  19   rs145226180    0.01237    0.01281          1          1          1          1     0.5391          1 
  19    rs10415709    0.01237    0.01281          1          1          1          1     0.5391          1 
  19    rs74340378    0.01237    0.01281          1          1          1          1     0.5391          1 
  19   rs185874014    0.01237    0.01281          1          1          1          1     0.5391          1 
  19    rs78519537    0.01237    0.01281          1          1          1          1     0.5391          1 
  19   rs145352951    0.01237    0.01281          1          1          1          1     0.5391          1 
  19   rs200781036    0.01237    0.01281          1          1          1          1     0.5391          1 
  19   rs140830752    0.01237    0.01281          1          1          1          1     0.5391          1 
  19    rs10421523    0.01237    0.01281          1          1          1          1     0.5391          1 
  19   rs139304823    0.01237    0.01281          1          1          1          1     0.5391          1 
  19    rs76267805    0.01237    0.01281          1          1          1          1     0.5391          1 
  19    rs10423913    0.01237    0.01281          1          1          1          1     0.5391          1 
  19   rs144604816    0.01237    0.01281          1          1          1          1     0.5391          1 
  19   rs140156279    0.01237    0.01281          1          1          1          1     0.5391          1 
  19   rs150353545    0.01237    0.01281          1          1          1          1     0.5391          1 
  19   rs138918981    0.01237    0.01281          1          1          1          1     0.5391          1 
  19   rs143050191    0.01237    0.01281          1          1          1          1     0.5391          1 
  19    rs79760901    0.01237    0.01281          1          1          1          1     0.5391          1 
  19     rs7252754    0.01237    0.01281          1          1          1          1     0.5391          1 
  19    rs10411597    0.01237    0.01281          1          1          1          1     0.5391          1 
  19    rs10415658    0.01238    0.01282          1          1          1          1     0.5391          1 
  19    rs55917268    0.01238    0.01282          1          1          1          1     0.5391          1 
  19    rs12459040    0.01238    0.01282          1          1          1          1     0.5391          1 
  19     rs9305034    0.01238    0.01282          1          1          1          1     0.5391          1 
  19   rs578252915    0.01238    0.01282          1          1          1          1     0.5391          1 
  19     rs2163816    0.01238    0.01282          1          1          1          1     0.5391          1 
  19    rs10418591    0.01238    0.01282          1          1          1          1     0.5391          1 
  19    rs35364392    0.01243    0.01288          1          1          1          1     0.5401          1 
  19    rs28753769    0.01252    0.01297          1          1          1          1     0.5428          1 
  19    rs72987150    0.01275    0.01321          1          1          1          1     0.5516          1 
  19     rs6603111    0.01288    0.01333          1          1          1          1     0.5543          1 
  19   rs372718130    0.01293    0.01339          1          1          1          1     0.5543          1 
  19    rs11260012    0.01323     0.0137          1          1          1          1     0.5543          1 
  19   rs144965607    0.01324    0.01371          1          1          1          1     0.5543          1 
  19   rs144976216    0.01324    0.01371          1          1          1          1     0.5543          1 
  19   rs112885461    0.01331    0.01378          1          1          1          1     0.5543          1 
  19    rs59145526    0.01331    0.01378          1          1          1          1     0.5543          1 
  19     rs3865461    0.01333     0.0138          1          1          1          1     0.5543          1 
  19     rs4996978    0.01334    0.01381          1          1          1          1     0.5543          1 
  19     rs4996977    0.01334    0.01381          1          1          1          1     0.5543          1 
  19     rs4996976    0.01334    0.01381          1          1          1          1     0.5543          1 
  19     rs4996975    0.01334    0.01381          1          1          1          1     0.5543          1 
  19     rs7252761    0.01335    0.01382          1          1          1          1     0.5543          1 
  19    rs72992629    0.01335    0.01382          1          1          1          1     0.5543          1 
  19      rs171093    0.01341    0.01388          1          1          1          1     0.5543          1 
  19      rs344589    0.01341    0.01388          1          1          1          1     0.5543          1 
  19    rs10411644    0.01348    0.01395          1          1          1          1     0.5543          1 
  19    rs79203077    0.01348    0.01395          1          1          1          1     0.5543          1 
  19     rs4807813    0.01348    0.01395          1          1          1          1     0.5543          1 
  19    rs28523462    0.01348    0.01395          1          1          1          1     0.5543          1 
  19    rs28416984    0.01348    0.01395          1          1          1          1     0.5543          1 
  19    rs28724571    0.01348    0.01395          1          1          1          1     0.5543          1 
  19   rs190173225    0.01348    0.01395          1          1          1          1     0.5543          1 
  19    rs73493434    0.01361    0.01409          1          1          1          1     0.5573          1 
  19    rs61188328    0.01361    0.01409          1          1          1          1     0.5573          1 
  19    rs62124727    0.01364    0.01412          1          1          1          1     0.5573          1 
  19     rs8100137    0.01387    0.01435          1          1          1          1     0.5655          1 
  19    rs10405956    0.01401     0.0145          1          1          1          1     0.5688          1 
  19    rs10418929    0.01401     0.0145          1          1          1          1     0.5688          1 
  19    rs34501900    0.01418    0.01467          1          1          1          1     0.5734          1 
  19    rs34342514    0.01418    0.01467          1          1          1          1     0.5734          1 
  19   rs111283231    0.01456    0.01506          1          1          1          1     0.5872          1 
  19     rs3097894    0.01477    0.01527          1          1          1          1     0.5932          1 
  19     rs2485272    0.01477    0.01527          1          1          1          1     0.5932          1 
  19     rs8105247    0.01486    0.01537          1          1          1          1     0.5957          1 
  19    rs60887686    0.01501    0.01552          1          1          1          1     0.6004          1 
  19   rs112415550    0.01504    0.01555          1          1          1          1     0.6005          1 
  19   rs116037397    0.01527    0.01579          1          1          1          1      0.604          1 
  19    rs62113381    0.01533    0.01585          1          1          1          1      0.604          1 
  19    rs62113417    0.01533    0.01585          1          1          1          1      0.604          1 
  19   rs142152976    0.01544    0.01596          1          1          1          1      0.604          1 
  19     rs7260229    0.01551    0.01603          1          1          1          1      0.604          1 
  19     rs7248021    0.01551    0.01603          1          1          1          1      0.604          1 
  19     rs7251743    0.01551    0.01603          1          1          1          1      0.604          1 
  19    rs10561865    0.01551    0.01603          1          1          1          1      0.604          1 
  19     rs6603100    0.01551    0.01603          1          1          1          1      0.604          1 
  19     rs6603101    0.01551    0.01603          1          1          1          1      0.604          1 
  19     rs6603102    0.01551    0.01603          1          1          1          1      0.604          1 
  19     rs7256394    0.01551    0.01603          1          1          1          1      0.604          1 
  19     rs8110497    0.01555    0.01607          1          1          1          1     0.6044          1 
  19     rs4804425     0.0156    0.01612          1          1          1          1      0.605          1 
  19   rs556160910    0.01563    0.01615          1          1          1          1      0.605          1 
  19   rs148429370    0.01656    0.01712          1          1          1          1     0.6374          1 
  19   rs186200941    0.01656    0.01712          1          1          1          1     0.6374          1 
  19   rs145016111    0.01656    0.01712          1          1          1          1     0.6374          1 
  19   rs200108422    0.01692    0.01748          1          1          1          1     0.6436          1 
  19   rs148004179    0.01692    0.01748          1          1          1          1     0.6436          1 
  19   rs114230172    0.01692    0.01748          1          1          1          1     0.6436          1 
  19   rs114643752    0.01692    0.01748          1          1          1          1     0.6436          1 
  19   rs150291998    0.01692    0.01748          1          1          1          1     0.6436          1 
  19   rs116074506    0.01692    0.01748          1          1          1          1     0.6436          1 
  19      rs778970    0.01706    0.01763          1          1          1          1     0.6476          1 
  19    rs73550775    0.01711    0.01767          1          1          1          1      0.648          1 
  19      rs344561    0.01734    0.01791          1          1          1          1     0.6556          1 
  19    rs12983000    0.01758    0.01816          1          1          1          1     0.6632          1 
  19    rs12981383    0.01786    0.01844          1          1          1          1     0.6725          1 
  19    rs10420783    0.01807    0.01865          1          1          1          1     0.6776          1 
  19   rs141325306    0.01807    0.01866          1          1          1          1     0.6776          1 
  19        rs7899    0.01821     0.0188          1          1          1          1     0.6812          1 
  19     rs8101614    0.01823    0.01883          1          1          1          1     0.6812          1 
  19   rs138976793    0.01855    0.01915          1          1          1          1     0.6867          1 
  19   rs147977145    0.01855    0.01915          1          1          1          1     0.6867          1 
  19   rs146807197    0.01855    0.01915          1          1          1          1     0.6867          1 
  19   rs574549195     0.0187    0.01931          1          1          1          1     0.6867          1 
  19    rs74509083     0.0187    0.01931          1          1          1          1     0.6867          1 
  19    rs74554583     0.0187    0.01931          1          1          1          1     0.6867          1 
  19    rs75153965     0.0187    0.01931          1          1          1          1     0.6867          1 
  19   rs115113676     0.0187    0.01931          1          1          1          1     0.6867          1 
  19    rs62120171     0.0187    0.01931          1          1          1          1     0.6867          1 
  19    rs56244281    0.01875    0.01936          1          1          1          1     0.6871          1 
  19   rs368263157     0.0188     0.0194          1          1          1          1     0.6871          1 
  19    rs57796367    0.01882    0.01943          1          1          1          1     0.6871          1 
  19     rs4804749    0.01903    0.01964          1          1          1          1     0.6872          1 
  19   rs140563451    0.01912    0.01973          1          1          1          1     0.6872          1 
  19   rs143413532    0.01912    0.01973          1          1          1          1     0.6872          1 
  19    rs62125171     0.0192    0.01981          1          1          1          1     0.6872          1 
  19    rs10424782    0.01925    0.01987          1          1          1          1     0.6872          1 
  19   rs150202376    0.01929    0.01991          1          1          1          1     0.6872          1 
  19    rs10423572    0.01958     0.0202          1          1          1          1     0.6872          1 
  19    rs10418768     0.0196    0.02023          1          1          1          1     0.6872          1 
  19    rs12980486    0.01962    0.02025          1          1          1          1     0.6872          1 
  19    rs11666443    0.01968    0.02031          1          1          1          1     0.6872          1 
  19   rs370444993     0.0197    0.02033          1          1          1          1     0.6872          1 
  19   rs147735663    0.01975    0.02037          1          1          1          1     0.6872          1 
  19     rs8101385    0.01981    0.02044          1          1          1          1     0.6872          1 
  19   rs202146164    0.02015    0.02079          1          1          1          1     0.6872          1 
  19    rs74174809    0.02019    0.02082          1          1          1          1     0.6872          1 
  19   rs112080759    0.02028    0.02092          1          1          1          1     0.6872          1 
  19    rs75686816    0.02028    0.02092          1          1          1          1     0.6872          1 
  19    rs60510913    0.02028    0.02092          1          1          1          1     0.6872          1 
  19    rs55865617    0.02028    0.02092          1          1          1          1     0.6872          1 
  19   rs139913158    0.02028    0.02092          1          1          1          1     0.6872          1 
  19    rs75341389    0.02028    0.02092          1          1          1          1     0.6872          1 
  19   rs141180014    0.02028    0.02092          1          1          1          1     0.6872          1 
  19    rs11882816    0.02028    0.02092          1          1          1          1     0.6872          1 
  19    rs12983696    0.02028    0.02092          1          1          1          1     0.6872          1 
  19   rs148758501    0.02037    0.02101          1          1          1          1     0.6872          1 
  19     rs2642214     0.0208    0.02145          1          1          1          1     0.6872          1 
  19      rs344590    0.02094    0.02159          1          1          1          1     0.6872          1 
  19     rs8108064    0.02114     0.0218          1          1          1          1     0.6872          1 
  19    rs10406399    0.02114     0.0218          1          1          1          1     0.6872          1 
  19      rs542767    0.02114     0.0218          1          1          1          1     0.6872          1 
  19      rs539052    0.02114     0.0218          1          1          1          1     0.6872          1 
  19      rs447980    0.02114     0.0218          1          1          1          1     0.6872          1 
  19      rs445493    0.02114     0.0218          1          1          1          1     0.6872          1 
  19    rs61588476    0.02124     0.0219          1          1          1          1     0.6872          1 
  19    rs10403764    0.02124     0.0219          1          1          1          1     0.6872          1 
  19   rs116192309    0.02134    0.02201          1          1          1          1     0.6872          1 
  19      rs432990     0.0215    0.02216          1          1          1          1     0.6872          1 
  19     rs4807823     0.0215    0.02216          1          1          1          1     0.6872          1 
  19   rs531888535    0.02157    0.02223          1          1          1          1     0.6872          1 
  19    rs28735077    0.02157    0.02223          1          1          1          1     0.6872          1 
  19     rs4804102    0.02165    0.02232          1          1          1          1     0.6872          1 
  19     rs8111335    0.02183     0.0225          1          1          1          1     0.6872          1 
  19      rs530942    0.02192     0.0226          1          1          1          1     0.6872          1 
  19    rs75933578    0.02201    0.02269          1          1          1          1     0.6872          1 
  19    rs76045003    0.02201    0.02269          1          1          1          1     0.6872          1 
  19   rs115371334    0.02201    0.02269          1          1          1          1     0.6872          1 
  19   rs116834145    0.02201    0.02269          1          1          1          1     0.6872          1 
  19    rs80190249    0.02201    0.02269          1          1          1          1     0.6872          1 
  19    rs77665129    0.02201    0.02269          1          1          1          1     0.6872          1 
  19    rs75366109    0.02201    0.02269          1          1          1          1     0.6872          1 
  19   rs113958185    0.02201    0.02269          1          1          1          1     0.6872          1 
  19   rs113441103    0.02201    0.02269          1          1          1          1     0.6872          1 
  19    rs78494775    0.02201    0.02269          1          1          1          1     0.6872          1 
  19    rs78612848    0.02201    0.02269          1          1          1          1     0.6872          1 
  19   rs113314908    0.02201    0.02269          1          1          1          1     0.6872          1 
  19    rs77619851    0.02201    0.02269          1          1          1          1     0.6872          1 
  19   rs113791110    0.02201    0.02269          1          1          1          1     0.6872          1 
  19   rs144945223    0.02201    0.02269          1          1          1          1     0.6872          1 
  19   rs112708357    0.02201    0.02269          1          1          1          1     0.6872          1 
  19    rs78584255    0.02201    0.02269          1          1          1          1     0.6872          1 
  19   rs111523968    0.02201    0.02269          1          1          1          1     0.6872          1 
  19    rs74895591    0.02201    0.02269          1          1          1          1     0.6872          1 
  19   rs112702826    0.02201    0.02269          1          1          1          1     0.6872          1 
  19   rs112661498    0.02201    0.02269          1          1          1          1     0.6872          1 
  19   rs111587572    0.02201    0.02269          1          1          1          1     0.6872          1 
  19    rs76490307    0.02201    0.02269          1          1          1          1     0.6872          1 
  19    rs75162614    0.02201    0.02269          1          1          1          1     0.6872          1 
  19   rs113625471    0.02201    0.02269          1          1          1          1     0.6872          1 
  19    rs75915449    0.02201    0.02269          1          1          1          1     0.6872          1 
  19   rs145515071    0.02201    0.02269          1          1          1          1     0.6872          1 
  19    rs77294189    0.02201    0.02269          1          1          1          1     0.6872          1 
  19    rs79554965    0.02201    0.02269          1          1          1          1     0.6872          1 
  19   rs111964534    0.02201    0.02269          1          1          1          1     0.6872          1 
  19   rs113961306    0.02201    0.02269          1          1          1          1     0.6872          1 
  19   rs138598087    0.02201    0.02269          1          1          1          1     0.6872          1 
  19   rs112714471    0.02201    0.02269          1          1          1          1     0.6872          1 
  19   rs113240307    0.02201    0.02269          1          1          1          1     0.6872          1 
  19    rs76024709    0.02201    0.02269          1          1          1          1     0.6872          1 
  19    rs77657770    0.02201    0.02269          1          1          1          1     0.6872          1 
  19    rs76428705    0.02201    0.02269          1          1          1          1     0.6872          1 
  19   rs111973445    0.02201    0.02269          1          1          1          1     0.6872          1 
  19    rs75645001    0.02201    0.02269          1          1          1          1     0.6872          1 
  19   rs111360723    0.02201    0.02269          1          1          1          1     0.6872          1 
  19   rs540815089    0.02201    0.02269          1          1          1          1     0.6872          1 
  19   rs146533533    0.02201    0.02269          1          1          1          1     0.6872          1 
  19   rs141976291    0.02201    0.02269          1          1          1          1     0.6872          1 
  19     rs9676759    0.02201    0.02269          1          1          1          1     0.6872          1 
  19   rs200954323    0.02201    0.02269          1          1          1          1     0.6872          1 
  19   rs148002503    0.02201    0.02269          1          1          1          1     0.6872          1 
  19   rs112488926    0.02209    0.02277          1          1          1          1     0.6875          1 
  19   rs563688078    0.02216    0.02284          1          1          1          1     0.6875          1 
  19      rs345596    0.02218    0.02286          1          1          1          1     0.6875          1 
  19      rs171094    0.02219    0.02288          1          1          1          1     0.6875          1 
  19      rs186996    0.02226    0.02295          1          1          1          1     0.6875          1 
  19    rs74178109    0.02242    0.02311          1          1          1          1     0.6875          1 
  19    rs74178110    0.02242    0.02311          1          1          1          1     0.6875          1 
  19   rs115839971    0.02244    0.02313          1          1          1          1     0.6875          1 
  19     rs1812631    0.02248    0.02317          1          1          1          1     0.6875          1 
  19    rs35585024    0.02248    0.02317          1          1          1          1     0.6875          1 
  19    rs57373144    0.02248    0.02317          1          1          1          1     0.6875          1 
  19    rs10164301    0.02248    0.02317          1          1          1          1     0.6875          1 
  19     rs4807879    0.02248    0.02317          1          1          1          1     0.6875          1 
  19     rs8110313    0.02271     0.0234          1          1          1          1     0.6897          1 
  19     rs8108918    0.02271    0.02341          1          1          1          1     0.6897          1 
  19    rs72984368    0.02272    0.02342          1          1          1          1     0.6897          1 
  19   rs139448364    0.02273    0.02342          1          1          1          1     0.6897          1 
  19   rs531238324    0.02274    0.02343          1          1          1          1     0.6897          1 
  19    rs56160529    0.02291    0.02361          1          1          1          1     0.6908          1 
  19   rs113660049    0.02294    0.02364          1          1          1          1     0.6908          1 
  19   rs114639709    0.02306    0.02376          1          1          1          1     0.6908          1 
  19   rs115293707    0.02306    0.02376          1          1          1          1     0.6908          1 
  19   rs115325811    0.02306    0.02376          1          1          1          1     0.6908          1 
  19     rs7249542    0.02306    0.02376          1          1          1          1     0.6908          1 
  19   rs116106834    0.02306    0.02376          1          1          1          1     0.6908          1 
  19    rs28423680    0.02332    0.02403          1          1          1          1     0.6908          1 
  19     rs2174759    0.02344    0.02415          1          1          1          1     0.6908          1 
  19   rs565850857    0.02346    0.02417          1          1          1          1     0.6908          1 
  19    rs34815835    0.02346    0.02417          1          1          1          1     0.6908          1 
  19    rs35814151    0.02346    0.02417          1          1          1          1     0.6908          1 
  19    rs59637174    0.02353    0.02424          1          1          1          1     0.6908          1 
  19   rs139529488    0.02353    0.02424          1          1          1          1     0.6908          1 
  19     rs3763046    0.02353    0.02424          1          1          1          1     0.6908          1 
  19    rs34182948    0.02353    0.02424          1          1          1          1     0.6908          1 
  19    rs28481711    0.02353    0.02424          1          1          1          1     0.6908          1 
  19   rs143772327    0.02353    0.02424          1          1          1          1     0.6908          1 
  19   rs151082251    0.02353    0.02424          1          1          1          1     0.6908          1 
  19    rs76231074    0.02353    0.02424          1          1          1          1     0.6908          1 
  19   rs114355552    0.02353    0.02424          1          1          1          1     0.6908          1 
  19    rs28402927    0.02363    0.02435          1          1          1          1     0.6908          1 
  19    rs28645424    0.02363    0.02435          1          1          1          1     0.6908          1 
  19     rs6510903    0.02363    0.02435          1          1          1          1     0.6908          1 
  19    rs35484313    0.02386    0.02458          1          1          1          1     0.6952          1 
  19    rs34134669    0.02386    0.02458          1          1          1          1     0.6952          1 
  19     rs2305058    0.02393    0.02465          1          1          1          1      0.696          1 
  19     rs3835070    0.02396    0.02468          1          1          1          1      0.696          1 
  19    rs10415518    0.02418    0.02491          1          1          1          1     0.7015          1 
  19    rs72984363    0.02427      0.025          1          1          1          1     0.7025          1 
  19    rs35237501    0.02429    0.02502          1          1          1          1     0.7025          1 
  19    rs10403514    0.02446    0.02519          1          1          1          1     0.7063          1 
  19    rs79668571    0.02481    0.02555          1          1          1          1     0.7097          1 
  19   rs117405190    0.02482    0.02556          1          1          1          1     0.7097          1 
  19    rs12975181    0.02482    0.02556          1          1          1          1     0.7097          1 
  19     rs8101047    0.02485    0.02559          1          1          1          1     0.7097          1 
  19     rs4533396    0.02485    0.02559          1          1          1          1     0.7097          1 
  19   rs143725937    0.02487    0.02561          1          1          1          1     0.7097          1 
  19   rs111896090    0.02487    0.02561          1          1          1          1     0.7097          1 
  19    rs76878716    0.02487    0.02562          1          1          1          1     0.7097          1 
  19    rs12151307    0.02506    0.02581          1          1          1          1     0.7126          1 
  19    rs11878476    0.02521    0.02596          1          1          1          1     0.7126          1 
  19   rs143172245    0.02551    0.02626          1          1          1          1     0.7126          1 
  19   rs114478786    0.02551    0.02626          1          1          1          1     0.7126          1 
  19   rs147017222    0.02551    0.02626          1          1          1          1     0.7126          1 
  19   rs151012026    0.02551    0.02626          1          1          1          1     0.7126          1 
  19   rs150077783    0.02551    0.02626          1          1          1          1     0.7126          1 
  19    rs16994314    0.02554     0.0263          1          1          1          1     0.7126          1 
  19   rs111481546    0.02554     0.0263          1          1          1          1     0.7126          1 
  19    rs73486582    0.02554     0.0263          1          1          1          1     0.7126          1 
  19    rs16994316    0.02554     0.0263          1          1          1          1     0.7126          1 
  19   rs114074298    0.02554     0.0263          1          1          1          1     0.7126          1 
  19   rs113851839    0.02554     0.0263          1          1          1          1     0.7126          1 
  19    rs28504210    0.02562    0.02638          1          1          1          1     0.7126          1 
  19   rs147599379    0.02567    0.02643          1          1          1          1     0.7126          1 
  19     rs8112982    0.02568    0.02644          1          1          1          1     0.7126          1 
  19     rs2607126    0.02572    0.02647          1          1          1          1     0.7126          1 
  19      rs673320    0.02572    0.02647          1          1          1          1     0.7126          1 
  19    rs11333815    0.02572    0.02647          1          1          1          1     0.7126          1 
  19     rs7247509    0.02572    0.02647          1          1          1          1     0.7126          1 
  19   rs144027577    0.02599    0.02676          1          1          1          1     0.7135          1 
  19    rs12976850    0.02599    0.02676          1          1          1          1     0.7135          1 
  19    rs11542188    0.02599    0.02676          1          1          1          1     0.7135          1 
  19    rs34425383    0.02599    0.02676          1          1          1          1     0.7135          1 
  19    rs35050633    0.02599    0.02676          1          1          1          1     0.7135          1 
  19     rs4807831    0.02611    0.02688          1          1          1          1     0.7135          1 
  19    rs77901925    0.02624    0.02701          1          1          1          1     0.7135          1 
  19   rs112859916    0.02637    0.02714          1          1          1          1     0.7135          1 
  19   rs111535315    0.02654    0.02732          1          1          1          1     0.7135          1 
  19    rs73499031    0.02671    0.02749          1          1          1          1     0.7135          1 
  19   rs111787029    0.02671    0.02749          1          1          1          1     0.7135          1 
  19     rs7253648    0.02671    0.02749          1          1          1          1     0.7135          1 
  19   rs113495227    0.02671    0.02749          1          1          1          1     0.7135          1 
  19   rs113406333    0.02671    0.02749          1          1          1          1     0.7135          1 
  19   rs112294362    0.02671    0.02749          1          1          1          1     0.7135          1 
  19   rs148208689    0.02677    0.02755          1          1          1          1     0.7135          1 
  19   rs149439896    0.02677    0.02755          1          1          1          1     0.7135          1 
  19    rs56022401    0.02677    0.02755          1          1          1          1     0.7135          1 
  19    rs56296218    0.02677    0.02755          1          1          1          1     0.7135          1 
  19    rs56037171    0.02677    0.02755          1          1          1          1     0.7135          1 
  19    rs56230911    0.02677    0.02755          1          1          1          1     0.7135          1 
  19     rs1862460     0.0269    0.02768          1          1          1          1     0.7135          1 
  19   rs568663229    0.02695    0.02774          1          1          1          1     0.7135          1 
  19     rs4807895    0.02713    0.02792          1          1          1          1     0.7135          1 
  19    rs35973501    0.02742    0.02822          1          1          1          1     0.7135          1 
  19    rs73503784    0.02756    0.02836          1          1          1          1     0.7135          1 
  19   rs114287917    0.02778    0.02859          1          1          1          1     0.7135          1 
  19    rs60984717      0.028    0.02881          1          1          1          1     0.7135          1 
  19     rs7249838    0.02825    0.02906          1          1          1          1     0.7135          1 
  19    rs11465396    0.02834    0.02915          1          1          1          1     0.7135          1 
  19      rs193933    0.02844    0.02925          1          1          1          1     0.7135          1 
  19    rs57706581    0.02853    0.02934          1          1          1          1     0.7135          1 
  19    rs55942656    0.02875    0.02957          1          1          1          1     0.7135          1 
  19     rs9917009     0.0289    0.02972          1          1          1          1     0.7135          1 
  19    rs10415836     0.0289    0.02972          1          1          1          1     0.7135          1 
  19     rs7258713     0.0289    0.02972          1          1          1          1     0.7135          1 
  19    rs11259999    0.02913    0.02996          1          1          1          1     0.7135          1 
  19    rs10416592    0.02913    0.02996          1          1          1          1     0.7135          1 
  19    rs10414865     0.0292    0.03003          1          1          1          1     0.7135          1 
  19   rs112991382     0.0292    0.03003          1          1          1          1     0.7135          1 
  19    rs73538630     0.0292    0.03003          1          1          1          1     0.7135          1 
  19   rs111856291     0.0292    0.03003          1          1          1          1     0.7135          1 
  19    rs73538641     0.0292    0.03003          1          1          1          1     0.7135          1 
  19    rs75784306     0.0292    0.03003          1          1          1          1     0.7135          1 
  19    rs73538652     0.0292    0.03003          1          1          1          1     0.7135          1 
  19    rs73546550     0.0292    0.03003          1          1          1          1     0.7135          1 
  19    rs58111488     0.0292    0.03003          1          1          1          1     0.7135          1 
  19    rs73546566     0.0292    0.03003          1          1          1          1     0.7135          1 
  19    rs72486374    0.02924    0.03008          1          1          1          1     0.7135          1 
  19   rs113008401    0.02949    0.03033          1          1          1          1     0.7135          1 
  19    rs12461137    0.02958    0.03041          1          1          1          1     0.7135          1 
  19    rs71179107    0.02958    0.03041          1          1          1          1     0.7135          1 
  19    rs12459354    0.02958    0.03041          1          1          1          1     0.7135          1 
  19    rs12975715    0.02958    0.03041          1          1          1          1     0.7135          1 
  19    rs10432321    0.02971    0.03055          1          1          1          1     0.7135          1 
  19    rs59500281    0.02982    0.03067          1          1          1          1     0.7135          1 
  19     rs8109284    0.02982    0.03067          1          1          1          1     0.7135          1 
  19     rs6603127    0.02982    0.03067          1          1          1          1     0.7135          1 
  19    rs76824413    0.02995    0.03079          1          1          1          1     0.7135          1 
  19    rs56357015    0.02995    0.03079          1          1          1          1     0.7135          1 
  19    rs58600725    0.02995    0.03079          1          1          1          1     0.7135          1 
  19    rs34882599    0.02995    0.03079          1          1          1          1     0.7135          1 
  19    rs35805499    0.02995    0.03079          1          1          1          1     0.7135          1 
  19    rs61324102    0.02995    0.03079          1          1          1          1     0.7135          1 
  19   rs200063392    0.02995    0.03079          1          1          1          1     0.7135          1 
  19    rs35954420    0.02995    0.03079          1          1          1          1     0.7135          1 
  19    rs34951221    0.02995    0.03079          1          1          1          1     0.7135          1 
  19    rs35921610    0.02995    0.03079          1          1          1          1     0.7135          1 
  19    rs34737362    0.02995    0.03079          1          1          1          1     0.7135          1 
  19    rs36042114    0.02995    0.03079          1          1          1          1     0.7135          1 
  19    rs73506515    0.02995    0.03079          1          1          1          1     0.7135          1 
  19   rs112729727    0.02995    0.03079          1          1          1          1     0.7135          1 
  19   rs113765639    0.02995    0.03079          1          1          1          1     0.7135          1 
  19   rs113161408    0.02995    0.03079          1          1          1          1     0.7135          1 
  19    rs73921517    0.02995    0.03079          1          1          1          1     0.7135          1 
  19    rs73921519    0.02995    0.03079          1          1          1          1     0.7135          1 
  19    rs66683559    0.02995    0.03079          1          1          1          1     0.7135          1 
  19    rs73921520    0.02995    0.03079          1          1          1          1     0.7135          1 
  19    rs55933885    0.02995    0.03079          1          1          1          1     0.7135          1 
  19    rs55823831    0.02995    0.03079          1          1          1          1     0.7135          1 
  19    rs55662346    0.02995    0.03079          1          1          1          1     0.7135          1 
  19    rs56994937    0.02995    0.03079          1          1          1          1     0.7135          1 
  19   rs113921198    0.02995    0.03079          1          1          1          1     0.7135          1 
  19   rs112823730    0.02995    0.03079          1          1          1          1     0.7135          1 
  19    rs35381137    0.02995    0.03079          1          1          1          1     0.7135          1 
  19    rs79024319    0.02995    0.03079          1          1          1          1     0.7135          1 
  19    rs76971274    0.02995    0.03079          1          1          1          1     0.7135          1 
  19   rs377487829    0.02995    0.03079          1          1          1          1     0.7135          1 
  19    rs35371613    0.02995    0.03079          1          1          1          1     0.7135          1 
  19    rs35387182    0.02995    0.03079          1          1          1          1     0.7135          1 
  19    rs34590744    0.02995    0.03079          1          1          1          1     0.7135          1 
  19    rs73489921    0.02995    0.03079          1          1          1          1     0.7135          1 
  19    rs35055364    0.02995    0.03079          1          1          1          1     0.7135          1 
  19    rs35522535    0.02995    0.03079          1          1          1          1     0.7135          1 
  19    rs56705009    0.02995    0.03079          1          1          1          1     0.7135          1 
  19    rs58342410    0.02995    0.03079          1          1          1          1     0.7135          1 
  19    rs57720845    0.02995    0.03079          1          1          1          1     0.7135          1 
  19    rs57638176    0.02995    0.03079          1          1          1          1     0.7135          1 
  19     rs6603103    0.02996     0.0308          1          1          1          1     0.7135          1 
  19     rs6603104    0.02996     0.0308          1          1          1          1     0.7135          1 
  19     rs6603105    0.02996     0.0308          1          1          1          1     0.7135          1 
  19    rs62111357    0.02996     0.0308          1          1          1          1     0.7135          1 
  19    rs59311011    0.02996     0.0308          1          1          1          1     0.7135          1 
  19    rs73494587    0.03024    0.03109          1          1          1          1     0.7135          1 
  19   rs113633354    0.03024    0.03109          1          1          1          1     0.7135          1 
  19    rs74322588    0.03024    0.03109          1          1          1          1     0.7135          1 
  19   rs146159838    0.03024    0.03109          1          1          1          1     0.7135          1 
  19    rs34133460    0.03024    0.03109          1          1          1          1     0.7135          1 
  19    rs61061405    0.03024    0.03109          1          1          1          1     0.7135          1 
  19    rs59792839    0.03024    0.03109          1          1          1          1     0.7135          1 
  19    rs17002039    0.03024    0.03109          1          1          1          1     0.7135          1 
  19     rs7256391    0.03024    0.03109          1          1          1          1     0.7135          1 
  19     rs4804408    0.03024    0.03109          1          1          1          1     0.7135          1 
  19     rs6511895    0.03024    0.03109          1          1          1          1     0.7135          1 
  19    rs12462070    0.03024    0.03109          1          1          1          1     0.7135          1 
  19     rs8112516    0.03024    0.03109          1          1          1          1     0.7135          1 
  19    rs61150014    0.03024    0.03109          1          1          1          1     0.7135          1 
  19    rs16978581    0.03024    0.03109          1          1          1          1     0.7135          1 
  19   rs139210933    0.03024    0.03109          1          1          1          1     0.7135          1 
  19     rs3829682    0.03024    0.03109          1          1          1          1     0.7135          1 
  19    rs60707873    0.03024    0.03109          1          1          1          1     0.7135          1 
  19    rs12972001     0.0304    0.03126          1          1          1          1     0.7151          1 
  19     rs6510865    0.03048    0.03134          1          1          1          1     0.7151          1 
  19    rs73498225    0.03049    0.03134          1          1          1          1     0.7151          1 
  19     rs4578779    0.03103    0.03189          1          1          1          1     0.7151          1 
  19     rs7259018    0.03106    0.03193          1          1          1          1     0.7151          1 
  19    rs73924353    0.03108    0.03195          1          1          1          1     0.7151          1 
  19   rs111914883    0.03108    0.03195          1          1          1          1     0.7151          1 
  19    rs73921525    0.03112    0.03199          1          1          1          1     0.7151          1 
  19    rs78197454    0.03118    0.03205          1          1          1          1     0.7151          1 
  19    rs74589946    0.03118    0.03205          1          1          1          1     0.7151          1 
  19   rs113888968    0.03122    0.03208          1          1          1          1     0.7151          1 
  19     rs3105701    0.03129    0.03217          1          1          1          1     0.7151          1 
  19   rs114228529    0.03158    0.03245          1          1          1          1     0.7151          1 
  19   rs561344585    0.03158    0.03245          1          1          1          1     0.7151          1 
  19   rs114098070    0.03158    0.03245          1          1          1          1     0.7151          1 
  19   rs545577663    0.03158    0.03245          1          1          1          1     0.7151          1 
  19   rs112778545    0.03158    0.03245          1          1          1          1     0.7151          1 
  19   rs113388772    0.03158    0.03245          1          1          1          1     0.7151          1 
  19    rs79442325    0.03158    0.03245          1          1          1          1     0.7151          1 
  19     rs9282757    0.03161    0.03248          1          1          1          1     0.7151          1 
  19   rs112024654    0.03161    0.03248          1          1          1          1     0.7151          1 
  19   rs139987401    0.03161    0.03248          1          1          1          1     0.7151          1 
  19   rs144388403    0.03184    0.03273          1          1          1          1     0.7151          1 
  19      rs898010    0.03196    0.03285          1          1          1          1     0.7151          1 
  19   rs146989239    0.03211    0.03299          1          1          1          1     0.7151          1 
  19      rs527515     0.0324    0.03329          1          1          1          1     0.7151          1 
  19   rs138302544    0.03244    0.03333          1          1          1          1     0.7151          1 
  19   rs115185572    0.03253    0.03342          1          1          1          1     0.7151          1 
  19   rs115802879    0.03253    0.03342          1          1          1          1     0.7151          1 
  19   rs568724164    0.03253    0.03342          1          1          1          1     0.7151          1 
  19   rs151073146    0.03269    0.03359          1          1          1          1     0.7151          1 
  19   rs202176139    0.03288    0.03378          1          1          1          1     0.7151          1 
  19     rs3097355     0.0329     0.0338          1          1          1          1     0.7151          1 
  19      rs348392    0.03308    0.03399          1          1          1          1     0.7151          1 
  19    rs56365043    0.03357    0.03448          1          1          1          1     0.7151          1 
  19    rs34488963    0.03357    0.03448          1          1          1          1     0.7151          1 
  19   rs539158902    0.03381    0.03473          1          1          1          1     0.7151          1 
  19    rs58151161    0.03386    0.03478          1          1          1          1     0.7151          1 
  19    rs28599733    0.03386    0.03478          1          1          1          1     0.7151          1 
  19   rs527924076    0.03399    0.03491          1          1          1          1     0.7151          1 
  19    rs58634952    0.03423    0.03515          1          1          1          1     0.7151          1 
  19   rs552499372    0.03423    0.03516          1          1          1          1     0.7151          1 
  19   rs113836633    0.03451    0.03544          1          1          1          1     0.7151          1 
  19    rs10409542    0.03462    0.03555          1          1          1          1     0.7151          1 
  19    rs11882777    0.03472    0.03565          1          1          1          1     0.7151          1 
  19   rs150656232    0.03474    0.03568          1          1          1          1     0.7151          1 
  19   rs116233642    0.03474    0.03568          1          1          1          1     0.7151          1 
  19   rs188839929    0.03474    0.03568          1          1          1          1     0.7151          1 
  19   rs115847637    0.03474    0.03568          1          1          1          1     0.7151          1 
  19   rs115988013    0.03474    0.03568          1          1          1          1     0.7151          1 
  19   rs115707082    0.03474    0.03568          1          1          1          1     0.7151          1 
  19   rs116013450    0.03474    0.03568          1          1          1          1     0.7151          1 
  19   rs116173268    0.03474    0.03568          1          1          1          1     0.7151          1 
  19   rs116398041    0.03474    0.03568          1          1          1          1     0.7151          1 
  19   rs150164625    0.03474    0.03568          1          1          1          1     0.7151          1 
  19   rs115441292    0.03474    0.03568          1          1          1          1     0.7151          1 
  19   rs115193951    0.03474    0.03568          1          1          1          1     0.7151          1 
  19   rs149698181    0.03474    0.03568          1          1          1          1     0.7151          1 
  19   rs115510389    0.03474    0.03568          1          1          1          1     0.7151          1 
  19   rs114923487    0.03474    0.03568          1          1          1          1     0.7151          1 
  19   rs114267765    0.03474    0.03568          1          1          1          1     0.7151          1 
  19   rs115314347    0.03474    0.03568          1          1          1          1     0.7151          1 
  19   rs115250257    0.03474    0.03568          1          1          1          1     0.7151          1 
  19   rs114721854    0.03474    0.03568          1          1          1          1     0.7151          1 
  19   rs146304183    0.03474    0.03568          1          1          1          1     0.7151          1 
  19   rs116682735    0.03474    0.03568          1          1          1          1     0.7151          1 
  19   rs146415659    0.03474    0.03568          1          1          1          1     0.7151          1 
  19   rs115406633    0.03474    0.03568          1          1          1          1     0.7151          1 
  19   rs116681332    0.03474    0.03568          1          1          1          1     0.7151          1 
  19   rs114405562    0.03474    0.03568          1          1          1          1     0.7151          1 
  19   rs138354933    0.03474    0.03568          1          1          1          1     0.7151          1 
  19   rs141566560    0.03474    0.03568          1          1          1          1     0.7151          1 
  19   rs147026540    0.03474    0.03568          1          1          1          1     0.7151          1 
  19   rs568264316    0.03474    0.03568          1          1          1          1     0.7151          1 
  19   rs116227409    0.03474    0.03568          1          1          1          1     0.7151          1 
  19   rs114241169    0.03474    0.03568          1          1          1          1     0.7151          1 
  19   rs115442311    0.03474    0.03568          1          1          1          1     0.7151          1 
  19   rs116312382    0.03474    0.03568          1          1          1          1     0.7151          1 
  19   rs201543359    0.03474    0.03568          1          1          1          1     0.7151          1 
  19   rs142742696    0.03474    0.03568          1          1          1          1     0.7151          1 
  19   rs115665099    0.03474    0.03568          1          1          1          1     0.7151          1 
  19   rs149815757    0.03474    0.03568          1          1          1          1     0.7151          1 
  19   rs149001411    0.03474    0.03568          1          1          1          1     0.7151          1 
  19   rs115277972    0.03474    0.03568          1          1          1          1     0.7151          1 
  19   rs116226116    0.03474    0.03568          1          1          1          1     0.7151          1 
  19   rs114884811    0.03474    0.03568          1          1          1          1     0.7151          1 
  19   rs116216482    0.03474    0.03568          1          1          1          1     0.7151          1 
  19   rs116797748    0.03474    0.03568          1          1          1          1     0.7151          1 
  19   rs140912514    0.03474    0.03568          1          1          1          1     0.7151          1 
  19    rs74708714    0.03474    0.03568          1          1          1          1     0.7151          1 
  19     rs4804251    0.03479    0.03572          1          1          1          1     0.7151          1 
  19     rs4804252    0.03479    0.03572          1          1          1          1     0.7151          1 
  19    rs10420313    0.03483    0.03576          1          1          1          1     0.7151          1 
  19    rs10409055     0.0349    0.03584          1          1          1          1     0.7151          1 
  19    rs10409558     0.0349    0.03584          1          1          1          1     0.7151          1 
  19    rs10412469    0.03497    0.03591          1          1          1          1     0.7151          1 
  19   rs140515973    0.03497    0.03591          1          1          1          1     0.7151          1 
  19   rs145167324    0.03497    0.03591          1          1          1          1     0.7151          1 
  19    rs28665117    0.03497    0.03591          1          1          1          1     0.7151          1 
  19    rs10417390    0.03497    0.03591          1          1          1          1     0.7151          1 
  19   rs145284991    0.03497    0.03591          1          1          1          1     0.7151          1 
  19    rs10401464    0.03497    0.03591          1          1          1          1     0.7151          1 
  19    rs10418359    0.03497    0.03591          1          1          1          1     0.7151          1 
  19    rs10418760    0.03497    0.03591          1          1          1          1     0.7151          1 
  19    rs10412314    0.03497    0.03591          1          1          1          1     0.7151          1 
  19    rs10418778    0.03497    0.03591          1          1          1          1     0.7151          1 
  19   rs144298319    0.03497    0.03591          1          1          1          1     0.7151          1 
  19   rs186947607    0.03497    0.03591          1          1          1          1     0.7151          1 
  19   rs191744341    0.03497    0.03591          1          1          1          1     0.7151          1 
  19     rs8106901    0.03497    0.03591          1          1          1          1     0.7151          1 
  19    rs73922940    0.03497    0.03591          1          1          1          1     0.7151          1 
  19    rs73922941    0.03497    0.03591          1          1          1          1     0.7151          1 
  19    rs73922942    0.03497    0.03591          1          1          1          1     0.7151          1 
  19    rs17001928    0.03497    0.03591          1          1          1          1     0.7151          1 
  19    rs73922943    0.03497    0.03591          1          1          1          1     0.7151          1 
  19    rs28653025    0.03497    0.03591          1          1          1          1     0.7151          1 
  19    rs28515927    0.03497    0.03591          1          1          1          1     0.7151          1 
  19    rs28588152    0.03497    0.03591          1          1          1          1     0.7151          1 
  19    rs10427155    0.03497    0.03591          1          1          1          1     0.7151          1 
  19    rs10413318    0.03497    0.03591          1          1          1          1     0.7151          1 
  19    rs10406950    0.03497    0.03591          1          1          1          1     0.7151          1 
  19   rs113834368    0.03523    0.03618          1          1          1          1     0.7151          1 
  19   rs112636853    0.03523    0.03618          1          1          1          1     0.7151          1 
  19   rs145132202    0.03523    0.03618          1          1          1          1     0.7151          1 
  19    rs72982446    0.03523    0.03618          1          1          1          1     0.7151          1 
  19     rs2562020    0.03525    0.03619          1          1          1          1     0.7151          1 
  19    rs12327692    0.03526     0.0362          1          1          1          1     0.7151          1 
  19    rs12327576    0.03526     0.0362          1          1          1          1     0.7151          1 
  19   rs138633372    0.03531    0.03625          1          1          1          1     0.7151          1 
  19    rs10221492    0.03542    0.03637          1          1          1          1     0.7151          1 
  19    rs35757137    0.03544    0.03639          1          1          1          1     0.7151          1 
  19     rs8112190    0.03552    0.03647          1          1          1          1     0.7151          1 
  19    rs28617395    0.03556    0.03651          1          1          1          1     0.7151          1 
  19   rs181778413    0.03564    0.03659          1          1          1          1     0.7151          1 
  19     rs7253583    0.03564     0.0366          1          1          1          1     0.7151          1 
  19     rs4476282    0.03564     0.0366          1          1          1          1     0.7151          1 
  19      rs514098     0.0357    0.03665          1          1          1          1     0.7151          1 
  19      rs510403     0.0357    0.03665          1          1          1          1     0.7151          1 
  19      rs564745     0.0357    0.03665          1          1          1          1     0.7151          1 
  19    rs10422681    0.03575     0.0367          1          1          1          1     0.7151          1 
  19   rs149412658    0.03575     0.0367          1          1          1          1     0.7151          1 
  19   rs184717640    0.03575     0.0367          1          1          1          1     0.7151          1 
  19    rs10401267    0.03575     0.0367          1          1          1          1     0.7151          1 
  19    rs59301382    0.03575     0.0367          1          1          1          1     0.7151          1 
  19   rs200121209    0.03575     0.0367          1          1          1          1     0.7151          1 
  19   rs182868059    0.03575     0.0367          1          1          1          1     0.7151          1 
  19     rs4807870    0.03582    0.03677          1          1          1          1     0.7157          1 
  19     rs2562717    0.03592    0.03688          1          1          1          1      0.717          1 
  19     rs7248276    0.03607    0.03703          1          1          1          1     0.7185          1 
  19     rs7251600    0.03607    0.03703          1          1          1          1     0.7185          1 
  19      rs625828    0.03649    0.03746          1          1          1          1     0.7262          1 
  19     rs8100070    0.03657    0.03754          1          1          1          1      0.727          1 
  19   rs111377853    0.03663     0.0376          1          1          1          1     0.7275          1 
  19    rs10419317    0.03713    0.03811          1          1          1          1     0.7366          1 
  19    rs10416571    0.03765    0.03864          1          1          1          1     0.7421          1 
  19    rs10408607    0.03765    0.03864          1          1          1          1     0.7421          1 
  19     rs4804392    0.03774    0.03873          1          1          1          1     0.7421          1 
  19     rs4804394    0.03774    0.03873          1          1          1          1     0.7421          1 
  19    rs10426510    0.03785    0.03884          1          1          1          1     0.7421          1 
  19    rs73012738    0.03794    0.03893          1          1          1          1     0.7421          1 
  19    rs34446693    0.03794    0.03893          1          1          1          1     0.7421          1 
  19   rs572582124    0.03808    0.03908          1          1          1          1     0.7421          1 
  19    rs73920720    0.03814    0.03914          1          1          1          1     0.7421          1 
  19     rs4134857    0.03817    0.03917          1          1          1          1     0.7421          1 
  19   rs114969390    0.03817    0.03917          1          1          1          1     0.7421          1 
  19     rs7257367    0.03829    0.03929          1          1          1          1     0.7421          1 
  19    rs11666078    0.03829    0.03929          1          1          1          1     0.7421          1 
  19   rs114297686    0.03831    0.03931          1          1          1          1     0.7421          1 
  19   rs116388336    0.03837    0.03937          1          1          1          1     0.7421          1 
  19   rs369996245    0.03842    0.03942          1          1          1          1     0.7421          1 
  19   rs372861684    0.03842    0.03942          1          1          1          1     0.7421          1 
  19   rs560279854    0.03842    0.03942          1          1          1          1     0.7421          1 
  19     rs8108266    0.03864    0.03964          1          1          1          1     0.7421          1 
  19    rs10414323    0.03867    0.03967          1          1          1          1     0.7421          1 
  19    rs80297296    0.03867    0.03968          1          1          1          1     0.7421          1 
  19     rs2918300    0.03871    0.03971          1          1          1          1     0.7421          1 
  19   rs534371614    0.03893    0.03994          1          1          1          1     0.7421          1 
  19    rs12984227      0.039    0.04001          1          1          1          1     0.7421          1 
  19   rs192066309      0.039    0.04002          1          1          1          1     0.7421          1 
  19   rs114104610      0.039    0.04002          1          1          1          1     0.7421          1 
  19   rs116353040      0.039    0.04002          1          1          1          1     0.7421          1 
  19   rs114280035      0.039    0.04002          1          1          1          1     0.7421          1 
  19   rs116467332      0.039    0.04002          1          1          1          1     0.7421          1 
  19   rs115310383      0.039    0.04002          1          1          1          1     0.7421          1 
  19   rs115852443      0.039    0.04002          1          1          1          1     0.7421          1 
  19   rs114512659      0.039    0.04002          1          1          1          1     0.7421          1 
  19   rs115099377      0.039    0.04002          1          1          1          1     0.7421          1 
  19   rs114389016      0.039    0.04002          1          1          1          1     0.7421          1 
  19   rs114313600      0.039    0.04002          1          1          1          1     0.7421          1 
  19   rs145232671      0.039    0.04002          1          1          1          1     0.7421          1 
  19   rs111802507      0.039    0.04002          1          1          1          1     0.7421          1 
  19   rs111660512      0.039    0.04002          1          1          1          1     0.7421          1 
  19   rs113025966      0.039    0.04002          1          1          1          1     0.7421          1 
  19   rs200216025    0.03915    0.04017          1          1          1          1     0.7421          1 
  19    rs62107580    0.03915    0.04017          1          1          1          1     0.7421          1 
  19    rs73921558    0.03925    0.04026          1          1          1          1     0.7421          1 
  19     rs8102202    0.03932    0.04033          1          1          1          1     0.7421          1 
  19     rs3786689    0.03933    0.04035          1          1          1          1     0.7421          1 
  19   rs141592634    0.03933    0.04035          1          1          1          1     0.7421          1 
  19     rs8100562    0.03934    0.04036          1          1          1          1     0.7421          1 
  19    rs10401786     0.0395    0.04052          1          1          1          1     0.7421          1 
  19   rs564666934    0.03952    0.04054          1          1          1          1     0.7421          1 
  19    rs79112124    0.03952    0.04054          1          1          1          1     0.7421          1 
  19    rs12460279    0.03954    0.04056          1          1          1          1     0.7421          1 
  19     rs7252865    0.03954    0.04056          1          1          1          1     0.7421          1 
  19    rs10408562    0.03958     0.0406          1          1          1          1     0.7421          1 
  19     rs1422402     0.0397    0.04072          1          1          1          1     0.7421          1 
  19      rs869918    0.03973    0.04075          1          1          1          1     0.7421          1 
  19    rs12609323    0.03973    0.04075          1          1          1          1     0.7421          1 
  19     rs3745573    0.03973    0.04075          1          1          1          1     0.7421          1 
  19   rs534058025    0.03973    0.04075          1          1          1          1     0.7421          1 
  19   rs546438746    0.03973    0.04075          1          1          1          1     0.7421          1 
  19     rs8102989    0.03973    0.04075          1          1          1          1     0.7421          1 
  19    rs60965685    0.03973    0.04075          1          1          1          1     0.7421          1 
  19   rs201259088    0.03987     0.0409          1          1          1          1     0.7435          1 
  19   rs185767679    0.03996    0.04098          1          1          1          1     0.7435          1 
  19     rs7246313    0.03996    0.04099          1          1          1          1     0.7435          1 
  19     rs7258329    0.03996    0.04099          1          1          1          1     0.7435          1 
  19    rs10415047    0.04018    0.04121          1          1          1          1      0.747          1 
  19      rs348364    0.04027     0.0413          1          1          1          1     0.7472          1 
  19    rs73923910    0.04027     0.0413          1          1          1          1     0.7472          1 
  19      rs899207    0.04044    0.04148          1          1          1          1     0.7493          1 
  19    rs28663100    0.04049    0.04153          1          1          1          1     0.7493          1 
  19     rs7260363     0.0405    0.04154          1          1          1          1     0.7493          1 
  19   rs112883106    0.04065    0.04169          1          1          1          1     0.7509          1 
  19     rs2047140    0.04067    0.04171          1          1          1          1     0.7509          1 
  19   rs555434322    0.04083    0.04187          1          1          1          1     0.7524          1 
  19   rs565696136    0.04083    0.04187          1          1          1          1     0.7524          1 
  19   rs199701591    0.04089    0.04193          1          1          1          1     0.7528          1 
  19    rs34080680    0.04111    0.04215          1          1          1          1     0.7546          1 
  19    rs35407097    0.04111    0.04215          1          1          1          1     0.7546          1 
  19    rs28619893    0.04114    0.04219          1          1          1          1     0.7546          1 
  19     rs7257839    0.04114    0.04219          1          1          1          1     0.7546          1 
  19   rs112110212    0.04124    0.04229          1          1          1          1     0.7556          1 
  19   rs587679479    0.04147    0.04252          1          1          1          1      0.757          1 
  19   rs200668543    0.04149    0.04254          1          1          1          1      0.757          1 
  19     rs8112085    0.04152    0.04257          1          1          1          1      0.757          1 
  19    rs10424829    0.04152    0.04257          1          1          1          1      0.757          1 
  19   rs116301679    0.04152    0.04257          1          1          1          1      0.757          1 
  19     rs4804285    0.04155     0.0426          1          1          1          1      0.757          1 
  19     rs6510910    0.04167    0.04272          1          1          1          1     0.7584          1 
  19    rs57015940    0.04177    0.04283          1          1          1          1     0.7596          1 
  19     rs8103745    0.04187    0.04293          1          1          1          1     0.7601          1 
  19     rs2017307    0.04188    0.04294          1          1          1          1     0.7601          1 
  19   rs113243461    0.04193    0.04299          1          1          1          1     0.7603          1 
  19    rs11672182    0.04198    0.04304          1          1          1          1     0.7605          1 
  19    rs77509588    0.04204     0.0431          1          1          1          1     0.7608          1 
  19     rs1808563    0.04223     0.0433          1          1          1          1     0.7637          1 
  19    rs12982374    0.04237    0.04344          1          1          1          1     0.7655          1 
  19    rs34872359    0.04248    0.04355          1          1          1          1     0.7668          1 
  19    rs35412614     0.0426    0.04367          1          1          1          1     0.7682          1 
  19     rs3760776    0.04268    0.04375          1          1          1          1     0.7688          1 
  19    rs12986126    0.04287    0.04395          1          1          1          1     0.7715          1 
  19    rs16993897    0.04297    0.04405          1          1          1          1     0.7726          1 
  19     rs2291666    0.04308    0.04416          1          1          1          1     0.7738          1 
  19    rs60329214    0.04339    0.04447          1          1          1          1     0.7756          1 
  19     rs3795016    0.04358    0.04467          1          1          1          1     0.7756          1 
  19    rs35569886    0.04362    0.04471          1          1          1          1     0.7756          1 
  19   rs146001938    0.04367    0.04476          1          1          1          1     0.7756          1 
  19   rs111896466    0.04378    0.04487          1          1          1          1     0.7756          1 
  19     rs4804822    0.04394    0.04503          1          1          1          1     0.7756          1 
  19   rs183936056    0.04397    0.04507          1          1          1          1     0.7756          1 
  19   rs114054909    0.04403    0.04513          1          1          1          1     0.7756          1 
  19   rs115469221    0.04405    0.04514          1          1          1          1     0.7756          1 
  19    rs10411029    0.04449    0.04559          1          1          1          1     0.7756          1 
  19     rs1529449    0.04452    0.04563          1          1          1          1     0.7756          1 
  19      rs906331     0.0446     0.0457          1          1          1          1     0.7756          1 
  19   rs200885736    0.04525    0.04637          1          1          1          1     0.7756          1 
  19   rs148600478    0.04532    0.04644          1          1          1          1     0.7756          1 
  19    rs12974739    0.04535    0.04647          1          1          1          1     0.7756          1 
  19    rs10417444    0.04535    0.04647          1          1          1          1     0.7756          1 
  19     rs2967624    0.04535    0.04647          1          1          1          1     0.7756          1 
  19    rs28394310    0.04543    0.04655          1          1          1          1     0.7756          1 
  19   rs113319292    0.04543    0.04655          1          1          1          1     0.7756          1 
  19   rs545322015    0.04546    0.04658          1          1          1          1     0.7756          1 
  19   rs113752432    0.04547    0.04659          1          1          1          1     0.7756          1 
  19    rs10423231    0.04571    0.04683          1          1          1          1     0.7756          1 
  19    rs10410267    0.04583    0.04695          1          1          1          1     0.7756          1 
  19   rs565422232    0.04595    0.04708          1          1          1          1     0.7756          1 
  19     rs7257555    0.04595    0.04708          1          1          1          1     0.7756          1 
  19   rs369267815    0.04601    0.04713          1          1          1          1     0.7756          1 
  19     rs8113073    0.04601    0.04713          1          1          1          1     0.7756          1 
  19    rs75883363    0.04617     0.0473          1          1          1          1     0.7756          1 
  19   rs114640829    0.04617     0.0473          1          1          1          1     0.7756          1 
  19    rs74677083    0.04617     0.0473          1          1          1          1     0.7756          1 
  19   rs115310879    0.04617     0.0473          1          1          1          1     0.7756          1 
  19   rs116348910    0.04617     0.0473          1          1          1          1     0.7756          1 
  19    rs10405572    0.04617     0.0473          1          1          1          1     0.7756          1 
  19    rs28630864    0.04617     0.0473          1          1          1          1     0.7756          1 
  19    rs28472921    0.04617     0.0473          1          1          1          1     0.7756          1 
  19    rs75726088    0.04617     0.0473          1          1          1          1     0.7756          1 
  19    rs10414303    0.04617     0.0473          1          1          1          1     0.7756          1 
  19   rs145191620    0.04617     0.0473          1          1          1          1     0.7756          1 
  19   rs142324633    0.04617     0.0473          1          1          1          1     0.7756          1 
  19    rs10407833    0.04617     0.0473          1          1          1          1     0.7756          1 
  19    rs10404282    0.04617     0.0473          1          1          1          1     0.7756          1 
  19    rs10412736    0.04617     0.0473          1          1          1          1     0.7756          1 
  19    rs10418789    0.04617     0.0473          1          1          1          1     0.7756          1 
  19    rs10412164    0.04617     0.0473          1          1          1          1     0.7756          1 
  19    rs10404928    0.04617     0.0473          1          1          1          1     0.7756          1 
  19   rs116258890    0.04617     0.0473          1          1          1          1     0.7756          1 
  19   rs114735679    0.04617     0.0473          1          1          1          1     0.7756          1 
  19     rs1865062    0.04617     0.0473          1          1          1          1     0.7756          1 
  19   rs146950743    0.04617     0.0473          1          1          1          1     0.7756          1 
  19   rs148748105    0.04617     0.0473          1          1          1          1     0.7756          1 
  19    rs10404353    0.04617     0.0473          1          1          1          1     0.7756          1 
  19     rs9916953    0.04617     0.0473          1          1          1          1     0.7756          1 
  19   rs112758849    0.04617     0.0473          1          1          1          1     0.7756          1 
  19    rs61729603    0.04625    0.04738          1          1          1          1     0.7756          1 
  19   rs116450972    0.04625    0.04738          1          1          1          1     0.7756          1 
  19   rs372406789    0.04631    0.04744          1          1          1          1     0.7756          1 
  19     rs8106374    0.04641    0.04755          1          1          1          1     0.7756          1 
  19    rs10411656    0.04641    0.04755          1          1          1          1     0.7756          1 
  19    rs71892431    0.04653    0.04766          1          1          1          1     0.7756          1 
  19   rs536812550    0.04657    0.04771          1          1          1          1     0.7756          1 
  19   rs184027276    0.04682    0.04796          1          1          1          1     0.7756          1 
  19     rs2591591     0.0472    0.04834          1          1          1          1     0.7756          1 
  19   rs539184401    0.04729    0.04844          1          1          1          1     0.7756          1 
  19   rs558894778    0.04747    0.04862          1          1          1          1     0.7756          1 
  19    rs73538632    0.04751    0.04866          1          1          1          1     0.7756          1 
  19    rs12232870    0.04753    0.04868          1          1          1          1     0.7756          1 
  19    rs12232828    0.04753    0.04868          1          1          1          1     0.7756          1 
  19    rs73502233    0.04753    0.04868          1          1          1          1     0.7756          1 
  19    rs78158288    0.04764    0.04879          1          1          1          1     0.7756          1 
  19     rs8108439    0.04772    0.04888          1          1          1          1     0.7756          1 
  19    rs12983876    0.04772    0.04888          1          1          1          1     0.7756          1 
  19     rs8106995    0.04774     0.0489          1          1          1          1     0.7756          1 
  19    rs10775589    0.04774     0.0489          1          1          1          1     0.7756          1 
  19   rs113123232    0.04783    0.04899          1          1          1          1     0.7756          1 
  19    rs72990326    0.04814     0.0493          1          1          1          1     0.7756          1 
  19    rs11569585    0.04814     0.0493          1          1          1          1     0.7756          1 
  19        rs7951    0.04814     0.0493          1          1          1          1     0.7756          1 
  19   rs577697068    0.04829    0.04945          1          1          1          1     0.7756          1 
  19   rs115776729    0.04829    0.04945          1          1          1          1     0.7756          1 
  19     rs2232788    0.04829    0.04945          1          1          1          1     0.7756          1 
  19   rs115039587    0.04829    0.04945          1          1          1          1     0.7756          1 
  19   rs145763902    0.04829    0.04945          1          1          1          1     0.7756          1 
  19   rs114311035    0.04829    0.04945          1          1          1          1     0.7756          1 
  19    rs79602478    0.04829    0.04945          1          1          1          1     0.7756          1 
  19   rs115415049    0.04829    0.04945          1          1          1          1     0.7756          1 
  19   rs144484195    0.04829    0.04945          1          1          1          1     0.7756          1 
  19   rs551003583    0.04829    0.04945          1          1          1          1     0.7756          1 
  19   rs147928845    0.04829    0.04945          1          1          1          1     0.7756          1 
  19   rs137914824    0.04829    0.04945          1          1          1          1     0.7756          1 
  19   rs114689706    0.04829    0.04945          1          1          1          1     0.7756          1 
  19    rs77790559    0.04829    0.04945          1          1          1          1     0.7756          1 
  19   rs186143592    0.04829    0.04945          1          1          1          1     0.7756          1 
  19   rs200339985    0.04829    0.04945          1          1          1          1     0.7756          1 
  19   rs115590938    0.04829    0.04945          1          1          1          1     0.7756          1 
  19    rs80301579    0.04829    0.04945          1          1          1          1     0.7756          1 
  19    rs79019255    0.04829    0.04945          1          1          1          1     0.7756          1 
  19     rs7508675    0.04829    0.04945          1          1          1          1     0.7756          1 
  19   rs146433885    0.04829    0.04945          1          1          1          1     0.7756          1 
  19   rs146685720    0.04829    0.04945          1          1          1          1     0.7756          1 
  19   rs148030915    0.04829    0.04945          1          1          1          1     0.7756          1 
  19   rs115023062    0.04829    0.04945          1          1          1          1     0.7756          1 
  19   rs114158839    0.04829    0.04945          1          1          1          1     0.7756          1 
  19   rs143930430    0.04829    0.04945          1          1          1          1     0.7756          1 
  19    rs79959110    0.04829    0.04945          1          1          1          1     0.7756          1 
  19   rs146696823    0.04829    0.04945          1          1          1          1     0.7756          1 
  19   rs140234820    0.04829    0.04945          1          1          1          1     0.7756          1 
  19   rs115779779    0.04829    0.04945          1          1          1          1     0.7756          1 
  19   rs115498508    0.04829    0.04945          1          1          1          1     0.7756          1 
  19    rs80148015    0.04829    0.04945          1          1          1          1     0.7756          1 
  19    rs74490379    0.04829    0.04945          1          1          1          1     0.7756          1 
  19   rs139046924    0.04829    0.04945          1          1          1          1     0.7756          1 
  19   rs148703863    0.04829    0.04945          1          1          1          1     0.7756          1 
  19    rs78884291    0.04829    0.04945          1          1          1          1     0.7756          1 
  19   rs565500566    0.04829    0.04945          1          1          1          1     0.7756          1 
  19   rs547059079    0.04829    0.04945          1          1          1          1     0.7756          1 
  19    rs10412145    0.04832    0.04949          1          1          1          1     0.7756          1 
  19    rs10407491    0.04832    0.04949          1          1          1          1     0.7756          1 
  19   rs543571127    0.04866    0.04983          1          1          1          1     0.7756          1 
  19    rs28489666    0.04882    0.04999          1          1          1          1     0.7756          1 
  19   rs554319457    0.04894    0.05012          1          1          1          1     0.7756          1 
  19     rs8111024    0.04894    0.05012          1          1          1          1     0.7756          1 
  19    rs62103606    0.04896    0.05013          1          1          1          1     0.7756          1 
  19    rs76041685    0.04896    0.05013          1          1          1          1     0.7756          1 
  19    rs56126509    0.04896    0.05013          1          1          1          1     0.7756          1 
  19    rs56247719    0.04896    0.05013          1          1          1          1     0.7756          1 
  19    rs62103610    0.04896    0.05013          1          1          1          1     0.7756          1 
  19    rs62103611    0.04896    0.05013          1          1          1          1     0.7756          1 
  19    rs76429244    0.04896    0.05013          1          1          1          1     0.7756          1 
  19     rs8105514    0.04896    0.05013          1          1          1          1     0.7756          1 
  19     rs8103016    0.04896    0.05013          1          1          1          1     0.7756          1 
  19    rs17002013    0.04896    0.05013          1          1          1          1     0.7756          1 
  19    rs62103612    0.04896    0.05013          1          1          1          1     0.7756          1 
  19     rs6511889    0.04896    0.05013          1          1          1          1     0.7756          1 
  19   rs112304863    0.04896    0.05013          1          1          1          1     0.7756          1 
  19   rs144569478    0.04912    0.05029          1          1          1          1     0.7756          1 
  19    rs28362463    0.04912    0.05029          1          1          1          1     0.7756          1 
  19    rs28362458    0.04912    0.05029          1          1          1          1     0.7756          1 
  19      rs609898    0.04918    0.05036          1          1          1          1     0.7756          1 
  19    rs57614495     0.0492    0.05038          1          1          1          1     0.7756          1 
  19    rs11879028    0.04924    0.05041          1          1          1          1     0.7756          1 
  19    rs11878573    0.04924    0.05041          1          1          1          1     0.7756          1 
  19    rs12972975    0.04924    0.05041          1          1          1          1     0.7756          1 
  19    rs12980552    0.04924    0.05041          1          1          1          1     0.7756          1 
  19    rs11882242    0.04924    0.05041          1          1          1          1     0.7756          1 
  19    rs11879018    0.04924    0.05041          1          1          1          1     0.7756          1 
  19    rs11880048    0.04924    0.05041          1          1          1          1     0.7756          1 
  19    rs34424600    0.04924    0.05041          1          1          1          1     0.7756          1 
  19    rs12972953    0.04924    0.05041          1          1          1          1     0.7756          1 
  19     rs8109763    0.04924    0.05041          1          1          1          1     0.7756          1 
  19      rs882951    0.04924    0.05041          1          1          1          1     0.7756          1 
  19     rs6603143    0.04931    0.05049          1          1          1          1     0.7756          1 
  19     rs2113009    0.04931    0.05049          1          1          1          1     0.7756          1 
  19     rs2918315    0.04945    0.05063          1          1          1          1     0.7763          1 
  19   rs149735868    0.04956    0.05074          1          1          1          1     0.7763          1 
  19   rs141492046    0.04956    0.05074          1          1          1          1     0.7763          1 
  19    rs72486370    0.04956    0.05074          1          1          1          1     0.7763          1 
  19   rs373185145    0.04956    0.05074          1          1          1          1     0.7763          1 
  19    rs61678563    0.04972    0.05091          1          1          1          1     0.7781          1 
  19   rs111394911    0.04979    0.05098          1          1          1          1     0.7786          1 
  19    rs28362447     0.0501    0.05129          1          1          1          1     0.7818          1 
  19    rs10404838    0.05011     0.0513          1          1          1          1     0.7818          1 
  19   rs113940601    0.05016    0.05135          1          1          1          1     0.7818          1 
  19    rs73484406    0.05016    0.05135          1          1          1          1     0.7818          1 
  19     rs4807830    0.05021    0.05141          1          1          1          1      0.782          1 
  19     rs7247153    0.05035    0.05154          1          1          1          1     0.7828          1 
  19      rs173229    0.05035    0.05154          1          1          1          1     0.7828          1 
  19   rs112285583    0.05048    0.05168          1          1          1          1     0.7837          1 
  19    rs73006384    0.05048    0.05168          1          1          1          1     0.7837          1 
  19   rs369615195    0.05067    0.05187          1          1          1          1     0.7849          1 
  19    rs73922200    0.05068    0.05188          1          1          1          1     0.7849          1 
  19    rs73494862    0.05069    0.05189          1          1          1          1     0.7849          1 
  19     rs8107652    0.05085    0.05205          1          1          1          1     0.7868          1 
  19   rs149272824    0.05097    0.05218          1          1          1          1     0.7881          1 
  19     rs3852880    0.05108    0.05228          1          1          1          1     0.7885          1 
  19     rs4807086    0.05108    0.05228          1          1          1          1     0.7885          1 
  19   rs143079189    0.05118    0.05239          1          1          1          1     0.7894          1 
  19    rs35264071    0.05148    0.05269          1          1          1          1     0.7903          1 
  19    rs12983872    0.05148    0.05269          1          1          1          1     0.7903          1 
  19    rs11882044    0.05148    0.05269          1          1          1          1     0.7903          1 
  19     rs7254206    0.05152    0.05274          1          1          1          1     0.7903          1 
  19    rs12980335    0.05152    0.05274          1          1          1          1     0.7903          1 
  19    rs12052147    0.05152    0.05274          1          1          1          1     0.7903          1 
  19    rs12980113    0.05152    0.05274          1          1          1          1     0.7903          1 
  19   rs150302273    0.05158    0.05279          1          1          1          1     0.7904          1 
  19    rs62123295    0.05183    0.05305          1          1          1          1     0.7905          1 
  19      rs459883    0.05188     0.0531          1          1          1          1     0.7905          1 
  19      rs460698    0.05188     0.0531          1          1          1          1     0.7905          1 
  19      rs670152    0.05188     0.0531          1          1          1          1     0.7905          1 
  19     rs8107564    0.05188     0.0531          1          1          1          1     0.7905          1 
  19    rs75397041    0.05194    0.05316          1          1          1          1     0.7905          1 
  19     rs7253024    0.05195    0.05317          1          1          1          1     0.7905          1 
  19     rs7255735    0.05195    0.05317          1          1          1          1     0.7905          1 
  19    rs72234334    0.05195    0.05317          1          1          1          1     0.7905          1 
  19     rs3219175    0.05243    0.05365          1          1          1          1     0.7971          1 
  19     rs5826993    0.05261    0.05384          1          1          1          1     0.7983          1 
  19    rs10426598    0.05284    0.05407          1          1          1          1     0.7983          1 
  19    rs61233962    0.05284    0.05407          1          1          1          1     0.7983          1 
  19     rs9304957    0.05284    0.05407          1          1          1          1     0.7983          1 
  19     rs7343078    0.05284    0.05407          1          1          1          1     0.7983          1 
  19     rs4608435    0.05292    0.05416          1          1          1          1     0.7983          1 
  19     rs4804428    0.05292    0.05416          1          1          1          1     0.7983          1 
  19     rs4804103    0.05292    0.05416          1          1          1          1     0.7983          1 
  19    rs28786231    0.05292    0.05416          1          1          1          1     0.7983          1 
  19    rs10422199    0.05292    0.05416          1          1          1          1     0.7983          1 
  19    rs34776772    0.05315    0.05439          1          1          1          1     0.8011          1 
  19     rs7257030    0.05326     0.0545          1          1          1          1     0.8021          1 
  19    rs58179654     0.0534    0.05464          1          1          1          1     0.8029          1 
  19     rs1674033    0.05341    0.05465          1          1          1          1     0.8029          1 
  19      rs348350    0.05347    0.05471          1          1          1          1     0.8029          1 
  19      rs348353    0.05347    0.05471          1          1          1          1     0.8029          1 
  19    rs77893277     0.0538    0.05504          1          1          1          1      0.804          1 
  19   rs141508852     0.0538    0.05504          1          1          1          1      0.804          1 
  19   rs116225679     0.0538    0.05504          1          1          1          1      0.804          1 
  19   rs115410817     0.0538    0.05504          1          1          1          1      0.804          1 
  19   rs148945441     0.0538    0.05504          1          1          1          1      0.804          1 
  19   rs191577101     0.0538    0.05504          1          1          1          1      0.804          1 
  19   rs112331360    0.05394    0.05519          1          1          1          1     0.8055          1 
  19    rs58003878    0.05405     0.0553          1          1          1          1     0.8064          1 
  19     rs4328554     0.0541    0.05535          1          1          1          1     0.8064          1 
  19    rs10406220    0.05413    0.05538          1          1          1          1     0.8064          1 
  19    rs56122942    0.05454    0.05579          1          1          1          1     0.8103          1 
  19    rs10418055    0.05466    0.05591          1          1          1          1     0.8103          1 
  19    rs12461883    0.05467    0.05593          1          1          1          1     0.8103          1 
  19   rs532250756    0.05474      0.056          1          1          1          1     0.8103          1 
  19   rs552249819    0.05474      0.056          1          1          1          1     0.8103          1 
  19    rs12983477    0.05477    0.05603          1          1          1          1     0.8103          1 
  19    rs12978425    0.05477    0.05603          1          1          1          1     0.8103          1 
  19     rs7343141    0.05477    0.05603          1          1          1          1     0.8103          1 
  19    rs11667743    0.05477    0.05603          1          1          1          1     0.8103          1 
  19    rs61324715    0.05496    0.05622          1          1          1          1     0.8111          1 
  19     rs4804282    0.05497    0.05623          1          1          1          1     0.8111          1 
  19   rs142945413    0.05504     0.0563          1          1          1          1     0.8111          1 
  19     rs4804751    0.05504     0.0563          1          1          1          1     0.8111          1 
  19     rs4804754    0.05504     0.0563          1          1          1          1     0.8111          1 
  19   rs142179418    0.05518    0.05644          1          1          1          1     0.8115          1 
  19   rs200792103    0.05519    0.05646          1          1          1          1     0.8115          1 
  19   rs115457696    0.05519    0.05646          1          1          1          1     0.8115          1 
  19    rs34907622    0.05545    0.05672          1          1          1          1     0.8124          1 
  19    rs57836279    0.05548    0.05675          1          1          1          1     0.8124          1 
  19   rs111770937    0.05551    0.05678          1          1          1          1     0.8124          1 
  19    rs77227806    0.05551    0.05678          1          1          1          1     0.8124          1 
  19    rs11085173    0.05551    0.05678          1          1          1          1     0.8124          1 
  19      rs376640    0.05555    0.05682          1          1          1          1     0.8124          1 
  19      rs367378    0.05555    0.05682          1          1          1          1     0.8124          1 
  19    rs34030944    0.05583    0.05711          1          1          1          1     0.8159          1 
  19     rs2279626    0.05592     0.0572          1          1          1          1     0.8166          1 
  19      rs164019      0.056    0.05728          1          1          1          1     0.8172          1 
  19   rs542505358    0.05606    0.05734          1          1          1          1     0.8173          1 
  19   rs187250298    0.05617    0.05745          1          1          1          1     0.8173          1 
  19    rs12608694    0.05621    0.05749          1          1          1          1     0.8173          1 
  19   rs193014351    0.05626    0.05754          1          1          1          1     0.8173          1 
  19    rs56031102    0.05628    0.05756          1          1          1          1     0.8173          1 
  19   rs118043255    0.05631    0.05759          1          1          1          1     0.8173          1 
  19   rs539827379    0.05631    0.05759          1          1          1          1     0.8173          1 
  19    rs11881333    0.05638    0.05767          1          1          1          1     0.8178          1 
  19    rs13345466    0.05647    0.05776          1          1          1          1     0.8184          1 
  19     rs4804779    0.05665    0.05793          1          1          1          1     0.8185          1 
  19   rs527814836    0.05668    0.05797          1          1          1          1     0.8185          1 
  19   rs190453356    0.05669    0.05798          1          1          1          1     0.8185          1 
  19    rs11882325    0.05669    0.05798          1          1          1          1     0.8185          1 
  19   rs147502330    0.05669    0.05798          1          1          1          1     0.8185          1 
  19   rs552173582    0.05674    0.05803          1          1          1          1     0.8186          1 
  19    rs10404166    0.05703    0.05833          1          1          1          1     0.8222          1 
  19    rs76984385    0.05742    0.05872          1          1          1          1     0.8272          1 
  19    rs61748333    0.05769    0.05899          1          1          1          1     0.8299          1 
  19    rs61755885    0.05769    0.05899          1          1          1          1     0.8299          1 
  19     rs4804286    0.05788    0.05919          1          1          1          1     0.8299          1 
  19   rs143798593    0.05789     0.0592          1          1          1          1     0.8299          1 
  19     rs4804422      0.058    0.05931          1          1          1          1     0.8299          1 
  19    rs10404551      0.058    0.05931          1          1          1          1     0.8299          1 
  19   rs113968853    0.05808    0.05938          1          1          1          1     0.8299          1 
  19    rs61732227    0.05819     0.0595          1          1          1          1     0.8299          1 
  19   rs564694178    0.05827    0.05958          1          1          1          1     0.8299          1 
  19     rs9749347     0.0583    0.05961          1          1          1          1     0.8299          1 
  19    rs56219725     0.0583    0.05961          1          1          1          1     0.8299          1 
  19    rs11085782     0.0583    0.05961          1          1          1          1     0.8299          1 
  19     rs1862463     0.0583    0.05961          1          1          1          1     0.8299          1 
  19     rs7260214     0.0583    0.05961          1          1          1          1     0.8299          1 
  19     rs2161444     0.0583    0.05961          1          1          1          1     0.8299          1 
  19     rs7247508     0.0583    0.05961          1          1          1          1     0.8299          1 
  19    rs62125131    0.05858    0.05989          1          1          1          1     0.8332          1 
  19   rs149779298    0.05873    0.06005          1          1          1          1     0.8348          1 
  19      rs496110    0.05888     0.0602          1          1          1          1     0.8357          1 
  19    rs10421964    0.05888     0.0602          1          1          1          1     0.8357          1 
  19    rs10415206    0.05929    0.06062          1          1          1          1     0.8402          1 
  19    rs73490752    0.05942    0.06074          1          1          1          1     0.8402          1 
  19    rs73490755    0.05942    0.06074          1          1          1          1     0.8402          1 
  19    rs73490756    0.05942    0.06074          1          1          1          1     0.8402          1 
  19    rs28532116    0.05942    0.06074          1          1          1          1     0.8402          1 
  19    rs10408733     0.0595    0.06083          1          1          1          1     0.8404          1 
  19     rs8108232    0.05955    0.06087          1          1          1          1     0.8404          1 
  19     rs4804059    0.05961    0.06094          1          1          1          1     0.8404          1 
  19     rs2161523    0.05967    0.06099          1          1          1          1     0.8404          1 
  19    rs11669968    0.05977     0.0611          1          1          1          1     0.8404          1 
  19    rs10419177    0.05987     0.0612          1          1          1          1     0.8404          1 
  19    rs10419595    0.05987     0.0612          1          1          1          1     0.8404          1 
  19    rs62125125    0.05987     0.0612          1          1          1          1     0.8404          1 
  19     rs1469082    0.05987     0.0612          1          1          1          1     0.8404          1 
  19   rs202221910    0.05987     0.0612          1          1          1          1     0.8404          1 
  19    rs10416659    0.05992    0.06126          1          1          1          1     0.8405          1 
  19    rs10413115    0.06006    0.06139          1          1          1          1     0.8418          1 
  19   rs112476482    0.06023    0.06156          1          1          1          1     0.8418          1 
  19     rs2290777    0.06023    0.06157          1          1          1          1     0.8418          1 
  19     rs9917116    0.06023    0.06157          1          1          1          1     0.8418          1 
  19     rs8101416    0.06023    0.06157          1          1          1          1     0.8418          1 
  19     rs9749116    0.06052    0.06186          1          1          1          1     0.8419          1 
  19   rs143215160    0.06052    0.06186          1          1          1          1     0.8419          1 
  19    rs72992618    0.06054    0.06188          1          1          1          1     0.8419          1 
  19   rs113965282    0.06054    0.06188          1          1          1          1     0.8419          1 
  19     rs7249130    0.06057    0.06191          1          1          1          1     0.8419          1 
  19    rs78948874     0.0606    0.06194          1          1          1          1     0.8419          1 
  19   rs113166455     0.0606    0.06194          1          1          1          1     0.8419          1 
  19    rs55790431    0.06064    0.06198          1          1          1          1     0.8419          1 
  19    rs61649769    0.06072    0.06207          1          1          1          1     0.8419          1 
  19    rs60391531    0.06072    0.06207          1          1          1          1     0.8419          1 
  19   rs115936275    0.06072    0.06207          1          1          1          1     0.8419          1 
  19   rs113623289    0.06086     0.0622          1          1          1          1     0.8422          1 
  19   rs115250510    0.06087    0.06222          1          1          1          1     0.8422          1 
  19   rs199545457    0.06087    0.06222          1          1          1          1     0.8422          1 
  19     rs2436493    0.06108    0.06243          1          1          1          1     0.8432          1 
  19   rs116185247    0.06111    0.06246          1          1          1          1     0.8432          1 
  19    rs12462321    0.06125     0.0626          1          1          1          1     0.8432          1 
  19    rs35313549    0.06125     0.0626          1          1          1          1     0.8432          1 
  19    rs12461454    0.06125     0.0626          1          1          1          1     0.8432          1 
  19    rs12459736    0.06125     0.0626          1          1          1          1     0.8432          1 
  19    rs12462856    0.06125     0.0626          1          1          1          1     0.8432          1 
  19    rs74897580    0.06137    0.06272          1          1          1          1     0.8441          1 
  19   rs142316724    0.06175     0.0631          1          1          1          1     0.8475          1 
  19   rs112529612    0.06175     0.0631          1          1          1          1     0.8475          1 
  19   rs140380134    0.06175     0.0631          1          1          1          1     0.8475          1 
  19   rs145247204    0.06187    0.06322          1          1          1          1     0.8478          1 
  19   rs200104736    0.06232    0.06368          1          1          1          1     0.8478          1 
  19      rs441751    0.06235    0.06371          1          1          1          1     0.8478          1 
  19    rs62110715     0.0624    0.06376          1          1          1          1     0.8478          1 
  19   rs111674746     0.0624    0.06376          1          1          1          1     0.8478          1 
  19   rs113453074     0.0624    0.06376          1          1          1          1     0.8478          1 
  19   rs111740138     0.0624    0.06376          1          1          1          1     0.8478          1 
  19    rs35260294     0.0624    0.06376          1          1          1          1     0.8478          1 
  19    rs34288384     0.0624    0.06376          1          1          1          1     0.8478          1 
  19    rs62103607    0.06242    0.06379          1          1          1          1     0.8478          1 
  19    rs62103608    0.06242    0.06379          1          1          1          1     0.8478          1 
  19     rs8110757    0.06242    0.06379          1          1          1          1     0.8478          1 
  19     rs8102319    0.06242    0.06379          1          1          1          1     0.8478          1 
  19   rs543034602    0.06244     0.0638          1          1          1          1     0.8478          1 
  19    rs35407824    0.06247    0.06384          1          1          1          1     0.8478          1 
  19    rs34957495    0.06247    0.06384          1          1          1          1     0.8478          1 
  19   rs146475997    0.06258    0.06395          1          1          1          1     0.8487          1 
  19    rs12976944     0.0631    0.06447          1          1          1          1     0.8516          1 
  19     rs3745571     0.0631    0.06447          1          1          1          1     0.8516          1 
  19   rs113114685    0.06311    0.06449          1          1          1          1     0.8516          1 
  19    rs73561877    0.06311    0.06449          1          1          1          1     0.8516          1 
  19    rs35956465    0.06314    0.06452          1          1          1          1     0.8516          1 
  19    rs10404599    0.06316    0.06454          1          1          1          1     0.8516          1 
  19    rs61027285    0.06316    0.06454          1          1          1          1     0.8516          1 
  19   rs192011105    0.06319    0.06457          1          1          1          1     0.8516          1 
  19   rs367727421    0.06319    0.06457          1          1          1          1     0.8516          1 
  19   rs368884266    0.06337    0.06475          1          1          1          1     0.8534          1 
  19    rs73921559    0.06344    0.06482          1          1          1          1     0.8537          1 
  19    rs75014155    0.06358    0.06496          1          1          1          1      0.855          1 
  19     rs2071347    0.06364    0.06502          1          1          1          1      0.855          1 
  19    rs56179167    0.06376    0.06515          1          1          1          1      0.855          1 
  19    rs78219220    0.06376    0.06515          1          1          1          1      0.855          1 
  19    rs34684510    0.06376    0.06515          1          1          1          1      0.855          1 
  19   rs114520915    0.06385    0.06524          1          1          1          1     0.8556          1 
  19   rs138110662    0.06391     0.0653          1          1          1          1     0.8559          1 
  19    rs35582446    0.06419    0.06557          1          1          1          1     0.8589          1 
  19    rs12611381    0.06458    0.06598          1          1          1          1     0.8631          1 
  19    rs56079027    0.06484    0.06624          1          1          1          1     0.8631          1 
  19   rs548896772    0.06496    0.06636          1          1          1          1     0.8631          1 
  19    rs55999497    0.06508    0.06648          1          1          1          1     0.8631          1 
  19     rs8107767    0.06508    0.06648          1          1          1          1     0.8631          1 
  19     rs2967619    0.06519    0.06659          1          1          1          1     0.8631          1 
  19    rs10410254    0.06529    0.06669          1          1          1          1     0.8631          1 
  19   rs113884244    0.06529    0.06669          1          1          1          1     0.8631          1 
  19   rs185417896    0.06536    0.06676          1          1          1          1     0.8631          1 
  19   rs115263133    0.06536    0.06676          1          1          1          1     0.8631          1 
  19   rs114250447    0.06536    0.06676          1          1          1          1     0.8631          1 
  19     rs4453621    0.06538    0.06679          1          1          1          1     0.8631          1 
  19   rs113604778    0.06545    0.06686          1          1          1          1     0.8631          1 
  19   rs142253269    0.06555    0.06696          1          1          1          1     0.8631          1 
  19      rs274796    0.06562    0.06703          1          1          1          1     0.8631          1 
  19    rs11260009    0.06579     0.0672          1          1          1          1     0.8631          1 
  19    rs72997027    0.06581    0.06722          1          1          1          1     0.8631          1 
  19     rs8109332    0.06581    0.06722          1          1          1          1     0.8631          1 
  19    rs35297872    0.06587    0.06728          1          1          1          1     0.8631          1 
  19   rs144982866    0.06619     0.0676          1          1          1          1     0.8631          1 
  19   rs114259780    0.06619     0.0676          1          1          1          1     0.8631          1 
  19    rs80155757    0.06621    0.06762          1          1          1          1     0.8631          1 
  19     rs4072910    0.06629     0.0677          1          1          1          1     0.8631          1 
  19    rs34854496     0.0663    0.06771          1          1          1          1     0.8631          1 
  19     rs7507979    0.06638     0.0678          1          1          1          1     0.8631          1 
  19   rs527854435    0.06641    0.06783          1          1          1          1     0.8631          1 
  19   rs568488428    0.06641    0.06783          1          1          1          1     0.8631          1 
  19   rs114496761    0.06641    0.06783          1          1          1          1     0.8631          1 
  19   rs190913406    0.06641    0.06783          1          1          1          1     0.8631          1 
  19   rs542188595    0.06641    0.06783          1          1          1          1     0.8631          1 
  19   rs200509291    0.06641    0.06783          1          1          1          1     0.8631          1 
  19   rs530794507    0.06641    0.06783          1          1          1          1     0.8631          1 
  19   rs113626472    0.06641    0.06783          1          1          1          1     0.8631          1 
  19   rs116362549    0.06641    0.06783          1          1          1          1     0.8631          1 
  19   rs115760045    0.06641    0.06783          1          1          1          1     0.8631          1 
  19   rs140700977    0.06641    0.06783          1          1          1          1     0.8631          1 
  19   rs115435435    0.06641    0.06783          1          1          1          1     0.8631          1 
  19    rs77261434    0.06641    0.06783          1          1          1          1     0.8631          1 
  19     rs2260187    0.06642    0.06784          1          1          1          1     0.8631          1 
  19   rs539327205    0.06646    0.06788          1          1          1          1     0.8631          1 
  19      rs364611    0.06651    0.06793          1          1          1          1     0.8631          1 
  19     rs8108106    0.06653    0.06795          1          1          1          1     0.8631          1 
  19     rs4804065    0.06653    0.06795          1          1          1          1     0.8631          1 
  19    rs10425184    0.06658      0.068          1          1          1          1     0.8631          1 
  19     rs2546136    0.06669    0.06811          1          1          1          1     0.8631          1 
  19   rs142268685    0.06686    0.06828          1          1          1          1     0.8631          1 
  19     rs7507292    0.06707     0.0685          1          1          1          1     0.8631          1 
  19    rs12974560    0.06724    0.06867          1          1          1          1     0.8631          1 
  19    rs10424498    0.06725    0.06867          1          1          1          1     0.8631          1 
  19    rs28502541    0.06725    0.06867          1          1          1          1     0.8631          1 
  19    rs59100405    0.06725    0.06868          1          1          1          1     0.8631          1 
  19      rs500914     0.0675    0.06893          1          1          1          1     0.8631          1 
  19     rs2690904    0.06786     0.0693          1          1          1          1     0.8631          1 
  19    rs73561868     0.0679    0.06933          1          1          1          1     0.8631          1 
  19    rs77835095     0.0679    0.06933          1          1          1          1     0.8631          1 
  19     rs1469081    0.06793    0.06936          1          1          1          1     0.8631          1 
  19   rs145489562    0.06797    0.06941          1          1          1          1     0.8631          1 
  19   rs143840733    0.06807     0.0695          1          1          1          1     0.8631          1 
  19   rs146983888    0.06809    0.06952          1          1          1          1     0.8631          1 
  19     rs8106329    0.06809    0.06952          1          1          1          1     0.8631          1 
  19     rs8107359    0.06809    0.06952          1          1          1          1     0.8631          1 
  19     rs8107575    0.06809    0.06952          1          1          1          1     0.8631          1 
  19     rs1651879    0.06818    0.06962          1          1          1          1     0.8631          1 
  19      rs581527    0.06826     0.0697          1          1          1          1     0.8631          1 
  19      rs584307    0.06826     0.0697          1          1          1          1     0.8631          1 
  19      rs625563    0.06826     0.0697          1          1          1          1     0.8631          1 
  19    rs71179860    0.06834    0.06979          1          1          1          1     0.8631          1 
  19     rs1808539    0.06842    0.06986          1          1          1          1     0.8631          1 
  19    rs10409772    0.06846    0.06991          1          1          1          1     0.8631          1 
  19   rs112382677    0.06854    0.06998          1          1          1          1     0.8631          1 
  19    rs10405423    0.06857    0.07001          1          1          1          1     0.8631          1 
  19      rs349090    0.06869    0.07013          1          1          1          1     0.8631          1 
  19    rs78569841     0.0687    0.07014          1          1          1          1     0.8631          1 
  19    rs28812812    0.06874    0.07018          1          1          1          1     0.8631          1 
  19    rs11085154    0.06876     0.0702          1          1          1          1     0.8631          1 
  19    rs12972649    0.06879    0.07024          1          1          1          1     0.8631          1 
  19   rs138265982    0.06881    0.07025          1          1          1          1     0.8631          1 
  19   rs115167107     0.0692    0.07065          1          1          1          1     0.8631          1 
  19   rs115883804     0.0692    0.07065          1          1          1          1     0.8631          1 
  19   rs143069386     0.0692    0.07065          1          1          1          1     0.8631          1 
  19    rs76641139     0.0692    0.07065          1          1          1          1     0.8631          1 
  19   rs113718835    0.06936    0.07082          1          1          1          1     0.8631          1 
  19   rs142400770    0.06941    0.07086          1          1          1          1     0.8631          1 
  19   rs140222265    0.06941    0.07086          1          1          1          1     0.8631          1 
  19   rs116485632    0.06941    0.07086          1          1          1          1     0.8631          1 
  19   rs115904642    0.06941    0.07086          1          1          1          1     0.8631          1 
  19   rs142148789    0.06941    0.07086          1          1          1          1     0.8631          1 
  19   rs111662569    0.06951    0.07097          1          1          1          1     0.8631          1 
  19    rs73548308    0.06951    0.07097          1          1          1          1     0.8631          1 
  19     rs6422428    0.06956    0.07102          1          1          1          1     0.8631          1 
  19     rs7507385    0.06956    0.07102          1          1          1          1     0.8631          1 
  19    rs56061427    0.06956    0.07102          1          1          1          1     0.8631          1 
  19    rs60803886    0.06965    0.07111          1          1          1          1     0.8631          1 
  19   rs113663058    0.06978    0.07124          1          1          1          1     0.8631          1 
  19    rs35825797    0.06996    0.07142          1          1          1          1     0.8631          1 
  19    rs12985234    0.06996    0.07142          1          1          1          1     0.8631          1 
  19     rs4804244    0.06996    0.07142          1          1          1          1     0.8631          1 
  19       rs14394    0.06996    0.07142          1          1          1          1     0.8631          1 
  19      rs731604    0.06996    0.07142          1          1          1          1     0.8631          1 
  19    rs17261137    0.06996    0.07142          1          1          1          1     0.8631          1 
  19     rs2336091    0.06996    0.07142          1          1          1          1     0.8631          1 
  19    rs11880220    0.06996    0.07142          1          1          1          1     0.8631          1 
  19     rs4804057    0.06996    0.07142          1          1          1          1     0.8631          1 
  19    rs62123129    0.06996    0.07142          1          1          1          1     0.8631          1 
  19    rs17261158    0.06996    0.07142          1          1          1          1     0.8631          1 
  19    rs11878283    0.06996    0.07142          1          1          1          1     0.8631          1 
  19    rs12978737    0.06996    0.07142          1          1          1          1     0.8631          1 
  19    rs11881277    0.06996    0.07142          1          1          1          1     0.8631          1 
  19    rs62124464    0.06998    0.07144          1          1          1          1     0.8631          1 
  19    rs62124465    0.06998    0.07144          1          1          1          1     0.8631          1 
  19    rs35869342    0.06998    0.07144          1          1          1          1     0.8631          1 
  19   rs147431946    0.07007    0.07153          1          1          1          1     0.8631          1 
  19    rs12983560    0.07015    0.07161          1          1          1          1     0.8631          1 
  19    rs11665713    0.07015    0.07161          1          1          1          1     0.8631          1 
  19      rs274787    0.07016    0.07162          1          1          1          1     0.8631          1 
  19     rs8110895    0.07024    0.07171          1          1          1          1     0.8631          1 
  19    rs10403518    0.07025    0.07171          1          1          1          1     0.8631          1 
  19      rs598236    0.07025    0.07171          1          1          1          1     0.8631          1 
  19     rs8103560    0.07025    0.07171          1          1          1          1     0.8631          1 
  19     rs7246925    0.07025    0.07171          1          1          1          1     0.8631          1 
  19      rs478239    0.07025    0.07171          1          1          1          1     0.8631          1 
  19     rs1110621    0.07025    0.07171          1          1          1          1     0.8631          1 
  19     rs3795010    0.07025    0.07171          1          1          1          1     0.8631          1 
  19    rs11298163    0.07025    0.07171          1          1          1          1     0.8631          1 
  19    rs35989251    0.07025    0.07171          1          1          1          1     0.8631          1 
  19     rs8107977    0.07025    0.07171          1          1          1          1     0.8631          1 
  19    rs10418205    0.07025    0.07171          1          1          1          1     0.8631          1 
  19     rs8108892    0.07025    0.07171          1          1          1          1     0.8631          1 
  19    rs11883387     0.0705    0.07197          1          1          1          1     0.8656          1 
  19     rs4045948    0.07059    0.07206          1          1          1          1     0.8658          1 
  19    rs10413091     0.0706    0.07207          1          1          1          1     0.8658          1 
  19   rs541521794    0.07078    0.07225          1          1          1          1     0.8674          1 
  19   rs147745918    0.07117    0.07264          1          1          1          1     0.8711          1 
  19     rs3795017    0.07117    0.07265          1          1          1          1     0.8711          1 
  19    rs36016119    0.07139    0.07287          1          1          1          1     0.8732          1 
  19     rs3760749    0.07147    0.07295          1          1          1          1     0.8736          1 
  19    rs73546595    0.07173    0.07322          1          1          1          1     0.8749          1 
  19     rs4804753    0.07179    0.07327          1          1          1          1     0.8749          1 
  19    rs55726729    0.07179    0.07327          1          1          1          1     0.8749          1 
  19    rs55757204    0.07179    0.07327          1          1          1          1     0.8749          1 
  19    rs62110713    0.07181    0.07329          1          1          1          1     0.8749          1 
  19    rs73548332     0.0722    0.07369          1          1          1          1     0.8782          1 
  19   rs112753238    0.07226    0.07375          1          1          1          1     0.8782          1 
  19   rs570005155    0.07232    0.07381          1          1          1          1     0.8782          1 
  19      rs576366    0.07244    0.07394          1          1          1          1     0.8782          1 
  19    rs79443459    0.07244    0.07394          1          1          1          1     0.8782          1 
  19    rs79101058    0.07244    0.07394          1          1          1          1     0.8782          1 
  19    rs78613466    0.07244    0.07394          1          1          1          1     0.8782          1 
  19   rs111907688    0.07244    0.07394          1          1          1          1     0.8782          1 
  19     rs1015956    0.07262    0.07412          1          1          1          1     0.8799          1 
  19     rs2446181    0.07275    0.07425          1          1          1          1     0.8808          1 
  19     rs2878518    0.07322    0.07472          1          1          1          1     0.8854          1 
  19     rs2335800    0.07322    0.07472          1          1          1          1     0.8854          1 
  19    rs75342878    0.07354    0.07504          1          1          1          1     0.8867          1 
  19   rs544956710    0.07367    0.07517          1          1          1          1     0.8867          1 
  19     rs2335631    0.07369     0.0752          1          1          1          1     0.8867          1 
  19    rs61229509     0.0738    0.07531          1          1          1          1     0.8867          1 
  19    rs55779804    0.07385    0.07535          1          1          1          1     0.8867          1 
  19    rs11672913    0.07385    0.07536          1          1          1          1     0.8867          1 
  19    rs62118869    0.07386    0.07537          1          1          1          1     0.8867          1 
  19   rs112306415    0.07411    0.07562          1          1          1          1     0.8867          1 
  19   rs113638258    0.07427    0.07578          1          1          1          1     0.8867          1 
  19      rs413141    0.07441    0.07593          1          1          1          1     0.8867          1 
  19    rs12971419     0.0745    0.07602          1          1          1          1     0.8867          1 
  19     rs8103311    0.07457    0.07609          1          1          1          1     0.8867          1 
  19     rs2305059    0.07457    0.07609          1          1          1          1     0.8867          1 
  19     rs8101404    0.07459    0.07611          1          1          1          1     0.8867          1 
  19     rs6511831    0.07459    0.07611          1          1          1          1     0.8867          1 
  19    rs12981770    0.07462    0.07613          1          1          1          1     0.8867          1 
  19   rs202093969    0.07475    0.07627          1          1          1          1     0.8867          1 
  19     rs6510959    0.07533    0.07686          1          1          1          1     0.8867          1 
  19    rs80326600    0.07536    0.07689          1          1          1          1     0.8867          1 
  19    rs78307859    0.07544    0.07696          1          1          1          1     0.8867          1 
  19     rs7257740    0.07544    0.07696          1          1          1          1     0.8867          1 
  19    rs72984350    0.07548    0.07701          1          1          1          1     0.8867          1 
  19     rs2546134    0.07551    0.07704          1          1          1          1     0.8867          1 
  19     rs2546135    0.07551    0.07704          1          1          1          1     0.8867          1 
  19   rs191066445     0.0758    0.07733          1          1          1          1     0.8867          1 
  19      rs881877    0.07581    0.07734          1          1          1          1     0.8867          1 
  19   rs140484766    0.07598    0.07751          1          1          1          1     0.8867          1 
  19     rs8102180      0.076    0.07754          1          1          1          1     0.8867          1 
  19   rs201448018    0.07621    0.07775          1          1          1          1     0.8867          1 
  19    rs10424262    0.07622    0.07776          1          1          1          1     0.8867          1 
  19     rs8100267    0.07629    0.07783          1          1          1          1     0.8867          1 
  19    rs11881108    0.07629    0.07783          1          1          1          1     0.8867          1 
  19    rs35425863    0.07634    0.07788          1          1          1          1     0.8867          1 
  19   rs116658319    0.07636     0.0779          1          1          1          1     0.8867          1 
  19   rs151174108    0.07636     0.0779          1          1          1          1     0.8867          1 
  19   rs565219362    0.07641    0.07794          1          1          1          1     0.8867          1 
  19     rs4804600    0.07661    0.07815          1          1          1          1     0.8867          1 
  19     rs4804601    0.07661    0.07815          1          1          1          1     0.8867          1 
  19     rs4804602    0.07661    0.07815          1          1          1          1     0.8867          1 
  19     rs4804603    0.07661    0.07815          1          1          1          1     0.8867          1 
  19    rs11260069    0.07661    0.07815          1          1          1          1     0.8867          1 
  19    rs11260070    0.07661    0.07815          1          1          1          1     0.8867          1 
  19    rs11260072    0.07661    0.07815          1          1          1          1     0.8867          1 
  19    rs11260073    0.07661    0.07815          1          1          1          1     0.8867          1 
  19    rs12462193    0.07661    0.07815          1          1          1          1     0.8867          1 
  19    rs11260075    0.07661    0.07815          1          1          1          1     0.8867          1 
  19    rs11260076    0.07661    0.07815          1          1          1          1     0.8867          1 
  19   rs111383645    0.07661    0.07815          1          1          1          1     0.8867          1 
  19     rs7249195    0.07661    0.07815          1          1          1          1     0.8867          1 
  19     rs7249339    0.07661    0.07815          1          1          1          1     0.8867          1 
  19    rs11673513    0.07661    0.07815          1          1          1          1     0.8867          1 
  19     rs8107535    0.07661    0.07815          1          1          1          1     0.8867          1 
  19     rs8112164    0.07661    0.07815          1          1          1          1     0.8867          1 
  19     rs8111332    0.07661    0.07815          1          1          1          1     0.8867          1 
  19     rs8108993    0.07661    0.07815          1          1          1          1     0.8867          1 
  19     rs8100171    0.07661    0.07815          1          1          1          1     0.8867          1 
  19    rs12461568    0.07661    0.07815          1          1          1          1     0.8867          1 
  19     rs7248093    0.07661    0.07815          1          1          1          1     0.8867          1 
  19    rs12460296    0.07661    0.07815          1          1          1          1     0.8867          1 
  19    rs66522268    0.07661    0.07815          1          1          1          1     0.8867          1 
  19    rs12463247    0.07661    0.07815          1          1          1          1     0.8867          1 
  19    rs12462162    0.07661    0.07815          1          1          1          1     0.8867          1 
  19     rs7247996    0.07661    0.07815          1          1          1          1     0.8867          1 
  19    rs12983052    0.07661    0.07815          1          1          1          1     0.8867          1 
  19   rs113649135    0.07662    0.07816          1          1          1          1     0.8867          1 
  19    rs11667864    0.07666     0.0782          1          1          1          1     0.8867          1 
  19   rs149915173    0.07669    0.07823          1          1          1          1     0.8867          1 
  19   rs141161676    0.07669    0.07823          1          1          1          1     0.8867          1 
  19    rs57813543    0.07669    0.07823          1          1          1          1     0.8867          1 
  19   rs113113326    0.07675    0.07829          1          1          1          1     0.8867          1 
  19      rs472709    0.07675     0.0783          1          1          1          1     0.8867          1 
  19     rs2547068    0.07692    0.07846          1          1          1          1     0.8867          1 
  19      rs899204    0.07692    0.07847          1          1          1          1     0.8867          1 
  19    rs72201401    0.07694    0.07848          1          1          1          1     0.8867          1 
  19   rs145741456    0.07695    0.07849          1          1          1          1     0.8867          1 
  19    rs11878208    0.07695    0.07849          1          1          1          1     0.8867          1 
  19    rs73501570    0.07695    0.07849          1          1          1          1     0.8867          1 
  19    rs11882422    0.07695    0.07849          1          1          1          1     0.8867          1 
  19    rs78569445    0.07697    0.07851          1          1          1          1     0.8867          1 
  19    rs12610619    0.07718    0.07872          1          1          1          1      0.888          1 
  19    rs12610640    0.07718    0.07872          1          1          1          1      0.888          1 
  19     rs8105756    0.07729    0.07884          1          1          1          1     0.8884          1 
  19    rs62126385    0.07744    0.07899          1          1          1          1     0.8884          1 
  19    rs62123347    0.07758    0.07914          1          1          1          1     0.8884          1 
  19   rs373917639     0.0776    0.07916          1          1          1          1     0.8884          1 
  19   rs116638689     0.0777    0.07926          1          1          1          1     0.8884          1 
  19   rs375609046    0.07781    0.07937          1          1          1          1     0.8884          1 
  19   rs112254571    0.07781    0.07937          1          1          1          1     0.8884          1 
  19   rs149227041    0.07782    0.07938          1          1          1          1     0.8884          1 
  19   rs139741322    0.07786    0.07942          1          1          1          1     0.8884          1 
  19    rs35596358    0.07798    0.07954          1          1          1          1     0.8884          1 
  19    rs10406764    0.07799    0.07955          1          1          1          1     0.8884          1 
  19   rs113664528    0.07803    0.07959          1          1          1          1     0.8884          1 
  19     rs4807055    0.07807    0.07963          1          1          1          1     0.8884          1 
  19     rs7245450    0.07807    0.07963          1          1          1          1     0.8884          1 
  19     rs4807057    0.07807    0.07963          1          1          1          1     0.8884          1 
  19     rs7254769    0.07811    0.07967          1          1          1          1     0.8884          1 
  19    rs56367248    0.07813    0.07968          1          1          1          1     0.8884          1 
  19     rs9636182     0.0783    0.07986          1          1          1          1     0.8884          1 
  19    rs78658368     0.0783    0.07986          1          1          1          1     0.8884          1 
  19    rs10423277    0.07831    0.07987          1          1          1          1     0.8884          1 
  19   rs116747999    0.07832    0.07988          1          1          1          1     0.8884          1 
  19   rs115271426    0.07832    0.07988          1          1          1          1     0.8884          1 
  19   rs557018838    0.07832    0.07988          1          1          1          1     0.8884          1 
  19   rs113935640    0.07832    0.07988          1          1          1          1     0.8884          1 
  19   rs114300350    0.07866    0.08022          1          1          1          1     0.8893          1 
  19   rs114927457    0.07866    0.08022          1          1          1          1     0.8893          1 
  19    rs76305978     0.0787    0.08026          1          1          1          1     0.8893          1 
  19     rs7247751     0.0787    0.08026          1          1          1          1     0.8893          1 
  19    rs11260053    0.07877    0.08034          1          1          1          1     0.8893          1 
  19   rs551657091    0.07885    0.08042          1          1          1          1     0.8893          1 
  19   rs558782933    0.07885    0.08042          1          1          1          1     0.8893          1 
  19      rs555836      0.079    0.08056          1          1          1          1     0.8893          1 
  19    rs11881673    0.07913    0.08069          1          1          1          1     0.8893          1 
  19   rs148495040    0.07913    0.08069          1          1          1          1     0.8893          1 
  19   rs115078925    0.07913    0.08069          1          1          1          1     0.8893          1 
  19    rs17854645    0.07918    0.08075          1          1          1          1     0.8893          1 
  19    rs12980173    0.07918    0.08075          1          1          1          1     0.8893          1 
  19     rs7259616    0.07948    0.08105          1          1          1          1     0.8893          1 
  19     rs7249856    0.07948    0.08105          1          1          1          1     0.8893          1 
  19     rs7253497    0.07948    0.08105          1          1          1          1     0.8893          1 
  19   rs137951936    0.07955    0.08112          1          1          1          1     0.8893          1 
  19   rs116489323    0.07955    0.08112          1          1          1          1     0.8893          1 
  19     rs2967764    0.07967    0.08125          1          1          1          1     0.8893          1 
  19    rs12973997    0.07982     0.0814          1          1          1          1     0.8893          1 
  19     rs7253943    0.07982     0.0814          1          1          1          1     0.8893          1 
  19     rs7252545    0.07982     0.0814          1          1          1          1     0.8893          1 
  19    rs10574751    0.08009    0.08167          1          1          1          1     0.8893          1 
  19   rs115177186    0.08011    0.08169          1          1          1          1     0.8893          1 
  19   rs113999770    0.08011    0.08169          1          1          1          1     0.8893          1 
  19   rs369085071    0.08011    0.08169          1          1          1          1     0.8893          1 
  19    rs28784715    0.08018    0.08176          1          1          1          1     0.8893          1 
  19    rs28807756    0.08018    0.08176          1          1          1          1     0.8893          1 
  19     rs8100493    0.08018    0.08176          1          1          1          1     0.8893          1 
  19    rs12986123    0.08018    0.08176          1          1          1          1     0.8893          1 
  19    rs10906992    0.08021    0.08179          1          1          1          1     0.8893          1 
  19    rs10416081    0.08027    0.08185          1          1          1          1     0.8893          1 
  19     rs7248580    0.08027    0.08185          1          1          1          1     0.8893          1 
  19    rs73922905    0.08028    0.08187          1          1          1          1     0.8893          1 
  19    rs60775215    0.08044    0.08203          1          1          1          1     0.8893          1 
  19    rs11672367    0.08048    0.08207          1          1          1          1     0.8893          1 
  19    rs10412845    0.08059    0.08217          1          1          1          1     0.8893          1 
  19    rs10418327    0.08059    0.08217          1          1          1          1     0.8893          1 
  19    rs11669819    0.08059    0.08217          1          1          1          1     0.8893          1 
  19    rs11667690    0.08067    0.08226          1          1          1          1     0.8893          1 
  19    rs72988314    0.08067    0.08226          1          1          1          1     0.8893          1 
  19    rs72988324    0.08067    0.08226          1          1          1          1     0.8893          1 
  19   rs111768715    0.08067    0.08226          1          1          1          1     0.8893          1 
  19   rs576737264    0.08071     0.0823          1          1          1          1     0.8893          1 
  19    rs11878279    0.08071     0.0823          1          1          1          1     0.8893          1 
  19    rs57192694    0.08081     0.0824          1          1          1          1     0.8893          1 
  19     rs4804077    0.08091     0.0825          1          1          1          1     0.8893          1 
  19    rs58970531    0.08091     0.0825          1          1          1          1     0.8893          1 
  19    rs58345519    0.08091     0.0825          1          1          1          1     0.8893          1 
  19    rs59535255    0.08091     0.0825          1          1          1          1     0.8893          1 
  19     rs4804078    0.08091     0.0825          1          1          1          1     0.8893          1 
  19   rs113595556    0.08091     0.0825          1          1          1          1     0.8893          1 
  19   rs141374359    0.08091     0.0825          1          1          1          1     0.8893          1 
  19    rs11085873    0.08091     0.0825          1          1          1          1     0.8893          1 
  19    rs35339766    0.08099    0.08258          1          1          1          1     0.8897          1 
  19    rs58013530    0.08117    0.08277          1          1          1          1     0.8909          1 
  19   rs112910547    0.08119    0.08278          1          1          1          1     0.8909          1 
  19   rs112156119    0.08132    0.08291          1          1          1          1     0.8918          1 
  19    rs62121177    0.08139    0.08298          1          1          1          1     0.8921          1 
  19    rs11882881    0.08148    0.08308          1          1          1          1     0.8925          1 
  19     rs7259857    0.08152    0.08312          1          1          1          1     0.8925          1 
  19     rs2075755    0.08175    0.08335          1          1          1          1     0.8944          1 
  19   rs114021084    0.08182    0.08342          1          1          1          1     0.8944          1 
  19    rs17160522    0.08188    0.08348          1          1          1          1     0.8944          1 
  19   rs138703213    0.08207    0.08367          1          1          1          1     0.8944          1 
  19   rs116664360    0.08207    0.08367          1          1          1          1     0.8944          1 
  19    rs35800262     0.0821     0.0837          1          1          1          1     0.8944          1 
  19    rs12985470     0.0821     0.0837          1          1          1          1     0.8944          1 
  19   rs113787639    0.08213    0.08373          1          1          1          1     0.8944          1 
  19    rs11879107    0.08213    0.08373          1          1          1          1     0.8944          1 
  19     rs1985937    0.08216    0.08377          1          1          1          1     0.8944          1 
  19      rs163916    0.08247    0.08408          1          1          1          1     0.8955          1 
  19      rs339399    0.08247    0.08408          1          1          1          1     0.8955          1 
  19    rs80143950    0.08271    0.08432          1          1          1          1     0.8955          1 
  19    rs60163647    0.08274    0.08435          1          1          1          1     0.8955          1 
  19   rs149098725    0.08278    0.08439          1          1          1          1     0.8955          1 
  19   rs535508362    0.08284    0.08445          1          1          1          1     0.8955          1 
  19      rs687320    0.08296    0.08457          1          1          1          1     0.8955          1 
  19    rs10411604    0.08296    0.08457          1          1          1          1     0.8955          1 
  19   rs560293612    0.08298     0.0846          1          1          1          1     0.8955          1 
  19    rs35914430    0.08303    0.08464          1          1          1          1     0.8955          1 
  19   rs113153498    0.08309     0.0847          1          1          1          1     0.8955          1 
  19   rs112068722    0.08309     0.0847          1          1          1          1     0.8955          1 
  19   rs542431822    0.08309     0.0847          1          1          1          1     0.8955          1 
  19    rs10426493    0.08309     0.0847          1          1          1          1     0.8955          1 
  19    rs12459150    0.08309     0.0847          1          1          1          1     0.8955          1 
  19      rs580572    0.08309    0.08471          1          1          1          1     0.8955          1 
  19    rs11878742     0.0831    0.08471          1          1          1          1     0.8955          1 
  19    rs34124566     0.0831    0.08472          1          1          1          1     0.8955          1 
  19   rs114533871    0.08337    0.08498          1          1          1          1     0.8957          1 
  19    rs10403781    0.08347    0.08509          1          1          1          1     0.8957          1 
  19     rs9917006    0.08347    0.08509          1          1          1          1     0.8957          1 
  19      rs381897    0.08355    0.08517          1          1          1          1     0.8957          1 
  19   rs200143462    0.08355    0.08517          1          1          1          1     0.8957          1 
  19   rs566147797    0.08368     0.0853          1          1          1          1     0.8957          1 
  19   rs545929543    0.08368     0.0853          1          1          1          1     0.8957          1 
  19    rs28591978    0.08368     0.0853          1          1          1          1     0.8957          1 
  19    rs28595309    0.08368     0.0853          1          1          1          1     0.8957          1 
  19   rs540516648    0.08368     0.0853          1          1          1          1     0.8957          1 
  19   rs554346271    0.08368     0.0853          1          1          1          1     0.8957          1 
  19   rs114102907    0.08368     0.0853          1          1          1          1     0.8957          1 
  19     rs9749394    0.08383    0.08545          1          1          1          1     0.8965          1 
  19   rs551869791    0.08385    0.08547          1          1          1          1     0.8965          1 
  19    rs79045618    0.08395    0.08557          1          1          1          1     0.8971          1 
  19     rs1004873    0.08403    0.08566          1          1          1          1     0.8972          1 
  19   rs199921063    0.08405    0.08568          1          1          1          1     0.8972          1 
  19   rs202096484    0.08414    0.08576          1          1          1          1     0.8976          1 
  19   rs113141408    0.08426    0.08589          1          1          1          1     0.8981          1 
  19     rs2012357    0.08428     0.0859          1          1          1          1     0.8981          1 
  19     rs2163815    0.08442    0.08604          1          1          1          1     0.8989          1 
  19      rs348349    0.08453    0.08616          1          1          1          1     0.8989          1 
  19    rs58096320    0.08454    0.08616          1          1          1          1     0.8989          1 
  19    rs61699527    0.08454    0.08616          1          1          1          1     0.8989          1 
  19   rs112620818    0.08475    0.08638          1          1          1          1     0.9006          1 
  19     rs7254240    0.08491    0.08654          1          1          1          1     0.9012          1 
  19   rs553672834    0.08491    0.08654          1          1          1          1     0.9012          1 
  19    rs34460450    0.08507    0.08671          1          1          1          1     0.9012          1 
  19   rs111369943    0.08511    0.08674          1          1          1          1     0.9012          1 
  19     rs7247477    0.08511    0.08675          1          1          1          1     0.9012          1 
  19     rs7251975    0.08511    0.08675          1          1          1          1     0.9012          1 
  19   rs112938203    0.08529    0.08692          1          1          1          1     0.9012          1 
  19    rs10425093    0.08534    0.08698          1          1          1          1     0.9012          1 
  19    rs10406443    0.08534    0.08698          1          1          1          1     0.9012          1 
  19   rs114107206    0.08544    0.08708          1          1          1          1     0.9012          1 
  19   rs115269722    0.08544    0.08708          1          1          1          1     0.9012          1 
  19      rs377237    0.08546     0.0871          1          1          1          1     0.9012          1 
  19      rs416956    0.08546     0.0871          1          1          1          1     0.9012          1 
  19      rs382146    0.08546     0.0871          1          1          1          1     0.9012          1 
  19   rs573939462    0.08553    0.08717          1          1          1          1     0.9015          1 
  19     rs7507526    0.08559    0.08723          1          1          1          1     0.9016          1 
  19   rs527631791    0.08604    0.08769          1          1          1          1     0.9058          1 
  19   rs144479495    0.08618    0.08783          1          1          1          1     0.9065          1 
  19   rs112506764    0.08625     0.0879          1          1          1          1     0.9065          1 
  19   rs148094322    0.08626     0.0879          1          1          1          1     0.9065          1 
  19   rs531123623    0.08632    0.08797          1          1          1          1     0.9065          1 
  19     rs7251191    0.08638    0.08803          1          1          1          1     0.9065          1 
  19    rs12151050    0.08638    0.08803          1          1          1          1     0.9065          1 
  19   rs116135117    0.08655     0.0882          1          1          1          1     0.9077          1 
  19    rs58437379    0.08665     0.0883          1          1          1          1     0.9083          1 
  19     rs6512133    0.08684    0.08849          1          1          1          1     0.9084          1 
  19     rs8107165    0.08705    0.08871          1          1          1          1     0.9084          1 
  19     rs7252830    0.08705    0.08871          1          1          1          1     0.9084          1 
  19     rs7259894    0.08705    0.08871          1          1          1          1     0.9084          1 
  19    rs77551134    0.08705    0.08871          1          1          1          1     0.9084          1 
  19   rs139347220    0.08705    0.08871          1          1          1          1     0.9084          1 
  19    rs71174998    0.08706    0.08872          1          1          1          1     0.9084          1 
  19   rs115063200     0.0871    0.08876          1          1          1          1     0.9084          1 
  19   rs185514527     0.0871    0.08876          1          1          1          1     0.9084          1 
  19   rs113198155    0.08714     0.0888          1          1          1          1     0.9084          1 
  19     rs4804056    0.08729    0.08895          1          1          1          1     0.9085          1 
  19    rs12611310    0.08729    0.08895          1          1          1          1     0.9085          1 
  19   rs146204452    0.08729    0.08895          1          1          1          1     0.9085          1 
  19   rs112335245    0.08743    0.08909          1          1          1          1     0.9092          1 
  19     rs2250656    0.08745    0.08911          1          1          1          1     0.9092          1 
  19   rs115968481    0.08773    0.08939          1          1          1          1     0.9112          1 
  19   rs115680553    0.08773    0.08939          1          1          1          1     0.9112          1 
  19    rs79349293    0.08787    0.08953          1          1          1          1     0.9118          1 
  19    rs77509849    0.08802    0.08969          1          1          1          1     0.9118          1 
  19    rs35085285    0.08804     0.0897          1          1          1          1     0.9118          1 
  19     rs4804750    0.08823     0.0899          1          1          1          1     0.9118          1 
  19     rs2335079    0.08823     0.0899          1          1          1          1     0.9118          1 
  19    rs66643563    0.08837    0.09004          1          1          1          1     0.9118          1 
  19     rs2926066    0.08837    0.09004          1          1          1          1     0.9118          1 
  19   rs113312079    0.08837    0.09004          1          1          1          1     0.9118          1 
  19     rs2290776    0.08837    0.09004          1          1          1          1     0.9118          1 
  19     rs2446195    0.08837    0.09004          1          1          1          1     0.9118          1 
  19     rs2446196    0.08837    0.09004          1          1          1          1     0.9118          1 
  19   rs113649884    0.08837    0.09004          1          1          1          1     0.9118          1 
  19   rs140416947    0.08852    0.09019          1          1          1          1     0.9125          1 
  19   rs148024921    0.08853     0.0902          1          1          1          1     0.9125          1 
  19      rs574937    0.08886    0.09053          1          1          1          1      0.915          1 
  19    rs34124816    0.08891    0.09058          1          1          1          1      0.915          1 
  19    rs10405167    0.08891    0.09058          1          1          1          1      0.915          1 
  19    rs61506306     0.0891    0.09077          1          1          1          1      0.915          1 
  19      rs348394    0.08913     0.0908          1          1          1          1      0.915          1 
  19    rs10424521    0.08913    0.09081          1          1          1          1      0.915          1 
  19     rs7257062    0.08918    0.09085          1          1          1          1      0.915          1 
  19       rs76274     0.0892    0.09088          1          1          1          1      0.915          1 
  19   rs143365332     0.0892    0.09088          1          1          1          1      0.915          1 
  19   rs113133105    0.08927    0.09095          1          1          1          1     0.9153          1 
  19   rs201037798    0.08939    0.09107          1          1          1          1     0.9154          1 
  19   rs556316527    0.08943    0.09111          1          1          1          1     0.9154          1 
  19    rs75409659    0.08943    0.09111          1          1          1          1     0.9154          1 
  19    rs59711330    0.08995    0.09163          1          1          1          1     0.9202          1 
  19    rs10402306    0.09011    0.09179          1          1          1          1     0.9211          1 
  19   rs115852921    0.09018    0.09186          1          1          1          1     0.9211          1 
  19    rs57631880    0.09018    0.09186          1          1          1          1     0.9211          1 
  19    rs35736055     0.0905    0.09219          1          1          1          1     0.9239          1 
  19   rs536941245    0.09058    0.09227          1          1          1          1      0.924          1 
  19   rs143140157    0.09061     0.0923          1          1          1          1      0.924          1 
  19    rs35899614    0.09072    0.09241          1          1          1          1     0.9247          1 
  19   rs111706205    0.09101    0.09271          1          1          1          1     0.9252          1 
  19    rs57410351    0.09103    0.09273          1          1          1          1     0.9252          1 
  19     rs4476279    0.09103    0.09273          1          1          1          1     0.9252          1 
  19    rs10410753    0.09106    0.09276          1          1          1          1     0.9252          1 
  19     rs8112954    0.09106    0.09276          1          1          1          1     0.9252          1 
  19     rs8113057    0.09106    0.09276          1          1          1          1     0.9252          1 
  19   rs112771505    0.09129    0.09299          1          1          1          1      0.927          1 
  19     rs3214464    0.09136    0.09306          1          1          1          1     0.9273          1 
  19    rs73020161    0.09149    0.09319          1          1          1          1      0.928          1 
  19    rs36079308    0.09153    0.09323          1          1          1          1      0.928          1 
  19    rs73563858    0.09165    0.09335          1          1          1          1     0.9287          1 
  19    rs73498772    0.09171    0.09341          1          1          1          1     0.9288          1 
  19    rs12977284    0.09176    0.09347          1          1          1          1     0.9289          1 
  19    rs35003675    0.09221    0.09392          1          1          1          1      0.933          1 
  19    rs62119398     0.0923    0.09401          1          1          1          1     0.9334          1 
  19    rs12972133    0.09243    0.09413          1          1          1          1     0.9336          1 
  19    rs12974036    0.09243    0.09413          1          1          1          1     0.9336          1 
  19   rs113379743    0.09253    0.09424          1          1          1          1     0.9342          1 
  19   rs569258182    0.09259    0.09431          1          1          1          1     0.9344          1 
  19    rs12462305    0.09266    0.09437          1          1          1          1     0.9345          1 
  19    rs10406487    0.09274    0.09445          1          1          1          1     0.9348          1 
  19    rs57274677    0.09287    0.09459          1          1          1          1     0.9357          1 
  19     rs4804315    0.09307    0.09478          1          1          1          1     0.9371          1 
  19    rs56313992    0.09313    0.09484          1          1          1          1     0.9373          1 
  19   rs550746386    0.09318     0.0949          1          1          1          1     0.9374          1 
  19    rs10416950    0.09345    0.09517          1          1          1          1     0.9378          1 
  19     rs8103817    0.09345    0.09517          1          1          1          1     0.9378          1 
  19    rs10411947    0.09345    0.09517          1          1          1          1     0.9378          1 
  19    rs10417987    0.09345    0.09517          1          1          1          1     0.9378          1 
  19    rs11671437    0.09357    0.09529          1          1          1          1     0.9378          1 
  19     rs3097293    0.09359    0.09531          1          1          1          1     0.9378          1 
  19    rs59812602    0.09376    0.09548          1          1          1          1     0.9378          1 
  19     rs2967646    0.09385    0.09557          1          1          1          1     0.9378          1 
  19    rs10412515    0.09387    0.09559          1          1          1          1     0.9378          1 
  19     rs7507522    0.09387    0.09559          1          1          1          1     0.9378          1 
  19     rs7508527    0.09387    0.09559          1          1          1          1     0.9378          1 
  19     rs7507914    0.09387    0.09559          1          1          1          1     0.9378          1 
  19    rs10403530    0.09387    0.09559          1          1          1          1     0.9378          1 
  19     rs8110939    0.09408    0.09581          1          1          1          1     0.9391          1 
  19   rs115001942    0.09425    0.09598          1          1          1          1     0.9391          1 
  19    rs28826689    0.09425    0.09598          1          1          1          1     0.9391          1 
  19   rs141814291    0.09425    0.09598          1          1          1          1     0.9391          1 
  19    rs75282451    0.09425    0.09598          1          1          1          1     0.9391          1 
  19    rs73493918    0.09436    0.09609          1          1          1          1     0.9391          1 
  19    rs79994516    0.09439    0.09612          1          1          1          1     0.9391          1 
  19    rs28415875    0.09439    0.09612          1          1          1          1     0.9391          1 
  19   rs116260887    0.09444    0.09617          1          1          1          1     0.9392          1 
  19      rs409665     0.0946    0.09633          1          1          1          1     0.9399          1 
  19   rs562986660    0.09475    0.09649          1          1          1          1     0.9399          1 
  19   rs141575953    0.09475    0.09649          1          1          1          1     0.9399          1 
  19    rs60967546    0.09489    0.09662          1          1          1          1     0.9399          1 
  19   rs587600872    0.09489    0.09663          1          1          1          1     0.9399          1 
  19     rs8104034    0.09501    0.09674          1          1          1          1     0.9399          1 
  19     rs8104084    0.09542    0.09716          1          1          1          1     0.9399          1 
  19   rs151052325    0.09542    0.09716          1          1          1          1     0.9399          1 
  19   rs562087704    0.09542    0.09716          1          1          1          1     0.9399          1 
  19    rs60375349    0.09542    0.09716          1          1          1          1     0.9399          1 
  19    rs11667956    0.09568    0.09742          1          1          1          1     0.9399          1 
  19   rs200318540    0.09575    0.09749          1          1          1          1     0.9399          1 
  19    rs55904843    0.09581    0.09756          1          1          1          1     0.9399          1 
  19    rs28763275    0.09581    0.09756          1          1          1          1     0.9399          1 
  19     rs8104313    0.09582    0.09756          1          1          1          1     0.9399          1 
  19   rs114202831    0.09594    0.09768          1          1          1          1     0.9399          1 
  19   rs531946255    0.09608    0.09782          1          1          1          1     0.9399          1 
  19   rs112112241    0.09616     0.0979          1          1          1          1     0.9399          1 
  19   rs142587875    0.09633    0.09808          1          1          1          1     0.9399          1 
  19   rs146233321    0.09642    0.09817          1          1          1          1     0.9399          1 
  19     rs2967625    0.09643    0.09818          1          1          1          1     0.9399          1 
  19     rs2927722    0.09643    0.09818          1          1          1          1     0.9399          1 
  19    rs10410576    0.09652    0.09827          1          1          1          1     0.9399          1 
  19    rs10422357    0.09655     0.0983          1          1          1          1     0.9399          1 
  19    rs10401596    0.09655     0.0983          1          1          1          1     0.9399          1 
  19    rs57521028    0.09669    0.09844          1          1          1          1     0.9399          1 
  19    rs34154204     0.0967    0.09845          1          1          1          1     0.9399          1 
  19    rs11881034    0.09682    0.09858          1          1          1          1     0.9399          1 
  19     rs7248049    0.09684    0.09859          1          1          1          1     0.9399          1 
  19   rs111544022    0.09684    0.09859          1          1          1          1     0.9399          1 
  19      rs448726    0.09692    0.09868          1          1          1          1     0.9399          1 
  19    rs34837190    0.09692    0.09868          1          1          1          1     0.9399          1 
  19    rs62111426    0.09711    0.09886          1          1          1          1     0.9399          1 
  19      rs454532    0.09717    0.09893          1          1          1          1     0.9399          1 
  19    rs57585829    0.09732    0.09908          1          1          1          1     0.9399          1 
  19    rs35639485    0.09732    0.09908          1          1          1          1     0.9399          1 
  19   rs555252319    0.09733    0.09909          1          1          1          1     0.9399          1 
  19    rs10420795    0.09764     0.0994          1          1          1          1     0.9399          1 
  19    rs10409603    0.09764     0.0994          1          1          1          1     0.9399          1 
  19     rs4804281    0.09774     0.0995          1          1          1          1     0.9399          1 
  19   rs140286108    0.09784    0.09961          1          1          1          1     0.9399          1 
  19     rs2967628     0.0979    0.09966          1          1          1          1     0.9399          1 
  19     rs4804290     0.0979    0.09966          1          1          1          1     0.9399          1 
  19     rs8112929    0.09797    0.09973          1          1          1          1     0.9399          1 
  19    rs59384601    0.09805    0.09981          1          1          1          1     0.9399          1 
  19   rs187955806    0.09805    0.09982          1          1          1          1     0.9399          1 
  19   rs115442669    0.09829     0.1001          1          1          1          1     0.9399          1 
  19   rs116035047    0.09829     0.1001          1          1          1          1     0.9399          1 
  19   rs150388021    0.09837     0.1001          1          1          1          1     0.9399          1 
  19    rs58506788    0.09849     0.1003          1          1          1          1     0.9399          1 
  19     rs8108933    0.09859     0.1004          1          1          1          1     0.9399          1 
  19    rs73490773    0.09859     0.1004          1          1          1          1     0.9399          1 
  19    rs73490774    0.09859     0.1004          1          1          1          1     0.9399          1 
  19    rs58664893    0.09859     0.1004          1          1          1          1     0.9399          1 
  19    rs28671367    0.09859     0.1004          1          1          1          1     0.9399          1 
  19   rs112638915    0.09859     0.1004          1          1          1          1     0.9399          1 
  19    rs73490795    0.09859     0.1004          1          1          1          1     0.9399          1 
  19    rs10409259    0.09859     0.1004          1          1          1          1     0.9399          1 
  19    rs10404318    0.09859     0.1004          1          1          1          1     0.9399          1 
  19    rs73492813    0.09859     0.1004          1          1          1          1     0.9399          1 
  19     rs2233188    0.09886     0.1006          1          1          1          1     0.9399          1 
  19    rs13343298    0.09886     0.1006          1          1          1          1     0.9399          1 
  19    rs76513798    0.09886     0.1006          1          1          1          1     0.9399          1 
  19    rs75975430    0.09886     0.1006          1          1          1          1     0.9399          1 
  19    rs10404571    0.09886     0.1006          1          1          1          1     0.9399          1 
  19    rs79888284    0.09891     0.1007          1          1          1          1     0.9399          1 
  19    rs79327382    0.09891     0.1007          1          1          1          1     0.9399          1 
  19    rs11881739    0.09891     0.1007          1          1          1          1     0.9399          1 
  19   rs140598124    0.09891     0.1007          1          1          1          1     0.9399          1 
  19    rs74525516    0.09891     0.1007          1          1          1          1     0.9399          1 
  19    rs35555561    0.09891     0.1007          1          1          1          1     0.9399          1 
  19    rs78839272    0.09891     0.1007          1          1          1          1     0.9399          1 
  19    rs77304616    0.09891     0.1007          1          1          1          1     0.9399          1 
  19   rs558329743    0.09891     0.1007          1          1          1          1     0.9399          1 
  19    rs60721536    0.09891     0.1007          1          1          1          1     0.9399          1 
  19    rs73920647    0.09891     0.1007          1          1          1          1     0.9399          1 
  19    rs79676004    0.09891     0.1007          1          1          1          1     0.9399          1 
  19   rs200942215    0.09891     0.1007          1          1          1          1     0.9399          1 
  19    rs34894818    0.09891     0.1007          1          1          1          1     0.9399          1 
  19    rs73920658    0.09891     0.1007          1          1          1          1     0.9399          1 
  19    rs60238050    0.09891     0.1007          1          1          1          1     0.9399          1 
  19   rs576839850    0.09891     0.1007          1          1          1          1     0.9399          1 
  19   rs142977186    0.09892     0.1007          1          1          1          1     0.9399          1 
  19    rs73488802    0.09903     0.1008          1          1          1          1     0.9399          1 
  19     rs8105391    0.09903     0.1008          1          1          1          1     0.9399          1 
  19     rs8105997    0.09903     0.1008          1          1          1          1     0.9399          1 
  19   rs112435464    0.09909     0.1009          1          1          1          1     0.9399          1 
  19   rs150405158     0.0991     0.1009          1          1          1          1     0.9399          1 
  19    rs74481124    0.09913     0.1009          1          1          1          1     0.9399          1 
  19    rs58009080    0.09913     0.1009          1          1          1          1     0.9399          1 
  19    rs35633710    0.09932     0.1011          1          1          1          1     0.9399          1 
  19    rs79008529    0.09935     0.1011          1          1          1          1     0.9399          1 
  19   rs192555825    0.09938     0.1012          1          1          1          1     0.9399          1 
  19    rs62106649    0.09953     0.1013          1          1          1          1     0.9399          1 
  19    rs56852049    0.09953     0.1013          1          1          1          1     0.9399          1 
  19    rs61179535    0.09953     0.1013          1          1          1          1     0.9399          1 
  19    rs57329093    0.09953     0.1013          1          1          1          1     0.9399          1 
  19    rs78494599    0.09953     0.1013          1          1          1          1     0.9399          1 
  19   rs111444609    0.09959     0.1014          1          1          1          1     0.9399          1 
  19    rs10402346    0.09961     0.1014          1          1          1          1     0.9399          1 
  19   rs201789523     0.1002     0.1019          1          1          1          1     0.9399          1 
  19     rs5826921     0.1002      0.102          1          1          1          1     0.9399          1 
  19   rs141234661     0.1004     0.1022          1          1          1          1     0.9399          1 
  19   rs542774059     0.1006     0.1024          1          1          1          1     0.9399          1 
  19   rs111726108     0.1007     0.1025          1          1          1          1     0.9399          1 
  19    rs73498372     0.1007     0.1025          1          1          1          1     0.9399          1 
  19    rs73498378     0.1007     0.1025          1          1          1          1     0.9399          1 
  19    rs73498385     0.1007     0.1025          1          1          1          1     0.9399          1 
  19    rs73498402     0.1007     0.1025          1          1          1          1     0.9399          1 
  19    rs60404739     0.1007     0.1025          1          1          1          1     0.9399          1 
  19    rs73500312     0.1007     0.1025          1          1          1          1     0.9399          1 
  19    rs73500319     0.1007     0.1025          1          1          1          1     0.9399          1 
  19    rs73500327     0.1007     0.1025          1          1          1          1     0.9399          1 
  19     rs1465699     0.1008     0.1025          1          1          1          1     0.9399          1 
  19   rs116629662     0.1009     0.1027          1          1          1          1     0.9399          1 
  19   rs112959873     0.1009     0.1027          1          1          1          1     0.9399          1 
  19   rs186090279     0.1009     0.1027          1          1          1          1     0.9399          1 
  19   rs140198063     0.1009     0.1027          1          1          1          1     0.9399          1 
  19    rs58124313     0.1009     0.1027          1          1          1          1     0.9399          1 
  19    rs57529249     0.1009     0.1027          1          1          1          1     0.9399          1 
  19    rs62106624     0.1009     0.1027          1          1          1          1     0.9399          1 
  19   rs112648928     0.1009     0.1027          1          1          1          1     0.9399          1 
  19   rs115817862     0.1009     0.1027          1          1          1          1     0.9399          1 
  19    rs60643382     0.1009     0.1027          1          1          1          1     0.9399          1 
  19     rs8108629     0.1009     0.1027          1          1          1          1     0.9399          1 
  19   rs149357173     0.1009     0.1027          1          1          1          1     0.9399          1 
  19    rs62106643     0.1009     0.1027          1          1          1          1     0.9399          1 
  19    rs62106645     0.1009     0.1027          1          1          1          1     0.9399          1 
  19    rs62106648     0.1009     0.1027          1          1          1          1     0.9399          1 
  19   rs117177436     0.1009     0.1027          1          1          1          1     0.9399          1 
  19     rs2860168     0.1009     0.1027          1          1          1          1     0.9399          1 
  19     rs8101232      0.101     0.1028          1          1          1          1     0.9399          1 
  19     rs8104876      0.101     0.1028          1          1          1          1     0.9399          1 
  19   rs201359716     0.1011     0.1029          1          1          1          1       0.94          1 
  19    rs74779691     0.1013     0.1031          1          1          1          1     0.9419          1 
  19    rs73920207     0.1014     0.1032          1          1          1          1     0.9419          1 
  19   rs201551767     0.1016     0.1034          1          1          1          1     0.9422          1 
  19   rs569318963     0.1017     0.1035          1          1          1          1     0.9422          1 
  19    rs34377020     0.1017     0.1035          1          1          1          1     0.9422          1 
  19     rs7246441     0.1018     0.1036          1          1          1          1     0.9422          1 
  19    rs78560173     0.1019     0.1037          1          1          1          1     0.9422          1 
  19     rs6603092     0.1019     0.1037          1          1          1          1     0.9422          1 
  19    rs28381973     0.1019     0.1037          1          1          1          1     0.9422          1 
  19   rs200081850     0.1019     0.1037          1          1          1          1     0.9422          1 
  19     rs2241393     0.1022      0.104          1          1          1          1     0.9422          1 
  19    rs11880877     0.1022      0.104          1          1          1          1     0.9422          1 
  19     rs7255594     0.1023     0.1041          1          1          1          1     0.9422          1 
  19   rs368193839     0.1026     0.1044          1          1          1          1     0.9422          1 
  19    rs66533858     0.1028     0.1046          1          1          1          1     0.9422          1 
  19     rs4539726     0.1028     0.1046          1          1          1          1     0.9422          1 
  19     rs2918310     0.1028     0.1046          1          1          1          1     0.9422          1 
  19    rs35002391     0.1029     0.1047          1          1          1          1     0.9422          1 
  19    rs73490712     0.1029     0.1047          1          1          1          1     0.9422          1 
  19   rs112187716     0.1029     0.1047          1          1          1          1     0.9422          1 
  19    rs34491552     0.1029     0.1048          1          1          1          1     0.9422          1 
  19     rs7248023     0.1031     0.1049          1          1          1          1     0.9422          1 
  19    rs28737184     0.1031     0.1049          1          1          1          1     0.9422          1 
  19     rs8110430     0.1031     0.1049          1          1          1          1     0.9422          1 
  19   rs140165998     0.1031     0.1049          1          1          1          1     0.9422          1 
  19   rs145697859     0.1031     0.1049          1          1          1          1     0.9422          1 
  19    rs77852144     0.1031     0.1049          1          1          1          1     0.9422          1 
  19    rs17159858     0.1031      0.105          1          1          1          1     0.9422          1 
  19    rs79127960     0.1032      0.105          1          1          1          1     0.9422          1 
  19   rs117172424     0.1033     0.1051          1          1          1          1     0.9422          1 
  19     rs6603113     0.1033     0.1051          1          1          1          1     0.9422          1 
  19     rs8100530     0.1033     0.1051          1          1          1          1     0.9422          1 
  19   rs115471385     0.1033     0.1051          1          1          1          1     0.9422          1 
  19      rs675179     0.1034     0.1052          1          1          1          1     0.9422          1 
  19    rs10407166     0.1034     0.1052          1          1          1          1     0.9422          1 
  19    rs11880397     0.1034     0.1052          1          1          1          1     0.9422          1 
  19    rs75849541     0.1034     0.1052          1          1          1          1     0.9422          1 
  19   rs113434931     0.1034     0.1052          1          1          1          1     0.9422          1 
  19      rs425514     0.1034     0.1052          1          1          1          1     0.9422          1 
  19     rs2191667     0.1036     0.1054          1          1          1          1     0.9422          1 
  19    rs10408761     0.1036     0.1054          1          1          1          1     0.9422          1 
  19     rs4635448     0.1036     0.1054          1          1          1          1     0.9422          1 
  19     rs7250516     0.1036     0.1054          1          1          1          1     0.9422          1 
  19     rs7260252     0.1036     0.1054          1          1          1          1     0.9422          1 
  19    rs35902570     0.1036     0.1054          1          1          1          1     0.9422          1 
  19     rs7258941     0.1036     0.1054          1          1          1          1     0.9422          1 
  19      rs432643     0.1039     0.1057          1          1          1          1     0.9427          1 
  19   rs140525807     0.1039     0.1057          1          1          1          1     0.9427          1 
  19     rs3924927      0.104     0.1058          1          1          1          1     0.9427          1 
  19    rs28550332      0.104     0.1058          1          1          1          1     0.9427          1 
  19    rs12611233      0.104     0.1058          1          1          1          1     0.9427          1 
  19    rs10417070     0.1042      0.106          1          1          1          1     0.9427          1 
  19    rs76411198     0.1042      0.106          1          1          1          1     0.9427          1 
  19    rs10421603     0.1042      0.106          1          1          1          1     0.9427          1 
  19   rs558549170     0.1042      0.106          1          1          1          1     0.9427          1 
  19     rs4807856     0.1043     0.1061          1          1          1          1     0.9427          1 
  19   rs200194087     0.1046     0.1064          1          1          1          1     0.9427          1 
  19   rs199899196     0.1047     0.1065          1          1          1          1     0.9427          1 
  19     rs1353166     0.1047     0.1065          1          1          1          1     0.9427          1 
  19     rs1389506     0.1047     0.1065          1          1          1          1     0.9427          1 
  19     rs1812527     0.1047     0.1065          1          1          1          1     0.9427          1 
  19     rs8102161     0.1047     0.1065          1          1          1          1     0.9427          1 
  19    rs57475536     0.1047     0.1065          1          1          1          1     0.9427          1 
  19     rs8103040     0.1047     0.1065          1          1          1          1     0.9427          1 
  19     rs8103568     0.1047     0.1065          1          1          1          1     0.9427          1 
  19     rs1038947     0.1047     0.1065          1          1          1          1     0.9427          1 
  19    rs78518730     0.1047     0.1065          1          1          1          1     0.9427          1 
  19   rs111463432     0.1048     0.1066          1          1          1          1     0.9427          1 
  19   rs151032321     0.1048     0.1067          1          1          1          1     0.9427          1 
  19   rs147119816      0.105     0.1068          1          1          1          1     0.9427          1 
  19    rs79035540      0.105     0.1068          1          1          1          1     0.9427          1 
  19   rs113469069      0.105     0.1068          1          1          1          1     0.9427          1 
  19   rs139866210      0.105     0.1068          1          1          1          1     0.9427          1 
  19    rs59174308     0.1052      0.107          1          1          1          1     0.9427          1 
  19    rs11671297     0.1053     0.1072          1          1          1          1     0.9427          1 
  19      rs308200     0.1054     0.1072          1          1          1          1     0.9427          1 
  19    rs80315444     0.1054     0.1072          1          1          1          1     0.9427          1 
  19   rs111525981     0.1054     0.1072          1          1          1          1     0.9427          1 
  19   rs111253111     0.1054     0.1072          1          1          1          1     0.9427          1 
  19     rs9941457     0.1054     0.1072          1          1          1          1     0.9427          1 
  19   rs113309267     0.1054     0.1072          1          1          1          1     0.9427          1 
  19      rs558718     0.1055     0.1073          1          1          1          1     0.9427          1 
  19      rs473782     0.1055     0.1073          1          1          1          1     0.9427          1 
  19    rs73016098     0.1056     0.1075          1          1          1          1     0.9427          1 
  19   rs550625163     0.1056     0.1075          1          1          1          1     0.9427          1 
  19      rs162727     0.1057     0.1075          1          1          1          1     0.9427          1 
  19   rs534981909     0.1057     0.1075          1          1          1          1     0.9427          1 
  19   rs116567426     0.1058     0.1076          1          1          1          1     0.9427          1 
  19    rs10710758     0.1058     0.1076          1          1          1          1     0.9427          1 
  19   rs113565694     0.1058     0.1077          1          1          1          1     0.9427          1 
  19    rs55984958     0.1059     0.1077          1          1          1          1     0.9427          1 
  19   rs113460662      0.106     0.1078          1          1          1          1     0.9427          1 
  19    rs34244580      0.106     0.1079          1          1          1          1     0.9427          1 
  19     rs1077667     0.1061     0.1079          1          1          1          1     0.9427          1 
  19     rs6603150     0.1063     0.1081          1          1          1          1     0.9427          1 
  19      rs331681     0.1063     0.1081          1          1          1          1     0.9427          1 
  19   rs113719826     0.1063     0.1082          1          1          1          1     0.9427          1 
  19      rs694414     0.1064     0.1082          1          1          1          1     0.9427          1 
  19    rs74586618     0.1064     0.1083          1          1          1          1     0.9427          1 
  19     rs8105483     0.1064     0.1083          1          1          1          1     0.9427          1 
  19     rs8105572     0.1064     0.1083          1          1          1          1     0.9427          1 
  19   rs140434504     0.1065     0.1084          1          1          1          1     0.9427          1 
  19   rs547504747     0.1065     0.1084          1          1          1          1     0.9427          1 
  19    rs73001538     0.1066     0.1085          1          1          1          1     0.9427          1 
  19    rs10408865     0.1067     0.1085          1          1          1          1     0.9427          1 
  19     rs9304931     0.1067     0.1086          1          1          1          1     0.9427          1 
  19   rs369963335     0.1069     0.1088          1          1          1          1     0.9427          1 
  19    rs62106618     0.1073     0.1091          1          1          1          1     0.9427          1 
  19     rs7259423     0.1073     0.1092          1          1          1          1     0.9427          1 
  19    rs58960485     0.1077     0.1095          1          1          1          1     0.9427          1 
  19    rs10402045     0.1078     0.1096          1          1          1          1     0.9427          1 
  19    rs67978409      0.108     0.1099          1          1          1          1     0.9427          1 
  19    rs78478209     0.1081     0.1099          1          1          1          1     0.9427          1 
  19      rs778811     0.1081       0.11          1          1          1          1     0.9427          1 
  19    rs10421948     0.1081       0.11          1          1          1          1     0.9427          1 
  19   rs587597393     0.1084     0.1102          1          1          1          1     0.9427          1 
  19    rs12982350     0.1087     0.1106          1          1          1          1     0.9427          1 
  19   rs147070392     0.1087     0.1106          1          1          1          1     0.9427          1 
  19    rs17160134     0.1093     0.1112          1          1          1          1     0.9427          1 
  19    rs56075808     0.1093     0.1112          1          1          1          1     0.9427          1 
  19    rs62123354     0.1093     0.1112          1          1          1          1     0.9427          1 
  19    rs62123355     0.1093     0.1112          1          1          1          1     0.9427          1 
  19    rs62123356     0.1093     0.1112          1          1          1          1     0.9427          1 
  19    rs62123357     0.1093     0.1112          1          1          1          1     0.9427          1 
  19    rs62123358     0.1093     0.1112          1          1          1          1     0.9427          1 
  19    rs62123359     0.1093     0.1112          1          1          1          1     0.9427          1 
  19    rs56158821     0.1093     0.1112          1          1          1          1     0.9427          1 
  19    rs11667319     0.1093     0.1112          1          1          1          1     0.9427          1 
  19    rs11673107     0.1093     0.1112          1          1          1          1     0.9427          1 
  19   rs113364251     0.1093     0.1112          1          1          1          1     0.9427          1 
  19   rs112552841     0.1093     0.1112          1          1          1          1     0.9427          1 
  19    rs62124460     0.1093     0.1112          1          1          1          1     0.9427          1 
  19    rs75668894     0.1093     0.1112          1          1          1          1     0.9427          1 
  19    rs10423989     0.1093     0.1112          1          1          1          1     0.9427          1 
  19    rs12460591     0.1093     0.1112          1          1          1          1     0.9427          1 
  19    rs12460597     0.1093     0.1112          1          1          1          1     0.9427          1 
  19    rs12463194     0.1093     0.1112          1          1          1          1     0.9427          1 
  19    rs12463212     0.1093     0.1112          1          1          1          1     0.9427          1 
  19    rs55858841     0.1093     0.1112          1          1          1          1     0.9427          1 
  19    rs62124520     0.1093     0.1112          1          1          1          1     0.9427          1 
  19    rs10420779     0.1093     0.1112          1          1          1          1     0.9427          1 
  19    rs10426282     0.1093     0.1112          1          1          1          1     0.9427          1 
  19    rs10405419     0.1093     0.1112          1          1          1          1     0.9427          1 
  19     rs9329377     0.1093     0.1112          1          1          1          1     0.9427          1 
  19    rs10402403     0.1093     0.1112          1          1          1          1     0.9427          1 
  19   rs112769926     0.1094     0.1113          1          1          1          1     0.9427          1 
  19   rs563278807     0.1098     0.1116          1          1          1          1     0.9427          1 
  19    rs11880704     0.1098     0.1116          1          1          1          1     0.9427          1 
  19   rs563393795     0.1098     0.1117          1          1          1          1     0.9427          1 
  19     rs2234179     0.1098     0.1117          1          1          1          1     0.9427          1 
  19    rs10419225     0.1098     0.1117          1          1          1          1     0.9427          1 
  19    rs10426436     0.1098     0.1117          1          1          1          1     0.9427          1 
  19    rs10406760     0.1098     0.1117          1          1          1          1     0.9427          1 
  19    rs10405649     0.1098     0.1117          1          1          1          1     0.9427          1 
  19    rs10422353     0.1098     0.1117          1          1          1          1     0.9427          1 
  19   rs114654390     0.1098     0.1117          1          1          1          1     0.9427          1 
  19   rs115430719     0.1098     0.1117          1          1          1          1     0.9427          1 
  19     rs5827039     0.1098     0.1117          1          1          1          1     0.9427          1 
  19   rs145837984     0.1098     0.1117          1          1          1          1     0.9427          1 
  19     rs8106382     0.1098     0.1117          1          1          1          1     0.9427          1 
  19   rs534177103     0.1099     0.1117          1          1          1          1     0.9427          1 
  19    rs67583592       0.11     0.1118          1          1          1          1     0.9427          1 
  19    rs73538619       0.11     0.1118          1          1          1          1     0.9427          1 
  19   rs113659374       0.11     0.1118          1          1          1          1     0.9427          1 
  19     rs3892514       0.11     0.1118          1          1          1          1     0.9427          1 
  19     rs3892515       0.11     0.1118          1          1          1          1     0.9427          1 
  19    rs72988231     0.1102     0.1121          1          1          1          1     0.9427          1 
  19   rs112639770     0.1103     0.1121          1          1          1          1     0.9427          1 
  19    rs34070649     0.1104     0.1123          1          1          1          1     0.9427          1 
  19    rs12980251     0.1104     0.1123          1          1          1          1     0.9427          1 
  19    rs34593851     0.1104     0.1123          1          1          1          1     0.9427          1 
  19    rs34367204     0.1104     0.1123          1          1          1          1     0.9427          1 
  19    rs35899557     0.1104     0.1123          1          1          1          1     0.9427          1 
  19   rs138501563     0.1104     0.1123          1          1          1          1     0.9427          1 
  19    rs74178113     0.1104     0.1123          1          1          1          1     0.9427          1 
  19    rs34788887     0.1104     0.1123          1          1          1          1     0.9427          1 
  19    rs11671305     0.1104     0.1123          1          1          1          1     0.9427          1 
  19    rs11085759     0.1104     0.1123          1          1          1          1     0.9427          1 
  19      rs778809     0.1104     0.1123          1          1          1          1     0.9427          1 
  19   rs141802643     0.1106     0.1125          1          1          1          1     0.9427          1 
  19    rs10405143     0.1106     0.1125          1          1          1          1     0.9427          1 
  19    rs56183825     0.1107     0.1126          1          1          1          1     0.9427          1 
  19     rs2241392     0.1108     0.1127          1          1          1          1     0.9427          1 
  19   rs113664237     0.1108     0.1127          1          1          1          1     0.9427          1 
  19   rs138455881     0.1113     0.1132          1          1          1          1     0.9427          1 
  19   rs191692547     0.1113     0.1132          1          1          1          1     0.9427          1 
  19    rs12610157     0.1115     0.1134          1          1          1          1     0.9427          1 
  19      rs348396     0.1116     0.1135          1          1          1          1     0.9427          1 
  19   rs570473538     0.1117     0.1136          1          1          1          1     0.9427          1 
  19   rs539494516     0.1117     0.1136          1          1          1          1     0.9427          1 
  19   rs538867334     0.1118     0.1137          1          1          1          1     0.9427          1 
  19   rs116679811     0.1118     0.1137          1          1          1          1     0.9427          1 
  19    rs73563854     0.1121      0.114          1          1          1          1     0.9427          1 
  19   rs111459290     0.1121      0.114          1          1          1          1     0.9427          1 
  19    rs62123345     0.1121      0.114          1          1          1          1     0.9427          1 
  19   rs201673980     0.1121      0.114          1          1          1          1     0.9427          1 
  19     rs7246654     0.1122      0.114          1          1          1          1     0.9427          1 
  19    rs56780324     0.1122      0.114          1          1          1          1     0.9427          1 
  19     rs2436487     0.1123     0.1142          1          1          1          1     0.9427          1 
  19    rs61217964     0.1123     0.1142          1          1          1          1     0.9427          1 
  19   rs149536835     0.1123     0.1142          1          1          1          1     0.9427          1 
  19   rs149059523     0.1124     0.1143          1          1          1          1     0.9427          1 
  19   rs116394605     0.1124     0.1143          1          1          1          1     0.9427          1 
  19    rs12151125     0.1124     0.1143          1          1          1          1     0.9427          1 
  19      rs184628     0.1124     0.1143          1          1          1          1     0.9427          1 
  19    rs12985932     0.1124     0.1143          1          1          1          1     0.9427          1 
  19     rs8112549     0.1125     0.1144          1          1          1          1     0.9427          1 
  19     rs7258610     0.1126     0.1144          1          1          1          1     0.9427          1 
  19    rs55669463     0.1126     0.1145          1          1          1          1     0.9427          1 
  19   rs113798795     0.1127     0.1145          1          1          1          1     0.9427          1 
  19    rs77166896     0.1127     0.1145          1          1          1          1     0.9427          1 
  19   rs145811873     0.1127     0.1145          1          1          1          1     0.9427          1 
  19     rs8102199     0.1127     0.1145          1          1          1          1     0.9427          1 
  19    rs57372719     0.1127     0.1145          1          1          1          1     0.9427          1 
  19    rs10541335     0.1129     0.1148          1          1          1          1     0.9427          1 
  19    rs10402721      0.113     0.1149          1          1          1          1     0.9427          1 
  19   rs146219291     0.1133     0.1152          1          1          1          1     0.9427          1 
  19   rs113830832     0.1133     0.1152          1          1          1          1     0.9427          1 
  19    rs77788009     0.1133     0.1152          1          1          1          1     0.9427          1 
  19   rs112318602     0.1133     0.1152          1          1          1          1     0.9427          1 
  19    rs72990435     0.1136     0.1155          1          1          1          1     0.9427          1 
  19    rs77017193     0.1136     0.1155          1          1          1          1     0.9427          1 
  19     rs7256464     0.1136     0.1155          1          1          1          1     0.9427          1 
  19    rs60918571     0.1136     0.1155          1          1          1          1     0.9427          1 
  19   rs116415749      0.114     0.1159          1          1          1          1     0.9427          1 
  19    rs76432230      0.114     0.1159          1          1          1          1     0.9427          1 
  19    rs77790748      0.114     0.1159          1          1          1          1     0.9427          1 
  19     rs8104283     0.1142     0.1161          1          1          1          1     0.9427          1 
  19     rs2227261     0.1144     0.1163          1          1          1          1     0.9427          1 
  19     rs1808536     0.1144     0.1163          1          1          1          1     0.9427          1 
  19    rs11260059     0.1144     0.1163          1          1          1          1     0.9427          1 
  19    rs11260060     0.1144     0.1163          1          1          1          1     0.9427          1 
  19    rs11260061     0.1144     0.1163          1          1          1          1     0.9427          1 
  19    rs12974783     0.1144     0.1163          1          1          1          1     0.9427          1 
  19    rs12975041     0.1144     0.1163          1          1          1          1     0.9427          1 
  19    rs35946061     0.1144     0.1163          1          1          1          1     0.9427          1 
  19    rs11879917     0.1144     0.1163          1          1          1          1     0.9427          1 
  19    rs34271378     0.1144     0.1163          1          1          1          1     0.9427          1 
  19   rs569466179     0.1145     0.1164          1          1          1          1     0.9427          1 
  19    rs78555270     0.1147     0.1166          1          1          1          1     0.9427          1 
  19    rs72486385     0.1147     0.1166          1          1          1          1     0.9427          1 
  19    rs72996944     0.1147     0.1166          1          1          1          1     0.9427          1 
  19   rs559236626     0.1147     0.1166          1          1          1          1     0.9427          1 
  19   rs577033571     0.1148     0.1167          1          1          1          1     0.9427          1 
  19    rs28571162     0.1148     0.1167          1          1          1          1     0.9427          1 
  19   rs116715205     0.1149     0.1168          1          1          1          1     0.9427          1 
  19    rs34714080      0.115     0.1169          1          1          1          1     0.9427          1 
  19    rs73920224     0.1151      0.117          1          1          1          1     0.9427          1 
  19   rs144645256     0.1151      0.117          1          1          1          1     0.9427          1 
  19    rs79906591     0.1151      0.117          1          1          1          1     0.9427          1 
  19   rs112790957     0.1151      0.117          1          1          1          1     0.9427          1 
  19   rs570964521     0.1152     0.1171          1          1          1          1     0.9427          1 
  19   rs113222390     0.1153     0.1172          1          1          1          1     0.9427          1 
  19    rs10426616     0.1153     0.1172          1          1          1          1     0.9427          1 
  19   rs148785802     0.1153     0.1172          1          1          1          1     0.9427          1 
  19   rs145348136     0.1153     0.1172          1          1          1          1     0.9427          1 
  19    rs28370465     0.1153     0.1172          1          1          1          1     0.9427          1 
  19     rs8110797     0.1153     0.1172          1          1          1          1     0.9427          1 
  19    rs10406815     0.1153     0.1172          1          1          1          1     0.9427          1 
  19    rs10417041     0.1153     0.1172          1          1          1          1     0.9427          1 
  19   rs112860927     0.1153     0.1172          1          1          1          1     0.9427          1 
  19   rs145849096     0.1155     0.1174          1          1          1          1     0.9427          1 
  19    rs73923924     0.1155     0.1174          1          1          1          1     0.9427          1 
  19   rs566996968     0.1155     0.1174          1          1          1          1     0.9427          1 
  19    rs35949554     0.1157     0.1176          1          1          1          1     0.9427          1 
  19    rs77125961     0.1159     0.1178          1          1          1          1     0.9427          1 
  19    rs73488486      0.116     0.1179          1          1          1          1     0.9427          1 
  19   rs200613225     0.1161      0.118          1          1          1          1     0.9427          1 
  19   rs113483829     0.1162     0.1181          1          1          1          1     0.9427          1 
  19    rs10410555     0.1164     0.1184          1          1          1          1     0.9427          1 
  19   rs149679710     0.1165     0.1184          1          1          1          1     0.9427          1 
  19   rs145516580     0.1165     0.1184          1          1          1          1     0.9427          1 
  19     rs7507622     0.1165     0.1185          1          1          1          1     0.9427          1 
  19    rs12462446     0.1165     0.1185          1          1          1          1     0.9427          1 
  19    rs12981659     0.1165     0.1185          1          1          1          1     0.9427          1 
  19      rs434364     0.1166     0.1185          1          1          1          1     0.9427          1 
  19    rs74174847     0.1166     0.1186          1          1          1          1     0.9427          1 
  19    rs10421043     0.1167     0.1186          1          1          1          1     0.9427          1 
  19   rs143149642     0.1168     0.1188          1          1          1          1     0.9427          1 
  19     rs8103609     0.1169     0.1188          1          1          1          1     0.9427          1 
  19   rs111664273     0.1171      0.119          1          1          1          1     0.9427          1 
  19    rs10404710     0.1172     0.1191          1          1          1          1     0.9427          1 
  19      rs345602     0.1172     0.1191          1          1          1          1     0.9427          1 
  19    rs60318332     0.1172     0.1192          1          1          1          1     0.9427          1 
  19    rs72980165     0.1173     0.1192          1          1          1          1     0.9427          1 
  19      rs662894     0.1174     0.1193          1          1          1          1     0.9427          1 
  19    rs10422585     0.1174     0.1194          1          1          1          1     0.9427          1 
  19    rs10403019     0.1174     0.1194          1          1          1          1     0.9427          1 
  19    rs10408759     0.1174     0.1194          1          1          1          1     0.9427          1 
  19    rs10426819     0.1174     0.1194          1          1          1          1     0.9427          1 
  19    rs34399032     0.1174     0.1194          1          1          1          1     0.9427          1 
  19   rs571174580     0.1175     0.1194          1          1          1          1     0.9427          1 
  19   rs112493073     0.1176     0.1195          1          1          1          1     0.9427          1 
  19    rs74174870     0.1176     0.1195          1          1          1          1     0.9427          1 
  19    rs74927160     0.1176     0.1195          1          1          1          1     0.9427          1 
  19    rs75584211     0.1176     0.1195          1          1          1          1     0.9427          1 
  19    rs78283814     0.1176     0.1195          1          1          1          1     0.9427          1 
  19    rs77121754     0.1176     0.1195          1          1          1          1     0.9427          1 
  19    rs76013233     0.1176     0.1195          1          1          1          1     0.9427          1 
  19     rs2277994     0.1176     0.1195          1          1          1          1     0.9427          1 
  19     rs2277993     0.1176     0.1195          1          1          1          1     0.9427          1 
  19     rs2277991     0.1176     0.1195          1          1          1          1     0.9427          1 
  19     rs2277990     0.1176     0.1195          1          1          1          1     0.9427          1 
  19    rs72998466     0.1176     0.1195          1          1          1          1     0.9427          1 
  19    rs76309688     0.1176     0.1195          1          1          1          1     0.9427          1 
  19    rs73489945     0.1176     0.1195          1          1          1          1     0.9427          1 
  19    rs66508756     0.1176     0.1195          1          1          1          1     0.9427          1 
  19    rs68063051     0.1176     0.1195          1          1          1          1     0.9427          1 
  19    rs62110718     0.1176     0.1195          1          1          1          1     0.9427          1 
  19    rs62110719     0.1176     0.1195          1          1          1          1     0.9427          1 
  19    rs62110721     0.1176     0.1195          1          1          1          1     0.9427          1 
  19    rs62110722     0.1176     0.1195          1          1          1          1     0.9427          1 
  19   rs146307751     0.1176     0.1195          1          1          1          1     0.9427          1 
  19    rs62110723     0.1176     0.1195          1          1          1          1     0.9427          1 
  19    rs72998478     0.1176     0.1195          1          1          1          1     0.9427          1 
  19    rs66527560     0.1176     0.1195          1          1          1          1     0.9427          1 
  19    rs62110724     0.1176     0.1195          1          1          1          1     0.9427          1 
  19   rs144761261     0.1181     0.1201          1          1          1          1     0.9427          1 
  19    rs10401300     0.1182     0.1202          1          1          1          1     0.9427          1 
  19    rs59055395     0.1183     0.1202          1          1          1          1     0.9427          1 
  19   rs115547488     0.1183     0.1202          1          1          1          1     0.9427          1 
  19    rs75798583     0.1183     0.1202          1          1          1          1     0.9427          1 
  19      rs348398     0.1185     0.1204          1          1          1          1     0.9427          1 
  19      rs348399     0.1185     0.1204          1          1          1          1     0.9427          1 
  19   rs543907000     0.1185     0.1205          1          1          1          1     0.9427          1 
  19    rs78656425     0.1185     0.1205          1          1          1          1     0.9427          1 
  19   rs181365699     0.1187     0.1206          1          1          1          1     0.9427          1 
  19   rs114870947     0.1187     0.1206          1          1          1          1     0.9427          1 
  19   rs115095336     0.1187     0.1207          1          1          1          1     0.9427          1 
  19     rs4134809     0.1187     0.1207          1          1          1          1     0.9427          1 
  19    rs11666151     0.1187     0.1207          1          1          1          1     0.9427          1 
  19     rs1678860     0.1187     0.1207          1          1          1          1     0.9427          1 
  19    rs11306508     0.1187     0.1207          1          1          1          1     0.9427          1 
  19     rs1612621     0.1187     0.1207          1          1          1          1     0.9427          1 
  19   rs200977535     0.1187     0.1207          1          1          1          1     0.9427          1 
  19    rs12981580     0.1187     0.1207          1          1          1          1     0.9427          1 
  19    rs61293321     0.1187     0.1207          1          1          1          1     0.9427          1 
  19    rs61507041     0.1187     0.1207          1          1          1          1     0.9427          1 
  19    rs35997297     0.1187     0.1207          1          1          1          1     0.9427          1 
  19     rs7255731     0.1188     0.1207          1          1          1          1     0.9427          1 
  19    rs62118862      0.119     0.1209          1          1          1          1     0.9427          1 
  19    rs10421842     0.1192     0.1211          1          1          1          1     0.9427          1 
  19    rs10407086     0.1192     0.1211          1          1          1          1     0.9427          1 
  19    rs79345726     0.1192     0.1211          1          1          1          1     0.9427          1 
  19     rs2053073     0.1192     0.1212          1          1          1          1     0.9427          1 
  19   rs115294901     0.1192     0.1212          1          1          1          1     0.9427          1 
  19     rs7247287     0.1192     0.1212          1          1          1          1     0.9427          1 
  19   rs148411184     0.1192     0.1212          1          1          1          1     0.9427          1 
  19   rs139321727     0.1192     0.1212          1          1          1          1     0.9427          1 
  19    rs75527781     0.1192     0.1212          1          1          1          1     0.9427          1 
  19   rs114764749     0.1192     0.1212          1          1          1          1     0.9427          1 
  19   rs115112177     0.1192     0.1212          1          1          1          1     0.9427          1 
  19     rs3833294     0.1195     0.1214          1          1          1          1     0.9427          1 
  19    rs75185970     0.1196     0.1215          1          1          1          1     0.9427          1 
  19    rs10422103     0.1197     0.1217          1          1          1          1     0.9427          1 
  19   rs138618598     0.1198     0.1217          1          1          1          1     0.9427          1 
  19   rs142653213     0.1198     0.1217          1          1          1          1     0.9427          1 
  19      rs461970     0.1198     0.1217          1          1          1          1     0.9427          1 
  19   rs115240543       0.12     0.1219          1          1          1          1     0.9427          1 
  19    rs28381969       0.12     0.1219          1          1          1          1     0.9427          1 
  19   rs560374411       0.12      0.122          1          1          1          1     0.9427          1 
  19   rs113900022       0.12      0.122          1          1          1          1     0.9427          1 
  19      rs344618     0.1201     0.1221          1          1          1          1     0.9427          1 
  19   rs112172957     0.1203     0.1222          1          1          1          1     0.9427          1 
  19    rs11260068     0.1206     0.1225          1          1          1          1     0.9427          1 
  19   rs147343824     0.1206     0.1226          1          1          1          1     0.9427          1 
  19    rs34501799     0.1206     0.1226          1          1          1          1     0.9427          1 
  19     rs7343142     0.1208     0.1228          1          1          1          1     0.9427          1 
  19    rs28525575     0.1209     0.1228          1          1          1          1     0.9427          1 
  19   rs145346891     0.1209     0.1228          1          1          1          1     0.9427          1 
  19    rs10714598     0.1209     0.1229          1          1          1          1     0.9427          1 
  19     rs7260208     0.1209     0.1229          1          1          1          1     0.9427          1 
  19    rs12979847      0.121      0.123          1          1          1          1     0.9427          1 
  19    rs35641641      0.121      0.123          1          1          1          1     0.9427          1 
  19    rs34254806      0.121      0.123          1          1          1          1     0.9427          1 
  19     rs8102108      0.121      0.123          1          1          1          1     0.9427          1 
  19   rs112192733      0.121      0.123          1          1          1          1     0.9427          1 
  19   rs192769300      0.121      0.123          1          1          1          1     0.9427          1 
  19    rs12611036     0.1212     0.1231          1          1          1          1     0.9427          1 
  19      rs459301     0.1212     0.1232          1          1          1          1     0.9427          1 
  19    rs10403788     0.1212     0.1232          1          1          1          1     0.9427          1 
  19    rs10405539     0.1212     0.1232          1          1          1          1     0.9427          1 
  19    rs10658100     0.1217     0.1236          1          1          1          1     0.9427          1 
  19   rs113830509     0.1217     0.1236          1          1          1          1     0.9427          1 
  19   rs148751507     0.1218     0.1238          1          1          1          1     0.9427          1 
  19   rs145879403     0.1218     0.1238          1          1          1          1     0.9427          1 
  19   rs376138754     0.1218     0.1238          1          1          1          1     0.9427          1 
  19     rs1609453     0.1221      0.124          1          1          1          1     0.9427          1 
  19   rs147167265     0.1221      0.124          1          1          1          1     0.9427          1 
  19   rs200670717     0.1225     0.1245          1          1          1          1     0.9427          1 
  19   rs192432236     0.1227     0.1247          1          1          1          1     0.9427          1 
  19    rs75360060     0.1228     0.1248          1          1          1          1     0.9427          1 
  19    rs74342709     0.1228     0.1248          1          1          1          1     0.9427          1 
  19    rs79534730     0.1228     0.1248          1          1          1          1     0.9427          1 
  19     rs8107099     0.1229     0.1248          1          1          1          1     0.9427          1 
  19    rs76080299     0.1229     0.1248          1          1          1          1     0.9427          1 
  19      rs610999     0.1229     0.1248          1          1          1          1     0.9427          1 
  19      rs392751     0.1229     0.1248          1          1          1          1     0.9427          1 
  19      rs425796     0.1229     0.1248          1          1          1          1     0.9427          1 
  19      rs454453     0.1229     0.1248          1          1          1          1     0.9427          1 
  19      rs390821     0.1229     0.1248          1          1          1          1     0.9427          1 
  19      rs438580     0.1229     0.1248          1          1          1          1     0.9427          1 
  19     rs7260397     0.1229     0.1248          1          1          1          1     0.9427          1 
  19     rs7260400     0.1229     0.1248          1          1          1          1     0.9427          1 
  19      rs409761     0.1229     0.1248          1          1          1          1     0.9427          1 
  19      rs370582     0.1229     0.1248          1          1          1          1     0.9427          1 
  19      rs429407     0.1229     0.1248          1          1          1          1     0.9427          1 
  19      rs345598     0.1231     0.1251          1          1          1          1     0.9427          1 
  19      rs345601     0.1231     0.1251          1          1          1          1     0.9427          1 
  19    rs34819904     0.1234     0.1254          1          1          1          1     0.9427          1 
  19     rs2913934     0.1234     0.1254          1          1          1          1     0.9427          1 
  19     rs2927711     0.1234     0.1254          1          1          1          1     0.9427          1 
  19     rs2913935     0.1234     0.1254          1          1          1          1     0.9427          1 
  19     rs2913936     0.1234     0.1254          1          1          1          1     0.9427          1 
  19     rs2967700     0.1234     0.1254          1          1          1          1     0.9427          1 
  19     rs2967699     0.1234     0.1254          1          1          1          1     0.9427          1 
  19     rs2967698     0.1234     0.1254          1          1          1          1     0.9427          1 
  19     rs2913937     0.1234     0.1254          1          1          1          1     0.9427          1 
  19     rs2913938     0.1234     0.1254          1          1          1          1     0.9427          1 
  19    rs56189413     0.1234     0.1254          1          1          1          1     0.9427          1 
  19     rs2967697     0.1234     0.1254          1          1          1          1     0.9427          1 
  19     rs2913939     0.1234     0.1254          1          1          1          1     0.9427          1 
  19     rs2967696     0.1234     0.1254          1          1          1          1     0.9427          1 
  19     rs2967695     0.1234     0.1254          1          1          1          1     0.9427          1 
  19      rs449791     0.1234     0.1254          1          1          1          1     0.9427          1 
  19    rs13346525     0.1234     0.1254          1          1          1          1     0.9427          1 
  19     rs2591592     0.1236     0.1256          1          1          1          1     0.9427          1 
  19      rs348339     0.1236     0.1256          1          1          1          1     0.9427          1 
  19    rs71183658     0.1237     0.1256          1          1          1          1     0.9427          1 
  19   rs144020501     0.1238     0.1258          1          1          1          1     0.9427          1 
  19     rs1678851     0.1238     0.1258          1          1          1          1     0.9427          1 
  19     rs1614324     0.1238     0.1258          1          1          1          1     0.9427          1 
  19      rs778813     0.1238     0.1258          1          1          1          1     0.9427          1 
  19      rs778812     0.1238     0.1258          1          1          1          1     0.9427          1 
  19      rs708688     0.1238     0.1258          1          1          1          1     0.9427          1 
  19      rs708689     0.1238     0.1258          1          1          1          1     0.9427          1 
  19    rs71934499     0.1238     0.1258          1          1          1          1     0.9427          1 
  19   rs144416555     0.1239     0.1259          1          1          1          1     0.9427          1 
  19     rs2967694     0.1241     0.1261          1          1          1          1     0.9427          1 
  19     rs2967693     0.1241     0.1261          1          1          1          1     0.9427          1 
  19   rs372059459     0.1241     0.1261          1          1          1          1     0.9427          1 
  19    rs79828401     0.1247     0.1267          1          1          1          1     0.9427          1 
  19    rs11881831     0.1251     0.1271          1          1          1          1     0.9427          1 
  19    rs11672613     0.1253     0.1273          1          1          1          1     0.9427          1 
  19   rs140250767     0.1256     0.1276          1          1          1          1     0.9427          1 
  19      rs164017     0.1257     0.1277          1          1          1          1     0.9427          1 
  19    rs11672124     0.1258     0.1278          1          1          1          1     0.9427          1 
  19    rs12150936     0.1258     0.1278          1          1          1          1     0.9427          1 
  19    rs12151133     0.1258     0.1278          1          1          1          1     0.9427          1 
  19    rs34616406     0.1258     0.1278          1          1          1          1     0.9427          1 
  19    rs34406905     0.1258     0.1278          1          1          1          1     0.9427          1 
  19   rs115753294     0.1261     0.1281          1          1          1          1     0.9427          1 
  19   rs140590749     0.1261     0.1281          1          1          1          1     0.9427          1 
  19   rs112992828     0.1262     0.1282          1          1          1          1     0.9427          1 
  19   rs368253985     0.1263     0.1283          1          1          1          1     0.9427          1 
  19   rs548109917     0.1263     0.1283          1          1          1          1     0.9427          1 
  19    rs80031399     0.1263     0.1283          1          1          1          1     0.9427          1 
  19    rs12460469     0.1263     0.1283          1          1          1          1     0.9427          1 
  19   rs113180323     0.1263     0.1283          1          1          1          1     0.9427          1 
  19   rs115063868     0.1263     0.1283          1          1          1          1     0.9427          1 
  19    rs62117478     0.1263     0.1283          1          1          1          1     0.9427          1 
  19    rs57922141     0.1263     0.1283          1          1          1          1     0.9427          1 
  19    rs11878531     0.1264     0.1284          1          1          1          1     0.9427          1 
  19     rs8100683     0.1264     0.1284          1          1          1          1     0.9427          1 
  19     rs7248589     0.1264     0.1284          1          1          1          1     0.9427          1 
  19    rs10408495     0.1264     0.1284          1          1          1          1     0.9427          1 
  19   rs112068173     0.1264     0.1284          1          1          1          1     0.9427          1 
  19    rs58529803     0.1264     0.1284          1          1          1          1     0.9427          1 
  19    rs10405845     0.1265     0.1285          1          1          1          1     0.9427          1 
  19     rs2967734     0.1266     0.1286          1          1          1          1     0.9427          1 
  19     rs3042435     0.1268     0.1288          1          1          1          1     0.9427          1 
  19      rs368065     0.1268     0.1288          1          1          1          1     0.9427          1 
  19      rs685587     0.1268     0.1288          1          1          1          1     0.9427          1 
  19      rs526768     0.1268     0.1288          1          1          1          1     0.9427          1 
  19    rs34457796     0.1269     0.1289          1          1          1          1     0.9427          1 
  19    rs73488449     0.1272     0.1292          1          1          1          1     0.9427          1 
  19   rs146903562     0.1272     0.1292          1          1          1          1     0.9427          1 
  19   rs113092800     0.1272     0.1292          1          1          1          1     0.9427          1 
  19   rs112986420     0.1272     0.1292          1          1          1          1     0.9427          1 
  19   rs180905382     0.1273     0.1293          1          1          1          1     0.9427          1 
  19    rs34779277     0.1273     0.1293          1          1          1          1     0.9427          1 
  19    rs61741669     0.1274     0.1294          1          1          1          1     0.9427          1 
  19     rs6603149     0.1276     0.1296          1          1          1          1     0.9427          1 
  19     rs9967613     0.1278     0.1298          1          1          1          1     0.9427          1 
  19     rs4807849     0.1279     0.1299          1          1          1          1     0.9427          1 
  19   rs113452140     0.1279       0.13          1          1          1          1     0.9427          1 
  19     rs8104182     0.1279       0.13          1          1          1          1     0.9427          1 
  19    rs11673358      0.128       0.13          1          1          1          1     0.9427          1 
  19    rs60730900      0.128       0.13          1          1          1          1     0.9427          1 
  19    rs77155258      0.128       0.13          1          1          1          1     0.9427          1 
  19    rs73920344      0.128       0.13          1          1          1          1     0.9427          1 
  19      rs332426      0.128     0.1301          1          1          1          1     0.9427          1 
  19    rs77393458     0.1283     0.1303          1          1          1          1     0.9427          1 
  19   rs114491356     0.1284     0.1304          1          1          1          1     0.9427          1 
  19    rs35390907     0.1285     0.1305          1          1          1          1     0.9427          1 
  19      rs795850     0.1286     0.1306          1          1          1          1     0.9427          1 
  19      rs308196     0.1286     0.1306          1          1          1          1     0.9427          1 
  19    rs73922904     0.1287     0.1307          1          1          1          1     0.9427          1 
  19   rs148381379     0.1289     0.1309          1          1          1          1     0.9427          1 
  19    rs10413643     0.1289      0.131          1          1          1          1     0.9427          1 
  19      rs386574     0.1291     0.1311          1          1          1          1     0.9427          1 
  19   rs139999431     0.1292     0.1313          1          1          1          1     0.9427          1 
  19    rs12461776     0.1295     0.1316          1          1          1          1     0.9427          1 
  19   rs113686540     0.1297     0.1318          1          1          1          1     0.9427          1 
  19    rs73496946     0.1297     0.1318          1          1          1          1     0.9427          1 
  19     rs7257039     0.1298     0.1318          1          1          1          1     0.9427          1 
  19     rs9676711     0.1298     0.1318          1          1          1          1     0.9427          1 
  19   rs115636385     0.1301     0.1321          1          1          1          1     0.9427          1 
  19   rs183525843     0.1301     0.1321          1          1          1          1     0.9427          1 
  19   rs116556268     0.1301     0.1321          1          1          1          1     0.9427          1 
  19   rs115408920     0.1301     0.1321          1          1          1          1     0.9427          1 
  19   rs200193129     0.1301     0.1321          1          1          1          1     0.9427          1 
  19   rs201976102     0.1301     0.1321          1          1          1          1     0.9427          1 
  19   rs142612013     0.1301     0.1321          1          1          1          1     0.9427          1 
  19    rs12972697     0.1303     0.1323          1          1          1          1     0.9427          1 
  19     rs4804789     0.1303     0.1324          1          1          1          1     0.9427          1 
  19   rs113557077     0.1304     0.1324          1          1          1          1     0.9427          1 
  19    rs79314920     0.1306     0.1326          1          1          1          1     0.9427          1 
  19    rs34918448     0.1308     0.1328          1          1          1          1     0.9427          1 
  19    rs12971756      0.131      0.133          1          1          1          1     0.9427          1 
  19     rs6603114     0.1311     0.1332          1          1          1          1     0.9427          1 
  19      rs370209     0.1312     0.1332          1          1          1          1     0.9427          1 
  19   rs562812749     0.1313     0.1333          1          1          1          1     0.9427          1 
  19    rs73498222     0.1316     0.1336          1          1          1          1     0.9427          1 
  19    rs79653587     0.1317     0.1337          1          1          1          1     0.9427          1 
  19    rs79001698     0.1317     0.1337          1          1          1          1     0.9427          1 
  19    rs77912898     0.1319     0.1339          1          1          1          1     0.9427          1 
  19     rs2914563     0.1319     0.1339          1          1          1          1     0.9427          1 
  19     rs2024163     0.1319      0.134          1          1          1          1     0.9427          1 
  19   rs149215341      0.132      0.134          1          1          1          1     0.9427          1 
  19      rs447573      0.132      0.134          1          1          1          1     0.9427          1 
  19     rs2547447      0.132      0.134          1          1          1          1     0.9427          1 
  19    rs55810426      0.132      0.134          1          1          1          1     0.9427          1 
  19    rs35025963      0.132     0.1341          1          1          1          1     0.9427          1 
  19    rs11260038     0.1322     0.1343          1          1          1          1     0.9427          1 
  19     rs8101625     0.1323     0.1343          1          1          1          1     0.9427          1 
  19    rs73922952     0.1323     0.1344          1          1          1          1     0.9427          1 
  19    rs16978589     0.1323     0.1344          1          1          1          1     0.9427          1 
  19     rs7246070     0.1325     0.1345          1          1          1          1     0.9427          1 
  19    rs12052152     0.1327     0.1348          1          1          1          1     0.9427          1 
  19   rs587620581      0.133      0.135          1          1          1          1     0.9427          1 
  19    rs56271545      0.133     0.1351          1          1          1          1     0.9427          1 
  19    rs55687961      0.133     0.1351          1          1          1          1     0.9427          1 
  19     rs7251005      0.133     0.1351          1          1          1          1     0.9427          1 
  19     rs6510882      0.133     0.1351          1          1          1          1     0.9427          1 
  19     rs7254136      0.133     0.1351          1          1          1          1     0.9427          1 
  19   rs112957606      0.133     0.1351          1          1          1          1     0.9427          1 
  19     rs8110151      0.133     0.1351          1          1          1          1     0.9427          1 
  19    rs35070472     0.1333     0.1353          1          1          1          1     0.9427          1 
  19    rs11672299     0.1335     0.1356          1          1          1          1     0.9427          1 
  19    rs12461440     0.1336     0.1357          1          1          1          1     0.9427          1 
  19      rs745102     0.1337     0.1358          1          1          1          1     0.9427          1 
  19   rs143826012     0.1342     0.1362          1          1          1          1     0.9427          1 
  19   rs116329458     0.1342     0.1362          1          1          1          1     0.9427          1 
  19   rs112880261     0.1342     0.1362          1          1          1          1     0.9427          1 
  19    rs10402219     0.1342     0.1362          1          1          1          1     0.9427          1 
  19     rs7507610     0.1342     0.1363          1          1          1          1     0.9427          1 
  19   rs200891036     0.1343     0.1363          1          1          1          1     0.9427          1 
  19   rs572481422     0.1343     0.1364          1          1          1          1     0.9427          1 
  19    rs74176693     0.1343     0.1364          1          1          1          1     0.9427          1 
  19     rs7256710     0.1345     0.1366          1          1          1          1     0.9427          1 
  19   rs542807196     0.1348     0.1369          1          1          1          1     0.9427          1 
  19    rs13344291     0.1352     0.1372          1          1          1          1     0.9427          1 
  19      rs339397     0.1352     0.1373          1          1          1          1     0.9427          1 
  19   rs115411775     0.1354     0.1375          1          1          1          1     0.9427          1 
  19    rs78070574     0.1357     0.1378          1          1          1          1     0.9427          1 
  19    rs74805962     0.1357     0.1378          1          1          1          1     0.9427          1 
  19    rs34092548     0.1358     0.1379          1          1          1          1     0.9427          1 
  19     rs4804284     0.1358     0.1379          1          1          1          1     0.9427          1 
  19     rs7257351     0.1358     0.1379          1          1          1          1     0.9427          1 
  19    rs10422644      0.136      0.138          1          1          1          1     0.9427          1 
  19    rs10403916      0.136      0.138          1          1          1          1     0.9427          1 
  19   rs185856045     0.1361     0.1382          1          1          1          1     0.9427          1 
  19    rs10406687     0.1363     0.1383          1          1          1          1     0.9427          1 
  19     rs7250621     0.1363     0.1384          1          1          1          1     0.9427          1 
  19   rs142589463     0.1363     0.1384          1          1          1          1     0.9427          1 
  19   rs111241049     0.1363     0.1384          1          1          1          1     0.9427          1 
  19      rs193934     0.1366     0.1386          1          1          1          1     0.9427          1 
  19     rs2967702     0.1366     0.1387          1          1          1          1     0.9427          1 
  19     rs7248890     0.1366     0.1387          1          1          1          1     0.9427          1 
  19    rs13345606     0.1366     0.1387          1          1          1          1     0.9427          1 
  19    rs73503015     0.1368     0.1389          1          1          1          1     0.9427          1 
  19    rs73503016     0.1368     0.1389          1          1          1          1     0.9427          1 
  19      rs449297     0.1369      0.139          1          1          1          1     0.9427          1 
  19   rs116211475     0.1371     0.1392          1          1          1          1     0.9427          1 
  19   rs115654697     0.1371     0.1392          1          1          1          1     0.9427          1 
  19    rs60585010     0.1372     0.1393          1          1          1          1     0.9427          1 
  19    rs57729180     0.1372     0.1393          1          1          1          1     0.9427          1 
  19    rs10405081     0.1372     0.1393          1          1          1          1     0.9427          1 
  19    rs10405250     0.1372     0.1393          1          1          1          1     0.9427          1 
  19    rs56742042     0.1372     0.1393          1          1          1          1     0.9427          1 
  19     rs2432104     0.1374     0.1394          1          1          1          1     0.9427          1 
  19    rs74576593     0.1374     0.1394          1          1          1          1     0.9427          1 
  19    rs10411822     0.1374     0.1394          1          1          1          1     0.9427          1 
  19    rs10417593     0.1374     0.1394          1          1          1          1     0.9427          1 
  19    rs56393464     0.1374     0.1394          1          1          1          1     0.9427          1 
  19   rs552446345     0.1374     0.1394          1          1          1          1     0.9427          1 
  19   rs369290368     0.1374     0.1394          1          1          1          1     0.9427          1 
  19   rs199786566     0.1374     0.1395          1          1          1          1     0.9427          1 
  19    rs10406674     0.1374     0.1395          1          1          1          1     0.9427          1 
  19    rs57930737     0.1374     0.1395          1          1          1          1     0.9427          1 
  19    rs11569428     0.1375     0.1395          1          1          1          1     0.9427          1 
  19     rs2230205     0.1375     0.1395          1          1          1          1     0.9427          1 
  19   rs116528507     0.1375     0.1395          1          1          1          1     0.9427          1 
  19   rs143362146     0.1375     0.1395          1          1          1          1     0.9427          1 
  19    rs10411506     0.1375     0.1395          1          1          1          1     0.9427          1 
  19     rs2230201     0.1375     0.1395          1          1          1          1     0.9427          1 
  19    rs60115214     0.1376     0.1396          1          1          1          1     0.9427          1 
  19    rs62123339     0.1376     0.1396          1          1          1          1     0.9427          1 
  19   rs115633664     0.1378     0.1398          1          1          1          1     0.9427          1 
  19   rs543760607     0.1379       0.14          1          1          1          1     0.9427          1 
  19   rs116794036     0.1379       0.14          1          1          1          1     0.9427          1 
  19     rs3916080     0.1379       0.14          1          1          1          1     0.9427          1 
  19    rs11668191     0.1379       0.14          1          1          1          1     0.9427          1 
  19    rs74176215      0.138     0.1401          1          1          1          1     0.9427          1 
  19    rs35031766      0.138     0.1401          1          1          1          1     0.9427          1 
  19    rs34717833      0.138     0.1401          1          1          1          1     0.9427          1 
  19    rs11879964      0.138     0.1401          1          1          1          1     0.9427          1 
  19     rs9676331      0.138     0.1401          1          1          1          1     0.9427          1 
  19    rs12462564     0.1381     0.1401          1          1          1          1     0.9427          1 
  19    rs10425549     0.1382     0.1403          1          1          1          1     0.9427          1 
  19    rs57673327     0.1383     0.1403          1          1          1          1     0.9427          1 
  19    rs35924994     0.1387     0.1407          1          1          1          1     0.9427          1 
  19    rs10413947      0.139      0.141          1          1          1          1     0.9427          1 
  19   rs371546676     0.1391     0.1412          1          1          1          1     0.9427          1 
  19   rs535650721     0.1392     0.1413          1          1          1          1     0.9427          1 
  19   rs201731186     0.1393     0.1414          1          1          1          1     0.9427          1 
  19    rs11465402     0.1394     0.1415          1          1          1          1     0.9427          1 
  19    rs11465390     0.1394     0.1415          1          1          1          1     0.9427          1 
  19    rs11465380     0.1394     0.1415          1          1          1          1     0.9427          1 
  19    rs74524758     0.1394     0.1415          1          1          1          1     0.9427          1 
  19      rs478430     0.1395     0.1416          1          1          1          1     0.9427          1 
  19   rs112379345     0.1395     0.1416          1          1          1          1     0.9427          1 
  19     rs2918318     0.1396     0.1417          1          1          1          1     0.9427          1 
  19     rs2340540     0.1396     0.1417          1          1          1          1     0.9427          1 
  19   rs115434756     0.1396     0.1417          1          1          1          1     0.9427          1 
  19   rs114251933     0.1396     0.1417          1          1          1          1     0.9427          1 
  19   rs148119920     0.1396     0.1417          1          1          1          1     0.9427          1 
  19   rs147731758     0.1396     0.1417          1          1          1          1     0.9427          1 
  19   rs115383992     0.1396     0.1417          1          1          1          1     0.9427          1 
  19   rs116288099     0.1396     0.1417          1          1          1          1     0.9427          1 
  19    rs78783269     0.1397     0.1418          1          1          1          1     0.9427          1 
  19   rs143458159     0.1397     0.1418          1          1          1          1     0.9427          1 
  19   rs528359977     0.1398     0.1419          1          1          1          1     0.9427          1 
  19    rs57907731       0.14     0.1421          1          1          1          1     0.9427          1 
  19   rs114831913       0.14     0.1421          1          1          1          1     0.9427          1 
  19   rs555823706       0.14     0.1421          1          1          1          1     0.9427          1 
  19     rs4433922     0.1401     0.1421          1          1          1          1     0.9427          1 
  19   rs150200695     0.1401     0.1421          1          1          1          1     0.9427          1 
  19   rs113019969     0.1402     0.1423          1          1          1          1     0.9427          1 
  19   rs115498239     0.1404     0.1425          1          1          1          1     0.9427          1 
  19   rs529714522     0.1404     0.1425          1          1          1          1     0.9427          1 
  19    rs61458959     0.1405     0.1426          1          1          1          1     0.9427          1 
  19    rs60168460     0.1405     0.1426          1          1          1          1     0.9427          1 
  19    rs58439085     0.1405     0.1426          1          1          1          1     0.9427          1 
  19    rs61027650     0.1405     0.1426          1          1          1          1     0.9427          1 
  19    rs56768489     0.1405     0.1426          1          1          1          1     0.9427          1 
  19    rs61171656     0.1405     0.1426          1          1          1          1     0.9427          1 
  19    rs60953033     0.1405     0.1426          1          1          1          1     0.9427          1 
  19    rs10405376     0.1405     0.1426          1          1          1          1     0.9427          1 
  19    rs10421238     0.1405     0.1426          1          1          1          1     0.9427          1 
  19    rs10401639     0.1405     0.1426          1          1          1          1     0.9427          1 
  19    rs10411223     0.1405     0.1426          1          1          1          1     0.9427          1 
  19    rs10421501     0.1405     0.1426          1          1          1          1     0.9427          1 
  19    rs10421693     0.1405     0.1426          1          1          1          1     0.9427          1 
  19    rs10422362     0.1405     0.1426          1          1          1          1     0.9427          1 
  19   rs112307104     0.1405     0.1426          1          1          1          1     0.9427          1 
  19   rs147804514     0.1406     0.1427          1          1          1          1     0.9427          1 
  19   rs141197603     0.1406     0.1427          1          1          1          1     0.9427          1 
  19    rs73922242     0.1406     0.1427          1          1          1          1     0.9427          1 
  19     rs1564205     0.1406     0.1427          1          1          1          1     0.9427          1 
  19    rs62636889     0.1407     0.1428          1          1          1          1     0.9427          1 
  19   rs112275266     0.1407     0.1428          1          1          1          1     0.9427          1 
  19     rs1030927     0.1408     0.1429          1          1          1          1     0.9427          1 
  19    rs77680407     0.1408     0.1429          1          1          1          1     0.9427          1 
  19   rs138737657     0.1408     0.1429          1          1          1          1     0.9427          1 
  19     rs7508668     0.1408     0.1429          1          1          1          1     0.9427          1 
  19      rs331680     0.1408     0.1429          1          1          1          1     0.9427          1 
  19   rs142114327     0.1409      0.143          1          1          1          1     0.9427          1 
  19     rs4134877     0.1409      0.143          1          1          1          1     0.9427          1 
  19     rs4134808     0.1409      0.143          1          1          1          1     0.9427          1 
  19    rs73921479     0.1409      0.143          1          1          1          1     0.9427          1 
  19    rs73921481     0.1409      0.143          1          1          1          1     0.9427          1 
  19      rs661241     0.1411     0.1432          1          1          1          1     0.9427          1 
  19   rs111737927     0.1413     0.1434          1          1          1          1     0.9427          1 
  19    rs10409747     0.1413     0.1434          1          1          1          1     0.9427          1 
  19    rs10412425     0.1413     0.1434          1          1          1          1     0.9427          1 
  19    rs73491607     0.1413     0.1434          1          1          1          1     0.9427          1 
  19   rs111293957     0.1416     0.1437          1          1          1          1     0.9427          1 
  19    rs12983106     0.1416     0.1437          1          1          1          1     0.9427          1 
  19    rs10412083     0.1416     0.1437          1          1          1          1     0.9427          1 
  19     rs8113531     0.1416     0.1437          1          1          1          1     0.9427          1 
  19    rs11668246     0.1418     0.1439          1          1          1          1     0.9427          1 
  19   rs570927397     0.1419      0.144          1          1          1          1     0.9427          1 
  19    rs67614954     0.1419      0.144          1          1          1          1     0.9427          1 
  19    rs58092963     0.1421     0.1442          1          1          1          1     0.9427          1 
  19   rs547294429     0.1422     0.1443          1          1          1          1     0.9427          1 
  19    rs74663465     0.1422     0.1443          1          1          1          1     0.9427          1 
  19    rs76283326     0.1422     0.1443          1          1          1          1     0.9427          1 
  19    rs78836102     0.1422     0.1443          1          1          1          1     0.9427          1 
  19    rs77917663     0.1422     0.1443          1          1          1          1     0.9427          1 
  19    rs79860098     0.1422     0.1443          1          1          1          1     0.9427          1 
  19    rs56011348     0.1423     0.1444          1          1          1          1     0.9427          1 
  19    rs73505794     0.1423     0.1444          1          1          1          1     0.9427          1 
  19    rs10425236     0.1423     0.1444          1          1          1          1     0.9427          1 
  19     rs9305044     0.1423     0.1444          1          1          1          1     0.9427          1 
  19    rs73505798     0.1423     0.1444          1          1          1          1     0.9427          1 
  19    rs73505800     0.1423     0.1444          1          1          1          1     0.9427          1 
  19   rs112118476     0.1423     0.1444          1          1          1          1     0.9427          1 
  19    rs10414917     0.1423     0.1444          1          1          1          1     0.9427          1 
  19    rs10420279     0.1423     0.1444          1          1          1          1     0.9427          1 
  19    rs10416034     0.1423     0.1444          1          1          1          1     0.9427          1 
  19    rs74643927     0.1423     0.1445          1          1          1          1     0.9427          1 
  19   rs141722657     0.1427     0.1448          1          1          1          1     0.9427          1 
  19      rs778805     0.1427     0.1448          1          1          1          1     0.9427          1 
  19    rs10420107     0.1427     0.1448          1          1          1          1     0.9427          1 
  19    rs17271883     0.1427     0.1448          1          1          1          1     0.9427          1 
  19    rs11085217     0.1427     0.1448          1          1          1          1     0.9427          1 
  19     rs4499341     0.1427     0.1448          1          1          1          1     0.9427          1 
  19     rs3105702     0.1428     0.1449          1          1          1          1     0.9427          1 
  19    rs56941911     0.1428     0.1449          1          1          1          1     0.9427          1 
  19     rs7250951     0.1428     0.1449          1          1          1          1     0.9427          1 
  19   rs115869741     0.1428      0.145          1          1          1          1     0.9427          1 
  19      rs368341      0.143     0.1451          1          1          1          1     0.9427          1 
  19      rs439839      0.143     0.1451          1          1          1          1     0.9427          1 
  19      rs429682      0.143     0.1451          1          1          1          1     0.9427          1 
  19    rs73923641      0.143     0.1451          1          1          1          1     0.9427          1 
  19    rs28687060     0.1431     0.1452          1          1          1          1     0.9427          1 
  19    rs73505693     0.1431     0.1452          1          1          1          1     0.9427          1 
  19     rs1622498     0.1431     0.1452          1          1          1          1     0.9427          1 
  19      rs778806     0.1431     0.1452          1          1          1          1     0.9427          1 
  19    rs80155773     0.1432     0.1453          1          1          1          1     0.9427          1 
  19     rs4804092     0.1434     0.1455          1          1          1          1     0.9427          1 
  19     rs2115386     0.1434     0.1455          1          1          1          1     0.9427          1 
  19    rs59420882     0.1435     0.1456          1          1          1          1     0.9427          1 
  19    rs12461971     0.1435     0.1456          1          1          1          1     0.9427          1 
  19     rs7249482     0.1436     0.1457          1          1          1          1     0.9427          1 
  19   rs111633359     0.1437     0.1458          1          1          1          1     0.9427          1 
  19    rs10405215     0.1437     0.1458          1          1          1          1     0.9427          1 
  19   rs138209528     0.1437     0.1458          1          1          1          1     0.9427          1 
  19    rs10416342     0.1437     0.1458          1          1          1          1     0.9427          1 
  19    rs10402172     0.1437     0.1458          1          1          1          1     0.9427          1 
  19   rs553020469     0.1437     0.1458          1          1          1          1     0.9427          1 
  19    rs10403544     0.1437     0.1458          1          1          1          1     0.9427          1 
  19    rs73546588     0.1437     0.1459          1          1          1          1     0.9427          1 
  19    rs73548324     0.1437     0.1459          1          1          1          1     0.9427          1 
  19    rs74500071     0.1437     0.1459          1          1          1          1     0.9427          1 
  19    rs60236148     0.1437     0.1459          1          1          1          1     0.9427          1 
  19    rs73006378     0.1438     0.1459          1          1          1          1     0.9427          1 
  19   rs148710574      0.144     0.1461          1          1          1          1     0.9427          1 
  19   rs181292833      0.144     0.1461          1          1          1          1     0.9427          1 
  19   rs147278126      0.144     0.1461          1          1          1          1     0.9427          1 
  19   rs116248082      0.144     0.1461          1          1          1          1     0.9427          1 
  19   rs144744114     0.1441     0.1462          1          1          1          1     0.9427          1 
  19    rs11882170     0.1441     0.1462          1          1          1          1     0.9427          1 
  19      rs332425     0.1446     0.1467          1          1          1          1     0.9427          1 
  19   rs145182380     0.1446     0.1467          1          1          1          1     0.9427          1 
  19     rs7260547     0.1446     0.1467          1          1          1          1     0.9427          1 
  19      rs692221     0.1446     0.1467          1          1          1          1     0.9427          1 
  19      rs692222     0.1446     0.1467          1          1          1          1     0.9427          1 
  19   rs146046646     0.1448     0.1469          1          1          1          1     0.9427          1 
  19    rs79238723     0.1448     0.1469          1          1          1          1     0.9427          1 
  19    rs75838623     0.1448     0.1469          1          1          1          1     0.9427          1 
  19    rs61006516     0.1448     0.1469          1          1          1          1     0.9427          1 
  19    rs61411575     0.1448     0.1469          1          1          1          1     0.9427          1 
  19    rs61594329     0.1448     0.1469          1          1          1          1     0.9427          1 
  19    rs55932604     0.1448     0.1469          1          1          1          1     0.9427          1 
  19    rs75438961     0.1448     0.1469          1          1          1          1     0.9427          1 
  19   rs149733827     0.1448     0.1469          1          1          1          1     0.9427          1 
  19   rs201294597     0.1448     0.1469          1          1          1          1     0.9427          1 
  19    rs76506598     0.1448     0.1469          1          1          1          1     0.9427          1 
  19    rs74467981     0.1448     0.1469          1          1          1          1     0.9427          1 
  19     rs2642198     0.1448     0.1469          1          1          1          1     0.9427          1 
  19    rs80325452     0.1448      0.147          1          1          1          1     0.9427          1 
  19    rs73484455     0.1448      0.147          1          1          1          1     0.9427          1 
  19    rs73484457     0.1448      0.147          1          1          1          1     0.9427          1 
  19    rs57038171     0.1449      0.147          1          1          1          1     0.9427          1 
  19   rs111248127      0.145     0.1471          1          1          1          1     0.9427          1 
  19   rs201197502      0.145     0.1472          1          1          1          1     0.9427          1 
  19    rs35957892     0.1451     0.1473          1          1          1          1     0.9427          1 
  19    rs67104970     0.1452     0.1474          1          1          1          1     0.9427          1 
  19     rs6511182     0.1453     0.1474          1          1          1          1     0.9427          1 
  19     rs1561405     0.1453     0.1474          1          1          1          1     0.9427          1 
  19     rs2967720     0.1453     0.1474          1          1          1          1     0.9427          1 
  19   rs139737734     0.1454     0.1475          1          1          1          1     0.9427          1 
  19    rs80287125     0.1454     0.1475          1          1          1          1     0.9427          1 
  19   rs114997618     0.1454     0.1475          1          1          1          1     0.9427          1 
  19   rs145102385     0.1454     0.1475          1          1          1          1     0.9427          1 
  19    rs75245930     0.1454     0.1475          1          1          1          1     0.9427          1 
  19   rs192310097     0.1454     0.1475          1          1          1          1     0.9427          1 
  19   rs146026864     0.1454     0.1475          1          1          1          1     0.9427          1 
  19   rs182789774     0.1454     0.1475          1          1          1          1     0.9427          1 
  19   rs116183588     0.1454     0.1475          1          1          1          1     0.9427          1 
  19   rs143844744     0.1454     0.1475          1          1          1          1     0.9427          1 
  19   rs148787416     0.1454     0.1475          1          1          1          1     0.9427          1 
  19   rs545715901     0.1454     0.1475          1          1          1          1     0.9427          1 
  19   rs139838981     0.1454     0.1475          1          1          1          1     0.9427          1 
  19    rs77168108     0.1454     0.1475          1          1          1          1     0.9427          1 
  19   rs114783175     0.1454     0.1475          1          1          1          1     0.9427          1 
  19   rs139669632     0.1454     0.1475          1          1          1          1     0.9427          1 
  19     rs4804367     0.1454     0.1475          1          1          1          1     0.9427          1 
  19    rs10411808     0.1455     0.1476          1          1          1          1     0.9427          1 
  19    rs35881440     0.1456     0.1477          1          1          1          1     0.9427          1 
  19   rs115641495     0.1458     0.1479          1          1          1          1     0.9427          1 
  19    rs77224263     0.1458     0.1479          1          1          1          1     0.9427          1 
  19    rs57389860     0.1458     0.1479          1          1          1          1     0.9427          1 
  19   rs111543335     0.1458     0.1479          1          1          1          1     0.9427          1 
  19    rs78197262     0.1458     0.1479          1          1          1          1     0.9427          1 
  19     rs7259999     0.1458     0.1479          1          1          1          1     0.9427          1 
  19    rs76393029     0.1458     0.1479          1          1          1          1     0.9427          1 
  19   rs146085911     0.1458     0.1479          1          1          1          1     0.9427          1 
  19   rs114247258     0.1458     0.1479          1          1          1          1     0.9427          1 
  19   rs116427408     0.1458     0.1479          1          1          1          1     0.9427          1 
  19   rs115789107     0.1458     0.1479          1          1          1          1     0.9427          1 
  19    rs67301489     0.1458     0.1479          1          1          1          1     0.9427          1 
  19     rs7246804      0.146     0.1481          1          1          1          1     0.9427          1 
  19     rs7255607      0.146     0.1482          1          1          1          1     0.9427          1 
  19    rs73920063      0.146     0.1482          1          1          1          1     0.9427          1 
  19    rs75833150      0.146     0.1482          1          1          1          1     0.9427          1 
  19    rs10423575      0.146     0.1482          1          1          1          1     0.9427          1 
  19    rs10424012      0.146     0.1482          1          1          1          1     0.9427          1 
  19    rs10421619      0.146     0.1482          1          1          1          1     0.9427          1 
  19    rs10401730      0.146     0.1482          1          1          1          1     0.9427          1 
  19    rs77120291     0.1462     0.1483          1          1          1          1     0.9427          1 
  19     rs2972587     0.1462     0.1483          1          1          1          1     0.9427          1 
  19     rs2910366     0.1462     0.1483          1          1          1          1     0.9427          1 
  19   rs376465839     0.1464     0.1485          1          1          1          1     0.9427          1 
  19   rs373142857     0.1464     0.1485          1          1          1          1     0.9427          1 
  19    rs34657189     0.1464     0.1486          1          1          1          1     0.9427          1 
  19    rs12975818     0.1464     0.1486          1          1          1          1     0.9427          1 
  19   rs558873616     0.1465     0.1486          1          1          1          1     0.9427          1 
  19    rs79106014     0.1465     0.1486          1          1          1          1     0.9427          1 
  19   rs587617527     0.1465     0.1487          1          1          1          1     0.9427          1 
  19   rs144109185     0.1466     0.1488          1          1          1          1     0.9427          1 
  19   rs112048689     0.1468     0.1489          1          1          1          1     0.9427          1 
  19   rs569052279     0.1468     0.1489          1          1          1          1     0.9427          1 
  19    rs34670852     0.1468      0.149          1          1          1          1     0.9427          1 
  19      rs340135     0.1469      0.149          1          1          1          1     0.9427          1 
  19      rs340141     0.1469      0.149          1          1          1          1     0.9427          1 
  19   rs201359829      0.147     0.1492          1          1          1          1     0.9427          1 
  19   rs148515631      0.147     0.1492          1          1          1          1     0.9427          1 
  19   rs113389620      0.147     0.1492          1          1          1          1     0.9427          1 
  19    rs73006379      0.147     0.1492          1          1          1          1     0.9427          1 
  19      rs168148     0.1471     0.1492          1          1          1          1     0.9427          1 
  19    rs59193589     0.1472     0.1493          1          1          1          1     0.9427          1 
  19    rs55802722     0.1472     0.1493          1          1          1          1     0.9427          1 
  19    rs74377821     0.1472     0.1493          1          1          1          1     0.9427          1 
  19   rs112894867     0.1472     0.1493          1          1          1          1     0.9427          1 
  19    rs10407907     0.1473     0.1495          1          1          1          1     0.9427          1 
  19     rs2081879     0.1474     0.1495          1          1          1          1     0.9427          1 
  19     rs3786680     0.1475     0.1496          1          1          1          1     0.9427          1 
  19   rs113721852     0.1475     0.1496          1          1          1          1     0.9427          1 
  19   rs575321797     0.1475     0.1496          1          1          1          1     0.9427          1 
  19   rs544485239     0.1475     0.1496          1          1          1          1     0.9427          1 
  19   rs141181254     0.1475     0.1497          1          1          1          1     0.9427          1 
  19   rs182314107     0.1476     0.1498          1          1          1          1     0.9427          1 
  19   rs183381172     0.1476     0.1498          1          1          1          1     0.9427          1 
  19    rs28535217     0.1476     0.1498          1          1          1          1     0.9427          1 
  19      rs683729     0.1477     0.1498          1          1          1          1     0.9427          1 
  19    rs10419597     0.1477     0.1499          1          1          1          1     0.9427          1 
  19    rs74337797     0.1479       0.15          1          1          1          1     0.9427          1 
  19    rs79444393     0.1479       0.15          1          1          1          1     0.9427          1 
  19    rs78522267     0.1479       0.15          1          1          1          1     0.9427          1 
  19    rs10409457      0.148     0.1502          1          1          1          1     0.9427          1 
  19      rs473730      0.148     0.1502          1          1          1          1     0.9427          1 
  19    rs10411055     0.1482     0.1504          1          1          1          1     0.9427          1 
  19     rs1800658     0.1482     0.1504          1          1          1          1     0.9427          1 
  19      rs693941     0.1483     0.1505          1          1          1          1     0.9427          1 
  19      rs553205     0.1483     0.1505          1          1          1          1     0.9427          1 
  19    rs10415368     0.1485     0.1506          1          1          1          1     0.9427          1 
  19   rs112526880     0.1485     0.1507          1          1          1          1     0.9427          1 
  19    rs10416703     0.1486     0.1507          1          1          1          1     0.9427          1 
  19     rs1613070     0.1486     0.1507          1          1          1          1     0.9427          1 
  19     rs6603099     0.1487     0.1508          1          1          1          1     0.9427          1 
  19     rs8105834     0.1487     0.1508          1          1          1          1     0.9427          1 
  19    rs34022693     0.1487     0.1508          1          1          1          1     0.9427          1 
  19    rs35367623     0.1487     0.1508          1          1          1          1     0.9427          1 
  19     rs9676718     0.1487     0.1508          1          1          1          1     0.9427          1 
  19   rs140224333     0.1487     0.1508          1          1          1          1     0.9427          1 
  19     rs7253022     0.1487     0.1509          1          1          1          1     0.9427          1 
  19   rs566289470     0.1487     0.1509          1          1          1          1     0.9427          1 
  19   rs534926908     0.1487     0.1509          1          1          1          1     0.9427          1 
  19    rs28846086     0.1487     0.1509          1          1          1          1     0.9427          1 
  19    rs73018124     0.1487     0.1509          1          1          1          1     0.9427          1 
  19    rs12460738     0.1487     0.1509          1          1          1          1     0.9427          1 
  19   rs201248447     0.1487     0.1509          1          1          1          1     0.9427          1 
  19    rs73002134     0.1487     0.1509          1          1          1          1     0.9427          1 
  19     rs7256335     0.1487     0.1509          1          1          1          1     0.9427          1 
  19   rs148609134     0.1487     0.1509          1          1          1          1     0.9427          1 
  19    rs12462013     0.1487     0.1509          1          1          1          1     0.9427          1 
  19    rs12463289     0.1487     0.1509          1          1          1          1     0.9427          1 
  19      rs809646     0.1487     0.1509          1          1          1          1     0.9427          1 
  19     rs2561796     0.1487     0.1509          1          1          1          1     0.9427          1 
  19     rs2637193     0.1487     0.1509          1          1          1          1     0.9427          1 
  19     rs2608892     0.1487     0.1509          1          1          1          1     0.9427          1 
  19     rs2608893     0.1487     0.1509          1          1          1          1     0.9427          1 
  19     rs2637194     0.1487     0.1509          1          1          1          1     0.9427          1 
  19     rs2637195     0.1487     0.1509          1          1          1          1     0.9427          1 
  19    rs77880277     0.1487     0.1509          1          1          1          1     0.9427          1 
  19     rs2608889     0.1487     0.1509          1          1          1          1     0.9427          1 
  19      rs778802     0.1487     0.1509          1          1          1          1     0.9427          1 
  19    rs73503753     0.1488     0.1509          1          1          1          1     0.9427          1 
  19     rs8111850     0.1488     0.1509          1          1          1          1     0.9427          1 
  19    rs11669374      0.149     0.1512          1          1          1          1     0.9427          1 
  19    rs61430220     0.1492     0.1514          1          1          1          1     0.9427          1 
  19      rs565801     0.1493     0.1514          1          1          1          1     0.9427          1 
  19   rs147779689     0.1493     0.1515          1          1          1          1     0.9427          1 
  19   rs141309403     0.1493     0.1515          1          1          1          1     0.9427          1 
  19   rs116823342     0.1493     0.1515          1          1          1          1     0.9427          1 
  19   rs200314328     0.1493     0.1515          1          1          1          1     0.9427          1 
  19   rs138935258     0.1493     0.1515          1          1          1          1     0.9427          1 
  19    rs73921557     0.1496     0.1518          1          1          1          1     0.9427          1 
  19    rs61394670     0.1499     0.1521          1          1          1          1     0.9427          1 
  19   rs111484336     0.1499     0.1521          1          1          1          1     0.9427          1 
  19     rs8105658     0.1499     0.1521          1          1          1          1     0.9427          1 
  19     rs5827009       0.15     0.1522          1          1          1          1     0.9427          1 
  19   rs115069777     0.1501     0.1522          1          1          1          1     0.9427          1 
  19    rs74180117     0.1501     0.1522          1          1          1          1     0.9427          1 
  19   rs141052635     0.1501     0.1523          1          1          1          1     0.9427          1 
  19    rs58466313     0.1502     0.1524          1          1          1          1     0.9427          1 
  19    rs12608739     0.1503     0.1525          1          1          1          1     0.9427          1 
  19     rs9941473     0.1504     0.1525          1          1          1          1     0.9427          1 
  19     rs9941454     0.1504     0.1525          1          1          1          1     0.9427          1 
  19   rs114342631     0.1507     0.1529          1          1          1          1     0.9427          1 
  19    rs12461644     0.1508      0.153          1          1          1          1     0.9427          1 
  19   rs150218094     0.1508      0.153          1          1          1          1     0.9427          1 
  19   rs116809688     0.1511     0.1533          1          1          1          1     0.9427          1 
  19   rs114640221     0.1511     0.1533          1          1          1          1     0.9427          1 
  19    rs75228027     0.1512     0.1534          1          1          1          1     0.9427          1 
  19   rs191354398     0.1512     0.1534          1          1          1          1     0.9427          1 
  19   rs116785610     0.1512     0.1534          1          1          1          1     0.9427          1 
  19   rs115321934     0.1512     0.1534          1          1          1          1     0.9427          1 
  19   rs116565827     0.1512     0.1534          1          1          1          1     0.9427          1 
  19   rs201284176     0.1512     0.1534          1          1          1          1     0.9427          1 
  19   rs114426250     0.1512     0.1534          1          1          1          1     0.9427          1 
  19   rs115581057     0.1512     0.1534          1          1          1          1     0.9427          1 
  19    rs10422490     0.1515     0.1536          1          1          1          1     0.9427          1 
  19   rs200535121     0.1515     0.1537          1          1          1          1     0.9427          1 
  19     rs8111037     0.1516     0.1537          1          1          1          1     0.9427          1 
  19    rs80194034     0.1516     0.1538          1          1          1          1     0.9427          1 
  19    rs12460732     0.1517     0.1538          1          1          1          1     0.9427          1 
  19    rs12980030     0.1517     0.1538          1          1          1          1     0.9427          1 
  19    rs12977850     0.1517     0.1538          1          1          1          1     0.9427          1 
  19    rs12611049     0.1517     0.1538          1          1          1          1     0.9427          1 
  19    rs36018013     0.1517     0.1538          1          1          1          1     0.9427          1 
  19    rs12460015     0.1517     0.1538          1          1          1          1     0.9427          1 
  19     rs6603164     0.1517     0.1538          1          1          1          1     0.9427          1 
  19    rs80062915     0.1518      0.154          1          1          1          1     0.9427          1 
  19    rs62119639     0.1518      0.154          1          1          1          1     0.9427          1 
  19    rs12977793     0.1518      0.154          1          1          1          1     0.9427          1 
  19    rs34933605     0.1518      0.154          1          1          1          1     0.9427          1 
  19   rs142402795     0.1518      0.154          1          1          1          1     0.9427          1 
  19    rs55941160     0.1519     0.1541          1          1          1          1     0.9427          1 
  19     rs8111066     0.1519     0.1541          1          1          1          1     0.9427          1 
  19    rs76163874      0.152     0.1541          1          1          1          1     0.9427          1 
  19    rs59099428      0.152     0.1542          1          1          1          1     0.9427          1 
  19     rs7250249      0.152     0.1542          1          1          1          1     0.9427          1 
  19   rs139820684     0.1524     0.1546          1          1          1          1     0.9427          1 
  19    rs35534815     0.1524     0.1546          1          1          1          1     0.9427          1 
  19   rs111261114     0.1525     0.1546          1          1          1          1     0.9427          1 
  19    rs56182050     0.1526     0.1547          1          1          1          1     0.9427          1 
  19     rs8109794     0.1526     0.1547          1          1          1          1     0.9427          1 
  19    rs12977838     0.1527     0.1549          1          1          1          1     0.9427          1 
  19    rs12981119     0.1527     0.1549          1          1          1          1     0.9427          1 
  19    rs12462145     0.1527     0.1549          1          1          1          1     0.9427          1 
  19    rs12985781     0.1527     0.1549          1          1          1          1     0.9427          1 
  19    rs12462237     0.1527     0.1549          1          1          1          1     0.9427          1 
  19    rs12972008     0.1527     0.1549          1          1          1          1     0.9427          1 
  19    rs34730673     0.1527     0.1549          1          1          1          1     0.9427          1 
  19    rs11881520     0.1527     0.1549          1          1          1          1     0.9427          1 
  19    rs11879276     0.1527     0.1549          1          1          1          1     0.9427          1 
  19    rs11879296     0.1527     0.1549          1          1          1          1     0.9427          1 
  19    rs12979585     0.1527     0.1549          1          1          1          1     0.9427          1 
  19    rs10418596     0.1527     0.1549          1          1          1          1     0.9427          1 
  19   rs112473425     0.1529      0.155          1          1          1          1     0.9427          1 
  19   rs111226900     0.1529     0.1551          1          1          1          1     0.9427          1 
  19     rs7258356     0.1531     0.1552          1          1          1          1     0.9427          1 
  19     rs7250363     0.1531     0.1553          1          1          1          1     0.9427          1 
  19   rs202193577     0.1532     0.1554          1          1          1          1     0.9427          1 
  19   rs200305208     0.1532     0.1554          1          1          1          1     0.9427          1 
  19      rs402756     0.1533     0.1555          1          1          1          1     0.9427          1 
  19    rs80342256     0.1535     0.1556          1          1          1          1     0.9427          1 
  19   rs142244113     0.1535     0.1556          1          1          1          1     0.9427          1 
  19    rs41412545     0.1535     0.1556          1          1          1          1     0.9427          1 
  19   rs140195293     0.1535     0.1556          1          1          1          1     0.9427          1 
  19    rs10416530     0.1535     0.1557          1          1          1          1     0.9427          1 
  19    rs28882379     0.1536     0.1558          1          1          1          1     0.9427          1 
  19     rs7247127     0.1537     0.1558          1          1          1          1     0.9427          1 
  19    rs79256079     0.1537     0.1559          1          1          1          1     0.9427          1 
  19   rs556240351     0.1537     0.1559          1          1          1          1     0.9427          1 
  19   rs200768393     0.1537     0.1559          1          1          1          1     0.9427          1 
  19   rs111687809     0.1538      0.156          1          1          1          1     0.9427          1 
  19    rs72996477     0.1539      0.156          1          1          1          1     0.9427          1 
  19   rs114155466     0.1539      0.156          1          1          1          1     0.9427          1 
  19   rs151042608     0.1542     0.1564          1          1          1          1     0.9427          1 
  19   rs149961765     0.1542     0.1564          1          1          1          1     0.9427          1 
  19   rs115992487     0.1542     0.1564          1          1          1          1     0.9427          1 
  19   rs114731788     0.1542     0.1564          1          1          1          1     0.9427          1 
  19   rs368649123     0.1542     0.1564          1          1          1          1     0.9427          1 
  19   rs140430551     0.1543     0.1565          1          1          1          1     0.9427          1 
  19    rs75114833     0.1544     0.1566          1          1          1          1     0.9427          1 
  19      rs549785     0.1545     0.1567          1          1          1          1     0.9427          1 
  19     rs7254081     0.1545     0.1567          1          1          1          1     0.9427          1 
  19   rs113097427     0.1545     0.1567          1          1          1          1     0.9427          1 
  19    rs80175267     0.1545     0.1567          1          1          1          1     0.9427          1 
  19   rs112599434     0.1545     0.1567          1          1          1          1     0.9427          1 
  19    rs77831871     0.1545     0.1567          1          1          1          1     0.9427          1 
  19    rs11880234     0.1546     0.1568          1          1          1          1     0.9427          1 
  19      rs451202     0.1547     0.1569          1          1          1          1     0.9427          1 
  19    rs62118027     0.1548     0.1569          1          1          1          1     0.9427          1 
  19    rs28742591     0.1548      0.157          1          1          1          1     0.9427          1 
  19   rs115849647     0.1548      0.157          1          1          1          1     0.9427          1 
  19   rs113846482     0.1548      0.157          1          1          1          1     0.9427          1 
  19   rs564764513     0.1549     0.1571          1          1          1          1     0.9427          1 
  19   rs112747118     0.1549     0.1571          1          1          1          1     0.9427          1 
  19    rs56229793      0.155     0.1572          1          1          1          1     0.9427          1 
  19     rs8102571     0.1551     0.1573          1          1          1          1     0.9427          1 
  19     rs1379868     0.1551     0.1573          1          1          1          1     0.9427          1 
  19    rs77678798     0.1551     0.1573          1          1          1          1     0.9427          1 
  19   rs111628433     0.1552     0.1573          1          1          1          1     0.9427          1 
  19   rs149197611     0.1553     0.1575          1          1          1          1     0.9427          1 
  19   rs113482674     0.1553     0.1575          1          1          1          1     0.9427          1 
  19    rs77207292     0.1553     0.1575          1          1          1          1     0.9427          1 
  19   rs546081626     0.1553     0.1575          1          1          1          1     0.9427          1 
  19   rs200689154     0.1554     0.1575          1          1          1          1     0.9427          1 
  19    rs12462651     0.1554     0.1576          1          1          1          1     0.9427          1 
  19    rs57360703     0.1555     0.1577          1          1          1          1     0.9427          1 
  19     rs8102668     0.1555     0.1577          1          1          1          1     0.9427          1 
  19     rs6510950     0.1555     0.1577          1          1          1          1     0.9427          1 
  19     rs1820688     0.1557     0.1579          1          1          1          1     0.9427          1 
  19   rs115190553     0.1558      0.158          1          1          1          1     0.9427          1 
  19   rs138491983     0.1558      0.158          1          1          1          1     0.9427          1 
  19    rs10401466     0.1559     0.1581          1          1          1          1     0.9427          1 
  19    rs56278940     0.1562     0.1584          1          1          1          1     0.9427          1 
  19    rs73484458     0.1563     0.1585          1          1          1          1     0.9427          1 
  19    rs10420021     0.1564     0.1586          1          1          1          1     0.9427          1 
  19    rs73538629     0.1565     0.1587          1          1          1          1     0.9427          1 
  19   rs144397154     0.1566     0.1587          1          1          1          1     0.9427          1 
  19   rs147110014     0.1566     0.1587          1          1          1          1     0.9427          1 
  19    rs73921447     0.1566     0.1588          1          1          1          1     0.9427          1 
  19   rs531191945     0.1567     0.1589          1          1          1          1     0.9427          1 
  19   rs113829911     0.1567     0.1589          1          1          1          1     0.9427          1 
  19     rs8110612      0.157     0.1592          1          1          1          1     0.9427          1 
  19   rs369684837      0.157     0.1592          1          1          1          1     0.9427          1 
  19     rs2446206     0.1575     0.1597          1          1          1          1     0.9427          1 
  19    rs73922406     0.1575     0.1597          1          1          1          1     0.9427          1 
  19    rs10403619     0.1577     0.1598          1          1          1          1     0.9427          1 
  19     rs4482400     0.1577     0.1598          1          1          1          1     0.9427          1 
  19     rs8102764     0.1577     0.1598          1          1          1          1     0.9427          1 
  19     rs4372802     0.1577     0.1598          1          1          1          1     0.9427          1 
  19     rs6603155     0.1577     0.1599          1          1          1          1     0.9427          1 
  19    rs12610271     0.1577     0.1599          1          1          1          1     0.9427          1 
  19    rs66952611     0.1577     0.1599          1          1          1          1     0.9427          1 
  19   rs563587829     0.1577     0.1599          1          1          1          1     0.9427          1 
  19    rs66831547     0.1577     0.1599          1          1          1          1     0.9427          1 
  19    rs28534912     0.1577     0.1599          1          1          1          1     0.9427          1 
  19   rs147032612     0.1578       0.16          1          1          1          1     0.9427          1 
  19    rs12975127     0.1579     0.1601          1          1          1          1     0.9427          1 
  19   rs200246832     0.1582     0.1604          1          1          1          1     0.9427          1 
  19   rs564221558     0.1582     0.1604          1          1          1          1     0.9427          1 
  19   rs150184532     0.1582     0.1604          1          1          1          1     0.9427          1 
  19   rs116433466     0.1582     0.1604          1          1          1          1     0.9427          1 
  19   rs115810802     0.1582     0.1604          1          1          1          1     0.9427          1 
  19    rs79004202     0.1582     0.1604          1          1          1          1     0.9427          1 
  19   rs114002804     0.1582     0.1604          1          1          1          1     0.9427          1 
  19    rs80319428     0.1582     0.1604          1          1          1          1     0.9427          1 
  19   rs117484465     0.1582     0.1604          1          1          1          1     0.9427          1 
  19   rs138312478     0.1582     0.1604          1          1          1          1     0.9427          1 
  19   rs116687526     0.1582     0.1604          1          1          1          1     0.9427          1 
  19   rs563329864     0.1582     0.1604          1          1          1          1     0.9427          1 
  19   rs114392513     0.1582     0.1604          1          1          1          1     0.9427          1 
  19   rs200135913     0.1582     0.1604          1          1          1          1     0.9427          1 
  19    rs78874551     0.1582     0.1604          1          1          1          1     0.9427          1 
  19   rs114883093     0.1582     0.1604          1          1          1          1     0.9427          1 
  19   rs201849713     0.1582     0.1604          1          1          1          1     0.9427          1 
  19   rs537230788     0.1582     0.1604          1          1          1          1     0.9427          1 
  19   rs141180075     0.1582     0.1604          1          1          1          1     0.9427          1 
  19    rs77651205     0.1582     0.1604          1          1          1          1     0.9427          1 
  19   rs201369410     0.1582     0.1604          1          1          1          1     0.9427          1 
  19   rs138931409     0.1582     0.1604          1          1          1          1     0.9427          1 
  19   rs114355585     0.1582     0.1604          1          1          1          1     0.9427          1 
  19   rs146377444     0.1582     0.1604          1          1          1          1     0.9427          1 
  19    rs76374791     0.1582     0.1604          1          1          1          1     0.9427          1 
  19   rs115827368     0.1582     0.1604          1          1          1          1     0.9427          1 
  19   rs116369995     0.1582     0.1604          1          1          1          1     0.9427          1 
  19   rs201164943     0.1582     0.1604          1          1          1          1     0.9427          1 
  19    rs76269247     0.1582     0.1604          1          1          1          1     0.9427          1 
  19   rs141698133     0.1582     0.1604          1          1          1          1     0.9427          1 
  19   rs150542094     0.1582     0.1604          1          1          1          1     0.9427          1 
  19    rs77539869     0.1582     0.1604          1          1          1          1     0.9427          1 
  19    rs11292032     0.1582     0.1604          1          1          1          1     0.9427          1 
  19    rs62113380     0.1582     0.1604          1          1          1          1     0.9427          1 
  19    rs34222003     0.1584     0.1606          1          1          1          1     0.9427          1 
  19     rs2118706     0.1586     0.1608          1          1          1          1     0.9427          1 
  19   rs549060946     0.1587     0.1609          1          1          1          1     0.9427          1 
  19    rs78256050     0.1587     0.1609          1          1          1          1     0.9427          1 
  19     rs7246346     0.1587     0.1609          1          1          1          1     0.9427          1 
  19    rs73492809     0.1587     0.1609          1          1          1          1     0.9427          1 
  19     rs4804403     0.1587     0.1609          1          1          1          1     0.9427          1 
  19     rs8103574      0.159     0.1612          1          1          1          1     0.9427          1 
  19    rs10421567     0.1591     0.1613          1          1          1          1     0.9427          1 
  19    rs10411608     0.1591     0.1613          1          1          1          1     0.9427          1 
  19     rs1833776     0.1591     0.1613          1          1          1          1     0.9427          1 
  19    rs11666866     0.1591     0.1613          1          1          1          1     0.9427          1 
  19   rs538283084     0.1591     0.1613          1          1          1          1     0.9427          1 
  19    rs35020672     0.1591     0.1613          1          1          1          1     0.9427          1 
  19    rs12985273     0.1592     0.1614          1          1          1          1     0.9427          1 
  19     rs2967636     0.1594     0.1616          1          1          1          1     0.9427          1 
  19    rs60806618     0.1595     0.1617          1          1          1          1     0.9427          1 
  19   rs111438314     0.1595     0.1617          1          1          1          1     0.9427          1 
  19    rs61203785     0.1597     0.1619          1          1          1          1     0.9427          1 
  19     rs4804279     0.1597     0.1619          1          1          1          1     0.9427          1 
  19   rs116363554     0.1601     0.1623          1          1          1          1     0.9427          1 
  19   rs576265630     0.1602     0.1624          1          1          1          1     0.9427          1 
  19   rs377065880     0.1605     0.1627          1          1          1          1     0.9427          1 
  19    rs62118874     0.1605     0.1627          1          1          1          1     0.9427          1 
  19    rs73924362     0.1605     0.1627          1          1          1          1     0.9427          1 
  19    rs17159572     0.1605     0.1627          1          1          1          1     0.9427          1 
  19   rs372044901     0.1606     0.1628          1          1          1          1     0.9427          1 
  19    rs34986624     0.1607     0.1629          1          1          1          1     0.9427          1 
  19     rs1054060      0.161     0.1632          1          1          1          1     0.9427          1 
  19     rs1614492      0.161     0.1632          1          1          1          1     0.9427          1 
  19     rs8102009      0.161     0.1632          1          1          1          1     0.9427          1 
  19    rs11085204      0.161     0.1632          1          1          1          1     0.9427          1 
  19    rs10853998      0.161     0.1632          1          1          1          1     0.9427          1 
  19    rs11667611     0.1611     0.1633          1          1          1          1     0.9427          1 
  19     rs2019092     0.1611     0.1633          1          1          1          1     0.9427          1 
  19   rs147713220     0.1612     0.1634          1          1          1          1     0.9427          1 
  19      rs571497     0.1615     0.1637          1          1          1          1     0.9427          1 
  19    rs10416731     0.1615     0.1637          1          1          1          1     0.9427          1 
  19    rs10405515     0.1615     0.1637          1          1          1          1     0.9427          1 
  19   rs138502153     0.1616     0.1638          1          1          1          1     0.9427          1 
  19   rs111669161     0.1616     0.1638          1          1          1          1     0.9427          1 
  19   rs113612963     0.1616     0.1639          1          1          1          1     0.9427          1 
  19    rs73002140     0.1617     0.1639          1          1          1          1     0.9427          1 
  19    rs79348329     0.1618     0.1641          1          1          1          1     0.9427          1 
  19    rs12462240     0.1619     0.1641          1          1          1          1     0.9427          1 
  19    rs35341497     0.1619     0.1641          1          1          1          1     0.9427          1 
  19    rs73016089     0.1619     0.1641          1          1          1          1     0.9427          1 
  19   rs141817260     0.1619     0.1641          1          1          1          1     0.9427          1 
  19    rs73018109     0.1619     0.1641          1          1          1          1     0.9427          1 
  19    rs73018116     0.1619     0.1641          1          1          1          1     0.9427          1 
  19     rs7258213     0.1619     0.1641          1          1          1          1     0.9427          1 
  19     rs7255646     0.1619     0.1641          1          1          1          1     0.9427          1 
  19   rs145695001     0.1619     0.1641          1          1          1          1     0.9427          1 
  19   rs112418163     0.1619     0.1641          1          1          1          1     0.9427          1 
  19    rs73018147     0.1619     0.1641          1          1          1          1     0.9427          1 
  19   rs138695560     0.1619     0.1641          1          1          1          1     0.9427          1 
  19    rs73018151     0.1619     0.1641          1          1          1          1     0.9427          1 
  19    rs73018170     0.1619     0.1641          1          1          1          1     0.9427          1 
  19     rs2335941     0.1619     0.1641          1          1          1          1     0.9427          1 
  19     rs2112525     0.1619     0.1641          1          1          1          1     0.9427          1 
  19   rs546941653     0.1619     0.1641          1          1          1          1     0.9427          1 
  19     rs1036219     0.1619     0.1641          1          1          1          1     0.9427          1 
  19    rs73018184     0.1619     0.1641          1          1          1          1     0.9427          1 
  19    rs60851308     0.1619     0.1641          1          1          1          1     0.9427          1 
  19   rs117336096     0.1619     0.1641          1          1          1          1     0.9427          1 
  19   rs111277603     0.1619     0.1641          1          1          1          1     0.9427          1 
  19     rs1821273     0.1619     0.1641          1          1          1          1     0.9427          1 
  19    rs73020108     0.1619     0.1641          1          1          1          1     0.9427          1 
  19   rs577406815     0.1619     0.1641          1          1          1          1     0.9427          1 
  19    rs76731036     0.1619     0.1641          1          1          1          1     0.9427          1 
  19    rs73020125     0.1619     0.1641          1          1          1          1     0.9427          1 
  19    rs77145439     0.1619     0.1641          1          1          1          1     0.9427          1 
  19   rs139482696     0.1619     0.1641          1          1          1          1     0.9427          1 
  19   rs150557628     0.1619     0.1641          1          1          1          1     0.9427          1 
  19   rs141870819     0.1619     0.1641          1          1          1          1     0.9427          1 
  19   rs539301382     0.1619     0.1641          1          1          1          1     0.9427          1 
  19    rs12462198     0.1619     0.1641          1          1          1          1     0.9427          1 
  19    rs12460992     0.1619     0.1641          1          1          1          1     0.9427          1 
  19   rs116116602     0.1619     0.1641          1          1          1          1     0.9427          1 
  19    rs12461013     0.1619     0.1641          1          1          1          1     0.9427          1 
  19    rs12461031     0.1619     0.1641          1          1          1          1     0.9427          1 
  19   rs146938154     0.1619     0.1641          1          1          1          1     0.9427          1 
  19   rs150957999     0.1619     0.1641          1          1          1          1     0.9427          1 
  19      rs971366     0.1619     0.1641          1          1          1          1     0.9427          1 
  19      rs971368     0.1619     0.1641          1          1          1          1     0.9427          1 
  19   rs147155633     0.1619     0.1641          1          1          1          1     0.9427          1 
  19    rs73020147     0.1619     0.1641          1          1          1          1     0.9427          1 
  19   rs111685642     0.1619     0.1641          1          1          1          1     0.9427          1 
  19    rs11671218     0.1619     0.1641          1          1          1          1     0.9427          1 
  19    rs73020154     0.1619     0.1641          1          1          1          1     0.9427          1 
  19    rs73020159     0.1619     0.1641          1          1          1          1     0.9427          1 
  19   rs114845678     0.1619     0.1641          1          1          1          1     0.9427          1 
  19    rs12461835     0.1619     0.1641          1          1          1          1     0.9427          1 
  19    rs12461516     0.1619     0.1641          1          1          1          1     0.9427          1 
  19    rs73002109     0.1619     0.1641          1          1          1          1     0.9427          1 
  19    rs73002112     0.1619     0.1641          1          1          1          1     0.9427          1 
  19    rs73002113     0.1619     0.1641          1          1          1          1     0.9427          1 
  19   rs143226104     0.1619     0.1641          1          1          1          1     0.9427          1 
  19   rs140506328     0.1619     0.1641          1          1          1          1     0.9427          1 
  19   rs141003177     0.1619     0.1641          1          1          1          1     0.9427          1 
  19   rs141207093     0.1619     0.1641          1          1          1          1     0.9427          1 
  19   rs202091939     0.1619     0.1641          1          1          1          1     0.9427          1 
  19   rs145720184     0.1619     0.1641          1          1          1          1     0.9427          1 
  19    rs12462421     0.1619     0.1641          1          1          1          1     0.9427          1 
  19    rs12462997     0.1619     0.1641          1          1          1          1     0.9427          1 
  19    rs73002117     0.1619     0.1641          1          1          1          1     0.9427          1 
  19   rs112580880     0.1619     0.1641          1          1          1          1     0.9427          1 
  19   rs112760536     0.1619     0.1641          1          1          1          1     0.9427          1 
  19    rs73002126     0.1619     0.1641          1          1          1          1     0.9427          1 
  19    rs73002131     0.1619     0.1641          1          1          1          1     0.9427          1 
  19    rs73002138     0.1619     0.1641          1          1          1          1     0.9427          1 
  19     rs8108553     0.1619     0.1641          1          1          1          1     0.9427          1 
  19   rs116795913     0.1619     0.1641          1          1          1          1     0.9427          1 
  19   rs137917394     0.1619     0.1641          1          1          1          1     0.9427          1 
  19    rs73002155     0.1619     0.1641          1          1          1          1     0.9427          1 
  19   rs113458959     0.1619     0.1641          1          1          1          1     0.9427          1 
  19   rs117760712     0.1619     0.1641          1          1          1          1     0.9427          1 
  19    rs77764316     0.1619     0.1641          1          1          1          1     0.9427          1 
  19   rs112050185     0.1619     0.1641          1          1          1          1     0.9427          1 
  19    rs73004353     0.1619     0.1641          1          1          1          1     0.9427          1 
  19    rs12460898     0.1619     0.1641          1          1          1          1     0.9427          1 
  19     rs1141153     0.1619     0.1641          1          1          1          1     0.9427          1 
  19    rs73006358     0.1619     0.1641          1          1          1          1     0.9427          1 
  19     rs1559200     0.1619     0.1641          1          1          1          1     0.9427          1 
  19    rs73006369     0.1619     0.1641          1          1          1          1     0.9427          1 
  19    rs12460745     0.1619     0.1641          1          1          1          1     0.9427          1 
  19     rs1115478     0.1619     0.1641          1          1          1          1     0.9427          1 
  19   rs148055651      0.162     0.1642          1          1          1          1     0.9427          1 
  19    rs11878457      0.162     0.1642          1          1          1          1     0.9427          1 
  19     rs7255362      0.162     0.1642          1          1          1          1     0.9427          1 
  19   rs116255807      0.162     0.1642          1          1          1          1     0.9427          1 
  19      rs778810     0.1621     0.1643          1          1          1          1     0.9427          1 
  19   rs148112183     0.1621     0.1643          1          1          1          1     0.9427          1 
  19   rs112313064     0.1621     0.1643          1          1          1          1     0.9427          1 
  19    rs11667816     0.1622     0.1644          1          1          1          1     0.9427          1 
  19    rs76224268     0.1623     0.1645          1          1          1          1     0.9427          1 
  19   rs144583511     0.1623     0.1645          1          1          1          1     0.9427          1 
  19   rs114551987     0.1623     0.1645          1          1          1          1     0.9427          1 
  19    rs59041779     0.1623     0.1645          1          1          1          1     0.9427          1 
  19   rs116326422     0.1623     0.1645          1          1          1          1     0.9427          1 
  19    rs10412549     0.1623     0.1645          1          1          1          1     0.9427          1 
  19    rs74796908     0.1624     0.1646          1          1          1          1     0.9427          1 
  19   rs115812514     0.1624     0.1646          1          1          1          1     0.9427          1 
  19   rs147256591     0.1624     0.1646          1          1          1          1     0.9427          1 
  19   rs140581676     0.1624     0.1646          1          1          1          1     0.9427          1 
  19     rs6603151     0.1626     0.1648          1          1          1          1     0.9427          1 
  19    rs17271952     0.1626     0.1648          1          1          1          1     0.9427          1 
  19     rs7247224     0.1627     0.1649          1          1          1          1     0.9427          1 
  19     rs7251416     0.1627     0.1649          1          1          1          1     0.9427          1 
  19     rs1469079     0.1628      0.165          1          1          1          1     0.9427          1 
  19     rs2015157     0.1628      0.165          1          1          1          1     0.9427          1 
  19   rs148155052     0.1628     0.1651          1          1          1          1     0.9427          1 
  19     rs7250254     0.1631     0.1653          1          1          1          1     0.9427          1 
  19     rs7253794     0.1631     0.1653          1          1          1          1     0.9427          1 
  19     rs4807877     0.1631     0.1653          1          1          1          1     0.9427          1 
  19    rs60507991     0.1631     0.1653          1          1          1          1     0.9427          1 
  19    rs57928945     0.1631     0.1653          1          1          1          1     0.9427          1 
  19     rs8113328     0.1631     0.1653          1          1          1          1     0.9427          1 
  19   rs538521130     0.1632     0.1654          1          1          1          1     0.9427          1 
  19     rs7250313     0.1633     0.1655          1          1          1          1     0.9427          1 
  19      rs466123     0.1633     0.1655          1          1          1          1     0.9427          1 
  19    rs67574373     0.1633     0.1656          1          1          1          1     0.9427          1 
  19    rs28627476     0.1635     0.1657          1          1          1          1     0.9427          1 
  19    rs60293701     0.1637     0.1659          1          1          1          1     0.9427          1 
  19    rs73503755     0.1637     0.1659          1          1          1          1     0.9427          1 
  19    rs34246032     0.1638      0.166          1          1          1          1     0.9427          1 
  19     rs4807883     0.1638     0.1661          1          1          1          1     0.9427          1 
  19     rs8110777     0.1639     0.1662          1          1          1          1     0.9427          1 
  19   rs545747845      0.164     0.1662          1          1          1          1     0.9427          1 
  19   rs532074390      0.164     0.1662          1          1          1          1     0.9427          1 
  19    rs71175833      0.164     0.1662          1          1          1          1     0.9427          1 
  19   rs201760136      0.164     0.1662          1          1          1          1     0.9427          1 
  19    rs78882681     0.1641     0.1663          1          1          1          1     0.9427          1 
  19    rs79203755     0.1641     0.1663          1          1          1          1     0.9427          1 
  19   rs112717094     0.1641     0.1663          1          1          1          1     0.9427          1 
  19    rs57587967     0.1641     0.1663          1          1          1          1     0.9427          1 
  19    rs56276160     0.1641     0.1663          1          1          1          1     0.9427          1 
  19    rs55904221     0.1641     0.1663          1          1          1          1     0.9427          1 
  19    rs57037252     0.1641     0.1663          1          1          1          1     0.9427          1 
  19    rs59204736     0.1641     0.1663          1          1          1          1     0.9427          1 
  19    rs58580615     0.1641     0.1663          1          1          1          1     0.9427          1 
  19    rs73920737     0.1641     0.1663          1          1          1          1     0.9427          1 
  19    rs73920738     0.1641     0.1663          1          1          1          1     0.9427          1 
  19    rs73920739     0.1641     0.1663          1          1          1          1     0.9427          1 
  19    rs55887608     0.1641     0.1663          1          1          1          1     0.9427          1 
  19    rs12327892     0.1643     0.1665          1          1          1          1     0.9437          1 
  19     rs7253697     0.1643     0.1666          1          1          1          1     0.9437          1 
  19     rs8104528     0.1644     0.1666          1          1          1          1     0.9437          1 
  19    rs11669559     0.1645     0.1667          1          1          1          1     0.9442          1 
  19   rs572240648     0.1647     0.1669          1          1          1          1     0.9444          1 
  19    rs12609647     0.1647     0.1669          1          1          1          1     0.9444          1 
  19    rs77927328     0.1647     0.1669          1          1          1          1     0.9444          1 
  19    rs56036274     0.1652     0.1675          1          1          1          1     0.9467          1 
  19     rs7250400     0.1653     0.1676          1          1          1          1     0.9467          1 
  19    rs35333884     0.1653     0.1676          1          1          1          1     0.9467          1 
  19    rs34799738     0.1653     0.1676          1          1          1          1     0.9467          1 
  19   rs150189017     0.1655     0.1677          1          1          1          1     0.9467          1 
  19   rs148917761     0.1658      0.168          1          1          1          1     0.9467          1 
  19    rs59618823     0.1658      0.168          1          1          1          1     0.9467          1 
  19    rs58627819     0.1658      0.168          1          1          1          1     0.9467          1 
  19     rs4134813     0.1658      0.168          1          1          1          1     0.9467          1 
  19     rs3760676     0.1658      0.168          1          1          1          1     0.9467          1 
  19    rs11260004     0.1658      0.168          1          1          1          1     0.9467          1 
  19     rs3760677     0.1658      0.168          1          1          1          1     0.9467          1 
  19    rs11882197     0.1658      0.168          1          1          1          1     0.9467          1 
  19     rs3097356     0.1658      0.168          1          1          1          1     0.9467          1 
  19   rs530127619      0.166     0.1682          1          1          1          1     0.9471          1 
  19   rs565908469      0.166     0.1682          1          1          1          1     0.9471          1 
  19    rs11259992     0.1661     0.1684          1          1          1          1     0.9479          1 
  19   rs144010883     0.1664     0.1686          1          1          1          1     0.9486          1 
  19    rs34747150     0.1664     0.1686          1          1          1          1     0.9486          1 
  19    rs10427003     0.1669     0.1692          1          1          1          1     0.9504          1 
  19    rs73497616     0.1669     0.1692          1          1          1          1     0.9504          1 
  19    rs11666268     0.1669     0.1692          1          1          1          1     0.9504          1 
  19    rs35101205     0.1669     0.1692          1          1          1          1     0.9504          1 
  19    rs35427227     0.1669     0.1692          1          1          1          1     0.9504          1 
  19   rs113082862     0.1674     0.1696          1          1          1          1     0.9516          1 
  19    rs35126523     0.1674     0.1696          1          1          1          1     0.9516          1 
  19    rs79841990     0.1676     0.1699          1          1          1          1     0.9516          1 
  19     rs3786686     0.1677       0.17          1          1          1          1     0.9516          1 
  19    rs59455482     0.1678     0.1701          1          1          1          1     0.9516          1 
  19     rs8107928     0.1678     0.1701          1          1          1          1     0.9516          1 
  19     rs6510961     0.1678     0.1701          1          1          1          1     0.9516          1 
  19     rs6510962     0.1678     0.1701          1          1          1          1     0.9516          1 
  19   rs112314402     0.1678     0.1701          1          1          1          1     0.9516          1 
  19   rs111286010     0.1678     0.1701          1          1          1          1     0.9516          1 
  19   rs112998618     0.1678     0.1701          1          1          1          1     0.9516          1 
  19   rs563371070     0.1678     0.1701          1          1          1          1     0.9516          1 
  19    rs11326216     0.1679     0.1701          1          1          1          1     0.9516          1 
  19    rs73920757     0.1681     0.1704          1          1          1          1     0.9516          1 
  19     rs7254016     0.1681     0.1704          1          1          1          1     0.9516          1 
  19     rs8105634     0.1681     0.1704          1          1          1          1     0.9516          1 
  19    rs58140213     0.1681     0.1704          1          1          1          1     0.9516          1 
  19    rs59277258     0.1681     0.1704          1          1          1          1     0.9516          1 
  19    rs10411974     0.1683     0.1705          1          1          1          1     0.9516          1 
  19    rs11569450     0.1683     0.1705          1          1          1          1     0.9516          1 
  19     rs2918317     0.1683     0.1706          1          1          1          1     0.9516          1 
  19     rs2967717     0.1683     0.1706          1          1          1          1     0.9516          1 
  19     rs2967716     0.1683     0.1706          1          1          1          1     0.9516          1 
  19     rs2967715     0.1683     0.1706          1          1          1          1     0.9516          1 
  19   rs150234576     0.1687      0.171          1          1          1          1     0.9521          1 
  19    rs72994557     0.1689     0.1712          1          1          1          1     0.9521          1 
  19    rs12610686     0.1695     0.1718          1          1          1          1     0.9521          1 
  19    rs73490726     0.1695     0.1718          1          1          1          1     0.9521          1 
  19   rs556893284     0.1698     0.1721          1          1          1          1     0.9521          1 
  19    rs11881086     0.1698     0.1721          1          1          1          1     0.9521          1 
  19      rs428020     0.1698     0.1721          1          1          1          1     0.9521          1 
  19    rs11669411       0.17     0.1722          1          1          1          1     0.9521          1 
  19     rs2279040       0.17     0.1723          1          1          1          1     0.9521          1 
  19     rs2279042       0.17     0.1723          1          1          1          1     0.9521          1 
  19     rs7260417     0.1704     0.1726          1          1          1          1     0.9521          1 
  19   rs562549260     0.1704     0.1727          1          1          1          1     0.9521          1 
  19    rs60022769     0.1705     0.1728          1          1          1          1     0.9521          1 
  19    rs55633684     0.1705     0.1728          1          1          1          1     0.9521          1 
  19    rs10406986     0.1705     0.1728          1          1          1          1     0.9521          1 
  19    rs10413351     0.1705     0.1728          1          1          1          1     0.9521          1 
  19     rs7251643     0.1705     0.1728          1          1          1          1     0.9521          1 
  19    rs10403113     0.1705     0.1728          1          1          1          1     0.9521          1 
  19   rs113284340     0.1705     0.1728          1          1          1          1     0.9521          1 
  19   rs148558424     0.1705     0.1728          1          1          1          1     0.9521          1 
  19    rs72986530     0.1705     0.1728          1          1          1          1     0.9521          1 
  19    rs10420047     0.1705     0.1728          1          1          1          1     0.9521          1 
  19    rs10407292     0.1705     0.1728          1          1          1          1     0.9521          1 
  19    rs10414729     0.1705     0.1728          1          1          1          1     0.9521          1 
  19    rs11298508     0.1705     0.1728          1          1          1          1     0.9521          1 
  19    rs12327893     0.1707     0.1729          1          1          1          1     0.9521          1 
  19    rs58629413     0.1707      0.173          1          1          1          1     0.9521          1 
  19    rs13344227     0.1708     0.1731          1          1          1          1     0.9521          1 
  19    rs10418808     0.1708     0.1731          1          1          1          1     0.9521          1 
  19     rs4804070      0.171     0.1732          1          1          1          1     0.9521          1 
  19   rs201538635     0.1712     0.1734          1          1          1          1     0.9521          1 
  19     rs7254397     0.1714     0.1736          1          1          1          1     0.9521          1 
  19   rs146945675     0.1715     0.1738          1          1          1          1     0.9521          1 
  19     rs3826798     0.1715     0.1738          1          1          1          1     0.9521          1 
  19     rs2305927     0.1715     0.1738          1          1          1          1     0.9521          1 
  19       rs10811     0.1715     0.1738          1          1          1          1     0.9521          1 
  19      rs331684     0.1715     0.1738          1          1          1          1     0.9521          1 
  19   rs537291756     0.1716     0.1739          1          1          1          1     0.9521          1 
  19    rs35096302     0.1716     0.1739          1          1          1          1     0.9521          1 
  19     rs7256646     0.1718      0.174          1          1          1          1     0.9521          1 
  19   rs114265483     0.1718     0.1741          1          1          1          1     0.9521          1 
  19   rs112501578     0.1721     0.1744          1          1          1          1     0.9521          1 
  19   rs138598198     0.1721     0.1744          1          1          1          1     0.9521          1 
  19    rs73922455     0.1724     0.1747          1          1          1          1     0.9521          1 
  19    rs73922458     0.1724     0.1747          1          1          1          1     0.9521          1 
  19    rs12973279     0.1726     0.1749          1          1          1          1     0.9521          1 
  19    rs11299975     0.1727      0.175          1          1          1          1     0.9521          1 
  19   rs116534951     0.1728     0.1751          1          1          1          1     0.9521          1 
  19    rs10407033     0.1729     0.1752          1          1          1          1     0.9521          1 
  19   rs116642666     0.1729     0.1752          1          1          1          1     0.9521          1 
  19    rs10421788     0.1737      0.176          1          1          1          1     0.9521          1 
  19   rs368474972     0.1738     0.1761          1          1          1          1     0.9521          1 
  19    rs10411889     0.1738     0.1761          1          1          1          1     0.9521          1 
  19   rs587773013     0.1739     0.1761          1          1          1          1     0.9521          1 
  19   rs113734046     0.1739     0.1762          1          1          1          1     0.9521          1 
  19   rs114866314      0.174     0.1763          1          1          1          1     0.9521          1 
  19   rs148278406     0.1741     0.1764          1          1          1          1     0.9521          1 
  19    rs59337126     0.1741     0.1764          1          1          1          1     0.9521          1 
  19    rs12979990     0.1742     0.1765          1          1          1          1     0.9521          1 
  19     rs2569401     0.1742     0.1765          1          1          1          1     0.9521          1 
  19   rs587710049     0.1742     0.1765          1          1          1          1     0.9521          1 
  19    rs78815175     0.1743     0.1766          1          1          1          1     0.9521          1 
  19    rs11671528     0.1744     0.1767          1          1          1          1     0.9521          1 
  19    rs62118937     0.1747     0.1769          1          1          1          1     0.9521          1 
  19     rs8108863     0.1747     0.1769          1          1          1          1     0.9521          1 
  19     rs1862456     0.1747     0.1769          1          1          1          1     0.9521          1 
  19    rs71179138     0.1747      0.177          1          1          1          1     0.9521          1 
  19   rs112385920     0.1749     0.1772          1          1          1          1     0.9521          1 
  19      rs890860     0.1751     0.1774          1          1          1          1     0.9521          1 
  19    rs80001883     0.1752     0.1775          1          1          1          1     0.9521          1 
  19    rs73494837     0.1753     0.1776          1          1          1          1     0.9521          1 
  19   rs564845387     0.1755     0.1778          1          1          1          1     0.9521          1 
  19     rs2967701     0.1758      0.178          1          1          1          1     0.9521          1 
  19    rs10425133     0.1759     0.1781          1          1          1          1     0.9521          1 
  19    rs10409131     0.1759     0.1781          1          1          1          1     0.9521          1 
  19     rs5826925     0.1759     0.1781          1          1          1          1     0.9521          1 
  19    rs12983155     0.1761     0.1784          1          1          1          1     0.9521          1 
  19   rs113466717     0.1764     0.1787          1          1          1          1     0.9521          1 
  19   rs111611035     0.1764     0.1787          1          1          1          1     0.9521          1 
  19   rs114466327     0.1765     0.1787          1          1          1          1     0.9521          1 
  19    rs78435972     0.1765     0.1788          1          1          1          1     0.9521          1 
  19    rs78194327     0.1765     0.1788          1          1          1          1     0.9521          1 
  19    rs79223302     0.1765     0.1788          1          1          1          1     0.9521          1 
  19    rs62109606     0.1766     0.1789          1          1          1          1     0.9521          1 
  19    rs34534077     0.1767      0.179          1          1          1          1     0.9521          1 
  19     rs4372799     0.1767      0.179          1          1          1          1     0.9521          1 
  19    rs28623590     0.1768     0.1791          1          1          1          1     0.9521          1 
  19     rs7252993     0.1768     0.1791          1          1          1          1     0.9521          1 
  19    rs35784220      0.177     0.1793          1          1          1          1     0.9521          1 
  19    rs34380919     0.1771     0.1794          1          1          1          1     0.9521          1 
  19    rs34734821     0.1771     0.1794          1          1          1          1     0.9521          1 
  19   rs202035660     0.1771     0.1794          1          1          1          1     0.9521          1 
  19      rs395909     0.1771     0.1794          1          1          1          1     0.9521          1 
  19    rs62111394     0.1772     0.1795          1          1          1          1     0.9521          1 
  19    rs10413489     0.1772     0.1795          1          1          1          1     0.9521          1 
  19   rs111623945     0.1772     0.1795          1          1          1          1     0.9521          1 
  19     rs2230208     0.1773     0.1796          1          1          1          1     0.9521          1 
  19   rs542351266     0.1773     0.1796          1          1          1          1     0.9521          1 
  19   rs562044198     0.1773     0.1796          1          1          1          1     0.9521          1 
  19     rs2230207     0.1773     0.1796          1          1          1          1     0.9521          1 
  19    rs11569448     0.1773     0.1796          1          1          1          1     0.9521          1 
  19    rs11569446     0.1773     0.1796          1          1          1          1     0.9521          1 
  19    rs60747136     0.1773     0.1796          1          1          1          1     0.9521          1 
  19   rs148470942     0.1774     0.1797          1          1          1          1     0.9521          1 
  19    rs11671314     0.1774     0.1797          1          1          1          1     0.9521          1 
  19   rs116237429     0.1775     0.1798          1          1          1          1     0.9521          1 
  19     rs2012175     0.1778     0.1801          1          1          1          1     0.9521          1 
  19   rs114772352     0.1779     0.1802          1          1          1          1     0.9521          1 
  19   rs139343055     0.1779     0.1802          1          1          1          1     0.9521          1 
  19   rs114220111     0.1781     0.1804          1          1          1          1     0.9521          1 
  19   rs146240311     0.1783     0.1806          1          1          1          1     0.9521          1 
  19     rs2100943     0.1785     0.1808          1          1          1          1     0.9521          1 
  19   rs575304121     0.1785     0.1809          1          1          1          1     0.9521          1 
  19   rs544422202     0.1785     0.1809          1          1          1          1     0.9521          1 
  19    rs57867330     0.1786     0.1809          1          1          1          1     0.9521          1 
  19    rs68119574     0.1786     0.1809          1          1          1          1     0.9521          1 
  19     rs8106212     0.1787      0.181          1          1          1          1     0.9521          1 
  19     rs2972581     0.1787      0.181          1          1          1          1     0.9521          1 
  19   rs113459316     0.1788     0.1811          1          1          1          1     0.9521          1 
  19   rs561569592     0.1788     0.1811          1          1          1          1     0.9521          1 
  19   rs113221301     0.1788     0.1811          1          1          1          1     0.9521          1 
  19     rs1433060     0.1795     0.1818          1          1          1          1     0.9521          1 
  19   rs144253763     0.1795     0.1818          1          1          1          1     0.9521          1 
  19    rs59685037     0.1796     0.1819          1          1          1          1     0.9521          1 
  19   rs113179419     0.1796     0.1819          1          1          1          1     0.9521          1 
  19   rs111476690     0.1796     0.1819          1          1          1          1     0.9521          1 
  19   rs112955745     0.1796     0.1819          1          1          1          1     0.9521          1 
  19   rs111467755     0.1796     0.1819          1          1          1          1     0.9521          1 
  19   rs113871388     0.1796     0.1819          1          1          1          1     0.9521          1 
  19   rs111480618     0.1796     0.1819          1          1          1          1     0.9521          1 
  19   rs111638245     0.1798     0.1821          1          1          1          1     0.9521          1 
  19    rs75581745       0.18     0.1823          1          1          1          1     0.9521          1 
  19   rs202128143     0.1801     0.1824          1          1          1          1     0.9521          1 
  19     rs3887594     0.1802     0.1825          1          1          1          1     0.9521          1 
  19   rs374698954     0.1803     0.1826          1          1          1          1     0.9521          1 
  19   rs587685420     0.1804     0.1827          1          1          1          1     0.9521          1 
  19     rs8100377     0.1805     0.1828          1          1          1          1     0.9521          1 
  19    rs62104839     0.1805     0.1829          1          1          1          1     0.9521          1 
  19      rs330881     0.1806     0.1829          1          1          1          1     0.9521          1 
  19      rs447684     0.1806     0.1829          1          1          1          1     0.9521          1 
  19   rs113216019     0.1806     0.1829          1          1          1          1     0.9521          1 
  19   rs201091740     0.1807      0.183          1          1          1          1     0.9521          1 
  19   rs200378713     0.1807      0.183          1          1          1          1     0.9521          1 
  19   rs113568492      0.181     0.1833          1          1          1          1     0.9521          1 
  19   rs143068870      0.181     0.1833          1          1          1          1     0.9521          1 
  19    rs78099705      0.181     0.1833          1          1          1          1     0.9521          1 
  19    rs75096035      0.181     0.1833          1          1          1          1     0.9521          1 
  19    rs76882869      0.181     0.1833          1          1          1          1     0.9521          1 
  19    rs80257388      0.181     0.1833          1          1          1          1     0.9521          1 
  19    rs77546369      0.181     0.1833          1          1          1          1     0.9521          1 
  19   rs146120488      0.181     0.1833          1          1          1          1     0.9521          1 
  19    rs77373430      0.181     0.1833          1          1          1          1     0.9521          1 
  19   rs115097389      0.181     0.1833          1          1          1          1     0.9521          1 
  19   rs150577074      0.181     0.1833          1          1          1          1     0.9521          1 
  19    rs77181559      0.181     0.1833          1          1          1          1     0.9521          1 
  19   rs137924894      0.181     0.1833          1          1          1          1     0.9521          1 
  19    rs75901532      0.181     0.1833          1          1          1          1     0.9521          1 
  19   rs115310443      0.181     0.1833          1          1          1          1     0.9521          1 
  19   rs116127898      0.181     0.1833          1          1          1          1     0.9521          1 
  19    rs78447388      0.181     0.1833          1          1          1          1     0.9521          1 
  19     rs1433061      0.181     0.1833          1          1          1          1     0.9521          1 
  19     rs8100403     0.1813     0.1837          1          1          1          1     0.9521          1 
  19    rs75984429     0.1814     0.1837          1          1          1          1     0.9521          1 
  19   rs147481433     0.1817      0.184          1          1          1          1     0.9521          1 
  19    rs57813284     0.1817      0.184          1          1          1          1     0.9521          1 
  19   rs141387061     0.1817      0.184          1          1          1          1     0.9521          1 
  19   rs139652199     0.1817      0.184          1          1          1          1     0.9521          1 
  19    rs58013564     0.1817      0.184          1          1          1          1     0.9521          1 
  19    rs35846694     0.1818     0.1842          1          1          1          1     0.9521          1 
  19    rs12976792     0.1818     0.1842          1          1          1          1     0.9521          1 
  19    rs12610760     0.1818     0.1842          1          1          1          1     0.9521          1 
  19    rs12981355     0.1818     0.1842          1          1          1          1     0.9521          1 
  19    rs12972739     0.1818     0.1842          1          1          1          1     0.9521          1 
  19    rs12971753     0.1818     0.1842          1          1          1          1     0.9521          1 
  19    rs72999517     0.1818     0.1842          1          1          1          1     0.9521          1 
  19   rs200096205     0.1818     0.1842          1          1          1          1     0.9521          1 
  19     rs8113500     0.1821     0.1845          1          1          1          1     0.9521          1 
  19   rs587629242     0.1822     0.1845          1          1          1          1     0.9521          1 
  19    rs73504714     0.1824     0.1847          1          1          1          1     0.9521          1 
  19   rs149479411     0.1824     0.1847          1          1          1          1     0.9521          1 
  19    rs73504722     0.1824     0.1847          1          1          1          1     0.9521          1 
  19    rs16979417     0.1824     0.1847          1          1          1          1     0.9521          1 
  19    rs73504747     0.1824     0.1847          1          1          1          1     0.9521          1 
  19   rs112678902     0.1826      0.185          1          1          1          1     0.9521          1 
  19   rs150491840     0.1827      0.185          1          1          1          1     0.9521          1 
  19    rs10411474      0.183     0.1853          1          1          1          1     0.9521          1 
  19    rs10416209      0.183     0.1853          1          1          1          1     0.9521          1 
  19   rs112977814      0.183     0.1853          1          1          1          1     0.9521          1 
  19    rs57114817      0.183     0.1853          1          1          1          1     0.9521          1 
  19    rs56750082      0.183     0.1853          1          1          1          1     0.9521          1 
  19   rs199866218     0.1831     0.1854          1          1          1          1     0.9521          1 
  19    rs12462244     0.1832     0.1855          1          1          1          1     0.9521          1 
  19    rs12975346     0.1836     0.1859          1          1          1          1     0.9521          1 
  19     rs7255382     0.1837      0.186          1          1          1          1     0.9521          1 
  19   rs111958793     0.1838     0.1861          1          1          1          1     0.9521          1 
  19   rs150353903     0.1838     0.1861          1          1          1          1     0.9521          1 
  19   rs138072164     0.1838     0.1861          1          1          1          1     0.9521          1 
  19   rs112450238     0.1838     0.1861          1          1          1          1     0.9521          1 
  19     rs2287911     0.1838     0.1861          1          1          1          1     0.9521          1 
  19     rs7252672     0.1838     0.1861          1          1          1          1     0.9521          1 
  19     rs7260602     0.1838     0.1861          1          1          1          1     0.9521          1 
  19    rs73550322     0.1838     0.1861          1          1          1          1     0.9521          1 
  19     rs8106855     0.1839     0.1862          1          1          1          1     0.9521          1 
  19     rs7253567     0.1839     0.1862          1          1          1          1     0.9521          1 
  19    rs10416635     0.1839     0.1862          1          1          1          1     0.9521          1 
  19    rs60006507     0.1839     0.1862          1          1          1          1     0.9521          1 
  19     rs8109717     0.1839     0.1862          1          1          1          1     0.9521          1 
  19   rs113483064     0.1839     0.1862          1          1          1          1     0.9521          1 
  19   rs111751275     0.1839     0.1862          1          1          1          1     0.9521          1 
  19   rs200110031      0.184     0.1863          1          1          1          1     0.9521          1 
  19     rs7257866     0.1842     0.1866          1          1          1          1     0.9521          1 
  19     rs4804455     0.1842     0.1866          1          1          1          1     0.9521          1 
  19     rs6510978     0.1842     0.1866          1          1          1          1     0.9521          1 
  19    rs10423156     0.1842     0.1866          1          1          1          1     0.9521          1 
  19      rs899205     0.1845     0.1868          1          1          1          1     0.9521          1 
  19     rs7258484     0.1846     0.1869          1          1          1          1     0.9521          1 
  19   rs140852142     0.1848     0.1871          1          1          1          1     0.9521          1 
  19      rs731773     0.1848     0.1871          1          1          1          1     0.9521          1 
  19    rs71942694     0.1848     0.1871          1          1          1          1     0.9521          1 
  19     rs2302222     0.1848     0.1871          1          1          1          1     0.9521          1 
  19    rs12984893     0.1848     0.1871          1          1          1          1     0.9521          1 
  19    rs12974931     0.1848     0.1871          1          1          1          1     0.9521          1 
  19   rs112510340     0.1849     0.1872          1          1          1          1     0.9521          1 
  19   rs200441355     0.1851     0.1874          1          1          1          1     0.9521          1 
  19    rs76226883     0.1851     0.1874          1          1          1          1     0.9521          1 
  19   rs191806984     0.1851     0.1874          1          1          1          1     0.9521          1 
  19   rs571321261     0.1852     0.1876          1          1          1          1     0.9521          1 
  19      rs452767     0.1853     0.1876          1          1          1          1     0.9521          1 
  19    rs76791995     0.1854     0.1877          1          1          1          1     0.9521          1 
  19   rs551492230     0.1854     0.1878          1          1          1          1     0.9521          1 
  19    rs12611080     0.1855     0.1879          1          1          1          1     0.9521          1 
  19    rs12611379     0.1855     0.1879          1          1          1          1     0.9521          1 
  19    rs58706158     0.1856     0.1879          1          1          1          1     0.9521          1 
  19    rs71925452     0.1856     0.1879          1          1          1          1     0.9521          1 
  19     rs2067089     0.1856     0.1879          1          1          1          1     0.9521          1 
  19     rs8100797     0.1857      0.188          1          1          1          1     0.9521          1 
  19     rs8101008     0.1857      0.188          1          1          1          1     0.9521          1 
  19    rs12460410     0.1857      0.188          1          1          1          1     0.9521          1 
  19    rs11085238     0.1857      0.188          1          1          1          1     0.9521          1 
  19    rs10411082     0.1857      0.188          1          1          1          1     0.9521          1 
  19    rs58441954     0.1857      0.188          1          1          1          1     0.9521          1 
  19   rs143474417     0.1857      0.188          1          1          1          1     0.9521          1 
  19     rs2591593     0.1858     0.1881          1          1          1          1     0.9521          1 
  19     rs2547072     0.1858     0.1881          1          1          1          1     0.9521          1 
  19     rs2547073     0.1858     0.1881          1          1          1          1     0.9521          1 
  19      rs953551     0.1858     0.1881          1          1          1          1     0.9521          1 
  19     rs2591594     0.1858     0.1881          1          1          1          1     0.9521          1 
  19     rs2547074     0.1858     0.1881          1          1          1          1     0.9521          1 
  19     rs2547075     0.1858     0.1881          1          1          1          1     0.9521          1 
  19     rs2547076     0.1858     0.1881          1          1          1          1     0.9521          1 
  19     rs2591595     0.1858     0.1881          1          1          1          1     0.9521          1 
  19     rs2591596     0.1858     0.1881          1          1          1          1     0.9521          1 
  19     rs1862461     0.1858     0.1881          1          1          1          1     0.9521          1 
  19     rs1862462     0.1858     0.1881          1          1          1          1     0.9521          1 
  19     rs2591597     0.1858     0.1881          1          1          1          1     0.9521          1 
  19     rs2547077     0.1858     0.1881          1          1          1          1     0.9521          1 
  19     rs2547078     0.1858     0.1881          1          1          1          1     0.9521          1 
  19     rs2547079     0.1858     0.1881          1          1          1          1     0.9521          1 
  19     rs2431795     0.1858     0.1881          1          1          1          1     0.9521          1 
  19     rs2431794     0.1858     0.1881          1          1          1          1     0.9521          1 
  19     rs7408937     0.1858     0.1881          1          1          1          1     0.9521          1 
  19     rs2431793     0.1858     0.1881          1          1          1          1     0.9521          1 
  19     rs7408459     0.1858     0.1881          1          1          1          1     0.9521          1 
  19     rs2431792     0.1858     0.1881          1          1          1          1     0.9521          1 
  19    rs34817741     0.1858     0.1881          1          1          1          1     0.9521          1 
  19     rs2591598     0.1858     0.1881          1          1          1          1     0.9521          1 
  19     rs2591599     0.1858     0.1881          1          1          1          1     0.9521          1 
  19     rs2441034     0.1858     0.1881          1          1          1          1     0.9521          1 
  19     rs7257729     0.1859     0.1883          1          1          1          1     0.9521          1 
  19    rs17160151      0.186     0.1884          1          1          1          1     0.9521          1 
  19    rs10417404     0.1861     0.1884          1          1          1          1     0.9521          1 
  19    rs10406466     0.1861     0.1884          1          1          1          1     0.9521          1 
  19    rs10407113     0.1861     0.1884          1          1          1          1     0.9521          1 
  19   rs116224160     0.1861     0.1884          1          1          1          1     0.9521          1 
  19    rs10408575     0.1861     0.1884          1          1          1          1     0.9521          1 
  19   rs142659622     0.1861     0.1884          1          1          1          1     0.9521          1 
  19    rs80322456     0.1861     0.1884          1          1          1          1     0.9521          1 
  19    rs28576836     0.1861     0.1884          1          1          1          1     0.9521          1 
  19    rs10048565     0.1861     0.1884          1          1          1          1     0.9521          1 
  19   rs116840072     0.1861     0.1884          1          1          1          1     0.9521          1 
  19    rs13353339     0.1861     0.1884          1          1          1          1     0.9521          1 
  19    rs13353284     0.1861     0.1884          1          1          1          1     0.9521          1 
  19    rs74588599     0.1861     0.1884          1          1          1          1     0.9521          1 
  19    rs13339744     0.1861     0.1884          1          1          1          1     0.9521          1 
  19    rs17159765     0.1861     0.1885          1          1          1          1     0.9521          1 
  19   rs543976483     0.1861     0.1885          1          1          1          1     0.9521          1 
  19   rs558411620     0.1861     0.1885          1          1          1          1     0.9521          1 
  19   rs560166823     0.1861     0.1885          1          1          1          1     0.9521          1 
  19    rs79120277     0.1861     0.1885          1          1          1          1     0.9521          1 
  19      rs344591     0.1862     0.1885          1          1          1          1     0.9521          1 
  19    rs13344928     0.1867     0.1891          1          1          1          1     0.9521          1 
  19   rs201476255     0.1868     0.1891          1          1          1          1     0.9521          1 
  19    rs55646376     0.1868     0.1891          1          1          1          1     0.9521          1 
  19   rs113293726      0.187     0.1893          1          1          1          1     0.9521          1 
  19    rs17438280      0.187     0.1893          1          1          1          1     0.9521          1 
  19   rs544294852      0.187     0.1894          1          1          1          1     0.9521          1 
  19   rs535257402     0.1871     0.1894          1          1          1          1     0.9521          1 
  19    rs80190568     0.1873     0.1896          1          1          1          1     0.9521          1 
  19      rs344592     0.1874     0.1897          1          1          1          1     0.9521          1 
  19    rs10413078     0.1874     0.1897          1          1          1          1     0.9521          1 
  19    rs28680825     0.1875     0.1898          1          1          1          1     0.9521          1 
  19      rs344552     0.1876       0.19          1          1          1          1     0.9521          1 
  19      rs344551     0.1876       0.19          1          1          1          1     0.9521          1 
  19   rs111492620     0.1877       0.19          1          1          1          1     0.9521          1 
  19    rs10414931     0.1877     0.1901          1          1          1          1     0.9521          1
[truncated: 1,674,109 more chars]
