# Supplementary material for: Cell-to-cell expression dispersion of B-cell surface proteins is linked to genetic variants in humans
Source: Commun Biol. 2020 Jul 3;3:346. doi: 10.1038/s42003-020-1075-1 (PMC7335051; doi:10.1038/s42003-020-1075-1)
Supplement: Supplementary file 4 — Supplementary Data 2 [file 42003_2020_1075_MOESM4_ESM.zip › Supplementary_Data_S2/plink-results-40LCLs/CD23_chr19_pro1/CD23_pro1_40_LCLs.qassoc.mperm]

 CHR           SNP         EMP1         EMP2 
  19   rs182840630       0.9842            1 
  19   rs544445641       0.7094            1 
  19   rs192156884       0.4637            1 
  19   rs200619331       0.4282            1 
  19    rs71892431       0.0415            1 
  19     rs3097894       0.0102            1 
  19   rs115200198       0.3327            1 
  19     rs2485272       0.0102            1 
  19   rs148465953       0.4637            1 
  19   rs115801704       0.8729            1 
  19     rs7257191     0.007299            1 
  19   rs147779689       0.1301            1 
  19   rs115477493       0.8294            1 
  19    rs11881309       0.2157            1 
  19     rs2485273       0.7604            1 
  19     rs2436497       0.7604            1 
  19   rs540503483       0.2636            1 
  19   rs141309403       0.1301            1 
  19   rs150388021      0.08969            1 
  19   rs113719826      0.09859            1 
  19     rs2446201       0.3327            1 
  19     rs2446202       0.7604            1 
  19   rs544647993       0.5453            1 
  19    rs12985299       0.1743            1 
  19     rs2436495       0.8744            1 
  19   rs192558256       0.9825            1 
  19   rs145076919       0.4022            1 
  19    rs75296851       0.4095            1 
  19     rs4377262       0.8744            1 
  19   rs116823342       0.1301            1 
  19     rs4606852       0.3261            1 
  19    rs12982357       0.8744            1 
  19    rs71172770       0.9524            1 
  19   rs530047941       0.3858            1 
  19   rs143884233       0.3768            1 
  19   rs111467240       0.7066            1 
  19   rs200314328       0.1301            1 
  19   rs113021450       0.7066            1 
  19     rs1026466       0.6285            1 
  19    rs35784220       0.1863            1 
  19     rs2436494       0.9056            1 
  19     rs7250134       0.6285            1 
  19   rs146268405       0.7066            1 
  19   rs138935258       0.1301            1 
  19   rs113138914       0.8076            1 
  19    rs10417703       0.6285            1 
  19   rs112059347       0.4022            1 
  19   rs116282598       0.8295            1 
  19    rs77584859       0.4022            1 
  19   rs111553826       0.8076            1 
  19    rs77395822       0.8076            1 
  19    rs77077278       0.3261            1 
  19     rs8100696       0.8295            1 
  19     rs2436493      0.05839            1 
  19     rs2446206        0.146            1 
  19     rs1973115        0.464            1 
  19   rs150370765       0.8295            1 
  19   rs111998644       0.6903            1 
  19     rs2017303        0.657            1 
  19   rs569344305       0.3112            1 
  19     rs2305925       0.2994            1 
  19    rs73548665       0.6903            1 
  19   rs111505087       0.6903            1 
  19   rs112444917       0.8076            1 
  19   rs147288905       0.3261            1 
  19   rs111283373        0.856            1 
  19   rs112876997       0.6903            1 
  19   rs544997602       0.3634            1 
  19   rs112549493       0.8489            1 
  19   rs145322928       0.1942            1 
  19   rs199782897       0.6019            1 
  19   rs147676389       0.2075            1 
  19   rs146945675       0.1786            1 
  19    rs10415436       0.3517            1 
  19     rs5826901       0.3104            1 
  19     rs2436490       0.4868            1 
  19     rs4533403       0.8519            1 
  19     rs4508530       0.8519            1 
  19    rs76081042       0.8919            1 
  19    rs10416402       0.2656            1 
  19   rs113252451       0.2656            1 
  19     rs4343404       0.2656            1 
  19     rs8106107       0.6911            1 
  19     rs8106226       0.4085            1 
  19     rs8106240       0.6911            1 
  19     rs8106687       0.0116            1 
  19   rs113399844       0.7291            1 
  19   rs112310449       0.6183            1 
  19   rs148694052       0.9825            1 
  19   rs146734254       0.8519            1 
  19   rs140331887       0.8295            1 
  19    rs35415311       0.8091            1 
  19   rs114478485       0.8295            1 
  19    rs74698582       0.4996            1 
  19   rs116094957       0.8519            1 
  19   rs114898173       0.8519            1 
  19     rs2446207       0.7238            1 
  19     rs2446208       0.7291            1 
  19    rs35262565       0.3305            1 
  19     rs2446209       0.9579            1 
  19    rs78160779       0.4996            1 
  19    rs10424996       0.2663            1 
  19    rs10404490       0.2663            1 
  19   rs115109202       0.4373            1 
  19   rs146900286       0.8519            1 
  19     rs2436489       0.7291            1 
  19     rs2446210       0.2609            1 
  19    rs74315694       0.2639            1 
  19     rs2446211       0.6593            1 
  19     rs3745640       0.2663            1 
  19    rs59904063       0.8489            1 
  19    rs10410693       0.7826            1 
  19     rs2446212       0.2609            1 
  19    rs73548694       0.3725            1 
  19    rs45459297       0.8489            1 
  19    rs60199162       0.5997            1 
  19    rs73920060       0.4095            1 
  19     rs3826798       0.1786            1 
  19    rs75393678       0.3261            1 
  19     rs8107987       0.4895            1 
  19     rs2446193       0.4085            1 
  19     rs2436488       0.4085            1 
  19   rs114071992       0.8295            1 
  19     rs2305927       0.1786            1 
  19       rs10811       0.1786            1 
  19     rs1128792       0.8091            1 
  19    rs75954858       0.4095            1 
  19   rs116702206       0.4515            1 
  19   rs569019695       0.9801            1 
  19   rs376282672       0.9801            1 
  19    rs73550307       0.3725            1 
  19    rs12610399       0.5116            1 
  19   rs141223640       0.5039            1 
  19   rs111408740       0.8548            1 
  19    rs66643563      0.08109            1 
  19     rs2926067       0.6847            1 
  19    rs10415058       0.5116            1 
  19   rs138196124       0.9206            1 
  19     rs2926066      0.08109            1 
  19   rs113682386       0.2588            1 
  19    rs28663100       0.0413            1 
  19   rs113312079      0.08109            1 
  19     rs2436487       0.1016            1 
  19     rs2436486       0.9296            1 
  19     rs2290777      0.05899            1 
  19   rs148972790       0.4996            1 
  19     rs2290776      0.08109            1 
  19    rs76792018       0.5606            1 
  19   rs115101089       0.4515            1 
  19     rs9917116      0.05899            1 
  19   rs111510107       0.3261            1 
  19   rs150181328       0.4373            1 
  19     rs4297808       0.4996            1 
  19     rs8101416      0.05899            1 
  19    rs73550319       0.4999            1 
  19   rs112986420       0.1093            1 
  19     rs2436485       0.5511            1 
  19     rs2446195      0.08109            1 
  19    rs78126441       0.9135            1 
  19    rs73550322       0.1826            1 
  19   rs147163358       0.4373            1 
  19   rs574627928       0.5039            1 
  19     rs2446196      0.08109            1 
  19   rs114711330       0.9135            1 
  19   rs113649884      0.08109            1 
  19     rs8111850       0.1376            1 
  19    rs73550380       0.4999            1 
  19   rs199509570       0.5145            1 
  19    rs57330009       0.3629            1 
  19   rs201824618       0.3629            1 
  19     rs8101614        0.021            1 
  19    rs72987150       0.0134            1 
  19   rs113348531       0.3629            1 
  19   rs144458355       0.3629            1 
  19   rs113082862       0.1613            1 
  19   rs373183784       0.6696            1 
  19   rs561261578       0.2639            1 
  19    rs11878476       0.0249            1 
  19      rs751992       0.6191            1 
  19   rs144411408       0.2639            1 
  19    rs10423645       0.9687            1 
  19    rs79045618      0.07099            1 
  19     rs2436531       0.3041            1 
  19     rs2446194       0.8572            1 
  19    rs11878665       0.8307            1 
  19    rs10404179       0.3514            1 
  19     rs2436532        0.366            1 
  19     rs2260187      0.06119            1 
  19    rs10413115      0.05869            1 
  19   rs141224048       0.9555            1 
  19     rs6510857       0.9687            1 
  19    rs57410351      0.07659            1 
  19   rs137956511       0.3916            1 
  19    rs10408406       0.2543            1 
  19    rs10414470       0.6154            1 
  19    rs12977437        0.937            1 
  19    rs10406481       0.9687            1 
  19    rs56288898       0.1807            1 
  19   rs149216849       0.9687            1 
  19    rs73920062       0.1807            1 
  19   rs552173582       0.0487            1 
  19    rs10688950       0.2633            1 
  19     rs7255607       0.1429            1 
  19   rs576824126       0.2144            1 
  19    rs73920063       0.1429            1 
  19    rs75833150       0.1429            1 
  19   rs146119881       0.2988            1 
  19    rs10423575       0.1429            1 
  19    rs57706581       0.0269            1 
  19    rs10424012       0.1429            1 
  19    rs10421619       0.1429            1 
  19    rs10401730       0.1429            1 
  19   rs114503593       0.7262            1 
  19    rs10404599      0.06069            1 
  19     rs4476279      0.07659            1 
  19   rs190587670       0.7615            1 
  19   rs561782359       0.9379            1 
  19    rs61027285      0.06069            1 
  19      rs898010       0.0308            1 
  19   rs144615328       0.2988            1 
  19     rs2436530       0.4459            1 
  19     rs1466326       0.6277            1 
  19    rs55745818       0.7011            1 
  19   rs368649123       0.1533            1 
  19   rs570492039       0.6876            1 
  19    rs68159132       0.8846            1 
  19     rs5826903       0.6277            1 
  19    rs12610749       0.4428            1 
  19   rs114500600       0.2488            1 
  19     rs8102202       0.0368            1 
  19   rs200014629       0.2988            1 
  19   rs113480602       0.6582            1 
  19     rs6510858       0.8919            1 
  19   rs112270862       0.7571            1 
  19   rs112047027       0.5264            1 
  19   rs562544125       0.3881            1 
  19   rs549551792       0.7757            1 
  19    rs60386129       0.8211            1 
  19   rs111850522       0.8211            1 
  19    rs75397041       0.0437            1 
  19   rs202128143       0.1817            1 
  19   rs139787145       0.1921            1 
  19   rs148378949       0.3881            1 
  19    rs74422372       0.6375            1 
  19   rs192855697       0.3881            1 
  19     rs2007774       0.8226            1 
  19     rs2007761       0.7599            1 
  19   rs200182058       0.6375            1 
  19     rs2336068       0.9064            1 
  19   rs557383692       0.8329            1 
  19   rs148487998       0.6375            1 
  19   rs112742683       0.6374            1 
  19    rs73552423       0.6375            1 
  19   rs140598402       0.6375            1 
  19    rs75694600       0.6551            1 
  19    rs28721898       0.6482            1 
  19     rs2446203       0.6845            1 
  19    rs55814356       0.7599            1 
  19    rs73920064       0.3935            1 
  19   rs138509270         0.64            1 
  19    rs28542390       0.6482            1 
  19   rs114965986       0.3881            1 
  19   rs113321396       0.6375            1 
  19    rs79582876        0.371            1 
  19    rs57800928       0.7811            1 
  19   rs112091285       0.3935            1 
  19    rs80020143       0.3251            1 
  19    rs72987170       0.7599            1 
  19    rs76444128       0.3935            1 
  19    rs11880922       0.4162            1 
  19    rs79008529      0.09339            1 
  19    rs11878862       0.9442            1 
  19    rs59447241       0.6641            1 
  19   rs151116256       0.3935            1 
  19   rs150950820       0.8329            1 
  19   rs201393824       0.4521            1 
  19   rs111430527       0.9726            1 
  19   rs113732036       0.4144            1 
  19    rs75708854       0.9564            1 
  19    rs60538197       0.4144            1 
  19   rs112956342       0.3854            1 
  19   rs112880059       0.4812            1 
  19    rs73920065       0.3093            1 
  19    rs59337126       0.1599            1 
  19   rs143077610       0.5875            1 
  19   rs144726938        0.599            1 
  19   rs149536835      0.09889            1 
  19    rs10422361       0.2003            1 
  19   rs372188986       0.9056            1 
  19    rs79390761       0.8007            1 
  19   rs192011105      0.05739            1 
  19   rs367727421      0.05739            1 
  19    rs10417568       0.4702            1 
  19    rs10416844       0.5557            1 
  19   rs532862172       0.8007            1 
  19   rs574429788       0.8237            1 
  19   rs188389805       0.6128            1 
  19   rs139143223       0.3998            1 
  19    rs72127155       0.5856            1 
  19     rs7252435       0.6529            1 
  19     rs3834829       0.5377            1 
  19    rs10411644       0.0129            1 
  19    rs79203077       0.0129            1 
  19   rs144020501       0.1246            1 
  19     rs1678851       0.1246            1 
  19     rs1614324       0.1246            1 
  19      rs778813       0.1246            1 
  19   rs187745880       0.4294            1 
  19      rs778812       0.1246            1 
  19     rs2436519       0.7687            1 
  19     rs4807813       0.0129            1 
  19     rs4807814       0.3316            1 
  19   rs199921063      0.07339            1 
  19      rs708688       0.1246            1 
  19    rs59637174       0.0228            1 
  19      rs708689       0.1246            1 
  19   rs139529488       0.0228            1 
  19    rs73554357       0.9056            1 
  19     rs3763046       0.0228            1 
  19   rs115287619     0.005899            1 
  19    rs73554359       0.6868            1 
  19    rs61731573       0.9056            1 
  19    rs71934499       0.1246            1 
  19    rs34182948       0.0228            1 
  19    rs28523462       0.0129            1 
  19   rs115240543       0.1151            1 
  19    rs28416984       0.0129            1 
  19    rs28481711       0.0228            1 
  19    rs28724571       0.0129            1 
  19     rs6510859       0.7026            1 
  19   rs190173225       0.0129            1 
  19   rs144970486       0.6128            1 
  19     rs1379868        0.153            1 
  19     rs8106995       0.0423            1 
  19     rs1622498       0.1286            1 
  19   rs143772327       0.0228            1 
  19   rs151082251       0.0228            1 
  19    rs76231074       0.0228            1 
  19   rs115043339       0.3998            1 
  19   rs114355552       0.0228            1 
  19    rs10775589       0.0423            1 
  19   rs112836591       0.6868            1 
  19   rs113189876       0.0049            1 
  19      rs778811       0.1018            1 
  19    rs10853991       0.8561            1 
  19      rs778810       0.1539            1 
  19   rs148112183       0.1539            1 
  19     rs8100656       0.0049            1 
  19    rs11666494       0.4161            1 
  19    rs73920067       0.3935            1 
  19      rs778809       0.1067            1 
  19   rs111912575       0.6868            1 
  19   rs181778413       0.0328            1 
  19    rs35845041       0.4161            1 
  19    rs12986368       0.4161            1 
  19      rs778806       0.1286            1 
  19   rs116794036       0.1304            1 
  19    rs61740561       0.6868            1 
  19   rs112313064       0.1539            1 
  19    rs17855739       0.0049            1 
  19    rs79359759       0.3935            1 
  19      rs778805       0.1355            1 
  19     rs9807877       0.3316            1 
  19     rs3916080       0.1304            1 
  19    rs73536616       0.6868            1 
  19     rs3859563       0.2025            1 
  19    rs10420107       0.1355            1 
  19   rs111342270       0.6868            1 
  19   rs112641207       0.6868            1 
  19    rs10402728       0.2856            1 
  19   rs113769774       0.6868            1 
  19    rs73536626       0.6868            1 
  19    rs34940903       0.4161            1 
  19    rs80053250       0.6868            1 
  19   rs113180603       0.6868            1 
  19    rs11305548        0.212            1 
  19    rs73536629       0.6868            1 
  19    rs17271883       0.1355            1 
  19    rs10403115       0.5284            1 
  19     rs5826905       0.4161            1 
  19   rs149138148       0.6128            1 
  19    rs12019136       0.0049            1 
  19   rs146989239        0.029            1 
  19   rs139999431       0.1162            1 
  19   rs145275499        0.211            1 
  19     rs1678849       0.5122            1 
  19    rs60383067       0.4161            1 
  19    rs35222081       0.4161            1 
  19     rs8101385       0.0173            1 
  19    rs73920069       0.3935            1 
  19     rs3760776       0.0391            1 
  19      rs708686       0.3197            1 
  19    rs10409772      0.06539            1 
  19   rs371330919       0.6445            1 
  19     rs3760775         0.49            1 
  19     rs3760774       0.4161            1 
  19     rs3760771       0.3894            1 
  19    rs12982233       0.4161            1 
  19    rs28381973       0.1014            1 
  19    rs28742595       0.8188            1 
  19      rs874232         0.49            1 
  19    rs28381969       0.1151            1 
  19   rs139326855       0.2548            1 
  19   rs137909900       0.3709            1 
  19   rs144569478       0.0436            1 
  19     rs3745635         0.49            1 
  19    rs28362463       0.0436            1 
  19      rs778986       0.5382            1 
  19      rs812936       0.5382            1 
  19    rs28362459         0.49            1 
  19    rs28362458       0.0436            1 
  19    rs11668191       0.1304            1 
  19      rs778987       0.3357            1 
  19     rs4807816       0.4161            1 
  19     rs4807052       0.4161            1 
  19   rs537757549       0.7162            1 
  19      rs809646        0.136            1 
  19     rs2561796        0.136            1 
  19     rs2637193        0.136            1 
  19   rs554274438       0.9913            1 
  19     rs2608892        0.136            1 
  19     rs2608893        0.136            1 
  19     rs2637194        0.136            1 
  19     rs2637195        0.136            1 
  19     rs2608894       0.5878            1 
  19    rs28742591       0.1486            1 
  19    rs28742588       0.3881            1 
  19    rs28742587       0.2765            1 
  19    rs28362447       0.0484            1 
  19    rs28362446       0.3881            1 
  19    rs73920070       0.6155            1 
  19     rs2306969       0.7897            1 
  19    rs28362437       0.6153            1 
  19    rs10406157       0.6225            1 
  19    rs10405209       0.8106            1 
  19    rs28742581         0.46            1 
  19     rs4807817       0.8378            1 
  19    rs11671428       0.6737            1 
  19    rs10418972       0.4921            1 
  19     rs4807818        0.753            1 
  19     rs4807819        0.753            1 
  19    rs35082514       0.6218            1 
  19    rs11671528       0.1653            1 
  19    rs34552692       0.2236            1 
  19    rs11671555       0.2236            1 
  19    rs58634952       0.0353            1 
  19    rs11882055       0.4242            1 
  19   rs576584223       0.5286            1 
  19   rs190151545        0.256            1 
  19    rs77559081       0.3931            1 
  19    rs57861181       0.8547            1 
  19    rs11668487       0.2608            1 
  19    rs12977833       0.6998            1 
  19    rs59822531       0.7249            1 
  19    rs58309625       0.8763            1 
  19    rs77880277        0.136            1 
  19     rs2608889        0.136            1 
  19     rs2637197       0.1871            1 
  19   rs113149612       0.2075            1 
  19     rs2608890       0.9223            1 
  19   rs115471385      0.08749            1 
  19    rs35939715       0.3714            1 
  19    rs56688182       0.2063            1 
  19     rs7254765       0.9689            1 
  19    rs12984439       0.5195            1 
  19   rs116810092       0.4171            1 
  19   rs114963941       0.4171            1 
  19    rs56351405       0.5784            1 
  19    rs55669463       0.1012            1 
  19   rs111244730       0.2474            1 
  19      rs778802        0.136            1 
  19      rs778803       0.7487            1 
  19    rs10414865       0.0254            1 
  19    rs73920071       0.3989            1 
  19      rs708687        0.002            1 
  19     rs8102917       0.8015            1 
  19     rs4807053       0.9332            1 
  19    rs11667943       0.3881            1 
  19   rs150375695       0.0123            1 
  19   rs112493073       0.1091            1 
  19    rs56254644       0.6233            1 
  19   rs114662403        0.014            1 
  19   rs116495662       0.8409            1 
  19    rs73538619       0.1026            1 
  19   rs146871836       0.8051            1 
  19   rs145837984       0.1094            1 
  19      rs778988       0.7332            1 
  19   rs112991382       0.0309            1 
  19    rs34406997       0.5713            1 
  19     rs7260208       0.1208            1 
  19    rs11085149       0.7332            1 
  19    rs73538629       0.1512            1 
  19    rs10406559       0.8718            1 
  19     rs7246884        0.704            1 
  19   rs151014743       0.2697            1 
  19    rs73538630       0.0309            1 
  19   rs150399952       0.5951            1 
  19    rs28753769       0.0132            1 
  19   rs112693648       0.8051            1 
  19      rs778975       0.2683            1 
  19    rs73538632       0.0448            1 
  19      rs778976       0.2538            1 
  19    rs13343470       0.2697            1 
  19   rs111856291       0.0309            1 
  19   rs543760607       0.1444            1 
  19    rs16993239       0.9191            1 
  19     rs7249219       0.5911            1 
  19     rs7259885       0.5911            1 
  19      rs778977       0.1945            1 
  19     rs6510860       0.6149            1 
  19    rs73538641       0.0309            1 
  19    rs73920072       0.5951            1 
  19    rs11322174        0.388            1 
  19    rs75784306       0.0309            1 
  19      rs778979       0.7332            1 
  19      rs778980       0.7332            1 
  19   rs113659374       0.1026            1 
  19     rs3892514       0.1026            1 
  19     rs3892515       0.1026            1 
  19     rs8108362       0.4711            1 
  19    rs77933818       0.2716            1 
  19    rs10426709       0.2697            1 
  19    rs73538652       0.0309            1 
  19    rs11881470       0.4711            1 
  19    rs73546550       0.0309            1 
  19     rs8101625        0.134            1 
  19      rs778982       0.4739            1 
  19      rs778983       0.7332            1 
  19     rs4807054       0.2943            1 
  19    rs28541500       0.5088            1 
  19      rs702065       0.7332            1 
  19    rs61730513       0.5907            1 
  19      rs778970        0.016            1 
  19    rs10412834       0.2697            1 
  19    rs59903004       0.2225            1 
  19      rs778971       0.4822            1 
  19      rs778972       0.7696            1 
  19     rs7256360       0.3487            1 
  19     rs7255893       0.3816            1 
  19     rs7255125       0.3816            1 
  19   rs137874001       0.4636            1 
  19     rs7256646       0.1804            1 
  19   rs148155052       0.1492            1 
  19    rs10404705       0.8436            1 
  19    rs58111488       0.0309            1 
  19   rs147466477       0.8089            1 
  19      rs778974       0.2325            1 
  19    rs56671476       0.3757            1 
  19    rs12984793       0.4318            1 
  19    rs73546566       0.0309            1 
  19    rs75621193       0.3074            1 
  19   rs552960113       0.2392            1 
  19    rs11666151       0.1052            1 
  19   rs142612013       0.1222            1 
  19   rs146828458        0.568            1 
  19   rs139228342       0.4197            1 
  19   rs143152443       0.4636            1 
  19   rs199701591       0.0389            1 
  19   rs148102730       0.5626            1 
  19     rs1674146       0.2488            1 
  19    rs12984289        0.417            1 
  19    rs34971496        0.417            1 
  19     rs1678854       0.4923            1 
  19    rs11355885       0.2645            1 
  19   rs142791611       0.6731            1 
  19    rs59068331       0.4287            1 
  19    rs60974710       0.4287            1 
  19     rs8108862        0.417            1 
  19    rs11442325       0.2488            1 
  19    rs28375314       0.4287            1 
  19   rs150446611       0.9404            1 
  19     rs1678855       0.6039            1 
  19     rs1678856       0.4923            1 
  19     rs1678857       0.4923            1 
  19     rs1674149       0.4987            1 
  19     rs1678858       0.7431            1 
  19    rs10407295       0.4284            1 
  19    rs10409306       0.4284            1 
  19    rs10407932       0.4284            1 
  19    rs12973503        0.417            1 
  19   rs112242666       0.6731            1 
  19     rs1678860       0.1052            1 
  19    rs11306508       0.1052            1 
  19    rs34764248       0.8469            1 
  19     rs1612621       0.1052            1 
  19     rs3865521        0.318            1 
  19     rs1614492        0.148            1 
  19    rs73546588       0.1372            1 
  19    rs10423970       0.4946            1 
  19     rs8109264       0.2488            1 
  19    rs10423418       0.4946            1 
  19    rs77205156       0.9404            1 
  19    rs10424279       0.4946            1 
  19    rs10425039       0.4946            1 
  19    rs10424683       0.4946            1 
  19    rs34261218       0.9493            1 
  19   rs148095216       0.4946            1 
  19   rs117410144       0.9404            1 
  19    rs10405089       0.5528            1 
  19   rs112132165       0.4146            1 
  19    rs10406814        0.676            1 
  19    rs10406047       0.4946            1 
  19    rs71172778        0.676            1 
  19    rs73546595      0.06439            1 
  19    rs10418257       0.4946            1 
  19    rs10412316       0.4946            1 
  19    rs10411214        0.676            1 
  19    rs11881333      0.05459            1 
  19     rs1674153       0.4987            1 
  19     rs1674154       0.9947            1 
  19     rs2637198       0.2488            1 
  19     rs1674155       0.4987            1 
  19   rs148244510       0.4146            1 
  19     rs1678850       0.4987            1 
  19   rs548447348       0.9404            1 
  19    rs10420696       0.9803            1 
  19   rs200977535       0.1052            1 
  19    rs77102125       0.5844            1 
  19    rs12981580       0.1052            1 
  19    rs61293321       0.1052            1 
  19    rs61507041       0.1052            1 
  19   rs145377516       0.4146            1 
  19   rs200694765       0.5676            1 
  19     rs8113052       0.5209            1 
  19     rs8102177       0.5209            1 
  19   rs201622322       0.4146            1 
  19    rs12974377       0.6744            1 
  19   rs146543131       0.4146            1 
  19    rs62106025       0.4987            1 
  19    rs58013564       0.1862            1 
  19     rs6510861       0.2458            1 
  19   rs149300280       0.9404            1 
  19    rs55702327        0.906            1 
  19   rs111662569      0.06419            1 
  19   rs113752432       0.0443            1 
  19    rs73548308      0.06419            1 
  19    rs28508130       0.6731            1 
  19    rs28366403       0.6731            1 
  19     rs1674160       0.5966            1 
  19   rs185767679       0.0368            1 
  19     rs1678869       0.8174            1 
  19     rs1674159       0.4146            1 
  19    rs11667261       0.2488            1 
  19   rs112910547      0.07649            1 
  19    rs10407831       0.4511            1 
  19     rs2561794       0.4122            1 
  19     rs2637199       0.4987            1 
  19     rs8103609       0.1135            1 
  19   rs535327199       0.8114            1 
  19   rs146580252       0.4146            1 
  19   rs139741322      0.07179            1 
  19   rs149779298      0.05799            1 
  19    rs35997297       0.1052            1 
  19     rs2637200       0.9947            1 
  19   rs541521794      0.06739            1 
  19     rs2608895       0.1984            1 
  19     rs2637201       0.2362            1 
  19     rs2637202       0.2488            1 
  19    rs11085152       0.9064            1 
  19    rs79264470       0.8229            1 
  19     rs1678864       0.2362            1 
  19    rs73548324       0.1372            1 
  19    rs12972385       0.8806            1 
  19    rs10420396       0.6731            1 
  19    rs58163206       0.8665            1 
  19     rs1678865       0.8806            1 
  19    rs67849401       0.6731            1 
  19     rs1674158       0.2362            1 
  19     rs1678866       0.8791            1 
  19    rs73548332      0.06589            1 
  19    rs74500071       0.1372            1 
  19     rs1626918       0.4653            1 
  19     rs1678867       0.7419            1 
  19     rs1627779       0.2362            1 
  19     rs1628564        0.863            1 
  19     rs1629368       0.8806            1 
  19    rs60236148       0.1372            1 
  19    rs77452913       0.8229            1 
  19     rs1631032       0.7634            1 
  19     rs1678868       0.2362            1 
  19   rs192066309        0.039            1 
  19    rs28506987       0.6629            1 
  19    rs76691409       0.9606            1 
  19     rs7257835       0.8229            1 
  19     rs3889896       0.5556            1 
  19   rs113846482       0.1443            1 
  19      rs702064       0.3882            1 
  19   rs114489799    0.0007999       0.9931 
  19    rs10421538       0.9734            1 
  19     rs7255840       0.9734            1 
  19    rs59996701    0.0007999       0.9931 
  19    rs73920084       0.2592            1 
  19     rs4807821       0.6325            1 
  19   rs111790118       0.2701            1 
  19     rs4807822        0.247            1 
  19   rs375635492     0.007699            1 
  19      rs778801        0.388            1 
  19   rs143394995        0.781            1 
  19   rs114385434        0.781            1 
  19      rs778800        0.388            1 
  19    rs73548352       0.4179            1 
  19   rs113610796       0.9238            1 
  19    rs28473717        0.781            1 
  19   rs116028877       0.9404            1 
  19     rs4807055      0.07329            1 
  19     rs7245450      0.07329            1 
  19   rs146480385       0.2701            1 
  19     rs7246733       0.2426            1 
  19   rs140101087    0.0007999       0.9931 
  19   rs545310981       0.4572            1 
  19    rs35728843       0.3882            1 
  19     rs8108064       0.0218            1 
  19     rs1056987       0.8678            1 
  19   rs115530541        0.781            1 
  19   rs114987286    0.0007999       0.9931 
  19     rs6510862       0.8678            1 
  19   rs114104610        0.039            1 
  19    rs80329663    0.0007999       0.9931 
  19    rs55660714       0.4224            1 
  19    rs10406399       0.0218            1 
  19   rs150926741       0.3432            1 
  19    rs33945799       0.7575            1 
  19      rs543519       0.3882            1 
  19    rs77008912       0.9238            1 
  19      rs542767       0.0218            1 
  19      rs539052       0.0218            1 
  19     rs4807057      0.07329            1 
  19      rs432990       0.0214            1 
  19      rs417337       0.8678            1 
  19    rs34366264       0.3882            1 
  19      rs483466       0.8678            1 
  19      rs447980       0.0218            1 
  19      rs445493       0.0218            1 
  19   rs144253763       0.1796            1 
  19   rs116353040        0.039            1 
  19    rs10404195       0.9238            1 
  19      rs420458        0.907            1 
  19    rs74809330       0.5679            1 
  19   rs115660924    0.0007999       0.9931 
  19    rs10419322       0.5392            1 
  19    rs76856385       0.5248            1 
  19    rs11393158       0.8678            1 
  19     rs7260578         0.97            1 
  19    rs73539613       0.5679            1 
  19     rs4807823       0.0214            1 
  19   rs150429696       0.5392            1 
  19   rs545404295       0.8472            1 
  19   rs144101466    0.0007999       0.9931 
  19    rs61064939       0.5679            1 
  19    rs60628887       0.4179            1 
  19   rs542774059       0.1026            1 
  19      rs274789       0.5167            1 
  19   rs112968295       0.8685            1 
  19   rs111261114       0.1514            1 
  19   rs555591251       0.2249            1 
  19    rs11882811       0.5725            1 
  19      rs274788       0.5901            1 
  19      rs274787      0.06679            1 
  19      rs274786       0.4224            1 
  19   rs114297580    0.0007999       0.9931 
  19   rs142905426    0.0007999       0.9931 
  19      rs274784       0.3882            1 
  19    rs78909912    0.0007999       0.9931 
  19     rs7249419       0.4559            1 
  19     rs7248090       0.4559            1 
  19    rs79897803       0.5248            1 
  19    rs11437855       0.4559            1 
  19    rs61741511         0.59            1 
  19    rs78387443       0.5248            1 
  19    rs74174355       0.3882            1 
  19    rs77750510    0.0007999       0.9931 
  19    rs10423464       0.7952            1 
  19   rs141138526       0.0003       0.9717 
  19     rs2245651       0.8415            1 
  19     rs2245650       0.9162            1 
  19   rs114280035        0.039            1 
  19   rs114775620       0.7494            1 
  19    rs79512178    0.0007999       0.9931 
  19    rs57117157    0.0007999       0.9931 
  19    rs10407369        0.781            1 
  19      rs274796      0.06109            1 
  19    rs10421873        0.781            1 
  19    rs76276705       0.2701            1 
  19     rs5826910        0.508            1 
  19   rs113948981        0.829            1 
  19   rs115381213       0.6442            1 
  19    rs73539627       0.8996            1 
  19    rs58706158       0.1776            1 
  19   rs139188821        0.475            1 
  19   rs115164822        0.781            1 
  19    rs73920090       0.2834            1 
  19    rs78521116       0.5256            1 
  19   rs116467332        0.039            1 
  19    rs77540905       0.5256            1 
  19    rs10417885        0.781            1 
  19     rs8107420       0.5256            1 
  19    rs10405707        0.781            1 
  19    rs77604270       0.5256            1 
  19      rs274794       0.9559            1 
  19    rs10422021        0.781            1 
  19      rs274793       0.9559            1 
  19    rs56002800       0.6285            1 
  19    rs11085154      0.06829            1 
  19   rs561760978       0.5256            1 
  19    rs76428391       0.5256            1 
  19    rs76505415       0.5256            1 
  19    rs28676824       0.9121            1 
  19     rs7253733       0.2834            1 
  19      rs121742       0.6285            1 
  19   rs116465967       0.9121            1 
  19    rs75234676       0.5256            1 
  19    rs78736229     0.005599            1 
  19      rs274792       0.9476            1 
  19      rs274791       0.8882            1 
  19   rs114829599       0.5256            1 
  19   rs116188150       0.5256            1 
  19    rs71925452       0.1776            1 
  19     rs8105367       0.5256            1 
  19    rs12462305      0.09339            1 
  19   rs114900219        0.781            1 
  19    rs77801611       0.5256            1 
  19     rs6510863       0.6761            1 
  19   rs145391175       0.4179            1 
  19   rs138419778     0.005599            1 
  19    rs79519121     0.005599            1 
  19   rs199694952     0.005599            1 
  19     rs2067089       0.1776            1 
  19       rs81570       0.8882            1 
  19   rs558285568       0.4789            1 
  19     rs7258475       0.9758            1 
  19    rs12459051       0.9559            1 
  19   rs115421085       0.7865            1 
  19     rs7252993        0.176            1 
  19   rs113797077       0.4669            1 
  19   rs114407272       0.6419            1 
  19    rs59272043       0.0049            1 
  19    rs57776338       0.0033            1 
  19    rs73920096       0.5256            1 
  19   rs115243272        0.781            1 
  19   rs115002923        0.781            1 
  19     rs4807825       0.6463            1 
  19     rs8108471       0.5805            1 
  19     rs7251218       0.8436            1 
  19    rs59174308       0.1044            1 
  19    rs28453379        0.781            1 
  19    rs61461754       0.8996            1 
  19     rs7259761       0.9758            1 
  19    rs73920098       0.5805            1 
  19    rs77638824       0.5256            1 
  19    rs76774936    0.0007999       0.9931 
  19   rs114171699        0.781            1 
  19    rs73920099       0.5805            1 
  19    rs34831649       0.9758            1 
  19    rs10414882       0.3637            1 
  19   rs537868498       0.4613            1 
  19    rs78859616     0.005599            1 
  19   rs115310383        0.039            1 
  19    rs79029050       0.4613            1 
  19    rs28590395       0.8436            1 
  19   rs145134461       0.5805            1 
  19    rs12985605       0.9758            1 
  19      rs548323       0.8436            1 
  19    rs67416888       0.5805            1 
  19   rs568728229       0.5805            1 
  19   rs534407911       0.6805            1 
  19      rs626000       0.9758            1 
  19      rs551244       0.6214            1 
  19    rs73920100       0.5805            1 
  19      rs639251       0.6463            1 
  19    rs56061427      0.06339            1 
  19    rs36071073       0.9758            1 
  19     rs8102722       0.5805            1 
  19    rs73920102       0.5805            1 
  19    rs73923403       0.5748            1 
  19    rs12610356       0.7646            1 
  19   rs115852443        0.039            1 
  19    rs73923404       0.5805            1 
  19   rs142372412       0.9493            1 
  19      rs525452       0.9271            1 
  19      rs628271       0.5956            1 
  19    rs73923405       0.6178            1 
  19   rs149586693       0.3583            1 
  19   rs113774422       0.4824            1 
  19      rs555836      0.07539            1 
  19     rs2024163        0.125            1 
  19      rs481912       0.9758            1 
  19    rs55831999       0.5783            1 
  19    rs28436149       0.4824            1 
  19    rs58761764       0.5783            1 
  19      rs671892       0.7918            1 
  19    rs73923406       0.5783            1 
  19      rs581910       0.4114            1 
  19     rs7248008       0.7722            1 
  19    rs73923408       0.5783            1 
  19    rs10404724       0.4609            1 
  19    rs76049419       0.0025            1 
  19    rs73923409       0.5783            1 
  19    rs73923410       0.5783            1 
  19    rs10425737       0.9758            1 
  19    rs10406420       0.9758            1 
  19    rs10412262       0.3879            1 
  19   rs111536113       0.4671            1 
  19    rs78060389       0.4671            1 
  19   rs116302592       0.5783            1 
  19   rs200668543       0.0426            1 
  19    rs56023496       0.9564            1 
  19    rs56304400       0.9957            1 
  19   rs532372618       0.5186            1 
  19     rs4807830         0.05            1 
  19     rs4807831       0.0248            1 
  19    rs80012190       0.4671            1 
  19   rs571174580       0.1174            1 
  19   rs114737389       0.0025            1 
  19   rs142520289    0.0007999       0.9931 
  19   rs530500429       0.6033            1 
  19    rs75844401       0.5783            1 
  19     rs6510864       0.8676            1 
  19     rs6510865       0.0318            1 
  19     rs6510866       0.8064            1 
  19      rs527515       0.0293            1 
  19    rs75734271       0.4323            1 
  19      rs552320       0.4114            1 
  19     rs7259058       0.5783            1 
  19   rs140982422       0.5783            1 
  19    rs10407747        0.781            1 
  19   rs115063080       0.4323            1 
  19      rs434040       0.7077            1 
  19   rs113822695       0.4323            1 
  19    rs58052845       0.5783            1 
  19   rs141573296     0.005599            1 
  19   rs201860571       0.4323            1 
  19      rs372890       0.6546            1 
  19     rs1270038       0.7077            1 
  19    rs79786852       0.9404            1 
  19    rs74821533        0.781            1 
  19      rs494642       0.6991            1 
  19    rs73923411       0.5783            1 
  19    rs57828334       0.0025            1 
  19      rs574567       0.6546            1 
  19    rs67982039       0.6478            1 
  19    rs73923412       0.5783            1 
  19     rs1638538       0.5914            1 
  19   rs111653728       0.3583            1 
  19      rs731773       0.1694            1 
  19      rs398592       0.6246            1 
  19    rs80255471       0.8286            1 
  19   rs563082656       0.8176            1 
  19    rs79314920       0.1188            1 
  19    rs71942694       0.1694            1 
  19    rs11880463       0.2781            1 
  19      rs452767       0.1923            1 
  19     rs2302222       0.1694            1 
  19    rs57452891       0.3614            1 
  19    esv3643546       0.4567            1 
  19      rs398462       0.5565            1 
  19      rs454532       0.1029            1 
  19   rs115849142       0.9225            1 
  19      rs672355       0.5123            1 
  19    rs12984893       0.1694            1 
  19    rs12974931       0.1694            1 
  19   rs112110212       0.0391            1 
  19    rs78125990       0.5123            1 
  19    rs73923415       0.6442            1 
  19     rs6510867       0.4967            1 
  19   rs114512659        0.039            1 
  19     rs8103398       0.6969            1 
  19    rs28421560        0.314            1 
  19     rs3795017      0.06469            1 
  19     rs3795016       0.0396            1 
  19   rs143140157      0.07989            1 
  19      rs530942       0.0243            1 
  19   rs114090653       0.1998            1 
  19    rs78985335       0.8286            1 
  19   rs147242114       0.8063            1 
  19   rs115099377        0.039            1 
  19   rs112842748       0.9995            1 
  19    rs75933578       0.0251            1 
  19   rs111638245       0.1796            1 
  19    rs10408217       0.8711            1 
  19    rs10411237       0.8889            1 
  19    rs11879954       0.8889            1 
  19    rs11881902       0.8889            1 
  19    rs10420456       0.8063            1 
  19   rs145849096      0.09699            1 
  19    rs10420873       0.1834            1 
  19    rs10418579       0.8063            1 
  19    rs73547541       0.6255            1 
  19    rs76045003       0.0251            1 
  19    rs79342694       0.3232            1 
  19   rs183550614       0.6077            1 
  19    rs10402257       0.3232            1 
  19    rs10403518      0.06709            1 
  19    rs10409633       0.3232            1 
  19      rs563793       0.2011            1 
  19      rs563771       0.8464            1 
  19      rs598236      0.06709            1 
  19      rs585107       0.3246            1 
  19   rs114389016        0.039            1 
  19   rs143193745       0.6077            1 
  19      rs528062       0.2011            1 
  19   rs145663572       0.8063            1 
  19      rs505401       0.7815            1 
  19   rs367991289       0.5723            1 
  19   rs116414903       0.1771            1 
  19    rs57740431       0.6077            1 
  19      rs502646       0.3246            1 
  19    rs59836278       0.6255            1 
  19    rs10417339       0.5289            1 
  19    rs58546514       0.6255            1 
  19   rs531706842     0.006799            1 
  19    rs59045422       0.8346            1 
  19   rs115371334       0.0251            1 
  19    rs57838932       0.3503            1 
  19      rs521878       0.8466            1 
  19   rs111480618       0.1767            1 
  19    rs12977353       0.7318            1 
  19      rs617748       0.8466            1 
  19      rs645760       0.2011            1 
  19     rs8105106       0.9486            1 
  19     rs1865028       0.2011            1 
  19    rs73547555       0.8346            1 
  19   rs114102851       0.8063            1 
  19    rs78807434       0.9486            1 
  19      rs608145       0.2011            1 
  19   rs145090757       0.8063            1 
  19      rs609898       0.0433            1 
  19      rs510664       0.8466            1 
  19     rs6510869       0.3604            1 
  19   rs111635621        0.679            1 
  19      rs476596       0.1925            1 
  19    rs73547557       0.8346            1 
  19    rs73547558       0.8346            1 
  19   rs116834145       0.0251            1 
  19    rs80190249       0.0251            1 
  19    rs12974192        0.587            1 
  19    rs61460442        0.406            1 
  19   rs141504032       0.6895            1 
  19   rs114550549        0.217            1 
  19      rs527555       0.3071            1 
  19    rs58905799       0.3232            1 
  19   rs116208371       0.1771            1 
  19    rs78378620       0.8286            1 
  19      rs679368        0.923            1 
  19    rs73923421       0.4904            1 
  19      rs493615       0.3071            1 
  19   rs114420633       0.1771            1 
  19   rs116518628       0.8286            1 
  19      rs577139        0.923            1 
  19      rs576366      0.06399            1 
  19      rs549785       0.1457            1 
  19   rs114313600        0.039            1 
  19    rs16993334       0.8286            1 
  19   rs146517552       0.9404            1 
  19    rs73547564       0.8275            1 
  19    rs10423666        0.306            1 
  19    rs10423680       0.8275            1 
  19    rs56788109       0.6077            1 
  19    rs11878522        0.217            1 
  19   rs115045092       0.8286            1 
  19    rs77665129       0.0251            1 
  19    rs76050221        0.217            1 
  19    rs79443459      0.06399            1 
  19    rs79101058      0.06399            1 
  19    rs58259461       0.8513            1 
  19    rs57165886       0.8346            1 
  19    rs78613466      0.06399            1 
  19    rs77614605       0.6077            1 
  19     rs7254081       0.1457            1 
  19    rs57628698       0.8275            1 
  19    rs80210175        0.923            1 
  19    rs73555668       0.8513            1 
  19    rs73555670       0.8275            1 
  19   rs138358430        0.923            1 
  19   rs151173567       0.5835            1 
  19    rs73555671       0.8346            1 
  19   rs115621513       0.7865            1 
  19    rs75807193       0.4158            1 
  19    rs10401913        0.217            1 
  19    rs73555674       0.8513            1 
  19    rs10402138       0.8275            1 
  19   rs145232671        0.039            1 
  19   rs116689230        0.217            1 
  19    rs13343964       0.3232            1 
  19   rs147254722       0.7865            1 
  19      rs669638        0.923            1 
  19    rs75366109       0.0251            1 
  19    rs16993340       0.8286            1 
  19   rs113958185       0.0251            1 
  19   rs113441103       0.0251            1 
  19    rs10411646        0.217            1 
  19    rs13345465       0.2832            1 
  19    rs13345582       0.3051            1 
  19    rs16993344       0.2197            1 
  19      rs577554       0.5144            1 
  19    rs16993348        0.679            1 
  19    rs79130990       0.8513            1 
  19    rs76820960        0.923            1 
  19    rs28877689       0.3232            1 
  19    rs10425716       0.3232            1 
  19    rs10407834       0.8349            1 
  19   rs113735104       0.4551            1 
  19    rs78494775       0.0251            1 
  19    rs73923425       0.4551            1 
  19    rs73541908       0.8346            1 
  19    rs78612848       0.0251            1 
  19    rs11879056       0.9539            1 
  19    rs35078478       0.8513            1 
  19   rs113314908       0.0251            1 
  19     rs8103560      0.06709            1 
  19      rs604710       0.3537            1 
  19    rs10417019        0.217            1 
  19     rs6510871       0.2765            1 
  19      rs532145        0.923            1 
  19    rs78698956       0.7108            1 
  19    rs11363444        0.411            1 
  19     rs2288846        0.587            1 
  19   rs115824332        0.217            1 
  19     rs3838916       0.3071            1 
  19      rs694758        0.923            1 
  19    rs73541921       0.8346            1 
  19      rs640913       0.3071            1 
  19   rs115120742       0.8984            1 
  19    rs10424464        0.217            1 
  19    rs16989868       0.6367            1 
  19    rs73541925       0.8513            1 
  19    rs77619851       0.0251            1 
  19    rs61731072        0.217            1 
  19    rs35193540        0.217            1 
  19   rs113791110       0.0251            1 
  19    rs11666695        0.587            1 
  19     rs6510872       0.3071            1 
  19    rs73923428       0.6367            1 
  19    rs28421503       0.5993            1 
  19    rs28489448        0.217            1 
  19    rs28760585        0.545            1 
  19    rs28393650       0.3071            1 
  19   rs570128570       0.8346            1 
  19    rs76452762       0.4757            1 
  19   rs144945223       0.0251            1 
  19   rs113972698       0.6367            1 
  19   rs544173946        0.923            1 
  19   rs553142802        0.571            1 
  19    rs77063334       0.6367            1 
  19   rs115215622       0.2804            1 
  19   rs112708357       0.0251            1 
  19   rs558543579       0.5878            1 
  19   rs114886630        0.217            1 
  19    rs73541931       0.8346            1 
  19     rs8113431        0.679            1 
  19    rs76158626        0.967            1 
  19   rs111907688      0.06399            1 
  19    rs10402841       0.5993            1 
  19    rs78584255       0.0251            1 
  19    rs55923207       0.6367            1 
  19    rs17842398        0.923            1 
  19    rs79135336        0.217            1 
  19    rs58506788       0.1009            1 
  19   rs116583711       0.8286            1 
  19   rs111523968       0.0251            1 
  19    rs74895591       0.0251            1 
  19   rs112724667       0.6367            1 
  19    rs28524792       0.6367            1 
  19   rs112702826       0.0251            1 
  19    rs77514081       0.8984            1 
  19    rs73923429       0.6367            1 
  19   rs201115984        0.217            1 
  19     rs7246925      0.06709            1 
  19    rs61358944        0.679            1 
  19   rs112661498       0.0251            1 
  19   rs116082689       0.8984            1 
  19    rs78486160       0.6367            1 
  19    rs78944643        0.923            1 
  19    rs79196960       0.3876            1 
  19   rs531647824       0.8346            1 
  19      rs478239      0.06709            1 
  19   rs116207857       0.8984            1 
  19    rs28790283       0.7453            1 
  19   rs115054623       0.8984            1 
  19   rs111587572       0.0251            1 
  19    rs11881111        0.217            1 
  19    rs10424449        0.217            1 
  19    rs76490307       0.0251            1 
  19   rs140407047        0.217            1 
  19    rs78074720       0.8984            1 
  19    rs10410809        0.217            1 
  19   rs115261052        0.217            1 
  19    rs75162614       0.0251            1 
  19   rs113625471       0.0251            1 
  19    rs75915449       0.0251            1 
  19    rs10419436       0.7453            1 
  19   rs114734355       0.8286            1 
  19    rs73541940        0.622            1 
  19   rs112549511       0.7736            1 
  19    rs17842397       0.7375            1 
  19    rs10424290        0.217            1 
  19   rs114055175       0.2804            1 
  19    rs73923432       0.7453            1 
  19    rs73923433       0.7453            1 
  19   rs145242562       0.8286            1 
  19     rs7247400       0.8513            1 
  19     rs1110625       0.7453            1 
  19   rs145515071       0.0251            1 
  19     rs1110624       0.7453            1 
  19   rs143270181       0.4824            1 
  19    rs74793478       0.2804            1 
  19   rs137890686       0.8286            1 
  19    rs77294189       0.0251            1 
  19    rs76623884        0.923            1 
  19    rs10410263        0.514            1 
  19     rs1110622       0.4551            1 
  19     rs1110621      0.06709            1 
  19     rs3795010      0.06709            1 
  19   rs114302463       0.8286            1 
  19    rs11298163      0.06709            1 
  19    rs61426112       0.6077            1 
  19   rs115578373       0.8286            1 
  19   rs570213340       0.3232            1 
  19    rs73549940       0.8513            1 
  19      rs683305       0.3071            1 
  19    rs79554965       0.0251            1 
  19    rs73549942       0.8346            1 
  19      rs509081        0.923            1 
  19      rs509079        0.923            1 
  19    rs80336072       0.3876            1 
  19   rs111964534       0.0251            1 
  19    rs74695033        0.217            1 
  19    rs73549943       0.8346            1 
  19   rs111802507        0.039            1 
  19   rs114214766       0.6077            1 
  19    rs73923435       0.7453            1 
  19     rs7255387       0.8513            1 
  19    rs78960448        0.217            1 
  19    rs75460141       0.6077            1 
  19      rs574937      0.08079            1 
  19    rs10415213        0.217            1 
  19      rs572011        0.923            1 
  19    rs80111252        0.967            1 
  19    rs73923436       0.7453            1 
  19   rs114137841       0.4757            1 
  19    rs60902169        0.514            1 
  19    rs80001830        0.217            1 
  19   rs138436876       0.3232            1 
  19    rs35989251      0.06709            1 
  19    rs78936951       0.6077            1 
  19    rs79200872        0.679            1 
  19    rs73549950       0.2765            1 
  19    rs60827844       0.7453            1 
  19    rs10419786       0.8692            1 
  19      rs687320      0.09559            1 
  19      rs687789       0.9869            1 
  19      rs687791       0.9869            1 
  19    rs10412321       0.3232            1 
  19    rs73549954       0.8346            1 
  19    rs28449972       0.1772            1 
  19    rs12979180        0.587            1 
  19    rs11880033        0.587            1 
  19   rs112156119      0.07419            1 
  19   rs116780067       0.9241            1 
  19      rs553528       0.7375            1 
  19    rs10401349        0.217            1 
  19    rs10403344       0.2804            1 
  19      rs622574        0.923            1 
  19      rs623062       0.7375            1 
  19   rs113961306       0.0251            1 
  19    rs10407686        0.217            1 
  19    rs10408625        0.217            1 
  19      rs637094       0.3071            1 
  19    rs59277920       0.9282            1 
  19   rs115117074       0.8286            1 
  19   rs138598087       0.0251            1 
  19      rs602054       0.8592            1 
  19      rs573297       0.9836            1 
  19   rs114678243       0.8286            1 
  19    rs78293648       0.6077            1 
  19   rs201515277       0.2907            1 
  19   rs143824257       0.7375            1 
  19   rs147254341        0.967            1 
  19    rs59907625       0.7496            1 
  19   rs111856345       0.8513            1 
  19    rs58617377       0.7496            1 
  19   rs140199860        0.923            1 
  19   rs573939462      0.08529            1 
  19    rs78597455       0.7375            1 
  19    rs11880706       0.7496            1 
  19   rs116105499        0.923            1 
  19   rs112714471       0.0251            1 
  19   rs138190849       0.8286            1 
  19   rs546169517       0.7551            1 
  19      rs543030       0.9836            1 
  19   rs113706407       0.6367            1 
  19   rs144733211       0.2843            1 
  19   rs148125491       0.8286            1 
  19   rs564185905       0.7694            1 
  19   rs113240307       0.0251            1 
  19     rs7251098       0.6077            1 
  19   rs115022256       0.3874            1 
  19      rs609335       0.7375            1 
  19   rs114478046        0.679            1 
  19    rs66503447       0.9418            1 
  19    rs76024709       0.0251            1 
  19    rs77657770       0.0251            1 
  19    rs77517239       0.7781            1 
  19    rs11665960        0.587            1 
  19    rs11666200        0.587            1 
  19     rs2163802        0.587            1 
  19   rs143326088        0.923            1 
  19    rs11879739       0.3071            1 
  19    rs76428705       0.0251            1 
  19    rs73549958       0.8513            1 
  19   rs368962252       0.3021            1 
  19    rs28479876        0.217            1 
  19      rs476988       0.7375            1 
  19    rs73549960       0.3021            1 
  19    rs73923443       0.4551            1 
  19    rs73549964       0.8346            1 
  19    rs10406048       0.3232            1 
  19    rs78148525        0.217            1 
  19      rs557318       0.3071            1 
  19   rs111725429       0.9836            1 
  19    rs11879374        0.217            1 
  19    rs74561304        0.967            1 
  19      rs588236        0.923            1 
  19     rs3795009        0.217            1 
  19      rs550905       0.3071            1 
  19    rs73549967       0.8346            1 
  19   rs111973445       0.0251            1 
  19    rs75645001       0.0251            1 
  19     rs7246824       0.6077            1 
  19   rs111360723       0.0251            1 
  19    rs78478209       0.1079            1 
  19    rs28718730        0.217            1 
  19   rs114348542        0.923            1 
  19    rs74452731        0.923            1 
  19   rs142775072       0.9361            1 
  19    rs73549970       0.8346            1 
  19    rs10405373       0.7496            1 
  19   rs111660512        0.039            1 
  19   rs540815089       0.0251            1 
  19   rs112541629       0.6077            1 
  19    rs76369997        0.923            1 
  19     rs8103735        0.217            1 
  19   rs182727077       0.8286            1 
  19    rs56730124       0.2804            1 
  19   rs113376976       0.8513            1 
  19   rs146533533       0.0251            1 
  19     rs8108378        0.217            1 
  19     rs8108512       0.9213            1 
  19    rs12975650        0.587            1 
  19    rs73549979       0.8346            1 
  19     rs8107977      0.06709            1 
  19    rs11670606        0.587            1 
  19   rs148143748        0.923            1 
  19   rs141976291       0.0251            1 
  19    rs28460625        0.217            1 
  19    rs16993371       0.4886            1 
  19    rs10405994       0.3071            1 
  19    rs17271924        0.217            1 
  19    rs78380430       0.6077            1 
  19    rs73549985       0.9699            1 
  19    rs16993372        0.247            1 
  19    rs73549989       0.9863            1 
  19    rs75596836       0.9507            1 
  19    rs73549991       0.8346            1 
  19    rs16993374       0.4551            1 
  19   rs542815659       0.5519            1 
  19    rs16993376       0.4551            1 
  19   rs150889266        0.217            1 
  19     rs9676759       0.0251            1 
  19    rs10418205      0.06709            1 
  19    rs73549994       0.7781            1 
  19   rs200954323       0.0251            1 
  19    rs71741773       0.2804            1 
  19   rs201584029       0.8995            1 
  19   rs143544211       0.4433            1 
  19    rs10404544       0.3071            1 
  19    rs73543052       0.6128            1 
  19    rs79564426       0.8286            1 
  19    rs10423669       0.3232            1 
  19    rs10411604      0.09559            1 
  19    rs79791918        0.923            1 
  19    rs10411815       0.3071            1 
  19    rs10405147        0.217            1 
  19    rs75093002       0.8984            1 
  19     rs8108217        0.247            1 
  19    rs76012882       0.8984            1 
  19    rs58452134       0.6128            1 
  19    rs58220924       0.2251            1 
  19     rs8108892      0.06709            1 
  19    rs58693730       0.8984            1 
  19    rs10401490        0.217            1 
  19    rs73543057       0.2251            1 
  19    rs10422245        0.217            1 
  19   rs115014675       0.2804            1 
  19   rs141815985        0.541            1 
  19   rs200865688        0.714            1 
  19    rs10402293        0.217            1 
  19    rs73543060        0.247            1 
  19   rs115178519       0.8984            1 
  19   rs115936678       0.8286            1 
  19    rs10401351       0.2343            1 
  19    rs73543063       0.8513            1 
  19    rs10409535       0.3071            1 
  19    rs79114230       0.6815            1 
  19    rs16993388       0.6367            1 
  19    rs78846755       0.8984            1 
  19    rs10408410       0.2804            1 
  19    rs10416794       0.3001            1 
  19    rs10416027       0.3001            1 
  19   rs148002503       0.0251            1 
  19    rs56677442       0.3001            1 
  19    rs57895191       0.6367            1 
  19   rs113346699       0.5656            1 
  19     rs8106862       0.3001            1 
  19    rs61644281       0.6128            1 
  19   rs116142891        0.923            1 
  19    rs28441261       0.5812            1 
  19   rs144248270        0.967            1 
  19   rs113025966        0.039            1 
  19    rs10425519       0.6367            1 
  19    rs10407185       0.6008            1 
  19    rs10427036       0.6008            1 
  19    rs10425506        0.217            1 
  19    rs73923451       0.6008            1 
  19     rs9636181       0.3426            1 
  19   rs543952976       0.6975            1 
  19   rs200002071       0.9241            1 
  19    rs10420168       0.6367            1 
  19    rs10539184       0.6008            1 
  19   rs114342391        0.967            1 
  19   rs567031865       0.2164            1 
  19    rs10415411       0.2804            1 
  19     rs6510874       0.6008            1 
  19   rs115329736       0.8984            1 
  19     rs9636182      0.06729            1 
  19   rs141207151       0.3686            1 
  19     rs8109482       0.6008            1 
  19    rs79848801       0.8984            1 
  19     rs8110142       0.9253            1 
  19   rs114663324        0.967            1 
  19    rs78656288       0.3686            1 
  19    rs11085156        0.587            1 
  19     rs8113710       0.9253            1 
  19     rs8102649       0.6128            1 
  19     rs8102784       0.9253            1 
  19   rs150605786       0.6077            1 
  19   rs143055136       0.3686            1 
  19    rs57365030       0.7577            1 
  19   rs111444609       0.1017            1 
  19    rs78658368      0.06729            1 
  19     rs8104313      0.08589            1 
  19    rs77806179       0.6128            1 
  19   rs111313263        0.217            1 
  19     rs7253993       0.2978            1 
  19    rs59583096       0.9173            1 
  19     rs8111823       0.5938            1 
  19   rs116049224        0.967            1 
  19    rs11879285        0.217            1 
  19     rs8100976       0.4967            1 
  19     rs4505447       0.4833            1 
  19   rs188381494       0.6077            1 
  19   rs375458669       0.6077            1 
  19   rs532696338       0.4525            1 
  19   rs114349183        0.217            1 
  19     rs4525615       0.9881            1 
  19   rs111636182       0.8739            1 
  19     rs6510875       0.4405            1 
  19   rs112556895       0.3429            1 
  19   rs113498659       0.9699            1 
  19   rs112149488       0.8489            1 
  19    rs10407886       0.7488            1 
  19    rs11439793       0.4784            1 
  19     rs8106772        0.433            1 
  19    rs76980039       0.6077            1 
  19   rs113449807       0.6738            1 
  19     rs7256341        0.433            1 
  19    rs76144025        0.967            1 
  19    rs10423785       0.7488            1 
  19   rs113552827        0.217            1 
  19     rs6510876       0.8372            1 
  19   rs113008401        0.029            1 
  19    rs10411682       0.4866            1 
  19   rs113551364        0.217            1 
  19    rs77447384        0.217            1 
  19    rs75183021       0.3818            1 
  19   rs142152976       0.0213            1 
  19     rs8108134        0.217            1 
  19     rs4807836       0.5906            1 
  19     rs6510877       0.4396            1 
  19   rs112313255       0.5906            1 
  19    rs60913572       0.7986            1 
  19    rs73544815       0.9882            1 
  19    rs73544817       0.5169            1 
  19    rs73544818       0.4263            1 
  19    rs73923455       0.6738            1 
  19   rs139498778       0.9404            1 
  19   rs113263323       0.8267            1 
  19     rs4439887       0.4228            1 
  19    rs11673527       0.4426            1 
  19    rs73544824       0.3136            1 
  19   rs115072163       0.4887            1 
  19    rs10439150       0.6455            1 
  19    rs76291861       0.9404            1 
  19   rs111668599       0.8676            1 
  19    rs61021252       0.5496            1 
  19    rs10413883       0.9508            1 
  19    rs11085157       0.6766            1 
  19   rs111992688       0.8676            1 
  19   rs112150315       0.8676            1 
  19   rs147375603       0.5175            1 
  19   rs139591997       0.3571            1 
  19    rs61562494        0.735            1 
  19   rs201144068       0.8333            1 
  19   rs115055835       0.5175            1 
  19   rs150989047       0.4887            1 
  19   rs139603767       0.7872            1 
  19   rs142357634       0.4887            1 
  19    rs10417646       0.4942            1 
  19    rs73544840       0.5175            1 
  19     rs7257652       0.4887            1 
  19    rs75104541       0.9404            1 
  19   rs199882010       0.6039            1 
  19   rs144761261       0.1121            1 
  19    rs57773560       0.4174            1 
  19   rs113088340       0.8844            1 
  19    rs71972515       0.2541            1 
  19    rs77380207       0.8844            1 
  19    rs76984385      0.05299            1 
  19    rs77388642       0.5591            1 
  19   rs201241898        0.666            1 
  19   rs139753277       0.6948            1 
  19   rs200835108       0.4887            1 
  19   rs115309890       0.4887            1 
  19    rs73544845       0.4174            1 
  19   rs111322104       0.8844            1 
  19    rs56037804        0.834            1 
  19    rs59820310       0.2809            1 
  19    rs56040361        0.816            1 
  19    rs10153447       0.3051            1 
  19   rs112787032       0.4174            1 
  19   rs111550680       0.8844            1 
  19   rs112706229       0.4505            1 
  19    rs75565842       0.4887            1 
  19     rs7507786        0.834            1 
  19     rs7507495       0.6908            1 
  19     rs4293503        0.834            1 
  19   rs146046646       0.1346            1 
  19     rs4447550       0.3571            1 
  19    rs12980693       0.4505            1 
  19   rs112704782       0.8364            1 
  19    rs79238723       0.1346            1 
  19     rs4290578       0.6136            1 
  19    rs75838623       0.1346            1 
  19     rs1009681       0.5289            1 
  19     rs7256965       0.8128            1 
  19     rs1009680       0.8916            1 
  19     rs1009679       0.8916            1 
  19     rs4807837       0.5096            1 
  19    rs61006516       0.1346            1 
  19    rs61411575       0.1346            1 
  19    rs61594329       0.1346            1 
  19    rs55932604       0.1346            1 
  19   rs201291124       0.3695            1 
  19     rs5826914       0.7907            1 
  19     rs2335631      0.06799            1 
  19    rs76214100       0.5679            1 
  19   rs150339524       0.4037            1 
  19    rs73552704       0.7926            1 
  19     rs8113831       0.4081            1 
  19     rs4331435       0.4081            1 
  19   rs111475525       0.3865            1 
  19   rs113566437       0.3865            1 
  19   rs142612978       0.5679            1 
  19     rs1962651       0.8545            1 
  19   rs370796775       0.8559            1 
  19    rs58477671       0.7926            1 
  19    rs11669301       0.4081            1 
  19    rs11085158       0.4081            1 
  19    rs74708046       0.3865            1 
  19   rs146530235       0.3865            1 
  19    rs11880577       0.4081            1 
  19    rs78156549       0.5051            1 
  19    rs11880614       0.5121            1 
  19    rs74551154       0.5051            1 
  19    rs76334550       0.3865            1 
  19    rs16993402       0.3865            1 
  19    rs10853992       0.7861            1 
  19     rs9304926       0.7861            1 
  19     rs9304927        0.362            1 
  19     rs9304928        0.362            1 
  19    rs10414397       0.7861            1 
  19     rs2163829       0.8384            1 
  19     rs4340431        0.362            1 
  19    rs73552715       0.7926            1 
  19    rs77603127       0.3865            1 
  19   rs113302730       0.3865            1 
  19   rs111763272       0.3865            1 
  19    rs12461239       0.7861            1 
  19    rs75438961       0.1346            1 
  19    rs10401447       0.5289            1 
  19   rs571052169       0.6101            1 
  19    rs10775590        0.362            1 
  19   rs149733827       0.1346            1 
  19   rs111639094       0.3865            1 
  19    rs58652812       0.4037            1 
  19   rs143208429       0.7861            1 
  19    rs74462855       0.3865            1 
  19   rs201294597       0.1346            1 
  19    rs11665848       0.7861            1 
  19   rs113508358       0.3865            1 
  19    rs11085159       0.7861            1 
  19     rs9636183        0.362            1 
  19    rs11085160       0.8384            1 
  19   rs113062003       0.3571            1 
  19    rs76506598       0.1346            1 
  19   rs112809316       0.7926            1 
  19   rs140925521       0.4037            1 
  19   rs112463759       0.3865            1 
  19   rs114345187        0.884            1 
  19    rs10409209       0.8384            1 
  19    rs74467981       0.1346            1 
  19    rs11085161       0.9581            1 
  19     rs8106174       0.8229            1 
  19   rs148805406       0.4887            1 
  19    rs10673054       0.5289            1 
  19    rs10424597       0.9581            1 
  19    rs16993408       0.3865            1 
  19     rs9304929       0.5289            1 
  19    rs77826515       0.4037            1 
  19    rs76082648       0.2951            1 
  19   rs111934751       0.3865            1 
  19    rs10413418        0.981            1 
  19    rs55936682       0.3356            1 
  19    rs57830242       0.8229            1 
  19    rs76493785       0.5679            1 
  19    rs74987967       0.4037            1 
  19   rs556996493        0.362            1 
  19    rs10415241       0.7861            1 
  19    rs57056751       0.5289            1 
  19   rs113176149       0.3865            1 
  19   rs142601018       0.3865            1 
  19    rs62107240       0.9581            1 
  19   rs113660878       0.3865            1 
  19     rs4807838       0.7861            1 
  19    rs11085162        0.362            1 
  19    rs79899501        0.981            1 
  19    rs10422296       0.9509            1 
  19     rs7252466        0.362            1 
  19    rs34245738       0.3865            1 
  19   rs548398160       0.6608            1 
  19    rs77011397       0.5923            1 
  19   rs189804896       0.8327            1 
  19   rs182054148       0.7846            1 
  19   rs558762073       0.8286            1 
  19   rs111985578       0.7926            1 
  19    rs78305737       0.3865            1 
  19    rs12104257       0.5679            1 
  19    rs11085163        0.362            1 
  19     rs1560696       0.6337            1 
  19     rs1560697       0.8384            1 
  19    rs62107242       0.9579            1 
  19    rs80218337       0.2621            1 
  19    rs77751982       0.5679            1 
  19     rs7258273       0.8384            1 
  19     rs7257052       0.8384            1 
  19    rs41489445       0.2621            1 
  19   rs573517136       0.8774            1 
  19     rs4807840       0.8384            1 
  19    rs80091062       0.2621            1 
  19   rs115943792        0.981            1 
  19    rs55718357       0.1989            1 
  19   rs530844999       0.8246            1 
  19     rs6510878       0.8384            1 
  19   rs149957579       0.2592            1 
  19     rs7408308       0.8384            1 
  19    rs77855792       0.5679            1 
  19    rs62107255       0.9581            1 
  19   rs111684355       0.3865            1 
  19    rs10421054       0.5679            1 
  19    rs10415582       0.2621            1 
  19   rs111991673       0.3865            1 
  19    rs11672830       0.3847            1 
  19     rs9304930       0.2614            1 
  19     rs7255678       0.8384            1 
  19    rs78199136        0.516            1 
  19    rs57207852       0.2614            1 
  19    rs77247151       0.2205            1 
  19    rs56706946       0.6042            1 
  19    rs74655191       0.2073            1 
  19    rs76569556       0.2073            1 
  19    rs78159307       0.5484            1 
  19    rs77045924       0.2073            1 
  19     rs4807841       0.3329            1 
  19    rs58060764       0.7943            1 
  19    rs79864873       0.5484            1 
  19    rs75486107       0.2073            1 
  19    rs28730466       0.2032            1 
  19   rs146589181       0.2073            1 
  19    rs58594133       0.5484            1 
  19   rs536662338       0.6042            1 
  19    rs78713134       0.5484            1 
  19    rs75322242       0.5484            1 
  19    rs45458891        0.736            1 
  19   rs536596699       0.5484            1 
  19   rs536876932       0.5484            1 
  19   rs377754895       0.5484            1 
  19     rs7254965       0.2033            1 
  19    rs78461511       0.2205            1 
  19    rs16993415       0.8232            1 
  19   rs114962168       0.5484            1 
  19   rs138660898       0.8644            1 
  19   rs112935763       0.2205            1 
  19   rs138001663       0.4477            1 
  19   rs149504864       0.5484            1 
  19   rs113936714       0.2205            1 
  19   rs182030662       0.6644            1 
  19   rs551347678       0.3429            1 
  19    rs78820599       0.4477            1 
  19   rs115440228       0.5323            1 
  19    rs77825094       0.8646            1 
  19   rs115138899       0.9538            1 
  19     rs7508545       0.7717            1 
  19   rs369191621       0.7717            1 
  19   rs373448497       0.7717            1 
  19   rs376099573       0.6693            1 
  19   rs370457836       0.6693            1 
  19   rs371263179       0.6711            1 
  19   rs374194063       0.6711            1 
  19   rs374865096       0.2603            1 
  19    rs78528491       0.2325            1 
  19    rs16993416       0.4477            1 
  19    rs60930048       0.2205            1 
  19    rs80349943        0.258            1 
  19   rs116179615       0.9538            1 
  19     rs1368451       0.6236            1 
  19    rs75504122       0.5484            1 
  19    rs76769540       0.5484            1 
  19    rs75463840       0.5484            1 
  19   rs113787639      0.06959            1 
  19   rs556279684       0.5484            1 
  19   rs541999011       0.5484            1 
  19     rs8111078       0.2083            1 
  19     rs8111212       0.5729            1 
  19     rs8100778       0.7881            1 
  19    rs61707093       0.5484            1 
  19     rs8100757       0.5484            1 
  19     rs8101237       0.7209            1 
  19    rs73923463        0.884            1 
  19   rs112992828       0.1301            1 
  19     rs7251281        0.516            1 
  19    rs58628974       0.6047            1 
  19    rs78959039       0.4025            1 
  19   rs149047047        0.884            1 
  19    rs79473638       0.8646            1 
  19   rs113309896       0.7252            1 
  19    rs75046347       0.2205            1 
  19     rs8108969       0.4138            1 
  19     rs8109924       0.6047            1 
  19     rs6510879       0.2205            1 
  19     rs8109303       0.6047            1 
  19   rs141233561       0.6047            1 
  19    rs77435012       0.4025            1 
  19   rs112095212       0.2205            1 
  19      rs972856       0.4283            1 
  19    rs16993426       0.4138            1 
  19    rs80284985       0.6047            1 
  19    rs16993428       0.4138            1 
  19   rs111843531       0.2205            1 
  19    rs58986943       0.2073            1 
  19     rs7257261       0.6719            1 
  19    rs61386619       0.2073            1 
  19    rs60836698       0.4138            1 
  19    rs56654001       0.4138            1 
  19   rs150683826       0.6047            1 
  19    rs16993432       0.4138            1 
  19    rs79405277       0.4138            1 
  19    rs75120693        0.516            1 
  19    rs16993434       0.4138            1 
  19   rs148591394       0.2073            1 
  19   rs113371468       0.4138            1 
  19   rs113425090       0.7207            1 
  19   rs112997455       0.7207            1 
  19    rs16993435       0.4138            1 
  19    rs16993437       0.2205            1 
  19    rs74544396       0.7207            1 
  19   rs115398918       0.2073            1 
  19    rs77295395       0.8757            1 
  19    rs61482961       0.2073            1 
  19    rs57447338       0.9033            1 
  19   rs111381433       0.6719            1 
  19   rs115267943       0.4025            1 
  19    rs78963167       0.9033            1 
  19    rs76445144       0.9033            1 
  19    rs79777071       0.9033            1 
  19    rs79375156       0.9033            1 
  19    rs11881665       0.3612            1 
  19    rs77176379       0.9033            1 
  19    rs80031577       0.7741            1 
  19    rs55908734       0.3612            1 
  19    rs76446298       0.9033            1 
  19    rs79880787        0.884            1 
  19   rs111675372       0.9033            1 
  19    rs59044755       0.9033            1 
  19    rs58862367       0.7741            1 
  19    rs16993442       0.9033            1 
  19   rs144006003        0.258            1 
  19   rs535716280       0.8646            1 
  19   rs146342042       0.9033            1 
  19    rs75565859       0.9033            1 
  19    rs71172796       0.3261            1 
  19    rs76504596       0.6719            1 
  19   rs112380849       0.7735            1 
  19    rs77217365        0.612            1 
  19    rs16993447       0.9033            1 
  19   rs113123404       0.5617            1 
  19     rs3810456       0.5617            1 
  19    rs17851957       0.9033            1 
  19    rs80027477        0.612            1 
  19    rs78572778       0.4025            1 
  19    rs16993450       0.8646            1 
  19    rs76167153       0.7735            1 
  19   rs114394502       0.5617            1 
  19   rs112594191       0.9033            1 
  19   rs114219540       0.4025            1 
  19    rs60170449       0.7735            1 
  19    rs75703388       0.7748            1 
  19   rs146001786       0.7748            1 
  19    rs76187731       0.9033            1 
  19    rs16993452       0.9033            1 
  19    rs78878777       0.7748            1 
  19    rs11377799       0.6042            1 
  19   rs111917603       0.9033            1 
  19    rs74663027       0.8646            1 
  19    rs61222543       0.7735            1 
  19    rs77535622       0.7748            1 
  19    rs76261530       0.7748            1 
  19    rs75667384       0.7735            1 
  19    rs78885347       0.7735            1 
  19   rs115526744       0.7748            1 
  19   rs114555853       0.7748            1 
  19   rs201120328       0.7748            1 
  19   rs111276078       0.9033            1 
  19   rs140469583       0.7748            1 
  19   rs112723621       0.9033            1 
  19    rs75058453       0.9033            1 
  19    rs16993453       0.9033            1 
  19    rs17851959        0.612            1 
  19    rs17851960        0.612            1 
  19    rs17856650       0.9033            1 
  19    rs17856651       0.9033            1 
  19    rs57960650       0.9033            1 
  19    rs74772151       0.7394            1 
  19    rs78503480       0.9033            1 
  19    rs77545251       0.7735            1 
  19    rs76448953       0.9033            1 
  19    rs77967612       0.7735            1 
  19    rs76207373       0.9033            1 
  19   rs113814522       0.9033            1 
  19   rs113013806       0.8646            1 
  19    rs75291791       0.4138            1 
  19     rs2860162       0.6719            1 
  19    rs78920565        0.365            1 
  19    rs76295794        0.365            1 
  19    rs78252113       0.6719            1 
  19    rs75351061        0.365            1 
  19    rs74550808        0.365            1 
  19    rs80058250        0.365            1 
  19    rs78765140       0.4025            1 
  19    rs75487388       0.6037            1 
  19   rs111858148       0.9836            1 
  19   rs201729490       0.9677            1 
  19   rs112045564       0.9901            1 
  19   rs145012715       0.2073            1 
  19    rs74810484       0.9901            1 
  19   rs111500942       0.9901            1 
  19   rs113516658       0.9901            1 
  19    rs16993455       0.9901            1 
  19    rs75925971       0.9901            1 
  19    rs35521854       0.9901            1 
  19    rs72157010       0.4488            1 
  19    rs34836033       0.2132            1 
  19    rs59390131       0.6832            1 
  19   rs113217615       0.8523            1 
  19    rs57305397       0.5237            1 
  19    rs11550632       0.6832            1 
  19   rs111330059       0.6832            1 
  19    rs78815834       0.5237            1 
  19   rs112848602       0.6832            1 
  19   rs116308091       0.6832            1 
  19    rs59853771       0.5237            1 
  19   rs115668613       0.8523            1 
  19    rs61071082       0.6832            1 
  19    rs61349928       0.2073            1 
  19    rs16993457       0.6832            1 
  19    rs16993458       0.6832            1 
  19    rs78046645       0.6832            1 
  19     rs2278424       0.6832            1 
  19    rs16993465       0.6832            1 
  19    rs16993468       0.6832            1 
  19    rs16993471       0.6832            1 
  19     rs2278425       0.6832            1 
  19      rs871519       0.6832            1 
  19      rs871520       0.6832            1 
  19   rs201723121       0.4689            1 
  19     rs2335630       0.6832            1 
  19     rs1106127       0.6832            1 
  19     rs1106126       0.6832            1 
  19    rs77302078       0.5237            1 
  19   rs115144098        0.258            1 
  19     rs7507519       0.6832            1 
  19    rs74827851       0.6832            1 
  19    rs58763425       0.6494            1 
  19   rs112017224       0.6832            1 
  19    rs78786488       0.6832            1 
  19    rs74361048       0.6832            1 
  19    rs77076897       0.6832            1 
  19    rs80253048       0.6832            1 
  19    rs76219672       0.6832            1 
  19    rs77561680       0.6832            1 
  19    rs77871521       0.6832            1 
  19   rs139209980       0.9538            1 
  19    rs60753171       0.7239            1 
  19   rs113455915       0.6832            1 
  19   rs113220617       0.6832            1 
  19    rs74506940        0.884            1 
  19   rs146829615       0.6832            1 
  19   rs373086944       0.4872            1 
  19   rs113279668       0.6832            1 
  19    rs76717653       0.6832            1 
  19   rs116838462       0.2073            1 
  19    rs16993484       0.6832            1 
  19    rs16993485       0.6832            1 
  19   rs138751440        0.673            1 
  19   rs149289785        0.673            1 
  19   rs573031616       0.6832            1 
  19   rs545117903       0.5237            1 
  19   rs546106520       0.6832            1 
  19   rs190068273       0.5237            1 
  19   rs181609336       0.8646            1 
  19   rs113639887       0.6832            1 
  19    rs62108665       0.4283            1 
  19   rs141790353       0.6832            1 
  19   rs184804298       0.2073            1 
  19   rs185185746       0.4025            1 
  19   rs112373427       0.6832            1 
  19     rs9676427       0.5237            1 
  19     rs9676603        0.701            1 
  19   rs112748429       0.8646            1 
  19   rs111874628       0.8646            1 
  19     rs8101331       0.6832            1 
  19   rs143389170       0.5237            1 
  19   rs147965454       0.5237            1 
  19     rs8104166       0.6832            1 
  19     rs8107780       0.6832            1 
  19   rs138702586       0.8646            1 
  19    rs11394474       0.6832            1 
  19   rs113192111       0.6832            1 
  19    rs80130080       0.2073            1 
  19     rs8104855       0.8646            1 
  19    rs78817552       0.2073            1 
  19     rs8104988       0.6832            1 
  19   rs114930194       0.5237            1 
  19   rs111399908       0.8646            1 
  19    rs74558719       0.6832            1 
  19     rs8108353       0.6832            1 
  19   rs116746536       0.5237            1 
  19   rs113825545       0.6832            1 
  19   rs111528027       0.6832            1 
  19   rs113187952       0.6832            1 
  19   rs534371614       0.0381            1 
  19   rs112857043       0.6832            1 
  19    rs79713058       0.6832            1 
  19   rs114351279       0.5237            1 
  19    rs77926240       0.5237            1 
  19   rs115440210       0.5237            1 
  19   rs114281951        0.258            1 
  19    rs16989886       0.3433            1 
  19    rs77051078       0.5237            1 
  19   rs112467798       0.8646            1 
  19   rs146301363       0.2073            1 
  19   rs554544561       0.5237            1 
  19   rs112285185       0.6832            1 
  19   rs573854295       0.5237            1 
  19    rs16989890       0.7171            1 
  19    rs78593317       0.6832            1 
  19   rs114040522       0.5237            1 
  19   rs146307515       0.5237            1 
  19   rs148521637       0.5237            1 
  19    rs12460676       0.5468            1 
  19   rs115067265       0.5237            1 
  19   rs116198389       0.9331            1 
  19   rs115021674       0.9331            1 
  19   rs191306508        0.516            1 
  19     rs1975154       0.8618            1 
  19     rs1975155       0.7945            1 
  19   rs112735650         0.72            1 
  19     rs1975156       0.6985            1 
  19   rs188246260       0.3332            1 
  19     rs1975157       0.9165            1 
  19     rs1975158       0.7155            1 
  19   rs566688497       0.3533            1 
  19   rs180694832       0.3798            1 
  19     rs1975159       0.9974            1 
  19   rs572642593       0.2211            1 
  19   rs141854129       0.6851            1 
  19    rs57018641       0.4749            1 
  19   rs113509666        0.652            1 
  19    rs77804286       0.8501            1 
  19    rs78666638       0.8348            1 
  19    rs17271931       0.6627            1 
  19    rs16993488       0.8013            1 
  19   rs114192833       0.3533            1 
  19     rs8112571       0.8013            1 
  19     rs8113611       0.8013            1 
  19     rs4807845       0.8013            1 
  19   rs527545300       0.4581            1 
  19   rs149295826       0.6209            1 
  19   rs112732413       0.9328            1 
  19    rs11878309       0.8013            1 
  19     rs2335629       0.8013            1 
  19    rs80007334       0.3105            1 
  19   rs200118228       0.4838            1 
  19   rs144734970       0.1963            1 
  19     rs4807846       0.7927            1 
  19    rs76404092       0.7566            1 
  19     rs1465699      0.09809            1 
  19   rs114222421        0.694            1 
  19     rs4807848       0.5866            1 
  19    rs10425093      0.07549            1 
  19    rs79264940       0.3459            1 
  19    rs10406443      0.07549            1 
  19    rs17468222       0.9434            1 
  19   rs117153603       0.9993            1 
  19   rs113853092        0.195            1 
  19    rs10407672       0.6794            1 
  19   rs112758650       0.3459            1 
  19   rs150933933       0.2217            1 
  19   rs149113859       0.8044            1 
  19    rs76411198      0.09939            1 
  19    rs10413643       0.1136            1 
  19   rs527945843       0.9443            1 
  19    rs10421788       0.1765            1 
  19     rs5826921      0.08929            1 
  19     rs7256282       0.9277            1 
  19    rs10421603      0.09939            1 
  19    rs11085164       0.7457            1 
  19   rs114406449       0.7448            1 
  19   rs558549170      0.09939            1 
  19    rs11553930       0.9999            1 
  19     rs3833294      0.09919            1 
  19    rs11669692       0.4494            1 
  19     rs4807849       0.1316            1 
  19    rs58121503       0.6942            1 
  19     rs3787073       0.5632            1 
  19   rs148973637       0.5243            1 
  19    rs76163874       0.1393            1 
  19   rs147564437       0.9142            1 
  19   rs114854496       0.5243            1 
  19   rs115185572       0.0336            1 
  19     rs2233192       0.7525            1 
  19   rs116618915        0.314            1 
  19   rs114300350      0.07139            1 
  19   rs114927457      0.07139            1 
  19   rs114099198       0.4365            1 
  19    rs77869671       0.8342            1 
  19    rs58637222       0.8618            1 
  19    rs13346047       0.6438            1 
  19    rs73555966       0.7525            1 
  19   rs116714918       0.6068            1 
  19     rs3787070       0.6438            1 
  19     rs3787069       0.2664            1 
  19     rs2233191       0.7525            1 
  19    rs78473740       0.6046            1 
  19    rs55817395       0.7525            1 
  19     rs3787067       0.3445            1 
  19     rs3787066       0.4509            1 
  19    rs10415151       0.2658            1 
  19    rs77170391       0.2931            1 
  19    rs62108673       0.3131            1 
  19    rs35255991       0.4294            1 
  19    rs12980100       0.2673            1 
  19    rs59941129       0.7525            1 
  19    rs12980282       0.4509            1 
  19    rs56787791       0.8618            1 
  19    rs59675107       0.7525            1 
  19    rs75883363      0.05249            1 
  19     rs8106567       0.7525            1 
  19     rs4807064       0.6108            1 
  19   rs111345878       0.5243            1 
  19     rs4807065       0.6108            1 
  19   rs115386585       0.5243            1 
  19   rs114640829      0.05249            1 
  19    rs74677083      0.05249            1 
  19    rs73555973       0.7479            1 
  19    rs76410220       0.4365            1 
  19    rs73555975       0.7479            1 
  19    rs56090725       0.7525            1 
  19    rs58921874       0.4814            1 
  19    rs57546416       0.4747            1 
  19    rs78598969       0.5243            1 
  19   rs115310879      0.05249            1 
  19    rs10414187       0.4483            1 
  19    rs11667671       0.6108            1 
  19    rs11673505       0.4206            1 
  19     rs3787062       0.4483            1 
  19    rs12978261       0.6108            1 
  19     rs3787061       0.4509            1 
  19    rs13382158       0.2961            1 
  19    rs12462141       0.7457            1 
  19     rs2288890       0.4351            1 
  19     rs7250380       0.9103            1 
  19     rs2233188      0.09329            1 
  19     rs2233186       0.7525            1 
  19     rs2233185       0.4509            1 
  19     rs3787059       0.6108            1 
  19    rs10402403       0.1027            1 
  19   rs149360309       0.5243            1 
  19    rs76135170       0.7525            1 
  19    rs16993498       0.4509            1 
  19    rs62108700       0.7457            1 
  19    rs12710084       0.4483            1 
  19    rs13343298      0.09329            1 
  19     rs2335626       0.4351            1 
  19    rs11085165       0.9812            1 
  19    rs16993501        0.872            1 
  19     rs3787058       0.4483            1 
  19     rs8103010       0.7525            1 
  19     rs3837998       0.9514            1 
  19   rs116348910      0.05249            1 
  19    rs11668210        0.676            1 
  19     rs8111706       0.4483            1 
  19   rs115144574       0.5243            1 
  19    rs10405572      0.05249            1 
  19    rs77414006       0.9142            1 
  19    rs28630864      0.05249            1 
  19     rs4807852       0.4509            1 
  19    rs28472921      0.05249            1 
  19     rs1865061       0.2605            1 
  19    rs71941306       0.2365            1 
  19   rs199737432       0.2616            1 
  19    rs10588264       0.7525            1 
  19    rs76513798      0.09329            1 
  19    rs75975430      0.09329            1 
  19    rs73920615       0.7525            1 
  19    rs10404571      0.09329            1 
  19    rs11448298       0.4509            1 
  19    rs11448299       0.4509            1 
  19   rs115397388         0.71            1 
  19    rs75795770       0.9142            1 
  19    rs73555994       0.7525            1 
  19    rs74725466       0.3202            1 
  19     rs3787056       0.9849            1 
  19    rs79973215         0.71            1 
  19    rs11445393       0.4483            1 
  19     rs7255444       0.4509            1 
  19    rs75342878      0.06829            1 
  19     rs4807069       0.9613            1 
  19     rs4807070       0.9696            1 
  19    rs71172798       0.9849            1 
  19     rs9676474       0.9849            1 
  19    rs71172799       0.9849            1 
  19    rs11085166       0.9849            1 
  19    rs73555996       0.7525            1 
  19    rs10414026       0.5386            1 
  19    rs11672124        0.124            1 
  19    rs75228027       0.1431            1 
  19     rs4807071       0.7457            1 
  19    rs73555997       0.7525            1 
  19    rs73920621       0.7525            1 
  19      rs952235       0.9196            1 
  19    rs75726088      0.05249            1 
  19    rs79321491       0.5243            1 
  19   rs142736560       0.5767            1 
  19   rs143085211       0.9248            1 
  19    rs77353826       0.5809            1 
  19   rs115578073       0.5243            1 
  19    rs61572044       0.2951            1 
  19     rs7250781       0.7525            1 
  19     rs7249425       0.3267            1 
  19    rs73556000       0.3292            1 
  19    rs11307954       0.9103            1 
  19    rs10414303      0.05249            1 
  19    rs12150871       0.4146            1 
  19    rs12150936        0.124            1 
  19    rs12151133        0.124            1 
  19   rs145191620      0.05249            1 
  19   rs148727608       0.2951            1 
  19   rs142324633      0.05249            1 
  19    rs12710085       0.9103            1 
  19    rs73556002       0.3267            1 
  19    rs10407833      0.05249            1 
  19    rs13382119       0.9103            1 
  19    rs73557904       0.7525            1 
  19      rs954761       0.3411            1 
  19   rs540607409        0.347            1 
  19   rs376990145       0.9629            1 
  19    rs56014824       0.7525            1 
  19    rs55965692       0.7525            1 
  19    rs80326600      0.06439            1 
  19    rs35763390       0.9103            1 
  19    rs34616406        0.124            1 
  19    rs35846864       0.7384            1 
  19    rs34406905        0.124            1 
  19    rs10404282      0.05249            1 
  19    rs10412736      0.05249            1 
  19   rs191354398       0.1431            1 
  19    rs10418789      0.05249            1 
  19   rs114579139       0.5243            1 
  19     rs4807854       0.7457            1 
  19    rs10412164      0.05249            1 
  19    rs10412417       0.4146            1 
  19    rs73557908       0.7525            1 
  19   rs116785610       0.1431            1 
  19   rs114895735       0.5243            1 
  19    rs10404928      0.05249            1 
  19    rs10403521       0.4146            1 
  19    rs11666266       0.9103            1 
  19     rs4807856       0.1027            1 
  19   rs116258890      0.05249            1 
  19   rs114735679      0.05249            1 
  19     rs4807857       0.4613            1 
  19   rs556152203        0.998            1 
  19     rs3787054       0.3486            1 
  19   rs115321934       0.1431            1 
  19   rs116565827       0.1431            1 
  19     rs2227261       0.1158            1 
  19     rs1865062      0.05249            1 
  19    rs73557971       0.7525            1 
  19     rs7258356       0.1547            1 
  19    rs61349587       0.7479            1 
  19   rs146950743      0.05249            1 
  19   rs201284176       0.1431            1 
  19   rs142281506       0.2047            1 
  19     rs5826925       0.1593            1 
  19   rs114907000       0.5435            1 
  19    rs34890541       0.7457            1 
  19   rs148748105      0.05249            1 
  19    rs35564420       0.9103            1 
  19    rs12979828       0.5386            1 
  19    rs10402968       0.4483            1 
  19    rs34411333       0.4696            1 
  19   rs114767652       0.5243            1 
  19    rs10404353      0.05249            1 
  19    rs10405167      0.08299            1 
  19     rs8099971       0.4483            1 
  19     rs8103443       0.7525            1 
  19     rs1560694       0.4304            1 
  19    rs35691704       0.9103            1 
  19    rs56132639       0.8917            1 
  19    rs79668571       0.0286            1 
  19     rs3787053       0.4483            1 
  19    rs76176043       0.8342            1 
  19     rs8104540       0.9103            1 
  19     rs8103614       0.9103            1 
  19     rs2233181       0.7457            1 
  19   rs114726199       0.5243            1 
  19    rs60158934       0.7587            1 
  19    rs10407907       0.1494            1 
  19    rs11673545       0.9103            1 
  19     rs9916953      0.05249            1 
  19   rs115802879       0.0336            1 
  19   rs114426250       0.1431            1 
  19     rs7258848       0.8621            1 
  19     rs7246943       0.8544            1 
  19     rs4807858       0.4922            1 
  19    rs62106563       0.9999            1 
  19    rs62106564       0.8527            1 
  19     rs8106182       0.9094            1 
  19   rs112758849      0.05249            1 
  19      rs892058       0.9159            1 
  19      rs892059       0.5386            1 
  19      rs892060       0.9999            1 
  19    rs10425549       0.1309            1 
  19      rs892061       0.9159            1 
  19     rs6510880       0.9999            1 
  19   rs139228034       0.3202            1 
  19   rs115581057       0.1431            1 
  19    rs76606052       0.7814            1 
  19    rs67629164       0.4503            1 
  19    rs10221527       0.4917            1 
  19     rs9304931        0.103            1 
  19   rs185464242       0.1803            1 
  19   rs568724164       0.0336            1 
  19    rs62106609       0.4235            1 
  19    rs72980165       0.1185            1 
  19     rs7259402       0.3234            1 
  19   rs113202071       0.2208            1 
  19   rs115001942      0.07989            1 
  19    rs56271545        0.137            1 
  19    rs61433643       0.2208            1 
  19    rs59674226       0.2208            1 
  19    rs75906229       0.2208            1 
  19    rs76937622       0.2208            1 
  19    rs11881034      0.09519            1 
  19    rs77896245       0.2208            1 
  19    rs58389022       0.2208            1 
  19    rs60740603       0.2208            1 
  19    rs57673269       0.2208            1 
  19    rs59685037        0.176            1 
  19    rs60510180       0.2208            1 
  19    rs57051856       0.2208            1 
  19    rs60672655       0.2208            1 
  19    rs78306771       0.2208            1 
  19     rs7252569         0.52            1 
  19    rs74480537       0.2208            1 
  19    rs62106611        0.406            1 
  19    rs62106612        0.406            1 
  19   rs145958414       0.2208            1 
  19    rs55687961        0.137            1 
  19   rs149284797       0.2208            1 
  19    rs62106614        0.406            1 
  19   rs148465822       0.2208            1 
  19    rs61315207       0.2208            1 
  19    rs58791570       0.2208            1 
  19    rs57554985       0.2208            1 
  19    rs78285147       0.2208            1 
  19    rs75623738       0.2208            1 
  19    rs80199148       0.2208            1 
  19   rs111657770        0.406            1 
  19   rs150442126       0.3234            1 
  19    rs76574478       0.2208            1 
  19    rs11286301       0.4562            1 
  19    rs75365495       0.2208            1 
  19    rs79876197       0.2208            1 
  19   rs140322474       0.8229            1 
  19   rs566658748       0.4813            1 
  19     rs8107391       0.2208            1 
  19     rs8107518       0.2208            1 
  19     rs8107615       0.2208            1 
  19    rs11880568       0.5724            1 
  19   rs116224790       0.9234            1 
  19    rs76793200       0.2208            1 
  19     rs8182602       0.2208            1 
  19     rs8182605       0.2208            1 
  19   rs112319916       0.6323            1 
  19    rs11883030        0.406            1 
  19     rs8182603       0.2208            1 
  19     rs8182458       0.2208            1 
  19    rs11883051       0.4235            1 
  19   rs144182425       0.2208            1 
  19     rs8182608       0.2208            1 
  19     rs8100878        0.406            1 
  19     rs8100859       0.2208            1 
  19     rs8182466       0.2208            1 
  19    rs55914652        0.406            1 
  19   rs112637153        0.406            1 
  19   rs111860102         0.33            1 
  19     rs8101709        0.406            1 
  19    rs77378202       0.2208            1 
  19     rs7408159       0.5724            1 
  19    rs61572493        0.223            1 
  19     rs7408584       0.5724            1 
  19    rs78923521       0.2208            1 
  19    rs79117896       0.2208            1 
  19    rs79809146       0.2208            1 
  19    rs73920635        0.223            1 
  19    rs77048734       0.2208            1 
  19    rs75873778       0.2208            1 
  19     rs7251005        0.137            1 
  19     rs7251448        0.406            1 
  19    rs75518248       0.2208            1 
  19     rs6510881        0.406            1 
  19     rs6510882        0.137            1 
  19    rs76369673       0.2208            1 
  19     rs7253732       0.6323            1 
  19    rs74761806       0.2208            1 
  19     rs7254136        0.137            1 
  19    rs28826689      0.07989            1 
  19     rs8108233       0.2208            1 
  19     rs8109041       0.2208            1 
  19     rs8109289       0.2208            1 
  19     rs8109671       0.2208            1 
  19     rs6417193        0.406            1 
  19    rs60373668       0.9982            1 
  19     rs6510883       0.2208            1 
  19     rs8113160       0.2208            1 
  19   rs551756105       0.1846            1 
  19   rs140077567        0.223            1 
  19     rs8113097       0.2208            1 
  19    rs75234548       0.9982            1 
  19     rs8112505       0.2208            1 
  19     rs6510884        0.406            1 
  19     rs6510885        0.406            1 
  19     rs6510886        0.406            1 
  19    rs56893263       0.9982            1 
  19   rs115630322       0.3234            1 
  19    rs78420735       0.2208            1 
  19    rs10409740         0.52            1 
  19    rs61350505       0.2208            1 
  19    rs60693247       0.2208            1 
  19     rs6510887        0.406            1 
  19   rs141814291      0.07989            1 
  19    rs75522212       0.2208            1 
  19   rs140043517       0.2208            1 
  19   rs143677015       0.2208            1 
  19     rs8100080        0.406            1 
  19   rs139343576       0.4011            1 
  19   rs150039788        0.223            1 
  19     rs8100560       0.2208            1 
  19     rs8113335       0.2208            1 
  19   rs147257271       0.2208            1 
  19     rs8102464       0.2208            1 
  19    rs74770610       0.2208            1 
  19     rs7249515       0.2208            1 
  19     rs4807859        0.406            1 
  19    rs73920636       0.2421            1 
  19     rs8104293       0.2986            1 
  19     rs8107572       0.9982            1 
  19    rs57858796       0.1957            1 
  19     rs8111413        0.406            1 
  19    rs11880688       0.5203            1 
  19    rs78787734       0.7947            1 
  19   rs140371793       0.7126            1 
  19    rs11085168       0.4204            1 
  19    rs12979430       0.4235            1 
  19    rs12609261       0.4235            1 
  19    rs12609263       0.4235            1 
  19     rs6510888       0.4204            1 
  19   rs141909129       0.3234            1 
  19     rs7255153       0.6113            1 
  19   rs112112241      0.09579            1 
  19   rs113380725       0.8229            1 
  19    rs71174905       0.8633            1 
  19   rs114771471       0.9982            1 
  19     rs4807860       0.2449            1 
  19   rs111248127       0.1408            1 
  19     rs4807076       0.6802            1 
  19   rs146744192       0.3899            1 
  19   rs111628433       0.1582            1 
  19    rs10419276       0.9208            1 
  19   rs202211958       0.8541            1 
  19    rs78349265       0.2497            1 
  19    rs58843154       0.7376            1 
  19    rs55975667       0.2497            1 
  19    rs77453866       0.7811            1 
  19    rs11085169       0.3688            1 
  19    rs57665086       0.2497            1 
  19    rs60418422       0.4562            1 
  19    rs58360930       0.6462            1 
  19    rs59193589       0.1428            1 
  19   rs113472278       0.4468            1 
  19    rs55802722       0.1428            1 
  19    rs75367033       0.7811            1 
  19    rs61362954       0.4011            1 
  19   rs201096888       0.9256            1 
  19   rs558783704       0.4891            1 
  19    rs11671543       0.2702            1 
  19    rs74377821       0.1428            1 
  19   rs148394273       0.7811            1 
  19   rs112894867       0.1428            1 
  19    rs80001883       0.1778            1 
  19    rs11671329       0.4316            1 
  19   rs150524077       0.4468            1 
  19   rs113652494       0.4891            1 
  19   rs112341270       0.3334            1 
  19    rs78913099       0.6462            1 
  19    rs77475646       0.1965            1 
  19    rs56952880       0.9647            1 
  19     rs7507334       0.4491            1 
  19    rs61028670       0.7811            1 
  19   rs537291756       0.1723            1 
  19   rs115155056       0.7811            1 
  19   rs147070392       0.1099            1 
  19    rs12971818       0.3144            1 
  19   rs144010883       0.1732            1 
  19   rs113833237         0.55            1 
  19   rs112877596         0.55            1 
  19   rs114038042       0.3001            1 
  19    rs60022769       0.1659            1 
  19    rs11882316       0.4491            1 
  19    rs55633684       0.1659            1 
  19    rs76863491       0.2664            1 
  19   rs116821880       0.7811            1 
  19     rs4807078       0.3395            1 
  19    rs75282451      0.07989            1 
  19   rs574069910       0.4468            1 
  19    rs78545474       0.8599            1 
  19    rs75912367       0.8599            1 
  19    rs78916562       0.6666            1 
  19   rs111581485       0.4468            1 
  19    rs78794494       0.7811            1 
  19     rs8111170       0.3144            1 
  19    rs12609659       0.4491            1 
  19     rs4807863       0.3406            1 
  19    rs73559815       0.3802            1 
  19    rs75161094       0.3234            1 
  19    rs74856711       0.4603            1 
  19    rs76486431       0.4603            1 
  19   rs143347399       0.4596            1 
  19   rs150490369       0.6462            1 
  19   rs368756737       0.5727            1 
  19   rs528062128        0.556            1 
  19     rs7258219       0.1818            1 
  19   rs112063451       0.5966            1 
  19   rs111290390       0.4468            1 
  19    rs28666483       0.1818            1 
  19   rs147855143       0.3234            1 
  19   rs113243461        0.036            1 
  19   rs190829820       0.3234            1 
  19   rs111475590       0.5726            1 
  19   rs114414737       0.3001            1 
  19   rs150231717       0.3001            1 
  19   rs554733441       0.6756            1 
  19    rs28423680       0.0222            1 
  19      rs872664     0.006199            1 
  19   rs111968068       0.7362            1 
  19   rs113141408      0.07819            1 
  19    rs75860938       0.9416            1 
  19    rs75505945       0.9086            1 
  19    rs28439327       0.3336            1 
  19    rs10415206      0.05629            1 
  19    rs58933546       0.2706            1 
  19    rs10417350        0.253            1 
  19    rs58077986       0.8724            1 
  19   rs114205023       0.2706            1 
  19     rs9304932        0.276            1 
  19   rs187466049       0.2706            1 
  19     rs8110869       0.3358            1 
  19    rs62106618      0.09829            1 
  19    rs79751675       0.2545            1 
  19     rs8111173       0.9104            1 
  19    rs74486363       0.2545            1 
  19   rs184796519       0.3591            1 
  19     rs8111945       0.6089            1 
  19   rs189144463       0.6833            1 
  19     rs8110641       0.6089            1 
  19   rs192303669       0.2545            1 
  19    rs35414377       0.4476            1 
  19   rs143065872       0.6833            1 
  19   rs148221540       0.2545            1 
  19    rs58245471       0.4476            1 
  19   rs142785077       0.2545            1 
  19     rs6510889       0.7648            1 
  19   rs572240648       0.1563            1 
  19     rs8103977       0.4476            1 
  19     rs8113765       0.4476            1 
  19   rs143541094       0.8907            1 
  19    rs72981983       0.4446            1 
  19   rs147228142       0.7819            1 
  19     rs8103421       0.7238            1 
  19   rs112002107       0.2706            1 
  19     rs7251425        0.276            1 
  19   rs543208174       0.3644            1 
  19   rs150090960       0.9134            1 
  19    rs11880001       0.2545            1 
  19    rs35449397       0.6349            1 
  19   rs144112766       0.7133            1 
  19     rs4608434       0.8458            1 
  19   rs115238312       0.4336            1 
  19   rs142834025       0.5152            1 
  19   rs113863570       0.8458            1 
  19   rs116223761       0.6833            1 
  19   rs565734549       0.9955            1 
  19   rs115573426       0.5152            1 
  19   rs141162420       0.2545            1 
  19   rs146948442       0.7784            1 
  19    rs77250342       0.6857            1 
  19     rs7260240       0.6857            1 
  19     rs7249662       0.4292            1 
  19    rs10411090       0.6857            1 
  19    rs60433440       0.5152            1 
  19     rs8107289       0.9304            1 
  19   rs114730885       0.7784            1 
  19   rs527685260       0.7784            1 
  19     rs8107517        0.794            1 
  19   rs141491256       0.7784            1 
  19     rs7359888       0.6833            1 
  19   rs564001233       0.7784            1 
  19    rs10418702       0.6857            1 
  19    rs74328092       0.7784            1 
  19     rs1982082       0.9304            1 
  19   rs115421803       0.7784            1 
  19    rs10425261       0.5572            1 
  19    rs10426063       0.8668            1 
  19   rs574273528       0.6209            1 
  19   rs113752471       0.4195            1 
  19   rs111847885       0.7017            1 
  19   rs111687809       0.1442            1 
  19   rs143102707       0.3453            1 
  19    rs10426237       0.2872            1 
  19   rs191066445      0.07179            1 
  19    rs10426241       0.4619            1 
  19    rs10424165       0.7396            1 
  19    rs12984711       0.8532            1 
  19    rs12982819       0.6904            1 
  19    rs10406674       0.1382            1 
  19    rs10406401       0.5963            1 
  19    rs62106619       0.7491            1 
  19   rs113255096       0.3886            1 
  19    rs10221470       0.7553            1 
  19    rs73559832       0.3004            1 
  19   rs542051633       0.5722            1 
  19    rs78917808       0.5292            1 
  19    rs77901925       0.0276            1 
  19    rs73559835       0.3886            1 
  19     rs8105909       0.3886            1 
  19     rs8104835       0.3886            1 
  19    rs79888284      0.09809            1 
  19   rs112959873      0.09269            1 
  19   rs112906164       0.7907            1 
  19   rs186090279      0.09269            1 
  19   rs111316196       0.3847            1 
  19   rs112682297       0.6591            1 
  19   rs112451388       0.3847            1 
  19    rs73559841       0.3847            1 
  19    rs28534031       0.4581            1 
  19    rs57253260       0.6591            1 
  19    rs28633905       0.3847            1 
  19   rs140198063      0.09269            1 
  19   rs111372085       0.3847            1 
  19   rs111972381       0.4581            1 
  19    rs79269965       0.4581            1 
  19   rs111740770       0.3847            1 
  19   rs147106419       0.8482            1 
  19    rs79327382      0.09809            1 
  19    rs73559852       0.3847            1 
  19   rs112465619       0.3847            1 
  19   rs528660105       0.5185            1 
  19    rs28635352       0.3847            1 
  19    rs28554469       0.4581            1 
  19    rs10419046       0.8885            1 
  19    rs10424876       0.9285            1 
  19    rs10425065       0.9285            1 
  19    rs10417217       0.9285            1 
  19    rs10417642       0.9285            1 
  19    rs11881739      0.09809            1 
  19    esv3643551        0.819            1 
  19    rs10411863       0.8729            1 
  19    rs75749835       0.9285            1 
  19   rs140598124      0.09809            1 
  19   rs560393300       0.7218            1 
  19   rs111393071       0.9285            1 
  19   rs148153183       0.9285            1 
  19   rs141997037       0.6591            1 
  19   rs112788720       0.9285            1 
  19   rs112888028       0.9285            1 
  19    rs76138346       0.9285            1 
  19    rs10401233       0.9285            1 
  19    rs10426711       0.9285            1 
  19    rs10425148       0.9285            1 
  19   rs111533976       0.6652            1 
  19    rs10401136       0.9285            1 
  19    rs10407517       0.9285            1 
  19    rs58124313      0.09269            1 
  19    rs57529249      0.09269            1 
  19    rs10426320       0.9285            1 
  19   rs115810683       0.9285            1 
  19    rs75366250       0.9285            1 
  19    rs61222524        0.819            1 
  19    rs74409011       0.7164            1 
  19    rs76964030       0.9285            1 
  19    rs78590644       0.5668            1 
  19   rs112533303       0.9285            1 
  19   rs532484138       0.9285            1 
  19    rs28583032       0.9285            1 
  19     rs8109260       0.9285            1 
  19     rs8105900       0.9285            1 
  19     rs9304933       0.8129            1 
  19     rs9304934       0.9285            1 
  19     rs9304935       0.9285            1 
  19    rs72317540       0.9285            1 
  19    rs10422919       0.9285            1 
  19    rs74525516      0.09809            1 
  19    rs10423163       0.6655            1 
  19   rs114839866       0.9513            1 
  19    rs10420744       0.9285            1 
  19   rs200112031       0.9285            1 
  19   rs540389596       0.9285            1 
  19   rs149515161       0.9381            1 
  19   rs144091601       0.9285            1 
  19   rs201191594       0.8729            1 
  19   rs562376832       0.9285            1 
  19   rs140618015        0.819            1 
  19   rs554082368       0.8508            1 
  19   rs201530155       0.9285            1 
  19   rs116640456       0.9285            1 
  19    rs62106623       0.6652            1 
  19    rs62106624      0.09269            1 
  19   rs111575349       0.9285            1 
  19   rs142854683       0.9285            1 
  19    rs12611274       0.6333            1 
  19   rs141018958       0.9285            1 
  19   rs149827834       0.9285            1 
  19   rs140714645       0.8452            1 
  19   rs117059317       0.9285            1 
  19   rs111743578       0.9285            1 
  19   rs113149905       0.9285            1 
  19   rs111462135       0.9285            1 
  19    rs11878531        0.125            1 
  19   rs545144516       0.9285            1 
  19   rs112151827       0.9285            1 
  19    rs10405313       0.9285            1 
  19   rs112269154       0.9285            1 
  19     rs8100683        0.125            1 
  19    rs10404990       0.9285            1 
  19    rs10404992       0.9285            1 
  19    rs10411662       0.9285            1 
  19    rs10411842       0.9285            1 
  19   rs112619425       0.7868            1 
  19   rs149984431       0.7868            1 
  19    rs56030852       0.6333            1 
  19    rs76811743       0.7868            1 
  19    rs78238193       0.7868            1 
  19    rs75856321       0.7868            1 
  19    rs80171561       0.9285            1 
  19    rs73559867       0.5875            1 
  19    rs10413129       0.7868            1 
  19    rs10411553       0.9285            1 
  19    rs35555561      0.09809            1 
  19   rs199592493       0.9285            1 
  19   rs143937812       0.3771            1 
  19    rs74994916       0.6477            1 
  19    rs10419631       0.9285            1 
  19    rs10425427       0.9285            1 
  19    rs10418207       0.8217            1 
  19    rs10418673       0.9285            1 
  19   rs113595338       0.8482            1 
  19    rs10425767       0.9285            1 
  19   rs112648928      0.09269            1 
  19    rs10425957       0.9285            1 
  19    rs61673909       0.6652            1 
  19    rs58173536       0.8482            1 
  19    rs75596749       0.6477            1 
  19   rs190147593       0.9285            1 
  19   rs111759119       0.9284            1 
  19   rs113506835       0.9284            1 
  19   rs201822918       0.9702            1 
  19   rs115817862      0.09269            1 
  19    rs73920642       0.3771            1 
  19    rs61139703       0.6652            1 
  19    rs73920643       0.6477            1 
  19    rs78839272      0.09809            1 
  19   rs113987403       0.9284            1 
  19   rs144387141       0.9284            1 
  19   rs547007282       0.5635            1 
  19    rs78327278       0.3771            1 
  19    rs10409228       0.9284            1 
  19   rs146337086       0.9284            1 
  19    rs72286274       0.5068            1 
  19    rs10403160       0.9284            1 
  19    rs10401632       0.9284            1 
  19     rs6510894       0.4297            1 
  19    rs10409742       0.9284            1 
  19    rs10409743       0.9284            1 
  19   rs141425143       0.9284            1 
  19     rs7248589        0.125            1 
  19    rs62106639       0.6652            1 
  19    rs10409946       0.5382            1 
  19    rs10409998       0.9284            1 
  19    rs10410158       0.9284            1 
  19   rs534981909       0.1068            1 
  19    rs10415981       0.9284            1 
  19    rs10408495        0.125            1 
  19   rs111944025       0.6591            1 
  19    rs28569333       0.9284            1 
  19    rs28867992       0.9284            1 
  19    rs10414762       0.9284            1 
  19    rs10417096       0.5382            1 
  19    rs59056374       0.3314            1 
  19   rs151252028       0.7874            1 
  19    rs60643382      0.09269            1 
  19    rs28421030       0.9284            1 
  19    rs10422302       0.9284            1 
  19    rs10404734       0.5382            1 
  19    rs10424705       0.9284            1 
  19   rs112472405       0.9284            1 
  19   rs111878883       0.9284            1 
  19   rs145162508       0.9284            1 
  19   rs111484454       0.9284            1 
  19   rs140837589       0.9284            1 
  19    rs76265406       0.9284            1 
  19   rs115583891       0.9284            1 
  19    rs76936678       0.9284            1 
  19    rs76684080        0.783            1 
  19   rs143725937       0.0262            1 
  19   rs112088547       0.9284            1 
  19    rs10406284       0.9284            1 
  19    rs10413163       0.9284            1 
  19    rs77304616      0.09809            1 
  19    rs10413652       0.7874            1 
  19    rs10413874       0.7874            1 
  19    rs61354472       0.3314            1 
  19    rs28421387       0.7874            1 
  19    rs28549190       0.7874            1 
  19    rs60274021        0.558            1 
  19   rs114786717        0.543            1 
  19     rs8108629      0.09269            1 
  19    rs34459535       0.6652            1 
  19    rs35511200       0.6652            1 
  19     rs8112219       0.4609            1 
  19   rs549626382       0.7874            1 
  19   rs529050980       0.7874            1 
  19    rs28583203       0.9306            1 
  19    rs28613755       0.7874            1 
  19    rs10419871       0.7874            1 
  19   rs145094863       0.8452            1 
  19    rs10426968       0.7874            1 
  19    rs10407313       0.7874            1 
  19    rs10425875       0.7874            1 
  19    rs62106641       0.6652            1 
  19    rs10426099       0.9244            1 
  19   rs571015411       0.9244            1 
  19   rs540142805       0.9244            1 
  19   rs183654966       0.9244            1 
  19    rs10408010       0.4297            1 
  19    rs10408229       0.7874            1 
  19    rs10408259       0.7874            1 
  19   rs201114481       0.4484            1 
  19    rs10426540       0.7874            1 
  19   rs150908589       0.7874            1 
  19    rs10426998       0.7874            1 
  19   rs141242662       0.6477            1 
  19    rs28527342       0.7874            1 
  19   rs114329712       0.8452            1 
  19    rs28892296       0.7874            1 
  19    rs73561848       0.6652            1 
  19   rs114776410       0.7874            1 
  19   rs558329743      0.09809            1 
  19   rs570319045       0.6162            1 
  19   rs144583842       0.8847            1 
  19    rs73561853       0.6652            1 
  19    rs60721536      0.09809            1 
  19    rs12104130       0.7874            1 
  19    rs12104132       0.5316            1 
  19   rs147987853       0.7874            1 
  19   rs144785603       0.7874            1 
  19    rs74804969       0.6477            1 
  19   rs139423197       0.7874            1 
  19   rs113912884       0.4609            1 
  19   rs150524616       0.7874            1 
  19   rs113109804       0.4609            1 
  19   rs145539956       0.5422            1 
  19     rs8112996       0.8002            1 
  19   rs149357173      0.09269            1 
  19    rs10404286       0.7874            1 
  19    rs10405505       0.7874            1 
  19    rs10411183       0.7874            1 
  19    rs10416737       0.3691            1 
  19    rs60249062       0.6652            1 
  19    rs10410413       0.7874            1 
  19     rs7248213       0.6652            1 
  19     rs7248336        0.664            1 
  19    rs10411652       0.7874            1 
  19    rs10411060       0.7874            1 
  19    rs10411080       0.7874            1 
  19     rs7253194       0.4609            1 
  19   rs113539443        0.819            1 
  19   rs114775635       0.7164            1 
  19   rs540719832       0.8256            1 
  19   rs139861158       0.7874            1 
  19   rs111397205       0.4143            1 
  19   rs374645448       0.3241            1 
  19   rs139356794       0.7874            1 
  19   rs200530452       0.6652            1 
  19   rs114238312       0.7874            1 
  19    rs62106642       0.4609            1 
  19    rs57430420       0.8482            1 
  19    rs10425830       0.7874            1 
  19     rs7246003       0.7874            1 
  19     rs7246119       0.7874            1 
  19     rs7256878       0.7874            1 
  19   rs114135238       0.8002            1 
  19    rs10426592       0.7874            1 
  19    rs10401320       0.7874            1 
  19   rs201406898       0.7984            1 
  19   rs116388449       0.7874            1 
  19   rs140365648       0.3771            1 
  19   rs138873278       0.7874            1 
  19   rs148933482       0.7874            1 
  19   rs112580399       0.6144            1 
  19    rs62106643      0.09269            1 
  19   rs557680420       0.9948            1 
  19   rs537404670       0.7291            1 
  19   rs112068173        0.125            1 
  19   rs569662146       0.7302            1 
  19   rs528932392       0.7302            1 
  19   rs534438586       0.7302            1 
  19   rs376465839        0.135            1 
  19   rs373142857        0.135            1 
  19   rs192495707       0.6388            1 
  19   rs150491840       0.1771            1 
  19   rs188197622       0.7302            1 
  19   rs578235561       0.4154            1 
  19   rs551100583       0.2161            1 
  19   rs557406319       0.3697            1 
  19   rs550370461       0.3697            1 
  19   rs113911646       0.2161            1 
  19   rs112674731       0.2161            1 
  19   rs149246226       0.7874            1 
  19   rs146201190       0.7874            1 
  19    rs58435354       0.9747            1 
  19    rs80100254       0.6741            1 
  19   rs140110902       0.7874            1 
  19    rs79426842       0.7874            1 
  19    rs12327749       0.7874            1 
  19    rs62106644       0.5422            1 
  19   rs114654769       0.7874            1 
  19    rs57725277       0.3314            1 
  19   rs552419488       0.7287            1 
  19    rs73920647      0.09809            1 
  19    rs77715954       0.7874            1 
  19    rs55898369       0.3314            1 
  19   rs145804752       0.7874            1 
  19    rs62106645      0.09269            1 
  19   rs112722258       0.3303            1 
  19    rs73561864       0.6591            1 
  19   rs556820917       0.6277            1 
  19    rs62106646        0.462            1 
  19   rs149857333       0.5653            1 
  19   rs144578559       0.5653            1 
  19   rs559658294       0.6189            1 
  19   rs562317565        0.585            1 
  19   rs374203821       0.5653            1 
  19     rs9630895       0.5493            1 
  19    rs75589928       0.6741            1 
  19    rs10416820       0.7194            1 
  19     rs7253024      0.05169            1 
  19    rs62106648      0.09269            1 
  19    rs62106649      0.09409            1 
  19    rs73561868      0.06539            1 
  19   rs148381379       0.1205            1 
  19     rs7255735      0.05169            1 
  19    rs72234334      0.05169            1 
  19   rs111323657       0.6579            1 
  19     rs7245514       0.5153            1 
  19    rs10425052       0.7874            1 
  19    rs77835095      0.06539            1 
  19   rs367560960       0.9208            1 
  19   rs552499372       0.0335            1 
  19     rs8113310       0.5422            1 
  19   rs145182380       0.1348            1 
  19   rs113114685      0.06169            1 
  19     rs7260547       0.1348            1 
  19    rs79332961       0.3771            1 
  19   rs150348370       0.8452            1 
  19   rs112827254       0.4325            1 
  19   rs112183821       0.7984            1 
  19   rs117177436      0.09269            1 
  19    rs73561877      0.06169            1 
  19    rs79676004      0.09809            1 
  19    rs58107038       0.9616            1 
  19    rs56852049      0.09409            1 
  19    rs61179535      0.09409            1 
  19    rs57329093      0.09409            1 
  19    rs61324715      0.05219            1 
  19     rs2860168      0.09269            1 
  19   rs142782981       0.6477            1 
  19    rs10420388       0.5422            1 
  19    rs10418574       0.5422            1 
  19    rs60775215      0.07999            1 
  19    rs78494599      0.09409            1 
  19   rs575350791       0.3992            1 
  19     rs8102083       0.5422            1 
  19     rs7251475       0.5422            1 
  19     rs7246979       0.7969            1 
  19     rs7251613       0.5422            1 
  19     rs1049343       0.3749            1 
  19     rs8109609       0.5422            1 
  19     rs8105756      0.08049            1 
  19    rs73563854       0.1125            1 
  19    rs73563858      0.09169            1 
  19    rs12610352       0.7194            1 
  19    rs12610441       0.5422            1 
  19    rs35830967       0.5422            1 
  19    rs34576353       0.7194            1 
  19    rs12610442       0.7194            1 
  19   rs112122321       0.6818            1 
  19   rs568260077       0.3172            1 
  19   rs111459290       0.1125            1 
  19    rs56944804       0.6741            1 
  19     rs8107290       0.5422            1 
  19   rs138860610       0.6477            1 
  19   rs192282058       0.6477            1 
  19    rs10418298       0.7874            1 
  19   rs535508362      0.07639            1 
  19     rs4603684       0.1888            1 
  19    rs55779804      0.06969            1 
  19     rs8106856       0.5422            1 
  19   rs375528149       0.7519            1 
  19     rs8111182       0.5422            1 
  19   rs114966807       0.8452            1 
  19     rs8110939      0.09419            1 
  19     rs7246441       0.1052            1 
  19    rs79609054       0.8452            1 
  19    rs61003547        0.222            1 
  19    rs10421175       0.5422            1 
  19     rs2304198       0.5422            1 
  19    rs10402574       0.4352            1 
  19    rs73563871       0.3395            1 
  19      rs869918       0.0363            1 
  19   rs200942215      0.09809            1 
  19    rs10408708       0.7255            1 
  19    rs10416892       0.4297            1 
  19   rs550814476       0.9415            1 
  19    rs34894818      0.09809            1 
  19   rs571112378        0.605            1 
  19   rs114690045       0.9882            1 
  19    rs79787624       0.9882            1 
  19    rs58510684       0.6477            1 
  19     rs8106382       0.1126            1 
  19     rs1806615       0.7774            1 
  19   rs375976582        0.414            1 
  19    rs12609323       0.0363            1 
  19   rs115426992       0.5531            1 
  19   rs115294901       0.1232            1 
  19   rs116028568       0.8452            1 
  19     rs8111068       0.6477            1 
  19    rs10425395       0.4352            1 
  19     rs7247287       0.1232            1 
  19   rs575318230       0.4191            1 
  19    rs73563883       0.2862            1 
  19     rs3745573       0.0363            1 
  19    rs74783573        0.314            1 
  19   rs148411184       0.1232            1 
  19     rs7255128       0.9882            1 
  19   rs144916376       0.4902            1 
  19     rs8113383       0.6477            1 
  19   rs568663229       0.0232            1 
  19     rs8103574       0.1643            1 
  19   rs534058025       0.0363            1 
  19   rs546438746       0.0363            1 
  19     rs8102989       0.0363            1 
  19   rs111231626       0.9194            1 
  19   rs139321727       0.1232            1 
  19   rs116134821       0.9882            1 
  19    rs60965685       0.0363            1 
  19    rs73920657        0.444            1 
  19    rs62106656        0.444            1 
  19   rs140643020       0.9882            1 
  19    rs10401986       0.6704            1 
  19    rs35694930       0.5422            1 
  19     rs8111975       0.3507            1 
  19   rs141378359       0.8452            1 
  19     rs8113465       0.3804            1 
  19    rs73920658      0.09809            1 
  19     rs8102597       0.6704            1 
  19   rs376240169       0.2727            1 
  19   rs368265738       0.2778            1 
  19   rs527893206        0.489            1 
  19     rs8102520       0.5422            1 
  19     rs6510895       0.4297            1 
  19     rs2304196       0.3804            1 
  19     rs2247785       0.6704            1 
  19    rs75527781       0.1232            1 
  19    rs60238050      0.09809            1 
  19     rs3088023       0.5422            1 
  19   rs114764749       0.1232            1 
  19     rs2241723       0.4253            1 
  19   rs576839850      0.09809            1 
  19    rs10403489       0.4253            1 
  19   rs149314271       0.8452            1 
  19    rs59365443       0.4392            1 
  19    rs73565804       0.4392            1 
  19   rs148742661       0.3507            1 
  19   rs564334755       0.4826            1 
  19   rs114263713       0.9882            1 
  19   rs141653474        0.605            1 
  19   rs115112177       0.1232            1 
  19     rs7258689       0.5422            1 
  19     rs8113151       0.6477            1 
  19   rs148549737       0.8641            1 
  19    rs12462244       0.1804            1 
  19    rs62107573       0.6483            1 
  19   rs191401678        0.503            1 
  19   rs140727865       0.6938            1 
  19   rs149679710       0.1214            1 
  19   rs145516580       0.1214            1 
  19    rs10407867       0.6324            1 
  19   rs146982485       0.6477            1 
  19    rs11878905       0.2986            1 
  19   rs543907000       0.1196            1 
  19   rs112630876       0.4113            1 
  19   rs146204452      0.07879            1 
  19   rs148286852       0.8641            1 
  19     rs8105916       0.7105            1 
  19   rs112456002       0.8452            1 
  19   rs148600478       0.0379            1 
  19    rs76635970       0.1856            1 
  19   rs116790311       0.6477            1 
  19   rs151155178       0.0122            1 
  19    rs10574751      0.07779            1 
  19   rs138639985       0.0122            1 
  19     rs9676486       0.8566            1 
  19     rs9304937       0.8087            1 
  19     rs8107165      0.08089            1 
  19   rs111307605       0.8566            1 
  19   rs574045409       0.6621            1 
  19   rs113057501       0.8566            1 
  19     rs7253395       0.8566            1 
  19   rs111578657       0.8404            1 
  19   rs149792856       0.4397            1 
  19     rs7252830      0.08089            1 
  19    rs17774400       0.8566            1 
  19    rs11883004       0.8478            1 
  19     rs7258268       0.7059            1 
  19   rs149389128       0.1973            1 
  19   rs145730204       0.9786            1 
  19    rs10419890       0.8284            1 
  19     rs3892396       0.8566            1 
  19    rs74794373       0.8452            1 
  19     rs3903041         0.47            1 
  19     rs1574325       0.8566            1 
  19     rs3072824       0.9773            1 
  19   rs199815106       0.7646            1 
  19     rs2002137       0.8566            1 
  19   rs200760703       0.6991            1 
  19   rs149702415       0.1973            1 
  19     rs7256053       0.8566            1 
  19    rs62107574       0.5749            1 
  19     rs7259085       0.8989            1 
  19    rs10402094       0.8989            1 
  19     rs7259894      0.08089            1 
  19    rs77551134      0.08089            1 
  19   rs114915676       0.8452            1 
  19   rs141513081       0.9492            1 
  19   rs139347220      0.08089            1 
  19    rs60407671       0.9492            1 
  19    rs10417661       0.8989            1 
  19    rs10424633        0.332            1 
  19     rs3911998       0.4397            1 
  19    rs55999497      0.06239            1 
  19    rs56365043       0.0357            1 
  19     rs6510897       0.9492            1 
  19    rs59558445       0.2134            1 
  19    rs56309925       0.9547            1 
  19   rs151060681       0.8641            1 
  19   rs192568237       0.8452            1 
  19   rs184492672       0.8452            1 
  19   rs192565310       0.8452            1 
  19     rs8107767      0.06239            1 
  19     rs8111367       0.4582            1 
  19   rs112379345       0.1316            1 
  19    rs11298508       0.1717            1 
  19    rs10658100       0.1077            1 
  19     rs1654590       0.3443            1 
  19     rs1663801       0.3443            1 
  19   rs201448018      0.07349            1 
  19     rs1654589       0.2724            1 
  19    rs55637481       0.9677            1 
  19    rs78840300       0.9931            1 
  19     rs3892916       0.4065            1 
  19   rs115779317       0.6941            1 
  19     rs1613070       0.1609            1 
  19   rs200216025       0.0415            1 
  19     rs1663802     0.005199            1 
  19    rs67354590       0.5875            1 
  19    rs60365888       0.5875            1 
  19   rs138633372       0.0358            1 
  19    rs35757137        0.038            1 
  19   rs114825932        0.406            1 
  19     rs1051784       0.7197            1 
  19   rs114491356       0.1206            1 
  19   rs544621045       0.7797            1 
  19   rs116339441       0.7797            1 
  19     rs1616305       0.7797            1 
  19     rs8103311      0.08019            1 
  19    rs78190198       0.6941            1 
  19    rs73565848       0.8113            1 
  19     rs2305058       0.0273            1 
  19     rs3786689       0.0419            1 
  19    rs73920663       0.7501            1 
  19     rs2258496       0.4278            1 
  19   rs147468770       0.2161            1 
  19     rs2305059      0.08019            1 
  19   rs140679204       0.6477            1 
  19    rs61004889       0.4065            1 
  19   rs148841169       0.7797            1 
  19   rs144745918       0.6477            1 
  19   rs116809163        0.699            1 
  19   rs116592713       0.7797            1 
  19    rs73920664       0.4065            1 
  19    rs73920665       0.6477            1 
  19     rs2075755      0.08849            1 
  19    rs73920666       0.6477            1 
  19   rs184792443        0.699            1 
  19   rs141845437       0.7797            1 
  19    rs78695937       0.4485            1 
  19    rs75384914        0.699            1 
  19   rs189986398       0.4573            1 
  19    rs62107580       0.0415            1 
  19    rs59711330      0.08179            1 
  19     rs8102808       0.5878            1 
  19    rs12461883      0.05749            1 
  19   rs535485990       0.9931            1 
  19    rs34488963       0.0357            1 
  19     rs8103638       0.3887            1 
  19   rs113754452       0.9558            1 
  19    rs59521718       0.7982            1 
  19   rs114463634       0.9931            1 
  19    rs57691741       0.6781            1 
  19    rs60565514        0.316            1 
  19     rs9304938       0.4714            1 
  19     rs3929160       0.3446            1 
  19   rs145168470     0.008399            1 
  19    rs10420789     0.008399            1 
  19   rs111886400       0.4779            1 
  19   rs114580786       0.8367            1 
  19     rs1141221       0.5135            1 
  19     rs1141220       0.5135            1 
  19     rs2860185       0.5135            1 
  19     rs2860182       0.5135            1 
  19     rs2860181        0.932            1 
  19    rs74853621       0.9931            1 
  19   rs111770937      0.05159            1 
  19    rs77227806      0.05159            1 
  19      rs349090      0.06799            1 
  19   rs112912665       0.2623            1 
  19      rs191548        0.803            1 
  19      rs348338       0.7919            1 
  19    rs11085173      0.05159            1 
  19   rs189556781       0.8367            1 
  19      rs348339       0.1214            1 
  19    rs60329214        0.044            1 
  19   rs556066876       0.8618            1 
  19   rs111535315       0.0259            1 
  19   rs142880112       0.0151            1 
  19   rs115233280       0.8367            1 
  19      rs348340       0.2068            1 
  19   rs375063180       0.1902            1 
  19   rs140865515       0.1902            1 
  19   rs115946849       0.2623            1 
  19    rs76219436       0.1902            1 
  19    rs73549021       0.6963            1 
  19    rs56266348       0.1902            1 
  19    rs55732112       0.1902            1 
  19    rs55913254       0.1902            1 
  19     rs7250187       0.1902            1 
  19     rs7251591       0.1902            1 
  19    rs60257087       0.1902            1 
  19    rs60774093       0.4942            1 
  19   rs111415904       0.2623            1 
  19   rs113964983       0.2623            1 
  19    rs73549034       0.2674            1 
  19    rs10416571       0.0386            1 
  19    rs10408607       0.0386            1 
  19      rs186996       0.0203            1 
  19     rs7253557        0.188            1 
  19     rs7252859        0.188            1 
  19   rs114274889       0.1994            1 
  19   rs111411047       0.5654            1 
  19   rs143918466       0.1994            1 
  19    rs77292204       0.5654            1 
  19    rs60073607       0.5434            1 
  19    rs55782715       0.6477            1 
  19   rs147618998       0.6424            1 
  19    rs74585960       0.3001            1 
  19    rs77262233       0.3001            1 
  19    rs76889336       0.5434            1 
  19   rs150415523       0.5869            1 
  19     rs7247552       0.7546            1 
  19    rs28402927       0.0196            1 
  19    rs28645424       0.0196            1 
  19     rs7247153      0.05079            1 
  19    rs73920669       0.6477            1 
  19   rs113040471       0.5434            1 
  19    rs78803389       0.7253            1 
  19      rs173229      0.05079            1 
  19     rs6510901       0.6279            1 
  19     rs7257120       0.6279            1 
  19     rs6510902       0.6279            1 
  19     rs6510903       0.0196            1 
  19    rs73920670       0.6477            1 
  19     rs8103745       0.0402            1 
  19      rs348365     0.005299            1 
  19    rs10412845      0.07729            1 
  19     rs4807870       0.0341            1 
  19    rs10424879       0.8163            1 
  19    rs10418566       0.8163            1 
  19    rs10418596       0.1385            1 
  19      rs348367     0.006499            1 
  19    rs10425555       0.5433            1 
  19    rs10425567       0.5433            1 
  19    rs79304508       0.5266            1 
  19    rs10418327      0.07729            1 
  19      rs348368        0.002            1 
  19      rs348369        0.002            1 
  19      rs173230        0.002            1 
  19   rs145149050       0.5266            1 
  19      rs348370       0.0025            1 
  19     rs4807871    0.0007999       0.9997 
  19    rs11669819      0.07729            1 
  19     rs3890058       0.3263            1 
  19   rs118160965       0.9472            1 
  19     rs8111177    0.0005999       0.9996 
  19    rs12986054     0.006899            1 
  19   rs535556928       0.0011       0.9997 
  19    rs10404423       0.0024            1 
  19     rs8101398       0.0012            1 
  19   rs368355739       0.0017            1 
  19      rs348357       0.0015            1 
  19      rs168348    0.0005999       0.9985 
  19      rs348358       0.0015            1 
  19   rs200067597    0.0008999       0.9994 
  19    rs35028797    0.0008999       0.9994 
  19    rs73920674       0.6477            1 
  19      rs406974       0.0024            1 
  19      rs393375       0.0024            1 
  19    rs74173087        0.003            1 
  19      rs168349       0.0012            1 
  19    rs74369569       0.6078            1 
  19     rs3833240       0.8166            1 
  19    rs75550442       0.9472            1 
  19      rs348359       0.8045            1 
  19      rs348360        0.226            1 
  19    rs79113058       0.9415            1 
  19      rs348361       0.0013            1 
  19    rs60730900       0.1159            1 
  19      rs348362       0.0005       0.9996 
  19      rs348363       0.9351            1 
  19    rs73920676       0.6477            1 
  19    rs35290240       0.6477            1 
  19    rs34222984       0.5194            1 
  19    rs62107586    0.0005999            1 
  19   rs150679157       0.0012            1 
  19    rs55698874       0.0019            1 
  19     rs8105046       0.0036            1 
  19   rs202013884       0.9415            1 
  19     rs1047598       0.0019            1 
  19    rs59297656       0.8446            1 
  19    rs61368453       0.6477            1 
  19    rs73920677       0.6477            1 
  19   rs200400196       0.8865            1 
  19    rs61045882       0.6078            1 
  19   rs111641372       0.4336            1 
  19    rs11882213       0.0034            1 
  19    rs10415980        0.228            1 
  19     rs8105247       0.0155            1 
  19    rs56915116       0.9651            1 
  19      rs348364       0.0379            1 
  19   rs113764572       0.3495            1 
  19    rs10422083       0.9746            1 
  19   rs113034712       0.5933            1 
  19     rs1663803       0.5299            1 
  19    rs58529803       0.1137            1 
  19    rs10421606       0.7174            1 
  19   rs150919988       0.5933            1 
  19     rs3852880      0.05059            1 
  19   rs201804228       0.5643            1 
  19     rs4807086      0.05059            1 
  19   rs113700683       0.5299            1 
  19   rs541512341       0.5933            1 
  19    rs12975346       0.1803            1 
  19   rs187402799       0.4336            1 
  19    rs12973997      0.08089            1 
  19   rs149524326       0.5933            1 
  19    rs10405323       0.7053            1 
  19   rs114825917       0.5933            1 
  19   rs144154025       0.4336            1 
  19     rs7253943      0.08089            1 
  19     rs7252545      0.08089            1 
  19    rs12976944      0.06459            1 
  19     rs3745571      0.06459            1 
  19   rs116758743       0.5933            1 
  19    rs12983560      0.07239            1 
  19    rs11669557       0.2813            1 
  19    rs11665713      0.07239            1 
  19     rs4807872       0.2813            1 
  19    rs11880672       0.5933            1 
  19      rs348398       0.1091            1 
  19      rs348399       0.1091            1 
  19     rs9653137       0.8682            1 
  19    rs10415417       0.8149            1 
  19   rs138633904       0.4336            1 
  19    rs57346797       0.6315            1 
  19      rs348392       0.0322            1 
  19    rs73549060       0.5256            1 
  19   rs113959673       0.8401            1 
  19    rs77004471       0.9166            1 
  19   rs576326438       0.8865            1 
  19   rs575197159       0.9344            1 
  19   rs544697549       0.9344            1 
  19   rs542309344       0.8865            1 
  19   rs561189703       0.9166            1 
  19   rs530192287       0.8742            1 
  19   rs540496281       0.8865            1 
  19   rs532895413       0.9153            1 
  19   rs552862393       0.9311            1 
  19   rs568872467       0.9153            1 
  19   rs531180466       0.9153            1 
  19   rs548282387       0.8856            1 
  19   rs568099402       0.9153            1 
  19   rs533864308       0.9153            1 
  19   rs547324381       0.9153            1 
  19      rs415211       0.9473            1 
  19   rs546540237       0.7639            1 
  19   rs184047320        0.802            1 
  19   rs114730473       0.8865            1 
  19    rs78470218       0.8865            1 
  19    rs73920686       0.6402            1 
  19     rs5009951       0.8446            1 
  19    rs76364016       0.6397            1 
  19    rs75029872       0.6397            1 
  19    rs10416003       0.8446            1 
  19     rs3852881       0.7768            1 
  19   rs113674740       0.5305            1 
  19   rs527241246       0.5305            1 
  19      rs348394      0.09139            1 
  19    rs79545054       0.8243            1 
  19     rs1975045       0.9628            1 
  19    rs10561857       0.8497            1 
  19    rs73549066       0.2653            1 
  19    rs60926725       0.7184            1 
  19     rs3844450       0.4295            1 
  19     rs3887594       0.1805            1 
  19   rs143019412       0.2304            1 
  19    rs10405500       0.9162            1 
  19    rs10404096       0.9362            1 
  19   rs547328805       0.6764            1 
  19    rs10407191       0.9162            1 
  19   rs149698997       0.7447            1 
  19    rs10410696       0.4542            1 
  19   rs113975962       0.9362            1 
  19    rs34024387       0.4804            1 
  19     rs3852883       0.3482            1 
  19    rs10420123       0.9362            1 
  19     rs8107276       0.4764            1 
  19   rs373894536       0.6791            1 
  19     rs8107508       0.2873            1 
  19    rs56228035       0.3904            1 
  19    rs77757482       0.4842            1 
  19    rs60597914       0.9613            1 
  19   rs114259307       0.5321            1 
  19   rs114870009       0.7447            1 
  19    rs58154626       0.3191            1 
  19   rs200572318       0.7447            1 
  19   rs201928651       0.3645            1 
  19   rs538268375       0.3645            1 
  19   rs142263961       0.5321            1 
  19    rs60849443       0.4282            1 
  19   rs115645677       0.5321            1 
  19   rs116776434       0.5321            1 
  19    rs77569008       0.5321            1 
  19    rs75914753       0.5321            1 
  19    rs12972418       0.3904            1 
  19   rs116463338       0.7447            1 
  19    rs12608614       0.4932            1 
  19    rs10164401       0.6414            1 
  19   rs149238509       0.5321            1 
  19   rs180916589       0.3419            1 
  19   rs185193243       0.3419            1 
  19   rs150210186        0.861            1 
  19    rs57961423       0.6775            1 
  19      rs371164        0.345            1 
  19      rs395651       0.5742            1 
  19   rs142927827       0.8057            1 
  19   rs535790218       0.2877            1 
  19   rs145154230       0.5887            1 
  19   rs115962426       0.3388            1 
  19      rs432643      0.08979            1 
  19    rs10414082       0.3551            1 
  19    rs74173094       0.8579            1 
  19     rs4028328       0.7796            1 
  19    rs60881924       0.2877            1 
  19    rs13344306       0.5256            1 
  19      rs412441       0.6451            1 
  19     rs1053395       0.7345            1 
  19    rs73920690       0.5891            1 
  19     rs1053377       0.6696            1 
  19     rs8113500       0.1751            1 
  19     rs3099129       0.2645            1 
  19      rs446199       0.3502            1 
  19      rs449824       0.7319            1 
  19     rs2071347      0.06439            1 
  19    rs61741669       0.1179            1 
  19   rs200891036       0.1219            1 
  19    rs28483969       0.6059            1 
  19   rs113871779       0.3341            1 
  19    rs80205890       0.3341            1 
  19   rs114772352       0.1664            1 
  19   rs139985263       0.3341            1 
  19    rs33975406       0.3452            1 
  19    rs78017376       0.3341            1 
  19     rs3099128       0.5214            1 
  19      rs348395       0.5214            1 
  19    rs78959822        0.763            1 
  19    rs57943022       0.3999            1 
  19   rs114335375       0.5857            1 
  19   rs139343055       0.1664            1 
  19   rs138396011       0.8627            1 
  19   rs113460662       0.1009            1 
  19      rs348396       0.1021            1 
  19    rs73920693       0.8476            1 
  19    rs11672092       0.5639            1 
  19      rs390530       0.9243            1 
  19     rs3760749      0.06819            1 
  19   rs147934507        0.484            1 
  19   rs116505917       0.8627            1 
  19    rs11671437      0.09369            1 
  19   rs568220043       0.6551            1 
  19   rs569318963      0.08939            1 
  19   rs398040859       0.7964            1 
  19    rs62107618       0.5488            1 
  19   rs182883768       0.5256            1 
  19   rs113911284       0.2857            1 
  19    rs35104507        0.272            1 
  19    rs73550739       0.8093            1 
  19   rs144744114        0.132            1 
  19   rs115167107      0.06059            1 
  19   rs145406915       0.5835            1 
  19   rs547693434       0.2173            1 
  19    esv3643559       0.2173            1 
  19    rs11671823        0.474            1 
  19   rs112860927       0.1032            1 
  19    rs10416160      0.01525            1 
  19   rs116192309       0.0274            1 
  19   rs570005155      0.07209            1 
  19    rs12460816       0.7172            1 
  19    rs76708294       0.3217            1 
  19     rs3865466       0.3019            1 
  19     rs3865467       0.2131            1 
  19      rs348348       0.6039            1 
  19   rs115883804      0.06059            1 
  19   rs143069386      0.06059            1 
  19   rs147481433       0.1697            1 
  19      rs348349      0.08059            1 
  19   rs112239954       0.8245            1 
  19    rs76641139      0.06059            1 
  19    rs35429734       0.8298            1 
  19   rs541355520       0.6017            1 
  19   rs564611085       0.6017            1 
  19      rs238766       0.5001            1 
  19     rs4807087       0.3024            1 
  19    rs73920698       0.7769            1 
  19   rs112578061       0.8245            1 
  19     rs4807874       0.3024            1 
  19    rs10415368       0.1541            1 
  19   rs116485000       0.8245            1 
  19     rs4807875       0.3024            1 
  19     rs7251888       0.2675            1 
  19     rs7252374       0.2675            1 
  19    rs28413030        0.372            1 
  19     rs7252020       0.2675            1 
  19      rs348350      0.05139            1 
  19    rs57178252       0.9151            1 
  19    rs66952611       0.1624            1 
  19   rs563587829       0.1624            1 
  19    rs12974682       0.3035            1 
  19    rs57813284       0.1697            1 
  19   rs550746386      0.08789            1 
  19      rs348351       0.9788            1 
  19    rs66831547       0.1624            1 
  19   rs149906060        0.372            1 
  19      rs348352       0.9788            1 
  19    rs75405543       0.7769            1 
  19      rs348353      0.05139            1 
  19     rs7256423       0.5245            1 
  19    rs79304076       0.7769            1 
  19    rs74697733        0.339            1 
  19     rs7257887     0.005099            1 
  19    rs73920699       0.7769            1 
  19    rs11085177       0.3035            1 
  19      rs348355       0.1833            1 
  19      rs348356       0.9383            1 
  19   rs146374600        0.339            1 
  19   rs148087029       0.2196            1 
  19   rs148405606        0.339            1 
  19   rs542536915       0.1924            1 
  19   rs142533342       0.8245            1 
  19    rs12976418       0.3035            1 
  19   rs141387061       0.1697            1 
  19   rs149137352       0.8245            1 
  19       rs76274      0.08369            1 
  19    rs76439627       0.5245            1 
  19    rs11667269       0.3035            1 
  19    rs12985304       0.9346            1 
  19    rs12151125       0.1091            1 
  19   rs561140642        0.741            1 
  19    rs62107623       0.9872            1 
  19   rs542764727       0.7769            1 
  19    rs28534912       0.1624            1 
  19   rs567130276       0.2443            1 
  19    rs72987325       0.2285            1 
  19    rs62107624       0.3024            1 
  19    rs75464137       0.3644            1 
  19     rs7257358       0.2478            1 
  19   rs112235685       0.4123            1 
  19    rs11343905       0.9141            1 
  19   rs139652199       0.1697            1 
  19    rs34704690       0.5466            1 
  19   rs143365332      0.08369            1 
  19    rs73920700       0.7769            1 
  19   rs111067248       0.7769            1 
  19   rs146374380       0.9749            1 
  19    rs62654116       0.2668            1 
  19      rs348337       0.2068            1 
  19   rs546156218       0.5233            1 
  19      rs415539       0.6186            1 
  19    rs78208235       0.2463            1 
  19     rs3043218       0.9039            1 
  19      rs669448       0.7985            1 
  19    rs28482861       0.7985            1 
  19   rs551922534       0.6755            1 
  19   rs569772061       0.6564            1 
  19     rs3073807       0.9955            1 
  19   rs563393795      0.09899            1 
  19   rs200702132       0.3031            1 
  19   rs116068506       0.8585            1 
  19   rs146976620       0.5424            1 
  19    rs73550763       0.7183            1 
  19     rs4807876        0.509            1 
  19   rs192348947       0.9838            1 
  19   rs113463169       0.2745            1 
  19     rs3097296       0.7276            1 
  19    rs73550766       0.3725            1 
  19    rs72356419       0.8709            1 
  19     rs3097297       0.9055            1 
  19     rs2234179      0.09899            1 
  19     rs2234182       0.4932            1 
  19   rs550935064       0.9518            1 
  19     rs3865469         0.71            1 
  19      rs348389       0.9808            1 
  19    rs10419225      0.09899            1 
  19    rs78847343       0.6321            1 
  19    rs73550767       0.5852            1 
  19    rs10426436      0.09899            1 
  19      rs348390       0.6047            1 
  19   rs149025313       0.6321            1 
  19   rs139441027       0.4073            1 
  19      rs348391       0.6812            1 
  19   rs142352867       0.4104            1 
  19    rs10406760      0.09899            1 
  19    rs11670309       0.5118            1 
  19    rs10405649      0.09899            1 
  19     rs3865471       0.7405            1 
  19    rs10408140       0.4073            1 
  19   rs146923533       0.5822            1 
  19    rs10414775       0.8322            1 
  19   rs201367586       0.6918            1 
  19    rs11882170        0.132            1 
  19   rs191304555       0.6321            1 
  19   rs149048574       0.5822            1 
  19   rs111663013         0.21            1 
  19   rs566641594       0.5326            1 
  19    rs10422096       0.4073            1 
  19    rs10414217       0.4073            1 
  19    rs10421038       0.4073            1 
  19    rs76334785       0.6321            1 
  19    rs10422353      0.09899            1 
  19    rs73550770       0.9755            1 
  19   rs114654390      0.09899            1 
  19   rs563362787       0.4073            1 
  19   rs116159260       0.4116            1 
  19    rs75545073       0.4073            1 
  19    rs79991989       0.4073            1 
  19   rs116351509       0.4073            1 
  19    rs79363088       0.4073            1 
  19    rs35695923       0.5118            1 
  19    rs11667956      0.09329            1 
  19     rs8110208        0.318            1 
  19   rs144720033       0.4073            1 
  19     rs2162931        0.461            1 
  19   rs115966722       0.6321            1 
  19    rs62109506       0.4463            1 
  19   rs115430719      0.09899            1 
  19   rs148542651       0.6321            1 
  19    rs76140468       0.5734            1 
  19   rs112914484       0.5118            1 
  19   rs142590286       0.6321            1 
  19     rs4028336       0.5787            1 
  19      rs348372       0.2703            1 
  19      rs348373       0.6871            1 
  19     rs8103412       0.4464            1 
  19    rs60613128       0.5839            1 
  19   rs142579056       0.2703            1 
  19    rs73550775        0.018            1 
  19    rs73922404       0.5839            1 
  19    rs75409151       0.5839            1 
  19    rs35314828       0.6572            1 
  19     rs6510905       0.3763            1 
  19     rs6510906        0.461            1 
  19     rs6510907        0.355            1 
  19    rs77010673       0.9026            1 
  19   rs114336217       0.1811            1 
  19   rs148595074       0.5839            1 
  19    rs11669937        0.355            1 
  19   rs151149559       0.9026            1 
  19      rs173231       0.6871            1 
  19    rs28552734       0.7883            1 
  19    rs10407602       0.4464            1 
  19      rs348374       0.7883            1 
  19      rs348375       0.7117            1 
  19    rs74174807       0.7117            1 
  19      rs348376       0.5944            1 
  19     rs4028335       0.7117            1 
  19      rs348377       0.7392            1 
  19      rs348378       0.8207            1 
  19   rs202193430       0.3532            1 
  19      rs348379       0.7835            1 
  19   rs150066741       0.5839            1 
  19      rs348380       0.9735            1 
  19     rs8100267      0.07599            1 
  19   rs539327205      0.05839            1 
  19    rs11881108      0.07599            1 
  19   rs111623945        0.177            1 
  19    rs73922405       0.4458            1 
  19   rs113315365       0.2194            1 
  19    rs73922406       0.1464            1 
  19    rs34039661       0.5249            1 
  19    rs10411474       0.1789            1 
  19      rs348383        0.268            1 
  19    rs13344227       0.1728            1 
  19    rs77619124        0.861            1 
  19      rs348385       0.1956            1 
  19    rs72993048       0.6998            1 
  19   rs116264657       0.4004            1 
  19   rs547154491       0.7302            1 
  19   rs576737264      0.07429            1 
  19    rs11878279      0.07429            1 
  19      rs348386       0.2293            1 
  19      rs348387       0.8648            1 
  19   rs144343857       0.4004            1 
  19   rs189064710       0.7357            1 
  19   rs532455542       0.7357            1 
  19   rs542305832       0.7357            1 
  19   rs565325975       0.7357            1 
  19    rs62106961       0.6196            1 
  19   rs145929928       0.2389            1 
  19   rs113025152       0.4477            1 
  19    rs62106962        0.645            1 
  19    rs10853994       0.5755            1 
  19    rs11382903       0.7146            1 
  19    rs10416796       0.5806            1 
  19    rs78540339       0.9733            1 
  19      rs375564       0.7846            1 
  19      rs422981        0.897            1 
  19   rs114405068        0.868            1 
  19    rs62123171        0.645            1 
  19    rs10424688       0.4987            1 
  19    rs11878528       0.4507            1 
  19   rs114990419       0.8651            1 
  19    rs11878461       0.7978            1 
  19     rs7250254       0.1681            1 
  19   rs138502153        0.154            1 
  19   rs112551759       0.5806            1 
  19     rs7253794       0.1681            1 
  19    rs17703837       0.7978            1 
  19     rs4807877       0.1681            1 
  19    rs12986031       0.7146            1 
  19    rs60507991       0.1681            1 
  19    rs57928945       0.1681            1 
  19   rs144439217       0.8889            1 
  19    rs11879422       0.5938            1 
  19    rs12459957       0.8651            1 
  19     rs8113328       0.1681            1 
  19    rs74174809        0.018            1 
  19    rs10424742       0.6812            1 
  19   rs548194786       0.8275            1 
  19    rs10422845       0.3618            1 
  19    rs79538296       0.8097            1 
  19   rs113762539       0.3511            1 
  19    rs58554736       0.5294            1 
  19   rs546761869       0.2145            1 
  19   rs112134181       0.7464            1 
  19      rs348345       0.3282            1 
  19    rs60803886      0.05929            1 
  19      rs238765       0.9099            1 
  19    rs58053299       0.3417            1 
  19     rs8108050       0.8453            1 
  19   rs151019346       0.9234            1 
  19     rs7253022       0.1508            1 
  19    rs10418885       0.7898            1 
  19     rs4081854       0.4532            1 
  19    rs10427003       0.1539            1 
  19      rs348347        0.533            1 
  19   rs116365094       0.4889            1 
  19   rs200119666       0.4889            1 
  19    rs55702428       0.6671            1 
  19     rs7508584       0.7668            1 
  19    rs62123174       0.7668            1 
  19    rs28575337       0.6671            1 
  19    rs67145602       0.2241            1 
  19    rs62123175       0.8453            1 
  19    rs28725371       0.7668            1 
  19    rs28733121       0.5849            1 
  19     rs9749164       0.9234            1 
  19      rs171171        0.533            1 
  19   rs566289470       0.1508            1 
  19   rs534926908       0.1508            1 
  19     rs6510908       0.4336            1 
  19    rs34012748       0.2745            1 
  19   rs114202831      0.08609            1 
  19    rs35233543       0.7668            1 
  19     rs4552114       0.5905            1 
  19      rs345596       0.0249            1 
  19    rs35070472       0.1327            1 
  19    rs58540573       0.6987            1 
  19    rs73922408       0.3051            1 
  19      rs345597       0.5859            1 
  19      rs345598       0.1226            1 
  19   rs141164428         0.68            1 
  19   rs143487251       0.5882            1 
  19      rs345600       0.8885            1 
  19     rs1812631       0.0207            1 
  19   rs139905305       0.4938            1 
  19      rs345601       0.1226            1 
  19     rs8104184       0.7072            1 
  19   rs548746256       0.8379            1 
  19    rs35585024       0.0207            1 
  19      rs345602        0.115            1 
  19    rs57373144       0.0207            1 
  19   rs111584770       0.3346            1 
  19    rs10164301       0.0207            1 
  19      rs345603        0.578            1 
  19    rs28846086       0.1508            1 
  19      rs345604        0.578            1 
  19     rs2161486       0.7316            1 
  19     rs4807879       0.0207            1 
  19     rs6510909       0.3346            1 
  19     rs8107916       0.3346            1 
  19     rs2547448       0.2027            1 
  19     rs2642212        0.578            1 
  19     rs2642213       0.5819            1 
  19     rs3042435       0.1195            1 
  19      rs368065       0.1195            1 
  19      rs685587       0.1195            1 
  19      rs526768       0.1195            1 
  19    rs71174929       0.3086            1 
  19      rs381195       0.5474            1 
  19     rs3042400       0.6314            1 
  19      rs369626       0.5201            1 
  19    rs11490542       0.8797            1 
  19     rs1115478       0.1645            1 
  19     rs1115479       0.2159            1 
  19     rs2562020       0.0315            1 
  19     rs2642214       0.0175            1 
  19    rs75774625       0.9212            1 
  19    rs11878821       0.4382            1 
  19     rs6510910       0.0436            1 
  19   rs147743291       0.4063            1 
  19     rs2642215        0.315            1 
  19     rs2547430       0.9601            1 
  19   rs150936949       0.3638            1 
  19   rs111253677       0.7409            1 
  19   rs113857897       0.6582            1 
  19    rs62123177        0.414            1 
  19     rs2547432       0.2776            1 
  19    rs77790748       0.1016            1 
  19    rs68037426       0.4865            1 
  19     rs2642216       0.6553            1 
  19    rs73552524        0.213            1 
  19     rs3097293      0.09449            1 
  19   rs116037397       0.0303            1 
  19    rs35773426       0.6738            1 
  19   rs141722657       0.1339            1 
  19   rs530902577       0.3927            1 
  19     rs2547437        0.333            1 
  19      rs431896       0.6112            1 
  19      rs425787       0.2133            1 
  19      rs425514       0.1025            1 
  19   rs552352222       0.7956            1 
  19   rs559602252       0.8123            1 
  19      rs389898        0.735            1 
  19   rs150345088        0.218            1 
  19    rs12985242        0.521            1 
  19   rs151211351       0.6211            1 
  19     rs2029743       0.2063            1 
  19      rs427105       0.2063            1 
  19     rs2029745       0.9339            1 
  19   rs547133537       0.1999            1 
  19   rs564798967       0.1999            1 
  19   rs112385920       0.1773            1 
  19    rs72994960       0.1999            1 
  19    rs72994964       0.9339            1 
  19     rs2910434       0.2479            1 
  19    rs60657995       0.9213            1 
  19     rs7259857      0.07919            1 
  19      rs441751      0.05819            1 
  19    rs34886406       0.5215            1 
  19    rs35914430      0.08219            1 
  19    rs12610000       0.6043            1 
  19    rs11085182       0.3195            1 
  19      rs411204       0.4341            1 
  19      rs408167       0.4341            1 
  19      rs408372       0.4341            1 
  19    rs60362047       0.9057            1 
  19   rs577490564       0.4041            1 
  19    rs11666089       0.5256            1 
  19    rs11669728       0.5256            1 
  19    rs60331551       0.9057            1 
  19    rs11670049       0.4901            1 
  19      rs445764       0.4126            1 
  19    rs12459293       0.3927            1 
  19    rs12459776       0.3927            1 
  19    rs16989918        0.292            1 
  19    rs72193958       0.7879            1 
  19    rs72982503        0.292            1 
  19     rs7248446       0.6825            1 
  19     rs2354573       0.6825            1 
  19     rs2354574       0.6825            1 
  19     rs2883472       0.6825            1 
  19   rs201057846        0.909            1 
  19   rs150447916       0.3927            1 
  19     rs2883473        0.624            1 
  19   rs371044066       0.8234            1 
  19   rs114590470       0.3927            1 
  19    rs62123187       0.3171            1 
  19     rs7252187       0.8907            1 
  19   rs112136162       0.9462            1 
  19     rs7253697       0.1676            1 
  19   rs550709403       0.3927            1 
  19    rs10419121       0.8907            1 
  19    rs10418366       0.8907            1 
  19   rs111956974       0.7167            1 
  19    rs10418808       0.1707            1 
  19    rs56379641        0.458            1 
  19     rs2059154       0.6414            1 
  19    rs10424393       0.8907            1 
  19    rs10425142       0.4502            1 
  19    rs10424586       0.3355            1 
  19     rs1808398       0.3355            1 
  19   rs201593597       0.3355            1 
  19      rs432560       0.3355            1 
  19     rs8110581        0.488            1 
  19    rs58556239       0.8323            1 
  19     rs8111615        0.488            1 
  19      rs427003       0.2887            1 
  19     rs1862511       0.4761            1 
  19     rs3837945       0.9643            1 
  19   rs533906158       0.6941            1 
  19   rs556473991       0.3927            1 
  19   rs111064563       0.4721            1 
  19    rs62654154       0.6252            1 
  19   rs201538635        0.153            1 
  19    rs34786523       0.6289            1 
  19    rs76696740       0.4352            1 
  19    rs35792677       0.3737            1 
  19    rs79841990       0.1521            1 
  19      rs344586       0.7839            1 
  19      rs344587       0.7862            1 
  19      rs344588       0.4877            1 
  19     rs7247830       0.8484            1 
  19   rs199807139       0.2682            1 
  19   rs200240432       0.2682            1 
  19   rs113272565       0.8484            1 
  19      rs171093        0.017            1 
  19    rs11458827       0.7863            1 
  19     rs3055535       0.2326            1 
  19    rs11361927       0.3874            1 
  19   rs200143462      0.07079            1 
  19      rs344589        0.017            1 
  19   rs199561952       0.5779            1 
  19    rs17703895       0.7423            1 
  19      rs344590       0.0197            1 
  19      rs344591       0.1899            1 
  19      rs344592       0.1915            1 
  19      rs344593       0.7863            1 
  19      rs344594       0.7863            1 
  19    rs58801959       0.5242            1 
  19     rs7250400        0.156            1 
  19    rs35388517       0.7824            1 
  19   rs116029154        0.719            1 
  19      rs344596       0.6535            1 
  19    rs11666589       0.2569            1 
  19    rs35333884        0.156            1 
  19    rs74796085       0.2906            1 
  19    rs12971302       0.7824            1 
  19      rs344597        0.657            1 
  19      rs168259       0.5295            1 
  19      rs344598       0.2569            1 
  19    rs10422014       0.9426            1 
  19      rs344599       0.3322            1 
  19      rs344600       0.7735            1 
  19      rs344602       0.3322            1 
  19      rs447196       0.3322            1 
  19      rs398089       0.3322            1 
  19    rs12982243       0.7824            1 
  19    rs77737996       0.2622            1 
  19     rs4807880       0.3322            1 
  19    rs71174992       0.8744            1 
  19      rs344604       0.3322            1 
  19      rs344605       0.3322            1 
  19      rs344606       0.3322            1 
  19     rs7246454       0.3322            1 
  19    rs34799738        0.156            1 
  19     rs2112856       0.3322            1 
  19     rs8109079       0.5192            1 
  19      rs344583       0.3214            1 
  19   rs112114735       0.2916            1 
  19     rs8111461        0.628            1 
  19     rs5826938       0.8779            1 
  19      rs344584       0.3214            1 
  19    rs17516272       0.2916            1 
  19      rs344585       0.8757            1 
  19   rs111436027       0.9249            1 
  19   rs112953722       0.6749            1 
  19   rs113863472       0.6749            1 
  19    rs66613670       0.3962            1 
  19   rs113167711       0.5619            1 
  19    rs12983164       0.8612            1 
  19    rs59271319       0.3867            1 
  19    rs10405225       0.7101            1 
  19      rs344577       0.4942            1 
  19    rs10412608        0.574            1 
  19      rs344580       0.6793            1 
  19   rs535055042       0.4809            1 
  19    rs73922419       0.2759            1 
  19      rs344581       0.8612            1 
  19    rs73922420       0.6033            1 
  19    rs78951755       0.6033            1 
  19    rs11880836       0.3416            1 
  19   rs146091125       0.4022            1 
  19     rs7251479       0.8168            1 
  19    rs74312582       0.9132            1 
  19     rs7252352       0.9923            1 
  19     rs6510912       0.7362            1 
  19     rs7254538       0.6831            1 
  19    rs73922422       0.6107            1 
  19    rs73922423       0.8801            1 
  19    rs35630190       0.6142            1 
  19   rs147872591       0.8663            1 
  19   rs201100719       0.5727            1 
  19    rs10084116       0.3534            1 
  19     rs4807883       0.1603            1 
  19    rs28429355       0.3788            1 
  19   rs113541026       0.8149            1 
  19     rs4807884         0.56            1 
  19     rs4807885         0.56            1 
  19   rs112093166       0.5835            1 
  19   rs112568242       0.8597            1 
  19   rs112379748       0.8717            1 
  19    rs16993685       0.6347            1 
  19   rs543193752     0.006099            1 
  19   rs147584146       0.9803            1 
  19    rs28784715      0.07439            1 
  19    rs28807756      0.07439            1 
  19   rs138082169       0.3095            1 
  19     rs8100493      0.07439            1 
  19     rs8111231       0.2923            1 
  19    rs12982773       0.2923            1 
  19   rs200670717       0.1257            1 
  19   rs150543470       0.6651            1 
  19   rs139569151       0.6651            1 
  19   rs113444891       0.3338            1 
  19    rs12986123      0.07439            1 
  19    rs12977103       0.5664            1 
  19    rs10412739       0.6651            1 
  19    rs36012268       0.2923            1 
  19    rs78391770       0.8545            1 
  19    rs10406986       0.1529            1 
  19    rs73922428       0.8545            1 
  19      rs395909       0.1802            1 
  19    rs28623590       0.1653            1 
  19    rs10413351       0.1529            1 
  19      rs411605       0.8015            1 
  19      rs410254       0.6651            1 
  19     rs6510913       0.2923            1 
  19      rs411898       0.5348            1 
  19      rs431834       0.5348            1 
  19     rs7251643       0.1529            1 
  19      rs418201       0.5348            1 
  19    rs10426720       0.5348            1 
  19    rs10421159       0.5348            1 
  19      rs426352       0.5348            1 
  19      rs367455       0.5348            1 
  19      rs407044       0.5348            1 
  19      rs404594       0.6651            1 
  19      rs406060       0.5348            1 
  19      rs408460       0.5348            1 
  19      rs422157       0.5348            1 
  19   rs149782563       0.8545            1 
  19      rs395681       0.6651            1 
  19   rs528952368       0.3387            1 
  19      rs432686       0.5348            1 
  19    rs57820063       0.5348            1 
  19    rs79055613       0.5348            1 
  19   rs144350331       0.3378            1 
  19      rs364574       0.5348            1 
  19     rs8112931       0.2923            1 
  19      rs397195       0.5348            1 
  19    rs11085185       0.5348            1 
  19   rs114656516       0.8545            1 
  19    rs11085186       0.5348            1 
  19     rs2547445       0.5348            1 
  19      rs441475       0.5348            1 
  19    rs58146129       0.8545            1 
  19      rs403119       0.5348            1 
  19    rs59764207       0.5348            1 
  19    rs62123221        0.556            1 
  19    rs12973043       0.5348            1 
  19      rs428292       0.3969            1 
  19      rs419337       0.3969            1 
  19      rs379172       0.3969            1 
  19    rs10403113       0.1529            1 
  19      rs453686       0.3969            1 
  19    rs11882880       0.5348            1 
  19    rs10424331       0.3969            1 
  19    rs10403784       0.4416            1 
  19    rs10421995       0.3969            1 
  19    rs10423611       0.7495            1 
  19   rs374310188       0.7495            1 
  19     rs2642211       0.3969            1 
  19     rs7257477       0.3012            1 
  19     rs1690638       0.3969            1 
  19     rs1690637       0.3969            1 
  19      rs368152       0.5348            1 
  19      rs444299       0.5664            1 
  19      rs390815       0.3969            1 
  19      rs401284       0.3969            1 
  19      rs387116       0.3969            1 
  19      rs366850       0.3969            1 
  19    rs12610184       0.2923            1 
  19      rs449481       0.4372            1 
  19      rs433134       0.3969            1 
  19      rs364628       0.3969            1 
  19      rs400658       0.3969            1 
  19   rs143375936       0.9803            1 
  19      rs423602       0.3969            1 
  19      rs408453       0.3969            1 
  19      rs389971       0.3969            1 
  19      rs433288       0.3969            1 
  19      rs413956        0.449            1 
  19      rs624968       0.3969            1 
  19     rs1644752       0.3969            1 
  19   rs149828234       0.8545            1 
  19    rs60340561       0.3338            1 
  19      rs417983       0.4372            1 
  19      rs376884       0.3969            1 
  19    rs10424924       0.3969            1 
  19    rs12971915       0.2923            1 
  19    rs11880811       0.4619            1 
  19      rs440993       0.9966            1 
  19      rs424810       0.3969            1 
  19      rs401294       0.3969            1 
  19      rs376817       0.3969            1 
  19     rs8101829       0.3969            1 
  19     rs8104834       0.3969            1 
  19     rs8100602       0.5348            1 
  19     rs8101544       0.3969            1 
  19     rs8101946       0.4372            1 
  19   rs138267097       0.3969            1 
  19   rs200152943       0.7088            1 
  19    rs28422003       0.3969            1 
  19    rs28416478       0.3969            1 
  19    rs28502049       0.3969            1 
  19      rs435546       0.3969            1 
  19   rs113284340       0.1529            1 
  19      rs437844       0.3969            1 
  19      rs426364       0.3969            1 
  19      rs426366       0.3969            1 
  19      rs399937       0.3969            1 
  19    rs71174995       0.3969            1 
  19      rs393158       0.3969            1 
  19      rs401550       0.3969            1 
  19      rs407686       0.3969            1 
  19      rs392151       0.3969            1 
  19    rs71174996       0.3969            1 
  19    rs71174997       0.3969            1 
  19     rs2642200       0.3969            1 
  19    rs12979129       0.4416            1 
  19    rs74763054       0.8015            1 
  19    rs12985563       0.4416            1 
  19      rs432958       0.3969            1 
  19      rs370747       0.8015            1 
  19   rs571204891       0.8015            1 
  19   rs148963073       0.3388            1 
  19    rs55691808       0.3388            1 
  19    rs58402628       0.8545            1 
  19   rs150563190       0.6651            1 
  19    rs12979964       0.2923            1 
  19   rs144553481       0.3969            1 
  19    rs57597067       0.3338            1 
  19   rs568484848       0.9306            1 
  19      rs419614       0.8015            1 
  19     rs1644753       0.4416            1 
  19     rs9749527       0.4416            1 
  19   rs148558424       0.1529            1 
  19     rs9749457       0.4416            1 
  19     rs9749004       0.4416            1 
  19     rs9749508       0.5555            1 
  19     rs9749012       0.4866            1 
  19      rs426868       0.4416            1 
  19      rs372959       0.4416            1 
  19    rs59913454       0.8545            1 
  19      rs371172       0.3969            1 
  19      rs451785       0.4416            1 
  19   rs147424327       0.8015            1 
  19      rs452590       0.3969            1 
  19    rs34761673       0.3371            1 
  19    rs71174998      0.08839            1 
  19      rs388545       0.9483            1 
  19    rs10416950      0.09239            1 
  19     rs2642201       0.3361            1 
  19    rs10410643       0.1893            1 
  19    rs10417196       0.1893            1 
  19    rs75975359       0.9477            1 
  19   rs115270543       0.3724            1 
  19    rs28793128       0.1893            1 
  19    rs28855761       0.1893            1 
  19    rs28861537       0.3329            1 
  19   rs148609639       0.6651            1 
  19   rs185657391       0.6651            1 
  19    rs62123223       0.1893            1 
  19    rs62123224       0.5951            1 
  19   rs540185358       0.3223            1 
  19   rs200103523       0.3223            1 
  19    rs56777232       0.1893            1 
  19    rs12974894       0.1893            1 
  19    rs72986530       0.1529            1 
  19    rs12976718       0.2923            1 
  19   rs144079793       0.4144            1 
  19    rs12975974       0.1984            1 
  19     rs8104478       0.2179            1 
  19   rs148917761       0.1558            1 
  19   rs143657440       0.6651            1 
  19     rs8107637       0.6431            1 
  19     rs8104195       0.1893            1 
  19     rs8104742       0.1893            1 
  19     rs8108001       0.1893            1 
  19   rs202174181         0.96            1 
  19   rs373163214       0.8545            1 
  19     rs8103817      0.09239            1 
  19    rs10411947      0.09239            1 
  19    rs10420047       0.1529            1 
  19      rs366273       0.5951            1 
  19      rs449791       0.1213            1 
  19    rs59618823       0.1558            1 
  19    rs10417987      0.09239            1 
  19    rs58388800       0.9741            1 
  19    rs13346525       0.1213            1 
  19    rs58627819       0.1558            1 
  19     rs1862508       0.6431            1 
  19     rs3859488       0.2923            1 
  19    rs79840264       0.2124            1 
  19    rs79145370       0.8545            1 
  19      rs372804       0.5988            1 
  19    rs12611077       0.3058            1 
  19   rs113612963       0.1465            1 
  19      rs378303       0.5873            1 
  19      rs378847       0.6754            1 
  19      rs424123       0.6754            1 
  19      rs379134        0.764            1 
  19      rs669631       0.6316            1 
  19     rs4028675       0.4815            1 
  19     rs4028681       0.6403            1 
  19     rs4028674       0.6651            1 
  19     rs4028682       0.4528            1 
  19     rs1630632       0.2202            1 
  19     rs1630636       0.1901            1 
  19     rs4419161       0.9134            1 
  19    rs11085191       0.9134            1 
  19      rs390666       0.6723            1 
  19    rs10407292       0.1529            1 
  19      rs404061       0.6134            1 
  19     rs4392173       0.3058            1 
  19      rs392972       0.6316            1 
  19      rs444652       0.6651            1 
  19     rs4410197       0.9134            1 
  19    rs57013074       0.9908            1 
  19    rs61113271       0.8545            1 
  19      rs399338        0.596            1 
  19     rs8104977       0.1891            1 
  19    rs35530634       0.3058            1 
  19    rs10414729       0.1529            1 
  19    rs60974602       0.1891            1 
  19      rs452144       0.7214            1 
  19     rs8106104       0.4589            1 
  19      rs368552       0.6885            1 
  19      rs408795       0.6651            1 
  19    rs80238423       0.7415            1 
  19   rs200441355       0.1655            1 
  19    rs76226883       0.1655            1 
  19     rs8110302       0.4865            1 
  19   rs191806984       0.1655            1 
  19      rs389726         0.99            1 
  19   rs181461325       0.6651            1 
  19   rs536914577       0.4543            1 
  19   rs552727109       0.3865            1 
  19    rs74174395         0.99            1 
  19   rs543792868       0.6651            1 
  19    rs72620532         0.99            1 
  19   rs149933701       0.2736            1 
  19    rs28752298       0.1891            1 
  19   rs147206624       0.6651            1 
  19    rs12459789       0.5211            1 
  19   rs113535021       0.2579            1 
  19    rs74174397       0.4074            1 
  19    rs80031399       0.1106            1 
  19    rs12460469       0.1106            1 
  19      rs378241       0.3304            1 
  19    rs11667628       0.4391            1 
  19   rs113180323       0.1106            1 
  19    rs11671296       0.9546            1 
  19    rs57499049       0.3422            1 
  19      rs365135       0.3304            1 
  19      rs426374       0.3304            1 
  19      rs383622       0.3304            1 
  19      rs395409       0.3304            1 
  19      rs379194       0.3304            1 
  19   rs115063868       0.1106            1 
  19   rs201028522       0.6641            1 
  19     rs8104770       0.5836            1 
  19    rs67978409       0.1098            1 
  19     rs8108758       0.4493            1 
  19    rs11667690      0.07669            1 
  19   rs199544150        0.762            1 
  19   rs145236508       0.5836            1 
  19      rs397263       0.3512            1 
  19      rs434364       0.1165            1 
  19    rs11879908       0.4493            1 
  19   rs142845256       0.4493            1 
  19    rs12979435       0.4493            1 
  19    rs72988314      0.07669            1 
  19    rs12980563       0.7788            1 
  19      rs409662       0.3512            1 
  19    rs73922454       0.8545            1 
  19    rs11301602       0.4493            1 
  19      rs445484       0.3512            1 
  19      rs407743       0.3512            1 
  19      rs447135       0.5876            1 
  19      rs426848       0.3512            1 
  19      rs451005       0.3512            1 
  19      rs449539       0.3512            1 
  19    rs73922455       0.1434            1 
  19    rs80322087       0.8545            1 
  19     rs8106128       0.4493            1 
  19   rs144172975       0.3512            1 
  19    rs74174401       0.4493            1 
  19      rs373916       0.2104            1 
  19    rs12461987       0.4493            1 
  19     rs8103463       0.4493            1 
  19      rs423413       0.4549            1 
  19     rs8107099        0.123            1 
  19    rs76080299        0.123            1 
  19   rs201774847       0.7349            1 
  19      rs610999        0.123            1 
  19      rs610929       0.4549            1 
  19    rs72988321       0.3502            1 
  19    rs12462627       0.4493            1 
  19      rs392751        0.123            1 
  19      rs447573       0.1305            1 
  19      rs425796        0.123            1 
  19     rs1494123       0.4604            1 
  19    rs73922457       0.8545            1 
  19      rs454453        0.123            1 
  19     rs1494124       0.4493            1 
  19      rs390821        0.123            1 
  19      rs438580        0.123            1 
  19     rs2547447       0.1305            1 
  19     rs7260397        0.123            1 
  19     rs7260400        0.123            1 
  19    rs55810426       0.1305            1 
  19    rs72988324      0.07669            1 
  19      rs409761        0.123            1 
  19   rs201727617       0.3015            1 
  19      rs370582        0.123            1 
  19      rs429407        0.123            1 
  19     rs2172661       0.4493            1 
  19      rs389851       0.4298            1 
  19    rs73922458       0.1434            1 
  19      rs422961       0.4298            1 
  19      rs433384       0.4772            1 
  19   rs111768715      0.07669            1 
  19     rs7254469       0.5569            1 
  19   rs150945192       0.8454            1 
  19      rs386574       0.1269            1 
  19      rs392720        0.199            1 
  19      rs377237      0.08599            1 
  19      rs416956      0.08599            1 
  19    rs78080594       0.9658            1 
  19    rs11669744       0.4224            1 
  19      rs368341       0.1441            1 
  19      rs448726      0.09719            1 
  19   rs201127049       0.6615            1 
  19    rs34837190      0.09719            1 
  19      rs382146      0.08599            1 
  19      rs439839       0.1441            1 
  19   rs568674273       0.8811            1 
  19    rs75963704       0.6615            1 
  19      rs429682       0.1441            1 
  19      rs417329       0.4899            1 
  19     rs8103180       0.6439            1 
  19      rs364611      0.07079            1 
  19    rs28666027       0.5562            1 
  19      rs396352       0.6527            1 
  19      rs433312       0.5949            1 
  19    rs28668738       0.8667            1 
  19      rs438057       0.6527            1 
  19      rs404410       0.5949            1 
  19      rs383742       0.8341            1 
  19    rs58668331       0.5155            1 
  19      rs397191       0.5949            1 
  19    rs28491138       0.7009            1 
  19   rs146199811       0.4772            1 
  19    rs56756647       0.3657            1 
  19   rs116088152       0.6615            1 
  19    rs10419800       0.7009            1 
  19    rs13343619       0.6159            1 
  19      rs454919       0.9921            1 
  19      rs446280       0.6081            1 
  19    rs77346654       0.3657            1 
  19    rs12977994       0.9218            1 
  19   rs554271688       0.9202            1 
  19     rs2642217       0.5383            1 
  19    rs62123251       0.9065            1 
  19   rs146606745       0.7741            1 
  19      rs344576       0.5823            1 
  19    rs57762153       0.2569            1 
  19    rs11882049       0.5045            1 
  19      rs173172       0.5549            1 
  19      rs344575       0.9023            1 
  19    rs12972736       0.9978            1 
  19    rs78969075       0.2569            1 
  19      rs344574        0.551            1 
  19    rs35271158       0.8739            1 
  19   rs113133105      0.07949            1 
  19   rs141408506       0.6198            1 
  19    rs57094658       0.3584            1 
  19    rs12973494       0.9898            1 
  19   rs150775918       0.6198            1 
  19      rs344571       0.4232            1 
  19    rs35723914       0.8491            1 
  19   rs140670686       0.6198            1 
  19      rs344569       0.5383            1 
  19      rs344568       0.5383            1 
  19     rs8113119       0.8558            1 
  19   rs141947184       0.6176            1 
  19    rs12608923       0.9745            1 
  19    rs10410439       0.7065            1 
  19      rs344565       0.9958            1 
  19    rs62123253       0.5628            1 
  19    rs62123254       0.5756            1 
  19   rs141327716       0.8923            1 
  19    rs75627563       0.8946            1 
  19   rs113790324       0.9065            1 
  19    rs60918571       0.1045            1 
  19    rs80196597       0.4956            1 
  19     rs2279627       0.8732            1 
  19    rs12609318       0.9125            1 
  19      rs344561       0.0131            1 
  19   rs145412013       0.2487            1 
  19   rs116096463       0.2124            1 
  19     rs8101047       0.0219            1 
  19   rs147899990       0.4678            1 
  19    rs11882001       0.4851            1 
  19     rs4533396       0.0219            1 
  19   rs535257402       0.1808            1 
  19    rs11882844       0.4532            1 
  19      rs344559       0.6775            1 
  19   rs112218877       0.4851            1 
  19     rs1565827       0.8732            1 
  19     rs1077667      0.09679            1 
  19   rs144913736       0.3657            1 
  19   rs368540942        0.211            1 
  19     rs2291668       0.5469            1 
  19     rs8112236       0.6035            1 
  19   rs116334574       0.2124            1 
  19      rs344558       0.8709            1 
  19     rs3760746       0.4538            1 
  19   rs143310643       0.3362            1 
  19    rs11878563       0.4538            1 
  19     rs8106574       0.5389            1 
  19     rs8103562       0.4538            1 
  19   rs116736632       0.2124            1 
  19    rs12461821       0.5469            1 
  19    rs11881860       0.4538            1 
  19   rs144872929       0.7339            1 
  19    rs11881912       0.4538            1 
  19      rs180763       0.7888            1 
  19      rs173171       0.6778            1 
  19   rs559496286       0.4338            1 
  19    rs79749182       0.7339            1 
  19   rs116337990       0.2124            1 
  19   rs114302159       0.3657            1 
  19    rs62123257       0.4538            1 
  19    rs78637822       0.7339            1 
  19   rs115095523       0.7339            1 
  19   rs114129075       0.7339            1 
  19    rs12150912       0.4598            1 
  19    rs56837513       0.7316            1 
  19     rs1862510       0.5424            1 
  19     rs1862509       0.2099            1 
  19     rs1874072       0.2532            1 
  19     rs2355313       0.2317            1 
  19      rs413141      0.07019            1 
  19      rs379527       0.3578            1 
  19     rs2004270       0.4502            1 
  19   rs112262354       0.8284            1 
  19    rs72990326      0.05849            1 
  19   rs111860271       0.8284            1 
  19     rs4513211        0.741            1 
  19    rs11569585      0.05849            1 
  19       rs17030       0.5069            1 
  19    rs11569565       0.8284            1 
  19    rs11569562       0.3004            1 
  19      rs344555       0.2099            1 
  19     rs2277984       0.3004            1 
  19     rs2277983       0.3004            1 
  19    rs11569559       0.4341            1 
  19      rs344553       0.2861            1 
  19      rs344552        0.192            1 
  19    rs11569556       0.8284            1 
  19    rs11569555       0.3351            1 
  19    rs34081046       0.2971            1 
  19      rs344551        0.192            1 
  19        rs7951      0.05849            1 
  19    rs11569553       0.5874            1 
  19      rs344550       0.5874            1 
  19    rs11569549       0.4341            1 
  19    rs11569546       0.2963            1 
  19    rs11569545        0.702            1 
  19      rs344549       0.3556            1 
  19     rs1389625        0.702            1 
  19     rs1389623       0.7003            1 
  19     rs2241393        0.103            1 
  19    rs11569538       0.6324            1 
  19    rs11569537       0.7621            1 
  19      rs344548       0.7083            1 
  19     rs7257062      0.08669            1 
  19     rs2241392       0.1134            1 
  19    rs11569536       0.9186            1 
  19     rs2230209       0.9059            1 
  19    rs11569534       0.6472            1 
  19     rs2241391       0.3524            1 
  19      rs237554        0.775            1 
  19      rs344546       0.2957            1 
  19      rs344545       0.2957            1 
  19      rs344544       0.5572            1 
  19      rs344543       0.2725            1 
  19      rs344542       0.2725            1 
  19      rs344541       0.2725            1 
  19   rs113157020       0.3421            1 
  19      rs344540       0.2725            1 
  19   rs116534745       0.6141            1 
  19   rs181292199       0.9648            1 
  19      rs344539       0.2725            1 
  19      rs344538       0.2725            1 
  19    rs11569529       0.4081            1 
  19      rs344537        0.384            1 
  19      rs344536       0.2725            1 
  19      rs344535       0.2725            1 
  19    rs11569523       0.3568            1 
  19    rs11085192       0.4442            1 
  19    rs11569522       0.3057            1 
  19   rs539773012        0.266            1 
  19    rs11085193       0.3421            1 
  19    rs11569520       0.9158            1 
  19   rs150103815       0.9648            1 
  19    rs11569519       0.9158            1 
  19      rs431543       0.3421            1 
  19      rs420088       0.3421            1 
  19    rs11569517       0.8117            1 
  19    rs11569515       0.9158            1 
  19    rs11569514       0.9158            1 
  19      rs435499       0.3057            1 
  19    rs11569513       0.9158            1 
  19     rs6417195       0.9851            1 
  19    rs11569511       0.9158            1 
  19    rs11569510       0.9158            1 
  19    rs11569509       0.9158            1 
  19    rs11569508       0.9158            1 
  19     rs3745567       0.9158            1 
  19    rs11569507       0.9158            1 
  19     rs3745566       0.9158            1 
  19     rs3745565       0.9158            1 
  19   rs572582124       0.0346            1 
  19      rs405566       0.3893            1 
  19    rs11569505       0.9158            1 
  19      rs406414       0.2975            1 
  19      rs406114       0.3057            1 
  19      rs421147       0.3893            1 
  19    rs11569502       0.9158            1 
  19    rs11569501       0.9158            1 
  19    rs77600765       0.3421            1 
  19    rs11569500       0.9158            1 
  19    rs11569499       0.9158            1 
  19   rs113707960       0.9158            1 
  19   rs112347600       0.8992            1 
  19    rs77344981       0.9158            1 
  19    rs11569496       0.9158            1 
  19    rs11569495       0.9158            1 
  19    rs11569494       0.9158            1 
  19      rs438703       0.3893            1 
  19      rs436041       0.3893            1 
  19    rs10414623       0.2189            1 
  19   rs116412845       0.6141            1 
  19     rs2241390       0.9158            1 
  19    rs11569492       0.9158            1 
  19     rs2241389       0.9158            1 
  19      rs389404       0.3893            1 
  19    rs11085194       0.9851            1 
  19      rs400443       0.3893            1 
  19      rs432001       0.3893            1 
  19     rs2355314       0.9648            1 
  19      rs393770       0.2476            1 
  19      rs408114       0.4235            1 
  19   rs575609155       0.7976            1 
  19      rs430507       0.2476            1 
  19    rs11570239       0.9648            1 
  19      rs385791       0.3057            1 
  19    rs10402876        0.209            1 
  19    rs10406463       0.2345            1 
  19   rs116632842       0.9394            1 
  19   rs188572403       0.2664            1 
  19    rs10411974       0.1614            1 
  19      rs403897       0.4026            1 
  19    rs11569487       0.9648            1 
  19    rs10410674        0.249            1 
  19     rs2287848       0.9498            1 
  19     rs2287847       0.7261            1 
  19   rs557753625     0.008299            1 
  19     rs2287846       0.6145            1 
  19     rs2287845       0.6573            1 
  19     rs2355315       0.6573            1 
  19     rs2253756       0.6573            1 
  19     rs2355316       0.6573            1 
  19    rs11569479       0.7955            1 
  19      rs408004       0.6573            1 
  19      rs385421       0.6573            1 
  19      rs445954       0.9498            1 
  19   rs368799460       0.5196            1 
  19    rs57022480       0.9606            1 
  19   rs553318024       0.2313            1 
  19     rs5017914       0.2313            1 
  19    rs71177114       0.8252            1 
  19     rs5826945       0.2663            1 
  19     rs2355317       0.6573            1 
  19      rs448260       0.6573            1 
  19     rs5826946       0.6573            1 
  19      rs423490       0.7261            1 
  19     rs2230208         0.17            1 
  19    rs11569471       0.7065            1 
  19      rs366510       0.6573            1 
  19    rs11883407       0.5867            1 
  19      rs594974       0.7261            1 
  19    rs11569470       0.7955            1 
  19     rs1895388       0.8394            1 
  19    rs58493671       0.6627            1 
  19     rs9710242       0.4633            1 
  19    rs10408682        0.649            1 
  19    rs11666563       0.8394            1 
  19     rs1833792       0.6573            1 
  19    rs10596077       0.6573            1 
  19   rs149615319       0.9648            1 
  19   rs147318298       0.5867            1 
  19    rs62125104       0.6573            1 
  19    rs62125105       0.6573            1 
  19    rs62125106       0.6573            1 
  19   rs182712580       0.7799            1 
  19    rs10537124       0.7066            1 
  19   rs564048609       0.2161            1 
  19   rs555158069       0.6129            1 
  19   rs565915982       0.6129            1 
  19   rs542351266         0.17            1 
  19   rs562044198         0.17            1 
  19   rs200038113       0.6991            1 
  19    rs35162257       0.6573            1 
  19    rs59067574       0.5867            1 
  19   rs200190294       0.6573            1 
  19   rs116185674       0.2664            1 
  19    rs59591898       0.5867            1 
  19      rs445750       0.6573            1 
  19      rs392690       0.6573            1 
  19     rs2547436       0.7744            1 
  19     rs2642209       0.5844            1 
  19     rs2642208       0.6573            1 
  19    rs11569460        0.415            1 
  19    rs11569459       0.6573            1 
  19    rs11569458       0.6573            1 
  19    rs11569457       0.6573            1 
  19     rs2642207       0.6573            1 
  19    rs76845674       0.5196            1 
  19      rs408290       0.6573            1 
  19      rs433594       0.6573            1 
  19     rs2230207         0.17            1 
  19      rs428453       0.6573            1 
  19   rs116234907       0.5196            1 
  19      rs432823       0.6573            1 
  19    rs11569450       0.1614            1 
  19      rs406514       0.7261            1 
  19    rs11569448         0.17            1 
  19   rs148119383       0.9606            1 
  19   rs114047385       0.2664            1 
  19      rs451760       0.7261            1 
  19    rs11569446         0.17            1 
  19    rs11569445       0.4503            1 
  19    rs11569442       0.5178            1 
  19    rs11569441       0.5867            1 
  19    rs11672613       0.1316            1 
  19   rs543404742       0.5867            1 
  19    rs60747136         0.17            1 
  19   rs114706060       0.8203            1 
  19    rs79498579       0.5867            1 
  19    rs11569440       0.5867            1 
  19    rs11569439       0.5867            1 
  19   rs115976392       0.5867            1 
  19   rs116820885       0.5753            1 
  19   rs558302610       0.8624            1 
  19   rs187528813       0.9095            1 
  19   rs563178324       0.7634            1 
  19   rs528893687       0.7634            1 
  19   rs571400995       0.8194            1 
  19   rs191918021       0.8194            1 
  19    rs35405724       0.5867            1 
  19   rs140718871       0.5867            1 
  19    rs11569431       0.8194            1 
  19   rs200318540      0.08529            1 
  19      rs402756       0.1395            1 
  19    rs58013530      0.07149            1 
  19    rs58003878       0.0484            1 
  19   rs139366392       0.3305            1 
  19    rs58437379      0.08179            1 
  19    rs34659937       0.2994            1 
  19    rs11085196       0.8453            1 
  19    rs11569428       0.1362            1 
  19    rs11569426       0.8552            1 
  19    rs11569425       0.9059            1 
  19    rs11569424       0.4932            1 
  19     rs2230205       0.1362            1 
  19     rs2230204       0.9866            1 
  19   rs116528507       0.1362            1 
  19   rs111073235       0.3645            1 
  19   rs202126932       0.4584            1 
  19   rs570473538        0.106            1 
  19   rs539494516        0.106            1 
  19   rs143362146       0.1362            1 
  19   rs141381095        0.259            1 
  19   rs555701698       0.6366            1 
  19   rs572329055       0.6366            1 
  19   rs112132860       0.8304            1 
  19    rs10411506       0.1362            1 
  19    rs11569422       0.8037            1 
  19     rs7258241       0.5917            1 
  19     rs4807895        0.026            1 
  19    rs11085197       0.3111            1 
  19     rs2230201       0.1362            1 
  19    rs11882156       0.4144            1 
  19   rs113968853      0.05289            1 
  19    rs11085199       0.3733            1 
  19   rs111726108      0.09589            1 
  19   rs113123232       0.0492            1 
  19   rs113677312       0.3489            1 
  19    rs73498372      0.09589            1 
  19    rs56313992      0.09249            1 
  19   rs200450194       0.7785            1 
  19    rs60794887       0.2226            1 
  19     rs2642199       0.4981            1 
  19     rs2642198        0.142            1 
  19    rs71978052         0.54            1 
  19   rs563371070       0.1669            1 
  19    rs11569411       0.0011            1 
  19     rs2250656      0.07899            1 
  19    rs75880055       0.4804            1 
  19     rs2270521       0.4497            1 
  19    rs11569404       0.4539            1 
  19     rs2270520       0.9863            1 
  19     rs3215059       0.9863            1 
  19   rs199713383       0.2571            1 
  19   rs557814102       0.2571            1 
  19    rs11569398       0.2384            1 
  19    rs11569397       0.5931            1 
  19    rs11569396       0.2384            1 
  19   rs116533591       0.4144            1 
  19    rs11569395       0.4497            1 
  19   rs112500253       0.5717            1 
  19    rs11569393       0.0125            1 
  19    rs57766479       0.8976            1 
  19    rs73498378      0.09589            1 
  19      rs339392       0.3936            1 
  19    rs10407174       0.4094            1 
  19      rs163913       0.4992            1 
  19    rs57038171       0.1457            1 
  19      rs235774       0.8963            1 
  19   rs115137679       0.5194            1 
  19   rs369726611       0.2744            1 
  19      rs163494       0.9667            1 
  19    rs10403999       0.3137            1 
  19   rs141295836       0.8976            1 
  19      rs339390       0.4869            1 
  19    rs73498385      0.09589            1 
  19    rs57086167       0.4658            1 
  19    rs57552630       0.4834            1 
  19    rs76193648       0.4539            1 
  19   rs112683083       0.4789            1 
  19      rs171094       0.0195            1 
  19    rs10420527       0.8748            1 
  19    rs73498400        0.213            1 
  19   rs116811293       0.2941            1 
  19    rs73922472       0.6653            1 
  19    rs73922474       0.6653            1 
  19    rs73498402      0.09589            1 
  19      rs344614       0.8748            1 
  19    rs60404739      0.09589            1 
  19    rs73922476       0.6653            1 
  19   rs111984325       0.4539            1 
  19      rs344616       0.8748            1 
  19      rs344617       0.1942            1 
  19    rs73500311       0.1942            1 
  19    rs73500312      0.09589            1 
  19    rs73922477       0.6653            1 
  19    rs76808725       0.3935            1 
  19     rs2279623     0.006099            1 
  19     rs2279624       0.6315            1 
  19    rs78817095       0.6553            1 
  19    rs59685845       0.6653            1 
  19    rs60463209       0.6653            1 
  19    rs57717779       0.6653            1 
  19     rs2279626      0.05469            1 
  19     rs1702375       0.3202            1 
  19    rs73500319      0.09589            1 
  19     rs2291666       0.0396            1 
  19    rs73922480       0.6653            1 
  19    rs77285514       0.6653            1 
  19      rs344618       0.1237            1 
  19     rs2047139        0.419            1 
  19     rs2047140       0.0407            1 
  19     rs1702376       0.9493            1 
  19    rs74756550        0.364            1 
  19     rs2012357      0.08369            1 
  19    rs73500327      0.09589            1 
  19      rs339395       0.2352            1 
  19      rs339396       0.4183            1 
  19    rs78848320       0.3833            1 
  19      rs339397       0.1356            1 
  19    rs75358926       0.5388            1 
  19      rs163915       0.7304            1 
  19   rs115183105       0.9218            1 
  19      rs163916      0.08199            1 
  19      rs339399      0.08199            1 
  19    rs77129469       0.4539            1 
  19    rs11539588       0.9218            1 
  19   rs146367234       0.3217            1 
  19      rs339400       0.0012       0.9326 
  19   rs111798663       0.3217            1 
  19      rs340135       0.1484            1 
  19      rs340136       0.0016       0.9071 
  19      rs340137       0.0034       0.9988 
  19      rs340138       0.8248            1 
  19      rs339401       0.7884            1 
  19     rs3745556       0.3984            1 
  19      rs340139       0.8937            1 
  19     rs3810222       0.8187            1 
  19     rs3810223       0.8187            1 
  19      rs340140       0.0016       0.9071 
  19   rs113872032       0.3217            1 
  19      rs340141       0.1484            1 
  19     rs2303109       0.5466            1 
  19   rs190870479       0.3217            1 
  19      rs344633       0.2833            1 
  19      rs173174       0.2833            1 
  19    rs10410021       0.5576            1 
  19      rs344634     0.007999            1 
  19   rs574314650       0.2941            1 
  19    rs10419080       0.7679            1 
  19   rs144610413       0.3217            1 
  19    rs11085200       0.9162            1 
  19    rs10853997       0.2854            1 
  19   rs111607574        0.563            1 
  19    rs35071395        0.885            1 
  19   rs547936172       0.2252            1 
  19      rs339408       0.9439            1 
  19      rs381897      0.08439            1 
  19     rs2277986        0.344            1 
  19      rs339407       0.8968            1 
  19      rs339406       0.9328            1 
  19      rs339405       0.7865            1 
  19     rs1812397       0.6186            1 
  19    rs79256079       0.1469            1 
  19    rs57513281        0.344            1 
  19      rs163912       0.6189            1 
  19      rs184628       0.1097            1 
  19   rs150106405       0.9879            1 
  19      rs168148       0.1343            1 
  19      rs163365       0.8122            1 
  19    rs62125120       0.2843            1 
  19      rs339402       0.2706            1 
  19   rs111369943      0.08019            1 
  19     rs1049229       0.4894            1 
  19     rs1049230       0.4894            1 
  19     rs1049232       0.4894            1 
  19    rs12611400       0.2843            1 
  19   rs115745617       0.2044            1 
  19     rs1054060       0.1625            1 
  19    rs61729851       0.7812            1 
  19     rs8106067       0.2461            1 
  19    rs73920203       0.7812            1 
  19     rs2305808       0.9337            1 
  19     rs2305807       0.9019            1 
  19    rs73920204       0.5851            1 
  19     rs2305806       0.1875            1 
  19    rs12608960       0.2843            1 
  19    rs76568513       0.9131            1 
  19    rs73920205       0.7812            1 
  19    rs73500351       0.2309            1 
  19    rs62125122       0.2843            1 
  19   rs111493381        0.714            1 
  19   rs112975317       0.5194            1 
  19   rs116638689      0.07069            1 
  19   rs114259780      0.05119            1 
  19    rs79325462       0.7974            1 
  19   rs140393268       0.2044            1 
  19   rs145035385       0.1936            1 
  19   rs138857536       0.4881            1 
  19    rs10407462       0.2277            1 
  19    rs10425752       0.2277            1 
  19    rs73920207      0.09069            1 
  19    rs28369630        0.865            1 
  19   rs113533368       0.1787            1 
  19   rs140380863       0.1936            1 
  19     rs3865473       0.2289            1 
  19    rs77311302       0.1936            1 
  19   rs114004703       0.1936            1 
  19    rs56408517       0.3326            1 
  19   rs115342819       0.1936            1 
  19   rs114375946       0.7812            1 
  19   rs370408750       0.1936            1 
  19   rs191966103       0.1936            1 
  19    rs10416659      0.05779            1 
  19    rs10419177      0.05519            1 
  19   rs114814819       0.1936            1 
  19    rs10419354       0.2277            1 
  19    rs10417123       0.2277            1 
  19    rs10419595      0.05519            1 
  19     rs7258236       0.9277            1 
  19     rs7258083       0.4284            1 
  19     rs7246122       0.9277            1 
  19     rs7257763       0.4433            1 
  19    rs62125125      0.05519            1 
  19    rs59615742       0.2367            1 
  19    rs10426863       0.2367            1 
  19   rs576720738       0.3658            1 
  19   rs138638983       0.9852            1 
  19    rs74875378       0.8364            1 
  19    rs73920209       0.9852            1 
  19     rs2305805       0.9277            1 
  19    rs28735798       0.9716            1 
  19    rs28713318       0.9716            1 
  19    rs56717126       0.9646            1 
  19    rs10423069       0.9716            1 
  19    rs10403119       0.9277            1 
  19    rs10423938       0.9333            1 
  19     rs3845204       0.9171            1 
  19   rs118171619       0.2277            1 
  19   rs151067409       0.4881            1 
  19    rs36053890       0.1824            1 
  19    rs56036274        0.152            1 
  19     rs7248911       0.9511            1 
  19    rs73920210       0.9852            1 
  19    rs10408913       0.9646            1 
  19     rs3786684       0.2277            1 
  19    rs10409437       0.9171            1 
  19    rs12609729       0.9456            1 
  19    rs28680825       0.1924            1 
  19   rs112059060       0.8511            1 
  19   rs116809688       0.1375            1 
  19     rs3810226       0.3274            1 
  19    rs62125127       0.3274            1 
  19    rs10425286       0.9432            1 
  19   rs114640221       0.1375            1 
  19    rs74651083       0.2529            1 
  19    rs59464806       0.8869            1 
  19   rs111919165       0.5625            1 
  19   rs113151210       0.2277            1 
  19    rs55992873       0.6269            1 
  19    rs10413156       0.3325            1 
  19    rs73920212       0.6269            1 
  19   rs112905629       0.6269            1 
  19   rs149164550       0.7812            1 
  19     rs3760745       0.2277            1 
  19    rs76599854       0.7812            1 
  19   rs113678769       0.5749            1 
  19    rs76646553       0.4934            1 
  19    rs61131403       0.5749            1 
  19   rs137949146       0.7812            1 
  19   rs143953211       0.4934            1 
  19    rs62125128       0.2277            1 
  19   rs200297873       0.4921            1 
  19    rs58532964       0.6532            1 
  19    rs56028603       0.7812            1 
  19   rs143029988       0.4057            1 
  19   rs200027879       0.0029       0.9897 
  19    rs58276003       0.3439            1 
  19   rs534429132       0.0029       0.9897 
  19    rs62125131      0.05979            1 
  19    rs61505502       0.7131            1 
  19    rs59147975       0.8357            1 
  19    rs79127960       0.1005            1 
  19      rs682626       0.6938            1 
  19   rs146242402       0.0023       0.9926 
  19   rs148710574        0.131            1 
  19    rs11670298       0.8632            1 
  19   rs181292833        0.131            1 
  19   rs145489562      0.05649            1 
  19   rs200840526       0.3174            1 
  19   rs184721581       0.8333            1 
  19    rs34747150       0.1734            1 
  19   rs539492415       0.4014            1 
  19    rs10412587       0.6336            1 
  19    rs76187856       0.2482            1 
  19    rs62125158       0.7116            1 
  19   rs146452075       0.4676            1 
  19   rs191661796       0.6523            1 
  19    rs62125159       0.7116            1 
  19    rs62126660       0.4676            1 
  19    rs67104970       0.1484            1 
  19    rs62126661       0.4676            1 
  19   rs142982570       0.4676            1 
  19    rs77662590       0.4135            1 
  19   rs147278126        0.131            1 
  19   rs116248082        0.131            1 
  19     rs8100785       0.8648            1 
  19    rs75889945       0.6523            1 
  19    rs79565466       0.8609            1 
  19    rs76969246       0.4567            1 
  19   rs146653352       0.9334            1 
  19   rs111896466       0.0449            1 
  19   rs113841790       0.5189            1 
  19    rs11667864      0.07319            1 
  19   rs149065980       0.8814            1 
  19    rs74803260       0.1794            1 
  19   rs548849280       0.8305            1 
  19      rs544901       0.7513            1 
  19      rs691713       0.5882            1 
  19      rs544138       0.7513            1 
  19   rs187955806      0.08709            1 
  19      rs691715        0.458            1 
  19   rs200248407       0.4122            1 
  19   rs542690958       0.8587            1 
  19   rs565693707       0.3657            1 
  19      rs797622        0.925            1 
  19    rs58349709       0.5552            1 
  19    rs34155628       0.5764            1 
  19   rs534662662       0.8305            1 
  19   rs557718607       0.9268            1 
  19      rs675614       0.9805            1 
  19      rs676528       0.4538            1 
  19   rs115728595       0.8305            1 
  19     rs5826948       0.2544            1 
  19      rs692221       0.1527            1 
  19      rs692222       0.1527            1 
  19      rs811292       0.3522            1 
  19      rs481623       0.3522            1 
  19      rs657410       0.3522            1 
  19      rs657469       0.3522            1 
  19      rs479660       0.3522            1 
  19      rs568259       0.3522            1 
  19     rs2431518       0.3522            1 
  19     rs2546143       0.3522            1 
  19    rs75333335       0.4398            1 
  19     rs2607466       0.3522            1 
  19     rs2607465       0.3522            1 
  19   rs115213419       0.8305            1 
  19     rs2546142       0.3522            1 
  19     rs8103617       0.3183            1 
  19   rs113966705       0.3522            1 
  19    rs10411364       0.3522            1 
  19    rs10411572       0.3522            1 
  19    rs10403533       0.3522            1 
  19   rs112842149       0.3522            1 
  19     rs2660478       0.3522            1 
  19    rs77953293       0.8305            1 
  19     rs7250137       0.4752            1 
  19   rs138384737       0.8305            1 
  19   rs142977186      0.08559            1 
  19     rs7250078       0.2846            1 
  19    rs76873911       0.4457            1 
  19   rs202203908       0.4134            1 
  19   rs147803914       0.6252            1 
  19     rs6510921       0.4641            1 
  19     rs6510922       0.4641            1 
  19     rs6510923       0.4641            1 
  19   rs150167531       0.2846            1 
  19   rs370554352       0.2456            1 
  19   rs138679485       0.9372            1 
  19   rs111757811       0.9372            1 
  19   rs143693803       0.8593            1 
  19      rs797629       0.4321            1 
  19      rs808843       0.6668            1 
  19    rs75198126       0.8593            1 
  19    rs79443873       0.9372            1 
  19   rs138173249       0.4005            1 
  19      rs691528       0.4005            1 
  19     rs8101873       0.2846            1 
  19    rs76151130       0.8593            1 
  19      rs580314       0.4321            1 
  19   rs113104679       0.9372            1 
  19      rs579371       0.4005            1 
  19      rs691503       0.4005            1 
  19      rs691502       0.4321            1 
  19     rs8112905       0.2846            1 
  19      rs691486       0.4321            1 
  19      rs642553       0.4321            1 
  19      rs694271       0.2636            1 
  19    rs74174839       0.7203            1 
  19   rs150909389       0.8593            1 
  19   rs139448507       0.9616            1 
  19     rs9749149       0.2846            1 
  19    rs16993789       0.9243            1 
  19   rs148778427       0.5405            1 
  19    rs35122999       0.2093            1 
  19    rs35514362       0.2093            1 
  19      rs473021       0.4223            1 
  19      rs659657        0.274            1 
  19      rs472835       0.5178            1 
  19      rs692397       0.4804            1 
  19      rs660134       0.4434            1 
  19     rs3101748       0.4804            1 
  19     rs7256070       0.5178            1 
  19     rs7245458       0.2093            1 
  19     rs7245566       0.4804            1 
  19    rs34152758       0.2093            1 
  19    rs34426013       0.5178            1 
  19   rs560510154        0.792            1 
  19   rs138934340       0.9372            1 
  19   rs149410289       0.9372            1 
  19   rs143779706       0.9372            1 
  19     rs7246009       0.5178            1 
  19     rs7246124       0.3896            1 
  19    rs10418301       0.2093            1 
  19   rs145836391       0.2093            1 
  19     rs2546122       0.6181            1 
  19     rs2135789       0.5178            1 
  19     rs2546124       0.5178            1 
  19     rs2546125       0.5178            1 
  19     rs2660484       0.4223            1 
  19     rs2546126       0.3896            1 
  19     rs2431516       0.5178            1 
  19     rs2546127       0.4223            1 
  19    rs11435405       0.5178            1 
  19     rs2660485       0.4223            1 
  19     rs2546128       0.2093            1 
  19    rs78138486       0.9696            1 
  19    rs59781838       0.4223            1 
  19   rs116358922       0.9696            1 
  19     rs2617807       0.4223            1 
  19    rs62126662        0.517            1 
  19     rs2617808       0.4223            1 
  19     rs2617809       0.4848            1 
  19     rs2546129       0.3896            1 
  19     rs2617810       0.4223            1 
  19   rs148633264       0.9273            1 
  19     rs2617811       0.4223            1 
  19     rs2546130       0.4223            1 
  19     rs2546131       0.4223            1 
  19     rs2617812       0.4753            1 
  19     rs2546132       0.4753            1 
  19     rs2617813       0.4753            1 
  19    rs72093993       0.4753            1 
  19     rs2617814       0.4223            1 
  19    rs72065421       0.4223            1 
  19     rs4807099       0.4223            1 
  19    rs72201401      0.07949            1 
  19    rs77391812       0.9696            1 
  19   rs114510499       0.9696            1 
  19     rs2660486       0.4223            1 
  19   rs116450981       0.9696            1 
  19     rs2660487       0.4223            1 
  19     rs2617815       0.4223            1 
  19    rs10408874       0.6252            1 
  19     rs2617816       0.4223            1 
  19     rs4807900       0.4223            1 
  19   rs112495019        0.517            1 
  19     rs2617817        0.725            1 
  19     rs2617818       0.2283            1 
  19     rs2660488       0.2283            1 
  19     rs2660489       0.6542            1 
  19    rs34446835       0.5906            1 
  19     rs2617819       0.6875            1 
  19    rs11085201       0.4987            1 
  19     rs4807901        0.554            1 
  19    rs55796511       0.5337            1 
  19     rs2456795       0.5136            1 
  19    rs11085202       0.6287            1 
  19    rs10423564       0.6287            1 
  19    rs10416142       0.6287            1 
  19    rs10417656       0.6287            1 
  19    rs10424453       0.6287            1 
  19    rs10416979       0.7059            1 
  19   rs530435791       0.8269            1 
  19   rs567691544       0.9146            1 
  19   rs112215869       0.7059            1 
  19   rs113592014       0.8898            1 
  19     rs2436517       0.8674            1 
  19     rs2617821       0.7735            1 
  19   rs113860556       0.8898            1 
  19    rs75023531        0.542            1 
  19    rs11426897       0.2285            1 
  19     rs2436516       0.9771            1 
  19     rs2436515       0.8493            1 
  19    rs34844949       0.3173            1 
  19   rs115135994       0.3319            1 
  19     rs2617822       0.7275            1 
  19    rs73920224        0.101            1 
  19     rs7247477      0.08459            1 
  19     rs7251975      0.08459            1 
  19      rs332425       0.1411            1 
  19      rs332426        0.123            1 
  19    rs35172734       0.5593            1 
  19    rs34640358       0.5593            1 
  19     rs2546134      0.07449            1 
  19     rs2546135      0.07449            1 
  19   rs200485277        0.367            1 
  19     rs2546136      0.06669            1 
  19   rs144645256        0.101            1 
  19     rs8106212       0.1589            1 
  19     rs2617823       0.5578            1 
  19     rs2617824       0.5578            1 
  19   rs546897507       0.5081            1 
  19    rs12232825       0.3794            1 
  19    rs12232870       0.0482            1 
  19     rs8109794       0.1469            1 
  19    rs13345037       0.3023            1 
  19    rs12232828       0.0482            1 
  19    rs13345466      0.05269            1 
  19   rs113367654       0.7449            1 
  19    rs73502233       0.0482            1 
  19   rs147284652       0.5301            1 
  19   rs113940601       0.0494            1 
  19   rs112998031       0.6429            1 
  19   rs113638258      0.07279            1 
  19    rs73484406       0.0494            1 
  19   rs140416947      0.07949            1 
  19     rs8103611       0.2651            1 
  19   rs114565652       0.7127            1 
  19    rs12710097       0.2532            1 
  19     rs8108646       0.3585            1 
  19    rs75014155      0.05609            1 
  19   rs114425895       0.2964            1 
  19    rs12978597        0.989            1 
  19    rs28835675       0.4031            1 
  19     rs7247388       0.0039            1 
  19    rs28873729       0.3889            1 
  19   rs144416555        0.118            1 
  19     rs8102009       0.1563            1 
  19   rs114064622       0.5801            1 
  19    rs12710098       0.3739            1 
  19    rs12610223       0.3739            1 
  19    rs11085204       0.1563            1 
  19    rs10853998       0.1563            1 
  19    rs71177120       0.9595            1 
  19    rs10420602       0.3389            1 
  19   rs200027004       0.9595            1 
  19   rs113660385       0.8579            1 
  19      rs398650       0.0039            1 
  19     rs3097355       0.0339            1 
  19    rs28533437       0.3247            1 
  19     rs8102571       0.1572            1 
  19     rs9653131     0.008699            1 
  19     rs3095927       0.7939            1 
  19   rs149144422     0.008699            1 
  19   rs114514471     0.008699            1 
  19    rs57618923    0.0008999            1 
  19    rs10417070       0.1069            1 
  19    rs12327646     0.008699            1 
  19    rs10416534       0.2198            1 
  19    rs12327841     0.008699            1 
  19    rs10423572       0.0176            1 
  19    rs79328422     0.005999            1 
  19    rs77540572     0.005999            1 
  19    rs80280568     0.005999            1 
  19    rs75818590     0.005999            1 
  19      rs374119     0.005999            1 
  19      rs426815     0.008699            1 
  19      rs428020       0.1623            1 
  19     rs1702378       0.3955            1 
  19      rs415306       0.3378            1 
  19     rs2135788       0.6319            1 
  19     rs2174759       0.0216            1 
  19    rs58787852    0.0008999            1 
  19      rs691469       0.3355            1 
  19    rs12327725       0.3355            1 
  19     rs2660482       0.3355            1 
  19     rs3105704       0.6529            1 
  19    rs78915856       0.3355            1 
  19    rs80126952       0.3355            1 
  19    rs76480763       0.3355            1 
  19    rs76413264       0.3355            1 
  19    rs73484417       0.3932            1 
  19    rs75187391       0.2343            1 
  19    rs73484421       0.3932            1 
  19     rs3097356       0.1577            1 
  19    rs10419572       0.4336            1 
  19   rs540074087       0.0011       0.9994 
  19     rs4807101       0.5584            1 
  19    rs76067631       0.9654            1 
  19   rs201487888        0.546            1 
  19   rs371399398       0.9654            1 
  19   rs556473322       0.2096            1 
  19     rs3097354       0.8578            1 
  19     rs3105700       0.2301            1 
  19     rs1651876       0.5887            1 
  19     rs1808562       0.4244            1 
  19   rs186103837       0.7584            1 
  19   rs113168636       0.7291            1 
  19   rs146561902       0.6323            1 
  19     rs4029443       0.8762            1 
  19     rs1808563       0.0383            1 
  19      rs347031        0.483            1 
  19    rs72620535       0.7665            1 
  19    rs58882129       0.9274            1 
  19      rs164020       0.5514            1 
  19    rs10415535       0.7506            1 
  19     rs8105950       0.4983            1 
  19     rs7253450       0.1974            1 
  19     rs7253176       0.9172            1 
  19     rs7260086       0.6468            1 
  19     rs7256484       0.9374            1 
  19      rs164019      0.06169            1 
  19    rs75944137       0.9172            1 
  19    rs73484429       0.9111            1 
  19    rs73484431       0.9111            1 
  19      rs164018       0.0049            1 
  19      rs164017       0.1245            1 
  19      rs164016       0.4875            1 
  19    rs74862548       0.9172            1 
  19     rs7258040       0.4374            1 
  19    rs28617395       0.0419            1 
  19      rs906331       0.0498            1 
  19      rs347034       0.5151            1 
  19      rs347033       0.5151            1 
  19     rs7251166       0.9172            1 
  19      rs180864       0.9112            1 
  19    rs11292307       0.1981            1 
  19   rs148698236       0.8551            1 
  19    rs10412674       0.4553            1 
  19    rs78601794       0.6744            1 
  19   rs115785867        0.549            1 
  19    rs60436652       0.9315            1 
  19   rs142722522       0.8746            1 
  19      rs347032       0.8694            1 
  19    rs10469323       0.9402            1 
  19     rs3844451       0.8851            1 
  19    rs57248437       0.3605            1 
  19   rs146513546       0.8508            1 
  19   rs111513375       0.2911            1 
  19      rs164022       0.3957            1 
  19   rs144604064       0.3741            1 
  19     rs8112277        0.692            1 
  19    rs59158629       0.5412            1 
  19     rs3786686        0.167            1 
  19     rs3786688       0.5403            1 
  19      rs625828        0.036            1 
  19    rs74356028       0.8072            1 
  19   rs115729063       0.4465            1 
  19   rs140854128       0.5882            1 
  19   rs532631342       0.7527            1 
  19   rs545863264       0.3837            1 
  19   rs548211384       0.8385            1 
  19   rs568333106       0.7743            1 
  19   rs137939834       0.2033            1 
  19    rs73000309        0.295            1 
  19    rs11668094       0.4839            1 
  19    rs10422749       0.4326            1 
  19      rs308200       0.1081            1 
  19      rs186295       0.2328            1 
  19      rs308199       0.6628            1 
  19   rs115959759       0.2906            1 
  19      rs308198       0.4584            1 
  19   rs199645156       0.2595            1 
  19    rs10405798       0.9895            1 
  19    rs56972252       0.9098            1 
  19      rs308197       0.7741            1 
  19      rs370209       0.1315            1 
  19     rs7249395       0.9812            1 
  19      rs308196       0.1218            1 
  19    rs10419349       0.9895            1 
  19    rs10419556       0.4149            1 
  19      rs308195       0.4057            1 
  19      rs308194       0.7741            1 
  19    rs10420518       0.8245            1 
  19   rs543020041       0.0021            1 
  19   rs112275266       0.1462            1 
  19     rs1651879      0.06859            1 
  19     rs3105701       0.0285            1 
  19     rs3105702       0.1439            1 
  19   rs139907459       0.2898            1 
  19    rs56244281       0.0196            1 
  19   rs148336249        0.812            1 
  19   rs140764965       0.1756            1 
  19   rs202005344       0.3879            1 
  19      rs432249       0.7741            1 
  19    rs10415002       0.2965            1 
  19   rs116640499       0.3516            1 
  19   rs111247982       0.3107            1 
  19      rs394436       0.7761            1 
  19     rs2562717       0.0387            1 
  19    rs10414323       0.0377            1 
  19    rs74397165       0.6117            1 
  19   rs542315135       0.8888            1 
  19   rs111706205      0.08389            1 
  19   rs113521808       0.3107            1 
  19     rs9973214       0.3107            1 
  19    rs11880369       0.4105            1 
  19   rs115497776       0.4631            1 
  19      rs331683       0.5764            1 
  19      rs331682       0.9279            1 
  19   rs555252319      0.09969            1 
  19      rs331681       0.1094            1 
  19      rs162727       0.1075            1 
  19      rs162726       0.9531            1 
  19      rs813430       0.5119            1 
  19   rs150254257       0.5082            1 
  19      rs331680       0.1336            1 
  19    rs34702560       0.3796            1 
  19      rs164014       0.2084            1 
  19      rs331678       0.1792            1 
  19    rs57015940       0.0406            1 
  19    rs80325452       0.1251            1 
  19    rs73484455       0.1251            1 
  19    rs73484457       0.1251            1 
  19   rs112956737       0.7926            1 
  19    rs10424474       0.7926            1 
  19      rs331677       0.4197            1 
  19    rs73484458       0.1461            1 
  19     rs7257711       0.7664            1 
  19     rs7257559       0.9191            1 
  19     rs2115533       0.9711            1 
  19   rs113464993       0.9638            1 
  19   rs186482240       0.9191            1 
  19    rs13345778       0.9765            1 
  19    rs28571162       0.1108            1 
  19   rs576265630       0.1652            1 
  19    rs12104195       0.9765            1 
  19   rs111451128       0.9765            1 
  19     rs7250049       0.9067            1 
  19    rs12104215       0.9765            1 
  19   rs111857358       0.9765            1 
  19   rs112688437       0.9765            1 
  19    rs10421706       0.8941            1 
  19     rs8108918       0.0204            1 
  19    rs16993884       0.8773            1 
  19    rs10422184       0.4994            1 
  19    rs16993888       0.5828            1 
  19   rs146698172       0.9926            1 
  19    rs11879038       0.6464            1 
  19    rs10416912       0.0126            1 
  19   rs114240386       0.9191            1 
  19      rs461970       0.1139            1 
  19     rs7257367       0.0332            1 
  19   rs191382435       0.8352            1 
  19   rs182757779       0.8352            1 
  19    esv3643568       0.9191            1 
  19   rs112503236       0.2083            1 
  19    rs11666078       0.0332            1 
  19     rs9749240       0.6454            1 
  19   rs112036347        0.739            1 
  19   rs112259542       0.2566            1 
  19   rs141487691       0.7676            1 
  19    rs78847527       0.9858            1 
  19    rs58677367       0.4972            1 
  19    rs11672182       0.0371            1 
  19    rs61471228       0.6161            1 
  19    rs11669968      0.05759            1 
  19   rs144811889       0.6835            1 
  19   rs139166802       0.6066            1 
  19    rs56079027      0.06489            1 
  19    rs59105586       0.2914            1 
  19    rs57512501       0.6319            1 
  19    rs58766713       0.1924            1 
  19     rs7249155       0.3228            1 
  19    rs13343432       0.9191            1 
  19   rs112771505      0.08909            1 
  19   rs569830818       0.9313            1 
  19    rs28620539       0.3119            1 
  19    rs10406045       0.3119            1 
  19    rs28459042       0.3119            1 
  19   rs113519274       0.1991            1 
  19   rs143445429       0.9621            1 
  19   rs113431901       0.2703            1 
  19    rs34076416       0.7113            1 
  19   rs112526880       0.1533            1 
  19   rs113834368         0.03            1 
  19   rs112636853         0.03            1 
  19   rs142943620       0.2482            1 
  19   rs145132202         0.03            1 
  19   rs562986660      0.07809            1 
  19   rs141575953      0.07809            1 
  19   rs555434322       0.0359            1 
  19   rs565696136       0.0359            1 
  19    rs72982446         0.03            1 
  19    rs80350975       0.6031            1 
  19    rs75011353       0.6031            1 
  19   rs564196701        0.545            1 
  19      rs331691       0.1998            1 
  19    rs74805962       0.1194            1 
  19      rs331690       0.2264            1 
  19      rs331689       0.5094            1 
  19    rs10414931       0.1895            1 
  19   rs141323330       0.8545            1 
  19    rs11672913      0.07169            1 
  19   rs138966788       0.2072            1 
  19    rs79906591       0.1063            1 
  19    rs72982473       0.6287            1 
  19    rs72982476       0.5367            1 
  19    rs72982479       0.5367            1 
  19    rs79501603       0.5367            1 
  19    rs74517766        0.713            1 
  19    rs72982480       0.5367            1 
  19    rs72982483       0.7523            1 
  19   rs143710717       0.7523            1 
  19   rs146838186       0.7523            1 
  19   rs112790957       0.1063            1 
  19   rs112572807       0.8787            1 
  19     rs7258250        0.976            1 
  19    rs55908112       0.2198            1 
  19    rs72984341       0.8787            1 
  19   rs139381209       0.8787            1 
  19     rs7246702       0.8787            1 
  19    rs61623215       0.8787            1 
  19    rs57335118       0.8787            1 
  19   rs112476482      0.05669            1 
  19   rs114838769       0.9544            1 
  19      rs184550       0.3223            1 
  19    rs72984347       0.6809            1 
  19   rs115022247       0.6809            1 
  19   rs149272824       0.0451            1 
  19   rs143528062       0.6809            1 
  19   rs148037498       0.6809            1 
  19   rs142635544       0.6809            1 
  19   rs146023688       0.6809            1 
  19   rs536315770       0.2726            1 
  19   rs553074322       0.5445            1 
  19   rs573031566       0.5338            1 
  19     rs7255262       0.5835            1 
  19     rs2925672       0.3223            1 
  19    rs77664880       0.3308            1 
  19    rs60967546      0.09249            1 
  19    rs59055395        0.116            1 
  19    rs56931055       0.3364            1 
  19   rs116629662      0.09259            1 
  19      rs331688       0.9132            1 
  19    rs73920230       0.2814            1 
  19   rs115778914        0.476            1 
  19   rs137982161       0.2878            1 
  19    rs72984350      0.07409            1 
  19    rs58179654       0.0484            1 
  19     rs1422403       0.2766            1 
  19      rs331687       0.7377            1 
  19   rs111727884       0.2814            1 
  19    rs35973501       0.0251            1 
  19   rs115417533       0.8102            1 
  19   rs112132413       0.2168            1 
  19    rs11672299       0.1346            1 
  19    rs10424498      0.06749            1 
  19    rs28502541      0.06749            1 
  19      rs331686       0.9944            1 
  19    rs56179167      0.06399            1 
  19   rs201105118        0.266            1 
  19    rs56369703       0.9035            1 
  19   rs112753238      0.07079            1 
  19      rs186715        0.443            1 
  19      rs331684       0.1625            1 
  19    rs11085205       0.3072            1 
  19    rs11667753       0.3072            1 
  19   rs371493739       0.4187            1 
  19     rs1422402       0.0353            1 
  19   rs112948997     0.005999            1 
  19    rs11882777       0.0355            1 
  19    rs72984363       0.0228            1 
  19   rs147055938       0.5276            1 
  19   rs113466717       0.1749            1 
  19   rs111611035       0.1749            1 
  19    rs16993897       0.0424            1 
  19   rs113557077       0.1336            1 
  19   rs111283231       0.0146            1 
  19    rs72984368       0.0203            1 
  19    rs79896953       0.4032            1 
  19   rs112088785       0.5366            1 
  19    rs73920233       0.2326            1 
  19   rs150234576       0.1692            1 
  19    rs10417941       0.2326            1 
  19   rs112492376        0.738            1 
  19    rs10412829       0.2724            1 
  19    rs10418763       0.2045            1 
  19    rs10419194       0.2045            1 
  19    rs57553064       0.2045            1 
  19   rs539285206       0.8857            1 
  19    rs58092963       0.1461            1 
  19   rs113180177       0.2045            1 
  19   rs113334005       0.2045            1 
  19    rs74174847       0.1203            1 
  19   rs112233913       0.2045            1 
  19   rs141487622       0.4282            1 
  19    rs73920234       0.2703            1 
  19    rs10406773       0.2703            1 
  19    rs10404401       0.2912            1 
  19   rs200017196       0.4246            1 
  19    rs57562054       0.3466            1 
  19   rs373024052       0.6845            1 
  19    rs28509272       0.1929            1 
  19    rs79801288       0.4165            1 
  19    rs57355800       0.2586            1 
  19    rs77774790       0.8045            1 
  19    rs59106054       0.2245            1 
  19   rs532990376       0.4855            1 
  19   rs112335245      0.08599            1 
  19   rs147396016       0.5219            1 
  19   rs146951644       0.3696            1 
  19    rs66534104       0.5277            1 
  19    rs34986624       0.1449            1 
  19    rs76508575       0.8433            1 
  19   rs115219237       0.5639            1 
  19      rs330876       0.2126            1 
  19   rs114422114       0.3103            1 
  19    rs10401768       0.3594            1 
  19    rs78378291       0.5192            1 
  19    rs10406373       0.2039            1 
  19      rs330877       0.3519            1 
  19      rs330878       0.7787            1 
  19    rs34714136       0.8336            1 
  19      rs330879       0.6818            1 
  19      rs330880       0.6541            1 
  19    rs76487194        0.247            1 
  19   rs201569681       0.5206            1 
  19    rs28630886       0.8067            1 
  19      rs330881       0.1809            1 
  19     rs3029890       0.9418            1 
  19      rs330882         0.68            1 
  19    rs73920235       0.1844            1 
  19   rs150847134        0.011            1 
  19   rs145503965       0.2824            1 
  19    rs58602605       0.6416            1 
  19   rs200596347       0.3261            1 
  19    rs35932450       0.9407            1 
  19   rs147301439       0.1844            1 
  19    rs10422644        0.137            1 
  19    rs58023145       0.5011            1 
  19    rs73920236       0.1844            1 
  19      rs330885         0.68            1 
  19      rs330886       0.6541            1 
  19      rs330887       0.6818            1 
  19    rs73920237       0.6416            1 
  19    rs79736446       0.3107            1 
  19    rs10403916        0.137            1 
  19     rs8099966       0.5832            1 
  19     rs8101320       0.5832            1 
  19      rs897740         0.68            1 
  19    rs73920238       0.9055            1 
  19    rs76190936        0.011            1 
  19      rs897739         0.68            1 
  19      rs897738         0.68            1 
  19      rs415421       0.9898            1 
  19     rs4807910         0.68            1 
  19     rs4807911       0.5605            1 
  19     rs4807912       0.9898            1 
  19    rs60932226       0.6416            1 
  19      rs388089         0.68            1 
  19      rs395462         0.68            1 
  19      rs454176         0.68            1 
  19    rs79190062       0.2792            1 
  19      rs443658         0.68            1 
  19      rs370094         0.68            1 
  19    rs78362214       0.8067            1 
  19    rs10638051         0.68            1 
  19     rs2546141       0.6541            1 
  19     rs2546140       0.8955            1 
  19     rs2546139         0.68            1 
  19     rs2546138       0.6541            1 
  19   rs561401517       0.6256            1 
  19     rs4807913         0.68            1 
  19     rs4807106       0.6541            1 
  19     rs4807107         0.68            1 
  19     rs4807108       0.7958            1 
  19     rs4807109       0.7958            1 
  19    rs10409287       0.7958            1 
  19    rs10402834         0.68            1 
  19    rs76782992       0.2792            1 
  19    rs77648907        0.247            1 
  19     rs4807110         0.68            1 
  19   rs115669360       0.8336            1 
  19   rs151221425       0.8336            1 
  19   rs193092528       0.8336            1 
  19     rs2546137         0.68            1 
  19   rs150393622        0.247            1 
  19     rs2607128         0.68            1 
  19     rs2607127         0.68            1 
  19   rs138314298       0.6416            1 
  19      rs391020       0.5624            1 
  19      rs426073         0.68            1 
  19      rs379254       0.6541            1 
  19      rs412362         0.68            1 
  19      rs415188         0.68            1 
  19      rs447684       0.1809            1 
  19      rs366181       0.6541            1 
  19     rs3816548       0.3195            1 
  19      rs449297        0.136            1 
  19      rs419731         0.68            1 
  19      rs455099         0.68            1 
  19      rs382737         0.68            1 
  19     rs7257222         0.68            1 
  19      rs406559       0.8497            1 
  19      rs422389       0.6541            1 
  19    rs36079308      0.09139            1 
  19     rs2607126       0.0243            1 
  19      rs396827         0.68            1 
  19      rs452907         0.68            1 
  19     rs8113805         0.68            1 
  19   rs116149849       0.4716            1 
  19   rs114809203         0.74            1 
  19      rs380213         0.68            1 
  19    rs75798960        0.919            1 
  19      rs445817         0.68            1 
  19      rs673320       0.0243            1 
  19    rs56212020         0.68            1 
  19    rs62123073       0.8436            1 
  19      rs452430       0.8594            1 
  19    rs56289819         0.68            1 
  19    rs34518123         0.68            1 
  19     rs7408594       0.7129            1 
  19    rs34296469         0.68            1 
  19    rs35896437       0.5624            1 
  19    rs11333815       0.0243            1 
  19    rs12978192         0.68            1 
  19      rs670948         0.68            1 
  19      rs607231         0.68            1 
  19      rs659977         0.68            1 
  19      rs606384       0.6541            1 
  19   rs532991839       0.9118            1 
  19      rs373816       0.6541            1 
  19    rs12978840       0.5624            1 
  19    rs78983058         0.68            1 
  19    rs74400038         0.68            1 
  19     rs7247509       0.0243            1 
  19      rs434431         0.68            1 
  19      rs373450         0.68            1 
  19      rs434270         0.68            1 
  19   rs140219613        0.919            1 
  19    rs59911686       0.3029            1 
  19    rs74174850         0.68            1 
  19   rs146003754       0.7397            1 
  19   rs141740888         0.68            1 
  19   rs115988786        0.247            1 
  19   rs143512601         0.68            1 
  19    rs60293701       0.1606            1 
  19   rs150066165       0.5128            1 
  19    rs10421295       0.7753            1 
  19      rs435041       0.5362            1 
  19      rs382818       0.6439            1 
  19    rs58936509       0.3598            1 
  19      rs466649       0.7753            1 
  19    rs61203785       0.1602            1 
  19      rs465642       0.7753            1 
  19      rs461352       0.7753            1 
  19    rs62123077       0.6828            1 
  19    rs62123078       0.7753            1 
  19    rs62123079       0.7753            1 
  19    rs62123080       0.7753            1 
  19    rs62123081       0.7753            1 
  19      rs466876       0.6717            1 
  19      rs457857       0.7753            1 
  19      rs462913       0.7753            1 
  19      rs455476       0.7753            1 
  19      rs459998       0.4816            1 
  19      rs460261       0.7753            1 
  19      rs460955       0.7753            1 
  19      rs384239       0.5736            1 
  19    rs11448240       0.4329            1 
  19    rs11669085        0.842            1 
  19      rs677767       0.7753            1 
  19     rs7252253       0.8761            1 
  19     rs2641599       0.5736            1 
  19    rs56199058       0.6287            1 
  19    rs35090409        0.839            1 
  19    rs12977901       0.5325            1 
  19   rs114533871      0.07709            1 
  19      rs637908       0.5455            1 
  19     rs7257726       0.9375            1 
  19      rs467439       0.3682            1 
  19    rs34657189       0.1426            1 
  19    rs73920244       0.7599            1 
  19    rs12975818       0.1426            1 
  19    rs12976039       0.2839            1 
  19    rs35275289       0.2839            1 
  19    rs35357426       0.2839            1 
  19   rs547190931       0.2977            1 
  19    rs16993965       0.7958            1 
  19    rs11671668       0.2839            1 
  19    rs36069820       0.2839            1 
  19      rs426097       0.5819            1 
  19      rs372077       0.5819            1 
  19      rs455385        0.401            1 
  19      rs465961       0.5819            1 
  19   rs371568845       0.3942            1 
  19   rs139161692       0.6049            1 
  19      rs171674        0.401            1 
  19      rs373533       0.5273            1 
  19      rs461645       0.5819            1 
  19      rs252566       0.6093            1 
  19    rs11668944       0.6051            1 
  19    rs11668744       0.7494            1 
  19    rs11667934       0.7494            1 
  19    rs73486681        0.684            1 
  19   rs113872265       0.7494            1 
  19   rs115376278       0.7494            1 
  19   rs114221005       0.7494            1 
  19    rs73486690       0.7494            1 
  19     rs2354121       0.3645            1 
  19   rs113558515       0.7494            1 
  19     rs2354120       0.3645            1 
  19     rs2354119       0.3645            1 
  19     rs2354118       0.3645            1 
  19     rs2354117       0.3645            1 
  19     rs2354116        0.585            1 
  19     rs2354115       0.3645            1 
  19     rs2354114       0.4532            1 
  19    rs77143250       0.4532            1 
  19    rs62123131       0.6647            1 
  19    rs72986346       0.3645            1 
  19    rs72986349       0.2894            1 
  19   rs113331749       0.9393            1 
  19   rs112503413        0.651            1 
  19    rs73486700       0.9393            1 
  19     rs7256147       0.6984            1 
  19    rs34406206       0.6984            1 
  19    rs72986353       0.6984            1 
  19    rs11665859       0.7577            1 
  19   rs150586109        0.965            1 
  19    rs12975999       0.6984            1 
  19   rs141908776       0.7327            1 
  19    rs11671182       0.6984            1 
  19    rs10404715       0.4263            1 
  19    rs11671186       0.6984            1 
  19   rs558683694       0.9476            1 
  19      rs252564       0.6984            1 
  19     rs7249799       0.6984            1 
  19     rs3890540       0.6984            1 
  19     rs3890539       0.6984            1 
  19    rs35615093       0.6984            1 
  19    rs67011688       0.6984            1 
  19   rs116262097        0.965            1 
  19    rs57675929       0.6984            1 
  19     rs3895917       0.9406            1 
  19    rs11085207       0.7057            1 
  19   rs138192782       0.7327            1 
  19    rs11669272       0.8075            1 
  19   rs150638978       0.4263            1 
  19    rs11669329       0.7057            1 
  19   rs112975869       0.4489            1 
  19   rs113883431       0.4489            1 
  19    rs76094892       0.4489            1 
  19    rs76605180       0.4489            1 
  19     rs8112547       0.3713            1 
  19   rs111560960       0.4489            1 
  19    rs35382994       0.4489            1 
  19    rs56005136       0.7879            1 
  19     rs4807915       0.6997            1 
  19    rs72988231       0.1066            1 
  19     rs2228539       0.7074            1 
  19    rs10406580       0.4263            1 
  19    rs16993984       0.9406            1 
  19    rs73488627       0.2774            1 
  19     rs4080215       0.4654            1 
  19     rs3895916         0.39            1 
  19      rs921925       0.4785            1 
  19    rs79792632       0.8545            1 
  19   rs148315148        0.965            1 
  19    rs56017655       0.5367            1 
  19   rs200129825       0.8764            1 
  19    rs12980338       0.5115            1 
  19   rs115536810        0.965            1 
  19    rs12982374       0.0386            1 
  19    rs12973445       0.5115            1 
  19    rs12461871       0.5115            1 
  19    rs73488635       0.3162            1 
  19    rs10404606       0.7338            1 
  19   rs112260149        0.965            1 
  19   rs116575426        0.965            1 
  19    rs78833396       0.9446            1 
  19     rs8110391       0.7057            1 
  19     rs8111673       0.2975            1 
  19     rs7246579       0.2975            1 
  19     rs7249745       0.2975            1 
  19    rs73488639       0.3162            1 
  19    rs11879887       0.4399            1 
  19    rs11881825       0.9965            1 
  19     rs8104356       0.9965            1 
  19    rs34044508       0.7303            1 
  19    rs58936486       0.8374            1 
  19     rs8103760       0.4399            1 
  19     rs8104748       0.4399            1 
  19    rs78562771       0.3956            1 
  19     rs7250042       0.4721            1 
  19    rs78798623       0.3956            1 
  19    rs35726166       0.2302            1 
  19    rs74176212       0.4721            1 
  19    rs12984977       0.4399            1 
  19    rs12978514       0.4399            1 
  19    rs12975708       0.4399            1 
  19    rs28496566       0.4399            1 
  19   rs114157290       0.3956            1 
  19   rs147036666       0.9978            1 
  19    rs12460719       0.4399            1 
  19    rs12462676       0.4399            1 
  19    rs12461204       0.4399            1 
  19    rs12460744       0.4348            1 
  19   rs114867957       0.4925            1 
  19     rs6510931       0.4399            1 
  19     rs4635445       0.4399            1 
  19    rs75938286       0.4925            1 
  19    rs73920253       0.5589            1 
  19     rs4527134        0.652            1 
  19    rs73920254       0.8364            1 
  19    rs28429423       0.6999            1 
  19    rs28606541       0.6856            1 
  19    rs10402080       0.5124            1 
  19     rs8112929      0.09929            1 
  19     rs7508535       0.5383            1 
  19    rs75144932       0.4975            1 
  19      rs252548       0.8212            1 
  19      rs252549       0.8153            1 
  19      rs252550       0.8153            1 
  19   rs200110031       0.1864            1 
  19      rs252551       0.8854            1 
  19      rs252552       0.3331            1 
  19      rs252553       0.8854            1 
  19      rs252554       0.8854            1 
  19      rs252555       0.8854            1 
  19      rs252556       0.7976            1 
  19      rs252557       0.7976            1 
  19      rs252558       0.6735            1 
  19      rs252559       0.9924            1 
  19      rs252560       0.7976            1 
  19      rs252561       0.7976            1 
  19      rs168780       0.9924            1 
  19     rs2453108       0.3331            1 
  19     rs2453109       0.9924            1 
  19     rs2431521       0.7976            1 
  19     rs2445795       0.7976            1 
  19     rs2445794       0.9924            1 
  19      rs675338       0.7976            1 
  19    rs12981770      0.06929            1 
  19      rs388711       0.8666            1 
  19      rs660120       0.7836            1 
  19     rs8113124       0.9999            1 
  19     rs8099930       0.2757            1 
  19     rs8103399       0.7836            1 
  19     rs8100461       0.6622            1 
  19     rs8100058       0.9999            1 
  19      rs461339       0.9999            1 
  19      rs368419       0.7836            1 
  19    rs10405676       0.7836            1 
  19     rs1672966       0.3153            1 
  19      rs461295       0.9999            1 
  19      rs456642       0.9999            1 
  19      rs465197       0.6424            1 
  19    rs73488672       0.2436            1 
  19      rs455493       0.6651            1 
  19      rs455397       0.3153            1 
  19      rs455485       0.9999            1 
  19      rs463891       0.7836            1 
  19      rs464849       0.9999            1 
  19     rs1042747       0.2757            1 
  19    rs10407357       0.2282            1 
  19      rs464056       0.9999            1 
  19      rs457749       0.7836            1 
  19      rs465241       0.9999            1 
  19      rs465020       0.9999            1 
  19      rs463218       0.9999            1 
  19      rs381451       0.9999            1 
  19      rs416967       0.7836            1 
  19    rs11330759       0.8746            1 
  19      rs460499       0.9999            1 
  19      rs376913       0.9999            1 
  19      rs424832       0.9999            1 
  19      rs459707       0.7836            1 
  19      rs460375       0.9999            1 
  19      rs460915       0.9764            1 
  19    rs28627888       0.2282            1 
  19      rs457037       0.9999            1 
  19      rs465543       0.9999            1 
  19      rs461935       0.9999            1 
  19    rs56160529       0.0251            1 
  19     rs7259423       0.1062            1 
  19      rs461057       0.7836            1 
  19      rs457762       0.7836            1 
  19      rs427813       0.9999            1 
  19      rs427806       0.7836            1 
  19     rs7258780       0.9999            1 
  19     rs7258805       0.9999            1 
  19   rs560498870       0.3647            1 
  19     rs7259047       0.6424            1 
  19      rs387058       0.5262            1 
  19      rs459192       0.7036            1 
  19      rs458770       0.7036            1 
  19      rs460069       0.7036            1 
  19     rs8113744        0.258            1 
  19      rs466417       0.5536            1 
  19   rs144336392       0.2078            1 
  19    rs34259818       0.4914            1 
  19   rs116260887      0.08604            1 
  19      rs462277       0.5536            1 
  19      rs464372       0.5536            1 
  19      rs465838       0.5536            1 
  19      rs463451       0.5536            1 
  19      rs456320       0.6804            1 
  19    rs34441163       0.5536            1 
  19   rs200792103      0.05169            1 
  19   rs115457696      0.05169            1 
  19     rs4807917       0.4914            1 
  19      rs411664       0.5012            1 
  19      rs427403       0.5012            1 
  19    rs10416731       0.1549            1 
  19    rs11669266       0.4914            1 
  19      rs376620       0.3153            1 
  19      rs632813       0.5012            1 
  19    rs35235998       0.9433            1 
  19    rs57257126       0.7931            1 
  19    rs60527359       0.5012            1 
  19      rs632217       0.5012            1 
  19      rs444359       0.5012            1 
  19      rs444642       0.5012            1 
  19      rs365503       0.5012            1 
  19      rs460893       0.5012            1 
  19      rs463712       0.5012            1 
  19      rs460663       0.5012            1 
  19   rs112473425       0.1472            1 
  19    rs12977618       0.4914            1 
  19    rs10405515       0.1549            1 
  19      rs466822       0.5012            1 
  19    rs73920257       0.7903            1 
  19    rs57673327       0.1265            1 
  19   rs201744255       0.4256            1 
  19    rs60655767       0.4992            1 
  19    rs72990260       0.4256            1 
  19   rs558763212       0.3169            1 
  19      rs464398       0.4156            1 
  19    rs55829725       0.2652            1 
  19    rs75191940       0.7931            1 
  19      rs458509       0.4156            1 
  19      rs459853       0.6183            1 
  19      rs461988       0.5686            1 
  19      rs455572       0.4156            1 
  19     rs2641600       0.6183            1 
  19   rs143801777       0.0133            1 
  19    rs10415047       0.0377            1 
  19   rs534044461       0.2653            1 
  19    rs61521365       0.7666            1 
  19   rs367945885       0.5012            1 
  19   rs201476255       0.1888            1 
  19   rs113903915       0.4584            1 
  19   rs113830509       0.1188            1 
  19   rs547514922       0.8344            1 
  19    rs67270821       0.5012            1 
  19     rs2934454       0.5458            1 
  19     rs2453112       0.5458            1 
  19    rs60092414       0.7903            1 
  19   rs149252487       0.5807            1 
  19   rs142553433       0.9254            1 
  19   rs113688472       0.2436            1 
  19    rs10423088        0.546            1 
  19     rs1493879       0.5612            1 
  19     rs1493880         0.47            1 
  19      rs422318       0.6325            1 
  19    rs17704999        0.415            1 
  19     rs8110979       0.5691            1 
  19      rs409665      0.09939            1 
  19   rs543245361       0.6742            1 
  19   rs138133149        0.362            1 
  19    rs76491087       0.0133            1 
  19    rs56153614        0.362            1 
  19    rs73490639       0.2653            1 
  19    rs11085208       0.3353            1 
  19    rs58841495        0.362            1 
  19    rs11085209       0.7146            1 
  19    rs73490644       0.2653            1 
  19   rs111789436        0.776            1 
  19    rs62636889        0.147            1 
  19    rs74407532       0.7903            1 
  19    rs73920261       0.6742            1 
  19    rs73920262       0.6742            1 
  19    rs16994004       0.4794            1 
  19     rs7256163       0.2432            1 
  19      rs676372       0.8434            1 
  19    rs28722031       0.9973            1 
  19   rs139850099       0.9073            1 
  19      rs407959       0.8434            1 
  19     rs7256367       0.2985            1 
  19    rs77743233       0.6353            1 
  19    rs12019130       0.3028            1 
  19   rs116265852       0.6742            1 
  19   rs371388131       0.5213            1 
  19    rs10221488       0.5705            1 
  19    rs10221500       0.5705            1 
  19      rs459883      0.05009            1 
  19      rs460698      0.05009            1 
  19    rs11335206       0.8756            1 
  19    rs28581550       0.5705            1 
  19      rs459792       0.8434            1 
  19   rs150567367       0.8708            1 
  19   rs139609191       0.5705            1 
  19    rs10427012       0.7906            1 
  19      rs655852       0.3043            1 
  19   rs186907955        0.595            1 
  19      rs691633       0.1982            1 
  19   rs111927215       0.7906            1 
  19   rs143340662       0.3105            1 
  19    rs73490659       0.7906            1 
  19      rs658085       0.6709            1 
  19    rs76840251       0.3807            1 
  19      rs691392       0.3043            1 
  19    rs10541335       0.1066            1 
  19   rs531256385       0.4422            1 
  19      rs670152      0.05009            1 
  19    rs73490665       0.7906            1 
  19   rs112456915       0.7906            1 
  19     rs8107125       0.3128            1 
  19     rs8107564      0.05009            1 
  19     rs8106366       0.2463            1 
  19      rs401238       0.5611            1 
  19      rs376640      0.05419            1 
  19    rs10424614       0.5705            1 
  19      rs367378      0.05419            1 
  19     rs7256912       0.3128            1 
  19      rs455627       0.5394            1 
  19    rs10404264       0.5705            1 
  19    rs73920266        0.893            1 
  19      rs459301       0.1229            1 
  19   rs139707170       0.6742            1 
  19   rs112580191        0.595            1 
  19   rs145782248       0.8708            1 
  19   rs528957884       0.6281            1 
  19    rs61099804       0.6742            1 
  19    rs35117691       0.6181            1 
  19      rs460337       0.6549            1 
  19   rs139820684       0.1534            1 
  19    rs76604031       0.4716            1 
  19   rs114817205        0.385            1 
  19    rs28592697       0.3154            1 
  19    rs79991612       0.6742            1 
  19    rs11879350       0.9527            1 
  19     rs8108295       0.6392            1 
  19     rs7249830       0.1784            1 
  19   rs149542373       0.5767            1 
  19    rs76481676       0.8637            1 
  19      rs625183       0.2762            1 
  19      rs795847       0.2201            1 
  19   rs113329753       0.4781            1 
  19   rs368760677       0.8865            1 
  19    rs77150664       0.2684            1 
  19    rs76351892       0.4613            1 
  19    rs79998126       0.4266            1 
  19    rs74178487       0.9629            1 
  19    rs78017410       0.2361            1 
  19      rs795850       0.1231            1 
  19     rs6510932       0.5449            1 
  19     rs6510933       0.5449            1 
  19    rs10401466       0.1426            1 
  19    rs35315241        0.333            1 
  19   rs114287917       0.0284            1 
  19     rs8102545       0.3219            1 
  19   rs115250510      0.05149            1 
  19   rs199545457      0.05149            1 
  19      rs455623       0.5695            1 
  19     rs7260552        0.876            1 
  19    rs16994018       0.2827            1 
  19    rs11879107      0.07329            1 
  19    rs11881158       0.2932            1 
  19    rs35644058       0.2948            1 
  19      rs465162       0.3891            1 
  19      rs252579       0.8139            1 
  19   rs141371582       0.2482            1 
  19   rs145593204       0.5562            1 
  19      rs465606       0.5418            1 
  19    rs28674175       0.6157            1 
  19     rs6510934       0.3327            1 
  19    rs28561494       0.1797            1 
  19    rs35090308       0.1797            1 
  19    rs28429860       0.9241            1 
  19      rs252577       0.6201            1 
  19      rs252576       0.9533            1 
  19    rs62124700       0.5671            1 
  19      rs252575       0.9533            1 
  19    rs62124701       0.5671            1 
  19   rs112944367       0.2555            1 
  19    rs62124702       0.5671            1 
  19    rs74176215       0.1213            1 
  19    rs62124703       0.5671            1 
  19     rs2431519        0.621            1 
  19     rs2431520       0.5671            1 
  19    rs34720878       0.8592            1 
  19   rs189383793       0.7251            1 
  19    rs34534077        0.168            1 
  19      rs252574       0.4107            1 
  19    rs79241732       0.9217            1 
  19    rs77638493       0.8322            1 
  19      rs466123       0.1624            1 
  19   rs115990168       0.6725            1 
  19      rs367369       0.5671            1 
  19    rs73920270       0.3174            1 
  19    rs12977284      0.08259            1 
  19     rs9676431       0.8959            1 
  19   rs144192733       0.3174            1 
  19      rs252573       0.9533            1 
  19    rs10405675       0.7251            1 
  19    rs10407248       0.2497            1 
  19    rs74943916       0.9533            1 
  19      rs252571       0.9533            1 
  19     rs7247900       0.5787            1 
  19      rs382356       0.3475            1 
  19    rs28422471       0.4992            1 
  19   rs369082889       0.4282            1 
  19      rs381110       0.7372            1 
  19      rs252570       0.6395            1 
  19      rs420832       0.7582            1 
  19      rs448941       0.8399            1 
  19      rs436727       0.8399            1 
  19     rs4807918       0.8399            1 
  19     rs4807919       0.8399            1 
  19     rs7255801       0.6758            1 
  19     rs7254998       0.8399            1 
  19     rs7260101       0.7183            1 
  19     rs7256969       0.8399            1 
  19      rs252569       0.4668            1 
  19     rs7248335       0.8399            1 
  19    rs72411622       0.8399            1 
  19    rs10409496       0.3174            1 
  19      rs252568       0.9459            1 
  19    rs34796580       0.4668            1 
  19    rs79281408       0.9616            1 
  19    rs34700853       0.4668            1 
  19    rs12608611       0.8399            1 
  19    rs77719751       0.5588            1 
  19    rs12609981       0.8399            1 
  19    rs12610069       0.8399            1 
  19      rs252567         0.99            1 
  19     rs7259613       0.8399            1 
  19     rs9304946       0.7448            1 
  19    rs12608637       0.8399            1 
  19     rs7245521       0.8399            1 
  19   rs140421036       0.8778            1 
  19     rs7247796       0.8399            1 
  19     rs7252356       0.8399            1 
  19     rs9676551       0.8778            1 
  19     rs7247914       0.8399            1 
  19     rs7247924       0.8399            1 
  19   rs148432185       0.8765            1 
  19    rs62124738        0.827            1 
  19     rs7252597       0.8399            1 
  19     rs7252618       0.8399            1 
  19     rs7252952       0.8399            1 
  19    rs73490702       0.9616            1 
  19     rs2131749       0.8399            1 
  19     rs2172620       0.8399            1 
  19   rs201512683       0.4129            1 
  19    rs10410318       0.9331            1 
  19   rs199992788       0.2482            1 
  19   rs200143603       0.6758            1 
  19   rs201115816       0.8399            1 
  19    rs35181359       0.1797            1 
  19    rs62124739       0.8399            1 
  19    rs59093439       0.8399            1 
  19    rs58580029       0.7933            1 
  19     rs2035973       0.8997            1 
  19     rs2035972       0.3174            1 
  19     rs7249293       0.6507            1 
  19     rs6510935       0.5615            1 
  19     rs2035971       0.5615            1 
  19    rs73920273       0.9767            1 
  19     rs1874003       0.3174            1 
  19     rs1874002       0.5615            1 
  19     rs2055097       0.3174            1 
  19   rs150777502       0.2482            1 
  19    rs12978841       0.8634            1 
  19   rs149953687       0.9686            1 
  19    rs12972066       0.4339            1 
  19    rs62124742       0.7436            1 
  19     rs2131747       0.7436            1 
  19     rs7247453       0.6241            1 
  19    rs34752448       0.5145            1 
  19    rs35031766       0.1213            1 
  19    rs34717833       0.1213            1 
  19    rs11671608       0.5615            1 
  19     rs1024023       0.3174            1 
  19     rs1963258       0.5615            1 
  19   rs148031983       0.3174            1 
  19   rs113943787       0.6918            1 
  19     rs8182451       0.7436            1 
  19     rs9749052          0.9            1 
  19     rs8182623       0.7436            1 
  19     rs8182629       0.5615            1 
  19     rs9749072       0.6006            1 
  19   rs145910740       0.8045            1 
  19   rs527756879       0.2321            1 
  19   rs202042751       0.7436            1 
  19   rs199811889       0.7436            1 
  19    rs10412063       0.8988            1 
  19     rs4807114       0.6006            1 
  19     rs4807920       0.3174            1 
  19    rs74707941       0.1797            1 
  19     rs7248868       0.9825            1 
  19     rs8107779       0.5615            1 
  19     rs8103492       0.5615            1 
  19     rs1466715       0.5615            1 
  19     rs1466714       0.5615            1 
  19     rs1466713       0.5349            1 
  19     rs7254256       0.9682            1 
  19     rs1466712       0.5349            1 
  19    rs12976603       0.9682            1 
  19    rs12984051       0.9682            1 
  19     rs1965976       0.1861            1 
  19    rs11879964       0.1213            1 
  19    rs66665522       0.4616            1 
  19    rs67291078       0.8209            1 
  19   rs141263884       0.9441            1 
  19    rs73920278       0.4775            1 
  19    rs28379855       0.3174            1 
  19    rs67674022       0.3774            1 
  19    rs35252816       0.6403            1 
  19   rs202096484      0.07989            1 
  19     rs5826954       0.8016            1 
  19     rs1122965       0.4865            1 
  19    rs79260636       0.3112            1 
  19     rs8105054       0.3232            1 
  19    rs73920279       0.2371            1 
  19    rs12972391       0.7274            1 
  19    rs12984813       0.2032            1 
  19     rs8108538       0.7076            1 
  19     rs4807921       0.4065            1 
  19     rs4807922       0.5403            1 
  19    rs11282353       0.8373            1 
  19     rs4807115       0.8373            1 
  19    rs62124746       0.2257            1 
  19   rs199899196      0.09139            1 
  19   rs140618630       0.9391            1 
  19    rs72997022       0.5552            1 
  19   rs188154251       0.8468            1 
  19   rs145898370       0.8468            1 
  19    rs62124747       0.6903            1 
  19    rs62124748       0.6903            1 
  19   rs111347633        0.511            1 
  19    rs62124749       0.7351            1 
  19   rs111955281       0.3868            1 
  19   rs112110491        0.511            1 
  19    rs72997027      0.05769            1 
  19     rs7508248       0.8373            1 
  19   rs149553311        0.511            1 
  19    rs76083142       0.5595            1 
  19     rs8109332      0.05769            1 
  19     rs8112741       0.3868            1 
  19     rs8109450       0.3868            1 
  19     rs8112990       0.3868            1 
  19   rs551666346       0.5567            1 
  19   rs569418203       0.8902            1 
  19   rs202039415       0.3425            1 
  19   rs183353539       0.8515            1 
  19    rs62124750       0.5552            1 
  19   rs138979831         0.77            1 
  19     rs1353166      0.09139            1 
  19     rs1389506      0.09139            1 
  19    rs34605679       0.4999            1 
  19     rs1812527      0.09139            1 
  19    rs34958996       0.4616            1 
  19    rs12327592       0.6903            1 
  19     rs8102161      0.09139            1 
  19    rs57475536      0.09139            1 
  19    rs78266583       0.6443            1 
  19     rs8103040      0.09139            1 
  19     rs8103568      0.09139            1 
  19   rs111442782       0.8235            1 
  19     rs1038947      0.09139            1 
  19    rs28714392       0.7218            1 
  19    rs62126091       0.6469            1 
  19    rs78518730      0.09139            1 
  19    rs10416745        0.617            1 
  19     rs6510937       0.4502            1 
  19    rs55712503        0.617            1 
  19   rs545441514       0.8496            1 
  19   rs562507304       0.6443            1 
  19     rs7249527       0.9602            1 
  19    rs10405670       0.8688            1 
  19     rs2018815       0.3192            1 
  19    rs11881218       0.8496            1 
  19   rs113596170        0.919            1 
  19    rs10412186       0.8496            1 
  19    rs11878694       0.9602            1 
  19    rs10406255       0.8736            1 
  19     rs2035967       0.3938            1 
  19     rs2035968       0.3938            1 
  19    rs56285020       0.7831            1 
  19    rs10413019       0.3192            1 
  19   rs112168399       0.3192            1 
  19    rs12983873       0.5083            1 
  19     rs8104872       0.3352            1 
  19    rs78381272       0.3192            1 
  19    rs10414142         0.43            1 
  19    rs11879516       0.5273            1 
  19    rs12971401       0.5878            1 
  19     rs8105285        0.888            1 
  19    rs12980126       0.9121            1 
  19    rs79917989       0.8858            1 
  19     rs1971294       0.9121            1 
  19     rs1971295       0.9121            1 
  19     rs1971296       0.9121            1 
  19    rs73920287       0.8858            1 
  19    rs58425158       0.9673            1 
  19     rs8113413       0.9121            1 
  19    rs11669654       0.7009            1 
  19    rs10403588       0.8123            1 
  19    rs58500806       0.8858            1 
  19   rs151023172       0.2622            1 
  19     rs2055095       0.6357            1 
  19    rs10418534       0.4168            1 
  19    rs10417484       0.2622            1 
  19    rs11672259       0.5879            1 
  19     rs7253638       0.9121            1 
  19     rs7253639       0.9121            1 
  19     rs7252712       0.6026            1 
  19     rs1542784       0.9121            1 
  19     rs1542785       0.7825            1 
  19     rs8110698       0.6026            1 
  19    rs10426564       0.8088            1 
  19    rs10406568       0.4266            1 
  19    rs76045680        0.929            1 
  19    rs62126093       0.6735            1 
  19    rs10414331       0.9378            1 
  19    rs73492763       0.9378            1 
  19    rs12983790        0.755            1 
  19   rs537566761       0.6944            1 
  19    rs62126095       0.8776            1 
  19    rs73492767       0.5705            1 
  19    rs11882263       0.7928            1 
  19    rs10561386       0.3941            1 
  19     rs1908212       0.9232            1 
  19    rs11879403       0.4391            1 
  19   rs116798293       0.7094            1 
  19     rs3050487       0.3308            1 
  19    rs10427071       0.9232            1 
  19   rs113425852       0.9427            1 
  19    rs72997063       0.6552            1 
  19     rs8113797       0.6774            1 
  19    rs67473129       0.6774            1 
  19    rs74856737       0.5325            1 
  19    rs11349264       0.8237            1 
  19    rs35548671        0.755            1 
  19     rs1973382       0.8776            1 
  19     rs7252974       0.6774            1 
  19     rs7253120       0.6774            1 
  19     rs7249563       0.6774            1 
  19   rs149293367       0.2802            1 
  19    rs60780444       0.7891            1 
  19    rs79954844       0.4332            1 
  19     rs7249943       0.5792            1 
  19     rs7253795       0.9897            1 
  19    rs77632833       0.7159            1 
  19     rs7249317       0.9897            1 
  19     rs7254172       0.9897            1 
  19     rs7254322        0.903            1 
  19     rs7250576       0.8772            1 
  19   rs114601404       0.9144            1 
  19     rs7249689       0.9144            1 
  19   rs113730497        0.918            1 
  19   rs546207896        0.918            1 
  19   rs146597344       0.7353            1 
  19     rs8108169       0.3377            1 
  19    rs59667403       0.9977            1 
  19    rs73492792       0.9977            1 
  19    rs73492796       0.9977            1 
  19   rs113192827       0.8198            1 
  19    rs12986316        0.765            1 
  19    rs73492797       0.9952            1 
  19    rs12971701       0.4069            1 
  19    rs78024263       0.9016            1 
  19    rs12971797       0.4069            1 
  19     rs1493877       0.5848            1 
  19    rs73492801       0.9952            1 
  19     rs7247908       0.9952            1 
  19     rs7247588       0.9952            1 
  19     rs7247693       0.9253            1 
  19    rs12979320       0.4069            1 
  19     rs7248247       0.9952            1 
  19     rs7251470       0.9952            1 
  19     rs7251595       0.9952            1 
  19    rs12981210       0.3093            1 
  19     rs9304947       0.5638            1 
  19     rs9636184       0.9952            1 
  19    rs10421815       0.4069            1 
  19   rs142024375       0.6292            1 
  19   rs112937549       0.9016            1 
  19     rs8109408       0.5325            1 
  19     rs7259417       0.9253            1 
  19     rs7248921       0.3419            1 
  19    rs79431428       0.9876            1 
  19    rs10406011       0.7305            1 
  19    rs73496924       0.1938            1 
  19    rs10418137        0.613            1 
  19    rs10410403       0.5602            1 
  19    rs10412778       0.5602            1 
  19    rs10411973       0.5602            1 
  19   rs200791117       0.6613            1 
  19   rs145069240       0.7782            1 
  19   rs563214843       0.6613            1 
  19   rs147584064       0.8593            1 
  19    rs10412398       0.6101            1 
  19    rs11085210       0.5622            1 
  19   rs114547074       0.6388            1 
  19    rs34953878       0.5884            1 
  19   rs575304121       0.1653            1 
  19   rs544422202       0.1653            1 
  19   rs546569414        0.911            1 
  19      rs923868       0.2419            1 
  19     rs1690412       0.7501            1 
  19    rs62123290       0.3329            1 
  19   rs201225494       0.6676            1 
  19   rs546333992       0.5885            1 
  19    rs78637972       0.6058            1 
  19   rs538176489       0.4552            1 
  19   rs533994203        0.848            1 
  19    rs62123295       0.0474            1 
  19     rs1651763       0.3131            1 
  19   rs532262230       0.2231            1 
  19   rs575194776       0.7141            1 
  19    rs62123298       0.3556            1 
  19    rs62123299       0.7178            1 
  19   rs527609354       0.2231            1 
  19   rs547256499       0.1973            1 
  19    rs28679667       0.1973            1 
  19   rs181477054       0.9075            1 
  19    rs62654157          0.6            1 
  19   rs192432236         0.12            1 
  19   rs560198817       0.4673            1 
  19   rs182314107       0.1361            1 
  19   rs527854435      0.05689            1 
  19   rs568488428      0.05689            1 
  19   rs183381172       0.1361            1 
  19   rs190377396        0.203            1 
  19   rs201105128       0.1871            1 
  19   rs191611781       0.2231            1 
  19    rs75554697       0.1871            1 
  19   rs540168394       0.2231            1 
  19    rs63749342       0.9961            1 
  19     rs1651752       0.2124            1 
  19    rs62123301       0.2124            1 
  19   rs573460223       0.2492            1 
  19   rs146475997      0.05899            1 
  19     rs1651760       0.6571            1 
  19   rs534462372       0.6942            1 
  19   rs373440928       0.5386            1 
  19    rs76699704       0.5386            1 
  19    rs77734619       0.5386            1 
  19   rs368743852       0.8023            1 
  19   rs576919265        0.986            1 
  19   rs528018096       0.5346            1 
  19   rs572902839       0.2231            1 
  19   rs199552044       0.8898            1 
  19   rs200081225       0.6209            1 
  19    rs62123316       0.3036            1 
  19     rs1651750       0.7009            1 
  19    rs62123318       0.4666            1 
  19    rs10421762       0.4104            1 
  19   rs114496761      0.05689            1 
  19    rs10427101       0.9331            1 
  19    rs10403788       0.1186            1 
  19   rs547027642       0.4059            1 
  19   rs538618026       0.4903            1 
  19   rs185856045       0.1199            1 
  19   rs190913406      0.05689            1 
  19   rs542188595      0.05689            1 
  19     rs2967637       0.9743            1 
  19   rs543671528       0.5325            1 
  19   rs192555825      0.08739            1 
  19   rs181343321       0.7075            1 
  19   rs563769808       0.2805            1 
  19   rs527256993       0.2805            1 
  19   rs578247554       0.2197            1 
  19   rs532967152       0.1938            1 
  19   rs552214812       0.1938            1 
  19   rs188074190       0.5325            1 
  19   rs563782431         0.38            1 
  19   rs556257301       0.4016            1 
  19   rs193034865       0.5325            1 
  19   rs540883214       0.5325            1 
  19   rs564051646        0.652            1 
  19   rs562979389       0.5325            1 
  19     rs2967641       0.9765            1 
  19     rs2967640       0.5291            1 
  19     rs2914555       0.5291            1 
  19     rs1690424       0.3577            1 
  19   rs562220869       0.4016            1 
  19     rs1690428       0.8978            1 
  19    rs80096805       0.5446            1 
  19   rs145466870        0.535            1 
  19   rs111605618       0.5757            1 
  19   rs201882962       0.2543            1 
  19   rs542844902       0.4214            1 
  19    rs56324425       0.4034            1 
  19   rs200509291      0.05689            1 
  19    rs58677954       0.4169            1 
  19   rs530794507      0.05689            1 
  19   rs201116910       0.6084            1 
  19   rs545216070       0.7173            1 
  19   rs536268367       0.7682            1 
  19    rs28971635        0.341            1 
  19    rs28971634       0.6981            1 
  19   rs193002156        0.013            1 
  19   rs183635309       0.8933            1 
  19   rs111220024        0.341            1 
  19   rs537600267        0.013            1 
  19   rs202069478       0.5119            1 
  19    rs61720671        0.341            1 
  19   rs554629764        0.013            1 
  19   rs532373257        0.341            1 
  19   rs188347754        0.013            1 
  19   rs191266947        0.013            1 
  19   rs185099698       0.6983            1 
  19   rs190599400       0.5325            1 
  19   rs186870980        0.013            1 
  19   rs531916855        0.013            1 
  19   rs181241588        0.013            1 
  19   rs185295501       0.6797            1 
  19   rs189735478        0.013            1 
  19   rs113153498      0.07229            1 
  19    rs10405539       0.1186            1 
  19   rs112068722      0.07229            1 
  19   rs113626472      0.05689            1 
  19   rs116362549      0.05689            1 
  19   rs115760045      0.05689            1 
  19   rs142551446       0.4424            1 
  19    rs35851323       0.5757            1 
  19     rs2967642       0.9299            1 
  19   rs140700977      0.05689            1 
  19   rs545910997       0.1975            1 
  19   rs115798903       0.4903            1 
  19    rs34678384       0.6302            1 
  19   rs542431822      0.07229            1 
  19   rs113898622       0.4469            1 
  19   rs112010235       0.5325            1 
  19    rs10426493      0.07229            1 
  19    rs12459150      0.07229            1 
  19   rs115498239       0.1286            1 
  19     rs2115472        0.782            1 
  19     rs2967636       0.1522            1 
  19   rs115435435      0.05689            1 
  19     rs2914572       0.9299            1 
  19    rs77261434      0.05689            1 
  19     rs3810216       0.3773            1 
  19     rs2914571       0.2889            1 
  19     rs9967625       0.6143            1 
  19   rs111633359       0.1347            1 
  19    rs12461040       0.5325            1 
  19    rs10406689       0.3862            1 
  19    rs10405215       0.1347            1 
  19    rs10407779       0.3862            1 
  19   rs115008601       0.5325            1 
  19    rs11878876       0.2209            1 
  19    rs10407931       0.3862            1 
  19    rs78212038       0.5325            1 
  19    rs72986657       0.5325            1 
  19   rs138209528       0.1347            1 
  19   rs552141577       0.7137            1 
  19    rs62124463       0.9593            1 
  19     rs2967662       0.3862            1 
  19    rs10416342       0.1347            1 
  19    rs55922947       0.5383            1 
  19    rs10401142       0.6143            1 
  19    rs10419273       0.6143            1 
  19     rs2967643       0.3862            1 
  19   rs200460434       0.4959            1 
  19     rs2967645       0.2209            1 
  19    rs10402172       0.1347            1 
  19     rs2967646      0.09369            1 
  19    rs56213804       0.7443            1 
  19    rs13344928       0.1976            1 
  19   rs553020469       0.1347            1 
  19     rs2967648       0.5579            1 
  19   rs575321797       0.1369            1 
  19   rs544485239       0.1369            1 
  19    rs73923708       0.7443            1 
  19    rs10403544       0.1347            1 
  19     rs2914570       0.3862            1 
  19     rs7507465       0.5325            1 
  19     rs1808555        0.286            1 
  19   rs115315198       0.5325            1 
  19    rs12983272       0.5757            1 
  19     rs2081996       0.3862            1 
  19     rs2099116        0.286            1 
  19     rs2914568        0.286            1 
  19     rs2967663        0.286            1 
  19     rs2967664        0.286            1 
  19     rs2914567        0.286            1 
  19   rs186734497       0.7443            1 
  19     rs2914566        0.286            1 
  19     rs2115476        0.286            1 
  19    rs76069936        0.286            1 
  19    rs35073164       0.4903            1 
  19   rs577831881       0.6299            1 
  19   rs550796699       0.6299            1 
  19     rs2967666        0.689            1 
  19    rs62124464      0.06689            1 
  19    rs62124465      0.06689            1 
  19    rs35869342      0.06689            1 
  19    rs62124466       0.2285            1 
  19   rs144117752       0.2283            1 
  19   rs113686540       0.1213            1 
  19     rs8101341       0.8633            1 
  19    rs73496946       0.1213            1 
  19    rs57658145       0.4903            1 
  19    rs77893277       0.0486            1 
  19   rs531191945       0.1589            1 
  19   rs184027276       0.0435            1 
  19     rs7247999       0.3292            1 
  19    rs77509588       0.0395            1 
  19     rs8106231       0.8633            1 
  19   rs141508852       0.0486            1 
  19     rs7251143       0.3563            1 
  19      rs966591       0.8633            1 
  19     rs8110740       0.8633            1 
  19     rs6510944       0.8633            1 
  19   rs113888968       0.0303            1 
  19     rs2352958       0.8633            1 
  19      rs768489       0.8633            1 
  19   rs116225679       0.0486            1 
  19   rs115410817       0.0486            1 
  19   rs148945441       0.0486            1 
  19   rs558432129       0.3499            1 
  19   rs144041414       0.4903            1 
  19   rs191577101       0.0486            1 
  19     rs8108168       0.3938            1 
  19   rs112859916       0.0279            1 
  19     rs8108545       0.8633            1 
  19     rs2967647       0.7102            1 
  19    rs10596721       0.8633            1 
  19    rs10596722       0.4838            1 
  19   rs112513647       0.3558            1 
  19    rs36089479        0.613            1 
  19     rs1049364       0.8888            1 
  19     rs2115475       0.3938            1 
  19     rs2115474       0.7598            1 
  19     rs2913877       0.3259            1 
  19   rs137951936      0.06379            1 
  19    rs17775938       0.6116            1 
  19     rs2914564       0.7537            1 
  19    rs57416547       0.6116            1 
  19   rs112487737       0.6116            1 
  19   rs199514485       0.6116            1 
  19   rs200603370       0.6116            1 
  19    rs56192236       0.6116            1 
  19    rs57585195       0.6116            1 
  19    rs56292710       0.6116            1 
  19    rs17775944       0.6116            1 
  19    rs77912898       0.1295            1 
  19     rs2914563       0.1295            1 
  19   rs116489323      0.06379            1 
  19    rs59812602      0.08439            1 
  19     rs2967649       0.6857            1 
  19    rs28482840       0.5129            1 
  19   rs112951667       0.4247            1 
  19   rs138521526       0.6324            1 
  19   rs114337082       0.8249            1 
  19   rs138710326       0.9888            1 
  19    rs10425401       0.4904            1 
  19    rs35576324       0.3299            1 
  19    rs10401710       0.4904            1 
  19     rs2967650       0.4791            1 
  19     rs2913874       0.6779            1 
  19     rs7246835       0.9888            1 
  19    rs74511358       0.3807            1 
  19    rs10409036       0.4904            1 
  19    rs77778580       0.6134            1 
  19   rs114100661       0.3806            1 
  19    rs73923711       0.9888            1 
  19    rs73923712       0.9888            1 
  19     rs2967651       0.2492            1 
  19     rs2914562       0.4701            1 
  19     rs2914561       0.3114            1 
  19   rs148088805        0.819            1 
  19     rs2967652       0.4701            1 
  19   rs141867010       0.4787            1 
  19   rs113801483       0.4701            1 
  19   rs146387037       0.3807            1 
  19   rs200316430        0.819            1 
  19   rs112933687       0.7424            1 
  19   rs112231094       0.3807            1 
  19     rs1864195       0.8816            1 
  19     rs1864194       0.6193            1 
  19    rs35207600       0.1985            1 
  19    rs71653000       0.9888            1 
  19    rs79991576        0.819            1 
  19    rs35468960       0.9879            1 
  19   rs141393418       0.3965            1 
  19     rs4609957        0.447            1 
  19   rs565234363       0.6839            1 
  19     rs3950360        0.447            1 
  19     rs4804277        0.447            1 
  19    rs59958406       0.9888            1 
  19    rs16994131       0.8858            1 
  19    rs12462239        0.447            1 
  19    rs12460645        0.447            1 
  19     rs2914560        0.447            1 
  19     rs2914559        0.447            1 
  19    rs10401138        0.447            1 
  19    rs75388099        0.819            1 
  19     rs2914558        0.447            1 
  19     rs2967657       0.3114            1 
  19    rs34376932       0.4214            1 
  19    rs16994137       0.8744            1 
  19     rs2914557         0.65            1 
  19    rs34306118       0.2641            1 
  19    rs34488330       0.2641            1 
  19     rs2967658         0.65            1 
  19     rs2967659       0.3537            1 
  19   rs551947532       0.2711            1 
  19    rs13345933       0.2015            1 
  19     rs2967660         0.65            1 
  19     rs2967661         0.65            1 
  19   rs111067249       0.4432            1 
  19   rs141091715       0.7795            1 
  19    rs28687087       0.2015            1 
  19   rs116423877       0.4787            1 
  19    rs34343437       0.5385            1 
  19     rs2914551       0.6319            1 
  19     rs2914552       0.8621            1 
  19      rs890831       0.6319            1 
  19    rs78718182       0.4654            1 
  19   rs114509030       0.8986            1 
  19    rs72988593       0.3807            1 
  19     rs1864000       0.2286            1 
  19     rs1863999       0.5516            1 
  19    rs77322834       0.6299            1 
  19     rs7258955       0.4787            1 
  19     rs2162772       0.4488            1 
  19     rs1560211       0.4488            1 
  19     rs1975052       0.4488            1 
  19     rs1975051       0.4488            1 
  19    rs58706501       0.9782            1 
  19    rs58785430       0.9782            1 
  19    rs28396205       0.5973            1 
  19    rs10414835        0.261            1 
  19    rs12150997       0.4678            1 
  19    rs10415841       0.2015            1 
  19    rs10413914       0.2015            1 
  19     rs1052371       0.4678            1 
  19    rs10416396       0.5091            1 
  19     rs1366601       0.9888            1 
  19     rs1366600       0.9888            1 
  19   rs114405975       0.2154            1 
  19    rs75499056       0.2154            1 
  19     rs9282760       0.4432            1 
  19     rs3745551       0.2652            1 
  19   rs114982195       0.4787            1 
  19     rs3745550       0.5724            1 
  19   rs111557734       0.3807            1 
  19     rs3833238       0.5262            1 
  19    rs34045095       0.8138            1 
  19     rs1051651       0.8986            1 
  19    rs35434645       0.6168            1 
  19     rs1051690       0.2926            1 
  19    rs11883325       0.6146            1 
  19    rs11883202       0.2908            1 
  19   rs559352924       0.4292            1 
  19   rs116702728       0.9009            1 
  19    rs79835743       0.3806            1 
  19    rs11666383       0.5463            1 
  19    rs12979425       0.2361            1 
  19   rs372682839       0.4009            1 
  19    rs12971764       0.2361            1 
  19    rs12971960       0.2361            1 
  19   rs114280312       0.9009            1 
  19   rs113982714       0.9009            1 
  19    rs11672032       0.6311            1 
  19   rs184752862       0.2763            1 
  19    rs66637440       0.5782            1 
  19    rs66500056       0.4668            1 
  19   rs150710908       0.3982            1 
  19    rs62124490       0.9009            1 
  19     rs1529448       0.9009            1 
  19     rs4804069       0.6396            1 
  19    rs12460805       0.5782            1 
  19    rs12460809       0.8493            1 
  19    rs61145147       0.5845            1 
  19    rs74422985        0.558            1 
  19   rs145446000       0.9009            1 
  19    rs11085212       0.3866            1 
  19     rs4031066       0.6383            1 
  19     rs8103497       0.7336            1 
  19     rs8100252       0.2119            1 
  19    rs36047075       0.2137            1 
  19    rs28817398       0.3523            1 
  19    rs34719250       0.8437            1 
  19     rs2288404       0.4859            1 
  19     rs1799817       0.2119            1 
  19     rs7258944       0.3523            1 
  19    rs10419597       0.1504            1 
  19    rs55856124       0.2119            1 
  19    rs56063996       0.2119            1 
  19    rs11292032        0.163            1 
  19    rs10408374       0.2137            1 
  19     rs2860172       0.2119            1 
  19   rs143594911       0.4033            1 
  19     rs4804070       0.1642            1 
  19    rs10423028       0.4403            1 
  19     rs1800658       0.1555            1 
  19    rs34622759       0.4638            1 
  19     rs7252074       0.6429            1 
  19     rs7252192       0.1977            1 
  19     rs7253146       0.6429            1 
  19     rs8106714       0.2087            1 
  19     rs2860174       0.1977            1 
  19     rs8111012       0.6429            1 
  19    rs71873129       0.6429            1 
  19     rs8107074       0.6429            1 
  19   rs113298879       0.6429            1 
  19    rs75930593         0.66            1 
  19    rs11878560       0.5012            1 
  19    rs11883285       0.5012            1 
  19    rs72990435       0.1124            1 
  19    rs11880482       0.4144            1 
  19   rs371571877       0.3736            1 
  19    rs28538777       0.4403            1 
  19   rs148055651       0.1633            1 
  19     rs2860175       0.5531            1 
  19    rs35169098       0.4403            1 
  19     rs2229433       0.9009            1 
  19     rs1549616       0.8102            1 
  19    rs77017193       0.1124            1 
  19    rs10710758       0.1046            1 
  19     rs7247119        0.234            1 
  19   rs113987427       0.9725            1 
  19    rs35195999       0.3012            1 
  19    rs10420973       0.7291            1 
  19    rs10421414       0.8612            1 
  19    rs10420382       0.8612            1 
  19    rs28706247       0.7189            1 
  19     rs4804071       0.8375            1 
  19    rs11672739       0.6144            1 
  19    rs11669671       0.6144            1 
  19    rs11409928       0.7852            1 
  19    rs79545787       0.7127            1 
  19    rs12610004       0.7127            1 
  19   rs375508439       0.6831            1 
  19    rs12610022       0.3716            1 
  19   rs145080093       0.9326            1 
  19    rs34343766        0.894            1 
  19   rs113368510       0.4143            1 
  19    rs57360703       0.1573            1 
  19   rs142179418      0.05069            1 
  19    rs74508573       0.1811            1 
  19     rs8102668       0.1573            1 
  19    rs16994164       0.1811            1 
  19    rs35055219       0.2364            1 
  19    rs78463963       0.1811            1 
  19     rs6510950       0.1573            1 
  19    rs16994167       0.1811            1 
  19    rs11667110       0.2171            1 
  19   rs115267256       0.1811            1 
  19   rs200915867       0.1811            1 
  19   rs116678829       0.1811            1 
  19   rs538191583       0.1811            1 
  19    rs73498772      0.08219            1 
  19     rs7252542       0.8637            1 
  19    rs72990442       0.4143            1 
  19     rs7256474       0.9841            1 
  19    rs16994169       0.1811            1 
  19    rs11299975       0.1722            1 
  19   rs554033713       0.9668            1 
  19    rs16990074       0.1811            1 
  19   rs145123564       0.1811            1 
  19    rs67112521       0.4143            1 
  19   rs534639808       0.1811            1 
  19   rs534176903       0.1811            1 
  19   rs554444184       0.1811            1 
  19   rs115637320       0.1811            1 
  19   rs369668340       0.1811            1 
  19   rs192567540       0.1811            1 
  19   rs147598229       0.1811            1 
  19     rs8110533       0.2364            1 
  19    rs66902150       0.4143            1 
  19   rs114162653       0.1811            1 
  19   rs553464161       0.7463            1 
  19   rs151035284       0.1811            1 
  19     rs8100585       0.4608            1 
  19     rs8101843       0.6385            1 
  19   rs115887701       0.1811            1 
  19   rs140622481       0.1811            1 
  19    rs16994171       0.1811            1 
  19    rs74757437       0.1811            1 
  19    rs16994173       0.1811            1 
  19    rs78958929       0.1811            1 
  19    rs55769023       0.4143            1 
  19     rs4804304       0.1811            1 
  19     rs4804072       0.1811            1 
  19    rs11334308       0.1811            1 
  19   rs566690432       0.1811            1 
  19     rs4804073       0.1811            1 
  19    rs16994185       0.1811            1 
  19    rs73498779        0.869            1 
  19    rs16994189       0.1811            1 
  19    rs76195114       0.1811            1 
  19   rs111892938       0.1811            1 
  19    rs73498780        0.869            1 
  19     rs2229432       0.1811            1 
  19     rs2229431        0.433            1 
  19    rs16994200       0.1811            1 
  19    rs77416154       0.1811            1 
  19   rs113396079       0.1811            1 
  19   rs112540628       0.1811            1 
  19   rs149954658       0.1811            1 
  19   rs193191063       0.1811            1 
  19   rs114076105       0.2038            1 
  19   rs112122628        0.869            1 
  19   rs200820470       0.1811            1 
  19    rs13306451       0.1811            1 
  19     rs2229430       0.1811            1 
  19     rs2229434       0.1811            1 
  19    rs16994210       0.1811            1 
  19    rs11400403        0.869            1 
  19    rs67009449       0.1811            1 
  19     rs8110116       0.5967            1 
  19    rs12151134        0.894            1 
  19   rs199849409       0.4143            1 
  19    rs58074314       0.4863            1 
  19    rs73923727         0.79            1 
  19    rs11314337        0.869            1 
  19     rs8103483        0.894            1 
  19    rs12460478        0.717            1 
  19     rs7257359       0.6385            1 
  19   rs115043703       0.1811            1 
  19    rs16994221        0.717            1 
  19    rs72990456       0.4143            1 
  19   rs112216137       0.2565            1 
  19    rs36145952        0.717            1 
  19    rs34338074        0.899            1 
  19   rs115015773       0.2674            1 
  19    rs28614180       0.6385            1 
  19    rs73503005        0.869            1 
  19   rs143427778       0.1811            1 
  19    rs11882912       0.4608            1 
  19    rs72179382        0.379            1 
  19   rs200764220       0.3935            1 
  19   rs201415266        0.379            1 
  19   rs545747845       0.1533            1 
  19     rs8105232       0.9722            1 
  19   rs532074390       0.1533            1 
  19    rs75846085       0.2834            1 
  19     rs2252673       0.9722            1 
  19    rs41509747       0.7127            1 
  19    rs10410260       0.6516            1 
  19   rs548417145       0.1811            1 
  19    rs67375676       0.3545            1 
  19   rs569659502       0.7207            1 
  19   rs113198155      0.08139            1 
  19    rs13344920       0.9435            1 
  19    rs12710100       0.3245            1 
  19    rs73503011       0.8591            1 
  19    rs11879819       0.6309            1 
  19    rs79476774        0.582            1 
  19     rs3943875       0.5067            1 
  19     rs2115070       0.6036            1 
  19     rs2352955        0.762            1 
  19     rs2352954       0.5851            1 
  19    rs73503015       0.1263            1 
  19     rs6413502        0.582            1 
  19    rs62124500       0.8755            1 
  19   rs564845387       0.1758            1 
  19   rs113402674       0.6628            1 
  19   rs138469952       0.6189            1 
  19   rs146293569       0.6189            1 
  19    rs76397691       0.8812            1 
  19     rs8104305        0.582            1 
  19     rs8104049       0.9282            1 
  19    rs73503016       0.1263            1 
  19    rs56131987       0.8657            1 
  19   rs553309405       0.9435            1 
  19   rs113970751       0.2265            1 
  19   rs115804270       0.6702            1 
  19    rs35259595       0.2629            1 
  19     rs7257973       0.7535            1 
  19     rs6510951       0.6446            1 
  19   rs113673233       0.9787            1 
  19   rs143908875       0.8651            1 
  19   rs112482289       0.8492            1 
  19   rs113474477        0.895            1 
  19   rs148710462       0.3304            1 
  19     rs6510952       0.3361            1 
  19     rs8101697       0.4993            1 
  19     rs8102612       0.2662            1 
  19    rs34501799       0.1091            1 
  19   rs112530015       0.8378            1 
  19    rs10415781       0.9916            1 
  19   rs184909390       0.3304            1 
  19   rs111338547       0.8247            1 
  19    rs10414441       0.2722            1 
  19    rs73503023       0.2662            1 
  19    rs75581745       0.1653            1 
  19   rs113613284       0.5604            1 
  19   rs187992212       0.5604            1 
  19   rs181889575       0.5604            1 
  19   rs112250941       0.6502            1 
  19   rs187380220       0.5604            1 
  19    rs77347732       0.5604            1 
  19    rs78261200       0.5604            1 
  19     rs8100109       0.4427            1 
  19   rs113211779       0.5604            1 
  19   rs111407832       0.5604            1 
  19   rs113308879       0.5604            1 
  19   rs111958132       0.5604            1 
  19   rs111726472       0.5604            1 
  19   rs111668858        0.583            1 
  19   rs113219336       0.3684            1 
  19   rs115095336       0.1069            1 
  19    rs11882025        0.259            1 
  19    rs61437416       0.2138            1 
  19    rs58402301       0.2138            1 
  19   rs115296577       0.3304            1 
  19    rs73503025       0.6001            1 
  19     rs8106126       0.5844            1 
  19    rs16990079       0.2829            1 
  19     rs8106042       0.3339            1 
  19   rs528359977        0.146            1 
  19   rs112747118       0.1421            1 
  19     rs1808531       0.7628            1 
  19      rs890830       0.9277            1 
  19   rs139602807       0.9465            1 
  19    rs75593106       0.3684            1 
  19        rs2962       0.9277            1 
  19    rs36081066       0.3684            1 
  19     rs2245655       0.8885            1 
  19        rs2963       0.9465            1 
  19     rs2245649       0.9465            1 
  19     rs2245648       0.4773            1 
  19     rs2352953       0.9465            1 
  19   rs149690333       0.9277            1 
  19    rs77496929       0.9881            1 
  19    rs80342256       0.1386            1 
  19    rs75365779       0.3718            1 
  19   rs146983888      0.05799            1 
  19   rs142244113       0.1386            1 
  19     rs8103869       0.2989            1 
  19    rs12608977       0.7167            1 
  19    rs62124506       0.5498            1 
  19    rs62124507        0.716            1 
  19     rs8107417        0.374            1 
  19    rs12975950       0.7545            1 
  19    rs62124508        0.716            1 
  19   rs146281182       0.7545            1 
  19     rs8106329      0.05799            1 
  19     rs8107359      0.05799            1 
  19     rs8107575      0.05799            1 
  19    rs55846402       0.9372            1 
  19    rs35482402       0.8355            1 
  19    rs10419596       0.6687            1 
  19    rs34391898       0.8355            1 
  19    rs62124510       0.4594            1 
  19     rs2059807       0.6186            1 
  19     rs3815902       0.8355            1 
  19     rs2059806       0.5233            1 
  19     rs2229429       0.5861            1 
  19     rs3815901       0.3358            1 
  19    rs10424428       0.2109            1 
  19    rs62124511       0.4594            1 
  19    rs74174870       0.1108            1 
  19   rs144702986       0.6205            1 
  19    rs34670852       0.1496            1 
  19     rs1366235       0.5561            1 
  19     rs1366234       0.9289            1 
  19     rs2860177       0.5561            1 
  19     rs9676400       0.4597            1 
  19    rs73920303       0.3718            1 
  19   rs550625163       0.1074            1 
  19     rs3786683       0.5561            1 
  19     rs3786682       0.5561            1 
  19     rs3786681       0.5561            1 
  19    rs34198681       0.9251            1 
  19    rs11323545       0.5561            1 
  19     rs6510953       0.5561            1 
  19     rs6510954       0.5561            1 
  19     rs6510955       0.3204            1 
  19     rs6510956       0.5561            1 
  19     rs6510957       0.5561            1 
  19     rs6510958       0.5561            1 
  19   rs112071191       0.8445            1 
  19     rs3848572       0.6823            1 
  19     rs3848573       0.7988            1 
  19     rs3848574       0.7988            1 
  19   rs534433372        0.808            1 
  19     rs3848575       0.7988            1 
  19    rs56026465       0.3718            1 
  19     rs3859489       0.7988            1 
  19    rs77574463       0.6434            1 
  19    rs61711226       0.3718            1 
  19     rs7251963        0.679            1 
  19    rs62124512       0.7648            1 
  19     rs7252268       0.6823            1 
  19     rs2860178       0.6906            1 
  19    rs34970365       0.2107            1 
  19    rs10415589       0.2109            1 
  19    rs61311198       0.4597            1 
  19     rs8109559       0.7988            1 
  19     rs8110428       0.7988            1 
  19    rs76182905       0.3456            1 
  19     rs8110518       0.7988            1 
  19     rs8100068       0.4647            1 
  19   rs375076576       0.4338            1 
  19     rs8113777       0.7718            1 
  19    rs41412545       0.1386            1 
  19    rs45596032        0.725            1 
  19    rs11671419       0.9289            1 
  19    rs10411191       0.4999            1 
  19    rs11671458       0.9289            1 
  19    rs11671460       0.9289            1 
  19    rs10411667       0.8895            1 
  19    rs10418533       0.8453            1 
  19   rs143090273       0.6441            1 
  19    rs13306458       0.2107            1 
  19   rs145337171       0.7148            1 
  19   rs115614868       0.3374            1 
  19   rs113649135      0.07809            1 
  19    rs73920304       0.5218            1 
  19    rs73920305       0.5218            1 
  19   rs115298747       0.7169            1 
  19   rs114771494       0.3718            1 
  19   rs140195293       0.1386            1 
  19    rs62111393       0.3515            1 
  19    rs73486574       0.8406            1 
  19   rs114404947       0.5804            1 
  19    rs16994314       0.0267            1 
  19    rs11671975       0.9289            1 
  19    rs11672896       0.9289            1 
  19    rs12608547       0.9289            1 
  19    rs12609574       0.9198            1 
  19   rs111481546       0.0267            1 
  19    rs10403229       0.5288            1 
  19    rs10403257       0.5288            1 
  19   rs150074533       0.3178            1 
  19    rs75154977       0.2107            1 
  19    rs10404406        0.807            1 
  19     rs8112883       0.9198            1 
  19    rs73920306       0.4673            1 
  19     rs8110377       0.9289            1 
  19    rs76043867       0.3515            1 
  19   rs565484284       0.8245            1 
  19    rs74453092       0.8081            1 
  19    rs59632637       0.8406            1 
  19     rs7246290       0.5839            1 
  19     rs7258229       0.5839            1 
  19     rs7256990       0.5839            1 
  19     rs7256994       0.5288            1 
  19     rs7257861       0.3178            1 
  19     rs7257866       0.1849            1 
  19     rs7257990       0.8974            1 
  19     rs7245909       0.5839            1 
  19   rs370470950       0.5392            1 
  19   rs571034183       0.5804            1 
  19    rs73486582       0.0267            1 
  19    rs74255744       0.8245            1 
  19    rs75923074       0.4811            1 
  19     rs2894553       0.7576            1 
  19     rs4325676       0.5515            1 
  19    rs76729345       0.2167            1 
  19     rs2894552       0.6326            1 
  19    rs11672597       0.4811            1 
  19     rs8105406       0.5804            1 
  19    rs16994316       0.0267            1 
  19     rs8108622       0.6326            1 
  19   rs527723289       0.7123            1 
  19   rs114074298       0.0267            1 
  19    rs10500204       0.5864            1 
  19   rs115918585       0.2107            1 
  19     rs3786680       0.1438            1 
  19    rs62111394       0.1713            1 
  19    rs34840745       0.4853            1 
  19    rs34013042       0.3596            1 
  19   rs113851839       0.0267            1 
  19   rs114574805       0.3601            1 
  19   rs533682498       0.5119            1 
  19    rs28497247       0.3601            1 
  19     rs8112748       0.4853            1 
  19     rs6510959      0.07879            1 
  19     rs2860179       0.5957            1 
  19     rs9282757       0.0343            1 
  19      rs891087       0.5861            1 
  19     rs3835070       0.0223            1 
  19     rs3997565       0.4979            1 
  19     rs3997563       0.4837            1 
  19   rs374109667       0.4837            1 
  19   rs544294852       0.1818            1 
  19      rs891088       0.7979            1 
  19    rs67787836       0.3027            1 
  19    rs61418702       0.8266            1 
  19    rs58400572       0.8266            1 
  19    rs35211876       0.4492            1 
  19     rs4804366       0.3716            1 
  19    rs76385903       0.3718            1 
  19    rs11670971       0.3882            1 
  19   rs139089618       0.3374            1 
  19   rs111715044       0.3374            1 
  19   rs185262985       0.3374            1 
  19    rs10416539       0.9664            1 
  19    rs10415017       0.9664            1 
  19   rs112819336       0.3374            1 
  19   rs139347012       0.5579            1 
  19     rs2162940       0.9664            1 
  19     rs4550582       0.8577            1 
  19    rs12974699       0.9585            1 
  19     rs7245757       0.3897            1 
  19    rs34194998       0.5753            1 
  19    rs78848097       0.4866            1 
  19    rs73920309       0.5882            1 
  19    rs11085214       0.5644            1 
  19    rs11085215       0.6565            1 
  19    rs11666330       0.6565            1 
  19   rs150147242       0.2909            1 
  19    rs56091360       0.4673            1 
  19     rs1035939       0.7164            1 
  19     rs8103934       0.2373            1 
  19    rs60598718       0.5334            1 
  19     rs2860183       0.7737            1 
  19   rs114880821       0.5579            1 
  19    rs57274677      0.08989            1 
  19   rs564296335       0.9363            1 
  19   rs112024654       0.0343            1 
  19    rs10404874       0.6638            1 
  19     rs4804368       0.6638            1 
  19   rs575606581       0.3412            1 
  19    rs12460089       0.5421            1 
  19   rs144613606       0.3718            1 
  19    rs62111416       0.3698            1 
  19    rs11671338       0.5421            1 
  19    rs11671381       0.5421            1 
  19   rs550099539       0.8186            1 
  19    rs67732413       0.8186            1 
  19    rs10853999       0.5421            1 
  19    rs78583770       0.3718            1 
  19     rs4804372       0.8473            1 
  19   rs139987401       0.0343            1 
  19    rs61713886       0.5421            1 
  19     rs4804373       0.5697            1 
  19     rs4804374       0.5421            1 
  19    rs78506612       0.4513            1 
  19     rs8109957       0.6457            1 
  19    rs73920310       0.3718            1 
  19    rs73920311       0.3718            1 
  19    rs74201070       0.8245            1 
  19     rs4804090       0.4275            1 
  19    rs12608462       0.3645            1 
  19    rs12608473       0.3645            1 
  19    rs10659627       0.5459            1 
  19   rs376338027       0.5459            1 
  19    rs62111417       0.5459            1 
  19    rs74875657       0.3718            1 
  19   rs111330761       0.5135            1 
  19   rs113522542       0.8911            1 
  19    rs12982656       0.6246            1 
  19   rs553294867        0.226            1 
  19   rs114637271       0.3374            1 
  19     rs4804376       0.5135            1 
  19    rs10411728       0.5852            1 
  19     rs4804377       0.5459            1 
  19    rs62111418       0.5009            1 
  19   rs145247204      0.05899            1 
  19    rs62111419       0.7692            1 
  19    rs11085216       0.5459            1 
  19   rs201159119       0.7772            1 
  19    rs62111420       0.7692            1 
  19   rs374138569       0.5417            1 
  19   rs138455881       0.1014            1 
  19     rs4804092       0.1431            1 
  19    rs57829325       0.4829            1 
  19     rs4804093       0.7692            1 
  19     rs7257748       0.3718            1 
  19     rs2115386       0.1431            1 
  19    rs62111422       0.5009            1 
  19    rs77403281       0.2732            1 
  19    rs79275773       0.5877            1 
  19   rs201015168       0.2732            1 
  19   rs113829911       0.1572            1 
  19    rs13344151       0.5972            1 
  19   rs138289202       0.2551            1 
  19   rs200529496       0.7692            1 
  19   rs567377997       0.2656            1 
  19    rs66921136       0.5459            1 
  19   rs553564605        0.357            1 
  19    rs28695870       0.6246            1 
  19    rs78012254       0.2002            1 
  19   rs192727489       0.7772            1 
  19    rs10413831       0.5049            1 
  19    rs59165976        0.238            1 
  19    rs62111424       0.4875            1 
  19     rs7250292       0.7692            1 
  19   rs148250548       0.5935            1 
  19   rs201674447       0.8175            1 
  19    rs62111425       0.4889            1 
  19    rs12610983       0.3567            1 
  19    rs62111426      0.08079            1 
  19     rs7254358       0.3567            1 
  19    rs58622625       0.7844            1 
  19    rs62111427       0.3912            1 
  19    rs73488719       0.7636            1 
  19     rs2396188       0.2751            1 
  19    rs36038439       0.7636            1 
  19     rs1035942       0.5459            1 
  19   rs111412377       0.7636            1 
  19     rs5826963       0.5459            1 
  19     rs1035941       0.5459            1 
  19   rs112399407       0.3912            1 
  19     rs8106700       0.5459            1 
  19    rs11085217       0.1426            1 
  19     rs4499341       0.1426            1 
  19    rs79955115       0.7844            1 
  19    rs11085218       0.5943            1 
  19     rs8109687       0.2899            1 
  19    rs12608565       0.5459            1 
  19    rs12608575       0.5459            1 
  19    rs12974176       0.5459            1 
  19    rs62111428       0.8713            1 
  19   rs570519539       0.8098            1 
  19    rs79441499       0.2751            1 
  19    rs62111429       0.5459            1 
  19   rs111516445       0.6787            1 
  19    rs62111430       0.8713            1 
  19    rs12982412       0.5459            1 
  19    rs62111450       0.9658            1 
  19     rs2396187       0.8111            1 
  19     rs7245777        0.359            1 
  19    rs11335901       0.8111            1 
  19    rs11881212       0.6172            1 
  19    rs11881057       0.9658            1 
  19     rs8113542       0.8111            1 
  19    rs57476618       0.9473            1 
  19    rs57549274       0.6822            1 
  19    rs74180104       0.6282            1 
  19     rs8103883        0.402            1 
  19     rs6510960       0.4863            1 
  19     rs5826964       0.5658            1 
  19    rs62111453        0.402            1 
  19     rs1896639       0.7771            1 
  19   rs568689331       0.8603            1 
  19   rs561579363       0.5375            1 
  19     rs2042901       0.8111            1 
  19     rs2042902       0.7771            1 
  19    rs57585829      0.08919            1 
  19     rs8108661       0.7771            1 
  19    rs10706876       0.7771            1 
  19     rs8107657       0.9658            1 
  19   rs146784817       0.7844            1 
  19    rs60295528       0.5319            1 
  19    rs10426094       0.6246            1 
  19    rs74255751        0.359            1 
  19   rs113990893       0.9822            1 
  19    rs12609995       0.8884            1 
  19    rs12459488       0.2566            1 
  19    rs34846316       0.4716            1 
  19    rs79613604       0.7844            1 
  19   rs114706911       0.3374            1 
  19     rs8109040       0.7243            1 
  19     rs8105787       0.9261            1 
  19    rs60772715       0.3046            1 
  19    rs59695609       0.4795            1 
  19    rs61515378       0.4795            1 
  19     rs8106071       0.6008            1 
  19    rs59765738       0.4795            1 
  19    rs12971459       0.3442            1 
  19    rs12973230       0.7243            1 
  19    rs12973279       0.1793            1 
  19    rs12971756       0.1367            1 
  19   rs142282913       0.2932            1 
  19    rs58857770       0.4596            1 
  19    rs62111457       0.4596            1 
  19    rs59447204       0.4596            1 
  19    rs74955999       0.8918            1 
  19    rs12608528       0.7243            1 
  19    rs11668724       0.7243            1 
  19    rs11668986       0.7243            1 
  19    rs75328042       0.5069            1 
  19    rs11668772       0.4853            1 
  19    rs73000135        0.471            1 
  19     rs7256730       0.4853            1 
  19   rs202099196       0.4746            1 
  19    rs73488778        0.814            1 
  19    rs78582582       0.3519            1 
  19   rs538744591       0.9552            1 
  19    rs62112760       0.3675            1 
  19    rs73488786       0.8498            1 
  19     rs2042903       0.8341            1 
  19     rs2042904       0.4671            1 
  19    rs10405423      0.06789            1 
  19    rs35639485      0.08919            1 
  19     rs3745545       0.7364            1 
  19    rs34030944      0.05329            1 
  19     rs8107928       0.1619            1 
  19     rs6510961       0.1619            1 
  19     rs6510962       0.1619            1 
  19    rs56266011       0.6584            1 
  19   rs113216019         0.18            1 
  19   rs112314402       0.1619            1 
  19   rs139927313       0.8494            1 
  19    rs28576486        0.788            1 
  19    rs11343255       0.9796            1 
  19   rs111286010       0.1619            1 
  19     rs7255382       0.1799            1 
  19   rs112998618       0.1619            1 
  19    rs12971499       0.8486            1 
  19    rs73488802      0.09349            1 
  19   rs146786396        0.801            1 
  19   rs143138516       0.8748            1 
  19     rs4804099       0.7499            1 
  19    rs12610776       0.7499            1 
  19    rs12610686       0.1736            1 
  19     rs8105391      0.09349            1 
  19     rs8105997      0.09349            1 
  19     rs4804403       0.1646            1 
  19    rs73490712      0.09349            1 
  19     rs7252150       0.2485            1 
  19     rs4804100       0.7499            1 
  19    rs56069276       0.5765            1 
  19     rs1975030       0.6017            1 
  19     rs3859490       0.6017            1 
  19     rs3929068       0.6017            1 
  19    rs11085219       0.3966            1 
  19   rs143336311       0.7499            1 
  19     rs7245562       0.8096            1 
  19    rs57930737        0.142            1 
  19     rs4804404       0.8096            1 
  19   rs112187716      0.09349            1 
  19     rs4804405       0.8096            1 
  19     rs1811344       0.8096            1 
  19   rs112630404       0.2485            1 
  19    rs57976980       0.7499            1 
  19    rs79289147       0.7499            1 
  19    rs10412651       0.8096            1 
  19    rs77017252       0.2485            1 
  19    rs73490726       0.1736            1 
  19    rs12610987       0.8096            1 
  19    rs10412485       0.5976            1 
  19   rs112602120       0.7499            1 
  19    rs10413173       0.6377            1 
  19   rs533605833       0.2485            1 
  19     rs3890483       0.6185            1 
  19    rs79674144       0.2485            1 
  19     rs4804409       0.6185            1 
  19    rs58096320      0.07549            1 
  19    rs61699527      0.07549            1 
  19    rs75950527       0.2485            1 
  19   rs143557816       0.9906            1 
  19     rs4804410       0.6868            1 
  19    rs10626946       0.3619            1 
  19   rs568067864       0.0104            1 
  19    rs10401485       0.3619            1 
  19   rs148744764       0.0105            1 
  19   rs191692547       0.1014            1 
  19     rs4804411       0.3619            1 
  19    rs59086063       0.8096            1 
  19     rs4804412       0.0105            1 
  19     rs4804413       0.0038            1 
  19     rs7508679       0.3619            1 
  19      rs890859       0.1985            1 
  19     rs4804414       0.0038            1 
  19     rs4804416       0.0038            1 
  19   rs113595185       0.1985            1 
  19   rs140344155     0.006399            1 
  19   rs112281837       0.2953            1 
  19     rs7247736       0.8096            1 
  19   rs368263157       0.0219            1 
  19    rs10410204       0.4416            1 
  19     rs7248104       0.4416            1 
  19    rs59132249       0.6018            1 
  19    rs59053029       0.5783            1 
  19    rs10419413       0.3177            1 
  19     rs4804418         0.37            1 
  19     rs4804420     0.009999            1 
  19   rs113385784       0.0105            1 
  19     rs4804421     0.006999            1 
  19   rs113097427       0.1428            1 
  19     rs4804422      0.05509            1 
  19   rs543571127       0.0469            1 
  19    rs73490743       0.0105            1 
  19    rs73490744       0.0105            1 
  19     rs8103955       0.9337            1 
  19    rs10404551      0.05509            1 
  19    rs11879297       0.9337            1 
  19    rs80175267       0.1428            1 
  19   rs140475272       0.9337            1 
  19    rs10413734        0.959            1 
  19   rs116336808       0.2485            1 
  19      rs890860       0.1753            1 
  19    rs57177807       0.5049            1 
  19   rs112599434       0.1428            1 
  19   rs143154479        0.959            1 
  19   rs112965367          0.2            1 
  19    rs77831871       0.1428            1 
  19   rs557879024       0.0105            1 
  19     rs4804424     0.009999            1 
  19     rs4804425       0.0113            1 
  19     rs4804426     0.009999            1 
  19    rs10416429     0.009999            1 
  19    rs12971628        0.959            1 
  19    rs12463007     0.006499            1 
  19    rs11085220       0.9337            1 
  19   rs563517780       0.2485            1 
  19     rs3957263       0.6738            1 
  19     rs7255710       0.7101            1 
  19     rs7256657       0.9337            1 
  19   rs139587966       0.3177            1 
  19    rs61588476       0.0215            1 
  19    rs10403764       0.0215            1 
  19     rs1529449       0.0435            1 
  19     rs1808539      0.06849            1 
  19    rs73490752      0.05759            1 
  19      rs890862         0.37            1 
  19    rs73490755      0.05759            1 
  19    rs73490756      0.05759            1 
  19     rs4804427       0.4733            1 
  19     rs4470256         0.37            1 
  19     rs7508459       0.4789            1 
  19    rs10420008       0.9827            1 
  19   rs142253269      0.06429            1 
  19     rs4608435       0.0497            1 
  19    rs17175860       0.3035            1 
  19     rs4804428       0.0497            1 
  19     rs4804103       0.0497            1 
  19    rs11404027       0.3633            1 
  19    rs10425868       0.9827            1 
  19    rs55904843      0.09089            1 
  19    rs10221473       0.7919            1 
  19    rs28763275      0.09089            1 
  19     rs4630674       0.7749            1 
  19    rs28786231       0.0497            1 
  19     rs8104283       0.1114            1 
  19   rs111359523       0.2552            1 
  19     rs8108933      0.09949            1 
  19    rs62112783       0.5144            1 
  19     rs6510969       0.7749            1 
  19    rs10416358       0.9827            1 
  19     rs6510970       0.7749            1 
  19    rs57432701       0.4794            1 
  19    rs10422199       0.0497            1 
  19   rs112659531       0.4635            1 
  19   rs111799344       0.3035            1 
  19    rs17254521       0.7749            1 
  19    rs17254556       0.7749            1 
  19    rs73490773      0.09949            1 
  19   rs551492230       0.1908            1 
  19    rs73490774      0.09949            1 
  19    rs10221462       0.7749            1 
  19    rs58664893      0.09949            1 
  19     rs3852876       0.5904            1 
  19    rs67584529       0.3015            1 
  19   rs202093969      0.07279            1 
  19     rs7508692       0.7156            1 
  19    rs28671367      0.09949            1 
  19    rs56312883       0.3035            1 
  19    rs10424085       0.9827            1 
  19    rs28532116      0.05759            1 
  19    rs11085221       0.5103            1 
  19    rs12609789       0.9827            1 
  19    rs10424224       0.2943            1 
  19    rs62112785       0.4456            1 
  19     rs4804433       0.1995            1 
  19    rs75253922       0.3035            1 
  19    rs78256050       0.1601            1 
  19     rs8100562       0.0408            1 
  19     rs7246346       0.1601            1 
  19   rs116523997       0.1891            1 
  19    rs56058728       0.3035            1 
  19    rs55831760       0.3035            1 
  19    rs12608943       0.5789            1 
  19   rs113788679       0.3035            1 
  19    rs56149994       0.5789            1 
  19   rs112132305       0.3035            1 
  19   rs113704574       0.9699            1 
  19   rs141152627       0.3035            1 
  19   rs148601688       0.3035            1 
  19    rs28406461       0.8283            1 
  19    rs28663279       0.9699            1 
  19    rs59011698       0.5789            1 
  19    rs12463278       0.5765            1 
  19    rs73490786       0.9699            1 
  19    rs28376271       0.5789            1 
  19    rs10420901       0.9699            1 
  19     rs1346490       0.4318            1 
  19     rs1366246       0.5789            1 
  19    rs75909646       0.5789            1 
  19    rs73490791       0.9699            1 
  19   rs112638915      0.09949            1 
  19    rs73490794       0.9699            1 
  19    rs73490795      0.09949            1 
  19   rs114168346       0.4106            1 
  19    rs10408844       0.5789            1 
  19     rs8102363       0.4318            1 
  19     rs8102376       0.3035            1 
  19    rs10406487      0.09309            1 
  19     rs8105456       0.3035            1 
  19    rs10409259      0.09949            1 
  19    rs77155258       0.1249            1 
  19    rs10407075       0.9699            1 
  19    rs55649559       0.3035            1 
  19     rs8106080       0.5789            1 
  19    rs60283853       0.5789            1 
  19    rs58462449       0.5789            1 
  19     rs2396185       0.5789            1 
  19    rs73920344       0.1249            1 
  19     rs2894551       0.9699            1 
  19    rs57737507       0.2022            1 
  19    rs59779158       0.2022            1 
  19    rs57176884       0.9699            1 
  19    rs61394670        0.148            1 
  19   rs111484336        0.148            1 
  19   rs531481287       0.8725            1 
  19   rs541901217       0.8725            1 
  19   rs561677070       0.8725            1 
  19   rs527245501       0.8725            1 
  19   rs149722933       0.6615            1 
  19   rs147839062       0.6615            1 
  19   rs549986394       0.9113            1 
  19   rs529130240       0.9113            1 
  19   rs201635668       0.9113            1 
  19   rs565908469       0.1666            1 
  19    rs10404318      0.09949            1 
  19    rs73492809       0.1601            1 
  19     rs8100311       0.5789            1 
  19    rs35231807       0.7552            1 
  19    rs10403033       0.7552            1 
  19   rs113130632       0.7552            1 
  19    rs75847801       0.3035            1 
  19    rs73492813      0.09949            1 
  19   rs552940485       0.3696            1 
  19   rs111279478       0.3035            1 
  19    rs77163996       0.4273            1 
  19    rs10412476       0.4273            1 
  19    rs74487764        0.846            1 
  19     rs8103092       0.5904            1 
  19     rs2081879       0.1427            1 
  19     rs2396186          0.7            1 
  19     rs2081881       0.4741            1 
  19     rs2081882       0.2077            1 
  19     rs4328554      0.05469            1 
  19     rs4584943       0.9909            1 
  19     rs6510973       0.7816            1 
  19   rs150197522       0.9889            1 
  19   rs146476809       0.2176            1 
  19    rs67574373       0.1635            1 
  19   rs115674180       0.7712            1 
  19   rs201037798      0.08239            1 
  19   rs142777583       0.6193            1 
  19   rs553672834      0.07579            1 
  19   rs566996968      0.09779            1 
  19   rs112435464      0.09979            1 
  19     rs4804110       0.9096            1 
  19   rs147997544       0.2518            1 
  19    rs11671297       0.1071            1 
  19   rs115126239       0.3013            1 
  19   rs112401739       0.5515            1 
  19    rs78569445      0.07779            1 
  19    rs10415205       0.4494            1 
  19    rs10414819       0.2144            1 
  19    rs11668751       0.2144            1 
  19    rs11672443       0.5925            1 
  19     rs8109384       0.6965            1 
  19    rs10402346       0.1018            1 
  19    rs56400430       0.5747            1 
  19    rs10402777       0.6307            1 
  19    rs10422585        0.122            1 
  19   rs534566042       0.2625            1 
  19    rs10403019        0.122            1 
  19    rs10408759        0.122            1 
  19    rs10426819        0.122            1 
  19    rs10426979       0.7372            1 
  19    rs80054413        0.836            1 
  19    rs10403619       0.1588            1 
  19    rs79161479       0.5515            1 
  19    rs60984717       0.0273            1 
  19     rs4482400       0.1588            1 
  19     rs8102764       0.1588            1 
  19     rs4372802       0.1588            1 
  19   rs115715155       0.5995            1 
  19     rs4538117       0.3696            1 
  19     rs4371268       0.3696            1 
  19     rs8102052       0.9519            1 
  19    rs10416766        0.747            1 
  19    rs10417205       0.4325            1 
  19     rs4804195       0.4864            1 
  19    rs61649769      0.06199            1 
  19    rs60391531      0.06199            1 
  19   rs372585923       0.5133            1 
  19    rs36047283         0.54            1 
  19    rs10424782       0.0187            1 
  19    rs67301489       0.1429            1 
  19    rs73492827       0.1915            1 
  19    rs71177188       0.1915            1 
  19   rs112800456       0.7726            1 
  19   rs536941245      0.08899            1 
  19    rs12608774       0.3064            1 
  19    rs12978472       0.8147            1 
  19    esv3643580       0.8147            1 
  19    rs11671314       0.1784            1 
  19   rs139105584       0.5637            1 
  19    rs10427021       0.9393            1 
  19     rs8109308       0.9673            1 
  19   rs201865397       0.5741            1 
  19     rs7249200       0.2826            1 
  19    rs59669940       0.3811            1 
  19     rs4804748       0.8369            1 
  19    rs79386654       0.2271            1 
  19    rs10628444       0.8857            1 
  19   rs140071605       0.3985            1 
  19      rs919275       0.2268            1 
  19   rs148973704       0.3985            1 
  19   rs146930541       0.3985            1 
  19    rs73003963       0.8369            1 
  19   rs181395160       0.3607            1 
  19   rs113898763       0.8369            1 
  19     rs7258382       0.7984            1 
  19    rs12985940       0.6512            1 
  19    rs73003966       0.8369            1 
  19    rs56031102      0.05329            1 
  19    rs35571068       0.8129            1 
  19    rs66496113        0.612            1 
  19     rs6510974       0.5172            1 
  19    rs77030109       0.9817            1 
  19   rs367805026       0.7298            1 
  19    rs67731056       0.5923            1 
  19    rs75229573       0.2431            1 
  19      rs934099       0.9838            1 
  19   rs141013998       0.9519            1 
  19    rs73492838       0.3413            1 
  19     rs4804219       0.2261            1 
  19     rs7255731       0.1218            1 
  19     rs7260417       0.1739            1 
  19    rs12982677       0.5149            1 
  19     rs6510975       0.1987            1 
  19     rs6510976       0.1987            1 
  19    rs75197460       0.9739            1 
  19     rs7248939       0.0019            1 
  19   rs115547488       0.1053            1 
  19   rs112501568       0.5028            1 
  19    rs62109585       0.9414            1 
  19   rs115328098       0.4252            1 
  19     rs7254487       0.3474            1 
  19    rs67427762       0.9849            1 
  19    rs34380919       0.1663            1 
  19    rs12977534       0.2388            1 
  19   rs183504176       0.4252            1 
  19     rs7254769      0.07369            1 
  19    rs78224067       0.5428            1 
  19    rs10420869       0.2496            1 
  19    rs34734821       0.1663            1 
  19    rs57295319       0.9849            1 
  19     rs8109131       0.7739            1 
  19     rs6510977       0.5475            1 
  19     rs8113290        0.735            1 
  19     rs7409488       0.6089            1 
  19    rs62109586       0.8829            1 
  19    rs10408111       0.1959            1 
  19    rs79485287       0.4579            1 
  19    rs75094348       0.5833            1 
  19    rs10411676        0.834            1 
  19    rs56266319       0.6089            1 
  19    rs11673358       0.1277            1 
  19   rs149936272       0.6426            1 
  19    rs67054370       0.9076            1 
  19    rs66676032       0.9076            1 
  19    rs72988615       0.8941            1 
  19     rs7507622       0.1173            1 
  19    rs12984529     0.007199            1 
  19   rs150247709       0.6426            1 
  19   rs115557167       0.6426            1 
  19    rs55935107       0.1959            1 
  19     rs4804455       0.1851            1 
  19   rs139830448       0.6426            1 
  19     rs7254921       0.9572            1 
  19   rs144479495      0.07359            1 
  19   rs148429370       0.0216            1 
  19    rs75798583       0.1053            1 
  19     rs6510978       0.1851            1 
  19   rs111377853       0.0391            1 
  19   rs147854906       0.2495            1 
  19    rs11882992       0.7087            1 
  19    rs10423156       0.1851            1 
  19    rs10409516       0.8413            1 
  19    rs11085224       0.8588            1 
  19    rs10404166      0.05729            1 
  19    rs12462446       0.1173            1 
  19    rs10408733      0.05959            1 
  19     rs8106735       0.7337            1 
  19     rs8103744       0.3708            1 
  19     rs7507979      0.06369            1 
  19    rs10416131       0.2698            1 
  19     rs4804457       0.7829            1 
  19     rs7254060       0.2328            1 
  19    rs12976239       0.3553            1 
  19    rs10417000       0.2698            1 
  19    rs57910242       0.4932            1 
  19   rs113957958       0.9431            1 
  19    rs61025915        0.534            1 
  19    rs11673642       0.7337            1 
  19     rs4804112       0.8227            1 
  19    rs78114750       0.4932            1 
  19     rs4804113       0.8227            1 
  19     rs6510979       0.3287            1 
  19    rs73492876       0.9334            1 
  19    rs12981659       0.1173            1 
  19     rs2860184       0.8941            1 
  19     rs8111943       0.4932            1 
  19    rs76659844       0.3794            1 
  19    rs10410130       0.6379            1 
  19     rs8102954       0.8941            1 
  19    rs10402062       0.1909            1 
  19    rs10410272       0.6379            1 
  19    rs74446840       0.5648            1 
  19   rs138144774       0.5744            1 
  19    rs10411100       0.8165            1 
  19   rs116363554       0.1464            1 
  19    rs74975927       0.8258            1 
  19    rs76033454       0.8123            1 
  19    rs76036948       0.8258            1 
  19     rs8113253       0.8165            1 
  19     rs8100501       0.9529            1 
  19     rs8100553       0.8165            1 
  19     rs8100653       0.5566            1 
  19    rs58742460       0.4718            1 
  19    rs61628504       0.4718            1 
  19    rs58789187       0.4718            1 
  19    rs73492886       0.4718            1 
  19    rs10417142       0.9529            1 
  19     rs8111710       0.5553            1 
  19     rs8101064       0.7061            1 
  19   rs183525843       0.1094            1 
  19     rs2860189        0.597            1 
  19     rs1864009       0.4228            1 
  19   rs577445894       0.9399            1 
  19   rs542022624       0.9399            1 
  19    rs10416100       0.2822            1 
  19   rs116556268       0.1094            1 
  19   rs115408920       0.1094            1 
  19    rs12981042       0.4228            1 
  19    rs62109606       0.1649            1 
  19    rs12463045       0.4228            1 
  19    rs12462548       0.9554            1 
  19    rs57974590       0.6196            1 
  19    rs79770401       0.4359            1 
  19    rs56718386       0.9128            1 
  19    rs11880337       0.4228            1 
  19    rs11880210       0.9095            1 
  19   rs145135755       0.2822            1 
  19     rs4640294       0.9554            1 
  19     rs7507911       0.4132            1 
  19     rs7249872       0.6363            1 
  19     rs7250537       0.4132            1 
  19    rs73494806       0.9399            1 
  19   rs200193129       0.1094            1 
  19    rs62109608       0.2765            1 
  19    rs10419580       0.2822            1 
  19    rs10414260       0.6285            1 
  19   rs186200941       0.0216            1 
  19   rs145016111       0.0216            1 
  19    rs10414152       0.8462            1 
  19    rs10418342       0.9805            1 
  19    rs12611381      0.06139            1 
  19    rs75944419       0.2762            1 
  19    rs35693540       0.9497            1 
  19    rs12978732       0.6228            1 
  19     rs7258126       0.3331            1 
  19    rs10408273       0.7885            1 
  19   rs587744273       0.2998            1 
  19    rs77768881       0.8734            1 
  19   rs587763638       0.3331            1 
  19   rs587611770       0.9425            1 
  19    rs62109610       0.8979            1 
  19   rs143167378       0.6736            1 
  19    rs28410986       0.8979            1 
  19   rs150405158      0.08499            1 
  19   rs138385379       0.9218            1 
  19     rs7254640       0.8979            1 
  19     rs1722212       0.4689            1 
  19   rs587679479      0.03775            1 
  19   rs587691262       0.6205            1 
  19   rs587602383       0.4018            1 
  19    rs55651605       0.5004            1 
  19    rs34750539       0.8621            1 
  19   rs587610339       0.3212            1 
  19   rs587750428       0.4671            1 
  19   rs144236599         0.62            1 
  19   rs146197209       0.2848            1 
  19   rs587597730       0.6205            1 
  19    rs34377020      0.09929            1 
  19   rs587611978       0.2151            1 
  19   rs587671288       0.2151            1 
  19   rs587683948       0.2183            1 
  19   rs373049825       0.4369            1 
  19   rs587774965       0.1815            1 
  19   rs587773013       0.1654            1 
  19   rs375049008       0.5384            1 
  19   rs587628486       0.7239            1 
  19      rs848680        0.454            1 
  19      rs848679       0.5414            1 
  19    rs62109622       0.7855            1 
  19    rs34547251       0.7855            1 
  19   rs587716722       0.7855            1 
  19   rs368474972       0.1724            1 
  19   rs587766474       0.4932            1 
  19   rs587597393       0.1007            1 
  19   rs587710049       0.1662            1 
  19   rs147674024       0.3313            1 
  19   rs587697438       0.9171            1 
  19   rs587629300       0.5805            1 
  19   rs200217321       0.7887            1 
  19    rs35936082       0.5363            1 
  19   rs587667009       0.1851            1 
  19    rs62109631       0.6615            1 
  19    rs79994516      0.08789            1 
  19    rs28415875      0.08789            1 
  19     rs2690904      0.06829            1 
  19    rs10221492       0.0291            1 
  19   rs146178218        0.227            1 
  19    rs62109632        0.022            1 
  19    rs55950295        0.022            1 
  19   rs587670968        0.653            1 
  19    rs34501900       0.0337            1 
  19    rs34342514       0.0337            1 
  19   rs587770830       0.4353            1 
  19   rs145313412       0.4093            1 
  19   rs587607430       0.7591            1 
  19    rs62109636       0.8153            1 
  19   rs587745253       0.7591            1 
  19   rs587628982       0.6027            1 
  19      rs848660       0.8869            1 
  19   rs587710726       0.8561            1 
  19      rs848656       0.8561            1 
  19   rs115674067       0.9427            1 
  19     rs1968079        0.998            1 
  19   rs587641937       0.9793            1 
  19   rs181118442       0.7548            1 
  19   rs144538377       0.8298            1 
  19   rs372419351       0.8298            1 
  19   rs145255863       0.8298            1 
  19   rs111067250       0.7715            1 
  19   rs558894778       0.0429            1 
  19   rs151110263       0.9317            1 
  19   rs141109022       0.5906            1 
  19   rs140490702       0.4457            1 
  19   rs113291602       0.9672            1 
  19    rs28520325       0.9862            1 
  19   rs112265491       0.4143            1 
  19    rs61119765       0.5906            1 
  19    rs57284656       0.5906            1 
  19    rs75364701       0.7773            1 
  19    rs56845209       0.5906            1 
  19    rs80111555       0.4922            1 
  19    rs72620538       0.7427            1 
  19   rs149815396       0.4922            1 
  19   rs112497760       0.3216            1 
  19   rs144625604       0.4922            1 
  19   rs116336877       0.4922            1 
  19   rs115722482       0.4922            1 
  19    rs79568469       0.4922            1 
  19   rs190712283       0.3924            1 
  19    rs79103953       0.8264            1 
  19   rs114050531       0.4922            1 
  19   rs114689716       0.4922            1 
  19   rs115170252       0.4922            1 
  19   rs555352221       0.4922            1 
  19   rs377295806       0.4922            1 
  19   rs115888383       0.4922            1 
  19    rs77684805       0.7705            1 
  19   rs114963064       0.4922            1 
  19    rs74975775       0.4922            1 
  19   rs114391346       0.4922            1 
  19   rs115432047       0.4922            1 
  19     rs7249440       0.5754            1 
  19   rs114416954       0.4922            1 
  19    rs73494831       0.5757            1 
  19   rs143794862       0.4922            1 
  19   rs146855868       0.4922            1 
  19   rs117135061       0.8596            1 
  19   rs145418088       0.4922            1 
  19   rs148811049       0.4922            1 
  19    rs10408972       0.4143            1 
  19    rs76803711       0.4922            1 
  19    rs73494833       0.5757            1 
  19    rs67974150       0.5754            1 
  19    rs73494835       0.5757            1 
  19    rs73494837       0.1871            1 
  19    rs67583592       0.1129            1 
  19   rs144258276       0.5013            1 
  19    rs76555259       0.9333            1 
  19     rs8103554       0.2344            1 
  19   rs546119148       0.4671            1 
  19   rs562817097       0.4671            1 
  19     rs7251257       0.5013            1 
  19    rs75195041       0.9803            1 
  19    rs60476970       0.9184            1 
  19     rs8099977       0.5013            1 
  19   rs111260186       0.2834            1 
  19    rs59424809       0.2834            1 
  19     rs4804517       0.8547            1 
  19    rs80252422       0.8717            1 
  19   rs527814836       0.0491            1 
  19   rs113134952       0.3662            1 
  19   rs113617858       0.3662            1 
  19    rs59894396       0.3662            1 
  19   rs114905247       0.8129            1 
  19   rs115587758       0.8129            1 
  19    rs78717162       0.2803            1 
  19   rs201172388        0.909            1 
  19   rs147962762       0.1829            1 
  19   rs114417700       0.1829            1 
  19    rs10402979        0.301            1 
  19    rs10403177        0.301            1 
  19   rs113565694       0.1044            1 
  19    rs10425133       0.1629            1 
  19    rs10409131       0.1629            1 
  19   rs111664273        0.106            1 
  19    rs59101469       0.3426            1 
  19    rs78291615       0.5347            1 
  19   rs113782035       0.7239            1 
  19    rs73923352       0.9568            1 
  19    rs73923353       0.9568            1 
  19   rs112977814       0.1728            1 
  19    rs74939578       0.5347            1 
  19   rs138033475       0.9568            1 
  19     rs7248023       0.1095            1 
  19    rs59852285        0.615            1 
  19    rs56251393       0.3862            1 
  19    rs55984958       0.1099            1 
  19    rs57114817       0.1728            1 
  19    rs56750082       0.1728            1 
  19    rs73923354        0.926            1 
  19    rs28737184       0.1095            1 
  19     rs6603095       0.3862            1 
  19    rs10420021       0.1452            1 
  19     rs8110430       0.1095            1 
  19    rs12327892       0.1606            1 
  19    rs12327893       0.1689            1 
  19   rs140165998       0.1095            1 
  19   rs145697859       0.1095            1 
  19    rs77852144       0.1095            1 
  19    rs73494862       0.0496            1 
  19    rs73923357        0.926            1 
  19    rs13344291       0.1278            1 
  19     rs1965714       0.0167            1 
  19    rs77804463       0.5404            1 
  19    rs78529044       0.7365            1 
  19    rs73923358        0.926            1 
  19    rs74255762       0.5347            1 
  19     rs7250621       0.1238            1 
  19     rs6603096        0.681            1 
  19   rs143227343       0.7586            1 
  19   rs151256639        0.926            1 
  19     rs8102598       0.0122            1 
  19   rs147054300       0.6173            1 
  19   rs143949065       0.5499            1 
  19   rs201559686       0.0122            1 
  19    rs76617145        0.926            1 
  19     rs9749250       0.3681            1 
  19   rs200284573        0.926            1 
  19     rs7507355        0.769            1 
  19    rs79338689        0.926            1 
  19    rs75450991       0.5499            1 
  19    rs78850031       0.4427            1 
  19     rs4804531       0.2597            1 
  19   rs111898075       0.4899            1 
  19   rs193213816       0.4427            1 
  19   rs587602037       0.8998            1 
  19   rs112955095       0.4427            1 
  19   rs142616563        0.926            1 
  19   rs150570516       0.4427            1 
  19   rs139614499        0.926            1 
  19   rs117755042       0.4427            1 
  19    rs77356994       0.4899            1 
  19   rs149735868       0.0462            1 
  19   rs113222390       0.1105            1 
  19   rs141492046       0.0462            1 
  19    rs11880856       0.4899            1 
  19    rs59471511        0.926            1 
  19    rs56989030        0.926            1 
  19   rs587629242       0.1772            1 
  19    rs74426024       0.3092            1 
  19    rs78936333       0.4427            1 
  19    rs78263735        0.926            1 
  19    rs74652037       0.4427            1 
  19   rs564280059        0.926            1 
  19    rs28561537       0.0122            1 
  19    rs77780666       0.4899            1 
  19   rs149493332       0.7881            1 
  19    rs11879985        0.681            1 
  19    rs58130577       0.9522            1 
  19    rs77845200       0.4427            1 
  19    rs10426616       0.1105            1 
  19   rs148785802       0.1105            1 
  19   rs145348136       0.1105            1 
  19    rs56873301        0.926            1 
  19    rs60303381        0.926            1 
  19    rs11878965       0.4427            1 
  19    rs10407235       0.9522            1 
  19    rs10408193       0.9522            1 
  19    rs74352882       0.5499            1 
  19    rs78556472       0.5347            1 
  19    rs11260002        0.681            1 
  19    rs11260003        0.681            1 
  19   rs551907810        0.926            1 
  19    rs72488503       0.4427            1 
  19   rs144388403       0.0268            1 
  19   rs116414050       0.6173            1 
  19    rs10796331        0.681            1 
  19    rs10421809       0.4427            1 
  19     rs6603107       0.4427            1 
  19     rs6603108       0.4427            1 
  19   rs201443071       0.9564            1 
  19   rs536657597       0.9564            1 
  19   rs148705082       0.2812            1 
  19   rs114034910       0.5003            1 
  19    rs73923361       0.5003            1 
  19     rs6603109       0.8933            1 
  19    rs12974556       0.5499            1 
  19     rs7255183       0.3075            1 
  19     rs7252678       0.5499            1 
  19    rs73923362        0.926            1 
  19    rs74830687       0.4306            1 
  19   rs111243690       0.1795            1 
  19    rs72486370       0.0462            1 
  19   rs148562783        0.926            1 
  19    rs28489666       0.0442            1 
  19   rs114590444       0.0122            1 
  19   rs115980588       0.0122            1 
  19    rs28370465       0.1105            1 
  19   rs141219004       0.4434            1 
  19    rs66953087       0.9815            1 
  19   rs556316527      0.08369            1 
  19   rs140525807       0.1111            1 
  19   rs368253985       0.1244            1 
  19   rs572351656        0.363            1 
  19   rs540946040       0.1859            1 
  19   rs557963109       0.2092            1 
  19   rs552261694       0.9217            1 
  19    rs75409659      0.08369            1 
  19   rs373185145       0.0462            1 
  19   rs375333164        0.998            1 
  19   rs113855346       0.0122            1 
  19    rs11260007        0.681            1 
  19    rs72990744       0.6439            1 
  19    rs73923365        0.926            1 
  19    rs79794208       0.5347            1 
  19     rs6603110       0.4306            1 
  19    rs28419353       0.9815            1 
  19   rs140908881       0.7012            1 
  19    rs11260008       0.4306            1 
  19   rs369615195        0.045            1 
  19    rs11260009      0.06799            1 
  19   rs112306415      0.06969            1 
  19    rs11260010       0.7277            1 
  19    rs10906988       0.7277            1 
  19     rs8110775       0.9045            1 
  19     rs8110797       0.1105            1 
  19     rs7508422       0.2597            1 
  19     rs8108129       0.9815            1 
  19    rs73923371       0.9359            1 
  19    rs73494901       0.0122            1 
  19    rs12460156       0.2597            1 
  19    rs10405669       0.9116            1 
  19    rs10418373       0.9116            1 
  19    rs12462611       0.2597            1 
  19    rs10406815       0.1105            1 
  19    rs10419264       0.9116            1 
  19    rs10412464       0.9116            1 
  19    rs10417041       0.1105            1 
  19    rs10412663       0.9116            1 
  19    rs10425481       0.9116            1 
  19   rs112324379       0.9116            1 
  19   rs113431592       0.0122            1 
  19   rs113823023       0.9116            1 
  19   rs111788980       0.9116            1 
  19   rs111868831       0.9116            1 
  19   rs113671857       0.9116            1 
  19   rs138743577        0.493            1 
  19   rs544562726       0.4308            1 
  19    rs28448498       0.2597            1 
  19     rs8103593       0.9135            1 
  19    rs10536413       0.7102            1 
  19     rs9748964       0.4063            1 
  19    rs57845540       0.8748            1 
  19   rs202054891       0.2337            1 
  19    rs61051007       0.8748            1 
  19   rs141979726       0.6173            1 
  19     rs8110005       0.5418            1 
  19    rs75476118       0.8634            1 
  19   rs115972457        0.926            1 
  19   rs150360222       0.5346            1 
  19   rs144971104       0.5346            1 
  19    rs28895917        0.637            1 
  19    rs79632459       0.6384            1 
  19     rs8102486        0.637            1 
  19     rs8113806        0.637            1 
  19     rs8111637        0.637            1 
  19     rs8099932       0.7459            1 
  19    rs80346630       0.7182            1 
  19     rs6603116        0.637            1 
  19    rs73499031       0.0273            1 
  19     rs7246340       0.6579            1 
  19     rs7260248        0.637            1 
  19     rs6603118        0.637            1 
  19    rs76868501       0.8748            1 
  19     rs8110699        0.637            1 
  19     rs8101072        0.637            1 
  19     rs8110807        0.637            1 
  19     rs8108566        0.637            1 
  19   rs111787029       0.0273            1 
  19   rs554928736       0.5262            1 
  19    rs10410488        0.637            1 
  19    rs10420212        0.637            1 
  19    rs10420226        0.637            1 
  19    rs79652720       0.6941            1 
  19    rs10420383        0.637            1 
  19     rs7507709        0.637            1 
  19   rs116353179       0.6941            1 
  19    rs79555217       0.7459            1 
  19   rs199510773       0.6801            1 
  19    rs61452993       0.6801            1 
  19     rs7247923       0.6801            1 
  19     rs7253648       0.0273            1 
  19   rs140441880       0.2337            1 
  19    rs10419148        0.637            1 
  19     rs9807848       0.2337            1 
  19    rs10408952         0.93            1 
  19   rs139218814       0.4592            1 
  19    rs59225358        0.637            1 
  19     rs9329370        0.637            1 
  19     rs9329371       0.4842            1 
  19     rs9329372        0.637            1 
  19     rs9329373        0.637            1 
  19    rs59039881       0.8748            1 
  19    rs10404592        0.637            1 
  19   rs116266850       0.4306            1 
  19     rs7508557       0.4053            1 
  19    rs74662412       0.5584            1 
  19   rs188686809       0.2022            1 
  19   rs181115994       0.2022            1 
  19   rs184645206       0.2022            1 
  19    rs80190568       0.1884            1 
  19    rs61430220       0.1264            1 
  19     rs9749418       0.5596            1 
  19    rs76116955       0.2337            1 
  19    rs78541251       0.2337            1 
  19     rs1025281       0.7359            1 
  19     rs1015956      0.07099            1 
  19    rs79305500       0.2337            1 
  19    rs72992618      0.05569            1 
  19    rs74255771       0.7359            1 
  19   rs113965282      0.05569            1 
  19   rs138703213      0.07399            1 
  19     rs7255594       0.1088            1 
  19   rs148208689       0.0266            1 
  19   rs149439896       0.0266            1 
  19    rs56022401       0.0266            1 
  19     rs7252761       0.0149            1 
  19   rs369267815       0.0442            1 
  19    rs56296218       0.0266            1 
  19    rs56037171       0.0266            1 
  19    rs56230911       0.0266            1 
  19   rs116664360      0.07399            1 
  19   rs114141263       0.4306            1 
  19     rs8113073       0.0442            1 
  19   rs115936275      0.05409            1 
  19     rs8108266       0.0377            1 
  19   rs548305968       0.6616            1 
  19    rs10407852       0.2022            1 
  19    rs72992629       0.0149            1 
  19   rs114890151       0.4306            1 
  19     rs7250313       0.1736            1 
  19    rs76190228       0.8634            1 
  19    rs10423520        0.203            1 
  19    rs11326216         0.17            1 
  19   rs139155799       0.2337            1 
  19   rs149950725       0.4306            1 
  19    rs59500281       0.0298            1 
  19   rs113495227       0.0273            1 
  19   rs113406333       0.0273            1 
  19   rs113884244      0.06289            1 
  19   rs184686978       0.6173            1 
  19   rs112294362       0.0273            1 
  19   rs374698954       0.1689            1 
  19   rs112802720       0.8818            1 
  19    rs10422357      0.09459            1 
  19    rs10401596      0.09459            1 
  19   rs138949567       0.7097            1 
  19   rs533011251        0.868            1 
  19    rs74976149       0.6812            1 
  19     rs8109284       0.0298            1 
  19   rs142622643       0.6812            1 
  19    rs73923385        0.926            1 
  19    rs77026020       0.4306            1 
  19     rs6603127       0.0298            1 
  19    rs73923386         0.66            1 
  19    rs73923387       0.3966            1 
  19     rs8100029       0.9062            1 
  19    rs79680996       0.5815            1 
  19   rs369171603       0.2609            1 
  19     rs8113478       0.4872            1 
  19   rs116640223       0.5815            1 
  19     rs8111248       0.9062            1 
  19     rs8111379         0.66            1 
  19    rs76910551         0.66            1 
  19   rs556942765       0.7842            1 
  19   rs572068294       0.8125            1 
  19      rs918617       0.9062            1 
  19    rs60482731       0.9062            1 
  19    rs73923388       0.3966            1 
  19    rs75794326       0.4306            1 
  19    rs17159415       0.9062            1 
  19   rs144248445       0.6173            1 
  19    rs60652111       0.5738            1 
  19   rs112938203      0.07549            1 
  19   rs560323120       0.3044            1 
  19   rs200037988       0.7027            1 
  19   rs201127521       0.8041            1 
  19    rs77690639       0.4551            1 
  19    rs75679021       0.6173            1 
  19    rs10424521      0.07999            1 
  19    rs59454828       0.9062            1 
  19   rs149038431       0.4551            1 
  19     rs7260026       0.6157            1 
  19   rs200976491       0.5885            1 
  19    rs55646376       0.1797            1 
  19    rs17159418       0.9964            1 
  19    rs80269300       0.7008            1 
  19    rs10411889       0.1636            1 
  19   rs144829424       0.7008            1 
  19   rs528260537       0.5046            1 
  19    rs12976743       0.2197            1 
  19    rs35371365       0.2248            1 
  19     rs3865461       0.0153            1 
  19    rs77239504       0.5885            1 
  19    rs10403781      0.07439            1 
  19    rs79002183       0.4551            1 
  19   rs114378028       0.5885            1 
  19    rs58104113       0.7008            1 
  19     rs1820688       0.1596            1 
  19     rs1820687       0.5794            1 
  19    rs12327709       0.9964            1 
  19     rs2432107       0.6721            1 
  19   rs115418329       0.4306            1 
  19     rs9917006      0.07439            1 
  19   rs113912031       0.4551            1 
  19    rs60347693       0.4593            1 
  19   rs112634049       0.5885            1 
  19   rs146311693       0.4551            1 
  19   rs528314433       0.6284            1 
  19   rs189422266       0.3463            1 
  19   rs113459316       0.1697            1 
  19    rs76046311       0.4593            1 
  19     rs2432106       0.5636            1 
  19    rs74694619       0.4593            1 
  19    rs58782365       0.9436            1 
  19    rs11878698        0.533            1 
  19   rs181852216        0.533            1 
  19    rs11260042       0.1902            1 
  19    rs11882769        0.679            1 
  19    rs77782056       0.4271            1 
  19    rs80350027       0.5885            1 
  19   rs561569592       0.1697            1 
  19     rs8109789       0.6742            1 
  19    rs75006447       0.9545            1 
  19     rs2434445       0.4704            1 
  19    rs11882682       0.8962            1 
  19    rs11879232        0.507            1 
  19     rs2432104       0.1264            1 
  19    rs73923395       0.5941            1 
  19     rs2432103       0.7318            1 
  19    rs74576593       0.1264            1 
  19    rs77545091       0.5885            1 
  19   rs570927397       0.1471            1 
  19   rs144367040       0.5941            1 
  19     rs2432100       0.4704            1 
  19    rs10411822       0.1264            1 
  19    rs79679757       0.5941            1 
  19   rs112607444       0.4704            1 
  19    rs78447335       0.4013            1 
  19    rs10417593       0.1264            1 
  19    rs80192003       0.3953            1 
  19    rs75387087       0.5885            1 
  19    rs80294778       0.4306            1 
  19   rs112543183       0.5885            1 
  19     rs1814339       0.4704            1 
  19     rs8102913       0.5941            1 
  19   rs546640629       0.2972            1 
  19    rs56393464       0.1264            1 
  19    rs76035563       0.8962            1 
  19   rs186636770       0.4306            1 
  19   rs141153905       0.5885            1 
  19    rs10422562       0.4704            1 
  19     rs7246111        0.899            1 
  19   rs552446345       0.1264            1 
  19     rs4804589       0.0136            1 
  19     rs4804590       0.3793            1 
  19   rs112769926      0.09999            1 
  19   rs145634178       0.6177            1 
  19   rs115742801       0.4013            1 
  19   rs113221301       0.1697            1 
  19    rs76952778       0.5553            1 
  19    rs56278940       0.1596            1 
  19    rs55893809       0.9906            1 
  19     rs6603142       0.2115            1 
  19     rs6603143       0.0466            1 
  19    rs55941160       0.1528            1 
  19   rs577436764       0.5049            1 
  19     rs2161569       0.2811            1 
  19   rs558873616       0.1536            1 
  19   rs149244772       0.2646            1 
  19     rs2113009       0.0466            1 
  19     rs3943931       0.2115            1 
  19    rs10426798       0.2558            1 
  19    rs11880237       0.2001            1 
  19    rs11878457       0.1441            1 
  19    rs11882466       0.2001            1 
  19    rs11880879       0.2265            1 
  19   rs575536466       0.8204            1 
  19    rs11880904        0.276            1 
  19    rs73921403       0.5591            1 
  19    rs76421907       0.5347            1 
  19    rs11260059       0.1134            1 
  19    rs11260060       0.1134            1 
  19    rs11260061       0.1134            1 
  19    rs12974783       0.1134            1 
  19    rs35949554        0.111            1 
  19    rs12975041       0.1134            1 
  19     rs7255362       0.1441            1 
  19   rs111737927       0.1271            1 
  19    rs35946061       0.1134            1 
  19    rs11879917       0.1134            1 
  19    rs34271378       0.1134            1 
  19    rs35736055      0.09039            1 
  19    rs12982801       0.0136            1 
  19    rs10420208       0.3775            1 
  19    rs12977838       0.1533            1 
  19    rs12981119       0.1533            1 
  19    rs10409747       0.1271            1 
  19   rs144662598       0.5347            1 
  19    rs12462145       0.1533            1 
  19    rs12461137       0.0268            1 
  19    rs12985781       0.1533            1 
  19    rs71179107       0.0268            1 
  19   rs116577069        0.928            1 
  19    rs12459354       0.0268            1 
  19    rs12462237       0.1533            1 
  19    rs12972008       0.1533            1 
  19    rs34730673       0.1533            1 
  19    rs77548987       0.5347            1 
  19    rs11881520       0.1533            1 
  19    rs10412425       0.1271            1 
  19    rs11879276       0.1533            1 
  19    rs11879296       0.1533            1 
  19    rs72121393       0.0136            1 
  19   rs138008503        0.928            1 
  19    rs12979585       0.1533            1 
  19    rs12986081       0.2116            1 
  19    rs12971646       0.1881            1 
  19    rs12983155       0.1767            1 
  19     rs4804593       0.1881            1 
  19    rs12977471       0.5686            1 
  19    rs10415397       0.7079            1 
  19     rs8103234       0.7079            1 
  19     rs4804166       0.1881            1 
  19     rs4804596       0.1881            1 
  19     rs8107952       0.6526            1 
  19     rs6603155       0.1435            1 
  19    rs34427454        0.236            1 
  19   rs115146837       0.5329            1 
  19    rs12463021       0.1881            1 
  19    rs12461223       0.1881            1 
  19    rs12459677       0.1881            1 
  19    rs12980976       0.1881            1 
  19    rs59137394       0.1881            1 
  19    rs11260064       0.1881            1 
  19   rs113691232       0.7079            1 
  19   rs112606146       0.7079            1 
  19   rs113893314       0.0122            1 
  19    rs12610271       0.1435            1 
  19    rs73921404       0.3816            1 
  19    rs10404835       0.3816            1 
  19    rs10409371       0.3816            1 
  19    rs10404890       0.3816            1 
  19    rs10420664       0.3816            1 
  19    rs10421125       0.3816            1 
  19    rs10421569       0.9129            1 
  19    rs10416317       0.3816            1 
  19   rs560714949       0.6915            1 
  19   rs144281850       0.3816            1 
  19   rs112166913       0.4417            1 
  19   rs113674524       0.4307            1 
  19   rs567942908       0.9626            1 
  19    rs12975715       0.0268            1 
  19   rs116672017       0.5798            1 
  19   rs113307310       0.5798            1 
  19   rs142950254       0.7369            1 
  19   rs574883532       0.3448            1 
  19   rs184535178       0.5763            1 
  19   rs149891540       0.4398            1 
  19     rs9329378       0.3816            1 
  19     rs9329379       0.3816            1 
  19    rs79860019       0.5347            1 
  19    rs12981383       0.0168            1 
  19     rs9329380       0.4468            1 
  19     rs9329381       0.3816            1 
  19     rs9329382       0.3512            1 
  19     rs9329383       0.3233            1 
  19   rs146386067       0.3816            1 
  19   rs547002980       0.9754            1 
  19   rs564091527       0.9754            1 
  19   rs533102777       0.5403            1 
  19   rs550045911       0.5403            1 
  19   rs569790985       0.5403            1 
  19    rs34634484       0.3816            1 
  19    rs35441825       0.3816            1 
  19   rs115580374       0.4434            1 
  19    rs73921413       0.3816            1 
  19      rs746891       0.1996            1 
  19   rs116446508       0.4655            1 
  19      rs746892       0.1996            1 
  19    rs77180548        0.894            1 
  19   rs115748054        0.894            1 
  19   rs146333459        0.894            1 
  19    rs79004148       0.4655            1 
  19    rs12983477      0.05069            1 
  19    rs12978425      0.05069            1 
  19     rs7343141      0.05069            1 
  19   rs147553763       0.4398            1 
  19     rs7343142       0.1177            1 
  19   rs115423715       0.4398            1 
  19   rs116120626       0.2496            1 
  19    rs76528607       0.5347            1 
  19    rs11260068       0.1217            1 
  19     rs4804600      0.07759            1 
  19     rs4804601      0.07759            1 
  19     rs4804602      0.07759            1 
  19     rs4804603      0.07759            1 
  19    rs11260069      0.07759            1 
  19    rs11260070      0.07759            1 
  19   rs149102782       0.6526            1 
  19    rs11260072      0.07759            1 
  19    rs11260073      0.07759            1 
  19    rs12462193      0.07759            1 
  19    rs12460732       0.1481            1 
  19    rs11260075      0.07759            1 
  19    rs11260076      0.07759            1 
  19    rs11260077       0.2095            1 
  19    rs72994557       0.1577            1 
  19   rs111383645      0.07759            1 
  19    rs34145699       0.2095            1 
  19    rs55948703       0.4806            1 
  19     rs7249195      0.07759            1 
  19     rs7249339      0.07759            1 
  19    rs11673513      0.07759            1 
  19    rs78326104       0.5347            1 
  19    rs11669931       0.2095            1 
  19    rs12985939       0.2095            1 
  19    rs12974560      0.06889            1 
  19     rs8107535      0.07759            1 
  19     rs4453621      0.06539            1 
  19     rs8112164      0.07759            1 
  19   rs116122371       0.1783            1 
  19     rs8111332      0.07759            1 
  19     rs8108993      0.07759            1 
  19     rs8100171      0.07759            1 
  19    rs35086839       0.4466            1 
  19    rs12459740       0.2095            1 
  19    rs12461568      0.07759            1 
  19     rs7248093      0.07759            1 
  19    rs12980030       0.1481            1 
  19    rs12460296      0.07759            1 
  19    rs66522268      0.07759            1 
  19   rs140438472       0.6075            1 
  19    rs12463247      0.07759            1 
  19    rs12462162      0.07759            1 
  19    rs11668246       0.1304            1 
  19     rs7247996      0.07759            1 
  19    rs10402721        0.107            1 
  19   rs144721076       0.6526            1 
  19    rs12977793       0.1436            1 
  19    rs12983052      0.07759            1 
  19    rs34933605       0.1436            1 
  19    rs62111745       0.2095            1 
  19    rs12977850       0.1481            1 
  19    rs12611049       0.1481            1 
  19    rs75521797       0.6526            1 
  19    rs77781134       0.9996            1 
  19    rs73502886       0.0122            1 
  19   rs142402795       0.1436            1 
  19    rs36018013       0.1481            1 
  19    rs12460015       0.1481            1 
  19     rs7255892       0.9996            1 
  19   rs115601637       0.4434            1 
  19    rs11670452        0.203            1 
  19    rs11667743      0.05069            1 
  19     rs6603164       0.1481            1 
  19    rs10582344       0.6526            1 
  19     rs7259729        0.203            1 
  19     rs6603165       0.9996            1 
  19     rs7249390       0.5993            1 
  19    rs11301630        0.506            1 
  19     rs7249530       0.9996            1 
  19     rs8103846        0.203            1 
  19   rs116255807       0.1441            1 
  19   rs115498952       0.6526            1 
  19    rs11666999        0.203            1 
  19    rs79971134       0.8617            1 
  19    rs79236665       0.5347            1 
  19     rs4804169       0.7175            1 
  19    rs80141774       0.9124            1 
  19     rs4804170       0.9846            1 
  19   rs116648240       0.4398            1 
  19    rs79608435       0.5347            1 
  19      rs722441       0.9846            1 
  19      rs722440       0.9846            1 
  19     rs2878333       0.8507            1 
  19   rs115609148       0.4775            1 
  19    rs76451352       0.6362            1 
  19     rs7248749       0.3663            1 
  19    rs34267862       0.5578            1
[truncated: 483,415 more chars]
