# Supplementary material for: Cell-to-cell expression dispersion of B-cell surface proteins is linked to genetic variants in humans
Source: Commun Biol. 2020 Jul 3;3:346. doi: 10.1038/s42003-020-1075-1 (PMC7335051; doi:10.1038/s42003-020-1075-1)
Supplement: Supplementary file 4 — Supplementary Data 2 [file 42003_2020_1075_MOESM4_ESM.zip › Supplementary_Data_S2/plink-results-40LCLs/CD23_chr19_var1/CD23_var1_40_LCLs.qassoc.adjusted]

 CHR           SNP      UNADJ         GC       BONF       HOLM   SIDAK_SS   SIDAK_SD     FDR_BH     FDR_BY
  19    rs74178109   0.000135  0.0002182          1          1     0.9251     0.9251     0.7357          1 
  19    rs74178110   0.000135  0.0002182          1          1     0.9251     0.9251     0.7357          1 
  19    rs35246766  0.0001423  0.0002295          1          1      0.935      0.935     0.7357          1 
  19     rs8100607  0.0001533  0.0002462          1          1     0.9473     0.9473     0.7357          1 
  19     rs2918300  0.0003377   0.000522          1          1     0.9985     0.9985     0.9511          1 
  19    rs73921526  0.0004139  0.0006333          1          1     0.9996     0.9996     0.9511          1 
  19   rs535556928  0.0006533  0.0009764          1          1          1          1     0.9511          1 
  19    rs10404423  0.0007728   0.001145          1          1          1          1     0.9511          1 
  19      rs406974  0.0007728   0.001145          1          1          1          1     0.9511          1 
  19      rs393375  0.0007728   0.001145          1          1          1          1     0.9511          1 
  19     rs4807871  0.0008125   0.001201          1          1          1          1     0.9511          1 
  19   rs543020041  0.0009429   0.001383          1          1          1          1     0.9511          1 
  19     rs8111177   0.001064   0.001551          1          1          1          1     0.9511          1 
  19    rs35569886   0.001141   0.001657          1          1          1          1     0.9511          1 
  19   rs113379743   0.001146   0.001664          1          1          1          1     0.9511          1 
  19     rs7253583   0.001222   0.001768          1          1          1          1     0.9511          1 
  19     rs4476282   0.001222   0.001768          1          1          1          1     0.9511          1 
  19    rs35484313   0.001238    0.00179          1          1          1          1     0.9511          1 
  19    rs34134669   0.001238    0.00179          1          1          1          1     0.9511          1 
  19      rs527515    0.00125   0.001806          1          1          1          1     0.9511          1 
  19      rs348370   0.001494   0.002139          1          1          1          1     0.9511          1 
  19      rs529710    0.00166   0.002363          1          1          1          1     0.9511          1 
  19      rs479651    0.00166   0.002363          1          1          1          1     0.9511          1 
  19    rs12982157    0.00166   0.002363          1          1          1          1     0.9511          1 
  19   rs111662569   0.001682   0.002393          1          1          1          1     0.9511          1 
  19    rs73548308   0.001682   0.002393          1          1          1          1     0.9511          1 
  19     rs7257887   0.001756   0.002492          1          1          1          1     0.9511          1 
  19    rs10410576   0.001839   0.002604          1          1          1          1     0.9511          1 
  19     rs2161491    0.00191   0.002699          1          1          1          1     0.9511          1 
  19      rs348357   0.001937   0.002735          1          1          1          1     0.9511          1 
  19      rs348358   0.001937   0.002735          1          1          1          1     0.9511          1 
  19    rs35702923   0.002013   0.002836          1          1          1          1     0.9511          1 
  19    rs74173087   0.002036   0.002868          1          1          1          1     0.9511          1 
  19    rs62107586   0.002078   0.002923          1          1          1          1     0.9511          1 
  19      rs373916   0.002129   0.002991          1          1          1          1     0.9511          1 
  19    rs10404838   0.002483    0.00346          1          1          1          1     0.9511          1 
  19   rs368540942   0.002573   0.003578          1          1          1          1     0.9511          1 
  19    rs74725466   0.002601   0.003615          1          1          1          1     0.9511          1 
  19   rs139228034   0.002601   0.003615          1          1          1          1     0.9511          1 
  19     rs9304931   0.002896   0.004001          1          1          1          1     0.9511          1 
  19     rs8101398   0.002953   0.004075          1          1          1          1     0.9511          1 
  19      rs168349   0.002953   0.004075          1          1          1          1     0.9511          1 
  19      rs778970    0.00303   0.004176          1          1          1          1     0.9511          1 
  19   rs144348484   0.003222   0.004427          1          1          1          1     0.9511          1 
  19    rs76040706   0.003222   0.004427          1          1          1          1     0.9511          1 
  19    rs78236562   0.003222   0.004427          1          1          1          1     0.9511          1 
  19     rs7254422   0.003222   0.004427          1          1          1          1     0.9511          1 
  19   rs149618250   0.003222   0.004427          1          1          1          1     0.9511          1 
  19   rs138339626   0.003222   0.004427          1          1          1          1     0.9511          1 
  19   rs114632106   0.003222   0.004427          1          1          1          1     0.9511          1 
  19   rs184999011   0.003222   0.004427          1          1          1          1     0.9511          1 
  19   rs143019805   0.003222   0.004427          1          1          1          1     0.9511          1 
  19   rs116623717   0.003222   0.004427          1          1          1          1     0.9511          1 
  19   rs373917639   0.003264   0.004481          1          1          1          1     0.9511          1 
  19   rs150679157    0.00344   0.004709          1          1          1          1     0.9511          1 
  19   rs142977186   0.003605   0.004923          1          1          1          1     0.9511          1 
  19      rs348368   0.003709   0.005056          1          1          1          1     0.9511          1 
  19      rs348369   0.003709   0.005056          1          1          1          1     0.9511          1 
  19      rs173230   0.003709   0.005056          1          1          1          1     0.9511          1 
  19    rs11305442   0.003731   0.005085          1          1          1          1     0.9511          1 
  19    rs12327886   0.003731   0.005085          1          1          1          1     0.9511          1 
  19   rs140484766   0.003806   0.005181          1          1          1          1     0.9511          1 
  19     rs3105701   0.004214   0.005704          1          1          1          1     0.9511          1 
  19    rs56075808   0.004516    0.00609          1          1          1          1     0.9511          1 
  19    rs62123354   0.004516    0.00609          1          1          1          1     0.9511          1 
  19    rs62123355   0.004516    0.00609          1          1          1          1     0.9511          1 
  19    rs62123356   0.004516    0.00609          1          1          1          1     0.9511          1 
  19    rs62123357   0.004516    0.00609          1          1          1          1     0.9511          1 
  19    rs62123358   0.004516    0.00609          1          1          1          1     0.9511          1 
  19    rs62123359   0.004516    0.00609          1          1          1          1     0.9511          1 
  19    rs56158821   0.004516    0.00609          1          1          1          1     0.9511          1 
  19    rs11667319   0.004516    0.00609          1          1          1          1     0.9511          1 
  19    rs11673107   0.004516    0.00609          1          1          1          1     0.9511          1 
  19   rs113364251   0.004516    0.00609          1          1          1          1     0.9511          1 
  19   rs112552841   0.004516    0.00609          1          1          1          1     0.9511          1 
  19    rs62124460   0.004516    0.00609          1          1          1          1     0.9511          1 
  19    rs75668894   0.004516    0.00609          1          1          1          1     0.9511          1 
  19    rs10423989   0.004516    0.00609          1          1          1          1     0.9511          1 
  19    rs12460591   0.004516    0.00609          1          1          1          1     0.9511          1 
  19    rs12460597   0.004516    0.00609          1          1          1          1     0.9511          1 
  19    rs12463194   0.004516    0.00609          1          1          1          1     0.9511          1 
  19    rs12463212   0.004516    0.00609          1          1          1          1     0.9511          1 
  19    rs55858841   0.004516    0.00609          1          1          1          1     0.9511          1 
  19    rs62124520   0.004516    0.00609          1          1          1          1     0.9511          1 
  19    rs10420779   0.004516    0.00609          1          1          1          1     0.9511          1 
  19    rs10426282   0.004516    0.00609          1          1          1          1     0.9511          1 
  19    rs10405419   0.004516    0.00609          1          1          1          1     0.9511          1 
  19     rs9329377   0.004516    0.00609          1          1          1          1     0.9511          1 
  19    rs10424133   0.004722   0.006352          1          1          1          1     0.9511          1 
  19   rs115375098   0.004862   0.006529          1          1          1          1     0.9511          1 
  19   rs368884266   0.004946   0.006637          1          1          1          1     0.9511          1 
  19   rs202221910   0.005598   0.007461          1          1          1          1     0.9511          1 
  19      rs370209   0.005617   0.007484          1          1          1          1     0.9511          1 
  19   rs587697901    0.00571   0.007601          1          1          1          1     0.9511          1 
  19   rs587755852    0.00571   0.007601          1          1          1          1     0.9511          1 
  19   rs557406319   0.005761   0.007665          1          1          1          1     0.9511          1 
  19   rs550370461   0.005761   0.007665          1          1          1          1     0.9511          1 
  19     rs2228138   0.005919   0.007863          1          1          1          1     0.9511          1 
  19     rs4996973   0.005919   0.007863          1          1          1          1     0.9511          1 
  19     rs4996972   0.005919   0.007863          1          1          1          1     0.9511          1 
  19    rs28364072   0.005919   0.007863          1          1          1          1     0.9511          1 
  19    rs56313992   0.005977   0.007936          1          1          1          1     0.9511          1 
  19    rs10407881   0.006074   0.008058          1          1          1          1     0.9511          1 
  19      rs274796   0.006097   0.008087          1          1          1          1     0.9511          1 
  19     rs1651879   0.006173   0.008181          1          1          1          1     0.9511          1 
  19     rs7250235   0.006191   0.008204          1          1          1          1     0.9511          1 
  19   rs144397254   0.006511   0.008605          1          1          1          1     0.9511          1 
  19   rs570005155   0.006557   0.008661          1          1          1          1     0.9511          1 
  19   rs112910547    0.00657   0.008678          1          1          1          1     0.9511          1 
  19    rs55698874   0.006689   0.008827          1          1          1          1     0.9511          1 
  19     rs1047598   0.006689   0.008827          1          1          1          1     0.9511          1 
  19   rs112382677   0.006703   0.008844          1          1          1          1     0.9511          1 
  19     rs4804312   0.006852   0.009029          1          1          1          1     0.9511          1 
  19   rs150933933   0.006864   0.009044          1          1          1          1     0.9511          1 
  19    rs75360060    0.00696   0.009164          1          1          1          1     0.9511          1 
  19    rs74342709    0.00696   0.009164          1          1          1          1     0.9511          1 
  19    rs79534730    0.00696   0.009164          1          1          1          1     0.9511          1 
  19    rs75461488    0.00719   0.009449          1          1          1          1     0.9511          1 
  19   rs570927397   0.007276   0.009556          1          1          1          1     0.9511          1 
  19     rs4395187   0.007277   0.009557          1          1          1          1     0.9511          1 
  19      rs168348   0.007548   0.009893          1          1          1          1     0.9511          1 
  19    rs67978409   0.007639    0.01001          1          1          1          1     0.9511          1 
  19    rs59174308   0.007669    0.01004          1          1          1          1     0.9511          1 
  19   rs112885461   0.007698    0.01008          1          1          1          1     0.9511          1 
  19    rs59145526   0.007698    0.01008          1          1          1          1     0.9511          1 
  19    rs79127960   0.007885    0.01031          1          1          1          1     0.9511          1 
  19   rs117405190   0.007906    0.01034          1          1          1          1     0.9511          1 
  19    rs12975181   0.007906    0.01034          1          1          1          1     0.9511          1 
  19      rs552371   0.008232    0.01074          1          1          1          1     0.9511          1 
  19      rs512940   0.008232    0.01074          1          1          1          1     0.9511          1 
  19      rs580456   0.008232    0.01074          1          1          1          1     0.9511          1 
  19      rs542419   0.008232    0.01074          1          1          1          1     0.9511          1 
  19   rs116642666   0.008253    0.01076          1          1          1          1     0.9511          1 
  19   rs551492230   0.008407    0.01095          1          1          1          1     0.9511          1 
  19     rs2972583   0.008774     0.0114          1          1          1          1     0.9511          1 
  19    rs73924359   0.008804    0.01144          1          1          1          1     0.9511          1 
  19    rs58003878   0.009087    0.01179          1          1          1          1     0.9511          1 
  19    rs73493685   0.009215    0.01194          1          1          1          1     0.9511          1 
  19    rs12980486   0.009269    0.01201          1          1          1          1     0.9511          1 
  19     rs5826921   0.009311    0.01206          1          1          1          1     0.9511          1 
  19     rs3760746   0.009403    0.01217          1          1          1          1     0.9511          1 
  19    rs11878563   0.009403    0.01217          1          1          1          1     0.9511          1 
  19     rs8103562   0.009403    0.01217          1          1          1          1     0.9511          1 
  19    rs11881860   0.009403    0.01217          1          1          1          1     0.9511          1 
  19    rs11881912   0.009403    0.01217          1          1          1          1     0.9511          1 
  19    rs62123257   0.009403    0.01217          1          1          1          1     0.9511          1 
  19    rs60015866   0.009605    0.01242          1          1          1          1     0.9511          1 
  19   rs114489799   0.009627    0.01245          1          1          1          1     0.9511          1 
  19    rs59996701   0.009627    0.01245          1          1          1          1     0.9511          1 
  19   rs140101087   0.009627    0.01245          1          1          1          1     0.9511          1 
  19   rs114987286   0.009627    0.01245          1          1          1          1     0.9511          1 
  19    rs80329663   0.009627    0.01245          1          1          1          1     0.9511          1 
  19   rs115660924   0.009627    0.01245          1          1          1          1     0.9511          1 
  19   rs144101466   0.009627    0.01245          1          1          1          1     0.9511          1 
  19   rs114297580   0.009627    0.01245          1          1          1          1     0.9511          1 
  19   rs142905426   0.009627    0.01245          1          1          1          1     0.9511          1 
  19    rs78909912   0.009627    0.01245          1          1          1          1     0.9511          1 
  19    rs77750510   0.009627    0.01245          1          1          1          1     0.9511          1 
  19    rs79512178   0.009627    0.01245          1          1          1          1     0.9511          1 
  19    rs57117157   0.009627    0.01245          1          1          1          1     0.9511          1 
  19    rs76774936   0.009627    0.01245          1          1          1          1     0.9511          1 
  19   rs142520289   0.009627    0.01245          1          1          1          1     0.9511          1 
  19     rs4807831   0.009698    0.01253          1          1          1          1     0.9511          1 
  19    rs77901925   0.009854    0.01272          1          1          1          1     0.9511          1 
  19     rs3097184    0.00987    0.01274          1          1          1          1     0.9511          1 
  19     rs1808537    0.00987    0.01274          1          1          1          1     0.9511          1 
  19    rs12151097    0.00987    0.01274          1          1          1          1     0.9511          1 
  19    rs12151146    0.00987    0.01274          1          1          1          1     0.9511          1 
  19     rs2913959    0.00987    0.01274          1          1          1          1     0.9511          1 
  19     rs3097185    0.00987    0.01274          1          1          1          1     0.9511          1 
  19     rs2972579    0.00987    0.01274          1          1          1          1     0.9511          1 
  19     rs2972580    0.00987    0.01274          1          1          1          1     0.9511          1 
  19     rs2913961    0.00987    0.01274          1          1          1          1     0.9511          1 
  19    rs11882769    0.01005    0.01296          1          1          1          1     0.9511          1 
  19   rs185767679    0.01012    0.01304          1          1          1          1     0.9511          1 
  19    rs77828133    0.01017    0.01311          1          1          1          1     0.9511          1 
  19     rs2562717    0.01018    0.01312          1          1          1          1     0.9511          1 
  19    rs12460997    0.01021    0.01315          1          1          1          1     0.9511          1 
  19      rs571497    0.01028    0.01324          1          1          1          1     0.9511          1 
  19   rs578235561    0.01029    0.01325          1          1          1          1     0.9511          1 
  19   rs112972206    0.01031    0.01328          1          1          1          1     0.9511          1 
  19     rs8100070    0.01033     0.0133          1          1          1          1     0.9511          1 
  19    rs56244281    0.01059    0.01362          1          1          1          1     0.9511          1 
  19   rs111511429     0.0107    0.01375          1          1          1          1     0.9511          1 
  19   rs116102400     0.0107    0.01375          1          1          1          1     0.9511          1 
  19   rs571174580    0.01072    0.01378          1          1          1          1     0.9511          1 
  19    rs60970422    0.01094    0.01404          1          1          1          1     0.9511          1 
  19   rs114831913    0.01123    0.01439          1          1          1          1     0.9511          1 
  19   rs555823706    0.01123    0.01439          1          1          1          1     0.9511          1 
  19     rs8103609    0.01125    0.01442          1          1          1          1     0.9511          1 
  19     rs4807870    0.01129    0.01446          1          1          1          1     0.9511          1 
  19      rs872664    0.01147    0.01468          1          1          1          1     0.9511          1 
  19   rs189422266    0.01159    0.01483          1          1          1          1     0.9511          1 
  19   rs543193752    0.01161    0.01486          1          1          1          1     0.9511          1 
  19    rs12609642    0.01163    0.01488          1          1          1          1     0.9511          1 
  19     rs2081195    0.01163    0.01488          1          1          1          1     0.9511          1 
  19    rs62110713    0.01164    0.01489          1          1          1          1     0.9511          1 
  19    rs10413643      0.012    0.01532          1          1          1          1     0.9511          1 
  19    rs11260012    0.01205    0.01539          1          1          1          1     0.9511          1 
  19     rs8110612    0.01218    0.01554          1          1          1          1     0.9511          1 
  19   rs369684837    0.01218    0.01554          1          1          1          1     0.9511          1 
  19   rs148705082    0.01224    0.01561          1          1          1          1     0.9511          1 
  19    rs10418534    0.01232    0.01571          1          1          1          1     0.9511          1 
  19     rs4072910    0.01239     0.0158          1          1          1          1     0.9511          1 
  19   rs112938203    0.01251    0.01594          1          1          1          1     0.9511          1 
  19     rs1531548    0.01251    0.01594          1          1          1          1     0.9511          1 
  19     rs7246376    0.01251    0.01594          1          1          1          1     0.9511          1 
  19       rs42316    0.01254    0.01597          1          1          1          1     0.9511          1 
  19    rs57130603    0.01276    0.01623          1          1          1          1     0.9511          1 
  19   rs148970559    0.01276    0.01623          1          1          1          1     0.9511          1 
  19    rs56684959    0.01276    0.01623          1          1          1          1     0.9511          1 
  19      rs778974    0.01287    0.01637          1          1          1          1     0.9511          1 
  19    rs58013530    0.01288    0.01638          1          1          1          1     0.9511          1 
  19     rs2043837    0.01295    0.01647          1          1          1          1     0.9511          1 
  19    rs12610475    0.01303    0.01656          1          1          1          1     0.9511          1 
  19   rs112415550    0.01311    0.01665          1          1          1          1     0.9511          1 
  19     rs2061775    0.01322    0.01678          1          1          1          1     0.9511          1 
  19   rs143474417    0.01323     0.0168          1          1          1          1     0.9511          1 
  19   rs114265483    0.01326    0.01684          1          1          1          1     0.9511          1 
  19   rs141891210    0.01334    0.01693          1          1          1          1     0.9511          1 
  19    rs11883387    0.01343    0.01704          1          1          1          1     0.9511          1 
  19     rs8108232    0.01357    0.01721          1          1          1          1     0.9511          1 
  19    rs11672616    0.01398     0.0177          1          1          1          1     0.9511          1 
  19     rs2047139    0.01402    0.01775          1          1          1          1     0.9511          1 
  19    rs11882213    0.01437    0.01816          1          1          1          1     0.9511          1 
  19    rs80192003    0.01438    0.01818          1          1          1          1     0.9511          1 
  19    rs76824413    0.01445    0.01825          1          1          1          1     0.9511          1 
  19    rs56357015    0.01445    0.01825          1          1          1          1     0.9511          1 
  19    rs58600725    0.01445    0.01825          1          1          1          1     0.9511          1 
  19    rs34882599    0.01445    0.01825          1          1          1          1     0.9511          1 
  19    rs35805499    0.01445    0.01825          1          1          1          1     0.9511          1 
  19    rs61324102    0.01445    0.01825          1          1          1          1     0.9511          1 
  19   rs200063392    0.01445    0.01825          1          1          1          1     0.9511          1 
  19    rs35954420    0.01445    0.01825          1          1          1          1     0.9511          1 
  19    rs34951221    0.01445    0.01825          1          1          1          1     0.9511          1 
  19    rs35921610    0.01445    0.01825          1          1          1          1     0.9511          1 
  19    rs34737362    0.01445    0.01825          1          1          1          1     0.9511          1 
  19    rs36042114    0.01445    0.01825          1          1          1          1     0.9511          1 
  19    rs73506515    0.01445    0.01825          1          1          1          1     0.9511          1 
  19   rs112729727    0.01445    0.01825          1          1          1          1     0.9511          1 
  19   rs113765639    0.01445    0.01825          1          1          1          1     0.9511          1 
  19   rs113161408    0.01445    0.01825          1          1          1          1     0.9511          1 
  19    rs73921517    0.01445    0.01825          1          1          1          1     0.9511          1 
  19    rs73921519    0.01445    0.01825          1          1          1          1     0.9511          1 
  19    rs66683559    0.01445    0.01825          1          1          1          1     0.9511          1 
  19    rs73921520    0.01445    0.01825          1          1          1          1     0.9511          1 
  19    rs55933885    0.01445    0.01825          1          1          1          1     0.9511          1 
  19    rs55823831    0.01445    0.01825          1          1          1          1     0.9511          1 
  19    rs55662346    0.01445    0.01825          1          1          1          1     0.9511          1 
  19    rs56994937    0.01445    0.01825          1          1          1          1     0.9511          1 
  19   rs113921198    0.01445    0.01825          1          1          1          1     0.9511          1 
  19   rs112823730    0.01445    0.01825          1          1          1          1     0.9511          1 
  19    rs35381137    0.01445    0.01825          1          1          1          1     0.9511          1 
  19    rs79024319    0.01445    0.01825          1          1          1          1     0.9511          1 
  19    rs76971274    0.01445    0.01825          1          1          1          1     0.9511          1 
  19   rs377487829    0.01445    0.01825          1          1          1          1     0.9511          1 
  19    rs35371613    0.01445    0.01825          1          1          1          1     0.9511          1 
  19    rs35387182    0.01445    0.01825          1          1          1          1     0.9511          1 
  19    rs34590744    0.01445    0.01825          1          1          1          1     0.9511          1 
  19    rs73489921    0.01445    0.01825          1          1          1          1     0.9511          1 
  19    rs35055364    0.01445    0.01825          1          1          1          1     0.9511          1 
  19    rs35522535    0.01445    0.01825          1          1          1          1     0.9511          1 
  19    rs56705009    0.01445    0.01825          1          1          1          1     0.9511          1 
  19    rs58342410    0.01445    0.01825          1          1          1          1     0.9511          1 
  19    rs57720845    0.01445    0.01825          1          1          1          1     0.9511          1 
  19    rs57638176    0.01445    0.01825          1          1          1          1     0.9511          1 
  19     rs5826993    0.01452    0.01834          1          1          1          1     0.9511          1 
  19      rs555836    0.01472    0.01858          1          1          1          1     0.9511          1 
  19    rs58437379     0.0148    0.01867          1          1          1          1     0.9511          1 
  19   rs368355739    0.01487    0.01876          1          1          1          1     0.9511          1 
  19   rs141928483    0.01499     0.0189          1          1          1          1     0.9511          1 
  19     rs8105046    0.01566     0.0197          1          1          1          1     0.9511          1 
  19    rs10418768    0.01585    0.01993          1          1          1          1     0.9511          1 
  19    rs16994314    0.01596    0.02005          1          1          1          1     0.9511          1 
  19   rs111481546    0.01596    0.02005          1          1          1          1     0.9511          1 
  19    rs73486582    0.01596    0.02005          1          1          1          1     0.9511          1 
  19    rs16994316    0.01596    0.02005          1          1          1          1     0.9511          1 
  19   rs114074298    0.01596    0.02005          1          1          1          1     0.9511          1 
  19   rs113851839    0.01596    0.02005          1          1          1          1     0.9511          1 
  19   rs111896090    0.01598    0.02008          1          1          1          1     0.9511          1 
  19    rs78235251    0.01611    0.02023          1          1          1          1     0.9511          1 
  19   rs115466690    0.01611    0.02023          1          1          1          1     0.9511          1 
  19   rs573493287    0.01625    0.02039          1          1          1          1     0.9511          1 
  19     rs8102202    0.01634     0.0205          1          1          1          1     0.9511          1 
  19     rs7260208    0.01638    0.02055          1          1          1          1     0.9511          1 
  19     rs4804077    0.01648    0.02067          1          1          1          1     0.9511          1 
  19    rs58970531    0.01648    0.02067          1          1          1          1     0.9511          1 
  19    rs58345519    0.01648    0.02067          1          1          1          1     0.9511          1 
  19    rs59535255    0.01648    0.02067          1          1          1          1     0.9511          1 
  19     rs4804078    0.01648    0.02067          1          1          1          1     0.9511          1 
  19   rs113595556    0.01648    0.02067          1          1          1          1     0.9511          1 
  19   rs141374359    0.01648    0.02067          1          1          1          1     0.9511          1 
  19    rs11085873    0.01648    0.02067          1          1          1          1     0.9511          1 
  19    rs75734496    0.01653    0.02073          1          1          1          1     0.9511          1 
  19    rs10419577    0.01669    0.02092          1          1          1          1     0.9511          1 
  19    rs62124519    0.01669    0.02092          1          1          1          1     0.9511          1 
  19     rs3055535    0.01708    0.02138          1          1          1          1     0.9511          1 
  19      rs534758    0.01709    0.02139          1          1          1          1     0.9511          1 
  19     rs8109789    0.01712    0.02142          1          1          1          1     0.9511          1 
  19    rs11085197    0.01723    0.02156          1          1          1          1     0.9511          1 
  19    rs10906991    0.01766    0.02206          1          1          1          1     0.9511          1 
  19    rs10405423    0.01767    0.02207          1          1          1          1     0.9511          1 
  19    rs12611036     0.0177     0.0221          1          1          1          1     0.9511          1 
  19     rs2230208    0.01774    0.02216          1          1          1          1     0.9511          1 
  19   rs542351266    0.01774    0.02216          1          1          1          1     0.9511          1 
  19   rs562044198    0.01774    0.02216          1          1          1          1     0.9511          1 
  19     rs2230207    0.01774    0.02216          1          1          1          1     0.9511          1 
  19    rs11569448    0.01774    0.02216          1          1          1          1     0.9511          1 
  19    rs11569446    0.01774    0.02216          1          1          1          1     0.9511          1 
  19    rs60747136    0.01774    0.02216          1          1          1          1     0.9511          1 
  19     rs3852880    0.01776    0.02218          1          1          1          1     0.9511          1 
  19     rs4807086    0.01776    0.02218          1          1          1          1     0.9511          1 
  19      rs683729     0.0178    0.02222          1          1          1          1     0.9511          1 
  19     rs2918315    0.01781    0.02223          1          1          1          1     0.9511          1 
  19     rs8111202    0.01798    0.02244          1          1          1          1     0.9511          1 
  19   rs541521794    0.01808    0.02256          1          1          1          1     0.9511          1 
  19   rs561689576    0.01815    0.02264          1          1          1          1     0.9511          1 
  19      rs586551    0.01819    0.02269          1          1          1          1     0.9511          1 
  19      rs491748    0.01819    0.02269          1          1          1          1     0.9511          1 
  19    rs34651329    0.01819    0.02269          1          1          1          1     0.9511          1 
  19    rs34670051    0.01819    0.02269          1          1          1          1     0.9511          1 
  19    rs12459908    0.01819    0.02269          1          1          1          1     0.9511          1 
  19    rs67390230    0.01819    0.02269          1          1          1          1     0.9511          1 
  19    rs35896812    0.01819    0.02269          1          1          1          1     0.9511          1 
  19    rs12460386    0.01819    0.02269          1          1          1          1     0.9511          1 
  19    rs12460390    0.01819    0.02269          1          1          1          1     0.9511          1 
  19    rs12460411    0.01819    0.02269          1          1          1          1     0.9511          1 
  19    rs12459016    0.01819    0.02269          1          1          1          1     0.9511          1 
  19      rs574663    0.01819    0.02269          1          1          1          1     0.9511          1 
  19      rs577219    0.01819    0.02269          1          1          1          1     0.9511          1 
  19   rs200891036    0.01835    0.02287          1          1          1          1     0.9511          1 
  19    rs10415518    0.01841    0.02295          1          1          1          1     0.9511          1 
  19   rs150375695    0.01854    0.02309          1          1          1          1     0.9511          1 
  19    rs73923395     0.0188     0.0234          1          1          1          1     0.9511          1 
  19   rs144367040     0.0188     0.0234          1          1          1          1     0.9511          1 
  19    rs79679757     0.0188     0.0234          1          1          1          1     0.9511          1 
  19     rs8102913     0.0188     0.0234          1          1          1          1     0.9511          1 
  19     rs1663802    0.01905    0.02369          1          1          1          1     0.9511          1 
  19   rs538854889    0.01929    0.02397          1          1          1          1     0.9511          1 
  19      rs171093     0.0193    0.02399          1          1          1          1     0.9511          1 
  19      rs344589     0.0193    0.02399          1          1          1          1     0.9511          1 
  19    rs11569398    0.01947    0.02418          1          1          1          1     0.9511          1 
  19    rs11569396    0.01947    0.02418          1          1          1          1     0.9511          1 
  19   rs180916589    0.01964    0.02438          1          1          1          1     0.9511          1 
  19   rs185193243    0.01964    0.02438          1          1          1          1     0.9511          1 
  19      rs494642    0.01965     0.0244          1          1          1          1     0.9511          1 
  19    rs58787852    0.01966    0.02441          1          1          1          1     0.9511          1 
  19     rs7252003    0.01975    0.02451          1          1          1          1     0.9511          1 
  19    rs71174998    0.01976    0.02452          1          1          1          1     0.9511          1 
  19   rs202176139    0.01992    0.02471          1          1          1          1     0.9511          1 
  19    rs57452891    0.01999     0.0248          1          1          1          1     0.9511          1 
  19    rs62113418    0.02001    0.02481          1          1          1          1     0.9511          1 
  19    rs60305400    0.02001    0.02481          1          1          1          1     0.9511          1 
  19    rs62113419    0.02001    0.02481          1          1          1          1     0.9511          1 
  19   rs202242140    0.02001    0.02481          1          1          1          1     0.9511          1 
  19     rs4134856    0.02001    0.02481          1          1          1          1     0.9511          1 
  19    rs56659558    0.02001    0.02481          1          1          1          1     0.9511          1 
  19    rs73924408    0.02001    0.02481          1          1          1          1     0.9511          1 
  19   rs114359914    0.02001    0.02481          1          1          1          1     0.9511          1 
  19    rs73924410    0.02001    0.02481          1          1          1          1     0.9511          1 
  19    rs73924412    0.02001    0.02481          1          1          1          1     0.9511          1 
  19    rs73924413    0.02001    0.02481          1          1          1          1     0.9511          1 
  19    rs75441356    0.02001    0.02481          1          1          1          1     0.9511          1 
  19    rs78950768    0.02001    0.02481          1          1          1          1     0.9511          1 
  19   rs139517792    0.02001    0.02481          1          1          1          1     0.9511          1 
  19   rs191732900    0.02001    0.02481          1          1          1          1     0.9511          1 
  19     rs7250254    0.02018    0.02501          1          1          1          1     0.9511          1 
  19     rs7253794    0.02018    0.02501          1          1          1          1     0.9511          1 
  19     rs4807877    0.02018    0.02501          1          1          1          1     0.9511          1 
  19    rs60507991    0.02018    0.02501          1          1          1          1     0.9511          1 
  19    rs57928945    0.02018    0.02501          1          1          1          1     0.9511          1 
  19     rs8113328    0.02018    0.02501          1          1          1          1     0.9511          1 
  19    rs12710100    0.02046    0.02534          1          1          1          1     0.9511          1 
  19    rs11666866    0.02075    0.02568          1          1          1          1     0.9511          1 
  19    rs34244580    0.02089    0.02585          1          1          1          1     0.9511          1 
  19   rs200143462    0.02101    0.02599          1          1          1          1     0.9511          1 
  19    rs62123345    0.02121    0.02622          1          1          1          1     0.9511          1 
  19   rs201673980    0.02121    0.02622          1          1          1          1     0.9511          1 
  19   rs141138526    0.02128     0.0263          1          1          1          1     0.9511          1 
  19   rs572240648    0.02152    0.02658          1          1          1          1     0.9511          1 
  19    rs34070649    0.02163    0.02671          1          1          1          1     0.9511          1 
  19    rs12980251    0.02163    0.02671          1          1          1          1     0.9511          1 
  19    rs34593851    0.02163    0.02671          1          1          1          1     0.9511          1 
  19    rs34367204    0.02163    0.02671          1          1          1          1     0.9511          1 
  19    rs35899557    0.02163    0.02671          1          1          1          1     0.9511          1 
  19   rs138501563    0.02163    0.02671          1          1          1          1     0.9511          1 
  19    rs74178113    0.02163    0.02671          1          1          1          1     0.9511          1 
  19    rs34788887    0.02163    0.02671          1          1          1          1     0.9511          1 
  19    rs11671305     0.0217    0.02679          1          1          1          1     0.9511          1 
  19    rs11085759     0.0217    0.02679          1          1          1          1     0.9511          1 
  19    rs78736229    0.02176    0.02686          1          1          1          1     0.9511          1 
  19   rs138419778    0.02176    0.02686          1          1          1          1     0.9511          1 
  19    rs79519121    0.02176    0.02686          1          1          1          1     0.9511          1 
  19   rs199694952    0.02176    0.02686          1          1          1          1     0.9511          1 
  19    rs78859616    0.02176    0.02686          1          1          1          1     0.9511          1 
  19   rs141573296    0.02176    0.02686          1          1          1          1     0.9511          1 
  19    rs10422773     0.0218    0.02691          1          1          1          1     0.9511          1 
  19     rs7256298    0.02191    0.02703          1          1          1          1     0.9511          1 
  19     rs7248939    0.02209    0.02724          1          1          1          1     0.9511          1 
  19    rs59149515    0.02215    0.02731          1          1          1          1     0.9511          1 
  19    rs10422991    0.02215    0.02731          1          1          1          1     0.9511          1 
  19     rs6511894    0.02215    0.02731          1          1          1          1     0.9511          1 
  19    rs73494602    0.02215    0.02731          1          1          1          1     0.9511          1 
  19    esv3643629    0.02215    0.02731          1          1          1          1     0.9511          1 
  19   rs544661795    0.02215    0.02731          1          1          1          1     0.9511          1 
  19   rs560005040    0.02215    0.02731          1          1          1          1     0.9511          1 
  19   rs540074087    0.02226    0.02743          1          1          1          1     0.9511          1 
  19   rs587679479    0.02233    0.02752          1          1          1          1     0.9511          1 
  19    rs73920224    0.02241    0.02761          1          1          1          1     0.9511          1 
  19   rs144645256    0.02241    0.02761          1          1          1          1     0.9511          1 
  19   rs146001938    0.02244    0.02764          1          1          1          1     0.9511          1 
  19    rs56285221    0.02269    0.02794          1          1          1          1     0.9511          1 
  19     rs4804280     0.0227    0.02795          1          1          1          1     0.9511          1 
  19     rs1645800    0.02287    0.02814          1          1          1          1     0.9511          1 
  19     rs6510865    0.02293    0.02822          1          1          1          1     0.9511          1 
  19    rs57796367    0.02296    0.02825          1          1          1          1     0.9511          1 
  19    rs35899614    0.02303    0.02833          1          1          1          1     0.9511          1 
  19     rs3786689    0.02313    0.02844          1          1          1          1     0.9511          1 
  19   rs141592634    0.02313    0.02844          1          1          1          1     0.9511          1 
  19   rs111067254    0.02342    0.02879          1          1          1          1     0.9511          1 
  19    rs57867330    0.02362    0.02902          1          1          1          1     0.9511          1 
  19    rs68119574    0.02362    0.02902          1          1          1          1     0.9511          1 
  19    rs12150912    0.02387     0.0293          1          1          1          1     0.9511          1 
  19    rs79106014    0.02406    0.02952          1          1          1          1     0.9511          1 
  19    rs10414323    0.02418    0.02966          1          1          1          1     0.9511          1 
  19    rs59337126    0.02438     0.0299          1          1          1          1     0.9511          1 
  19     rs2232778    0.02438     0.0299          1          1          1          1     0.9511          1 
  19     rs2927707    0.02438     0.0299          1          1          1          1     0.9511          1 
  19     rs2972570    0.02438     0.0299          1          1          1          1     0.9511          1 
  19     rs2241590    0.02438     0.0299          1          1          1          1     0.9511          1 
  19     rs1057232    0.02438     0.0299          1          1          1          1     0.9511          1 
  19      rs732217    0.02438     0.0299          1          1          1          1     0.9511          1 
  19     rs2972572    0.02438     0.0299          1          1          1          1     0.9511          1 
  19     rs2972574    0.02438     0.0299          1          1          1          1     0.9511          1 
  19     rs3965185    0.02438     0.0299          1          1          1          1     0.9511          1 
  19     rs3111569    0.02438     0.0299          1          1          1          1     0.9511          1 
  19     rs2241589    0.02438     0.0299          1          1          1          1     0.9511          1 
  19      rs710949    0.02438     0.0299          1          1          1          1     0.9511          1 
  19     rs2913957    0.02438     0.0299          1          1          1          1     0.9511          1 
  19    rs60347693    0.02444    0.02997          1          1          1          1     0.9511          1 
  19    rs76046311    0.02444    0.02997          1          1          1          1     0.9511          1 
  19    rs74694619    0.02444    0.02997          1          1          1          1     0.9511          1 
  19   rs147736951    0.02444    0.02997          1          1          1          1     0.9511          1 
  19     rs8108323    0.02444    0.02997          1          1          1          1     0.9511          1 
  19   rs551042250    0.02444    0.02997          1          1          1          1     0.9511          1 
  19   rs201259088    0.02474    0.03031          1          1          1          1     0.9511          1 
  19    rs60329214    0.02484    0.03043          1          1          1          1     0.9511          1 
  19     rs3097293    0.02493    0.03053          1          1          1          1     0.9511          1 
  19      rs731773    0.02503    0.03064          1          1          1          1     0.9511          1 
  19    rs71942694    0.02503    0.03064          1          1          1          1     0.9511          1 
  19     rs2302222    0.02503    0.03064          1          1          1          1     0.9511          1 
  19    rs12984893    0.02503    0.03064          1          1          1          1     0.9511          1 
  19    rs12974931    0.02503    0.03064          1          1          1          1     0.9511          1 
  19     rs4804775    0.02503    0.03065          1          1          1          1     0.9511          1 
  19     rs4804777    0.02503    0.03065          1          1          1          1     0.9511          1 
  19    rs62126590    0.02503    0.03065          1          1          1          1     0.9511          1 
  19   rs113846482     0.0251    0.03073          1          1          1          1     0.9511          1 
  19    rs55790431     0.0252    0.03084          1          1          1          1     0.9511          1 
  19   rs116185247    0.02524    0.03088          1          1          1          1     0.9511          1 
  19    rs11880811    0.02527    0.03092          1          1          1          1     0.9511          1 
  19    rs62111319    0.02536    0.03103          1          1          1          1     0.9511          1 
  19    rs45474094    0.02536    0.03103          1          1          1          1     0.9511          1 
  19    rs10412724    0.02536    0.03103          1          1          1          1     0.9511          1 
  19    rs62111321    0.02536    0.03103          1          1          1          1     0.9511          1 
  19   rs200067597    0.02543     0.0311          1          1          1          1     0.9511          1 
  19    rs35028797    0.02543     0.0311          1          1          1          1     0.9511          1 
  19    rs73923386    0.02547    0.03115          1          1          1          1     0.9511          1 
  19     rs8111379    0.02547    0.03115          1          1          1          1     0.9511          1 
  19    rs76910551    0.02547    0.03115          1          1          1          1     0.9511          1 
  19    rs35800262    0.02549    0.03117          1          1          1          1     0.9511          1 
  19    rs12985470    0.02549    0.03117          1          1          1          1     0.9511          1 
  19   rs200110031    0.02555    0.03124          1          1          1          1     0.9511          1 
  19    rs73923387    0.02567    0.03139          1          1          1          1     0.9511          1 
  19    rs73923388    0.02567    0.03139          1          1          1          1     0.9511          1 
  19   rs145412013    0.02572    0.03143          1          1          1          1     0.9511          1 
  19   rs551100583    0.02588    0.03162          1          1          1          1     0.9511          1 
  19   rs113911646    0.02588    0.03162          1          1          1          1     0.9511          1 
  19   rs112674731    0.02588    0.03162          1          1          1          1     0.9511          1 
  19   rs147468770    0.02588    0.03162          1          1          1          1     0.9511          1 
  19   rs201495932    0.02609    0.03187          1          1          1          1     0.9511          1 
  19     rs8101843    0.02613    0.03192          1          1          1          1     0.9511          1 
  19     rs7257359    0.02613    0.03192          1          1          1          1     0.9511          1 
  19    rs28614180    0.02613    0.03192          1          1          1          1     0.9511          1 
  19    rs58335327    0.02617    0.03195          1          1          1          1     0.9511          1 
  19     rs2047140    0.02646    0.03229          1          1          1          1     0.9511          1 
  19    rs73546595    0.02715    0.03308          1          1          1          1     0.9511          1 
  19   rs115502682     0.0272    0.03314          1          1          1          1     0.9511          1 
  19    rs61738474     0.0272    0.03314          1          1          1          1     0.9511          1 
  19   rs115192981     0.0272    0.03314          1          1          1          1     0.9511          1 
  19   rs142281488     0.0272    0.03314          1          1          1          1     0.9511          1 
  19   rs140649400    0.02723    0.03318          1          1          1          1     0.9511          1 
  19     rs2607126    0.02737    0.03334          1          1          1          1     0.9511          1 
  19      rs673320    0.02737    0.03334          1          1          1          1     0.9511          1 
  19    rs11333815    0.02737    0.03334          1          1          1          1     0.9511          1 
  19     rs7247509    0.02737    0.03334          1          1          1          1     0.9511          1 
  19     rs1674149     0.0274    0.03338          1          1          1          1     0.9511          1 
  19     rs1674153     0.0274    0.03338          1          1          1          1     0.9511          1 
  19     rs1674155     0.0274    0.03338          1          1          1          1     0.9511          1 
  19     rs1678850     0.0274    0.03338          1          1          1          1     0.9511          1 
  19    rs62106025     0.0274    0.03338          1          1          1          1     0.9511          1 
  19     rs2637199     0.0274    0.03338          1          1          1          1     0.9511          1 
  19    rs77658524    0.02746    0.03344          1          1          1          1     0.9511          1 
  19    rs79877761    0.02747    0.03345          1          1          1          1     0.9511          1 
  19    rs61755866    0.02747    0.03345          1          1          1          1     0.9511          1 
  19   rs116122371    0.02759    0.03359          1          1          1          1     0.9511          1 
  19   rs150202376    0.02765    0.03366          1          1          1          1     0.9511          1 
  19     rs6603150    0.02767    0.03368          1          1          1          1     0.9511          1 
  19    rs34080680    0.02774    0.03376          1          1          1          1     0.9511          1 
  19    rs35407097    0.02774    0.03376          1          1          1          1     0.9511          1 
  19    rs10424782    0.02784    0.03387          1          1          1          1     0.9511          1 
  19   rs113752432     0.0279    0.03394          1          1          1          1     0.9511          1 
  19     rs4804298    0.02798    0.03403          1          1          1          1     0.9511          1 
  19      rs434364    0.02802    0.03408          1          1          1          1     0.9511          1 
  19    rs12986054    0.02806    0.03413          1          1          1          1     0.9511          1 
  19    rs73488463     0.0281    0.03418          1          1          1          1     0.9511          1 
  19    rs76421907     0.0284    0.03452          1          1          1          1     0.9511          1 
  19   rs144662598     0.0284    0.03452          1          1          1          1     0.9511          1 
  19    rs77548987     0.0284    0.03452          1          1          1          1     0.9511          1 
  19    rs79860019     0.0284    0.03452          1          1          1          1     0.9511          1 
  19    rs76528607     0.0284    0.03452          1          1          1          1     0.9511          1 
  19    rs78326104     0.0284    0.03452          1          1          1          1     0.9511          1 
  19    rs79236665     0.0284    0.03452          1          1          1          1     0.9511          1 
  19    rs79608435     0.0284    0.03452          1          1          1          1     0.9511          1 
  19    rs61324715     0.0286    0.03475          1          1          1          1     0.9511          1 
  19    rs74337797    0.02871    0.03487          1          1          1          1     0.9511          1 
  19    rs79444393    0.02871    0.03487          1          1          1          1     0.9511          1 
  19    rs78522267    0.02871    0.03487          1          1          1          1     0.9511          1 
  19     rs2303178    0.02877    0.03494          1          1          1          1     0.9511          1 
  19     rs7256500    0.02881    0.03498          1          1          1          1     0.9511          1 
  19      rs348392    0.02904    0.03525          1          1          1          1     0.9511          1 
  19     rs8105247    0.02922    0.03546          1          1          1          1     0.9511          1 
  19    rs10425093    0.02929    0.03553          1          1          1          1     0.9511          1 
  19    rs10406443    0.02929    0.03553          1          1          1          1     0.9511          1 
  19   rs146828458    0.02937    0.03563          1          1          1          1     0.9511          1 
  19    rs10411029    0.02949    0.03576          1          1          1          1     0.9511          1 
  19    rs73006091    0.02958    0.03587          1          1          1          1     0.9511          1 
  19   rs112753238    0.02966    0.03596          1          1          1          1     0.9511          1 
  19     rs1674033    0.02969    0.03599          1          1          1          1     0.9511          1 
  19    rs17159418     0.0298    0.03612          1          1          1          1     0.9511          1 
  19    rs12327709     0.0298    0.03612          1          1          1          1     0.9511          1 
  19    rs62111426    0.03019    0.03656          1          1          1          1     0.9511          1 
  19    rs77461030    0.03023    0.03661          1          1          1          1     0.9511          1 
  19    rs74677503    0.03023    0.03661          1          1          1          1     0.9511          1 
  19    rs78066839    0.03023    0.03661          1          1          1          1     0.9511          1 
  19   rs111274712    0.03023    0.03661          1          1          1          1     0.9511          1 
  19   rs145247204    0.03046    0.03687          1          1          1          1     0.9511          1 
  19   rs369374865     0.0305    0.03692          1          1          1          1     0.9511          1 
  19   rs141227959    0.03062    0.03706          1          1          1          1     0.9511          1 
  19    rs79598435    0.03062    0.03706          1          1          1          1     0.9511          1 
  19   rs143012390    0.03062    0.03706          1          1          1          1     0.9511          1 
  19     rs8104770    0.03068    0.03712          1          1          1          1     0.9511          1 
  19   rs145236508    0.03068    0.03712          1          1          1          1     0.9511          1 
  19      rs330881    0.03072    0.03717          1          1          1          1     0.9511          1 
  19      rs447684    0.03072    0.03717          1          1          1          1     0.9511          1 
  19     rs2016145    0.03075     0.0372          1          1          1          1     0.9511          1 
  19     rs7250651    0.03108    0.03758          1          1          1          1     0.9511          1 
  19     rs4527136    0.03108    0.03758          1          1          1          1     0.9511          1 
  19    rs57836279    0.03116    0.03766          1          1          1          1     0.9511          1 
  19      rs440993    0.03118    0.03769          1          1          1          1     0.9511          1 
  19   rs139741322    0.03146    0.03801          1          1          1          1     0.9511          1 
  19     rs2918299    0.03162    0.03819          1          1          1          1     0.9511          1 
  19     rs2967722    0.03164    0.03822          1          1          1          1     0.9511          1 
  19   rs144781072    0.03169    0.03827          1          1          1          1     0.9511          1 
  19    rs60984717    0.03172    0.03831          1          1          1          1     0.9511          1 
  19   rs532372618    0.03184    0.03844          1          1          1          1     0.9511          1 
  19     rs7250112    0.03194    0.03856          1          1          1          1     0.9511          1 
  19    rs10401786    0.03206     0.0387          1          1          1          1     0.9511          1 
  19   rs112991382    0.03211    0.03875          1          1          1          1     0.9511          1 
  19    rs73538630    0.03211    0.03875          1          1          1          1     0.9511          1 
  19   rs111856291    0.03211    0.03875          1          1          1          1     0.9511          1 
  19    rs73538641    0.03211    0.03875          1          1          1          1     0.9511          1 
  19    rs75784306    0.03211    0.03875          1          1          1          1     0.9511          1 
  19    rs73538652    0.03211    0.03875          1          1          1          1     0.9511          1 
  19    rs73546550    0.03211    0.03875          1          1          1          1     0.9511          1 
  19    rs58111488    0.03211    0.03875          1          1          1          1     0.9511          1 
  19    rs73546566    0.03211    0.03875          1          1          1          1     0.9511          1 
  19    rs57730736    0.03219    0.03885          1          1          1          1     0.9511          1 
  19     rs7258466     0.0322    0.03885          1          1          1          1     0.9511          1 
  19   rs561570798    0.03224     0.0389          1          1          1          1     0.9511          1 
  19     rs8100029    0.03228    0.03895          1          1          1          1     0.9511          1 
  19     rs8111248    0.03228    0.03895          1          1          1          1     0.9511          1 
  19      rs918617    0.03228    0.03895          1          1          1          1     0.9511          1 
  19    rs60482731    0.03228    0.03895          1          1          1          1     0.9511          1 
  19    rs17159415    0.03228    0.03895          1          1          1          1     0.9511          1 
  19    rs59454828    0.03228    0.03895          1          1          1          1     0.9511          1 
  19      rs489056    0.03247    0.03916          1          1          1          1     0.9511          1 
  19    rs59949136    0.03256    0.03926          1          1          1          1     0.9511          1 
  19      rs529929    0.03266    0.03937          1          1          1          1     0.9511          1 
  19      rs478755    0.03266    0.03937          1          1          1          1     0.9511          1 
  19    rs59799745    0.03271    0.03943          1          1          1          1     0.9511          1 
  19    rs60636658    0.03271    0.03943          1          1          1          1     0.9511          1 
  19    rs10401812    0.03271    0.03943          1          1          1          1     0.9511          1 
  19    rs80269300    0.03271    0.03943          1          1          1          1     0.9511          1 
  19   rs144829424    0.03271    0.03943          1          1          1          1     0.9511          1 
  19    rs58104113    0.03271    0.03943          1          1          1          1     0.9511          1 
  19    rs71941306    0.03276    0.03949          1          1          1          1     0.9511          1 
  19     rs4804299    0.03278    0.03951          1          1          1          1     0.9511          1 
  19    rs11465387    0.03336    0.04018          1          1          1          1     0.9511          1 
  19    rs62123298     0.0334    0.04022          1          1          1          1     0.9511          1 
  19    rs10424680    0.03369    0.04054          1          1          1          1     0.9511          1 
  19     rs8108791    0.03369    0.04054          1          1          1          1     0.9511          1 
  19    rs59918870    0.03369    0.04054          1          1          1          1     0.9511          1 
  19    rs45505598    0.03369    0.04054          1          1          1          1     0.9511          1 
  19     rs8110625    0.03369    0.04054          1          1          1          1     0.9511          1 
  19    rs11878263    0.03369    0.04054          1          1          1          1     0.9511          1 
  19    rs11880908    0.03369    0.04054          1          1          1          1     0.9511          1 
  19    rs62111318    0.03369    0.04054          1          1          1          1     0.9511          1 
  19   rs573939462    0.03381    0.04068          1          1          1          1     0.9511          1 
  19    rs10432321    0.03384    0.04072          1          1          1          1     0.9511          1 
  19    rs73490752    0.03384    0.04072          1          1          1          1     0.9511          1 
  19    rs73490755    0.03384    0.04072          1          1          1          1     0.9511          1 
  19    rs73490756    0.03384    0.04072          1          1          1          1     0.9511          1 
  19    rs28532116    0.03384    0.04072          1          1          1          1     0.9511          1 
  19    rs34261365    0.03387    0.04075          1          1          1          1     0.9511          1 
  19    rs28771971     0.0339    0.04079          1          1          1          1     0.9511          1 
  19     rs3042435    0.03414    0.04105          1          1          1          1     0.9511          1 
  19      rs368065    0.03414    0.04105          1          1          1          1     0.9511          1 
  19      rs685587    0.03414    0.04105          1          1          1          1     0.9511          1 
  19      rs526768    0.03414    0.04105          1          1          1          1     0.9511          1 
  19   rs139907459    0.03415    0.04106          1          1          1          1     0.9511          1 
  19      rs500914    0.03426     0.0412          1          1          1          1     0.9511          1 
  19     rs8112190    0.03428    0.04121          1          1          1          1     0.9511          1 
  19    rs10406487     0.0344    0.04135          1          1          1          1     0.9511          1 
  19     rs7260026    0.03451    0.04147          1          1          1          1     0.9511          1 
  19   rs112986420    0.03457    0.04154          1          1          1          1     0.9511          1 
  19   rs547007282     0.0346    0.04158          1          1          1          1     0.9511          1 
  19     rs7256795    0.03494    0.04196          1          1          1          1     0.9511          1 
  19     rs1638538    0.03495    0.04197          1          1          1          1     0.9511          1 
  19   rs112313778    0.03498      0.042          1          1          1          1     0.9511          1 
  19     rs8112929    0.03508    0.04212          1          1          1          1     0.9511          1 
  19   rs199866218     0.0351    0.04214          1          1          1          1     0.9511          1 
  19   rs145322928    0.03524     0.0423          1          1          1          1     0.9511          1 
  19   rs141232088    0.03544    0.04253          1          1          1          1     0.9511          1 
  19   rs115707087    0.03548    0.04257          1          1          1          1     0.9511          1 
  19    rs11259999    0.03551     0.0426          1          1          1          1     0.9511          1 
  19    rs10416592    0.03551     0.0426          1          1          1          1     0.9511          1 
  19    rs56228035    0.03558    0.04268          1          1          1          1     0.9511          1 
  19    rs12972418    0.03558    0.04268          1          1          1          1     0.9511          1 
  19   rs150189017    0.03561    0.04272          1          1          1          1     0.9511          1 
  19    rs10402176    0.03564    0.04275          1          1          1          1     0.9511          1 
  19   rs116264657    0.03565    0.04276          1          1          1          1     0.9511          1 
  19   rs144343857    0.03565    0.04276          1          1          1          1     0.9511          1 
  19      rs472709    0.03591    0.04305          1          1          1          1     0.9511          1 
  19     rs4804315    0.03593    0.04308          1          1          1          1     0.9511          1 
  19   rs200102051      0.036    0.04316          1          1          1          1     0.9511          1 
  19     rs2918302    0.03603     0.0432          1          1          1          1     0.9511          1 
  19     rs2967684    0.03603     0.0432          1          1          1          1     0.9511          1 
  19     rs2918301    0.03603     0.0432          1          1          1          1     0.9511          1 
  19     rs2967685    0.03603     0.0432          1          1          1          1     0.9511          1 
  19    rs11670067    0.03603     0.0432          1          1          1          1     0.9511          1 
  19    rs61154119    0.03603     0.0432          1          1          1          1     0.9511          1 
  19   rs140154668    0.03603     0.0432          1          1          1          1     0.9511          1 
  19   rs111065633    0.03603     0.0432          1          1          1          1     0.9511          1 
  19   rs145300825    0.03603     0.0432          1          1          1          1     0.9511          1 
  19   rs140153525    0.03603     0.0432          1          1          1          1     0.9511          1 
  19     rs2918306    0.03603     0.0432          1          1          1          1     0.9511          1 
  19     rs2967673    0.03603     0.0432          1          1          1          1     0.9511          1 
  19     rs1473280    0.03603     0.0432          1          1          1          1     0.9511          1 
  19     rs1473281    0.03603     0.0432          1          1          1          1     0.9511          1 
  19     rs2164983    0.03603     0.0432          1          1          1          1     0.9511          1 
  19   rs146366338    0.03603     0.0432          1          1          1          1     0.9511          1 
  19     rs2967675    0.03603     0.0432          1          1          1          1     0.9511          1 
  19     rs2967676    0.03603     0.0432          1          1          1          1     0.9511          1 
  19     rs2967677    0.03603     0.0432          1          1          1          1     0.9511          1 
  19     rs2918307    0.03603     0.0432          1          1          1          1     0.9511          1 
  19     rs2918308    0.03603     0.0432          1          1          1          1     0.9511          1 
  19     rs2918309    0.03603     0.0432          1          1          1          1     0.9511          1 
  19     rs7253377    0.03603     0.0432          1          1          1          1     0.9511          1 
  19      rs308200    0.03606    0.04323          1          1          1          1     0.9511          1 
  19   rs144977392    0.03611    0.04328          1          1          1          1     0.9511          1 
  19   rs115884237    0.03611    0.04328          1          1          1          1     0.9511          1 
  19   rs114461382    0.03611    0.04328          1          1          1          1     0.9511          1 
  19    rs12974739    0.03622    0.04341          1          1          1          1     0.9511          1 
  19    rs10417444    0.03622    0.04341          1          1          1          1     0.9511          1 
  19     rs2967624    0.03622    0.04341          1          1          1          1     0.9511          1 
  19    rs72620539    0.03637    0.04358          1          1          1          1     0.9511          1 
  19    rs78158288    0.03637    0.04358          1          1          1          1     0.9511          1 
  19    rs79188675    0.03638    0.04359          1          1          1          1     0.9511          1 
  19   rs587713205    0.03653    0.04376          1          1          1          1     0.9511          1 
  19      rs339400    0.03665    0.04389          1          1          1          1     0.9511          1 
  19    rs73488449    0.03674      0.044          1          1          1          1     0.9511          1 
  19   rs146903562    0.03674      0.044          1          1          1          1     0.9511          1 
  19    rs10413489    0.03682    0.04409          1          1          1          1     0.9511          1 
  19    rs10424521    0.03689    0.04417          1          1          1          1     0.9511          1 
  19    rs11569479    0.03695    0.04423          1          1          1          1     0.9511          1 
  19    rs11569470    0.03695    0.04423          1          1          1          1     0.9511          1 
  19   rs572068294    0.03697    0.04425          1          1          1          1     0.9511          1 
  19   rs200613225    0.03699    0.04428          1          1          1          1     0.9511          1 
  19   rs113900022    0.03708    0.04438          1          1          1          1     0.9511          1 
  19     rs2118706    0.03722    0.04453          1          1          1          1     0.9511          1 
  19   rs550865965    0.03726    0.04458          1          1          1          1     0.9511          1 
  19   rs186450569    0.03731    0.04464          1          1          1          1     0.9511          1 
  19    rs28599733    0.03732    0.04465          1          1          1          1     0.9511          1 
  19   rs114901840    0.03738    0.04471          1          1          1          1     0.9511          1 
  19   rs201127521    0.03747    0.04482          1          1          1          1     0.9511          1 
  19   rs189304471    0.03747    0.04482          1          1          1          1     0.9511          1 
  19      rs348361    0.03802    0.04544          1          1          1          1     0.9511          1 
  19    rs28402927    0.03808    0.04551          1          1          1          1     0.9511          1 
  19    rs28645424    0.03808    0.04551          1          1          1          1     0.9511          1 
  19     rs6510903    0.03808    0.04551          1          1          1          1     0.9511          1 
  19   rs111563044    0.03833    0.04579          1          1          1          1     0.9511          1 
  19    rs34124566    0.03839    0.04585          1          1          1          1     0.9511          1 
  19    rs10409055    0.03843     0.0459          1          1          1          1     0.9511          1 
  19    rs10409558    0.03843     0.0459          1          1          1          1     0.9511          1 
  19    rs11343905    0.03851    0.04599          1          1          1          1     0.9511          1 
  19    rs10408682    0.03851    0.04599          1          1          1          1     0.9511          1 
  19   rs112156119    0.03873    0.04624          1          1          1          1     0.9511          1 
  19   rs150322003    0.03874    0.04625          1          1          1          1     0.9511          1 
  19    rs59711330    0.03874    0.04625          1          1          1          1     0.9511          1 
  19     rs2561794    0.03881    0.04633          1          1          1          1     0.9511          1 
  19   rs114034910    0.03886    0.04638          1          1          1          1     0.9511          1 
  19    rs73923361    0.03886    0.04638          1          1          1          1     0.9511          1 
  19    rs58173840    0.03899    0.04653          1          1          1          1     0.9511          1 
  19    rs10412438    0.03908    0.04663          1          1          1          1     0.9511          1 
  19     rs7256646    0.03916    0.04671          1          1          1          1     0.9511          1 
  19      rs534464    0.03921    0.04677          1          1          1          1     0.9511          1 
  19      rs597582    0.03921    0.04677          1          1          1          1     0.9511          1 
  19      rs598023    0.03921    0.04677          1          1          1          1     0.9511          1 
  19      rs598028    0.03921    0.04677          1          1          1          1     0.9511          1 
  19      rs599330    0.03921    0.04677          1          1          1          1     0.9511          1 
  19      rs524530    0.03921    0.04677          1          1          1          1     0.9511          1 
  19   rs145540059    0.03925    0.04682          1          1          1          1     0.9511          1 
  19   rs146983888    0.03946    0.04706          1          1          1          1     0.9511          1 
  19     rs8106329    0.03946    0.04706          1          1          1          1     0.9511          1 
  19     rs8107359    0.03946    0.04706          1          1          1          1     0.9511          1 
  19     rs8107575    0.03946    0.04706          1          1          1          1     0.9511          1 
  19     rs8108758    0.03954    0.04715          1          1          1          1     0.9511          1 
  19    rs11879908    0.03954    0.04715          1          1          1          1     0.9511          1 
  19   rs142845256    0.03954    0.04715          1          1          1          1     0.9511          1 
  19    rs12979435    0.03954    0.04715          1          1          1          1     0.9511          1 
  19    rs11301602    0.03954    0.04715          1          1          1          1     0.9511          1 
  19     rs8106128    0.03954    0.04715          1          1          1          1     0.9511          1 
  19    rs74174401    0.03954    0.04715          1          1          1          1     0.9511          1 
  19    rs12461987    0.03954    0.04715          1          1          1          1     0.9511          1 
  19     rs8103463    0.03954    0.04715          1          1          1          1     0.9511          1 
  19    rs12462627    0.03954    0.04715          1          1          1          1     0.9511          1 
  19     rs1494124    0.03954    0.04715          1          1          1          1     0.9511          1 
  19     rs2172661    0.03954    0.04715          1          1          1          1     0.9511          1 
  19    rs80194034    0.03966    0.04728          1          1          1          1     0.9511          1 
  19    rs11085154     0.0397    0.04732          1          1          1          1     0.9511          1 
  19      rs451202    0.03975    0.04738          1          1          1          1     0.9511          1 
  19   rs375970041    0.03977     0.0474          1          1          1          1     0.9511          1 
  19    rs57776338    0.03982    0.04746          1          1          1          1     0.9511          1 
  19   rs530127619    0.03987    0.04752          1          1          1          1     0.9511          1 
  19    rs34764437    0.04019    0.04788          1          1          1          1     0.9511          1 
  19     rs8113276    0.04019    0.04788          1          1          1          1     0.9511          1 
  19    rs10403939    0.04022    0.04791          1          1          1          1     0.9511          1 
  19    rs12971756    0.04036    0.04806          1          1          1          1     0.9511          1 
  19    rs12982374    0.04044    0.04815          1          1          1          1     0.9511          1 
  19    rs73546588    0.04058    0.04831          1          1          1          1     0.9511          1 
  19    rs73548324    0.04058    0.04831          1          1          1          1     0.9511          1 
  19    rs74500071    0.04058    0.04831          1          1          1          1     0.9511          1 
  19    rs60236148    0.04058    0.04831          1          1          1          1     0.9511          1 
  19    rs61588476    0.04059    0.04832          1          1          1          1     0.9511          1 
  19    rs10403764    0.04059    0.04832          1          1          1          1     0.9511          1 
  19    rs12460279    0.04068    0.04843          1          1          1          1     0.9511          1 
  19     rs7252865    0.04068    0.04843          1          1          1          1     0.9511          1 
  19      rs348355    0.04069    0.04844          1          1          1          1     0.9511          1 
  19     rs1141221    0.04072    0.04847          1          1          1          1     0.9511          1 
  19     rs1141220    0.04072    0.04847          1          1          1          1     0.9511          1 
  19     rs2860185    0.04072    0.04847          1          1          1          1     0.9511          1 
  19     rs2860182    0.04072    0.04847          1          1          1          1     0.9511          1 
  19      rs348340    0.04078    0.04854          1          1          1          1     0.9511          1 
  19    rs79504417    0.04097    0.04875          1          1          1          1     0.9511          1 
  19   rs145168470    0.04098    0.04876          1          1          1          1     0.9511          1 
  19    rs10420789    0.04098    0.04876          1          1          1          1     0.9511          1 
  19    rs12973997    0.04107    0.04886          1          1          1          1     0.9511          1 
  19     rs7253943    0.04107    0.04886          1          1          1          1     0.9511          1 
  19     rs7252545    0.04107    0.04886          1          1          1          1     0.9511          1 
  19   rs144982866    0.04112    0.04892          1          1          1          1     0.9511          1 
  19     rs2913931    0.04125    0.04907          1          1          1          1     0.9511          1 
  19     rs2967690    0.04125    0.04907          1          1          1          1     0.9511          1 
  19   rs560498870    0.04136    0.04919          1          1          1          1     0.9511          1 
  19     rs7257358    0.04136    0.04919          1          1          1          1     0.9511          1 
  19   rs568067864    0.04143    0.04926          1          1          1          1     0.9511          1 
  19   rs531706842    0.04159    0.04945          1          1          1          1     0.9511          1 
  19   rs116811293    0.04194    0.04983          1          1          1          1     0.9511          1 
  19   rs574314650    0.04194    0.04983          1          1          1          1     0.9511          1 
  19   rs547133537    0.04199    0.04989          1          1          1          1     0.9511          1 
  19   rs564798967    0.04199    0.04989          1          1          1          1     0.9511          1 
  19    rs72994960    0.04199    0.04989          1          1          1          1     0.9511          1 
  19     rs2112929    0.04199     0.0499          1          1          1          1     0.9511          1 
  19    rs73493434    0.04211    0.05003          1          1          1          1     0.9511          1 
  19    rs61188328    0.04211    0.05003          1          1          1          1     0.9511          1 
  19    rs72994557    0.04216    0.05008          1          1          1          1     0.9511          1 
  19    rs59420882     0.0422    0.05013          1          1          1          1     0.9511          1 
  19      rs163916    0.04242    0.05037          1          1          1          1     0.9511          1 
  19      rs339399    0.04242    0.05037          1          1          1          1     0.9511          1 
  19   rs113883969    0.04248    0.05044          1          1          1          1     0.9511          1 
  19    rs78447335    0.04248    0.05044          1          1          1          1     0.9511          1 
  19   rs115742801    0.04248    0.05044          1          1          1          1     0.9511          1 
  19      rs250506    0.04248    0.05045          1          1          1          1     0.9511          1 
  19   rs151173567    0.04253     0.0505          1          1          1          1     0.9511          1 
  19    rs66533858    0.04257    0.05055          1          1          1          1     0.9511          1 
  19      rs344591    0.04258    0.05055          1          1          1          1     0.9511          1 
  19    rs58761784    0.04258    0.05055          1          1          1          1     0.9511          1 
  19    rs73548352    0.04264    0.05062          1          1          1          1     0.9511          1 
  19    rs60628887    0.04264    0.05062          1          1          1          1     0.9511          1 
  19   rs145391175    0.04264    0.05062          1          1          1          1     0.9511          1 
  19   rs112818016    0.04274    0.05073          1          1          1          1     0.9511          1 
  19     rs7249130    0.04275    0.05074          1          1          1          1     0.9511          1 
  19     rs2291666    0.04289     0.0509          1          1          1          1     0.9511          1 
  19   rs111359523    0.04293    0.05095          1          1          1          1     0.9511          1 
  19     rs1542785    0.04295    0.05096          1          1          1          1     0.9511          1 
  19     rs2336170    0.04302    0.05105          1          1          1          1     0.9511          1 
  19   rs145917648    0.04319    0.05123          1          1          1          1     0.9511          1 
  19     rs4804421    0.04331    0.05137          1          1          1          1     0.9511          1 
  19    rs73922200    0.04351     0.0516          1          1          1          1     0.9511          1 
  19     rs7246111     0.0436    0.05169          1          1          1          1     0.9511          1 
  19    rs77107572    0.04362    0.05171          1          1          1          1     0.9511          1 
  19   rs111790118    0.04382    0.05194          1          1          1          1     0.9511          1 
  19   rs146480385    0.04382    0.05194          1          1          1          1     0.9511          1 
  19    rs76276705    0.04382    0.05194          1          1          1          1     0.9511          1 
  19    rs56925352    0.04439    0.05257          1          1          1          1     0.9511          1 
  19   rs112347090    0.04439    0.05257          1          1          1          1     0.9511          1 
  19    rs58969808    0.04439    0.05257          1          1          1          1     0.9511          1 
  19   rs146978003    0.04451    0.05271          1          1          1          1     0.9511          1 
  19   rs563688078    0.04463    0.05284          1          1          1          1     0.9511          1 
  19    rs75397041    0.04479    0.05303          1          1          1          1     0.9511          1 
  19   rs139069282     0.0448    0.05303          1          1          1          1     0.9511          1 
  19   rs111609261    0.04499    0.05325          1          1          1          1     0.9511          1 
  19    rs58510880    0.04511    0.05338          1          1          1          1     0.9511          1 
  19    rs11879232     0.0452    0.05348          1          1          1          1     0.9511          1 
  19    rs79016229    0.04527    0.05356          1          1          1          1     0.9511          1 
  19   rs116246092    0.04538    0.05368          1          1          1          1     0.9511          1 
  19    rs12462305     0.0455    0.05381          1          1          1          1     0.9511          1 
  19    rs75342878    0.04556    0.05387          1          1          1          1     0.9511          1 
  19   rs150910615    0.04598    0.05435          1          1          1          1     0.9511          1 
  19    rs11882682    0.04603    0.05441          1          1          1          1     0.9511          1 
  19    rs76035563    0.04603    0.05441          1          1          1          1     0.9511          1 
  19   rs116120626    0.04627    0.05467          1          1          1          1     0.9511          1 
  19     rs7249943    0.04629     0.0547          1          1          1          1     0.9511          1 
  19   rs148744764    0.04644    0.05486          1          1          1          1     0.9511          1 
  19     rs4804412    0.04644    0.05486          1          1          1          1     0.9511          1 
  19   rs113385784    0.04644    0.05486          1          1          1          1     0.9511          1 
  19    rs73490743    0.04644    0.05486          1          1          1          1     0.9511          1 
  19    rs73490744    0.04644    0.05486          1          1          1          1     0.9511          1 
  19   rs557879024    0.04644    0.05486          1          1          1          1     0.9511          1 
  19    rs62119405    0.04649    0.05492          1          1          1          1     0.9511          1 
  19   rs373207190    0.04652    0.05495          1          1          1          1     0.9511          1 
  19    rs10404615    0.04658    0.05501          1          1          1          1     0.9511          1 
  19    rs61512436    0.04658    0.05501          1          1          1          1     0.9511          1 
  19    rs10415237    0.04658    0.05501          1          1          1          1     0.9511          1 
  19    rs73923924    0.04659    0.05503          1          1          1          1     0.9511          1 
  19    rs12462074     0.0467    0.05515          1          1          1          1     0.9511          1 
  19      rs565801    0.04687    0.05534          1          1          1          1     0.9511          1 
  19   rs145489562     0.0469    0.05537          1          1          1          1     0.9511          1 
  19    rs10418214    0.04692    0.05539          1          1          1          1     0.9511          1 
  19   rs113834368    0.04702    0.05551          1          1          1          1     0.9511          1 
  19   rs112636853    0.04702    0.05551          1          1          1          1     0.9511          1 
  19   rs145132202    0.04702    0.05551          1          1          1          1     0.9511          1 
  19    rs72982446    0.04702    0.05551          1          1          1          1     0.9511          1 
  19   rs139693572     0.0471    0.05559          1          1          1          1     0.9511          1 
  19   rs202035660    0.04735    0.05587          1          1          1          1     0.9511          1 
  19    rs11259978    0.04737     0.0559          1          1          1          1     0.9511          1 
  19    rs12150888     0.0474    0.05593          1          1          1          1     0.9511          1 
  19    rs10406209     0.0474    0.05593          1          1          1          1     0.9511          1 
  19    rs78719250    0.04742    0.05595          1          1          1          1     0.9511          1 
  19    rs76513192    0.04742    0.05595          1          1          1          1     0.9511          1 
  19     rs7259857    0.04746    0.05599          1          1          1          1     0.9511          1 
  19    rs10412292    0.04748    0.05601          1          1          1          1     0.9511          1 
  19    rs12975127    0.04756     0.0561          1          1          1          1     0.9511          1 
  19    rs73488802    0.04762    0.05617          1          1          1          1     0.9511          1 
  19     rs8105391    0.04762    0.05617          1          1          1          1     0.9511          1 
  19     rs8105997    0.04762    0.05617          1          1          1          1     0.9511          1 
  19    rs35003675     0.0477    0.05626          1          1          1          1     0.9511          1 
  19      rs378303    0.04772    0.05628          1          1          1          1     0.9511          1 
  19   rs111722557    0.04772    0.05628          1          1          1          1     0.9511          1 
  19    rs79848410    0.04772    0.05628          1          1          1          1     0.9511          1 
  19    rs55809417    0.04772    0.05628          1          1          1          1     0.9511          1 
  19   rs112832923    0.04772    0.05628          1          1          1          1     0.9511          1 
  19   rs111788870    0.04772    0.05628          1          1          1          1     0.9511          1 
  19     rs8110318    0.04772    0.05628          1          1          1          1     0.9511          1 
  19     rs8102301    0.04772    0.05628          1          1          1          1     0.9511          1 
  19     rs8110647    0.04772    0.05628          1          1          1          1     0.9511          1 
  19    rs73008016    0.04772    0.05628          1          1          1          1     0.9511          1 
  19    rs12983886    0.04776    0.05633          1          1          1          1     0.9511          1 
  19    rs35365775    0.04814    0.05675          1          1          1          1     0.9511          1 
  19     rs7259402    0.04815    0.05676          1          1          1          1     0.9511          1 
  19   rs150442126    0.04815    0.05676          1          1          1          1     0.9511          1 
  19   rs115630322    0.04815    0.05676          1          1          1          1     0.9511          1 
  19   rs141909129    0.04815    0.05676          1          1          1          1     0.9511          1 
  19    rs75161094    0.04815    0.05676          1          1          1          1     0.9511          1 
  19   rs147855143    0.04815    0.05676          1          1          1          1     0.9511          1 
  19   rs190829820    0.04815    0.05676          1          1          1          1     0.9511          1 
  19   rs536812550    0.04831    0.05693          1          1          1          1     0.9511          1 
  19    rs78307859     0.0484    0.05703          1          1          1          1     0.9511          1 
  19     rs7257740     0.0484    0.05703          1          1          1          1     0.9511          1 
  19    rs12459489    0.04875    0.05743          1          1          1          1     0.9511          1 
  19   rs116260887    0.04882    0.05751          1          1          1          1     0.9511          1 
  19   rs113431901    0.04885    0.05754          1          1          1          1     0.9511          1 
  19   rs551947532    0.04891     0.0576          1          1          1          1     0.9511          1 
  19   rs111551285    0.04896    0.05766          1          1          1          1     0.9511          1 
  19   rs113195355    0.04896    0.05766          1          1          1          1     0.9511          1 
  19   rs113745336    0.04896    0.05766          1          1          1          1     0.9511          1 
  19    rs61732668    0.04896    0.05766          1          1          1          1     0.9511          1 
  19     rs8100853    0.04896    0.05766          1          1          1          1     0.9511          1 
  19    rs75144440    0.04896    0.05766          1          1          1          1     0.9511          1 
  19   rs547256499     0.0491    0.05781          1          1          1          1     0.9511          1 
  19    rs28679667     0.0491    0.05781          1          1          1          1     0.9511          1 
  19   rs116270843     0.0491    0.05781          1          1          1          1     0.9511          1 
  19      rs344618    0.04918     0.0579          1          1          1          1     0.9511          1 
  19    rs11672985    0.04928    0.05801          1          1          1          1     0.9511          1 
  19    rs10413115    0.04938    0.05813          1          1          1          1     0.9511          1 
  19      rs428292    0.04948    0.05824          1          1          1          1     0.9511          1 
  19      rs419337    0.04948    0.05824          1          1          1          1     0.9511          1 
  19      rs379172    0.04948    0.05824          1          1          1          1     0.9511          1 
  19      rs453686    0.04948    0.05824          1          1          1          1     0.9511          1 
  19    rs10424331    0.04948    0.05824          1          1          1          1     0.9511          1 
  19    rs10421995    0.04948    0.05824          1          1          1          1     0.9511          1 
  19     rs2642211    0.04948    0.05824          1          1          1          1     0.9511          1 
  19     rs1690638    0.04948    0.05824          1          1          1          1     0.9511          1 
  19     rs1690637    0.04948    0.05824          1          1          1          1     0.9511          1 
  19      rs390815    0.04948    0.05824          1          1          1          1     0.9511          1 
  19      rs401284    0.04948    0.05824          1          1          1          1     0.9511          1 
  19      rs387116    0.04948    0.05824          1          1          1          1     0.9511          1 
  19      rs366850    0.04948    0.05824          1          1          1          1     0.9511          1 
  19      rs433134    0.04948    0.05824          1          1          1          1     0.9511          1 
  19      rs364628    0.04948    0.05824          1          1          1          1     0.9511          1 
  19      rs400658    0.04948    0.05824          1          1          1          1     0.9511          1 
  19      rs423602    0.04948    0.05824          1          1          1          1     0.9511          1 
  19      rs408453    0.04948    0.05824          1          1          1          1     0.9511          1 
  19      rs389971    0.04948    0.05824          1          1          1          1     0.9511          1 
  19      rs433288    0.04948    0.05824          1          1          1          1     0.9511          1 
  19      rs624968    0.04948    0.05824          1          1          1          1     0.9511          1 
  19     rs1644752    0.04948    0.05824          1          1          1          1     0.9511          1 
  19      rs376884    0.04948    0.05824          1          1          1          1     0.9511          1 
  19    rs10424924    0.04948    0.05824          1          1          1          1     0.9511          1 
  19      rs424810    0.04948    0.05824          1          1          1          1     0.9511          1 
  19      rs401294    0.04948    0.05824          1          1          1          1     0.9511          1 
  19      rs376817    0.04948    0.05824          1          1          1          1     0.9511          1 
  19     rs8101829    0.04948    0.05824          1          1          1          1     0.9511          1 
  19     rs8104834    0.04948    0.05824          1          1          1          1     0.9511          1 
  19     rs8101544    0.04948    0.05824          1          1          1          1     0.9511          1 
  19   rs138267097    0.04948    0.05824          1          1          1          1     0.9511          1 
  19    rs28422003    0.04948    0.05824          1          1          1          1     0.9511          1 
  19    rs28416478    0.04948    0.05824          1          1          1          1     0.9511          1 
  19    rs28502049    0.04948    0.05824          1          1          1          1     0.9511          1 
  19      rs435546    0.04948    0.05824          1          1          1          1     0.9511          1 
  19      rs437844    0.04948    0.05824          1          1          1          1     0.9511          1 
  19      rs426364    0.04948    0.05824          1          1          1          1     0.9511          1 
  19      rs426366    0.04948    0.05824          1          1          1          1     0.9511          1 
  19      rs399937    0.04948    0.05824          1          1          1          1     0.9511          1 
  19    rs71174995    0.04948    0.05824          1          1          1          1     0.9511          1 
  19      rs393158    0.04948    0.05824          1          1          1          1     0.9511          1 
  19      rs401550    0.04948    0.05824          1          1          1          1     0.9511          1 
  19      rs407686    0.04948    0.05824          1          1          1          1     0.9511          1 
  19      rs392151    0.04948    0.05824          1          1          1          1     0.9511          1 
  19    rs71174996    0.04948    0.05824          1          1          1          1     0.9511          1 
  19    rs71174997    0.04948    0.05824          1          1          1          1     0.9511          1 
  19     rs2642200    0.04948    0.05824          1          1          1          1     0.9511          1 
  19      rs432958    0.04948    0.05824          1          1          1          1     0.9511          1 
  19   rs144553481    0.04948    0.05824          1          1          1          1     0.9511          1 
  19      rs371172    0.04948    0.05824          1          1          1          1     0.9511          1 
  19      rs452590    0.04948    0.05824          1          1          1          1     0.9511          1 
  19      rs348398    0.04949    0.05825          1          1          1          1     0.9511          1 
  19      rs348399    0.04949    0.05825          1          1          1          1     0.9511          1 
  19   rs558432129    0.04962    0.05839          1          1          1          1     0.9511          1 
  19      rs449481    0.04965    0.05842          1          1          1          1     0.9511          1 
  19      rs417983    0.04965    0.05842          1          1          1          1     0.9511          1 
  19     rs8101946    0.04965    0.05842          1          1          1          1     0.9511          1 
  19     rs7249045    0.04976    0.05854          1          1          1          1     0.9511          1 
  19   rs114662403    0.04979    0.05858          1          1          1          1     0.9511          1 
  19    rs60775215    0.04982    0.05862          1          1          1          1     0.9511          1 
  19      rs364611    0.04983    0.05862          1          1          1          1     0.9511          1 
  19     rs9282757    0.04996    0.05877          1          1          1          1     0.9511          1 
  19   rs112024654    0.04996    0.05877          1          1          1          1     0.9511          1 
  19   rs139987401    0.04996    0.05877          1          1          1          1     0.9511          1 
  19    rs59272043     0.0502    0.05903          1          1          1          1     0.9511          1 
  19     rs4804092    0.05022    0.05906          1          1          1          1     0.9511          1 
  19     rs2115386    0.05022    0.05906          1          1          1          1     0.9511          1 
  19    rs34030944    0.05024    0.05908          1          1          1          1     0.9511          1 
  19    rs79314920     0.0503    0.05914          1          1          1          1     0.9511          1 
  19     rs9749012    0.05036    0.05921          1          1          1          1     0.9511          1 
  19     rs4804765    0.05042    0.05927          1          1          1          1     0.9511          1 
  19      rs301407    0.05044     0.0593          1          1          1          1     0.9511          1 
  19      rs301408    0.05044     0.0593          1          1          1          1     0.9511          1 
  19      rs301410    0.05044     0.0593          1          1          1          1     0.9511          1 
  19      rs654069    0.05044     0.0593          1          1          1          1     0.9511          1 
  19      rs301413    0.05044     0.0593          1          1          1          1     0.9511          1 
  19      rs162727    0.05102    0.05994          1          1          1          1     0.9511          1 
  19   rs114410444     0.0512    0.06014          1          1          1          1     0.9511          1 
  19    rs10407901     0.0512    0.06014          1          1          1          1     0.9511          1 
  19    rs10405170     0.0512    0.06014          1          1          1          1     0.9511          1 
  19    rs10403784    0.05147    0.06044          1          1          1          1     0.9511          1 
  19    rs12979129    0.05147    0.06044          1          1          1          1     0.9511          1 
  19    rs12985563    0.05147    0.06044          1          1          1          1     0.9511          1 
  19     rs1644753    0.05147    0.06044          1          1          1          1     0.9511          1 
  19     rs9749527    0.05147    0.06044          1          1          1          1     0.9511          1 
  19     rs9749457    0.05147    0.06044          1          1          1          1     0.9511          1 
  19     rs9749004    0.05147    0.06044          1          1          1          1     0.9511          1 
  19      rs426868    0.05147    0.06044          1          1          1          1     0.9511          1 
  19      rs372959    0.05147    0.06044          1          1          1          1     0.9511          1 
  19      rs451785    0.05147    0.06044          1          1          1          1     0.9511          1 
  19   rs565215806    0.05161    0.06059          1          1          1          1     0.9511          1 
  19   rs114791449    0.05172    0.06072          1          1          1          1     0.9511          1 
  19   rs150407322    0.05172    0.06072          1          1          1          1     0.9511          1 
  19    rs78382877    0.05172    0.06072          1          1          1          1     0.9511          1 
  19   rs141613163    0.05172    0.06072          1          1          1          1     0.9511          1 
  19    rs80028363    0.05173    0.06073          1          1          1          1     0.9511          1 
  19   rs115800421    0.05173    0.06073          1          1          1          1     0.9511          1 
  19   rs115319725    0.05173    0.06073          1          1          1          1     0.9511          1 
  19   rs147289416    0.05173    0.06073          1          1          1          1     0.9511          1 
  19   rs116560426    0.05173    0.06073          1          1          1          1     0.9511          1 
  19   rs112232890    0.05183    0.06084          1          1          1          1     0.9511          1 
  19     rs2972585    0.05189    0.06091          1          1          1          1     0.9511          1 
  19    rs12984130    0.05195    0.06096          1          1          1          1     0.9511          1 
  19    rs12982113    0.05195    0.06096          1          1          1          1     0.9511          1 
  19   rs540719832    0.05237    0.06144          1          1          1          1     0.9511          1 
  19   rs150913958    0.05249    0.06157          1          1          1          1     0.9511          1 
  19     rs1674160    0.05253     0.0616          1          1          1          1     0.9511          1 
  19     rs4578779    0.05272    0.06182          1          1          1          1     0.9511          1 
  19    rs10426598    0.05286    0.06197          1          1          1          1     0.9511          1 
  19    rs61233962    0.05286    0.06197          1          1          1          1     0.9511          1 
  19     rs9304957    0.05286    0.06197          1          1          1          1     0.9511          1 
  19     rs7343078    0.05286    0.06197          1          1          1          1     0.9511          1 
  19    rs56727053    0.05291    0.06203          1          1          1          1     0.9511          1 
  19   rs140250767    0.05306    0.06219          1          1          1          1     0.9511          1 
  19   rs375740740    0.05318    0.06233          1          1          1          1     0.9511          1 
  19   rs147912027    0.05322    0.06237          1          1          1          1     0.9511          1 
  19      rs503336    0.05346    0.06263          1          1          1          1     0.9511          1 
  19      rs518321    0.05346    0.06263          1          1          1          1     0.9511          1 
  19     rs7245479    0.05346    0.06263          1          1          1          1     0.9511          1 
  19     rs7245592    0.05346    0.06263          1          1          1          1     0.9511          1 
  19      rs521032    0.05346    0.06263          1          1          1          1     0.9511          1 
  19      rs506104    0.05346    0.06263          1          1          1          1     0.9511          1 
  19      rs508786    0.05346    0.06263          1          1          1          1     0.9511          1 
  19      rs546909    0.05346    0.06263          1          1          1          1     0.9511          1 
  19      rs547713    0.05346    0.06263          1          1          1          1     0.9511          1 
  19      rs548664    0.05346    0.06263          1          1          1          1     0.9511          1 
  19   rs147968677    0.05346    0.06263          1          1          1          1     0.9511          1 
  19      rs535208    0.05346    0.06263          1          1          1          1     0.9511          1 
  19      rs577029    0.05346    0.06263          1          1          1          1     0.9511          1 
  19      rs577145    0.05346    0.06263          1          1          1          1     0.9511          1 
  19      rs541600    0.05346    0.06263          1          1          1          1     0.9511          1 
  19       rs89621    0.05346    0.06263          1          1          1          1     0.9511          1 
  19    rs73921558    0.05383    0.06304          1          1          1          1     0.9511          1 
  19    rs10414229    0.05385    0.06307          1          1          1          1     0.9511          1 
  19    rs12710265    0.05397     0.0632          1          1          1          1     0.9511          1 
  19    rs12977368    0.05397     0.0632          1          1          1          1     0.9511          1 
  19     rs7247153    0.05411    0.06335          1          1          1          1     0.9511          1 
  19      rs173229    0.05411    0.06335          1          1          1          1     0.9511          1 
  19    rs62123347    0.05417    0.06342          1          1          1          1     0.9511          1 
  19    rs28753769    0.05448    0.06376          1          1          1          1     0.9511          1 
  19     rs1965714    0.05451    0.06379          1          1          1          1     0.9511          1 
  19   rs115609148    0.05452     0.0638          1          1          1          1     0.9511          1 
  19    rs10409281    0.05453    0.06381          1          1          1          1     0.9511          1 
  19    rs77102125    0.05455    0.06384          1          1          1          1     0.9511          1 
  19    rs11569393    0.05459    0.06388          1          1          1          1     0.9511          1 
  19   rs145634178    0.05467    0.06397          1          1          1          1     0.9511          1 
  19     rs2029743    0.05485    0.06417          1          1          1          1     0.9511          1 
  19      rs427105    0.05485    0.06417          1          1          1          1     0.9511          1 
  19      rs486497    0.05487    0.06419          1          1          1          1     0.9511          1 
  19    rs12973279    0.05504    0.06438          1          1          1          1     0.9511          1 
  19    rs10406333    0.05506     0.0644          1          1          1          1     0.9511          1 
  19     rs8113553    0.05515     0.0645          1          1          1          1     0.9511          1 
  19     rs8106042    0.05524     0.0646          1          1          1          1     0.9511          1 
  19    rs76224268    0.05524     0.0646          1          1          1          1     0.9511          1 
  19      rs538852    0.05539    0.06476          1          1          1          1     0.9511          1 
  19      rs447573    0.05539    0.06476          1          1          1          1     0.9511          1 
  19     rs2547447    0.05539    0.06476          1          1          1          1     0.9511          1 
  19    rs55810426    0.05539    0.06476          1          1          1          1     0.9511          1 
  19    rs61217964    0.05548    0.06487          1          1          1          1     0.9511          1 
  19     rs8113478    0.05551     0.0649          1          1          1          1     0.9511          1 
  19    rs56061427    0.05563    0.06503          1          1          1          1     0.9511          1 
  19     rs2642201    0.05571    0.06511          1          1          1          1     0.9511          1 
  19    rs10414553    0.05571    0.06512          1          1          1          1     0.9511          1 
  19    rs61097680    0.05587     0.0653          1          1          1          1     0.9511          1 
  19   rs148710574    0.05595    0.06539          1          1          1          1     0.9511          1 
  19   rs181292833    0.05595    0.06539          1          1          1          1     0.9511          1 
  19   rs147278126    0.05595    0.06539          1          1          1          1     0.9511          1 
  19   rs116248082    0.05595    0.06539          1          1          1          1     0.9511          1 
  19     rs2241393    0.05604    0.06547          1          1          1          1     0.9511          1 
  19    rs10427003    0.05604    0.06548          1          1          1          1     0.9511          1 
  19    rs79653587    0.05606    0.06551          1          1          1          1     0.9511          1 
  19    rs79001698    0.05606    0.06551          1          1          1          1     0.9511          1 
  19      rs301425    0.05617    0.06562          1          1          1          1     0.9511          1 
  19      rs177300    0.05617    0.06562          1          1          1          1     0.9511          1 
  19       rs36245    0.05617    0.06562          1          1          1          1     0.9511          1 
  19       rs36244    0.05617    0.06562          1          1          1          1     0.9511          1 
  19       rs36243    0.05617    0.06562          1          1          1          1     0.9511          1 
  19    rs35445311    0.05617    0.06562          1          1          1          1     0.9511          1 
  19   rs575852922    0.05617    0.06562          1          1          1          1     0.9511          1 
  19       rs36241    0.05617    0.06562          1          1          1          1     0.9511          1 
  19       rs36240    0.05617    0.06562          1          1          1          1     0.9511          1 
  19     rs2918289    0.05617    0.06562          1          1          1          1     0.9511          1 
  19     rs2918288    0.05617    0.06562          1          1          1          1     0.9511          1 
  19     rs2967708    0.05617    0.06562          1          1          1          1     0.9511          1 
  19     rs2967707    0.05617    0.06562          1          1          1          1     0.9511          1 
  19     rs2967706    0.05617    0.06562          1          1          1          1     0.9511          1 
  19     rs2967632    0.05617    0.06562          1          1          1          1     0.9511          1 
  19   rs140922553    0.05617    0.06562          1          1          1          1     0.9511          1 
  19   rs183570788    0.05617    0.06562          1          1          1          1     0.9511          1 
  19    rs76601072    0.05617    0.06562          1          1          1          1     0.9511          1 
  19     rs3745369    0.05633     0.0658          1          1          1          1     0.9511          1 
  19   rs564048609    0.05658    0.06608          1          1          1          1     0.9511          1 
  19   rs587697438    0.05677    0.06629          1          1          1          1     0.9511          1 
  19    rs74176693    0.05682    0.06634          1          1          1          1     0.9511          1 
  19      rs593535    0.05686    0.06639          1          1          1          1     0.9511          1 
  19    rs59987666    0.05689    0.06641          1          1          1          1     0.9511          1 
  19     rs8108933    0.05689    0.06641          1          1          1          1     0.9511          1 
  19    rs73490773    0.05689    0.06641          1          1          1          1     0.9511          1 
  19    rs73490774    0.05689    0.06641          1          1          1          1     0.9511          1 
  19    rs58664893    0.05689    0.06641          1          1          1          1     0.9511          1 
  19    rs28671367    0.05689    0.06641          1          1          1          1     0.9511          1 
  19   rs112638915    0.05689    0.06641          1          1          1          1     0.9511          1 
  19    rs73490795    0.05689    0.06641          1          1          1          1     0.9511          1 
  19    rs10409259    0.05689    0.06641          1          1          1          1     0.9511          1 
  19    rs10404318    0.05689    0.06641          1          1          1          1     0.9511          1 
  19    rs73492813    0.05689    0.06641          1          1          1          1     0.9511          1 
  19    rs10403619    0.05699    0.06652          1          1          1          1     0.9511          1 
  19     rs4482400    0.05699    0.06652          1          1          1          1     0.9511          1 
  19     rs8102764    0.05699    0.06652          1          1          1          1     0.9511          1 
  19     rs4372802    0.05699    0.06652          1          1          1          1     0.9511          1 
  19      rs377237    0.05726    0.06682          1          1          1          1     0.9511          1 
  19      rs416956    0.05726    0.06682          1          1          1          1     0.9511          1 
  19      rs382146    0.05726    0.06682          1          1          1          1     0.9511          1 
  19    rs10402721    0.05729    0.06685          1          1          1          1     0.9511          1 
  19      rs348365     0.0573    0.06687          1          1          1          1     0.9511          1 
  19   rs115146837    0.05735    0.06692          1          1          1          1     0.9511          1 
  19    rs56179167    0.05736    0.06693          1          1          1          1     0.9511          1 
  19   rs150405158    0.05744    0.06702          1          1          1          1     0.9511          1 
  19   rs199701591    0.05758    0.06717          1          1          1          1     0.9511          1 
  19    rs73492767    0.05775    0.06736          1          1          1          1     0.9511          1 
  19     rs1812631    0.05776    0.06737          1          1          1          1     0.9511          1 
  19    rs35585024    0.05776    0.06737          1          1          1          1     0.9511          1 
  19    rs57373144    0.05776    0.06737          1          1          1          1     0.9511          1 
  19    rs10164301    0.05776    0.06737          1          1          1          1     0.9511          1 
  19     rs4807879    0.05776    0.06737          1          1          1          1     0.9511          1 
  19    rs73548332    0.05786    0.06749          1          1          1          1     0.9511          1 
  19   rs113863910    0.05794    0.06756          1          1          1          1     0.9511          1 
  19    rs78197454    0.05798    0.06761          1          1          1          1     0.9511          1 
  19    rs74589946    0.05798    0.06761          1          1          1          1     0.9511          1 
  19    rs10406181    0.05799    0.06762          1          1          1          1     0.9511          1 
  19    rs73501539    0.05799    0.06762          1          1          1          1     0.9511          1 
  19     rs2431869    0.05814    0.06778          1          1          1          1     0.9511          1 
  19     rs2017307    0.05822    0.06788          1          1          1          1     0.9511          1 
  19     rs4807830    0.05845    0.06812          1          1          1          1     0.9511          1 
  19   rs556893284    0.05845    0.06813          1          1          1          1     0.9511          1 
  19   rs114021084    0.05846    0.06814          1          1          1          1     0.9511          1 
  19   rs114250044    0.05848    0.06816          1          1          1          1     0.9511          1 
  19   rs372259996    0.05848    0.06816          1          1          1          1     0.9511          1 
  19   rs151218321    0.05848    0.06816          1          1          1          1     0.9511          1 
  19   rs113884244    0.05848    0.06817          1          1          1          1     0.9511          1 
  19     rs3097356    0.05865    0.06835          1          1          1          1     0.9511          1 
  19    rs10536413    0.05869     0.0684          1          1          1          1     0.9511          1 
  19      rs685034     0.0591    0.06884          1          1          1          1     0.9511          1 
  19     rs4807055    0.05923    0.06899          1          1          1          1     0.9511          1 
  19     rs7245450    0.05923    0.06899          1          1          1          1     0.9511          1 
  19     rs4807057    0.05923    0.06899          1          1          1          1     0.9511          1 
  19    rs78256050    0.05933     0.0691          1          1          1          1     0.9511          1 
  19     rs7246346    0.05933     0.0691          1          1          1          1     0.9511          1 
  19    rs73492809    0.05933     0.0691          1          1          1          1     0.9511          1 
  19    rs10410753    0.05944    0.06921          1          1          1          1     0.9511          1 
  19     rs8112954    0.05944    0.06921          1          1          1          1     0.9511          1 
  19     rs8113057    0.05944    0.06921          1          1          1          1     0.9511          1 
  19     rs8101090    0.05944    0.06922          1          1          1          1     0.9511          1 
  19     rs1494123    0.05952     0.0693          1          1          1          1     0.9511          1 
  19   rs149098725    0.05953    0.06931          1          1          1          1     0.9511          1 
  19     rs6510952    0.05957    0.06935          1          1          1          1     0.9511          1 
  19    rs12978757    0.05959    0.06938          1          1          1          1     0.9511          1 
  19      rs889187    0.05977    0.06957          1          1          1          1     0.9511          1 
  19      rs889185    0.05977    0.06957          1          1          1          1     0.9511          1 
  19      rs889184    0.05977    0.06957          1          1          1          1     0.9511          1 
  19    rs61199015     0.0598    0.06961          1          1          1          1     0.9511          1 
  19   rs150019323    0.05996    0.06979          1          1          1          1     0.9511          1 
  19    rs76555259    0.06004    0.06988          1          1          1          1     0.9511          1 
  19   rs527924076    0.06006    0.06989          1          1          1          1     0.9511          1 
  19     rs8103511    0.06018    0.07003          1          1          1          1     0.9511          1 
  19    rs62106618    0.06031    0.07016          1          1          1          1     0.9511          1 
  19     rs2913958    0.06039    0.07026          1          1          1          1     0.9511          1 
  19   rs546156218    0.06046    0.07034          1          1          1          1     0.9511          1 
  19    rs12976226    0.06047    0.07034          1          1          1          1     0.9511          1 
  19      rs890856    0.06067    0.07056          1          1          1          1     0.9511          1 
  19    rs12151140    0.06067    0.07056          1          1          1          1     0.9511          1 
  19     rs8182583    0.06075    0.07066          1          1          1          1     0.9511          1 
  19      rs348362    0.06103    0.07096          1          1          1          1     0.9511          1 
  19      rs331681    0.06111    0.07105          1          1          1          1     0.9511          1 
  19    rs61741669    0.06114    0.07108          1          1          1          1     0.9511          1 
  19    rs12974560    0.06116     0.0711          1          1          1          1     0.9511          1 
  19     rs8100585    0.06137    0.07133          1          1          1          1     0.9511          1 
  19    rs11882912    0.06137    0.07133          1          1          1          1     0.9511          1 
  19    rs10416069    0.06138    0.07134          1          1          1          1     0.9511          1 
  19   rs111931215    0.06138    0.07134          1          1          1          1     0.9511          1 
  19     rs7247127    0.06146    0.07143          1          1          1          1     0.9511          1 
  19    rs56367248    0.06147    0.07144          1          1          1          1     0.9511          1 
  19    rs10410943    0.06151    0.07148          1          1          1          1     0.9511          1 
  19     rs2340550    0.06151    0.07148          1          1          1          1     0.9511          1 
  19     rs8111366    0.06161    0.07159          1          1          1          1     0.9511          1 
  19     rs4807054    0.06197    0.07199          1          1          1          1     0.9511          1 
  19    rs59225647    0.06207    0.07209          1          1          1          1     0.9511          1 
  19   rs143840733    0.06207     0.0721          1          1          1          1     0.9511          1 
  19     rs3810213    0.06224    0.07228          1          1          1          1     0.9511          1 
  19   rs183936056    0.06239    0.07244          1          1          1          1     0.9511          1 
  19    rs74809330    0.06245    0.07251          1          1          1          1     0.9511          1 
  19    rs73539613    0.06245    0.07251          1          1          1          1     0.9511          1 
  19    rs61064939    0.06245    0.07251          1          1          1          1     0.9511          1 
  19    rs76606052    0.06273    0.07282          1          1          1          1     0.9511          1 
  19    rs10402748    0.06276    0.07285          1          1          1          1     0.9511          1 
  19    rs73922455    0.06283    0.07293          1          1          1          1     0.9511          1 
  19    rs73922458    0.06283    0.07293          1          1          1          1     0.9511          1 
  19    rs59926460    0.06283    0.07293          1          1          1          1     0.9511          1 
  19    rs58996428    0.06286    0.07296          1          1          1          1     0.9511          1 
  19   rs111326801    0.06286    0.07296          1          1          1          1     0.9511          1 
  19   rs111777983    0.06286    0.07296          1          1          1          1     0.9511          1 
  19    rs62103641    0.06289      0.073          1          1          1          1     0.9511          1 
  19    rs73498885    0.06289      0.073          1          1          1          1     0.9511          1 
  19   rs143310643    0.06298    0.07309          1          1          1          1     0.9511          1 
  19      rs637269      0.063    0.07311          1          1          1          1     0.9511          1 
  19    rs34986624    0.06304    0.07316          1          1          1          1     0.9511          1 
  19   rs552499372    0.06309    0.07321          1          1          1          1     0.9511          1 
  19    rs56365043    0.06333    0.07347          1          1          1          1     0.9511          1 
  19    rs34488963    0.06333    0.07347          1          1          1          1     0.9511          1 
  19   rs112385920    0.06343    0.07359          1          1          1          1     0.9511          1 
  19   rs115547488    0.06346    0.07361          1          1          1          1     0.9511          1 
  19    rs75798583    0.06346    0.07361          1          1          1          1     0.9511          1 
  19   rs144388403    0.06352    0.07368          1          1          1          1     0.9511          1 
  19     rs8111235    0.06361    0.07378          1          1          1          1     0.9511          1 
  19    rs76708294    0.06368    0.07385          1          1          1          1     0.9511          1 
  19   rs200215177    0.06374    0.07392          1          1          1          1     0.9511          1 
  19     rs1674034    0.06377    0.07395          1          1          1          1     0.9511          1 
  19   rs112435464    0.06381      0.074          1          1          1          1     0.9511          1 
  19      rs368552    0.06389    0.07409          1          1          1          1     0.9511          1 
  19   rs111706205    0.06391    0.07411          1          1          1          1     0.9511          1 
  19      rs609898    0.06413    0.07434          1          1          1          1     0.9511          1 
  19    rs12983560    0.06419    0.07442          1          1          1          1     0.9511          1 
  19    rs11665713    0.06419    0.07442          1          1          1          1     0.9511          1 
  19   rs151110263    0.06426    0.07449          1          1          1          1     0.9511          1 
  19     rs1561406    0.06432    0.07455          1          1          1          1     0.9511          1 
  19   rs141181254    0.06432    0.07455          1          1          1          1     0.9511          1 
  19      rs454919    0.06444    0.07468          1          1          1          1     0.9511          1 
  19   rs375049008     0.0648    0.07508          1          1          1          1     0.9511          1 
  19     rs1030927    0.06482     0.0751          1          1          1          1     0.9511          1 
  19      rs368341    0.06506    0.07536          1          1          1          1     0.9511          1 
  19      rs439839    0.06506    0.07536          1          1          1          1     0.9511          1 
  19      rs429682    0.06506    0.07536          1          1          1          1     0.9511          1 
  19   rs111662308    0.06507    0.07537          1          1          1          1     0.9511          1 
  19   rs551869791    0.06519     0.0755          1          1          1          1     0.9511          1 
  19    rs10417625    0.06527    0.07559          1          1          1          1     0.9511          1 
  19   rs114099198    0.06531    0.07564          1          1          1          1     0.9511          1 
  19    rs76410220    0.06531    0.07564          1          1          1          1     0.9511          1 
  19   rs552173582    0.06541    0.07574          1          1          1          1     0.9511          1 
  19     rs8107928    0.06552    0.07586          1          1          1          1     0.9511          1 
  19     rs6510961    0.06552    0.07586          1          1          1          1     0.9511          1 
  19     rs6510962    0.06552    0.07586          1          1          1          1     0.9511          1 
  19   rs112314402    0.06552    0.07586          1          1          1          1     0.9511          1 
  19   rs111286010    0.06552    0.07586          1          1          1          1     0.9511          1 
  19   rs112998618    0.06552    0.07586          1          1          1          1     0.9511          1 
  19   rs113032892    0.06559    0.07594          1          1          1          1     0.9511          1 
  19   rs571321261    0.06567    0.07603          1          1          1          1     0.9511          1 
  19    rs73020161    0.06574     0.0761          1          1          1          1     0.9511          1 
  19    rs57585829    0.06579    0.07616          1          1          1          1     0.9511          1 
  19    rs35639485    0.06579    0.07616          1          1          1          1     0.9511          1 
  19    rs71978052    0.06587    0.07625          1          1          1          1     0.9511          1 
  19   rs114772352    0.06604    0.07643          1          1          1          1     0.9511          1 
  19   rs139343055    0.06604    0.07643          1          1          1          1     0.9511          1 
  19   rs190712283    0.06606    0.07645          1          1          1          1     0.9511          1 
  19   rs138302544    0.06607    0.07646          1          1          1          1     0.9511          1 
  19    rs10424879     0.0661     0.0765          1          1          1          1     0.9511          1 
  19    rs10418566     0.0661     0.0765          1          1          1          1     0.9511          1 
  19      rs432643    0.06611     0.0765          1          1          1          1     0.9511          1 
  19    rs55646376    0.06617    0.07657          1          1          1          1     0.9511          1 
  19   rs143026481     0.0663    0.07672          1          1          1          1     0.9511          1 
  19     rs8100562    0.06641    0.07684          1          1          1          1     0.9511          1 
  19      rs446280    0.06643    0.07686          1          1          1          1     0.9511          1 
  19    rs61731848    0.06668    0.07713          1          1          1          1     0.9511          1 
  19    rs56807558    0.06668    0.07713          1          1          1          1     0.9511          1 
  19    rs73495751    0.06668    0.07713          1          1          1          1     0.9511          1 
  19   rs565491128    0.06668    0.07713          1          1          1          1     0.9511          1 
  19    rs60342562    0.06688    0.07735          1          1          1          1     0.9511          1 
  19    rs10402876    0.06708    0.07756          1          1          1          1     0.9511          1 
  19   rs150945192    0.06714    0.07763          1          1          1          1     0.9511          1 
  19    rs71179880    0.06718    0.07768          1          1          1          1     0.9511          1 
  19    rs34385193    0.06727    0.07777          1          1          1          1     0.9511          1 
  19      rs459883    0.06761    0.07814          1          1          1          1     0.9511          1 
  19      rs460698    0.06761    0.07814          1          1          1          1     0.9511          1 
  19      rs670152    0.06761    0.07814          1          1          1          1     0.9511          1 
  19     rs8107564    0.06761    0.07814          1          1          1          1     0.9511          1 
  19     rs4804749    0.06773    0.07827          1          1          1          1     0.9511          1 
  19    rs75984429    0.06796    0.07853          1          1          1          1     0.9511          1 
  19    rs75933578    0.06798    0.07854          1          1          1          1     0.9511          1 
  19    rs76045003    0.06798    0.07854          1          1          1          1     0.9511          1 
  19   rs115371334    0.06798    0.07854          1          1          1          1     0.9511          1 
  19   rs116834145    0.06798    0.07854          1          1          1          1     0.9511          1 
  19    rs80190249    0.06798    0.07854          1          1          1          1     0.9511          1 
  19    rs77665129    0.06798    0.07854          1          1          1          1     0.9511          1 
  19    rs75366109    0.06798    0.07854          1          1          1          1     0.9511          1 
  19   rs113958185    0.06798    0.07854          1          1          1          1     0.9511          1 
  19   rs113441103    0.06798    0.07854          1          1          1          1     0.9511          1 
  19    rs78494775    0.06798    0.07854          1          1          1          1     0.9511          1 
  19    rs78612848    0.06798    0.07854          1          1          1          1     0.9511          1 
  19   rs113314908    0.06798    0.07854          1          1          1          1     0.9511          1 
  19    rs77619851    0.06798    0.07854          1          1          1          1     0.9511          1 
  19   rs113791110    0.06798    0.07854          1          1          1          1     0.9511          1 
  19   rs144945223    0.06798    0.07854          1          1          1          1     0.9511          1 
  19   rs112708357    0.06798    0.07854          1          1          1          1     0.9511          1 
  19    rs78584255    0.06798    0.07854          1          1          1          1     0.9511          1 
  19   rs111523968    0.06798    0.07854          1          1          1          1     0.9511          1 
  19    rs74895591    0.06798    0.07854          1          1          1          1     0.9511          1 
  19   rs112702826    0.06798    0.07854          1          1          1          1     0.9511          1 
  19   rs112661498    0.06798    0.07854          1          1          1          1     0.9511          1 
  19   rs111587572    0.06798    0.07854          1          1          1          1     0.9511          1 
  19    rs76490307    0.06798    0.07854          1          1          1          1     0.9511          1 
  19    rs75162614    0.06798    0.07854          1          1          1          1     0.9511          1 
  19   rs113625471    0.06798    0.07854          1          1          1          1     0.9511          1 
  19    rs75915449    0.06798    0.07854          1          1          1          1     0.9511          1 
  19   rs145515071    0.06798    0.07854          1          1          1          1     0.9511          1 
  19    rs77294189    0.06798    0.07854          1          1          1          1     0.9511          1 
  19    rs79554965    0.06798    0.07854          1          1          1          1     0.9511          1 
  19   rs111964534    0.06798    0.07854          1          1          1          1     0.9511          1 
  19   rs113961306    0.06798    0.07854          1          1          1          1     0.9511          1 
  19   rs138598087    0.06798    0.07854          1          1          1          1     0.9511          1 
  19   rs112714471    0.06798    0.07854          1          1          1          1     0.9511          1 
  19   rs113240307    0.06798    0.07854          1          1          1          1     0.9511          1 
  19    rs76024709    0.06798    0.07854          1          1          1          1     0.9511          1 
  19    rs77657770    0.06798    0.07854          1          1          1          1     0.9511          1 
  19    rs76428705    0.06798    0.07854          1          1          1          1     0.9511          1 
  19   rs111973445    0.06798    0.07854          1          1          1          1     0.9511          1 
  19    rs75645001    0.06798    0.07854          1          1          1          1     0.9511          1 
  19   rs111360723    0.06798    0.07854          1          1          1          1     0.9511          1 
  19   rs540815089    0.06798    0.07854          1          1          1          1     0.9511          1 
  19   rs146533533    0.06798    0.07854          1          1          1          1     0.9511          1 
  19   rs141976291    0.06798    0.07854          1          1          1          1     0.9511          1 
  19     rs9676759    0.06798    0.07854          1          1          1          1     0.9511          1 
  19   rs200954323    0.06798    0.07854          1          1          1          1     0.9511          1 
  19   rs148002503    0.06798    0.07854          1          1          1          1     0.9511          1 
  19   rs113550925    0.06799    0.07855          1          1          1          1     0.9511          1 
  19   rs112363339    0.06799    0.07855          1          1          1          1     0.9511          1 
  19     rs7245737    0.06799    0.07855          1          1          1          1     0.9511          1 
  19    rs78136847    0.06799    0.07855          1          1          1          1     0.9511          1 
  19     rs7253907    0.06799    0.07855          1          1          1          1     0.9511          1 
  19    rs76325274    0.06799    0.07855          1          1          1          1     0.9511          1 
  19    rs11878480    0.06799    0.07855          1          1          1          1     0.9511          1 
  19   rs113957806    0.06799    0.07855          1          1          1          1     0.9511          1 
  19    rs77540833    0.06799    0.07855          1          1          1          1     0.9511          1 
  19   rs111959738    0.06799    0.07855          1          1          1          1     0.9511          1 
  19     rs2355313    0.06819    0.07877          1          1          1          1     0.9511          1 
  19    rs79668571    0.06843    0.07903          1          1          1          1     0.9511          1 
  19       rs10001    0.06844    0.07904          1          1          1          1     0.9511          1 
  19   rs116446508    0.06848    0.07909          1          1          1          1     0.9511          1 
  19    rs79004148    0.06848    0.07909          1          1          1          1     0.9511          1 
  19   rs112379748    0.06854    0.07915          1          1          1          1     0.9511          1 
  19     rs7260602    0.06907    0.07973          1          1          1          1     0.9511          1 
  19    rs10401186     0.0691    0.07976          1          1          1          1     0.9511          1 
  19      rs425514    0.06917    0.07984          1          1          1          1     0.9511          1 
  19    rs57499049    0.06934    0.08003          1          1          1          1     0.9511          1 
  19      rs344561    0.06937    0.08006          1          1          1          1     0.9511          1 
  19   rs147161305    0.06964    0.08035          1          1          1          1     0.9511          1 
  19      rs672355    0.06969     0.0804          1          1          1          1     0.9511          1 
  19    rs78125990    0.06969     0.0804          1          1          1          1     0.9511          1 
  19     rs4996978     0.0697    0.08042          1          1          1          1     0.9511          1 
  19     rs4996977     0.0697    0.08042          1          1          1          1     0.9511          1 
  19     rs4996976     0.0697    0.08042          1          1          1          1     0.9511          1 
  19     rs4996975     0.0697    0.08042          1          1          1          1     0.9511          1 
  19    rs12459488    0.06999    0.08072          1          1          1          1     0.9511          1 
  19    rs10403167    0.07013    0.08088          1          1          1          1     0.9511          1 
  19     rs4804059    0.07019    0.08094          1          1          1          1     0.9511          1 
  19   rs139999431    0.07031    0.08107          1          1          1          1     0.9511          1 
  19     rs8106010    0.07063    0.08142          1          1          1          1     0.9511          1 
  19      rs413956    0.07065    0.08145          1          1          1          1     0.9511          1 
  19    rs60772715    0.07081    0.08162          1          1          1          1     0.9511          1 
  19     rs8107637    0.07107     0.0819          1          1          1          1     0.9511          1 
  19     rs1862508    0.07107     0.0819          1          1          1          1     0.9511          1 
  19    rs76452762     0.0711    0.08193          1          1          1          1     0.9511          1 
  19   rs114137841     0.0711    0.08193          1          1          1          1     0.9511          1 
  19   rs555276719     0.0712    0.08204          1          1          1          1     0.9511          1 
  19     rs4328554    0.07142    0.08228          1          1          1          1     0.9511          1 
  19   rs111481125    0.07143     0.0823          1          1          1          1     0.9511          1 
  19    rs10415151    0.07152    0.08239          1          1          1          1     0.9511          1 
  19     rs7253795     0.0716    0.08248          1          1          1          1     0.9511          1 
  19     rs7249317     0.0716    0.08248          1          1          1          1     0.9511          1 
  19     rs7254172     0.0716    0.08248          1          1          1          1     0.9511          1 
  19    rs10906992    0.07165    0.08253          1          1          1          1     0.9511          1 
  19    rs10403781    0.07168    0.08256          1          1          1          1     0.9511          1 
  19     rs9917006    0.07168    0.08256          1          1          1          1     0.9511          1 
  19   rs113888968    0.07171     0.0826          1          1          1          1     0.9511          1 
  19    rs11878476    0.07176    0.08265          1          1          1          1     0.9511          1 
  19   rs532895413    0.07178    0.08267          1          1          1          1     0.9511          1 
  19   rs568872467    0.07178    0.08267          1          1          1          1     0.9511          1 
  19   rs531180466    0.07178    0.08267          1          1          1          1     0.9511          1 
  19   rs568099402    0.07178    0.08267          1          1          1          1     0.9511          1 
  19   rs533864308    0.07178    0.08267          1          1          1          1     0.9511          1 
  19   rs547324381    0.07178    0.08267          1          1          1          1     0.9511          1 
  19    rs11881333    0.07212    0.08304          1          1          1          1     0.9511          1 
  19   rs202093969    0.07215    0.08307          1          1          1          1     0.9511          1 
  19   rs113604778    0.07228    0.08321          1          1          1          1     0.9511          1 
  19     rs2967683    0.07229    0.08322          1          1          1          1     0.9511          1 
  19      rs340137    0.07229    0.08323          1          1          1          1     0.9511          1 
  19      rs348364     0.0723    0.08324          1          1          1          1     0.9511          1 
  19      rs778977     0.0724    0.08335          1          1          1          1     0.9511          1 
  19    rs35757137    0.07248    0.08343          1          1          1          1     0.9511          1 
  19   rs563371070    0.07253    0.08348          1          1          1          1     0.9511          1 
  19     rs7259459    0.07261    0.08357          1          1          1          1     0.9511          1 
  19    rs77155258    0.07264    0.08361          1          1          1          1     0.9511          1 
  19    rs73920344    0.07264    0.08361          1          1          1          1     0.9511          1 
  19     rs7257030     0.0727    0.08367          1          1          1          1     0.9511          1 
  19     rs4804285    0.07273     0.0837          1          1          1          1     0.9511          1 
  19    rs73490712    0.07277    0.08374          1          1          1          1     0.9511          1 
  19   rs112187716    0.07277    0.08374          1          1          1          1     0.9511          1 
  19      rs480208    0.07277    0.08375          1          1          1          1     0.9511          1 
  19    rs10402331    0.07281    0.08379          1          1          1          1     0.9511          1 
  19    rs12984694    0.07281    0.08379          1          1          1          1     0.9511          1 
  19    rs35006155    0.07308    0.08409          1          1          1          1     0.9511          1 
  19    rs10405061    0.07308    0.08409          1          1          1          1     0.9511          1 
  19    rs76049419    0.07312    0.08412          1          1          1          1     0.9511          1 
  19   rs114737389    0.07312    0.08412          1          1          1          1     0.9511          1 
  19    rs57828334    0.07312    0.08412          1          1          1          1     0.9511          1 
  19     rs8107099    0.07318    0.08419          1          1          1          1     0.9511          1 
  19    rs76080299    0.07318    0.08419          1          1          1          1     0.9511          1 
  19      rs610999    0.07318    0.08419          1          1          1          1     0.9511          1 
  19      rs392751    0.07318    0.08419          1          1          1          1     0.9511          1 
  19      rs425796    0.07318    0.08419          1          1          1          1     0.9511          1 
  19      rs454453    0.07318    0.08419          1          1          1          1     0.9511          1 
  19      rs390821    0.07318    0.08419          1          1          1          1     0.9511          1 
  19      rs438580    0.07318    0.08419          1          1          1          1     0.9511          1 
  19     rs7260397    0.07318    0.08419          1          1          1          1     0.9511          1 
  19     rs7260400    0.07318    0.08419          1          1          1          1     0.9511          1 
  19      rs409761    0.07318    0.08419          1          1          1          1     0.9511          1 
  19      rs370582    0.07318    0.08419          1          1          1          1     0.9511          1 
  19      rs429407    0.07318    0.08419          1          1          1          1     0.9511          1 
  19   rs115729063    0.07327    0.08429          1          1          1          1     0.9511          1 
  19    rs57868533    0.07328    0.08429          1          1          1          1     0.9511          1 
  19   rs144603233    0.07348    0.08451          1          1          1          1     0.9511          1 
  19     rs7250363    0.07388    0.08495          1          1          1          1     0.9511          1 
  19   rs572017058    0.07409    0.08518          1          1          1          1     0.9511          1 
  19     rs7256464    0.07418    0.08527          1          1          1          1     0.9511          1 
  19   rs200511640     0.0742    0.08529          1          1          1          1     0.9511          1 
  19     rs3955174    0.07431    0.08541          1          1          1          1     0.9511          1 
  19     rs8107762    0.07431    0.08541          1          1          1          1     0.9511          1 
  19     rs2161522    0.07431    0.08541          1          1          1          1     0.9511          1 
  19     rs2161524    0.07431    0.08541          1          1          1          1     0.9511          1 
  19      rs708687    0.07438    0.08549          1          1          1          1     0.9511          1 
  19    rs62117478    0.07453    0.08565          1          1          1          1     0.9511          1 
  19    rs35523798    0.07464    0.08577          1          1          1          1     0.9511          1 
  19    rs73549066    0.07465    0.08578          1          1          1          1     0.9511          1 
  19    rs12985273    0.07466     0.0858          1          1          1          1     0.9511          1 
  19   rs114601404    0.07485      0.086          1          1          1          1     0.9511          1 
  19     rs7249689    0.07485      0.086          1          1          1          1     0.9511          1 
  19    rs59881559    0.07488    0.08603          1          1          1          1     0.9511          1 
  19    rs35571542    0.07488    0.08603          1          1          1          1     0.9511          1 
  19   rs113205228    0.07488    0.08603          1          1          1          1     0.9511          1 
  19   rs112388943    0.07488    0.08603          1          1          1          1     0.9511          1 
  19   rs148761814    0.07488    0.08603          1          1          1          1     0.9511          1 
  19    rs10422817    0.07488    0.08603          1          1          1          1     0.9511          1 
  19    rs61245082    0.07488    0.08603          1          1          1          1     0.9511          1 
  19    rs28895667    0.07488    0.08603          1          1          1          1     0.9511          1 
  19   rs140344155    0.07492    0.08607          1          1          1          1     0.9511          1 
  19    rs10414082    0.07494    0.08609          1          1          1          1     0.9511          1 
  19     rs3887594    0.07494    0.08609          1          1          1          1     0.9511          1 
  19   rs148758501    0.07528    0.08646          1          1          1          1     0.9511          1 
  19    rs28679745    0.07537    0.08656          1          1          1          1     0.9511          1 
  19    rs35086839    0.07543    0.08663          1          1          1          1     0.9511          1 
  19     rs2918303    0.07548    0.08668          1          1          1          1     0.9511          1 
  19     rs2967674    0.07548    0.08668          1          1          1          1     0.9511          1 
  19     rs2967680    0.07548    0.08668          1          1          1          1     0.9511          1 
  19      rs768896    0.07548    0.08668          1          1          1          1     0.9511          1 
  19      rs191548    0.07571    0.08693          1          1          1          1     0.9511          1 
  19   rs199645156    0.07575    0.08697          1          1          1          1     0.9511          1 
  19   rs147265320    0.07594    0.08718          1          1          1          1     0.9511          1 
  19   rs201551767    0.07596    0.08719          1          1          1          1     0.9511          1 
  19    rs75014155    0.07603    0.08727          1          1          1          1     0.9511          1 
  19    rs62109767    0.07646    0.08773          1          1          1          1     0.9511          1 
  19   rs112331360    0.07651    0.08779          1          1          1          1     0.9511          1 
  19   rs572402505     0.0768    0.08811          1          1          1          1     0.9511          1 
  19     rs3924927    0.07703    0.08835          1          1          1          1     0.9511          1 
  19    rs28550332    0.07703    0.08835          1          1          1          1     0.9511          1 
  19    rs12611233    0.07703    0.08835          1          1          1          1     0.9511          1 
  19   rs139448364    0.07724    0.08858          1          1          1          1     0.9511          1 
  19    rs11882881    0.07738    0.08873          1          1          1          1     0.9511          1 
  19      rs625828    0.07773    0.08911          1          1          1          1     0.9511          1 
  19     rs8110497    0.07787    0.08926          1          1          1          1     0.9511          1 
  19   rs556473322    0.07804    0.08944          1          1          1          1     0.9511          1 
  19   rs534114100    0.07813    0.08954          1          1          1          1     0.9511          1 
  19   rs145831973    0.07813    0.08954          1          1          1          1     0.9511          1 
  19   rs112302095    0.07813    0.08954          1          1          1          1     0.9511          1 
  19   rs114184135    0.07813    0.08954          1          1          1          1     0.9511          1 
  19    rs11260026    0.07823    0.08965          1          1          1          1     0.9511          1 
  19    rs12971677    0.07823    0.08965          1          1          1          1     0.9511          1 
  19     rs7250738    0.07823    0.08965          1          1          1          1     0.9511          1 
  19    rs62111424     0.0783    0.08973          1          1          1          1     0.9511          1 
  19    rs76312564    0.07831    0.08974          1          1          1          1     0.9511          1 
  19    rs79434743    0.07831    0.08974          1          1          1          1     0.9511          1 
  19   rs138549938    0.07831    0.08974          1          1          1          1     0.9511          1 
  19    rs35255991     0.0784    0.08984          1          1          1          1     0.9511          1 
  19     rs2967635    0.07841    0.08985          1          1          1          1     0.9511          1 
  19    rs72987150    0.07845    0.08989          1          1          1          1     0.9511          1 
  19     rs1529449    0.07853    0.08998          1          1          1          1     0.9511          1 
  19    rs10422498    0.07857    0.09001          1          1          1          1     0.9511          1 
  19     rs8112416    0.07857    0.09001          1          1          1          1     0.9511          1 
  19   rs138875341    0.07857    0.09001          1          1          1          1     0.9511          1 
  19    rs10404694    0.07857    0.09001          1          1          1          1     0.9511          1 
  19     rs8107772    0.07857    0.09001          1          1          1          1     0.9511          1 
  19    rs10410183    0.07857    0.09001          1          1          1          1     0.9511          1 
  19    rs10405502    0.07857    0.09001          1          1          1          1     0.9511          1 
  19    rs12610559    0.07857    0.09001          1          1          1          1     0.9511          1 
  19    rs10407839    0.07857    0.09001          1          1          1          1     0.9511          1 
  19    rs10413410    0.07857    0.09001          1          1          1          1     0.9511          1 
  19    rs10424656    0.07857    0.09001          1          1          1          1     0.9511          1 
  19     rs8110023    0.07857    0.09001          1          1          1          1     0.9511          1 
  19    rs16978584    0.07857    0.09001          1          1          1          1     0.9511          1 
  19   rs112329499    0.07857    0.09001          1          1          1          1     0.9511          1 
  19     rs9305035    0.07857    0.09001          1          1          1          1     0.9511          1 
  19    rs11543150    0.07857    0.09001          1          1          1          1     0.9511          1 
  19    rs77605489    0.07857    0.09001          1          1          1          1     0.9511          1 
  19     rs1045354    0.07857    0.09001          1          1          1          1     0.9511          1 
  19     rs2913964    0.07863    0.09008          1          1          1          1     0.9511          1 
  19   rs112080759    0.07867    0.09012          1          1          1          1     0.9511          1 
  19    rs75686816    0.07867    0.09012          1          1          1          1     0.9511          1 
  19    rs60510913    0.07867    0.09012          1          1          1          1     0.9511          1 
  19    rs55865617    0.07867    0.09012          1          1          1          1     0.9511          1 
  19   rs139913158    0.07867    0.09012          1          1          1          1     0.9511          1 
  19    rs75341389    0.07867    0.09012          1          1          1          1     0.9511          1 
  19   rs141180014    0.07867    0.09012          1          1          1          1     0.9511          1 
  19    rs11882816    0.07867    0.09012          1          1          1          1     0.9511          1 
  19    rs12983696    0.07867    0.09012          1          1          1          1     0.9511          1 
  19     rs1630632    0.07874     0.0902          1          1          1          1     0.9511          1 
  19     rs1874072    0.07888    0.09035          1          1          1          1     0.9511          1 
  19   rs111261114    0.07896    0.09044          1          1          1          1     0.9511          1 
  19   rs138289202    0.07897    0.09045          1          1          1          1     0.9511          1 
  19     rs1644755    0.07922    0.09072          1          1          1          1     0.9511          1 
  19   rs147599379     0.0793    0.09081          1          1          1          1     0.9511          1 
  19   rs199870394    0.07949    0.09101          1          1          1          1     0.9511          1 
  19   rs530192287    0.07953    0.09106          1          1          1          1     0.9511          1 
  19    rs62109606    0.07955    0.09107          1          1          1          1     0.9511          1 
  19      rs425787    0.07957     0.0911          1          1          1          1     0.9511          1 
  19    rs35914430    0.07958    0.09111          1          1          1          1     0.9511          1 
  19   rs200702132    0.07972    0.09125          1          1          1          1     0.9511          1 
  19      rs164018    0.07982    0.09137          1          1          1          1     0.9511          1 
  19   rs577436764    0.07984    0.09139          1          1          1          1     0.9511          1 
  19      rs565989    0.08003    0.09159          1          1          1          1     0.9511          1 
  19     rs2024163    0.08017    0.09174          1          1          1          1     0.9511          1 
  19    rs28882379    0.08021    0.09178          1          1          1          1     0.9511          1 
  19      rs654057     0.0804    0.09199          1          1          1          1     0.9511          1 
  19      rs301415     0.0804    0.09199          1          1          1          1     0.9511          1 
  19    rs10403514    0.08056    0.09216          1          1          1          1     0.9511          1 
  19   rs138618598    0.08061    0.09222          1          1          1          1     0.9511          1 
  19   rs142653213    0.08061    0.09222          1          1          1          1     0.9511          1 
  19    rs59703284    0.08064    0.09225          1          1          1          1     0.9511          1 
  19   rs201091740    0.08065    0.09226          1          1          1          1     0.9511          1 
  19   rs200378713    0.08065    0.09226          1          1          1          1     0.9511          1 
  19    rs62123224    0.08065    0.09226          1          1          1          1     0.9511          1 
  19      rs366273    0.08065    0.09226          1          1          1          1     0.9511          1 
  19    rs73552524    0.08067    0.09229          1          1          1          1     0.9511          1 
  19    rs10425555     0.0807    0.09231          1          1          1          1     0.9511          1 
  19    rs10425567     0.0807    0.09231          1          1          1          1     0.9511          1 
  19   rs138976793    0.08082    0.09245          1          1          1          1     0.9511          1 
  19    rs77790748    0.08083    0.09245          1          1          1          1     0.9511          1 
  19    rs75255422    0.08086    0.09248          1          1          1          1     0.9511          1 
  19    rs73922246    0.08099    0.09263          1          1          1          1     0.9511          1 
  19    rs57738743    0.08099    0.09263          1          1          1          1     0.9511          1 
  19    rs57188466    0.08099    0.09263          1          1          1          1     0.9511          1 
  19    rs59574605    0.08099    0.09263          1          1          1          1     0.9511          1 
  19    rs10407381    0.08099    0.09263          1          1          1          1     0.9511          1 
  19    rs10408896    0.08099    0.09263          1          1          1          1     0.9511          1 
  19    rs73921559      0.081    0.09264          1          1          1          1     0.9511          1 
  19   rs111896466    0.08105    0.09269          1          1          1          1     0.9511          1 
  19    rs78919478    0.08152     0.0932          1          1          1          1     0.9511          1 
  19      rs563959    0.08153    0.09321          1          1          1          1     0.9511          1 
  19   rs191066445    0.08161    0.09329          1          1          1          1     0.9511          1 
  19     rs7256836    0.08163    0.09332          1          1          1          1     0.9511          1 
  19   rs545382843    0.08163    0.09332          1          1          1          1     0.9511          1 
  19   rs187903762    0.08163    0.09332          1          1          1          1     0.9511          1 
  19   rs147644408    0.08163    0.09332          1          1          1          1     0.9511          1 
  19   rs144644066    0.08163    0.09332          1          1          1          1     0.9511          1 
  19   rs140517056    0.08163    0.09332          1          1          1          1     0.9511          1 
  19    rs10415427    0.08163    0.09332          1          1          1          1     0.9511          1 
  19   rs113460662    0.08178    0.09348          1          1          1          1     0.9511          1 
  19    rs79545054    0.08196    0.09368          1          1          1          1     0.9511          1 
  19   rs112538078    0.08227      0.094          1          1          1          1     0.9511          1 
  19    rs28423680    0.08239    0.09414          1          1          1          1     0.9511          1 
  19   rs113530025    0.08248    0.09423          1          1          1          1     0.9511          1 
  19    rs77280459    0.08248    0.09423          1          1          1          1     0.9511          1 
  19    rs12609798    0.08248    0.09423          1          1          1          1     0.9511          1 
  19    rs12610395    0.08248    0.09423          1          1          1          1     0.9511          1 
  19    rs12608618    0.08248    0.09423          1          1          1          1     0.9511          1 
  19    rs10422281     0.0826    0.09436          1          1          1          1     0.9511          1 
  19   rs139228342    0.08271    0.09448          1          1          1          1     0.9511          1 
  19    rs78717162    0.08272    0.09449          1          1          1          1     0.9511          1 
  19    rs12986126    0.08275    0.09452          1          1          1          1     0.9511          1 
  19    rs58668331    0.08287    0.09465          1          1          1          1     0.9511          1 
  19    rs72984368    0.08299    0.09478          1          1          1          1     0.9511          1 
  19    rs62119635     0.0831     0.0949          1          1          1          1     0.9511          1 
  19    rs11465406    0.08311    0.09491          1          1          1          1     0.9511          1 
  19    rs10417877    0.08319    0.09499          1          1          1          1     0.9511          1 
  19     rs2967718    0.08319    0.09499          1          1          1          1     0.9511          1 
  19     rs3844450    0.08331    0.09512          1          1          1          1     0.9511          1 
  19        rs7788    0.08335    0.09516          1          1          1          1     0.9511          1 
  19   rs141369225    0.08336    0.09518          1          1          1          1     0.9511          1 
  19    rs34344658    0.08336    0.09518          1          1          1          1     0.9511          1 
  19    rs34350946    0.08336    0.09518          1          1          1          1     0.9511          1 
  19     rs2287887    0.08337    0.09518          1          1          1          1     0.9511          1 
  19     rs7247388    0.08345    0.09528          1          1          1          1     0.9511          1 
  19      rs398650    0.08345    0.09528          1          1          1          1     0.9511          1 
  19     rs8107417    0.08351    0.09534          1          1          1          1     0.9511          1 
  19    rs35110706    0.08384     0.0957          1          1          1          1     0.9511          1 
  19    rs11669207    0.08384     0.0957          1          1          1          1     0.9511          1 
  19    rs10406176    0.08384     0.0957          1          1          1          1     0.9511          1 
  19     rs8099932    0.08389    0.09575          1          1          1          1     0.9511          1 
  19    rs79555217    0.08389    0.09575          1          1          1          1     0.9511          1 
  19   rs201804228    0.08394     0.0958          1          1          1          1     0.9511          1 
  19   rs587602383    0.08394    0.09581          1          1          1          1     0.9511          1 
  19     rs2287866    0.08414    0.09601          1          1          1          1     0.9511          1 
  19    rs57338458    0.08419    0.09607          1          1          1          1     0.9511          1 
  19    rs28687060    0.08429    0.09618          1          1          1          1     0.9511          1 
  19    rs28599881     0.0843    0.09619          1          1          1          1     0.9511          1 
  19   rs151211604     0.0843    0.09619          1          1          1          1     0.9511          1 
  19    rs11878528    0.08431     0.0962          1          1          1          1     0.9511          1 
  19      rs580572    0.08435    0.09625          1          1          1          1     0.9511          1 
  19   rs555252319    0.08443    0.09632          1          1          1          1     0.9511          1 
  19    rs77353826    0.08449    0.09639          1          1          1          1     0.9511          1 
  19    rs62110715    0.08452    0.09642          1          1          1          1     0.9511          1 
  19   rs111674746    0.08452    0.09642          1          1          1          1     0.9511          1 
  19   rs113453074    0.08452    0.09642          1          1          1          1     0.9511          1 
  19   rs111740138    0.08452    0.09642          1          1          1          1     0.9511          1 
  19    rs35260294    0.08452    0.09642          1          1          1          1     0.9511          1 
  19    rs34288384    0.08452    0.09642          1          1          1          1     0.9511          1 
  19   rs554319457    0.08467    0.09659          1          1          1          1     0.9511          1 
  19     rs8111024    0.08467    0.09659          1          1          1          1     0.9511          1 
  19     rs4804228    0.08469    0.09661          1          1          1          1     0.9511          1 
  19     rs4804808    0.08469    0.09661          1          1          1          1     0.9511          1 
  19     rs8101193    0.08469    0.09661          1          1          1          1     0.9511          1 
  19   rs112067179    0.08469    0.09661          1          1          1          1     0.9511          1 
  19    rs34025085    0.08469    0.09661          1          1          1          1     0.9511          1 
  19     rs9749394    0.08473    0.09665          1          1          1          1     0.9511          1 
  19    rs62123353    0.08483    0.09676          1          1          1          1     0.9511          1 
  19    rs60711382    0.08483    0.09676          1          1          1          1     0.9511          1 
  19    rs59514891    0.08483    0.09676          1          1          1          1     0.9511          1 
  19     rs7255945    0.08524     0.0972          1          1          1          1     0.9511          1 
  19     rs7251854    0.08524     0.0972          1          1          1          1     0.9511          1 
  19     rs7251864    0.08524     0.0972          1          1          1          1     0.9511          1 
  19   rs199544150    0.08539    0.09736          1          1          1          1     0.9511          1 
  19     rs7248921    0.08553     0.0975          1          1          1          1     0.9511          1 
  19   rs111369943    0.08605    0.09807          1          1          1          1     0.9511          1 
  19    rs57410351    0.08615    0.09817          1          1          1          1     0.9511          1 
  19     rs4476279    0.08615    0.09817          1          1          1          1     0.9511          1 
  19    rs62125170     0.0862    0.09823          1          1          1          1     0.9511          1 
  19     rs4804793    0.08625    0.09829          1          1          1          1     0.9511          1 
  19     rs4804794    0.08625    0.09829          1          1          1          1     0.9511          1 
  19    rs34289482    0.08625    0.09829          1          1          1          1     0.9511          1 
  19   rs200129825    0.08628    0.09831          1          1          1          1     0.9511          1 
  19    rs57015940    0.08646    0.09851          1          1          1          1     0.9511          1 
  19   rs587691262    0.08651    0.09856          1          1          1          1     0.9511          1 
  19   rs587597730    0.08651    0.09856          1          1          1          1     0.9511          1 
  19   rs114336217    0.08665    0.09871          1          1          1          1     0.9511          1 
  19   rs555434322    0.08677    0.09884          1          1          1          1     0.9511          1 
  19   rs565696136    0.08677    0.09884          1          1          1          1     0.9511          1 
  19    rs12462882    0.08692      0.099          1          1          1          1     0.9511          1 
  19     rs4804413    0.08719    0.09929          1          1          1          1     0.9511          1 
  19     rs4804414    0.08719    0.09929          1          1          1          1     0.9511          1 
  19     rs4804416    0.08719    0.09929          1          1          1          1     0.9511          1 
  19     rs8103311    0.08724    0.09934          1          1          1          1     0.9511          1 
  19     rs2305059    0.08724    0.09934          1          1          1          1     0.9511          1 
  19    rs10403588    0.08725    0.09936          1          1          1          1     0.9511          1 
  19   rs113829911    0.08728    0.09938          1          1          1          1     0.9511          1 
  19     rs7249440    0.08748    0.09961          1          1          1          1     0.9511          1 
  19    rs67974150    0.08748    0.09961          1          1          1          1     0.9511          1 
  19   rs147997544    0.08755    0.09968          1          1          1          1     0.9511          1 
  19   rs116523997    0.08778    0.09992          1          1          1          1     0.9511          1 
  19   rs565908469     0.0878    0.09995          1          1          1          1     0.9511          1 
  19     rs2967725    0.08788        0.1          1          1          1          1     0.9511          1 
  19   rs146597344    0.08799     0.1001          1          1          1          1     0.9511          1 
  19     rs2112927    0.08807     0.1002          1          1          1          1     0.9511          1 
  19    rs34786523    0.08824     0.1004          1          1          1          1     0.9511          1 
  19      rs954761    0.08827     0.1004          1          1          1          1     0.9511          1 
  19   rs149915173    0.08854     0.1007          1          1          1          1     0.9511          1 
  19   rs141161676    0.08854     0.1007          1          1          1          1     0.9511          1 
  19    rs57813543    0.08854     0.1007          1          1          1          1     0.9511          1 
  19     rs4807915    0.08903     0.1013          1          1          1          1     0.9511          1 
  19    rs12975129    0.08908     0.1013          1          1          1          1     0.9511          1 
  19    rs12461488    0.08908     0.1013          1          1          1          1     0.9511          1 
  19    rs35873123    0.08908     0.1013          1          1          1          1     0.9511          1 
  19    rs34636320    0.08908     0.1013          1          1          1          1     0.9511          1 
  19   rs113588948    0.08916     0.1014          1          1          1          1     0.9511          1 
  19     rs8103869    0.08927     0.1015          1          1          1          1     0.9511          1 
  19   rs143801777     0.0894     0.1017          1          1          1          1     0.9511          1 
  19    rs76491087     0.0894     0.1017          1          1          1          1     0.9511          1 
  19     rs8108106     0.0895     0.1018          1          1          1          1     0.9511          1 
  19     rs4804065     0.0895     0.1018          1          1          1          1     0.9511          1 
  19    rs73920720    0.08955     0.1018          1          1          1          1     0.9511          1 
  19     rs1808536    0.08968      0.102          1          1          1          1     0.9511          1 
  19      rs332425    0.09002     0.1023          1          1          1          1     0.9511          1 
  19   rs201448018    0.09026     0.1026          1          1          1          1     0.9511          1 
  19     rs8100267    0.09034     0.1027          1          1          1          1     0.9511          1 
  19    rs11881108    0.09034     0.1027          1          1          1          1     0.9511          1 
  19      rs625910    0.09036     0.1027          1          1          1          1     0.9511          1 
  19    rs78208235    0.09042     0.1028          1          1          1          1     0.9511          1 
  19   rs185762253    0.09043     0.1028          1          1          1          1     0.9511          1 
  19   rs112321137    0.09043     0.1028          1          1          1          1     0.9511          1 
  19    rs56837513    0.09051     0.1028          1          1          1          1     0.9511          1 
  19     rs2233188    0.09055     0.1029          1          1          1          1     0.9511          1 
  19    rs13343298    0.09055     0.1029          1          1          1          1     0.9511          1 
  19    rs76513798    0.09055     0.1029          1          1          1          1     0.9511          1 
  19    rs75975430    0.09055     0.1029          1          1          1          1     0.9511          1 
  19    rs10404571    0.09055     0.1029          1          1          1          1     0.9511          1 
  19    rs66529260    0.09057     0.1029          1          1          1          1     0.9511          1 
  19      rs661825    0.09057     0.1029          1          1          1          1     0.9511          1 
  19      rs496380    0.09057     0.1029          1          1          1          1     0.9511          1 
  19      rs557596    0.09057     0.1029          1          1          1          1     0.9511          1 
  19    rs62123295    0.09058     0.1029          1          1          1          1     0.9511          1 
  19     rs4804074    0.09065      0.103          1          1          1          1     0.9511          1 
  19     rs8107505    0.09068      0.103          1          1          1          1     0.9511          1 
  19     rs7246617    0.09075     0.1031          1          1          1          1     0.9511          1 
  19    rs62126382    0.09075     0.1031          1          1          1          1     0.9511          1 
  19     rs2336171    0.09075     0.1031          1          1          1          1     0.9511          1 
  19      rs898010    0.09082     0.1032          1          1          1          1     0.9511          1 
  19   rs200746275    0.09113     0.1035          1          1          1          1     0.9511          1 
  19      rs669631    0.09114     0.1035          1          1          1          1     0.9511          1 
  19      rs392972    0.09114     0.1035          1          1          1          1     0.9511          1 
  19    rs11667690    0.09114     0.1035          1          1          1          1     0.9511          1 
  19    rs72988314    0.09114     0.1035          1          1          1          1     0.9511          1 
  19    rs72988324    0.09114     0.1035          1          1          1          1     0.9511          1 
  19   rs111768715    0.09114     0.1035          1          1          1          1     0.9511          1 
  19      rs917707    0.09116     0.1035          1          1          1          1     0.9511          1 
  19      rs906331    0.09118     0.1036          1          1          1          1     0.9511          1 
  19    rs73498852     0.0912     0.1036          1          1          1          1     0.9511          1 
  19    rs57442285     0.0912     0.1036          1          1          1          1     0.9511          1 
  19    rs11879502     0.0912     0.1036          1          1          1          1     0.9511          1 
  19    rs11878807     0.0912     0.1036          1          1          1          1     0.9511          1 
  19   rs116794036    0.09127     0.1037          1          1          1          1     0.9511          1 
  19     rs3916080    0.09127     0.1037          1          1          1          1     0.9511          1 
  19    rs11668191    0.09127     0.1037          1          1          1          1     0.9511          1 
  19     rs1626918    0.09158      0.104          1          1          1          1     0.9511          1 
  19   rs139921165     0.0916      0.104          1          1          1          1     0.9511          1 
  19   rs145338776     0.0916      0.104          1          1          1          1     0.9511          1 
  19     rs7253445     0.0916      0.104          1          1          1          1     0.9511          1 
  19   rs200296011     0.0916      0.104          1          1          1          1     0.9511          1 
  19    rs73922160     0.0916      0.104          1          1          1          1     0.9511          1 
  19    rs56027355     0.0916      0.104          1          1          1          1     0.9511          1 
  19   rs145245395     0.0916      0.104          1          1          1          1     0.9511          1 
  19    rs59212649     0.0916      0.104          1          1          1          1     0.9511          1 
  19    rs73922162     0.0916      0.104          1          1          1          1     0.9511          1 
  19   rs116796882     0.0916      0.104          1          1          1          1     0.9511          1 
  19    rs73922163     0.0916      0.104          1          1          1          1     0.9511          1 
  19    rs79476774    0.09174     0.1042          1          1          1          1     0.9511          1 
  19     rs6413502    0.09174     0.1042          1          1          1          1     0.9511          1 
  19     rs8104305    0.09174     0.1042          1          1          1          1     0.9511          1 
  19    rs55904843    0.09184     0.1043          1          1          1          1     0.9511          1 
  19    rs28763275    0.09184     0.1043          1          1          1          1     0.9511          1 
  19   rs112722258    0.09189     0.1043          1          1          1          1     0.9511          1 
  19     rs7507610     0.0919     0.1043          1          1          1          1     0.9511          1 
  19     rs8106687    0.09207     0.1045          1          1          1          1     0.9511          1 
  19    rs66952611    0.09214     0.1046          1          1          1          1     0.9511          1 
  19   rs563587829    0.09214     0.1046          1          1          1          1     0.9511          1 
  19    rs66831547    0.09214     0.1046          1          1          1          1     0.9511          1 
  19    rs28534912    0.09214     0.1046          1          1          1          1     0.9511          1 
  19   rs114900627    0.09214     0.1046          1          1          1          1     0.9511          1 
  19    rs12609243    0.09231     0.1048          1          1          1          1     0.9511          1 
  19   rs142880112    0.09232     0.1048          1          1          1          1     0.9511          1 
  19     rs7247477    0.09234     0.1048          1          1          1          1     0.9511          1 
  19     rs7251975    0.09234     0.1048          1          1          1          1     0.9511          1 
  19     rs7254240    0.09235     0.1048          1          1          1          1     0.9511          1 
  19    rs80111555    0.09241     0.1049          1          1          1          1     0.9511          1 
  19   rs149815396    0.09241     0.1049          1          1          1          1     0.9511          1 
  19   rs144625604    0.09241     0.1049          1          1          1          1     0.9511          1 
  19   rs116336877    0.09241     0.1049          1          1          1          1     0.9511          1 
  19   rs115722482    0.09241     0.1049          1          1          1          1     0.9511          1 
  19    rs79568469    0.09241     0.1049          1          1          1          1     0.9511          1 
  19   rs114050531    0.09241     0.1049          1          1          1          1     0.9511          1 
  19   rs114689716    0.09241     0.1049          1          1          1          1     0.9511          1 
  19   rs115170252    0.09241     0.1049          1          1          1          1     0.9511          1 
  19   rs555352221    0.09241     0.1049          1          1          1          1     0.9511          1 
  19   rs377295806    0.09241     0.1049          1          1          1          1     0.9511          1 
  19   rs115888383    0.09241     0.1049          1          1          1          1     0.9511          1 
  19   rs114963064    0.09241     0.1049          1          1          1          1     0.9511          1 
  19    rs74975775    0.09241     0.1049          1          1          1          1     0.9511          1 
  19   rs114391346    0.09241     0.1049          1          1          1          1     0.9511          1 
  19   rs115432047    0.09241     0.1049          1          1          1          1     0.9511          1 
  19   rs114416954    0.09241     0.1049          1          1          1          1     0.9511          1 
  19   rs143794862    0.09241     0.1049          1          1          1          1     0.9511          1 
  19   rs146855868    0.09241     0.1049          1          1          1          1     0.9511          1 
  19   rs145418088    0.09241     0.1049          1          1          1          1     0.9511          1 
  19   rs148811049    0.09241     0.1049          1          1          1          1     0.9511          1 
  19    rs76803711    0.09241     0.1049          1          1          1          1     0.9511          1 
  19    rs74508573    0.09261     0.1051          1          1          1          1     0.9511          1 
  19    rs16994164    0.09261     0.1051          1          1          1          1     0.9511          1 
  19    rs78463963    0.09261     0.1051          1          1          1          1     0.9511          1 
  19    rs16994167    0.09261     0.1051          1          1          1          1     0.9511          1 
  19   rs115267256    0.09261     0.1051          1          1          1          1     0.9511          1 
  19   rs200915867    0.09261     0.1051          1          1          1          1     0.9511          1 
  19   rs116678829    0.09261     0.1051          1          1          1          1     0.9511          1 
  19   rs538191583    0.09261     0.1051          1          1          1          1     0.9511          1 
  19    rs16994169    0.09261     0.1051          1          1          1          1     0.9511          1 
  19    rs16990074    0.09261     0.1051          1          1          1          1     0.9511          1 
  19   rs145123564    0.09261     0.1051          1          1          1          1     0.9511          1 
  19   rs534639808    0.09261     0.1051          1          1          1          1     0.9511          1 
  19   rs534176903    0.09261     0.1051          1          1          1          1     0.9511          1 
  19   rs554444184    0.09261     0.1051          1          1          1          1     0.9511          1 
  19   rs115637320    0.09261     0.1051          1          1          1          1     0.9511          1 
  19   rs369668340    0.09261     0.1051          1          1          1          1     0.9511          1 
  19   rs192567540    0.09261     0.1051          1          1          1          1     0.9511          1 
  19   rs147598229    0.09261     0.1051          1          1          1          1     0.9511          1 
  19   rs114162653    0.09261     0.1051          1          1          1          1     0.9511          1 
  19   rs151035284    0.09261     0.1051          1          1          1          1     0.9511          1 
  19   rs115887701    0.09261     0.1051          1          1          1          1     0.9511          1 
  19   rs140622481    0.09261     0.1051          1          1          1          1     0.9511          1 
  19    rs16994171    0.09261     0.1051          1          1          1          1     0.9511          1 
  19    rs74757437    0.09261     0.1051          1          1          1          1     0.9511          1 
  19    rs16994173    0.09261     0.1051          1          1          1          1     0.9511          1 
  19    rs78958929    0.09261     0.1051          1          1          1          1     0.9511          1 
  19     rs4804304    0.09261     0.1051          1          1          1          1     0.9511          1 
  19     rs4804072    0.09261     0.1051          1          1          1          1     0.9511          1 
  19    rs11334308    0.09261     0.1051          1          1          1          1     0.9511          1 
  19   rs566690432    0.09261     0.1051          1          1          1          1     0.9511          1 
  19     rs4804073    0.09261     0.1051          1          1          1          1     0.9511          1 
  19    rs16994185    0.09261     0.1051          1          1          1          1     0.9511          1 
  19    rs16994189    0.09261     0.1051          1          1          1          1     0.9511          1 
  19    rs76195114    0.09261     0.1051          1          1          1          1     0.9511          1 
  19   rs111892938    0.09261     0.1051          1          1          1          1     0.9511          1 
  19     rs2229432    0.09261     0.1051          1          1          1          1     0.9511          1 
  19    rs16994200    0.09261     0.1051          1          1          1          1     0.9511          1 
  19    rs77416154    0.09261     0.1051          1          1          1          1     0.9511          1 
  19   rs113396079    0.09261     0.1051          1          1          1          1     0.9511          1 
  19   rs112540628    0.09261     0.1051          1          1          1          1     0.9511          1 
  19   rs149954658    0.09261     0.1051          1          1          1          1     0.9511          1 
  19   rs193191063    0.09261     0.1051          1          1          1          1     0.9511          1 
  19   rs200820470    0.09261     0.1051          1          1          1          1     0.9511          1 
  19    rs13306451    0.09261     0.1051          1          1          1          1     0.9511          1 
  19     rs2229430    0.09261     0.1051          1          1          1          1     0.9511          1 
  19     rs2229434    0.09261     0.1051          1          1          1          1     0.9511          1 
  19    rs16994210    0.09261     0.1051          1          1          1          1     0.9511          1 
  19    rs67009449    0.09261     0.1051          1          1          1          1     0.9511          1 
  19   rs115043703    0.09261     0.1051          1          1          1          1     0.9511          1 
  19   rs143427778    0.09261     0.1051          1          1          1          1     0.9511          1 
  19   rs548417145    0.09261     0.1051          1          1          1          1     0.9511          1 
  19    rs11666443    0.09266     0.1051          1          1          1          1     0.9511          1 
  19   rs113718835    0.09284     0.1053          1          1          1          1     0.9511          1 
  19   rs116308310    0.09285     0.1053          1          1          1          1     0.9511          1 
  19   rs114702673    0.09285     0.1053          1          1          1          1     0.9511          1 
  19   rs114655301    0.09285     0.1053          1          1          1          1     0.9511          1 
  19   rs114700950    0.09285     0.1053          1          1          1          1     0.9511          1 
  19   rs149725077    0.09285     0.1053          1          1          1          1     0.9511          1 
  19    rs16978945    0.09291     0.1054          1          1          1          1     0.9511          1 
  19    rs28447127    0.09296     0.1055          1          1          1          1     0.9511          1 
  19   rs114640851    0.09321     0.1057          1          1          1          1     0.9511          1 
  19   rs114513191    0.09321     0.1057          1          1          1          1     0.9511          1 
  19     rs2918319    0.09321     0.1057          1          1          1          1     0.9511          1 
  19    rs11259991    0.09325     0.1058          1          1          1          1     0.9511          1 
  19    rs28817930    0.09326     0.1058          1          1          1          1     0.9511          1 
  19    rs62123187    0.09336     0.1059          1          1          1          1     0.9511          1 
  19      rs881877    0.09351     0.1061          1          1          1          1     0.9511          1 
  19   rs113660049    0.09351     0.1061          1          1          1          1     0.9511          1 
  19    rs11878235    0.09357     0.1061          1          1          1          1     0.9511          1 
  19   rs139820684    0.09375     0.1063          1          1          1          1     0.9511          1 
  19     rs2569401    0.09381     0.1064          1          1          1          1     0.9511          1 
  19   rs370526873    0.09387     0.1064          1          1          1          1     0.9511          1 
  19   rs569389578    0.09387     0.1064          1          1          1          1     0.9511          1 
  19    rs80315444    0.09409     0.1067          1          1          1          1     0.9511          1 
  19   rs111525981    0.09409     0.1067          1          1          1          1     0.9511          1 
  19   rs111253111    0.09409     0.1067          1          1          1          1     0.9511          1 
  19     rs9941457    0.09409     0.1067          1          1          1          1     0.9511          1 
  19   rs113309267    0.09409     0.1067          1          1          1          1     0.9511          1 
  19    rs12976944    0.09428     0.1069          1          1          1          1     0.9511          1 
  19     rs3745571    0.09428     0.1069          1          1          1          1     0.9511          1 
  19     rs1644759    0.09447     0.1071          1          1          1          1     0.9511          1 
  19      rs448726    0.09461     0.1072          1          1          1          1     0.9511          1 
  19    rs34837190    0.09461     0.1072          1          1          1          1     0.9511          1 
  19   rs138055605    0.09463     0.1073          1          1          1          1     0.9511          1 
  19      rs348350    0.09499     0.1076          1          1          1          1     0.9511          1 
  19      rs348353    0.09499     0.1076          1          1          1          1     0.9511          1 
  19   rs369996245    0.09516     0.1078          1          1          1          1     0.9511          1 
  19   rs372861684    0.09516     0.1078          1          1          1          1     0.9511          1 
  19   rs560279854    0.09516     0.1078          1          1          1          1     0.9511          1 
  19     rs3105702    0.09523     0.1079          1          1          1          1     0.9511          1 
  19     rs4804422    0.09525     0.1079          1          1          1          1     0.9511          1 
  19    rs10404551    0.09525     0.1079          1          1          1          1     0.9511          1 
  19     rs4804600    0.09528     0.1079          1          1          1          1     0.9511          1 
  19     rs4804601    0.09528     0.1079          1          1          1          1     0.9511          1 
  19     rs4804602    0.09528     0.1079          1          1          1          1     0.9511          1 
  19     rs4804603    0.09528     0.1079          1          1          1          1     0.9511          1 
  19    rs11260069    0.09528     0.1079          1          1          1          1     0.9511          1 
  19    rs11260070    0.09528     0.1079          1          1          1          1     0.9511          1 
  19    rs11260072    0.09528     0.1079          1          1          1          1     0.9511          1 
  19    rs11260073    0.09528     0.1079          1          1          1          1     0.9511          1 
  19    rs12462193    0.09528     0.1079          1          1          1          1     0.9511          1 
  19    rs11260075    0.09528     0.1079          1          1          1          1     0.9511          1 
  19    rs11260076    0.09528     0.1079          1          1          1          1     0.9511          1 
  19   rs111383645    0.09528     0.1079          1          1          1          1     0.9511          1 
  19     rs7249195    0.09528     0.1079          1          1          1          1     0.9511          1 
  19     rs7249339    0.09528     0.1079          1          1          1          1     0.9511          1 
  19    rs11673513    0.09528     0.1079          1          1          1          1     0.9511          1 
  19     rs8107535    0.09528     0.1079          1          1          1          1     0.9511          1 
  19     rs8112164    0.09528     0.1079          1          1          1          1     0.9511          1 
  19     rs8111332    0.09528     0.1079          1          1          1          1     0.9511          1 
  19     rs8108993    0.09528     0.1079          1          1          1          1     0.9511          1 
  19     rs8100171    0.09528     0.1079          1          1          1          1     0.9511          1 
  19    rs12461568    0.09528     0.1079          1          1          1          1     0.9511          1 
  19     rs7248093    0.09528     0.1079          1          1          1          1     0.9511          1 
  19    rs12460296    0.09528     0.1079          1          1          1          1     0.9511          1 
  19    rs66522268    0.09528     0.1079          1          1          1          1     0.9511          1 
  19    rs12463247    0.09528     0.1079          1          1          1          1     0.9511          1 
  19    rs12462162    0.09528     0.1079          1          1          1          1     0.9511          1 
  19     rs7247996    0.09528     0.1079          1          1          1          1     0.9511          1 
  19    rs12983052    0.09528     0.1079          1          1          1          1     0.9511          1 
  19      rs372804    0.09539     0.1081          1          1          1          1     0.9511          1 
  19      rs545364    0.09548     0.1082          1          1          1          1     0.9511          1 
  19    rs11669069    0.09549     0.1082          1          1          1          1     0.9511          1 
  19     rs2115106    0.09549     0.1082          1          1          1          1     0.9511          1 
  19     rs4804420    0.09567     0.1084          1          1          1          1     0.9511          1 
  19     rs4804424    0.09567     0.1084          1          1          1          1     0.9511          1 
  19     rs4804426    0.09567     0.1084          1          1          1          1     0.9511          1 
  19    rs10416429    0.09567     0.1084          1          1          1          1     0.9511          1 
  19   rs541900700    0.09585     0.1086          1          1          1          1     0.9511          1 
  19   rs556942765    0.09601     0.1087          1          1          1          1     0.9511          1 
  19    rs10424498    0.09612     0.1088          1          1          1          1     0.9511          1 
  19    rs28502541    0.09612     0.1088          1          1          1          1     0.9511          1 
  19     rs3787054    0.09612     0.1088          1          1          1          1     0.9511          1 
  19    rs73006100     0.0963      0.109          1          1          1          1     0.9511          1 
  19   rs149272824    0.09634     0.1091          1          1          1          1     0.9511          1 
  19   rs559496286    0.09638     0.1091          1          1          1          1     0.9511          1 
  19   rs140399517    0.09648     0.1092          1          1          1          1     0.9511          1 
  19   rs147466477    0.09654     0.1093          1          1          1          1     0.9511          1 
  19    rs12971459    0.09677     0.1095          1          1          1          1     0.9511          1 
  19     rs2012175    0.09697     0.1097          1          1          1          1     0.9511          1 
  19     rs2967625    0.09699     0.1098          1          1          1          1     0.9511          1 
  19     rs2927722    0.09699     0.1098          1          1          1          1     0.9511          1 
  19    rs10404599      0.097     0.1098          1          1          1          1     0.9511          1 
  19    rs61027285      0.097     0.1098          1          1          1          1     0.9511          1 
  19     rs2967726    0.09704     0.1098          1          1          1          1     0.9511          1 
  19    rs10416160    0.09717       0.11          1          1          1          1     0.9511          1 
  19    rs59907625    0.09744     0.1102          1          1          1          1     0.9511          1 
  19    rs58617377    0.09744     0.1102          1          1          1          1     0.9511          1 
  19    rs11880706    0.09744     0.1102          1          1          1          1     0.9511          1 
  19    rs10405373    0.09744     0.1102          1          1          1          1     0.9511          1 
  19   rs142359045    0.09751     0.1103          1          1          1          1     0.9511          1 
  19    rs17704999    0.09772     0.1105          1          1          1          1     0.9511          1 
  19     rs2287846    0.09784     0.1107          1          1          1          1     0.9511          1 
  19    rs17160147    0.09798     0.1108          1          1          1          1     0.9511          1 
  19   rs137874001    0.09805     0.1109          1          1          1          1     0.9511          1 
  19   rs143152443    0.09805     0.1109          1          1          1          1     0.9511          1 
  19   rs200688039    0.09808     0.1109          1          1          1          1     0.9511          1 
  19   rs201976102     0.0981      0.111          1          1          1          1     0.9511          1 
  19   rs115804270    0.09823     0.1111          1          1          1          1     0.9511          1 
  19      rs344592    0.09875     0.1116          1          1          1          1     0.9511          1 
  19    rs35353507    0.09888     0.1118          1          1          1          1     0.9511          1 
  19   rs145337171     0.0989     0.1118          1          1          1          1     0.9511          1 
  19     rs7256710    0.09892     0.1118          1          1          1          1     0.9511          1 
  19     rs7408594    0.09894     0.1118          1          1          1          1     0.9511          1 
  19      rs332426    0.09902     0.1119          1          1          1          1     0.9511          1 
  19   rs141513081    0.09907      0.112          1          1          1          1     0.9511          1 
  19    rs60407671    0.09907      0.112          1          1          1          1     0.9511          1 
  19     rs6510897    0.09907      0.112          1          1          1          1     0.9511          1 
  19    rs55948703    0.09917     0.1121          1          1          1          1     0.9511          1 
  19     rs2071347    0.09924     0.1122          1          1          1          1     0.9511          1 
  19     rs7254322     0.0993     0.1122          1          1          1          1     0.9511          1 
  19   rs147779689    0.09952     0.1125          1          1          1          1     0.9511          1 
  19   rs141309403    0.09952     0.1125          1          1          1          1     0.9511          1 
  19   rs116823342    0.09952     0.1125          1          1          1          1     0.9511          1 
  19   rs200314328    0.09952     0.1125          1          1          1          1     0.9511          1 
  19   rs138935258    0.09952     0.1125          1          1          1          1     0.9511          1 
  19    rs55893809    0.09967     0.1126          1          1          1          1     0.9511          1 
  19    rs33978914    0.09971     0.1127          1          1          1          1     0.9511          1 
  19   rs115765136    0.09973     0.1127          1          1          1          1     0.9511          1 
  19    rs12980126    0.09998      0.113          1          1          1          1     0.9511          1 
  19     rs1971294    0.09998      0.113          1          1          1          1     0.9511          1 
  19     rs1971295    0.09998      0.113          1          1          1          1     0.9511          1 
  19     rs1971296    0.09998      0.113          1          1          1          1     0.9511          1 
  19     rs8113413    0.09998      0.113          1          1          1          1     0.9511          1 
  19     rs7253638    0.09998      0.113          1          1          1          1     0.9511          1 
  19     rs7253639    0.09998      0.113          1          1          1          1     0.9511          1 
  19     rs1542784    0.09998      0.113          1          1          1          1     0.9511          1 
  19      rs348363        0.1      0.113          1          1          1          1     0.9511          1 
  19    rs59667403     0.1001     0.1131          1          1          1          1     0.9511          1 
  19    rs73492792     0.1001     0.1131          1          1          1          1     0.9511          1 
  19    rs73492796     0.1001     0.1131          1          1          1          1     0.9511          1 
  19    rs77933818     0.1001     0.1131          1          1          1          1     0.9511          1 
  19     rs4536568     0.1002     0.1132          1          1          1          1     0.9511          1 
  19     rs4637025     0.1002     0.1132          1          1          1          1     0.9511          1 
  19    rs12327845     0.1002     0.1132          1          1          1          1     0.9511          1 
  19    rs11260058     0.1002     0.1132          1          1          1          1     0.9511          1 
  19     rs8112970     0.1002     0.1132          1          1          1          1     0.9511          1 
  19    rs12974280     0.1002     0.1132          1          1          1          1     0.9511          1 
  19    rs11671061     0.1002     0.1132          1          1          1          1     0.9511          1 
  19    rs11666450     0.1002     0.1132          1          1          1          1     0.9511          1 
  19    rs80029479     0.1002     0.1132          1          1          1          1     0.9511          1 
  19      rs163915     0.1002     0.1132          1          1          1          1     0.9511          1 
  19    rs78391770     0.1004     0.1134          1          1          1          1     0.9511          1 
  19    rs73922428     0.1004     0.1134          1          1          1          1     0.9511          1 
  19   rs149782563     0.1004     0.1134          1          1          1          1     0.9511          1 
  19   rs114656516     0.1004     0.1134          1          1          1          1     0.9511          1 
  19    rs58146129     0.1004     0.1134          1          1          1          1     0.9511          1 
  19   rs149828234     0.1004     0.1134          1          1          1          1     0.9511          1 
  19    rs58402628     0.1004     0.1134          1          1          1          1     0.9511          1 
  19    rs59913454     0.1004     0.1134          1          1          1          1     0.9511          1 
  19   rs373163214     0.1004     0.1134          1          1          1          1     0.9511          1 
  19    rs79145370     0.1004     0.1134          1          1          1          1     0.9511          1 
  19    rs61113271     0.1004     0.1134          1          1          1          1     0.9511          1 
  19    rs73922454     0.1004     0.1134          1          1          1          1     0.9511          1 
  19    rs80322087     0.1004     0.1134          1          1          1          1     0.9511          1 
  19    rs73922457     0.1004     0.1134          1          1          1          1     0.9511          1 
  19   rs115287619     0.1004     0.1134          1          1          1          1     0.9511          1 
  19    rs55999497     0.1005     0.1135          1          1          1          1     0.9511          1 
  19     rs8107767     0.1005     0.1135          1          1          1          1     0.9511          1 
  19    rs55651605     0.1008     0.1138          1          1          1          1     0.9511          1 
  19    rs73505785     0.1009      0.114          1          1          1          1     0.9511          1 
  19    rs73505787     0.1009      0.114          1          1          1          1     0.9511          1 
  19     rs2230209      0.101      0.114          1          1          1          1     0.9511          1 
  19    rs11569425      0.101      0.114          1          1          1          1     0.9511          1 
  19   rs202126932      0.101      0.114          1          1          1          1     0.9511          1 
  19     rs7409459      0.101     0.1141          1          1          1          1     0.9511          1 
  19    rs10412845     0.1012     0.1143          1          1          1          1     0.9511          1 
  19    rs10418327     0.1012     0.1143          1          1          1          1     0.9511          1 
  19    rs11669819     0.1012     0.1143          1          1          1          1     0.9511          1 
  19      rs601066     0.1013     0.1144          1          1          1          1     0.9511          1 
  19   rs146233321     0.1014     0.1145          1          1          1          1     0.9511          1 
  19     rs6510869     0.1015     0.1146          1          1          1          1     0.9511          1 
  19   rs143634705     0.1015     0.1146          1          1          1          1     0.9511          1 
  19   rs112682648     0.1015     0.1146          1          1          1          1     0.9511          1 
  19   rs113871592     0.1015     0.1146          1          1          1          1     0.9511          1 
  19   rs112817107     0.1015     0.1146          1          1          1          1     0.9511          1 
  19   rs112845567     0.1015     0.1146          1          1          1          1     0.9511          1 
  19     rs8101404     0.1018     0.1148          1          1          1          1     0.9511          1 
  19     rs6511831     0.1018     0.1148          1          1          1          1     0.9511          1 
  19    rs28592697     0.1018     0.1149          1          1          1          1     0.9511          1 
  19    rs71174992     0.1018     0.1149          1          1          1          1     0.9511          1 
  19    rs10423520     0.1019     0.1149          1          1          1          1     0.9511          1 
  19     rs4804425     0.1019      0.115          1          1          1          1     0.9511          1 
  19    rs36095559      0.102     0.1151          1          1          1          1     0.9511          1 
  19    rs79348329     0.1021     0.1152          1          1          1          1     0.9511          1 
  19    rs73550775     0.1021     0.1152          1          1          1          1     0.9511          1 
  19   rs112962179     0.1023     0.1155          1          1          1          1     0.9511          1 
  19    rs17159300     0.1023     0.1155          1          1          1          1     0.9511          1 
  19    rs73488447     0.1024     0.1155          1          1          1          1     0.9511          1 
  19   rs113113326     0.1025     0.1157          1          1          1          1     0.9511          1 
  19   rs146475997     0.1026     0.1158          1          1          1          1     0.9511          1 
  19   rs150599717     0.1029      0.116          1          1          1          1     0.9511          1 
  19   rs137857777     0.1031     0.1162          1          1          1          1     0.9511          1 
  19   rs116287023     0.1031     0.1163          1          1          1          1     0.9511          1 
  19    rs78847343     0.1032     0.1163          1          1          1          1     0.9511          1 
  19   rs149025313     0.1032     0.1163          1          1          1          1     0.9511          1 
  19   rs191304555     0.1032     0.1163          1          1          1          1     0.9511          1 
  19    rs76334785     0.1032     0.1163          1          1          1          1     0.9511          1 
  19   rs115966722     0.1032     0.1163          1          1          1          1     0.9511          1 
  19   rs148542651     0.1032     0.1163          1          1          1          1     0.9511          1 
  19   rs142590286     0.1032     0.1163          1          1          1          1     0.9511          1 
  19     rs8108439     0.1032     0.1164          1          1          1          1     0.9511          1 
  19    rs12983876     0.1032     0.1164          1          1          1          1     0.9511          1 
  19   rs143102707     0.1032     0.1164          1          1          1          1     0.9511          1 
  19    rs61205347     0.1033     0.1165          1          1          1          1     0.9511          1 
  19    rs11085210     0.1034     0.1166          1          1          1          1     0.9511          1 
  19   rs374573356     0.1035     0.1167          1          1          1          1     0.9511          1 
  19   rs577205186     0.1035     0.1167          1          1          1          1     0.9511          1 
  19   rs147242114     0.1037      0.117          1          1          1          1     0.9511          1 
  19    rs10420456     0.1037      0.117          1          1          1          1     0.9511          1 
  19    rs10418579     0.1037      0.117          1          1          1          1     0.9511          1 
  19   rs145663572     0.1037      0.117          1          1          1          1     0.9511          1 
  19   rs114102851     0.1037      0.117          1          1          1          1     0.9511          1 
  19   rs145090757     0.1037      0.117          1          1          1          1     0.9511          1 
  19    rs11666392     0.1038      0.117          1          1          1          1     0.9511          1 
  19    rs11669700     0.1038      0.117          1          1          1          1     0.9511          1 
  19   rs562273920     0.1039     0.1171          1          1          1          1     0.9511          1 
  19     rs1678854      0.104     0.1172          1          1          1          1     0.9511          1 
  19     rs1678856      0.104     0.1172          1          1          1          1     0.9511          1 
  19     rs1678857      0.104     0.1172          1          1          1          1     0.9511          1 
  19   rs145035385     0.1041     0.1173          1          1          1          1     0.9511          1 
  19   rs140380863     0.1041     0.1173          1          1          1          1     0.9511          1 
  19    rs77311302     0.1041     0.1173          1          1          1          1     0.9511          1 
  19   rs114004703     0.1041     0.1173          1          1          1          1     0.9511          1 
  19   rs115342819     0.1041     0.1173          1          1          1          1     0.9511          1 
  19   rs370408750     0.1041     0.1173          1          1          1          1     0.9511          1 
  19   rs191966103     0.1041     0.1173          1          1          1          1     0.9511          1 
  19   rs114814819     0.1041     0.1173          1          1          1          1     0.9511          1 
  19      rs426815     0.1042     0.1174          1          1          1          1     0.9511          1 
  19   rs369943658     0.1042     0.1175          1          1          1          1     0.9511          1 
  19   rs566996968     0.1043     0.1175          1          1          1          1     0.9511          1 
  19   rs146294061     0.1044     0.1177          1          1          1          1     0.9511          1 
  19   rs540185358     0.1045     0.1177          1          1          1          1     0.9511          1 
  19   rs200103523     0.1045     0.1177          1          1          1          1     0.9511          1 
  19      rs349090     0.1045     0.1178          1          1          1          1     0.9511          1 
  19   rs142282913     0.1045     0.1178          1          1          1          1     0.9511          1 
  19     rs2161523     0.1046     0.1179          1          1          1          1     0.9511          1 
  19    rs34744486     0.1048     0.1181          1          1          1          1     0.9511          1 
  19   rs113940601     0.1049     0.1181          1          1          1          1     0.9511          1 
  19    rs73484406     0.1049     0.1181          1          1          1          1     0.9511          1 
  19    rs12972001     0.1049     0.1182          1          1          1          1     0.9511          1 
  19    rs57824152     0.1051     0.1184          1          1          1          1     0.9511          1 
  19    rs12052076     0.1053     0.1186          1          1          1          1     0.9511          1 
  19   rs147977145     0.1053     0.1187          1          1          1          1     0.9511          1 
  19      rs480296     0.1054     0.1187          1          1          1          1     0.9511          1 
  19    rs78220710     0.1058     0.1191          1          1          1          1     0.9511          1 
  19    rs73012738     0.1059     0.1193          1          1          1          1     0.9511          1 
  19    rs34446693     0.1059     0.1193          1          1          1          1     0.9511          1 
  19     rs2546136     0.1059     0.1193          1          1          1          1     0.9511          1 
  19      rs376640     0.1061     0.1194          1          1          1          1     0.9511          1 
  19      rs367378     0.1061     0.1194          1          1          1          1     0.9511          1 
  19     rs8104283     0.1061     0.1194          1          1          1          1     0.9511          1 
  19   rs112968295     0.1063     0.1197          1          1          1          1     0.9511          1 
  19    rs13344760     0.1065     0.1199          1          1          1          1     0.9511          1 
  19    rs12981878     0.1067     0.1201          1          1          1          1     0.9511          1 
  19    rs34284870     0.1067     0.1201          1          1          1          1     0.9511          1 
  19    rs58096320     0.1067     0.1201          1          1          1          1     0.9511          1 
  19    rs61699527     0.1067     0.1201          1          1          1          1     0.9511          1 
  19    rs71165277     0.1069     0.1203          1          1          1          1     0.9511          1 
  19   rs112802720     0.1071     0.1205          1          1          1          1     0.9511          1 
  19     rs8102598     0.1075      0.121          1          1          1          1     0.9511          1 
  19   rs201559686     0.1075      0.121          1          1          1          1     0.9511          1 
  19    rs28561537     0.1075      0.121          1          1          1          1     0.9511          1 
  19   rs114590444     0.1075      0.121          1          1          1          1     0.9511          1 
  19   rs115980588     0.1075      0.121          1          1          1          1     0.9511          1 
  19   rs113855346     0.1075      0.121          1          1          1          1     0.9511          1 
  19    rs73494901     0.1075      0.121          1          1          1          1     0.9511          1 
  19   rs113431592     0.1075      0.121          1          1          1          1     0.9511          1 
  19   rs113893314     0.1075      0.121          1          1          1          1     0.9511          1 
  19    rs73502886     0.1075      0.121          1          1          1          1     0.9511          1 
  19     rs8106737     0.1077     0.1211          1          1          1          1     0.9511          1 
  19     rs8103758     0.1077     0.1211          1          1          1          1     0.9511          1 
  19    rs13344438     0.1077     0.1212          1          1          1          1     0.9511          1 
  19    rs11671264     0.1077     0.1212          1          1          1          1     0.9511          1 
  19    rs10412061     0.1078     0.1213          1          1          1          1     0.9511          1 
  19     rs7247196     0.1078     0.1213          1          1          1          1     0.9511          1 
  19     rs8104700     0.1078     0.1213          1          1          1          1     0.9511          1 
  19     rs8100020     0.1078     0.1213          1          1          1          1     0.9511          1 
  19   rs112302141     0.1078     0.1213          1          1          1          1     0.9511          1 
  19     rs2116844     0.1078     0.1213          1          1          1          1     0.9511          1 
  19     rs8104641     0.1078     0.1213          1          1          1          1     0.9511          1 
  19     rs7251490     0.1078     0.1213          1          1          1          1     0.9511          1 
  19     rs7245716     0.1078     0.1213          1          1          1          1     0.9511          1 
  19    rs56046222     0.1078     0.1213          1          1          1          1     0.9511          1 
  19    rs62113381      0.108     0.1214          1          1          1          1     0.9511          1 
  19    rs62113417      0.108     0.1214          1          1          1          1     0.9511          1 
  19    rs12610494      0.108     0.1215          1          1          1          1     0.9511          1 
  19    rs10408865      0.108     0.1215          1          1          1          1     0.9511          1 
  19   rs146513546      0.108     0.1215          1          1          1          1     0.9511          1 
  19   rs147273522     0.1083     0.1218          1          1          1          1     0.9511          1 
  19    rs11668092     0.1084     0.1219          1          1          1          1     0.9511          1 
  19   rs113829730     0.1084     0.1219          1          1          1          1     0.9511          1 
  19   rs377065880     0.1085      0.122          1          1          1          1     0.9511          1 
  19    rs62118874     0.1085      0.122          1          1          1          1     0.9511          1 
  19    rs73924362     0.1085      0.122          1          1          1          1     0.9511          1 
  19     rs8103934     0.1085      0.122          1          1          1          1     0.9511          1 
  19   rs199989311     0.1086     0.1221          1          1          1          1     0.9511          1 
  19    rs58436677     0.1086     0.1221          1          1          1          1     0.9511          1 
  19    rs57180564     0.1086     0.1221          1          1          1          1     0.9511          1 
  19    rs28504210     0.1086     0.1221          1          1          1          1     0.9511          1 
  19   rs115880989     0.1087     0.1222          1          1          1          1     0.9511          1 
  19   rs538867334      0.109     0.1225          1          1          1          1     0.9511          1 
  19   rs116679811      0.109     0.1225          1          1          1          1     0.9511          1 
  19    rs55889016     0.1091     0.1226          1          1          1          1     0.9511          1 
  19    rs10417205     0.1091     0.1226          1          1          1          1     0.9511          1 
  19     rs7249390     0.1091     0.1226          1          1          1          1     0.9511          1 
  19      rs339397     0.1091     0.1227          1          1          1          1     0.9511          1 
  19    rs58425158     0.1092     0.1227          1          1          1          1     0.9511          1 
  19   rs149293367     0.1093     0.1228          1          1          1          1     0.9511          1 
  19    rs61641927     0.1094     0.1229          1          1          1          1     0.9511          1 
  19     rs3760684     0.1094     0.1229          1          1          1          1     0.9511          1 
  19    rs72994717     0.1094     0.1229          1          1          1          1     0.9511          1 
  19   rs112948997     0.1095     0.1231          1          1          1          1     0.9511          1 
  19    rs17000770     0.1096     0.1231          1          1          1          1     0.9511          1 
  19    rs11666151     0.1097     0.1233          1          1          1          1     0.9511          1 
  19     rs1678860     0.1097     0.1233          1          1          1          1     0.9511          1 
  19    rs11306508     0.1097     0.1233          1          1          1          1     0.9511          1 
  19     rs1612621     0.1097     0.1233          1          1          1          1     0.9511          1 
  19   rs200977535     0.1097     0.1233          1          1          1          1     0.9511          1 
  19    rs12981580     0.1097     0.1233          1          1          1          1     0.9511          1 
  19    rs61293321     0.1097     0.1233          1          1          1          1     0.9511          1 
  19    rs61507041     0.1097     0.1233          1          1          1          1     0.9511          1 
  19    rs35997297     0.1097     0.1233          1          1          1          1     0.9511          1 
  19      rs348360       0.11     0.1236          1          1          1          1     0.9511          1 
  19    rs10405143     0.1101     0.1237          1          1          1          1     0.9511          1 
  19   rs116237429     0.1102     0.1238          1          1          1          1     0.9511          1 
  19   rs144583511     0.1102     0.1238          1          1          1          1     0.9511          1 
  19   rs114551987     0.1102     0.1238          1          1          1          1     0.9511          1 
  19    rs59041779     0.1102     0.1238          1          1          1          1     0.9511          1 
  19   rs116326422     0.1102     0.1238          1          1          1          1     0.9511          1 
  19   rs141325306     0.1102     0.1238          1          1          1          1     0.9511          1 
  19    rs10414764     0.1102     0.1238          1          1          1          1     0.9511          1 
  19    rs78959039     0.1105     0.1241          1          1          1          1     0.9511          1 
  19    rs77435012     0.1105     0.1241          1          1          1          1     0.9511          1 
  19   rs115267943     0.1105     0.1241          1          1          1          1     0.9511          1 
  19    rs78572778     0.1105     0.1241          1          1          1          1     0.9511          1 
  19   rs114219540     0.1105     0.1241          1          1          1          1     0.9511          1 
  19    rs78765140     0.1105     0.1241          1          1          1          1     0.9511          1 
  19   rs185185746     0.1105     0.1241          1          1          1          1     0.9511          1 
  19   rs183525843     0.1105     0.1241          1          1          1          1     0.9511          1 
  19   rs116556268     0.1105     0.1241          1          1          1          1     0.9511          1 
  19   rs115408920     0.1105     0.1241          1          1          1          1     0.9511          1 
  19   rs200193129     0.1105     0.1241          1          1          1          1     0.9511          1 
  19    rs77004471     0.1105     0.1242          1          1          1          1     0.9511          1 
  19   rs561189703     0.1105     0.1242          1          1          1          1     0.9511          1 
  19     rs3745368     0.1106     0.1242          1          1          1          1     0.9511          1 
  19     rs4608435     0.1106     0.1243          1          1          1          1     0.9511          1 
  19     rs4804428     0.1106     0.1243          1          1          1          1     0.9511          1 
  19     rs4804103     0.1106     0.1243          1          1          1          1     0.9511          1 
  19    rs28786231     0.1106     0.1243          1          1          1          1     0.9511          1 
  19    rs10422199     0.1106     0.1243          1          1          1          1     0.9511          1 
  19      rs301420     0.1107     0.1243          1          1          1          1     0.9511          1 
  19      rs301421     0.1107     0.1243          1          1          1          1     0.9511          1 
  19      rs301422     0.1107     0.1243          1          1          1          1     0.9511          1 
  19    rs28875582     0.1109     0.1245          1          1          1          1     0.9511          1 
  19    rs56805025     0.1109     0.1245          1          1          1          1     0.9511          1 
  19    rs57431556     0.1109     0.1245          1          1          1          1     0.9511          1 
  19   rs112497760      0.111     0.1246          1          1          1          1     0.9511          1 
  19   rs569662146      0.111     0.1246          1          1          1          1     0.9511          1 
  19   rs528932392      0.111     0.1246          1          1          1          1     0.9511          1 
  19   rs534438586      0.111     0.1246          1          1          1          1     0.9511          1 
  19   rs188197622      0.111     0.1246          1          1          1          1     0.9511          1 
  19    rs12979709      0.111     0.1247          1          1          1          1     0.9511          1 
  19    rs10426222     0.1111     0.1248          1          1          1          1     0.9511          1 
  19      rs308196     0.1111     0.1248          1          1          1          1     0.9511          1 
  19    rs12461638     0.1112     0.1249          1          1          1          1     0.9511          1 
  19    rs12611391     0.1113      0.125          1          1          1          1     0.9511          1 
  19   rs112859916     0.1115     0.1252          1          1          1          1     0.9511          1 
  19    rs73922198     0.1117     0.1254          1          1          1          1     0.9511          1 
  19   rs539252230     0.1117     0.1254          1          1          1          1     0.9511          1 
  19     rs7508271     0.1117     0.1254          1          1          1          1     0.9511          1 
  19    rs59630361     0.1119     0.1256          1          1          1          1     0.9511          1 
  19    rs60774578     0.1119     0.1256          1          1          1          1     0.9511          1 
  19    rs73498880     0.1119     0.1256          1          1          1          1     0.9511          1 
  19    rs10421711     0.1119     0.1256          1          1          1          1     0.9511          1 
  19   rs528314433      0.112     0.1257          1          1          1          1     0.9511          1 
  19       rs36260      0.112     0.1257          1          1          1          1     0.9511          1 
  19    rs12977979      0.112     0.1258          1          1          1          1     0.9511          1 
  19      rs885433     0.1121     0.1258          1          1          1          1     0.9511          1 
  19    rs78656425     0.1123      0.126          1          1          1          1     0.9511          1 
  19   rs558683694     0.1125     0.1262          1          1          1          1     0.9511          1 
  19   rs115828292     0.1127     0.1264          1          1          1          1     0.9511          1 
  19    rs10406691     0.1127     0.1265          1          1          1          1     0.9511          1 
  19     rs9329366     0.1127     0.1265          1          1          1          1     0.9511          1 
  19     rs9329367     0.1127     0.1265          1          1          1          1     0.9511          1 
  19    rs68090061     0.1128     0.1265          1          1          1          1     0.9511          1 
  19     rs2927726     0.1128     0.1265          1          1          1          1     0.9511          1 
  19     rs8113797     0.1128     0.1266          1          1          1          1     0.9511          1 
  19    rs67473129     0.1128     0.1266          1          1          1          1     0.9511          1 
  19     rs7252974     0.1128     0.1266          1          1          1          1     0.9511          1 
  19     rs7253120     0.1128     0.1266          1          1          1          1     0.9511          1 
  19     rs7249563     0.1128     0.1266          1          1          1          1     0.9511          1 
  19   rs587611978     0.1129     0.1267          1          1          1          1     0.9511          1 
  19   rs587671288     0.1129     0.1267          1          1          1          1     0.9511          1 
  19    rs79801288     0.1129     0.1267          1          1          1          1     0.9511          1 
  19     rs7257062      0.113     0.1268          1          1          1          1     0.9511          1 
  19   rs368761130     0.1131     0.1269          1          1          1          1     0.9511          1 
  19   rs115240543     0.1132      0.127          1          1          1          1     0.9511          1 
  19    rs28381969     0.1132      0.127          1          1          1          1     0.9511          1 
  19     rs1382354     0.1133     0.1271          1          1          1          1     0.9511          1 
  19   rs369267815     0.1134     0.1271          1          1          1          1     0.9511          1 
  19     rs8113073     0.1134     0.1271          1          1          1          1     0.9511          1 
  19    rs67706801     0.1134     0.1271          1          1          1          1     0.9511          1 
  19    rs78070574     0.1136     0.1274          1          1          1          1     0.9511          1 
  19   rs113974628     0.1137     0.1275          1          1          1          1     0.9511          1 
  19    rs73502001     0.1137     0.1275          1          1          1          1     0.9511          1 
  19   rs112484205     0.1137     0.1275          1          1          1          1     0.9511          1 
  19   rs112476482     0.1138     0.1276          1          1          1          1     0.9511          1 
  19    rs34246032      0.114     0.1278          1          1          1          1     0.9511          1 
  19   rs145692213     0.1141     0.1279          1          1          1          1     0.9511          1 
  19    rs11669374     0.1142      0.128          1          1          1          1     0.9511          1 
  19    rs17159572     0.1144     0.1282          1          1          1          1     0.9511          1 
  19   rs368649123     0.1146     0.1284          1          1          1          1     0.9511          1 
  19   rs114030067     0.1147     0.1286          1          1          1          1     0.9511          1 
  19   rs115303557     0.1147     0.1286          1          1          1          1     0.9511          1 
  19   rs587750428     0.1148     0.1286          1          1          1          1     0.9511          1 
  19   rs140322474     0.1149     0.1287          1          1          1          1     0.9511          1 
  19   rs113380725     0.1149     0.1287          1          1          1          1     0.9511          1 
  19     rs8101047     0.1151     0.1289          1          1          1          1     0.9511          1 
  19     rs4533396     0.1151     0.1289          1          1          1          1     0.9511          1 
  19    rs10422681     0.1151      0.129          1          1          1          1     0.9511          1 
  19   rs149412658     0.1151      0.129          1          1          1          1     0.9511          1 
  19   rs184717640     0.1151      0.129          1          1          1          1     0.9511          1 
  19    rs10401267     0.1151      0.129          1          1          1          1     0.9511          1 
  19    rs59301382     0.1151      0.129          1          1          1          1     0.9511          1 
  19   rs200121209     0.1151      0.129          1          1          1          1     0.9511          1 
  19   rs182868059     0.1151      0.129          1          1          1          1     0.9511          1 
  19     rs8102671     0.1153     0.1292          1          1          1          1     0.9511          1 
  19   rs567823831     0.1156     0.1295          1          1          1          1     0.9511          1 
  19      rs918589      0.116     0.1299          1          1          1          1     0.9511          1 
  19     rs8108927      0.116     0.1299          1          1          1          1     0.9511          1 
  19     rs7249298      0.116     0.1299          1          1          1          1     0.9511          1 
  19     rs6512250      0.116     0.1299          1          1          1          1     0.9511          1 
  19     rs6512253      0.116     0.1299          1          1          1          1     0.9511          1 
  19   rs140563451     0.1162     0.1301          1          1          1          1     0.9511          1 
  19   rs143413532     0.1162     0.1301          1          1          1          1     0.9511          1 
  19     rs4134857     0.1169     0.1308          1          1          1          1     0.9511          1 
  19   rs114969390     0.1169     0.1308          1          1          1          1     0.9511          1 
  19    rs28639860      0.117     0.1309          1          1          1          1     0.9511          1 
  19    rs10403999      0.117      0.131          1          1          1          1     0.9511          1 
  19     rs3943875      0.117      0.131          1          1          1          1     0.9511          1 
  19   rs141289854      0.117      0.131          1          1          1          1     0.9511          1 
  19   rs550336615     0.1173     0.1313          1          1          1          1     0.9511          1 
  19   rs143884233     0.1174     0.1314          1          1          1          1     0.9511          1 
  19    rs10419177     0.1175     0.1315          1          1          1          1     0.9511          1 
  19    rs10419595     0.1175     0.1315          1          1          1          1     0.9511          1 
  19    rs62125125     0.1175     0.1315          1          1          1          1     0.9511          1 
  19      rs345602     0.1175     0.1315          1          1          1          1     0.9511          1 
  19   rs114538514     0.1177     0.1317          1          1          1          1     0.9511          1 
  19   rs141929926     0.1177     0.1317          1          1          1          1     0.9511          1 
  19   rs543305812     0.1177     0.1317          1          1          1          1     0.9511          1 
  19   rs575694764     0.1177     0.1317          1          1          1          1     0.9511          1 
  19   rs141289048     0.1177     0.1317          1          1          1          1     0.9511          1 
  19   rs140870960     0.1177     0.1317          1          1          1          1     0.9511          1 
  19    rs73923354      0.118      0.132          1          1          1          1     0.9511          1 
  19    rs73923357      0.118      0.132          1          1          1          1     0.9511          1 
  19    rs73923358      0.118      0.132          1          1          1          1     0.9511          1 
  19   rs151256639      0.118      0.132          1          1          1          1     0.9511          1 
  19    rs76617145      0.118      0.132          1          1          1          1     0.9511          1 
  19   rs200284573      0.118      0.132          1          1          1          1     0.9511          1 
  19    rs79338689      0.118      0.132          1          1          1          1     0.9511          1 
  19   rs142616563      0.118      0.132          1          1          1          1     0.9511          1 
  19   rs139614499      0.118      0.132          1          1          1          1     0.9511          1 
  19    rs59471511      0.118      0.132          1          1          1          1     0.9511          1 
  19    rs56989030      0.118      0.132          1          1          1          1     0.9511          1 
  19    rs78263735      0.118      0.132          1          1          1          1     0.9511          1 
  19   rs564280059      0.118      0.132          1          1          1          1     0.9511          1 
  19    rs56873301      0.118      0.132          1          1          1          1     0.9511          1 
  19    rs60303381      0.118      0.132          1          1          1          1     0.9511          1 
  19   rs551907810      0.118      0.132          1          1          1          1     0.9511          1 
  19    rs73923362      0.118      0.132          1          1          1          1     0.9511          1 
  19   rs148562783      0.118      0.132          1          1          1          1     0.9511          1 
  19    rs73923365      0.118      0.132          1          1          1          1     0.9511          1 
  19   rs115972457      0.118      0.132          1          1          1          1     0.9511          1 
  19    rs73923385      0.118      0.132          1          1          1          1     0.9511          1 
  19   rs115515588     0.1182     0.1323          1          1          1          1     0.9511          1 
  19   rs116362433     0.1182     0.1323          1          1          1          1     0.9511          1 
  19     rs2913877     0.1182     0.1323          1          1          1          1     0.9511          1 
  19    rs36069243     0.1182     0.1323          1          1          1          1     0.9511          1 
  19    rs73504753     0.1185     0.1326          1          1          1          1     0.9511          1 
  19       rs36250     0.1187     0.1327          1          1          1          1     0.9511          1 
  19   rs560244481     0.1187     0.1328          1          1          1          1     0.9511          1 
  19    rs62119398     0.1187     0.1328          1          1          1          1     0.9511          1 
  19     rs7251888     0.1187     0.1328          1          1          1          1     0.9511          1 
  19     rs7252374     0.1187     0.1328          1          1          1          1     0.9511          1 
  19     rs7252020     0.1187     0.1328          1          1          1          1     0.9511          1 
  19    rs11260055     0.1188     0.1329          1          1          1          1     0.9511          1 
  19    rs73498225     0.1189      0.133          1          1          1          1     0.9511          1 
  19   rs141997404     0.1192     0.1333          1          1          1          1     0.9511          1 
  19   rs539158902     0.1192     0.1333          1          1          1          1     0.9511          1 
  19   rs114259780     0.1195     0.1336          1          1          1          1     0.9511          1 
  19   rs113315365     0.1195     0.1336          1          1          1          1     0.9511          1 
  19    rs11448240     0.1196     0.1337          1          1          1          1     0.9511          1 
  19    rs10407166     0.1196     0.1338          1          1          1          1     0.9511          1 
  19    rs11880397     0.1196     0.1338          1          1          1          1     0.9511          1 
  19    rs75849541     0.1196     0.1338          1          1          1          1     0.9511          1 
  19   rs113434931     0.1196     0.1338          1          1          1          1     0.9511          1 
  19    rs11880369     0.1197     0.1339          1          1          1          1     0.9511          1 
  19   rs529330529     0.1197     0.1339          1          1          1          1     0.9511          1 
  19     rs7251218     0.1198     0.1339          1          1          1          1     0.9511          1 
  19    rs28590395     0.1198     0.1339          1          1          1          1     0.9511          1 
  19      rs548323     0.1198     0.1339          1          1          1          1     0.9511          1 
  19    rs78473740     0.1198     0.1339          1          1          1          1     0.9511          1 
  19   rs111247982     0.1199      0.134          1          1          1          1     0.9511          1 
  19   rs113521808     0.1199      0.134          1          1          1          1     0.9511          1 
  19     rs9973214     0.1199      0.134          1          1          1          1     0.9511          1 
  19   rs111737927     0.1199      0.134          1          1          1          1     0.9511          1 
  19    rs10409747     0.1199      0.134          1          1          1          1     0.9511          1 
  19    rs10412425     0.1199      0.134          1          1          1          1     0.9511          1 
  19    rs75683289       0.12     0.1341          1          1          1          1     0.9511          1 
  19   rs111421791     0.1201     0.1342          1          1          1          1     0.9511          1 
  19      rs340136     0.1201     0.1342          1          1          1          1     0.9511          1 
  19      rs340140     0.1201     0.1342          1          1          1          1     0.9511          1 
  19    rs36025540     0.1201     0.1343          1          1          1          1     0.9511          1 
  19   rs201443071     0.1204     0.1346          1          1          1          1     0.9511          1 
  19   rs536657597     0.1204     0.1346          1          1          1          1     0.9511          1 
  19    rs74885005     0.1208      0.135          1          1          1          1     0.9511          1 
  19    rs35055219     0.1209      0.135          1          1          1          1     0.9511          1 
  19     rs8110533     0.1209      0.135          1          1          1          1     0.9511          1 
  19   rs111234716     0.1209     0.1351          1          1          1          1     0.9511          1 
  19     rs7251883      0.121     0.1352          1          1          1          1     0.9511          1 
  19    rs76851663     0.1211     0.1353          1          1          1          1     0.9511          1 
  19     rs8111975     0.1211     0.1353          1          1          1          1     0.9511          1 
  19   rs148742661     0.1211     0.1353          1          1          1          1     0.9511          1 
  19    rs62111418     0.1212     0.1354          1          1          1          1     0.9511          1 
  19    rs62111422     0.1212     0.1354          1          1          1          1     0.9511          1 
  19   rs200216025     0.1214     0.1356          1          1          1          1     0.9511          1 
  19    rs62107580     0.1214     0.1356          1          1          1          1     0.9511          1 
  19    rs10416081     0.1215     0.1358          1          1          1          1     0.9511          1 
  19     rs7248580     0.1215     0.1358          1          1          1          1     0.9511          1 
  19   rs111745756     0.1216     0.1358          1          1          1          1     0.9511          1 
  19    rs62123149     0.1216     0.1358          1          1          1          1     0.9511          1 
  19    rs78080594     0.1216     0.1358          1          1          1          1     0.9511          1 
  19     rs8113500     0.1217      0.136          1          1          1          1     0.9511          1 
  19    rs79046309     0.1218      0.136          1          1          1          1     0.9511          1 
  19     rs4453621     0.1219     0.1361          1          1          1          1     0.9511          1 
  19      rs412441     0.1221     0.1364          1          1          1          1     0.9511          1 
  19    rs10414187     0.1221     0.1364          1          1          1          1     0.9511          1 
  19     rs3787062     0.1221     0.1364          1          1          1          1     0.9511          1 
  19    rs12710084     0.1221     0.1364          1          1          1          1     0.9511          1 
  19     rs3787058     0.1221     0.1364          1          1          1          1     0.9511          1 
  19     rs8111706     0.1221     0.1364          1          1          1          1     0.9511          1 
  19    rs11445393     0.1221     0.1364          1          1          1          1     0.9511          1 
  19    rs10402968     0.1221     0.1364          1          1          1          1     0.9511          1 
  19     rs8099971     0.1221     0.1364          1          1          1          1     0.9511          1 
  19     rs3787053     0.1221     0.1364          1          1          1          1     0.9511          1 
  19    rs11672121     0.1222     0.1364          1          1          1          1     0.9511          1 
  19    rs59969167     0.1222     0.1364          1          1          1          1     0.9511          1 
  19    rs35018123     0.1222     0.1364          1          1          1          1     0.9511          1 
  19    rs58186620     0.1223     0.1365          1          1          1          1     0.9511          1 
  19   rs113459316     0.1223     0.1366          1          1          1          1     0.9511          1 
  19   rs561569592     0.1223     0.1366          1          1          1          1     0.9511          1 
  19   rs113221301     0.1223     0.1366          1          1          1          1     0.9511          1 
  19    rs73920090     0.1224     0.1366          1          1          1          1     0.9511          1 
  19     rs7253733     0.1224     0.1366          1          1          1          1     0.9511          1 
  19      rs348351     0.1224     0.1367          1          1          1          1     0.9511          1 
  19      rs348352     0.1224     0.1367          1          1          1          1     0.9511          1 
  19   rs201760136     0.1225     0.1367          1          1          1          1     0.9511          1 
  19     rs7247296     0.1225     0.1367          1          1          1          1     0.9511          1 
  19   rs142366657     0.1225     0.1367          1          1          1          1     0.9511          1 
  19   rs201252664     0.1225     0.1367          1          1          1          1     0.9511          1 
  19     rs3787069     0.1226     0.1368          1          1          1          1     0.9511          1 
  19    rs74803260     0.1227      0.137          1          1          1          1     0.9511          1 
  19    rs10403518     0.1227      0.137          1          1          1          1     0.9511          1 
  19      rs598236     0.1227      0.137          1          1          1          1     0.9511          1 
  19     rs8103560     0.1227      0.137          1          1          1          1     0.9511          1 
  19     rs7246925     0.1227      0.137          1          1          1          1     0.9511          1 
  19      rs478239     0.1227      0.137          1          1          1          1     0.9511          1 
  19     rs1110621     0.1227      0.137          1          1          1          1     0.9511          1 
  19     rs3795010     0.1227      0.137          1          1          1          1     0.9511          1 
  19    rs11298163     0.1227      0.137          1          1          1          1     0.9511          1 
  19    rs35989251     0.1227      0.137          1          1          1          1     0.9511          1 
  19     rs8107977     0.1227      0.137          1          1          1          1     0.9511          1 
  19    rs10418205     0.1227      0.137          1          1          1          1     0.9511          1 
  19     rs8108892     0.1227      0.137          1          1          1          1     0.9511          1 
  19   rs113730497     0.1228     0.1371          1          1          1          1     0.9511          1 
  19   rs546207896     0.1228     0.1371          1          1          1          1     0.9511          1 
  19     rs8110771     0.1228     0.1371          1          1          1          1     0.9511          1 
  19   rs553672834     0.1229     0.1372          1          1          1          1     0.9511          1 
  19    rs16993372     0.1229     0.1372          1          1          1          1     0.9511          1 
  19     rs8108217     0.1229     0.1372          1          1          1          1     0.9511          1 
  19    rs73543060     0.1229     0.1372          1          1          1          1     0.9511          1 
  19    rs73920723      0.123     0.1373          1          1          1          1     0.9511          1 
  19     rs8100375      0.123     0.1373          1          1          1          1     0.9511          1 
  19    rs73920726      0.123     0.1373          1          1          1          1     0.9511          1 
  19    rs73920727      0.123     0.1373          1          1          1          1     0.9511          1 
  19    rs17264395      0.123     0.1373          1          1          1          1     0.9511          1 
  19     rs7253197      0.123     0.1373          1          1          1          1     0.9511          1 
  19   rs147905407      0.123     0.1373          1          1          1          1     0.9511          1 
  19    rs56253013      0.123     0.1373          1          1          1          1     0.9511          1 
  19    rs76144183      0.123     0.1373          1          1          1          1     0.9511          1 
  19    rs77363050      0.123     0.1373          1          1          1          1     0.9511          1 
  19    rs73920753      0.123     0.1373          1          1          1          1     0.9511          1 
  19    rs73920755      0.123     0.1373          1          1          1          1     0.9511          1 
  19    rs73920756      0.123     0.1373          1          1          1          1     0.9511          1 
  19   rs114860328      0.123     0.1373          1          1          1          1     0.9511          1 
  19    rs73920762      0.123     0.1373          1          1          1          1     0.9511          1 
  19    rs59385074      0.123     0.1373          1          1          1          1     0.9511          1 
  19    rs73920764      0.123     0.1373          1          1          1          1     0.9511          1 
  19    rs73920765      0.123     0.1373          1          1          1          1     0.9511          1 
  19    rs58703238      0.123     0.1373          1          1          1          1     0.9511          1 
  19    rs73920770      0.123     0.1373          1          1          1          1     0.9511          1 
  19    rs60202069      0.123     0.1373          1          1          1          1     0.9511          1 
  19    rs73920784      0.123     0.1373          1          1          1          1     0.9511          1 
  19   rs556257301     0.1231     0.1374          1          1          1          1     0.9511          1 
  19   rs562220869     0.1231     0.1374          1          1          1          1     0.9511          1 
  19    rs34124816     0.1231     0.1374          1          1          1          1     0.9511          1 
  19    rs12981234     0.1233     0.1376          1          1          1          1     0.9511          1 
  19   rs112265491     0.1233     0.1376          1          1          1          1     0.9511          1 
  19    rs10408972     0.1233     0.1376          1          1          1          1     0.9511          1 
  19    rs58151161     0.1235     0.1378          1          1          1          1     0.9511          1 
  19    rs12974192     0.1235     0.1378          1          1          1          1     0.9511          1 
  19     rs2288846     0.1235     0.1378          1          1          1          1     0.9511          1 
  19    rs11666695     0.1235     0.1378          1          1          1          1     0.9511          1 
  19    rs12979180     0.1235     0.1378          1          1          1          1     0.9511          1 
  19    rs11880033     0.1235     0.1378          1          1          1          1     0.9511          1 
  19    rs11665960     0.1235     0.1378          1          1          1          1     0.9511          1 
  19    rs11666200     0.1235     0.1378          1          1          1          1     0.9511          1 
  19     rs2163802     0.1235     0.1378          1          1          1          1     0.9511          1 
  19    rs12975650     0.1235     0.1378          1          1          1          1     0.9511          1 
  19    rs11670606     0.1235     0.1378          1          1          1          1     0.9511          1 
  19    rs11085156     0.1235     0.1378          1          1          1          1     0.9511          1 
  19     rs2591591     0.1237     0.1381          1          1          1          1     0.9511          1 
  19    rs12463007     0.1238     0.1382          1          1          1          1     0.9511          1 
  19    rs78917808     0.1239     0.1382          1          1          1          1     0.9511          1 
  19   rs111330761     0.1241     0.1385          1          1          1          1     0.9511          1 
  19     rs4804376     0.1241     0.1385          1          1          1          1     0.9511          1 
  19    rs10412469     0.1241     0.1385          1          1          1          1     0.9511          1 
  19   rs140515973     0.1241     0.1385          1          1          1          1     0.9511          1 
  19   rs145167324     0.1241     0.1385          1          1          1          1     0.9511          1 
  19    rs28665117     0.1241     0.1385          1          1          1          1     0.9511          1 
  19    rs10417390     0.1241     0.1385          1          1          1          1     0.9511          1 
  19   rs145284991     0.1241     0.1385          1          1          1          1     0.9511          1 
  19    rs10401464     0.1241     0.1385          1          1          1          1     0.9511          1 
  19    rs10418359     0.1241     0.1385          1          1          1          1     0.9511          1 
  19    rs10418760     0.1241     0.1385          1          1          1          1     0.9511          1 
  19    rs10412314     0.1241     0.1385          1          1          1          1     0.9511          1 
  19    rs10418778     0.1241     0.1385          1          1          1          1     0.9511          1 
  19   rs144298319     0.1241     0.1385          1          1          1          1     0.9511          1 
  19   rs186947607     0.1241     0.1385          1          1          1          1     0.9511          1 
  19   rs191744341     0.1241     0.1385          1          1          1          1     0.9511          1 
  19     rs8106901     0.1241     0.1385          1          1          1          1     0.9511          1 
  19    rs73922940     0.1241     0.1385          1          1          1          1     0.9511          1 
  19    rs73922941     0.1241     0.1385          1          1          1          1     0.9511          1 
  19    rs73922942     0.1241     0.1385          1          1          1          1     0.9511          1 
  19    rs17001928     0.1241     0.1385          1          1          1          1     0.9511          1 
  19    rs73922943     0.1241     0.1385          1          1          1          1     0.9511          1 
  19    rs28653025     0.1241     0.1385          1          1          1          1     0.9511          1 
  19    rs28515927     0.1241     0.1385          1          1          1          1     0.9511          1 
  19    rs28588152     0.1241     0.1385          1          1          1          1     0.9511          1 
  19    rs10427155     0.1241     0.1385          1          1          1          1     0.9511          1 
  19    rs10413318     0.1241     0.1385          1          1          1          1     0.9511          1 
  19    rs10406950     0.1241     0.1385          1          1          1          1     0.9511          1 
  19    rs55637481     0.1244     0.1388          1          1          1          1     0.9511          1 
  19     rs8112257     0.1245     0.1389          1          1          1          1     0.9511          1 
  19     rs2053073     0.1246      0.139          1          1          1          1     0.9511          1 
  19   rs552727109     0.1248     0.1392          1          1          1          1     0.9511          1 
  19    rs10407831     0.1248     0.1392          1          1          1          1     0.9511          1 
  19     rs2910434     0.1249     0.1393          1          1          1          1     0.9511          1 
  19    rs62120166     0.1252     0.1396          1          1          1          1     0.9511          1 
  19      rs301409     0.1253     0.1397          1          1          1          1     0.9511          1 
  19      rs301411     0.1253     0.1397          1          1          1          1     0.9511          1 
  19      rs301412     0.1253     0.1397          1          1          1          1     0.9511          1 
  19      rs172525     0.1253     0.1397          1          1          1          1     0.9511          1 
  19      rs301416     0.1253     0.1397          1          1          1          1     0.9511          1 
  19      rs301417     0.1253     0.1397          1          1          1          1     0.9511          1 
  19   rs575984507     0.1254     0.1398          1          1          1          1     0.9511          1 
  19    rs11465372     0.1255     0.1399          1          1          1          1     0.9511          1 
  19    rs11465366     0.1255     0.1399          1          1          1          1     0.9511          1 
  19     rs7247609     0.1255     0.1399          1          1          1          1     0.9511          1 
  19    rs12610738     0.1255     0.1399          1          1          1          1     0.9511          1 
  19     rs7257528     0.1255     0.1399          1          1          1          1     0.9511          1 
  19    rs12610135     0.1255     0.1399          1          1          1          1     0.9511          1 
  19     rs4804779     0.1255       0.14          1          1          1          1     0.9511          1 
  19    rs10426087     0.1256     0.1401          1          1          1          1     0.9511          1 
  19   rs150145013     0.1257     0.1401          1          1          1          1     0.9511          1 
  19     rs8111850     0.1257     0.1402          1          1          1          1     0.9511          1 
  19   rs146300071     0.1258     0.1402          1          1          1          1     0.9511          1 
  19     rs8106574     0.1259     0.1403          1          1          1          1     0.9511          1 
  19     rs2279626     0.1261     0.1406          1          1          1          1     0.9511          1 
  19     rs6511918     0.1263     0.1408          1          1          1          1     0.9511          1 
  19    rs10409542     0.1264     0.1409          1          1          1          1     0.9511          1 
  19   rs372406789     0.1264     0.1409          1          1          1          1     0.9511          1 
  19    rs74549644     0.1265      0.141          1          1          1          1     0.9511          1 
  19    rs78045374     0.1265      0.141          1          1          1          1     0.9511          1 
  19   rs111345834     0.1265      0.141          1          1          1          1     0.9511          1 
  19     rs2967764     0.1268     0.1413          1          1          1          1     0.9511          1 
  19    rs58634952     0.1268     0.1413          1          1          1          1     0.9511          1 
  19      rs348367     0.1268     0.1413          1          1          1          1     0.9511          1 
  19    rs72986349     0.1269     0.1414          1          1          1          1     0.9511          1 
  19     rs7250572     0.1271     0.1416          1          1          1          1     0.9511          1 
  19    rs10421567     0.1273     0.1418          1          1          1          1     0.9511          1 
  19    rs10411608     0.1273     0.1418          1          1          1          1     0.9511          1 
  19     rs1833776     0.1273     0.1418          1          1          1          1     0.9511          1 
  19     rs6603103     0.1273     0.1419          1          1          1          1     0.9511          1 
  19     rs6603104     0.1273     0.1419          1          1          1          1     0.9511          1 
  19     rs6603105     0.1273     0.1419          1          1          1          1     0.9511          1 
  19    rs62111357     0.1273     0.1419          1          1          1          1     0.9511          1 
  19    rs59311011     0.1273     0.1419          1          1          1          1     0.9511          1 
  19    rs62111323     0.1274     0.1419          1          1          1          1     0.9511          1 
  19     rs6603098     0.1274     0.1419          1          1          1          1     0.9511          1 
  19    rs13346333     0.1274     0.1419          1          1          1          1     0.9511          1 
  19    rs10406343     0.1274     0.1419          1          1          1          1     0.9511          1 
  19   rs147745918     0.1274     0.1419          1          1          1          1     0.9511          1 
  19   rs111535315     0.1276     0.1421          1          1          1          1     0.9511          1 
  19   rs139496441     0.1276     0.1421          1          1          1          1     0.9511          1 
  19    rs28620539     0.1276     0.1422          1          1          1          1     0.9511          1 
  19    rs10406045     0.1276     0.1422          1          1          1          1     0.9511          1 
  19    rs28459042     0.1276     0.1422          1          1          1          1     0.9511          1 
  19   rs114228529     0.1278     0.1424          1          1          1          1     0.9511          1 
  19   rs561344585     0.1278     0.1424          1          1          1          1     0.9511          1 
  19   rs114098070     0.1278     0.1424          1          1          1          1     0.9511          1 
  19   rs545577663     0.1278     0.1424          1          1          1          1     0.9511          1 
  19   rs112778545     0.1278     0.1424          1          1          1          1     0.9511          1 
  19   rs113388772     0.1278     0.1424          1          1          1          1     0.9511          1 
  19    rs79442325     0.1278     0.1424          1          1          1          1     0.9511          1 
  19    rs11666089      0.128     0.1425          1          1          1          1     0.9511          1 
  19    rs11669728      0.128     0.1425          1          1          1          1     0.9511          1 
  19   rs114643046     0.1283     0.1429          1          1          1          1     0.9511          1 
  19   rs115465738     0.1283     0.1429          1          1          1          1     0.9511          1 
  19    rs10906990     0.1284      0.143          1          1          1          1     0.9511          1 
  19      rs415211     0.1285     0.1431          1          1          1          1     0.9511          1 
  19    rs10405323     0.1286     0.1432          1          1          1          1     0.9511          1 
  19   rs113719826     0.1288     0.1434          1          1          1          1     0.9511          1 
  19    rs12976646      0.129     0.1436          1          1          1          1     0.9511          1 
  19   rs187745880     0.1292     0.1438          1          1          1          1     0.9511          1 
  19     rs3865521     0.1293     0.1439          1          1          1          1     0.9511          1 
  19     rs3890058     0.1293     0.1439          1          1          1          1     0.9511          1 
  19   rs201928651     0.1294      0.144          1          1          1          1     0.9511          1 
  19   rs538268375     0.1294      0.144          1          1          1          1     0.9511          1 
  19   rs142945413     0.1294      0.144          1          1          1          1     0.9511          1 
  19     rs4804751     0.1294      0.144          1          1          1          1     0.9511          1 
  19     rs4804754     0.1294      0.144          1          1          1          1     0.9511          1 
  19    rs66809934     0.1295     0.1442          1          1          1          1     0.9511          1 
  19     rs1678869     0.1296     0.1442          1          1          1          1     0.9511          1 
  19    rs10415368     0.1298     0.1444          1          1          1          1     0.9511          1 
  19   rs147679712     0.1299     0.1446          1          1          1          1     0.9511          1 
  19     rs8101614       0.13     0.1446          1          1          1          1     0.9511          1 
  19   rs115298747       0.13     0.1447          1          1          1          1     0.9511          1 
  19    rs62111419     0.1304     0.1451          1          1          1          1     0.9511          1 
  19    rs62111420     0.1304     0.1451          1          1          1          1     0.9511          1 
  19     rs4804093     0.1304     0.1451          1          1          1          1     0.9511          1 
  19   rs200529496     0.1304     0.1451          1          1          1          1     0.9511          1 
  19     rs7250292     0.1304     0.1451          1          1          1          1     0.9511          1 
  19      rs348375     0.1306     0.1452          1          1          1          1     0.9511          1 
  19    rs74174807     0.1306     0.1452          1          1          1          1     0.9511          1 
  19     rs4028335     0.1306     0.1452          1          1          1          1     0.9511          1 
  19     rs8112702     0.1306     0.1452          1          1          1          1     0.9511          1 
  19   rs113354211     0.1306     0.1452          1          1          1          1     0.9511          1 
  19     rs1968254     0.1306     0.1452          1          1          1          1     0.9511          1 
  19    rs58092963     0.1307     0.1453          1          1          1          1     0.9511          1 
  19     rs7250621     0.1308     0.1455          1          1          1          1     0.9511          1 
  19   rs112769926     0.1309     0.1456          1          1          1          1     0.9511          1 
  19      rs778811     0.1311     0.1459          1          1          1          1     0.9511          1 
  19    rs62124731     0.1312     0.1459          1          1          1          1     0.9511          1 
  19    rs17160149     0.1312     0.1459          1          1          1          1     0.9511          1 
  19   rs151293485     0.1314     0.1461          1          1          1          1     0.9511          1 
  19   rs139622880     0.1315     0.1462          1          1          1          1     0.9511          1 
  19   rs140545337     0.1315     0.1462          1          1          1          1     0.9511          1 
  19   rs115358734     0.1315     0.1462          1          1          1          1     0.9511          1 
  19   rs146240311     0.1316     0.1463          1          1          1          1     0.9511          1 
  19   rs143149642     0.1317     0.1465          1          1          1          1     0.9511          1 
  19     rs7246654     0.1318     0.1465          1          1          1          1     0.9511          1 
  19    rs56780324     0.1318     0.1465          1          1          1          1     0.9511          1 
  19   rs114287917     0.1319     0.1466          1          1          1          1     0.9511          1 
  19    rs56079027      0.132     0.1467          1          1          1          1     0.9511          1 
  19     rs2260187     0.1321     0.1468          1          1          1          1     0.9511          1 
  19    rs75476118     0.1322     0.1469          1          1          1          1     0.9511          1 
  19    rs76190228     0.1322     0.1469          1          1          1          1     0.9511          1 
  19     rs7245829     0.1323      0.147          1          1          1          1     0.9511          1 
  19    rs35807820     0.1323      0.147          1          1          1          1     0.9511          1 
  19    rs57291915     0.1323      0.147          1          1          1          1     0.9511          1 
  19    rs61242683     0.1323      0.147          1          1          1          1     0.9511          1 
  19    rs58176675     0.1323      0.147          1          1          1          1     0.9511          1 
  19    rs12973462     0.1323      0.147          1          1          1          1     0.9511          1 
  19     rs8101796     0.1323      0.147          1          1          1          1     0.9511          1 
  19    rs11667028     0.1323      0.147          1          1          1          1     0.9511          1 
  19    rs11667998     0.1323      0.147          1          1          1          1     0.9511          1 
  19    rs11667035     0.1323      0.147          1          1          1          1     0.9511          1 
  19    rs11667083     0.1323      0.147          1          1          1          1     0.9511          1 
  19    rs11670340     0.1323      0.147          1          1          1          1     0.9511          1 
  19    rs11668055     0.1323      0.147          1          1          1          1     0.9511          1 
  19    rs62111750     0.1323      0.147          1          1          1          1     0.9511          1 
  19    rs36093070     0.1323      0.147          1          1          1          1     0.9511          1 
  19    rs62111752     0.1323      0.147          1          1          1          1     0.9511          1 
  19    rs62109762     0.1323      0.147          1          1          1          1     0.9511          1 
  19    rs62109763     0.1323      0.147          1          1          1          1     0.9511          1 
  19   rs200582880     0.1323      0.147          1          1          1          1     0.9511          1 
  19    rs35268156     0.1323      0.147          1          1          1          1     0.9511          1 
  19    rs17159299     0.1323      0.147          1          1          1          1     0.9511          1 
  19   rs139667459     0.1323      0.147          1          1          1          1     0.9511          1 
  19     rs8106516     0.1323      0.147          1          1          1          1     0.9511          1 
  19   rs145021806     0.1323      0.147          1          1          1          1     0.9511          1 
  19     rs8109545     0.1323      0.147          1          1          1          1     0.9511          1 
  19     rs8112153     0.1323      0.147          1          1          1          1     0.9511          1 
  19     rs8112159     0.1323      0.147          1          1          1          1     0.9511          1 
  19     rs8112167     0.1323      0.147          1          1          1          1     0.9511          1 
  19     rs8112354     0.1323      0.147          1          1          1          1     0.9511          1 
  19    rs62109768     0.1323      0.147          1          1          1          1     0.9511          1 
  19     rs2642214     0.1325     0.1473          1          1          1          1     0.9511          1 
  19   rs112620818     0.1325     0.1473          1          1          1          1     0.9511          1 
  19     rs3895916     0.1325     0.1473          1          1          1          1     0.9511          1 
  19    rs10221470     0.1328     0.1476          1          1          1          1     0.9511          1 
  19    rs73504714     0.1331     0.1479          1          1          1          1     0.9511          1 
  19   rs149479411     0.1331     0.1479          1          1          1          1     0.9511          1 
  19    rs73504722     0.1331     0.1479          1          1          1          1     0.9511          1 
  19    rs16979417     0.1331     0.1479          1          1          1          1     0.9511          1 
  19    rs73504747     0.1331     0.1479          1          1          1          1     0.9511          1 
  19      rs452430     0.1331     0.1479          1          1          1          1     0.9511          1 
  19    rs10401606     0.1334     0.1483          1          1          1          1     0.9511          1 
  19    rs10421948     0.1335     0.1483          1          1          1          1     0.9511          1 
  19     rs8110302     0.1339     0.1487          1          1          1          1     0.9511          1 
  19   rs533567821     0.1341     0.1489          1          1          1          1     0.9511          1 
  19    rs79328422     0.1342      0.149          1          1          1          1     0.9511          1 
  19    rs77540572     0.1342      0.149          1          1          1          1     0.9511          1 
  19    rs80280568     0.1342      0.149          1          1          1          1     0.9511          1 
  19    rs75818590     0.1342      0.149          1          1          1          1     0.9511          1 
  19      rs374119     0.1342      0.149          1          1          1          1     0.9511          1 
  19    rs11880704     0.1342      0.149          1          1          1          1     0.9511          1 
  19   rs547294429     0.1342      0.149          1          1          1          1     0.9511          1 
  19    rs74663465     0.1342      0.149          1          1          1          1     0.9511          1 
  19    rs76283326     0.1342      0.149          1          1          1          1     0.9511          1 
  19    rs78836102     0.1342      0.149          1          1          1          1     0.9511          1 
  19    rs77917663     0.1342      0.149          1          1          1          1     0.9511          1 
  19    rs79860098     0.1342      0.149          1          1          1          1     0.9511          1 
  19      rs423413     0.1344     0.1492          1          1          1          1     0.9511          1 
  19      rs610929     0.1344     0.1492          1          1          1          1     0.9511          1 
  19    rs35011034     0.1345     0.1494          1          1          1          1     0.9511          1 
  19     rs7260229     0.1346     0.1494          1          1          1          1     0.9511          1 
  19     rs7248021     0.1346     0.1494          1          1          1          1     0.9511          1 
  19     rs7251743     0.1346     0.1494          1          1          1          1     0.9511          1 
  19    rs10561865     0.1346     0.1494          1          1          1          1     0.9511          1 
  19     rs6603100     0.1346     0.1494          1          1          1          1     0.9511          1 
  19     rs6603101     0.1346     0.1494          1          1          1          1     0.9511          1 
  19     rs6603102     0.1346     0.1494          1          1          1          1     0.9511          1 
  19     rs7256394     0.1346     0.1494          1          1          1          1     0.9511          1 
  19      rs753733     0.1347     0.1496          1          1          1          1     0.9511          1 
  19    rs57086020     0.1347     0.1496          1          1          1          1     0.9511          1 
  19   rs370444993      0.135     0.1498          1          1          1          1     0.9511          1 
  19    rs10411474     0.1351       0.15          1          1          1          1     0.9511          1 
  19      rs539887     0.1352     0.1501          1          1          1          1     0.9511          1 
  19      rs563826     0.1352     0.1501          1          1          1          1     0.9511          1 
  19    rs12981770     0.1353     0.1502          1          1          1          1     0.9511          1 
  19   rs587774965     0.1353     0.1502          1          1          1          1     0.9511          1 
  19   rs539184401     0.1355     0.1504          1          1          1          1     0.9511          1 
  19    rs11880897     0.1355     0.1504          1          1          1          1     0.9511          1 
  19    rs12971598     0.1355     0.1504          1          1          1          1     0.9511          1 
  19     rs1609853     0.1355     0.1504          1          1          1          1     0.9511          1 
  19     rs1309300     0.1355     0.1504          1          1          1          1     0.9511          1 
  19    rs10402045     0.1357     0.1506          1          1          1          1     0.9511          1 
  19   rs576824126     0.1357     0.1506          1          1          1          1     0.9511          1 
  19   rs112827254     0.1357     0.1506          1          1          1          1     0.9511          1 
  19     rs1808539     0.1357     0.1506          1          1          1          1     0.9511          1 
  19    rs10410403     0.1358     0.1507          1          1          1          1     0.9511          1 
  19    rs10412778     0.1358     0.1507          1          1          1          1     0.9511          1 
  19    rs10411973     0.1358     0.1507          1          1          1          1     0.9511          1 
  19   rs587766474     0.1359     0.1509          1          1          1          1     0.9511          1 
  19      rs345598     0.1361      0.151          1          1          1          1     0.9511          1 
  19      rs345601     0.1361      0.151          1          1          1          1     0.9511          1 
  19   rs200792103     0.1362     0.1511          1          1          1          1     0.9511          1 
  19   rs115457696     0.1362     0.1511          1          1          1          1     0.9511          1 
  19   rs545863264     0.1362     0.1511          1          1          1          1     0.9511          1 
  19   rs369182737     0.1364     0.1514          1          1          1          1     0.9511          1 
  19    rs61741223     0.1364     0.1514          1          1          1          1     0.9511          1 
  19    rs61738391     0.1364     0.1514          1          1          1          1     0.9511          1 
  19   rs139495105     0.1364     0.1514          1          1          1          1     0.9511          1 
  19    rs77939958     0.1364     0.1514          1          1          1          1     0.9511          1 
  19    rs76296486     0.1364     0.1514          1          1          1          1     0.9511          1 
  19    rs79893793     0.1364     0.1514          1          1          1          1     0.9511          1 
  19   rs114448739     0.1364     0.1514          1          1          1          1     0.9511          1 
  19   rs114148988     0.1364     0.1514          1          1          1          1     0.9511          1 
  19   rs115311327     0.1364     0.1514          1          1          1          1     0.9511          1 
  19   rs115789979     0.1364     0.1514          1          1          1          1     0.9511          1 
  19   rs115909981     0.1364     0.1514          1          1          1          1     0.9511          1 
  19   rs114452591     0.1364     0.1514          1          1          1          1     0.9511          1 
  19   rs115112318     0.1364     0.1514          1          1          1          1     0.9511          1 
  19   rs116485406     0.1364     0.1514          1          1          1          1     0.9511          1 
  19   rs116477649     0.1364     0.1514          1          1          1          1     0.9511          1 
  19   rs201624135     0.1364     0.1514          1          1          1          1     0.9511          1 
  19   rs148221546     0.1364     0.1514          1          1          1          1     0.9511          1 
  19   rs115207934     0.1364     0.1514          1          1          1          1     0.9511          1 
  19   rs572836973     0.1364     0.1514          1          1          1          1     0.9511          1 
  19   rs141864970     0.1364     0.1514          1          1          1          1     0.9511          1 
  19     rs2642209     0.1367     0.1516          1          1          1          1     0.9511          1 
  19      rs344596     0.1367     0.1517          1          1          1          1     0.9511          1 
  19     rs2967713     0.1368     0.1518          1          1          1          1     0.9511          1 
  19    rs10421964     0.1369     0.1518          1          1          1          1     0.9511          1 
  19   rs147106419     0.1369     0.1519          1          1          1          1     0.9511          1 
  19   rs113595338     0.1369     0.1519          1          1          1          1     0.9511          1 
  19    rs58173536     0.1369     0.1519          1          1          1          1     0.9511          1 
  19    rs57430420     0.1369     0.1519          1          1          1          1     0.9511          1 
  19    rs10424224      0.137     0.1519          1          1          1          1     0.9511          1 
  19     rs2860181     0.1372     0.1522          1          1          1          1     0.9511          1 
  19     rs6603117     0.1372     0.1522          1          1          1          1     0.9511          1 
  19      rs331684     0.1373     0.1523          1          1          1          1     0.9511          1 
  19      rs428020     0.1376     0.1526          1          1          1          1     0.9511          1 
  19     rs2305058     0.1376     0.1526          1          1          1          1     0.9511          1 
  19    rs10416912     0.1376     0.1526          1          1          1          1     0.9511          1 
  19      rs685048     0.1377     0.1527          1          1          1          1     0.9511          1 
  19      rs589710     0.1377     0.1527          1          1          1          1     0.9511          1 
  19   rs564006047     0.1379     0.1529          1          1          1          1     0.9511          1 
  19     rs3795017     0.1383     0.1534          1          1          1          1     0.9511          1 
  19     rs2967640     0.1384     0.1534          1          1          1          1     0.9511          1 
  19     rs2914555     0.1384     0.1534          1          1          1          1     0.9511          1 
  19     rs7258475     0.1385     0.1535          1          1          1          1     0.9511          1 
  19     rs7259761     0.1385     0.1535          1          1          1          1     0.9511          1 
  19    rs34831649     0.1385     0.1535          1          1          1          1     0.9511          1 
  19    rs12985605     0.1385     0.1535          1          1          1          1     0.9511          1 
  19      rs626000     0.1385     0.1535          1          1          1          1     0.9511          1 
  19    rs36071073     0.1385     0.1535          1          1          1          1     0.9511          1 
  19      rs481912     0.1385     0.1535          1          1          1          1     0.9511          1 
  19    rs10425737     0.1385     0.1535          1          1          1          1     0.9511          1 
  19    rs10406420     0.1385     0.1535          1          1          1          1     0.9511          1 
  19     rs8100403     0.1385     0.1535          1          1          1          1     0.9511          1 
  19     rs8106126     0.1386     0.1536          1          1          1          1     0.9511          1 
  19    rs57618923     0.1387     0.1538          1          1          1          1     0.9511          1 
  19     rs4408643     0.1388     0.1539          1          1          1          1     0.9511          1 
  19    rs58220924      0.139     0.1541          1          1          1          1     0.9511          1 
  19    rs73543057      0.139     0.1541          1          1          1          1     0.9511          1 
  19     rs2432104     0.1393     0.1544          1          1          1          1     0.9511          1 
  19    rs74576593     0.1393     0.1544          1          1          1          1     0.9511          1 
  19    rs10411822     0.1393     0.1544          1          1          1          1     0.9511          1 
  19    rs10417593     0.1393     0.1544          1          1          1          1     0.9511          1 
  19    rs56393464     0.1393     0.1544          1          1          1          1     0.9511          1 
  19   rs552446345     0.1393     0.1544          1          1          1          1     0.9511          1 
  19   rs138265982     0.1394     0.1545          1          1          1          1     0.9511          1 
  19    rs73920698     0.1397     0.1548          1          1          1          1     0.9511          1 
  19    rs75405543     0.1397     0.1548          1          1          1          1     0.9511          1 
  19    rs79304076     0.1397     0.1548          1          1          1          1     0.9511          1 
  19    rs73920699     0.1397     0.1548          1          1          1          1     0.9511          1 
  19   rs542764727     0.1397     0.1548          1          1          1          1     0.9511          1 
  19    rs73920700     0.1397     0.1548          1          1          1          1     0.9511          1 
  19   rs111067248     0.1397     0.1548          1          1          1          1     0.9511          1 
  19   rs145110127     0.1398      0.155          1          1          1          1     0.9511          1 
  19    rs72558013       0.14     0.1551          1          1          1          1     0.9511          1 
  19    rs28742595     0.1401     0.1552          1          1          1          1     0.9511          1 
  19      rs250512     0.1401     0.1552          1          1          1          1     0.9511          1 
  19     rs2241591     0.1401     0.1552          1          1          1          1     0.9511          1 
  19   rs112992332     0.1401     0.1552          1          1          1          1     0.9511          1 
  19   rs113225496     0.1401     0.1552          1          1          1          1     0.9511          1 
  19     rs4480917     0.1403     0.1554          1          1          1          1     0.9511          1 
  19   rs113038017     0.1404     0.1555          1          1          1          1     0.9511          1 
  19    rs77484187     0.1405     0.1557          1          1          1          1     0.9511          1 
  19   rs542536915     0.1406     0.1557          1          1          1          1     0.9511          1 
  19      rs186996     0.1406     0.1557          1          1          1          1     0.9511          1 
  19   rs139724965     0.1407     0.1558          1          1          1          1     0.9511          1 
  19   rs534245337     0.1408     0.1559          1          1          1          1     0.9511          1 
  19    rs77571385     0.1408     0.1559          1          1          1          1     0.9511          1 
  19     rs7258610     0.1411     0.1562          1          1          1          1     0.9511          1 
  19     rs4804105     0.1412     0.1564          1          1          1          1     0.9511          1 
  19   rs188517992     0.1413     0.1564          1          1          1          1     0.9511          1 
  19    rs11671297     0.1418      0.157          1          1          1          1     0.9511          1 
  19    rs76451352     0.1419     0.1571          1          1          1          1     0.9511          1 
  19     rs7257191      0.142     0.1572          1          1          1          1     0.9511          1 
  19   rs115959759      0.142     0.1572          1          1          1          1     0.9511          1 
  19    rs75365779     0.1421     0.1573          1          1          1          1     0.9511          1 
  19    rs73920303     0.1421     0.1573          1          1          1          1     0.9511          1 
  19    rs56026465     0.1421     0.1573          1          1          1          1     0.9511          1 
  19    rs61711226     0.1421     0.1573          1          1          1          1     0.9511          1 
  19   rs114771494     0.1421     0.1573          1          1          1          1     0.9511          1 
  19    rs76385903     0.1421     0.1573          1          1          1          1     0.9511          1 
  19   rs144613606     0.1421     0.1573          1          1          1          1     0.9511          1 
  19    rs78583770     0.1421     0.1573          1          1          1          1     0.9511          1 
  19    rs73920310     0.1421     0.1573          1          1          1          1     0.9511          1 
  19    rs73920311     0.1421     0.1573          1          1          1          1     0.9511          1 
  19    rs74875657     0.1421     0.1573          1          1          1          1     0.9511          1 
  19     rs7257748     0.1421     0.1573          1          1          1          1     0.9511          1 
  19    rs73491607     0.1421     0.1574          1          1          1          1     0.9511          1 
  19   rs374645448     0.1424     0.1576          1          1          1          1     0.9511          1 
  19   rs112275266     0.1424     0.1576          1          1          1          1     0.9511          1 
  19    rs79762099     0.1425     0.1577          1          1          1          1     0.9511          1 
  19   rs116428072     0.1425     0.1578          1          1          1          1     0.9511          1 
  19   rs114905928     0.1425     0.1578          1          1          1          1     0.9511          1 
  19   rs114912939     0.1425     0.1578          1          1          1          1     0.9511          1 
  19   rs148600478     0.1427     0.1579          1          1          1          1     0.9511          1 
  19    rs10424742     0.1429     0.1582          1          1          1          1     0.9511          1 
  19   rs145488814     0.1431     0.1583          1          1          1          1     0.9511          1 
  19   rs560323120     0.1431     0.1584          1          1          1          1     0.9511          1 
  19   rs545404295     0.1433     0.1586          1          1          1          1     0.9511          1 
  19    rs73921511     0.1433     0.1586          1          1          1          1     0.9511          1 
  19    rs75883363     0.1435     0.1588          1          1          1          1     0.9511          1 
  19   rs114640829     0.1435     0.1588          1          1          1          1     0.9511          1 
  19    rs74677083     0.1435     0.1588          1          1          1          1     0.9511          1 
  19   rs115310879     0.1435     0.1588          1          1          1          1     0.9511          1 
  19   rs116348910     0.1435     0.1588          1          1          1          1     0.9511          1 
  19    rs10405572     0.1435     0.1588          1          1          1          1     0.9511          1 
  19    rs28630864     0.1435     0.1588          1          1          1          1     0.9511          1 
  19    rs28472921     0.1435     0.1588          1          1          1          1     0.9511          1 
  19    rs75726088     0.1435     0.1588          1          1          1          1     0.9511          1 
  19    rs10414303     0.1435     0.1588          1          1          1          1     0.9511          1 
  19   rs145191620     0.1435     0.1588          1          1          1          1     0.9511          1 
  19   rs142324633     0.1435     0.1588          1          1          1          1     0.9511          1 
  19    rs10407833     0.1435     0.1588          1          1          1          1     0.9511          1 
  19    rs10404282     0.1435     0.1588          1          1          1          1     0.9511          1 
  19    rs10412736     0.1435     0.1588          1          1          1          1     0.9511          1 
  19    rs10418789     0.1435     0.1588          1          1          1          1     0.9511          1 
  19    rs10412164     0.1435     0.1588          1          1          1          1     0.9511          1 
  19    rs10404928     0.1435     0.1588          1          1          1          1     0.9511          1 
  19   rs116258890     0.1435     0.1588          1          1          1          1     0.9511          1 
  19   rs114735679     0.1435     0.1588          1          1          1          1     0.9511          1 
  19     rs1865062     0.1435     0.1588          1          1          1          1     0.9511          1 
  19   rs146950743     0.1435     0.1588          1          1          1          1     0.9511          1 
  19   rs148748105     0.1435     0.1588          1          1          1          1     0.9511          1 
  19    rs10404353     0.1435     0.1588          1          1          1          1     0.9511          1 
  19     rs9916953     0.1435     0.1588          1          1          1          1     0.9511          1 
  19   rs112758849     0.1435     0.1588          1          1          1          1     0.9511          1 
  19   rs139787145     0.1436     0.1588          1          1          1          1     0.9511          1 
  19   rs140908881     0.1436     0.1589          1          1          1          1     0.9511          1 
  19   rs545910997     0.1437      0.159          1          1          1          1     0.9511          1 
  19   rs201028522     0.1439     0.1592          1          1          1          1     0.9511          1 
  19   rs536914577      0.144     0.1593          1          1          1          1     0.9511          1 
  19     rs8112997     0.1444     0.1597          1          1          1          1     0.9511          1 
  19    rs10414889     0.1444     0.1597          1          1          1          1     0.9511          1 
  19     rs7260351     0.1447       0.16          1          1          1          1     0.9511          1 
  19      rs687960     0.1447       0.16          1          1          1          1     0.9511          1 
  19   rs141052635     0.1447     0.1601          1          1          1          1     0.9511          1 
  19   rs150360222     0.1448     0.1601          1          1          1          1     0.9511          1 
  19   rs144971104     0.1448     0.1601          1          1          1          1     0.9511          1 
  19    rs12327692      0.145     0.1603          1          1          1          1     0.9511          1 
  19    rs12327576      0.145     0.1603          1          1          1          1     0.9511          1 
  19    rs62106649     0.1453     0.1607          1          1          1          1     0.9511          1 
  19    rs56852049     0.1453     0.1607          1          1          1          1     0.9511          1 
  19    rs61179535     0.1453     0.1607          1          1          1          1     0.9511          1 
  19    rs57329093     0.1453     0.1607          1          1          1          1     0.9511          1 
  19    rs78494599     0.1453     0.1607          1          1          1          1     0.9511          1 
  19    rs61735544     0.1454     0.1608          1          1          1          1     0.9511          1 
  19    rs73499031     0.1457      0.161          1          1          1          1     0.9511          1 
  19   rs111787029     0.1457      0.161          1          1          1          1     0.9511          1 
  19     rs7253648     0.1457      0.161          1          1          1          1     0.9511          1 
  19   rs113495227     0.1457      0.161          1          1          1          1     0.9511          1 
  19   rs113406333     0.1457      0.161          1          1          1          1     0.9511          1 
  19   rs112294362     0.1457      0.161          1          1          1          1     0.9511          1 
  19   rs574549195     0.1458     0.1611          1          1          1          1     0.9511          1 
  19    rs74509083     0.1458     0.1611          1          1          1          1     0.9511          1 
  19    rs74554583     0.1458     0.1611          1          1          1          1     0.9511          1 
  19    rs75153965     0.1458     0.1611          1          1          1          1     0.9511          1 
  19   rs115113676     0.1458     0.1611          1          1          1          1     0.9511          1 
  19    rs62120171     0.1458     0.1611          1          1          1          1     0.9511          1 
  19    rs78225684     0.1458     0.1611          1          1          1          1     0.9511          1 
  19    rs56160529     0.1458     0.1612          1          1          1          1     0.9511          1 
  19     rs2115070     0.1458     0.1612          1          1          1          1     0.9511          1 
  19      rs794453     0.1459     0.1613          1          1          1          1     0.9511          1 
  19      rs794462     0.1459     0.1613          1          1          1          1     0.9511          1 
  19      rs794461     0.1459     0.1613          1          1          1          1     0.9511          1 
  19      rs794460     0.1459     0.1613          1          1          1          1     0.9511          1 
  19      rs575017     0.1459     0.1613          1          1          1          1     0.9511          1 
  19    rs11672917     0.1459     0.1613          1          1          1          1     0.9511          1 
  19    rs11667470     0.1459     0.1613          1          1          1          1     0.9511          1 
  19      rs554922     0.1459     0.1613          1          1          1          1     0.9511          1 
  19      rs511650     0.1459     0.1613          1          1          1          1     0.9511          1 
  19      rs794454     0.1459     0.1613          1          1          1          1     0.9511          1 
  19   rs201695231     0.1463     0.1617          1          1          1          1     0.9511          1 
  19    rs35876924     0.1463     0.1617          1          1          1          1     0.9511          1 
  19   rs111293957     0.1464     0.1618          1          1          1          1     0.9511          1 
  19    rs12983106     0.1464     0.1618          1          1          1          1     0.9511          1 
  19    rs10412083     0.1464     0.1618          1          1          1          1     0.9511          1 
  19     rs8113531     0.1464     0.1618          1          1          1          1     0.9511          1 
  19    rs10401670     0.1467     0.1621          1          1          1          1     0.9511          1 
  19    rs11085182     0.1467     0.1621          1          1          1          1     0.9511          1 
  19     rs7256282     0.1467     0.1621          1          1          1          1     0.9511          1 
  19    rs73541940     0.1468     0.1622          1          1          1          1     0.9511          1 
  19     rs2547448     0.1468     0.1622          1          1          1          1     0.9511          1 
  19    rs73505693     0.1468     0.1622          1          1          1          1     0.9511          1 
  19   rs114599202     0.1471     0.1626          1          1          1          1     0.9511          1 
  19   rs116798293     0.1474     0.1628          1          1          1          1     0.9511          1 
  19   rs138829171     0.1474     0.1628          1          1          1          1     0.9511          1 
  19    rs11880234     0.1475     0.1629          1          1          1          1     0.9511          1 
  19    rs73498890     0.1475     0.1629          1          1          1          1     0.9511          1 
  19   rs115294901     0.1475     0.1629          1          1          1          1     0.9511          1 
  19     rs7247287     0.1475     0.1629          1          1          1          1     0.9511          1 
  19   rs148411184     0.1475     0.1629          1          1          1          1     0.9511          1 
  19   rs139321727     0.1475     0.1629          1          1          1          1     0.9511          1 
  19    rs75527781     0.1475     0.1629          1          1          1          1     0.9511          1 
  19   rs114764749     0.1475     0.1629          1          1          1          1     0.9511          1 
  19   rs115112177     0.1475     0.1629          1          1          1          1     0.9511          1 
  19    rs74906739     0.1475      0.163          1          1          1          1     0.9511          1 
  19   rs138338118     0.1475      0.163          1          1          1          1     0.9511          1 
  19   rs111850522     0.1476     0.1631          1          1          1          1     0.9511          1 
  19    rs10420313     0.1479     0.1633          1          1          1          1     0.9511          1 
  19      rs171094     0.1479     0.1634          1          1          1          1     0.9511          1 
  19   rs116622055      0.148     0.1634          1          1          1          1     0.9511          1 
  19   rs548282387     0.1482     0.1637          1          1          1          1     0.9511          1 
  19    rs61649769     0.1483     0.1637          1          1          1          1     0.9511          1 
  19    rs60391531     0.1483     0.1637          1          1          1          1     0.9511          1 
  19      rs344590     0.1483     0.1638          1          1          1          1     0.9511          1 
  19   rs111623945     0.1483     0.1638          1          1          1          1     0.9511          1 
  19   rs113664528     0.1484     0.1638          1          1          1          1     0.9511          1 
  19    rs11880688     0.1485      0.164          1          1          1          1     0.9511          1 
  19    rs10407672     0.1486      0.164          1          1          1          1     0.9511          1 
  19    rs75185970     0.1489     0.1644          1          1          1          1     0.9511          1 
  19   rs551347678      0.149     0.1644          1          1          1          1     0.9511          1 
  19   rs146242402     0.1492     0.1647          1          1          1          1     0.9511          1 
  19     rs8104339     0.1493     0.1648          1          1          1          1     0.9511          1 
  19    rs55922947     0.1493     0.1648          1          1          1          1     0.9511          1 
  19     rs1975155     0.1495      0.165          1          1          1          1     0.9511          1 
  19   rs547504747     0.1495      0.165          1          1          1          1     0.9511          1 
  19    rs77782056     0.1496     0.1651          1          1          1          1     0.9511          1 
  19    rs73921522     0.1496     0.1651          1          1          1          1     0.9511          1 
  19   rs376742544     0.1496     0.1651          1          1          1          1     0.9511          1 
  19      rs794072     0.1496     0.1651          1          1          1          1     0.9511          1 
  19     rs4132069     0.1497     0.1652          1          1          1          1     0.9511          1 
  19     rs3099128     0.1497     0.1653          1          1          1          1     0.9511          1 
  19      rs348395     0.1497     0.1653          1          1          1          1     0.9511          1 
  19   rs112959873     0.1498     0.1653          1          1          1          1     0.9511          1 
  19   rs186090279     0.1498     0.1653          1          1          1          1     0.9511          1 
  19   rs140198063     0.1498     0.1653          1          1          1          1     0.9511          1 
  19    rs58124313     0.1498     0.1653          1          1          1          1     0.9511          1 
  19    rs57529249     0.1498     0.1653          1          1          1          1     0.9511          1 
  19    rs62106624     0.1498     0.1653          1          1          1          1     0.9511          1 
  19   rs112648928     0.1498     0.1653          1          1          1          1     0.9511          1 
  19   rs115817862     0.1498     0.1653          1          1          1          1     0.9511          1 
  19    rs60643382     0.1498     0.1653          1          1          1          1     0.9511          1 
  19     rs8108629     0.1498     0.1653          1          1          1          1     0.9511          1 
  19   rs149357173     0.1498     0.1653          1          1          1          1     0.9511          1 
  19    rs62106643     0.1498     0.1653          1          1          1          1     0.9511          1 
  19    rs62106645     0.1498     0.1653          1          1          1          1     0.9511          1 
  19    rs62106648     0.1498     0.1653          1          1          1          1     0.9511          1 
  19   rs117177436     0.1498     0.1653          1          1          1          1     0.9511          1 
  19     rs2860168     0.1498     0.1653          1          1          1          1     0.9511          1 
  19    rs12608694     0.1498     0.1653          1          1          1          1     0.9511          1 
  19    rs73920693     0.1499     0.1654          1          1          1          1     0.9511          1 
  19    rs74312582       0.15     0.1655          1          1          1          1     0.9511          1 
  19   rs200038113     0.1501     0.1656          1          1          1          1     0.9511          1 
  19   rs113836633     0.1502     0.1658          1          1          1          1     0.9511          1 
  19      rs794455     0.1502     0.1658          1          1          1          1     0.9511          1 
  19   rs148926095     0.1503     0.1659          1          1          1          1     0.9511          1 
  19    rs67574373     0.1505     0.1661          1          1          1          1     0.9511          1 
  19   rs371568845     0.1506     0.1662          1          1          1          1     0.9511          1 
  19    rs11286301     0.1506     0.1662          1          1          1          1     0.9511          1 
  19   rs202089306     0.1506     0.1662          1          1          1          1     0.9511          1 
  19   rs115933306     0.1509     0.1664          1          1          1          1     0.9511          1 
  19   rs114651601     0.1509     0.1664          1          1          1          1     0.9511          1 
  19   rs111932134     0.1509     0.1665          1          1          1          1     0.9511          1 
  19   rs150710908      0.151     0.1666          1          1          1          1     0.9511          1 
  19    rs10409606     0.1513     0.1669          1          1          1          1     0.9511          1 
  19    rs35020672     0.1514      0.167          1          1          1          1     0.9511          1 
  19     rs1469082     0.1514      0.167          1          1          1          1     0.9511          1 
  19    rs10410555     0.1515     0.1671          1          1          1          1     0.9511          1 
  19    rs75734271     0.1517     0.1673          1          1          1          1     0.9511          1 
  19   rs115063080     0.1517     0.1673          1          1          1          1     0.9511          1 
  19   rs113822695     0.1517     0.1673          1          1          1          1     0.9511          1 
  19   rs201860571     0.1517     0.1673          1          1          1          1     0.9511          1 
  19     rs8112262     0.1517     0.1673          1          1          1          1     0.9511          1 
  19    rs10409985     0.1517     0.1673          1          1          1          1     0.9511          1 
  19   rs147564437     0.1518     0.1674          1          1          1          1     0.9511          1 
  19    rs77414006     0.1518     0.1674          1          1          1          1     0.9511          1 
  19    rs75795770     0.1518     0.1674          1          1          1          1     0.9511          1 
  19    rs73494831     0.1519     0.1675          1          1          1          1     0.9511          1 
  19    rs73494833     0.1519     0.1675          1          1          1          1     0.9511          1 
  19    rs73494835     0.1519     0.1675          1          1          1          1     0.9511          1 
  19     rs2432103      0.152     0.1676          1          1          1          1     0.9511          1 
  19     rs1864009     0.1521     0.1677          1          1          1          1     0.9511          1 
  19    rs12981042     0.1521     0.1677          1          1          1          1     0.9511          1 
  19    rs12463045     0.1521     0.1677          1          1          1          1     0.9511          1 
  19    rs11880337     0.1521     0.1677          1          1          1          1     0.9511          1 
  19     rs8108050     0.1522     0.1679          1          1          1          1     0.9511          1 
  19    rs62123175     0.1522     0.1679          1          1          1          1     0.9511          1 
  19    rs12461883     0.1522     0.1679          1          1          1          1     0.9511          1 
  19    rs80143950     0.1525     0.1682          1          1          1          1     0.9511          1 
  19     rs6603064     0.1527     0.1684          1          1          1          1     0.9511          1 
  19     rs1650916     0.1528     0.1684          1          1          1          1     0.9511          1 
  19     rs2967710     0.1528     0.1684          1          1          1          1     0.9511          1 
  19     rs2967687     0.1528     0.1684          1          1          1          1     0.9511          1 
  19     rs2918314     0.1528     0.1684          1          1          1          1     0.9511          1 
  19     rs6603092     0.1528     0.1685          1          1          1          1     0.9511          1 
  19    rs10410254     0.1531     0.1687          1          1          1          1     0.9511          1 
  19   rs140758510     0.1532     0.1688          1          1          1          1     0.9511          1 
  19   rs115093676     0.1532     0.1688          1          1          1          1     0.9511          1 
  19   rs149312535     0.1532     0.1689          1          1          1          1     0.9511          1 
  19   rs141109022     0.1533     0.1689          1          1          1          1     0.9511          1 
  19    rs61119765     0.1533     0.1689          1          1          1          1     0.9511          1 
  19    rs57284656     0.1533     0.1689          1          1          1          1     0.9511          1 
  19    rs56845209     0.1533     0.1689          1          1          1          1     0.9511          1 
  19   rs113160147     0.1533     0.1689          1          1          1          1     0.9511          1 
  19   rs115177186     0.1533      0.169          1          1          1          1     0.9511          1 
  19   rs113999770     0.1533      0.169          1          1          1          1     0.9511          1 
  19   rs369085071     0.1533      0.169          1          1          1          1     0.9511          1 
  19   rs201105128     0.1535     0.1692          1          1          1          1     0.9511          1 
  19    rs75554697     0.1535     0.1692          1          1          1          1     0.9511          1 
  19    rs73493454     0.1536     0.1693          1          1          1          1     0.9511          1 
  19    rs59141216     0.1536     0.1693          1          1          1          1     0.9511          1 
  19   rs151042608     0.1537     0.1694          1          1          1          1     0.9511          1 
  19   rs149961765     0.1537     0.1694          1          1          1          1     0.9511          1 
  19   rs115992487     0.1537     0.1694          1          1          1          1     0.9511          1 
  19   rs114731788     0.1537     0.1694          1          1          1          1     0.9511          1 
  19   rs537115789     0.1539     0.1696          1          1          1          1     0.9511          1 
  19    rs11465396      0.154     0.1696          1          1          1          1     0.9511          1 
  19      rs794082      0.154     0.1697          1          1          1          1     0.9511          1 
  19    rs12980100     0.1541     0.1697          1          1          1          1     0.9511          1 
  19    rs57355800     0.1541     0.1698          1          1          1          1     0.9511          1 
  19   rs546602728     0.1543     0.1701          1          1          1          1     0.9511          1 
  19     rs8103745     0.1544     0.1701          1          1          1          1     0.9511          1 
  19    rs73492838     0.1544     0.1701          1          1          1          1     0.9511          1 
  19      rs382818     0.1544     0.1701          1          1          1          1     0.9511          1 
  19    rs10412398     0.1547     0.1704          1          1          1          1     0.9511          1 
  19    rs67104970     0.1548     0.1705          1          1          1          1     0.9511          1 
  19   rs151032321     0.1548     0.1706          1          1          1          1     0.9511          1 
  19      rs162726     0.1548     0.1706          1          1          1          1     0.9511          1 
  19     rs6603151     0.1549     0.1706          1          1          1          1     0.9511          1 
  19   rs112975869      0.155     0.1707          1          1          1          1     0.9511          1 
  19   rs113883431      0.155     0.1707          1          1          1          1     0.9511          1 
  19    rs76094892      0.155     0.1707          1          1          1          1     0.9511          1 
  19    rs76605180      0.155     0.1707          1          1          1          1     0.9511          1 
  19   rs111560960      0.155     0.1707          1          1          1          1     0.9511          1 
  19    rs35382994      0.155     0.1707          1          1          1          1     0.9511          1 
  19   rs139188821     0.1551     0.1708          1          1          1          1     0.9511          1 
  19   rs148087029     0.1551     0.1708          1          1          1          1     0.9511          1 
  19   rs113069130     0.1552     0.1709          1          1          1          1     0.9511          1 
  19   rs146046646     0.1553      0.171          1          1          1          1     0.9511          1 
  19    rs79238723     0.1553      0.171          1          1          1          1     0.9511          1 
  19    rs75838623     0.1553      0.171          1          1          1          1     0.9511          1 
  19    rs61006516     0.1553      0.171          1          1          1          1     0.9511          1 
  19    rs61411575     0.1553      0.171          1          1          1          1     0.9511          1 
  19    rs61594329     0.1553      0.171          1          1          1          1     0.9511          1 
  19    rs55932604     0.1553      0.171          1          1          1          1     0.9511          1 
  19    rs75438961     0.1553      0.171          1          1          1          1     0.9511          1 
  19   rs149733827     0.1553      0.171          1          1          1          1     0.9511          1 
  19   rs201294597     0.1553      0.171          1          1          1          1     0.9511          1 
  19    rs76506598     0.1553      0.171          1          1          1          1     0.9511          1 
  19    rs74467981     0.1553      0.171          1          1          1          1     0.9511          1 
  19    rs10418055     0.1553      0.171          1          1          1          1     0.9511          1 
  19     rs2547437     0.1554     0.1711          1          1          1          1     0.9511          1 
  19     rs8112382     0.1554     0.1711          1          1          1          1     0.9511          1 
  19   rs113721852     0.1554     0.1712          1          1          1          1     0.9511          1 
  19    rs10420602     0.1555     0.1713          1          1          1          1     0.9511          1 
  19     rs8108064     0.1556     0.1713          1          1          1          1     0.9511          1 
  19    rs10406399     0.1556     0.1713          1          1          1          1     0.9511          1 
  19      rs542767     0.1556     0.1713          1          1          1          1     0.9511          1 
  19      rs539052     0.1556     0.1713          1          1          1          1     0.9511          1 
  19      rs447980     0.1556     0.1713          1          1          1          1     0.9511          1 
  19      rs445493     0.1556     0.1713          1          1          1          1     0.9511          1 
  19    rs66503447     0.1556     0.1714          1          1          1          1     0.9511          1 
  19     rs8110313     0.1557     0.1715          1          1          1          1     0.9511          1 
  19    rs35314828     0.1557     0.1715          1          1          1          1     0.9511          1 
  19   rs113782035     0.1559     0.1717          1          1          1          1     0.9511          1 
  19    rs33931165     0.1561     0.1718          1          1          1          1     0.9511          1 
  19    rs10402403     0.1561     0.1719          1          1          1          1     0.9511          1 
  19    rs77180548     0.1562      0.172          1          1          1          1     0.9511          1 
  19   rs115748054     0.1562      0.172          1          1          1          1     0.9511          1 
  19   rs146333459     0.1562      0.172          1          1          1          1     0.9511          1 
  19   rs183811906     0.1563     0.1721          1          1          1          1     0.9511          1 
  19     rs7247033     0.1563     0.1721          1          1          1          1     0.9511          1 
  19        rs9426     0.1563     0.1721          1          1          1          1     0.9511          1 
  19     rs2227289     0.1563     0.1721          1          1          1          1     0.9511          1 
  19     rs2336573     0.1563     0.1721          1          1          1          1     0.9511          1 
  19     rs2878740     0.1563     0.1721          1          1          1          1     0.9511          1 
  19     rs6603163     0.1563     0.1721          1          1          1          1     0.9511          1 
  19     rs7245991     0.1563     0.1721          1          1          1          1     0.9511          1 
  19    rs10418490     0.1563     0.1721          1          1          1          1     0.9511          1 
  19     rs2232785     0.1563     0.1721          1          1          1          1     0.9511          1 
  19     rs2232784     0.1563     0.1721          1          1          1          1     0.9511          1 
  19     rs2232783     0.1563     0.1721          1          1          1          1     0.9511          1 
  19     rs8101842     0.1563     0.1721          1          1          1          1     0.9511          1 
  19     rs8104777     0.1563     0.1721          1          1          1          1     0.9511          1 
  19    rs75958896     0.1563     0.1721          1          1          1          1     0.9511          1 
  19   rs148523270     0.1563     0.1721          1          1          1          1     0.9511          1 
  19     rs2232780     0.1563     0.1721          1          1          1          1     0.9511          1 
  19    rs10417680     0.1563     0.1721          1          1          1          1     0.9511          1 
  19    rs60613220     0.1563     0.1721          1          1          1          1     0.9511          1 
  19    rs17160390     0.1563     0.1721          1          1          1          1     0.9511          1 
  19    rs58403183     0.1563     0.1721          1          1          1          1     0.9511          1 
  19    rs10425703     0.1563     0.1721          1          1          1          1     0.9511          1 
  19   rs148712288     0.1563     0.1721          1          1          1          1     0.9511          1 
  19    rs73925315     0.1563     0.1721          1          1          1          1     0.9511          1 
  19     rs2232776     0.1563     0.1721          1          1          1          1     0.9511          1 
  19     rs2232773     0.1563     0.1721          1          1          1          1     0.9511          1 
  19     rs2232767     0.1563     0.1721          1          1          1          1     0.9511          1 
  19    rs10409627     0.1563     0.1721          1          1          1          1     0.9511          1 
  19   rs116072763     0.1563     0.1721          1          1          1          1     0.9511          1 
  19     rs2232764     0.1563     0.1721          1          1          1          1     0.9511          1 
  19     rs3760679     0.1563     0.1721          1          1          1          1     0.9511          1 
  19     rs4147650     0.1563     0.1721          1          1          1          1     0.9511          1 
  19     rs4147649     0.1563     0.1721          1          1          1          1     0.9511          1 
  19     rs8108103     0.1563     0.1721          1          1          1          1     0.9511          1 
  19    rs10403563     0.1563     0.1721          1          1          1          1     0.9511          1 
  19     rs7250792     0.1563     0.1721          1          1          1          1     0.9511          1 
  19    rs73925316     0.1563     0.1721          1          1          1          1     0.9511          1 
  19     rs4147645     0.1563     0.1721          1          1          1          1     0.9511          1 
  19     rs4147644     0.1563     0.1721          1          1          1          1     0.9511          1 
  19     rs3760685     0.1563     0.1721          1          1          1          1     0.9511          1 
  19   rs111756439     0.1563     0.1721          1          1          1          1     0.9511          1 
  19    rs10409529     0.1563     0.1721          1          1          1          1     0.9511          1 
  19    rs10412891     0.1563     0.1721          1          1          1          1     0.9511          1 
  19    rs10404152     0.1563     0.1721          1          1          1          1     0.9511          1 
  19    rs61115106     0.1563     0.1721          1          1          1          1     0.9511          1 
  19     rs4044548     0.1563     0.1721          1          1          1          1     0.9511          1 
  19    rs73923910     0.1567     0.1725          1          1          1          1     0.9511          1 
  19    rs12979987     0.1567     0.1725          1          1          1          1     0.9511          1 
  19     rs8112277     0.1569     0.1727          1          1          1          1     0.9511          1 
  19      rs432990     0.1569     0.1727          1          1          1          1     0.9511          1 
  19     rs4807823     0.1569     0.1727          1          1          1          1     0.9511          1 
  19   rs111064563      0.157     0.1728          1          1          1          1     0.9511          1 
  19    rs11085221      0.157     0.1729          1          1          1          1     0.9511          1 
  19     rs2967634     0.1571     0.1729          1          1          1          1     0.9511          1 
  19   rs113758470     0.1572      0.173          1          1          1          1     0.9511          1 
  19      rs348338     0.1572      0.173          1          1          1          1     0.9511          1 
  19   rs200668543     0.1573     0.1731          1          1          1          1     0.9511          1 
  19   rs113486640     0.1576     0.1734          1          1          1          1     0.9511          1 
  19    rs73921524     0.1576     0.1734          1          1          1          1     0.9511          1 
  19    rs71165283     0.1576     0.1735          1          1          1          1     0.9511          1 
  19   rs142253269     0.1578     0.1737          1          1          1          1     0.9511          1 
  19      rs562607     0.1578     0.1737          1          1          1          1     0.9511          1 
  19     rs8100962      0.158     0.1738          1          1          1          1     0.9511          1 
  19     rs8109009      0.158     0.1738          1          1          1          1     0.9511          1 
  19     rs8111822      0.158     0.1738          1          1          1          1     0.9511          1 
  19     rs8106538      0.158     0.1738          1          1          1          1     0.9511          1 
  19   rs202128143      0.158     0.1739          1          1          1          1     0.9511          1 
  19      rs581527     0.1583     0.1742          1          1          1          1     0.9511          1 
  19      rs584307     0.1583     0.1742          1          1          1          1     0.9511          1 
  19      rs625563     0.1583     0.1742          1          1          1          1     0.9511          1 
  19    rs11881158     0.1584     0.1742          1          1          1          1     0.9511          1 
  19     rs3795016     0.1584     0.1742          1          1          1          1     0.9511          1 
  19     rs5826964     0.1584     0.1743          1          1          1          1     0.9511          1 
  19     rs1865061     0.1585     0.1744          1          1          1          1     0.9511          1 
  19   rs115250510     0.1586     0.1745          1          1          1          1     0.9511          1 
  19   rs199545457     0.1586     0.1745          1          1          1          1     0.9511          1 
  19    rs60362047     0.1586     0.1745          1          1          1          1     0.9511          1 
  19    rs60331551     0.1586     0.1745          1          1          1          1     0.9511          1 
  19     rs2432106     0.1587     0.1746          1          1          1          1     0.9511          1 
  19   rs116835305     0.1587     0.1746          1          1          1          1     0.9511          1 
  19     rs2562020     0.1588     0.1747          1          1          1          1     0.9511          1 
  19    rs10419556     0.1588     0.1747          1          1          1          1     0.9511          1 
  19     rs7258802     0.1589     0.1747          1          1          1          1     0.9511          1 
  19     rs6511957      0.159     0.1749          1          1          1          1     0.9511          1 
  19    rs62124466      0.159     0.1749          1          1          1          1     0.9511          1 
  19   rs113798795     0.1591      0.175          1          1          1          1     0.9511          1 
  19    rs77166896     0.1591      0.175          1          1          1          1     0.9511          1 
  19   rs145811873     0.1591      0.175          1          1          1          1     0.9511          1 
  19     rs8102199     0.1591      0.175          1          1          1          1     0.9511          1 
  19    rs57372719     0.1591      0.175          1          1          1          1     0.9511          1 
  19    rs67145602     0.1592     0.1751          1          1          1          1     0.9511          1 
  19   rs112379345     0.1593     0.1751          1          1          1          1     0.9511          1 
  19   rs115852921     0.1593     0.1752          1          1          1          1     0.9511          1 
  19    rs57631880     0.1593     0.1752          1          1          1          1     0.9511          1 
  19    rs12610639     0.1594     0.1752          1          1          1          1     0.9511          1 
  19    rs12610637     0.1594     0.1752          1          1          1          1     0.9511          1 
  19   rs144183745     0.1594     0.1752          1          1          1          1     0.9511          1 
  19   rs571451882     0.1594     0.1753          1          1          1          1     0.9511          1 
  19    rs59911686     0.1595     0.1754          1          1          1          1     0.9511          1 
  19     rs1651763     0.1596     0.1755          1          1          1          1     0.9511          1 
  19    rs79929896     0.1596     0.1755          1          1          1          1     0.9511          1 
  19     rs7245552     0.1599     0.1759          1          1          1          1     0.9511          1 
  19    rs28552734       0.16     0.1759          1          1          1          1     0.9511          1 
  19      rs348374       0.16     0.1759          1          1          1          1     0.9511          1 
  19     rs1975154       0.16     0.1759          1          1          1          1     0.9511          1 
  19   rs137909900       0.16     0.1759          1          1          1          1     0.9511          1 
  19    rs34377020     0.1601      0.176          1          1          1          1     0.9511          1 
  19    rs35294011     0.1602     0.1761          1          1          1          1     0.9511          1 
  19     rs8111037     0.1602     0.1762          1          1          1          1     0.9511          1 
  19      rs929807     0.1602     0.1762          1          1          1          1     0.9511          1 
  19    rs73921546     0.1604     0.1764          1          1          1          1     0.9511          1 
  19   rs565422232     0.1607     0.1767          1          1          1          1     0.9511          1 
  19     rs7257555     0.1607     0.1767          1          1          1          1     0.9511          1 
  19    rs73921525     0.1609     0.1768          1          1          1          1     0.9511          1 
  19    rs73559832     0.1609     0.1768          1          1          1          1     0.9511          1 
  19    rs34976997     0.1611     0.1771          1          1          1          1     0.9511          1 
  19    rs79678642     0.1612     0.1771          1          1          1          1     0.9511          1 
  19    rs12462564     0.1613     0.1773          1          1          1          1     0.9511          1 
  19   rs143029988     0.1614     0.1774          1          1          1          1     0.9511          1 
  19   rs575197159     0.1616     0.1775          1          1          1          1     0.9511          1 
  19   rs544697549     0.1616     0.1775          1          1          1          1     0.9511          1 
  19   rs112771505     0.1616     0.1776          1          1          1          1     0.9511          1 
  19    rs10422490     0.1617     0.1776          1          1          1          1     0.9511          1 
  19   rs148696959     0.1617     0.1777          1          1          1          1     0.9511          1 
  19   rs113327920     0.1617     0.1777          1          1          1          1     0.9511          1 
  19    rs33975406     0.1617     0.1777          1          1          1          1     0.9511          1 
  19   rs552862393     0.1617     0.1777          1          1          1          1     0.9511          1 
  19    rs56040361     0.1618     0.1778          1          1          1          1     0.9511          1 
  19    rs73922423     0.1619     0.1779          1          1          1          1     0.9511          1 
  19     rs2228539     0.1621     0.1781          1          1          1          1     0.9511          1 
  19   rs143079189     0.1621     0.1781          1          1          1          1     0.9511          1 
  19    rs79770401     0.1622     0.1782          1          1          1          1     0.9511          1 
  19    rs62636889     0.1623     0.1783          1          1          1          1     0.9511          1 
  19   rs112347600     0.1624     0.1784          1          1          1          1     0.9511          1 
  19    rs10422720     0.1624     0.1784          1          1          1          1     0.9511          1 
  19   rs112801085     0.1624     0.1784          1          1          1          1     0.9511          1 
  19   rs111965506     0.1624     0.1784          1          1          1          1     0.9511          1 
  19     rs3111570     0.1625     0.1785          1          1          1          1     0.9511          1 
  19     rs2918310     0.1627     0.1787          1          1          1          1     0.9511          1 
  19    rs55702327     0.1627     0.1788          1          1          1          1     0.9511          1 
  19    rs35412614     0.1628     0.1789          1          1          1          1     0.9511          1 
  19    rs73923727     0.1629     0.1789          1          1          1          1     0.9511          1 
  19    rs10409294     0.1631     0.1791          1          1          1          1     0.9511          1 
  19     rs4541176     0.1632     0.1792          1          1          1          1     0.9511          1 
  19    rs55657489     0.1632     0.1792          1          1          1          1     0.9511          1 
  19    rs12983677     0.1633     0.1794          1          1          1          1     0.9511          1 
  19     rs9329383     0.1634     0.1794          1          1          1          1     0.9511          1 
  19      rs576366     0.1636     0.1796          1          1          1          1     0.9511          1 
  19    rs79443459     0.1636     0.1796          1          1          1          1     0.9511          1 
  19    rs79101058     0.1636     0.1796          1          1          1          1     0.9511          1 
  19    rs78613466     0.1636     0.1796          1          1          1          1     0.9511          1 
  19   rs111907688     0.1636     0.1796          1          1          1          1     0.9511          1 
  19   rs369170843     0.1636     0.1797          1          1          1          1     0.9511          1 
  19   rs531238324     0.1636     0.1797          1          1          1          1     0.9511          1 
  19    rs10417736     0.1637     0.1798          1          1          1          1     0.9511          1 
  19    rs12610150     0.1638     0.1799          1          1          1          1     0.9511          1 
  19     rs8109666     0.1638     0.1799          1          1          1          1     0.9511          1 
  19    rs35822846     0.1638     0.1799          1          1          1          1     0.9511          1 
  19    rs12985146     0.1642     0.1802          1          1          1          1     0.9511          1 
  19   rs141399079     0.1642     0.1803          1          1          1          1     0.9511          1 
  19    rs79045618     0.1643     0.1804          1          1          1          1     0.9511          1 
  19    rs79428314     0.1643     0.1804          1          1          1          1     0.9511          1 
  19   rs140062399     0.1643     0.1804          1          1          1          1     0.9511          1 
  19     rs1862460     0.1644     0.1805          1          1          1          1     0.9511          1 
  19    rs12980358     0.1645     0.1805          1          1          1          1     0.9511          1 
  19     rs7259056     0.1645     0.1806          1          1          1          1     0.9511          1 
  19    rs11879819     0.1646     0.1806          1          1          1          1     0.9511          1 
  19   rs543034602     0.1647     0.1808          1          1          1          1     0.9511          1 
  19   rs143031267     0.1648     0.1809          1          1          1          1     0.9511          1 
  19     rs4804102      0.165      0.181          1          1          1          1     0.9511          1 
  19     rs9676367     0.1651     0.1812          1          1          1          1     0.9511          1 
  19    rs10469479     0.1652     0.1813          1          1          1          1     0.9511          1 
  19    rs13344097     0.1652     0.1813          1          1          1          1     0.9511          1 
  19    rs11881212     0.1653     0.1815          1          1          1          1     0.9511          1 
  19   rs193014351     0.1655     0.1816          1          1          1          1     0.9511          1 
  19     rs2432110     0.1655     0.1816          1          1          1          1     0.9511          1 
  19    rs12611080     0.1655     0.1816          1          1          1          1     0.9511          1 
  19    rs12611379     0.1655     0.1816          1          1          1          1     0.9511          1 
  19     rs8106848     0.1656     0.1817          1          1          1          1     0.9511          1 
  19   rs115777041      0.166     0.1821          1          1          1          1     0.9511          1 
  19   rs139826338      0.166     0.1821          1          1          1          1     0.9511          1 
  19    rs10403918      0.166     0.1821          1          1          1          1     0.9511          1 
  19    rs28457642      0.166     0.1821          1          1          1          1     0.9511          1 
  19     rs7249576      0.166     0.1821          1          1          1          1     0.9511          1 
  19   rs587773013     0.1661     0.1822          1          1          1          1     0.9511          1 
  19    rs28798370     0.1661     0.1822          1          1          1          1     0.9511          1 
  19   rs149252487     0.1662     0.1823          1          1          1          1     0.9511          1 
  19     rs6603139     0.1662     0.1824          1          1          1          1     0.9511          1 
  19   rs528236835     0.1662     0.1824          1          1          1          1     0.9511          1 
  19   rs143891874     0.1662     0.1824          1          1          1          1     0.9511          1 
  19     rs7257658     0.1662     0.1824          1          1          1          1     0.9511          1 
  19     rs9676439     0.1662     0.1824          1          1          1          1     0.9511          1 
  19    rs78484880     0.1662     0.1824          1          1          1          1     0.9511          1 
  19    rs45571440     0.1662     0.1824          1          1          1          1     0.9511          1 
  19     rs6603140     0.1662     0.1824          1          1          1          1     0.9511          1 
  19   rs138962366     0.1663     0.1824          1          1          1          1     0.9511          1 
  19   rs569052279     0.1663     0.1825          1          1          1          1     0.9511          1 
  19   rs534371614     0.1664     0.1826          1          1          1          1     0.9511          1 
  19   rs557753625     0.1664     0.1826          1          1          1          1     0.9511          1 
  19      rs348394     0.1666     0.1828          1          1          1          1     0.9511          1 
  19    rs10411889     0.1666     0.1828          1          1          1          1     0.9511          1 
  19    rs10424083     0.1667     0.1829          1          1          1          1     0.9511          1 
  19    rs73004532     0.1668      0.183          1          1          1          1     0.9511          1 
  19     rs7248239     0.1668      0.183          1          1          1          1     0.9511          1 
  19   rs369615195     0.1668      0.183          1          1          1          1     0.9511          1 
  19    rs73493932     0.1669      0.183          1          1          1          1     0.9511          1 
  19    rs10426510     0.1671     0.1833          1          1          1          1     0.9511          1 
  19   rs113507209     0.1672     0.1833          1          1          1          1     0.9511          1 
  19     rs8106374     0.1672     0.1834          1          1          1          1     0.9511          1 
  19    rs10411656     0.1672     0.1834          1          1          1          1     0.9511          1 
  19   rs140416947     0.1674     0.1836          1          1          1          1     0.9511          1 
  19   rs141234661     0.1675     0.1837          1          1          1          1     0.9511          1 
  19     rs2003933     0.1676     0.1838          1          1          1          1     0.9511          1 
  19   rs145466870     0.1676     0.1838          1          1          1          1     0.9511          1 
  19    rs13344928     0.1677     0.1839          1          1          1          1     0.9511          1 
  19    rs58706158     0.1681     0.1843          1          1          1          1     0.9511          1 
  19    rs71925452     0.1681     0.1843          1          1          1          1     0.9511          1 
  19     rs2067089     0.1681     0.1843          1          1          1          1     0.9511          1 
  19   rs116154385     0.1681     0.1843          1          1          1          1     0.9511          1 
  19   rs116185299     0.1681     0.1843          1          1          1          1     0.9511          1 
  19   rs115836551     0.1681     0.1843          1          1          1          1     0.9511          1 
  19   rs114954530     0.1681     0.1843          1          1          1          1     0.9511          1 
  19   rs115404661     0.1681     0.1843          1          1          1          1     0.9511          1 
  19   rs149124010     0.1681     0.1843          1          1          1          1     0.9511          1 
  19   rs368524406     0.1681     0.1843          1          1          1          1     0.9511          1 
  19   rs148604558     0.1681     0.1843          1          1          1          1     0.9511          1 
  19   rs138415686     0.1682     0.1844          1          1          1          1     0.9511          1 
  19    rs59496745     0.1683     0.1845          1          1          1          1     0.9511          1 
  19     rs2547068     0.1684     0.1846          1          1          1          1     0.9511          1 
  19     rs7252764     0.1685     0.1847          1          1          1          1     0.9511          1 
  19    rs11880836     0.1686     0.1848          1          1          1          1     0.9511          1 
  19     rs2967768     0.1687     0.1849          1          1          1          1     0.9511          1 
  19     rs2303687     0.1687     0.1849          1          1          1          1     0.9511          1 
  19     rs2967774     0.1687     0.1849          1          1          1          1     0.9511          1 
  19     rs8106855     0.1687     0.1849          1          1          1          1     0.9511          1 
  19     rs7253567     0.1687     0.1849          1          1          1          1     0.9511          1 
  19    rs10416635     0.1687     0.1849          1          1          1          1     0.9511          1 
  19    rs60006507     0.1687     0.1849          1          1          1          1     0.9511          1 
  19     rs8109717     0.1687     0.1849          1          1          1          1     0.9511          1 
  19   rs113483064     0.1687     0.1849          1          1          1          1     0.9511          1 
  19   rs111751275     0.1687     0.1849          1          1          1          1     0.9511          1 
  19    rs56131987     0.1688      0.185          1          1          1          1     0.9511          1 
  19   rs569750792     0.1688      0.185          1          1          1          1     0.9511          1 
  19    rs77698070     0.1688      0.185          1          1          1          1     0.9511          1 
  19   rs114963504     0.1688      0.185          1          1          1          1     0.9511          1 
  19    rs11673142     0.1691     0.1853          1          1          1          1     0.9511          1 
  19    rs62105677     0.1691     0.1853          1          1          1          1     0.9511          1 
  19     rs7351074     0.1691     0.1853          1          1          1          1     0.9511          1 
  19    rs12982396     0.1691     0.1853          1          1          1          1     0.9511          1 
  19     rs2547428     0.1691     0.1853          1          1          1          1     0.9511          1 
  19    rs58730467     0.1691     0.1853          1          1          1          1     0.9511          1 
  19   rs147918159     0.1691     0.1853          1          1          1          1     0.9511          1 
  19    rs34317089     0.1691     0.1853          1          1          1          1     0.9511          1 
  19    rs10417481     0.1691     0.1853          1          1          1          1     0.9511          1 
  19     rs7253981     0.1691     0.1853          1          1          1          1     0.9511          1 
  19    rs10421788     0.1691     0.1854          1          1          1          1     0.9511          1 
  19     rs4807064     0.1691     0.1854          1          1          1          1     0.9511          1 
  19     rs4807065     0.1691     0.1854          1          1          1          1     0.9511          1 
  19    rs11667671     0.1691     0.1854          1          1          1          1     0.9511          1 
  19    rs12978261     0.1691     0.1854          1          1          1          1     0.9511          1 
  19     rs3787059     0.1691     0.1854          1          1          1          1     0.9511          1 
  19    rs11569397     0.1692     0.1854          1          1          1          1     0.9511          1 
  19    rs16993501     0.1694     0.1856          1          1          1          1     0.9511          1 
  19     rs4804433     0.1695     0.1858          1          1          1          1     0.9511          1 
  19     rs8110895     0.1695     0.1858          1          1          1          1     0.9511          1 
  19   rs113673233     0.1697     0.1859          1          1          1          1     0.9511          1 
  19    rs10426692     0.1697     0.1859          1          1          1          1     0.9511          1 
  19    rs12985575     0.1698     0.1861          1          1          1          1     0.9511          1 
  19     rs2396187     0.1699     0.1862          1          1          1          1     0.9511          1 
  19    rs11335901     0.1699     0.1862          1          1          1          1     0.9511          1 
  19     rs8113542     0.1699     0.1862          1          1          1          1     0.9511          1 
  19     rs2042901     0.1699     0.1862          1          1          1          1     0.9511          1 
  19    rs10413947     0.1702     0.1865          1          1          1          1     0.9511          1 
  19     rs8105285     0.1702     0.1865          1          1          1          1     0.9511          1 
  19   rs565234363     0.1704     0.1866          1          1          1          1     0.9511          1 
  19     rs7257902     0.1704     0.1866          1          1          1          1     0.9511          1 
  19     rs7247304     0.1704     0.1866          1          1          1          1     0.9511          1 
  19   rs528260537     0.1706     0.1869          1          1          1          1     0.9511          1 
  19    rs35038958     0.1706     0.1869          1          1          1          1     0.9511          1 
  19      rs496110     0.1707      0.187          1          1          1          1     0.9511          1 
  19    rs73920371     0.1708     0.1871          1          1          1          1     0.9511          1 
  19   rs111687809     0.1709     0.1872          1          1          1          1     0.9511          1 
  19     rs2288414     0.1709     0.1872          1          1          1          1     0.9511          1 
  19     rs4807849     0.1711     0.1874          1          1          1          1     0.9511          1 
  19    rs57178252     0.1712     0.1875          1          1          1          1     0.9511          1 
  19    rs12232870     0.1713     0.1876          1          1          1          1     0.9511          1 
  19    rs12232828     0.1713     0.1876          1          1          1          1     0.9511          1 
  19    rs73502233     0.1713     0.1876          1          1          1          1     0.9511          1 
  19     rs2012357     0.1713     0.1876          1          1          1          1     0.9511          1 
  19    rs78815175     0.1714     0.1877          1          1          1          1     0.9511          1 
  19    rs10415658     0.1715     0.1878          1          1          1          1     0.9511          1 
  19    rs55917268     0.1715     0.1878          1          1          1          1     0.9511          1 
  19    rs12459040     0.1715     0.1878          1          1          1          1     0.9511          1 
  19     rs9305034     0.1715     0.1878          1          1          1          1     0.9511          1 
  19   rs578252915     0.1715     0.1878          1          1          1          1     0.9511          1 
  19     rs2163816     0.1715     0.1878          1          1          1          1     0.9511          1 
  19    rs10418591     0.1715     0.1878          1          1          1          1     0.9511          1 
  19   rs112513647     0.1715     0.1878          1          1          1          1     0.9511          1 
  19   rs138633372     0.1716     0.1879          1          1          1          1     0.9511          1 
  19   rs200631755     0.1718     0.1882          1          1          1          1     0.9511          1 
  19    rs74174809     0.1722     0.1885          1          1          1          1     0.9511          1 
  19   rs189383793     0.1722     0.1885          1          1          1          1     0.9511          1 
  19    rs10405675     0.1722     0.1885          1          1          1          1     0.9511          1 
  19     rs8105462     0.1723     0.1886          1          1          1          1     0.9511          1 
  19   rs114590981     0.1723     0.1886          1          1          1          1     0.9511          1 
  19    rs79700487     0.1723     0.1886          1          1          1          1     0.9511          1 
  19   rs114559508     0.1723     0.1886          1          1          1          1     0.9511          1 
  19     rs8109916     0.1724     0.1887          1          1          1          1     0.9511          1 
  19    rs56188511     0.1724     0.1887          1          1          1          1     0.9511          1 
  19    rs56010841     0.1724     0.1887          1          1          1          1     0.9511          1 
  19    rs56246934     0.1724     0.1887          1          1          1          1     0.9511          1 
  19   rs150569100     0.1724     0.1887          1          1          1          1     0.9511          1 
  19    rs57845540     0.1725     0.1888          1          1          1          1     0.9511          1 
  19    rs61051007     0.1725     0.1888          1          1          1          1     0.9511          1 
  19    rs76868501     0.1725     0.1888          1          1          1          1     0.9511          1 
  19    rs59039881     0.1725     0.1888          1          1          1          1     0.9511          1 
  19    rs79300784     0.1725     0.1888          1          1          1          1     0.9511          1 
  19   rs116509332     0.1725     0.1888          1          1          1          1     0.9511          1 
  19   rs147593142     0.1725     0.1888          1          1          1          1     0.9511          1 
  19   rs370927935     0.1725     0.1888          1          1          1          1     0.9511          1 
  19   rs114870256     0.1725     0.1888          1          1          1          1     0.9511          1 
  19   rs116364302     0.1725     0.1888          1          1          1          1     0.9511          1 
  19   rs374566469     0.1725     0.1888          1          1          1          1     0.9511          1 
  19   rs114186704     0.1725     0.1888          1          1          1          1     0.9511          1 
  19   rs151155052     0.1725     0.1888          1          1          1          1     0.9511          1 
  19    rs74760392     0.1725     0.1888          1          1          1          1     0.9511          1 
  19   rs116076358     0.1725     0.1888          1          1          1          1     0.9511          1 
  19   rs116135043     0.1725     0.1888          1          1          1          1     0.9511          1 
  19   rs116536674     0.1725     0.1888          1          1          1          1     0.9511          1 
  19   rs114723275     0.1725     0.1888          1          1          1          1     0.9511          1 
  19   rs116114063     0.1725     0.1888          1          1          1          1     0.9511          1 
  19   rs115112890     0.1725     0.1888          1          1          1          1     0.9511          1 
  19   rs116189369     0.1725     0.1888          1          1          1          1     0.9511          1 
  19   rs115173574     0.1725     0.1888          1          1          1          1     0.9511          1 
  19   rs150166532     0.1725     0.1888          1          1          1          1     0.9511          1 
  19   rs116293744     0.1725     0.1888          1          1          1          1     0.9511          1 
  19   rs141600154     0.1725     0.1888          1          1          1          1     0.9511          1 
  19   rs114670075     0.1725     0.1888          1          1          1          1     0.9511          1 
  19    rs77247151     0.1725     0.1889          1          1          1          1     0.9511          1 
  19    rs78461511     0.1725     0.1889          1          1          1          1     0.9511          1 
  19   rs112935763     0.1725     0.1889          1          1          1          1     0.9511          1 
  19   rs113936714     0.1725     0.1889          1          1          1          1     0.9511          1 
  19    rs60930048     0.1725     0.1889          1          1          1          1     0.9511          1 
  19    rs75046347     0.1725     0.1889          1          1          1          1     0.9511          1 
  19     rs6510879     0.1725     0.1889          1          1          1          1     0.9511          1 
  19   rs112095212     0.1725     0.1889          1          1          1          1     0.9511          1 
  19   rs111843531     0.1725     0.1889          1          1          1          1     0.9511          1 
  19    rs16993437     0.1725     0.1889          1          1          1          1     0.9511          1 
  19   rs114732703     0.1726     0.1889          1          1          1          1     0.9511          1 
  19   rs115391567     0.1726     0.1889          1          1          1          1     0.9511          1 
  19    rs61572044     0.1728     0.1891          1          1          1          1     0.9511          1 
  19   rs148727608     0.1728     0.1891          1          1          1          1     0.9511          1 
  19    rs57706581     0.1729     0.1892          1          1          1          1     0.9511          1 
  19    rs10412145     0.1729     0.1892          1          1          1          1     0.9511          1 
  19    rs10407491     0.1729     0.1892          1          1          1          1     0.9511          1 
  19    rs28971378      0.173     0.1893          1          1          1          1     0.9511          1 
  19     rs8189702      0.173     0.1893          1          1          1          1     0.9511          1 
  19     rs8100372      0.173     0.1893          1          1          1          1     0.9511          1 
  19     rs7249421      0.173     0.1893          1          1          1          1     0.9511          1 
  19    rs28504237      0.173     0.1893          1          1          1          1     0.9511          1 
  19    rs35592775      0.173     0.1893          1          1          1          1     0.9511          1 
  19    rs28445940      0.173     0.1893          1          1          1          1     0.9511          1 
  19    rs10416231      0.173     0.1893          1          1          1          1     0.9511          1 
  19   rs202203908      0.173     0.1893          1          1          1          1     0.9511          1 
  19    rs72984363      0.173     0.1894          1          1          1          1     0.9511          1 
  19   rs112526880      0.173     0.1894          1          1          1          1     0.9511          1 
  19     rs1599871     0.1731     0.1895          1          1          1          1     0.9511          1 
  19    rs57614495     0.1732     0.1895          1          1          1          1     0.9511          1 
  19    rs79197153     0.1733     0.1897          1          1          1          1     0.9511          1 
  19    rs79488365     0.1733     0.1897          1          1          1          1     0.9511          1 
  19    rs71175833     0.1734     0.1897          1          1          1          1     0.9511          1 
  19     rs8101507     0.1734     0.1898          1          1          1          1     0.9511          1 
  19    rs10417371     0.1734     0.1898          1          1          1          1     0.9511          1 
  19    rs16978679     0.1734     0.1898          1          1          1          1     0.9511          1 
  19    rs73008031     0.1734     0.1898          1          1          1          1     0.9511          1 
  19   rs112821286     0.1734     0.1898          1          1          1          1     0.9511          1 
  19    rs72988231     0.1734     0.1898          1          1          1          1     0.9511          1 
  19     rs7249482     0.1734     0.1898          1          1          1          1     0.9511          1 
  19    rs11881002     0.1735     0.1899          1          1          1          1     0.9511          1 
  19    rs58043469     0.1735     0.1899          1          1          1          1     0.9511          1 
  19   rs111364559     0.1735     0.1899          1          1          1          1     0.9511          1 
  19   rs116698334     0.1736     0.1899          1          1          1          1     0.9511          1 
  19   rs143023642     0.1736       0.19          1          1          1          1     0.9511          1 
  19    rs61458959     0.1736       0.19          1          1          1          1     0.9511          1 
  19    rs60168460     0.1736       0.19          1          1          1          1     0.9511          1 
  19    rs58439085     0.1736       0.19          1          1          1          1     0.9511          1 
  19    rs61027650     0.1736       0.19          1          1          1          1     0.9511          1 
  19    rs56768489     0.1736       0.19          1          1          1          1     0.9511          1 
  19    rs61171656     0.1736       0.19          1          1          1          1     0.9511          1 
  19    rs60953033     0.1736       0.19          1          1          1          1     0.9511          1 
  19    rs10405376     0.1736       0.19          1          1          1          1     0.9511          1 
  19    rs10421238     0.1736       0.19          1          1          1          1     0.9511          1 
  19    rs10401639     0.1736       0.19          1          1          1          1     0.9511          1 
  19    rs10411223     0.1736       0.19          1          1          1          1     0.9511          1 
  19    rs10421501     0.1736       0.19          1          1          1          1     0.9511          1 
  19    rs10421693     0.1736       0.19          1          1          1          1     0.9511          1 
  19    rs10422362     0.1736       0.19          1          1          1          1     0.9511          1 
  19   rs112307104     0.1736       0.19          1          1          1          1     0.9511          1 
  19    rs76618871     0.1737     0.1901          1          1          1          1     0.9511          1 
  19   rs113830605     0.1737     0.1901          1          1          1          1     0.9511          1 
  19   rs113077895     0.1737     0.1901          1          1          1          1     0.9511          1 
  19   rs114543302     0.1737     0.1901          1          1          1          1     0.9511          1 
  19   rs111361444     0.1737     0.1901          1          1          1          1     0.9511          1 
  19     rs7246313     0.1738     0.1902          1          1          1          1     0.9511          1 
  19     rs7258329     0.1738     0.1902          1          1          1          1     0.9511          1 
  19   rs114331510     0.1738     0.1902          1          1          1          1     0.9511          1 
  19    rs73538619      0.174     0.1903          1          1          1          1     0.9511          1 
  19   rs113659374      0.174     0.1903          1          1          1          1     0.9511          1 
  19     rs3892514      0.174     0.1903          1          1          1          1     0.9511          1 
  19     rs3892515      0.174     0.1903          1          1          1          1     0.9511          1 
  19    rs34761656      0.174     0.1904          1          1          1          1     0.9511          1 
  19    rs67160978      0.174     0.1904          1          1          1          1     0.9511          1 
  19     rs8104870      0.174     0.1904          1          1          1          1     0.9511          1 
  19    rs58009093      0.174     0.1904          1          1          1          1     0.9511          1 
  19    rs11667308      0.174     0.1904          1          1          1          1     0.9511          1 
  19    rs58371828      0.174     0.1904          1          1          1          1     0.9511          1 
  19    rs34659910      0.174     0.1904          1          1          1          1     0.9511          1 
  19     rs2099336      0.174     0.1904          1          1          1          1     0.9511          1 
  19   rs138636441      0.174     0.1904          1          1          1          1     0.9511          1 
  19    rs11666541      0.174     0.1904          1          1          1          1     0.9511          1 
  19     rs2278406      0.174     0.1904          1          1          1          1     0.9511          1 
  19    rs10164324      0.174     0.1904          1          1          1          1     0.9511          1 
  19    rs62104847      0.174     0.1904          1          1          1          1     0.9511          1 
  19     rs2277931      0.174     0.1904          1          1          1          1     0.9511          1 
  19      rs662894     0.1742     0.1906          1          1          1          1     0.9511          1 
  19   rs190377396     0.1744     0.1908          1          1          1          1     0.9511          1 
  19   rs202193577     0.1747     0.1911          1          1          1          1     0.9511          1 
  19   rs200305208     0.1747     0.1911          1          1          1          1     0.9511          1 
  19   rs200992936     0.1748     0.1912          1          1          1          1     0.9511          1 
  19    rs60780444     0.1749     0.1913          1          1          1          1     0.9511          1 
  19    rs57274677     0.1751     0.1915          1          1          1          1     0.9511          1 
  19   rs567377997     0.1753     0.1917          1          1          1          1     0.9511          1 
  19   rs113552283     0.1754     0.1918          1          1          1          1     0.9511          1 
  19     rs4804750     0.1754     0.1918          1          1          1          1     0.9511          1 
  19     rs2335079     0.1754     0.1918          1          1          1          1     0.9511          1 
  19    rs34907622     0.1754     0.1918          1          1          1          1     0.9511          1 
  19     rs7255493     0.1755     0.1919          1          1          1          1     0.9511          1 
  19     rs1015956     0.1755     0.1919          1          1          1          1     0.9511          1 
  19    rs12976386     0.1755      0.192          1          1          1          1     0.9511          1 
  19    rs71165288     0.1756      0.192          1          1          1          1     0.9511          1 
  19      rs778975      0.176     0.1924          1          1          1          1     0.9511          1 
  19   rs115910217      0.176     0.1924          1          1          1          1     0.9511          1 
  19   rs189010567      0.176     0.1924          1          1          1          1     0.9511          1 
  19   rs139555388      0.176     0.1924          1          1          1          1     0.9511          1 
  19   rs116127858      0.176     0.1924          1          1          1          1     0.9511          1 
  19   rs138500190      0.176     0.1924          1          1          1          1     0.9511          1 
  19   rs116158802      0.176     0.1924          1          1          1          1     0.9511          1 
  19   rs116241291      0.176     0.1924          1          1          1          1     0.9511          1 
  19   rs560826395      0.176     0.1924          1          1          1          1     0.9511          1 
  19   rs141853989      0.176     0.1924          1          1          1          1     0.9511          1 
  19   rs200485854      0.176     0.1924          1          1          1          1     0.9511          1 
  19   rs116208996      0.176     0.1924          1          1          1          1     0.9511          1 
  19   rs150653293      0.176     0.1924          1          1          1          1     0.9511          1 
  19   rs115171262      0.176     0.1924          1          1          1          1     0.9511          1 
  19   rs114620895      0.176     0.1924          1          1          1          1     0.9511          1 
  19   rs116193154      0.176     0.1924          1          1          1          1     0.9511          1 
  19   rs114560855      0.176     0.1924          1          1          1          1     0.9511          1 
  19   rs114114920      0.176     0.1924          1          1          1          1     0.9511          1 
  19   rs114499939      0.176     0.1924          1          1          1          1     0.9511          1 
  19   rs140217789      0.176     0.1924          1          1          1          1     0.9511          1 
  19   rs116154270      0.176     0.1924          1          1          1          1     0.9511          1 
  19   rs114275130      0.176     0.1924          1          1          1          1     0.9511          1 
  19   rs115779411      0.176     0.1924          1          1          1          1     0.9511          1 
  19   rs114391388      0.176     0.1924          1          1          1          1     0.9511          1 
  19   rs147182969      0.176     0.1924          1          1          1          1     0.9511          1 
  19   rs115080506      0.176     0.1924          1          1          1          1     0.9511          1 
  19   rs140911505      0.176     0.1924          1          1          1          1     0.9511          1 
  19   rs143195958      0.176     0.1924          1          1          1          1     0.9511          1 
  19    rs73493671     0.1761     0.1925          1          1          1          1     0.9511          1 
  19   rs138165596     0.1762     0.1927          1          1          1          1     0.9511          1 
  19   rs200162898     0.1764     0.1928          1          1          1          1     0.9511          1 
  19   rs143194777     0.1764     0.1928          1          1          1          1     0.9511          1 
  19   rs192066309     0.1766     0.1931          1          1          1          1     0.9511          1 
  19   rs114104610     0.1766     0.1931          1          1          1          1     0.9511          1 
  19   rs116353040     0.1766     0.1931          1          1          1          1     0.9511          1 
  19   rs114280035     0.1766     0.1931          1          1          1          1     0.9511          1 
  19   rs116467332     0.1766     0.1931          1          1          1          1     0.9511          1 
  19   rs115310383     0.1766     0.1931          1          1          1          1     0.9511          1 
  19   rs115852443     0.1766     0.1931          1          1          1          1     0.9511          1 
  19   rs114512659     0.1766     0.1931          1          1          1          1     0.9511          1 
  19   rs115099377     0.1766     0.1931          1          1          1          1     0.9511          1 
  19   rs114389016     0.1766     0.1931          1          1          1          1     0.9511          1 
  19   rs114313600     0.1766     0.1931          1          1          1          1     0.9511          1 
  19   rs145232671     0.1766     0.1931          1          1          1          1     0.9511          1 
  19   rs111802507     0.1766     0.1931          1          1          1          1     0.9511          1 
  19   rs111660512     0.1766     0.1931          1          1          1          1     0.9511          1 
  19   rs113025966     0.1766     0.1931          1          1          1          1     0.9511          1 
  19    rs72990326     0.1766     0.1931          1          1          1          1     0.9511          1 
  19    rs11569585     0.1766     0.1931          1          1          1          1     0.9511          1 
  19        rs7951     0.1766     0.1931          1          1          1          1     0.9511          1 
  19    rs75229573     0.1767     0.1931          1          1          1          1     0.9511          1 
  19   rs113486462     0.1767     0.1932          1          1          1          1     0.9511          1 
  19   rs113649135     0.1767     0.1932          1          1          1          1     0.9511          1 
  19   rs113361978     0.1768     0.1933          1          1          1          1     0.9511          1 
  19     rs2287911      0.177     0.1934          1          1          1          1     0.9511          1 
  19     rs7252672      0.177     0.1934          1          1          1          1     0.9511          1 
  19    rs35414377      0.177     0.1935          1          1          1          1     0.9511          1 
  19    rs58245471      0.177     0.1935          1          1          1          1     0.9511          1 
  19     rs8103977      0.177     0.1935          1          1          1          1     0.9511          1 
  19     rs8113765      0.177     0.1935          1          1          1          1     0.9511          1 
  19    rs13343901      0.177     0.1935          1          1          1          1     0.9511          1 
  19     rs4807070     0.1772     0.1937          1          1          1          1     0.9511          1 
  19    rs12980338     0.1774     0.1939          1          1          1          1     0.9511          1 
  19    rs12973445     0.1774     0.1939          1          1          1          1     0.9511          1 
  19    rs12461871     0.1774     0.1939          1          1          1          1     0.9511          1 
  19   rs149936272     0.1775      0.194          1          1          1          1     0.9511          1 
  19   rs150247709     0.1775      0.194          1          1          1          1     0.9511          1 
  19   rs115557167     0.1775      0.194          1          1          1          1     0.9511          1 
  19   rs139830448     0.1775      0.194          1          1          1          1     0.9511          1 
  19   rs569318963     0.1776     0.1941          1          1          1          1     0.9511          1 
  19     rs7256275     0.1781     0.1947          1          1          1          1     0.9511          1 
  19     rs1972653     0.1781     0.1947          1          1          1          1     0.9511          1 
  19     rs7259616     0.1782     0.1947          1          1          1          1     0.9511          1 
  19     rs7249856     0.1782     0.1947          1          1          1          1     0.9511          1 
  19     rs7253497     0.1782     0.1947          1          1          1          1     0.9511          1 
  19     rs1026466     0.1783     0.1949          1          1          1          1     0.9511          1 
  19     rs7250134     0.1783     0.1949          1          1          1          1     0.9511          1 
  19    rs10417703     0.1783     0.1949          1          1          1          1     0.9511          1 
  19   rs553142802     0.1783     0.1949          1          1          1          1     0.9511          1 
  19   rs188686809     0.1784     0.1949          1          1          1          1     0.9511          1 
  19   rs181115994     0.1784     0.1949          1          1          1          1     0.9511          1 
  19   rs184645206     0.1784     0.1949          1          1          1          1     0.9511          1 
  19    rs10407852     0.1784     0.1949          1          1          1          1     0.9511          1 
  19    rs60293701     0.1785     0.1951          1          1          1          1     0.9511          1 
  19    rs10414250     0.1786     0.1951          1          1          1          1     0.9511          1 
  19     rs8101396     0.1786     0.1951          1          1          1          1     0.9511          1 
  19     rs8104528     0.1786     0.1952          1          1          1          1     0.9511          1 
  19   rs368263157     0.1787     0.1952          1          1          1          1     0.9511          1 
  19     rs1645799     0.1788     0.1953          1          1          1          1     0.9511          1 
  19   rs114424868     0.1788     0.1953          1          1          1          1     0.9511          1 
  19   rs115476330     0.1788     0.1953          1          1          1          1     0.9511          1 
  19   rs116049537     0.1788     0.1953          1          1          1          1     0.9511          1 
  19      rs688348     0.1788     0.1953          1          1          1          1     0.9511          1 
  19      rs581698     0.1788     0.1953          1          1          1          1     0.9511          1 
  19    rs59683794     0.1788     0.1953          1          1          1          1     0.9511          1 
  19      rs173665     0.1788     0.1954          1          1          1          1     0.9511          1 
  19   rs200564277      0.179     0.1956          1          1          1          1     0.9511          1 
  19   rs527339576     0.1791     0.1956          1          1          1          1     0.9511          1 
  19    rs57698744     0.1791     0.1956          1          1          1          1     0.9511          1 
  19    rs17468222     0.1791     0.1956          1          1          1          1     0.9511          1 
  19     rs8100377     0.1792     0.1957          1          1          1          1     0.9511          1 
  19   rs139326855     0.1792     0.1958          1          1          1          1     0.9511          1 
  19   rs201359716     0.1793     0.1958          1          1          1          1     0.9511          1 
  19    rs10424311     0.1793     0.1959          1          1          1          1     0.9511          1 
  19    rs57330009     0.1795     0.1961          1          1          1          1     0.9511          1 
  19   rs201824618     0.1795     0.1961          1          1          1          1     0.9511          1 
  19   rs113348531     0.1795     0.1961          1          1          1          1     0.9511          1 
  19   rs144458355     0.1795     0.1961          1          1          1          1     0.9511          1 
  19   rs115911030     0.1796     0.1962          1          1          1          1     0.9511          1 
  19   rs113483829     0.1797     0.1962          1          1          1          1     0.9511          1 
  19    rs55718357     0.1797     0.1963          1          1          1          1     0.9511          1 
  19    rs62121177     0.1798     0.1963          1          1          1          1     0.9511          1 
  19   rs144350331     0.1801     0.1967          1          1          1          1     0.9511          1 
  19   rs188389805     0.1802     0.1968          1          1          1          1     0.9511          1 
  19   rs144970486     0.1802     0.1968          1          1          1          1     0.9511          1 
  19   rs149138148     0.1802     0.1968          1          1          1          1     0.9511          1 
  19   rs530902577     0.1803     0.1969          1          1          1          1     0.9511          1 
  19    rs12459293     0.1803     0.1969          1          1          1          1     0.9511          1 
  19    rs12459776     0.1803     0.1969          1          1          1          1     0.9511          1 
  19   rs150447916     0.1803     0.1969          1          1          1          1     0.9511          1 
  19   rs114590470     0.1803     0.1969          1          1          1          1     0.9511          1 
  19   rs550709403     0.1803     0.1969          1          1          1          1     0.9511          1 
  19   rs556473991     0.1803     0.1969          1          1          1          1     0.9511          1 
  19    rs10415980     0.1805     0.1971          1          1          1          1     0.9511          1 
  19   rs150345088     0.1806     0.1971          1          1          1          1     0.9511          1 
  19      rs345596     0.1808     0.1974          1          1          1          1     0.9511          1 
  19     rs8106995     0.1808     0.1974          1          1          1          1     0.9511          1 
  19    rs10775589     0.1808     0.1974          1          1          1          1     0.9511          1 
  19   rs111584770     0.1808     0.1974          1          1          1          1     0.9511          1 
  19     rs6510909     0.1808     0.1974          1          1          1          1     0.9511          1 
  19     rs8107916     0.1808     0.1974          1          1          1          1     0.9511          1 
  19    rs12460673     0.1809     0.1975          1          1          1          1     0.9511          1 
  19    rs12609892     0.1809     0.1975          1          1          1          1     0.9511          1 
  19    rs55669463      0.181     0.1976          1          1          1          1     0.9511          1 
  19    rs10404705     0.1812     0.1978          1          1          1          1     0.9511          1 
  19    rs10419317     0.1812     0.1979          1          1          1          1     0.9511          1 
  19   rs112071167     0.1813     0.1979          1          1          1          1     0.9511          1 
  19     rs7246804     0.1814      0.198          1          1          1          1     0.9511          1 
  19     rs7247283     0.1815     0.1982          1          1          1          1     0.9511          1 
  19   rs114197345     0.1816     0.1983          1          1          1          1     0.9511          1 
  19     rs8110116     0.1817     0.1983          1          1          1          1     0.9511          1 
  19     rs3097355     0.1818     0.1984          1          1          1          1     0.9511          1 
  19      rs921925     0.1818     0.1984          1          1          1          1     0.9511          1 
  19     rs2336537     0.1819     0.1985          1          1          1          1     0.9511          1 
  19     rs2003934     0.1819     0.1985          1          1          1          1     0.9511          1 
  19    rs79373067     0.1819     0.1985          1          1          1          1     0.9511          1 
  19    rs56062602     0.1819     0.1985          1          1          1          1     0.9511          1 
  19    rs28491041     0.1819     0.1985          1          1          1          1     0.9511          1 
  19    rs28507801     0.1819     0.1985          1          1          1          1     0.9511          1 
  19    rs79828401     0.1819     0.1985          1          1          1          1     0.9511          1 
  19    rs60887686     0.1819     0.1985          1          1          1          1     0.9511          1 
  19       rs76274     0.1822     0.1988          1          1          1          1     0.9511          1 
  19   rs143365332     0.1822     0.1988          1          1          1          1     0.9511          1 
  19    rs78478209     0.1824     0.1991          1          1          1          1     0.9511          1 
  19    rs11880879     0.1825     0.1991          1          1          1          1     0.9511          1 
  19    rs57013074     0.1825     0.1991          1          1          1          1     0.9511          1 
  19     rs2446181     0.1825     0.1992          1          1          1          1     0.9511          1 
  19    rs11882992     0.1826     0.1992          1          1          1          1     0.9511          1 
  19   rs375063180     0.1826     0.1993          1          1          1          1     0.9511          1 
  19   rs140865515     0.1826     0.1993          1          1          1          1     0.9511          1 
  19    rs76219436     0.1826     0.1993          1          1          1          1     0.9511          1 
  19    rs56266348     0.1826     0.1993          1          1          1          1     0.9511          1 
  19    rs55732112     0.1826     0.1993          1          1          1          1     0.9511          1 
  19    rs55913254     0.1826     0.1993          1          1          1          1     0.9511          1 
  19     rs7250187     0.1826     0.1993          1          1          1          1     0.9511          1 
  19     rs7251591     0.1826     0.1993          1          1          1          1     0.9511          1 
  19    rs60257087     0.1826     0.1993          1          1          1          1     0.9511          1 
  19    rs76305978     0.1827     0.1994          1          1          1          1     0.9511          1 
  19     rs7247751     0.1827     0.1994          1          1          1          1     0.9511          1 
  19   rs149722933     0.1829     0.1995          1          1          1          1     0.9511          1 
  19   rs147839062     0.1829     0.1995          1          1          1          1     0.9511          1 
  19    rs35407824     0.1829     0.1996          1          1          1          1     0.9511          1 
  19    rs34957495     0.1829     0.1996          1          1          1          1     0.9511          1 
  19    rs10405956      0.183     0.1997          1          1          1          1     0.9511          1 
  19    rs10418929      0.183     0.1997          1          1          1          1     0.9511          1 
  19    rs10415818     0.1831     0.1997          1          1          1          1     0.9511          1 
  19    rs10410136     0.1831     0.1997          1          1          1          1     0.9511          1 
  19   rs567754538     0.1831     0.1997          1          1          1          1     0.9511          1 
  19    rs73923371     0.1832     0.1999          1          1          1          1     0.9511          1 
  19    rs80252422     0.1834     0.2001          1          1          1          1     0.9511          1 
  19   rs150721232     0.1835     0.2001          1          1          1          1     0.9511          1 
  19   rs370470950     0.1835     0.2002          1          1          1          1     0.9511          1 
  19   rs112048689     0.1836     0.2002          1          1          1          1     0.9511          1 
  19   rs148208689     0.1836     0.2003          1          1          1          1     0.9511          1 
  19   rs149439896     0.1836     0.2003          1          1          1          1     0.9511          1 
  19    rs56022401     0.1836     0.2003          1          1          1          1     0.9511          1 
  19    rs56296218     0.1836     0.2003          1          1          1          1     0.9511          1 
  19    rs56037171     0.1836     0.2003          1          1          1          1     0.9511          1 
  19    rs56230911     0.1836     0.2003          1          1          1          1     0.9511          1
[truncated: 1,674,109 more chars]
