# Supplementary material for: Cell-to-cell expression dispersion of B-cell surface proteins is linked to genetic variants in humans
Source: Commun Biol. 2020 Jul 3;3:346. doi: 10.1038/s42003-020-1075-1 (PMC7335051; doi:10.1038/s42003-020-1075-1)
Supplement: Supplementary file 4 — Supplementary Data 2 [file 42003_2020_1075_MOESM4_ESM.zip › Supplementary_Data_S2/plink-results-40LCLs/CD23_chr19_var1/CD23_var1_40_LCLs.qassoc.means]

 CHR           SNP  VALUE      G11      G12      G22
  19   rs182840630   GENO      G/G      G/C      C/C
  19   rs182840630 COUNTS        0        5       35
  19   rs182840630   FREQ        0    0.125    0.875
  19   rs182840630   MEAN       NA   0.4608   0.5877
  19   rs182840630     SD       NA   0.3311   0.3136
  19   rs544445641   GENO    CA/CA     CA/C      C/C
  19   rs544445641 COUNTS        5       19       16
  19   rs544445641   FREQ    0.125    0.475      0.4
  19   rs544445641   MEAN   0.8268    0.455   0.6309
  19   rs544445641     SD   0.1035   0.3166   0.3017
  19   rs192156884   GENO      T/T      T/C      C/C
  19   rs192156884 COUNTS        0        4       36
  19   rs192156884   FREQ        0      0.1      0.9
  19   rs192156884   MEAN       NA   0.7474   0.5523
  19   rs192156884     SD       NA   0.3908   0.3051
  19   rs200619331   GENO      C/C  C/CTTTT CTTTT/CTTTT
  19   rs200619331 COUNTS        0        4       36
  19   rs200619331   FREQ        0      0.1      0.9
  19   rs200619331   MEAN       NA   0.7711   0.5497
  19   rs200619331     SD       NA    0.352   0.3073
  19    rs71892431   GENO ATTATT/ATTATT ATTATT/A      A/A
  19    rs71892431 COUNTS        0       19       21
  19    rs71892431   FREQ        0    0.475    0.525
  19    rs71892431   MEAN       NA   0.5352   0.6049
  19    rs71892431     SD       NA   0.3487   0.2842
  19     rs3097894   GENO      T/T      T/C      C/C
  19     rs3097894 COUNTS        0       16       24
  19     rs3097894   FREQ        0      0.4      0.6
  19     rs3097894   MEAN       NA   0.5118   0.6118
  19     rs3097894     SD       NA   0.3364   0.2992
  19   rs115200198   GENO      G/G      G/C      C/C
  19   rs115200198 COUNTS        0        7       33
  19   rs115200198   FREQ        0    0.175    0.825
  19   rs115200198   MEAN       NA     0.64   0.5574
  19   rs115200198     SD       NA   0.2792   0.3233
  19     rs2485272   GENO      T/T      T/C      C/C
  19     rs2485272 COUNTS        0       16       24
  19     rs2485272   FREQ        0      0.4      0.6
  19     rs2485272   MEAN       NA   0.5118   0.6118
  19     rs2485272     SD       NA   0.3364   0.2992
  19   rs148465953   GENO      A/A      A/G      G/G
  19   rs148465953 COUNTS        0        4       36
  19   rs148465953   FREQ        0      0.1      0.9
  19   rs148465953   MEAN       NA   0.7474   0.5523
  19   rs148465953     SD       NA   0.3908   0.3051
  19   rs115801704   GENO      A/A      A/G      G/G
  19   rs115801704 COUNTS        0        4       36
  19   rs115801704   FREQ        0      0.1      0.9
  19   rs115801704   MEAN       NA   0.5282   0.5767
  19   rs115801704     SD       NA   0.3479   0.3154
  19     rs7257191   GENO      G/G      G/A      A/A
  19     rs7257191 COUNTS        0       15       25
  19     rs7257191   FREQ        0    0.375    0.625
  19     rs7257191   MEAN       NA   0.4771   0.6286
  19     rs7257191     SD       NA   0.3172   0.3047
  19   rs147779689   GENO      G/G      G/T      T/T
  19   rs147779689 COUNTS        0        4       36
  19   rs147779689   FREQ        0      0.1      0.9
  19   rs147779689   MEAN       NA   0.8178   0.5445
  19   rs147779689     SD       NA   0.1814   0.3155
  19   rs115477493   GENO      T/T      T/G      G/G
  19   rs115477493 COUNTS        1        8       31
  19   rs115477493   FREQ    0.025      0.2    0.775
  19   rs115477493   MEAN   0.9717   0.4879   0.5806
  19   rs115477493     SD        0   0.2764   0.3214
  19    rs11881309   GENO      A/A      A/C      C/C
  19    rs11881309 COUNTS        1       15       24
  19    rs11881309   FREQ    0.025    0.375      0.6
  19    rs11881309   MEAN   0.9717   0.5667   0.5584
  19    rs11881309     SD        0   0.3089   0.3198
  19     rs2485273   GENO      A/A      A/G      G/G
  19     rs2485273 COUNTS        0       14       26
  19     rs2485273   FREQ        0     0.35     0.65
  19     rs2485273   MEAN       NA   0.4819   0.6202
  19     rs2485273     SD       NA   0.3398   0.2951
  19     rs2436497   GENO      T/T      T/C      C/C
  19     rs2436497 COUNTS        0       14       26
  19     rs2436497   FREQ        0     0.35     0.65
  19     rs2436497   MEAN       NA   0.4819   0.6202
  19     rs2436497     SD       NA   0.3398   0.2951
  19   rs540503483   GENO      A/A     A/AG    AG/AG
  19   rs540503483 COUNTS        0        4       36
  19   rs540503483   FREQ        0      0.1      0.9
  19   rs540503483   MEAN       NA   0.7441   0.5527
  19   rs540503483     SD       NA   0.1328   0.3237
  19   rs141309403   GENO      T/T      T/A      A/A
  19   rs141309403 COUNTS        0        4       36
  19   rs141309403   FREQ        0      0.1      0.9
  19   rs141309403   MEAN       NA   0.8178   0.5445
  19   rs141309403     SD       NA   0.1814   0.3155
  19   rs150388021   GENO      A/A      A/C      C/C
  19   rs150388021 COUNTS        0       14       26
  19   rs150388021   FREQ        0     0.35     0.65
  19   rs150388021   MEAN       NA   0.5489   0.5841
  19   rs150388021     SD       NA    0.314     0.32
  19   rs113719826   GENO      A/A      A/G      G/G
  19   rs113719826 COUNTS        0        9       31
  19   rs113719826   FREQ        0    0.225    0.775
  19   rs113719826   MEAN       NA   0.4311   0.6126
  19   rs113719826     SD       NA   0.2743   0.3173
  19     rs2446201   GENO      T/T      T/C      C/C
  19     rs2446201 COUNTS        0        7       33
  19     rs2446201   FREQ        0    0.175    0.825
  19     rs2446201   MEAN       NA     0.64   0.5574
  19     rs2446201     SD       NA   0.2792   0.3233
  19     rs2446202   GENO      C/C      C/G      G/G
  19     rs2446202 COUNTS        0       14       26
  19     rs2446202   FREQ        0     0.35     0.65
  19     rs2446202   MEAN       NA   0.4819   0.6202
  19     rs2446202     SD       NA   0.3398   0.2951
  19   rs544647993   GENO    AT/AT     AT/A      A/A
  19   rs544647993 COUNTS        2        8       30
  19   rs544647993   FREQ     0.05      0.2     0.75
  19   rs544647993   MEAN   0.5867   0.5777   0.5692
  19   rs544647993     SD  0.01876   0.3114   0.3307
  19    rs12985299   GENO      C/C      C/G      G/G
  19    rs12985299 COUNTS        1        3       36
  19    rs12985299   FREQ    0.025    0.075      0.9
  19    rs12985299   MEAN   0.7045   0.7116   0.5565
  19    rs12985299     SD        0   0.3468   0.3175
  19     rs2436495   GENO      T/T      T/C      C/C
  19     rs2436495 COUNTS        0       13       27
  19     rs2436495   FREQ        0    0.325    0.675
  19     rs2436495   MEAN       NA   0.5149   0.5992
  19     rs2436495     SD       NA      0.3   0.3228
  19   rs192558256   GENO      T/T      T/C      C/C
  19   rs192558256 COUNTS        1       11       28
  19   rs192558256   FREQ    0.025    0.275      0.7
  19   rs192558256   MEAN   0.8082   0.5924   0.5553
  19   rs192558256     SD        0   0.3378   0.3129
  19   rs145076919   GENO      T/T      T/G      G/G
  19   rs145076919 COUNTS        0        7       33
  19   rs145076919   FREQ        0    0.175    0.825
  19   rs145076919   MEAN       NA   0.5299   0.5807
  19   rs145076919     SD       NA   0.3577   0.3097
  19    rs75296851   GENO      T/T      T/C      C/C
  19    rs75296851 COUNTS        0        5       35
  19    rs75296851   FREQ        0    0.125    0.875
  19    rs75296851   MEAN       NA   0.6616    0.559
  19    rs75296851     SD       NA   0.2225   0.3258
  19     rs4377262   GENO      G/G      G/C      C/C
  19     rs4377262 COUNTS        0       13       27
  19     rs4377262   FREQ        0    0.325    0.675
  19     rs4377262   MEAN       NA   0.5149   0.5992
  19     rs4377262     SD       NA      0.3   0.3228
  19   rs116823342   GENO      C/C      C/T      T/T
  19   rs116823342 COUNTS        0        4       36
  19   rs116823342   FREQ        0      0.1      0.9
  19   rs116823342   MEAN       NA   0.8178   0.5445
  19   rs116823342     SD       NA   0.1814   0.3155
  19     rs4606852   GENO      G/G      G/A      A/A
  19     rs4606852 COUNTS        0        4       36
  19     rs4606852   FREQ        0      0.1      0.9
  19     rs4606852   MEAN       NA    0.739   0.5532
  19     rs4606852     SD       NA    0.263   0.3172
  19    rs12982357   GENO      A/A      A/G      G/G
  19    rs12982357 COUNTS        0       13       27
  19    rs12982357   FREQ        0    0.325    0.675
  19    rs12982357   MEAN       NA   0.5149   0.5992
  19    rs12982357     SD       NA      0.3   0.3228
  19    rs71172770   GENO      C/C     C/CT    CT/CT
  19    rs71172770 COUNTS        4       20       16
  19    rs71172770   FREQ      0.1      0.5      0.4
  19    rs71172770   MEAN   0.5955   0.5731   0.5642
  19    rs71172770     SD   0.3539   0.3345   0.2997
  19   rs530047941   GENO    CT/CT     CT/C      C/C
  19   rs530047941 COUNTS        3       10       27
  19   rs530047941   FREQ    0.075     0.25    0.675
  19   rs530047941   MEAN   0.6203   0.5845   0.5617
  19   rs530047941     SD   0.4936   0.3285   0.3027
  19   rs143884233   GENO      T/T      T/C      C/C
  19   rs143884233 COUNTS        2       14       24
  19   rs143884233   FREQ     0.05     0.35      0.6
  19   rs143884233   MEAN     0.92   0.6038   0.5241
  19   rs143884233     SD   0.1582   0.2873   0.3259
  19   rs111467240   GENO      T/T      T/C      C/C
  19   rs111467240 COUNTS        1       14       25
  19   rs111467240   FREQ    0.025     0.35    0.625
  19   rs111467240   MEAN   0.8082   0.6135    0.539
  19   rs111467240     SD        0   0.3413   0.3049
  19   rs200314328   GENO      A/A  A/AAAAT AAAAT/AAAAT
  19   rs200314328 COUNTS        0        4       36
  19   rs200314328   FREQ        0      0.1      0.9
  19   rs200314328   MEAN       NA   0.8178   0.5445
  19   rs200314328     SD       NA   0.1814   0.3155
  19   rs113021450   GENO      A/A      A/G      G/G
  19   rs113021450 COUNTS        1       14       25
  19   rs113021450   FREQ    0.025     0.35    0.625
  19   rs113021450   MEAN   0.8082   0.6135    0.539
  19   rs113021450     SD        0   0.3413   0.3049
  19     rs1026466   GENO      C/C      C/G      G/G
  19     rs1026466 COUNTS        1       15       24
  19     rs1026466   FREQ    0.025    0.375      0.6
  19     rs1026466   MEAN   0.8398   0.4386   0.6439
  19     rs1026466     SD        0   0.3148    0.295
  19    rs35784220   GENO      C/C     C/CA    CA/CA
  19    rs35784220 COUNTS        3       22       15
  19    rs35784220   FREQ    0.075     0.55    0.375
  19    rs35784220   MEAN    0.888   0.4986    0.616
  19    rs35784220     SD  0.04803   0.3072   0.3183
  19     rs2436494   GENO      G/G      G/A      A/A
  19     rs2436494 COUNTS       10       18       12
  19     rs2436494   FREQ     0.25     0.45      0.3
  19     rs2436494   MEAN   0.5864   0.6498   0.4426
  19     rs2436494     SD   0.3358   0.3214   0.2644
  19     rs7250134   GENO      C/C      C/A      A/A
  19     rs7250134 COUNTS        1       15       24
  19     rs7250134   FREQ    0.025    0.375      0.6
  19     rs7250134   MEAN   0.8398   0.4386   0.6439
  19     rs7250134     SD        0   0.3148    0.295
  19   rs146268405   GENO      T/T      T/C      C/C
  19   rs146268405 COUNTS        1       14       25
  19   rs146268405   FREQ    0.025     0.35    0.625
  19   rs146268405   MEAN   0.8082   0.6135    0.539
  19   rs146268405     SD        0   0.3413   0.3049
  19   rs138935258   GENO      A/A      A/G      G/G
  19   rs138935258 COUNTS        0        4       36
  19   rs138935258   FREQ        0      0.1      0.9
  19   rs138935258   MEAN       NA   0.8178   0.5445
  19   rs138935258     SD       NA   0.1814   0.3155
  19   rs113138914   GENO      G/G      G/C      C/C
  19   rs113138914 COUNTS        0        5       35
  19   rs113138914   FREQ        0    0.125    0.875
  19   rs113138914   MEAN       NA   0.4269   0.5925
  19   rs113138914     SD       NA   0.3534   0.3084
  19    rs10417703   GENO      T/T      T/C      C/C
  19    rs10417703 COUNTS        1       15       24
  19    rs10417703   FREQ    0.025    0.375      0.6
  19    rs10417703   MEAN   0.8398   0.4386   0.6439
  19    rs10417703     SD        0   0.3148    0.295
  19   rs112059347   GENO      T/T      T/C      C/C
  19   rs112059347 COUNTS        0        7       33
  19   rs112059347   FREQ        0    0.175    0.825
  19   rs112059347   MEAN       NA   0.5299   0.5807
  19   rs112059347     SD       NA   0.3577   0.3097
  19   rs116282598   GENO      G/G      G/T      T/T
  19   rs116282598 COUNTS        0        4       36
  19   rs116282598   FREQ        0      0.1      0.9
  19   rs116282598   MEAN       NA   0.6411   0.5641
  19   rs116282598     SD       NA   0.2231   0.3243
  19    rs77584859   GENO      T/T      T/C      C/C
  19    rs77584859 COUNTS        0        7       33
  19    rs77584859   FREQ        0    0.175    0.825
  19    rs77584859   MEAN       NA   0.5299   0.5807
  19    rs77584859     SD       NA   0.3577   0.3097
  19   rs111553826   GENO      T/T      T/C      C/C
  19   rs111553826 COUNTS        0        5       35
  19   rs111553826   FREQ        0    0.125    0.875
  19   rs111553826   MEAN       NA   0.4269   0.5925
  19   rs111553826     SD       NA   0.3534   0.3084
  19    rs77395822   GENO      G/G      G/A      A/A
  19    rs77395822 COUNTS        0        5       35
  19    rs77395822   FREQ        0    0.125    0.875
  19    rs77395822   MEAN       NA   0.4269   0.5925
  19    rs77395822     SD       NA   0.3534   0.3084
  19    rs77077278   GENO      A/A      A/T      T/T
  19    rs77077278 COUNTS        0        4       36
  19    rs77077278   FREQ        0      0.1      0.9
  19    rs77077278   MEAN       NA    0.739   0.5532
  19    rs77077278     SD       NA    0.263   0.3172
  19     rs8100696   GENO      A/A      A/T      T/T
  19     rs8100696 COUNTS        0        4       36
  19     rs8100696   FREQ        0      0.1      0.9
  19     rs8100696   MEAN       NA   0.6411   0.5641
  19     rs8100696     SD       NA   0.2231   0.3243
  19     rs2436493   GENO      A/A      A/G      G/G
  19     rs2436493 COUNTS        2        9       29
  19     rs2436493   FREQ     0.05    0.225    0.725
  19     rs2436493   MEAN   0.5616   0.4572   0.6081
  19     rs2436493     SD   0.6831   0.2975   0.3001
  19     rs2446206   GENO      T/T      T/C      C/C
  19     rs2446206 COUNTS        3        9       28
  19     rs2446206   FREQ    0.075    0.225      0.7
  19     rs2446206   MEAN   0.6203   0.4535   0.6046
  19     rs2446206     SD   0.4936   0.2938    0.305
  19     rs1973115   GENO      C/C      C/T      T/T
  19     rs1973115 COUNTS        1       18       21
  19     rs1973115   FREQ    0.025     0.45    0.525
  19     rs1973115   MEAN   0.8398   0.4847   0.6337
  19     rs1973115     SD        0   0.3089   0.3116
  19   rs150370765   GENO      A/A      A/G      G/G
  19   rs150370765 COUNTS        0        4       36
  19   rs150370765   FREQ        0      0.1      0.9
  19   rs150370765   MEAN       NA   0.6411   0.5641
  19   rs150370765     SD       NA   0.2231   0.3243
  19   rs111998644   GENO      C/C      C/G      G/G
  19   rs111998644 COUNTS        0       14       26
  19   rs111998644   FREQ        0     0.35     0.65
  19   rs111998644   MEAN       NA   0.5376   0.5903
  19   rs111998644     SD       NA   0.2812   0.3346
  19     rs2017303   GENO      A/A      A/G      G/G
  19     rs2017303 COUNTS        0       14       26
  19     rs2017303   FREQ        0     0.35     0.65
  19     rs2017303   MEAN       NA   0.6201   0.5458
  19     rs2017303     SD       NA   0.2821   0.3327
  19   rs569344305   GENO      C/C     C/CA    CA/CA
  19   rs569344305 COUNTS        4       24       12
  19   rs569344305   FREQ      0.1      0.6      0.3
  19   rs569344305   MEAN   0.7024   0.5398   0.5924
  19   rs569344305     SD   0.2958   0.3068   0.3474
  19     rs2305925   GENO      T/T      T/A      A/A
  19     rs2305925 COUNTS        2       16       22
  19     rs2305925   FREQ     0.05      0.4     0.55
  19     rs2305925   MEAN   0.7878   0.4852   0.6152
  19     rs2305925     SD  0.07362   0.3482   0.2906
  19    rs73548665   GENO      A/A      A/G      G/G
  19    rs73548665 COUNTS        0       14       26
  19    rs73548665   FREQ        0     0.35     0.65
  19    rs73548665   MEAN       NA   0.5376   0.5903
  19    rs73548665     SD       NA   0.2812   0.3346
  19   rs111505087   GENO      A/A     A/AT    AT/AT
  19   rs111505087 COUNTS        0       14       26
  19   rs111505087   FREQ        0     0.35     0.65
  19   rs111505087   MEAN       NA   0.5376   0.5903
  19   rs111505087     SD       NA   0.2812   0.3346
  19   rs112444917   GENO      A/A      A/G      G/G
  19   rs112444917 COUNTS        0        5       35
  19   rs112444917   FREQ        0    0.125    0.875
  19   rs112444917   MEAN       NA   0.4269   0.5925
  19   rs112444917     SD       NA   0.3534   0.3084
  19   rs147288905   GENO      A/A      A/G      G/G
  19   rs147288905 COUNTS        0        4       36
  19   rs147288905   FREQ        0      0.1      0.9
  19   rs147288905   MEAN       NA    0.739   0.5532
  19   rs147288905     SD       NA    0.263   0.3172
  19   rs111283373   GENO      G/G      G/C      C/C
  19   rs111283373 COUNTS        0       13       27
  19   rs111283373   FREQ        0    0.325    0.675
  19   rs111283373   MEAN       NA   0.5348   0.5896
  19   rs111283373     SD       NA   0.2925   0.3281
  19   rs112876997   GENO      C/C      C/T      T/T
  19   rs112876997 COUNTS        0       14       26
  19   rs112876997   FREQ        0     0.35     0.65
  19   rs112876997   MEAN       NA   0.5376   0.5903
  19   rs112876997     SD       NA   0.2812   0.3346
  19   rs544997602   GENO      C/C     C/CT    CT/CT
  19   rs544997602 COUNTS        7       23       10
  19   rs544997602   FREQ    0.175    0.575     0.25
  19   rs544997602   MEAN   0.7314   0.5427   0.5269
  19   rs544997602     SD   0.2947   0.2959   0.3633
  19   rs112549493   GENO      T/T      T/C      C/C
  19   rs112549493 COUNTS        1       13       26
  19   rs112549493   FREQ    0.025    0.325     0.65
  19   rs112549493   MEAN   0.8082   0.6046   0.5463
  19   rs112549493     SD        0   0.3535   0.3011
  19   rs145322928   GENO      A/A      A/T      T/T
  19   rs145322928 COUNTS        0        9       31
  19   rs145322928   FREQ        0    0.225    0.775
  19   rs145322928   MEAN       NA   0.7641    0.516
  19   rs145322928     SD       NA   0.2469   0.3128
  19   rs199782897   GENO      T/T     T/TA    TA/TA
  19   rs199782897 COUNTS        1       18       21
  19   rs199782897   FREQ    0.025     0.45    0.525
  19   rs199782897   MEAN   0.3227   0.5829   0.5741
  19   rs199782897     SD        0   0.3075   0.3302
  19   rs147676389   GENO CATAT/CATAT  CATAT/C      C/C
  19   rs147676389 COUNTS        6       17       17
  19   rs147676389   FREQ     0.15    0.425    0.425
  19   rs147676389   MEAN   0.5784   0.5509   0.5904
  19   rs147676389     SD    0.283   0.3323   0.3232
  19   rs146945675   GENO    CA/CA     CA/C      C/C
  19   rs146945675 COUNTS        6       16       18
  19   rs146945675   FREQ     0.15      0.4     0.45
  19   rs146945675   MEAN   0.5784   0.5752   0.5667
  19   rs146945675     SD    0.283   0.3273   0.3294
  19    rs10415436   GENO      C/C      C/T      T/T
  19    rs10415436 COUNTS        9       11       20
  19    rs10415436   FREQ    0.225    0.275      0.5
  19    rs10415436   MEAN   0.5744   0.5656    0.574
  19    rs10415436     SD   0.2459    0.388   0.3131
  19     rs5826901   GENO GAAAAA/GAAAAA GAAAAA/G      G/G
  19     rs5826901 COUNTS        2       17       21
  19     rs5826901   FREQ     0.05    0.425    0.525
  19     rs5826901   MEAN   0.7878   0.5075   0.6033
  19     rs5826901     SD  0.07362   0.3495   0.2922
  19     rs2436490   GENO      A/A      A/G      G/G
  19     rs2436490 COUNTS        0        7       33
  19     rs2436490   FREQ        0    0.175    0.825
  19     rs2436490   MEAN       NA   0.4797   0.5913
  19     rs2436490     SD       NA   0.2805   0.3215
  19     rs4533403   GENO      A/A      A/G      G/G
  19     rs4533403 COUNTS        1        5       34
  19     rs4533403   FREQ    0.025    0.125     0.85
  19     rs4533403   MEAN   0.8646   0.5961   0.5596
  19     rs4533403     SD        0    0.157    0.333
  19     rs4508530   GENO      A/A      A/T      T/T
  19     rs4508530 COUNTS        1        5       34
  19     rs4508530   FREQ    0.025    0.125     0.85
  19     rs4508530   MEAN   0.8646   0.5961   0.5596
  19     rs4508530     SD        0    0.157    0.333
  19    rs76081042   GENO      T/T      T/C      C/C
  19    rs76081042 COUNTS        8       22       10
  19    rs76081042   FREQ      0.2     0.55     0.25
  19    rs76081042   MEAN   0.5892    0.554    0.597
  19    rs76081042     SD   0.4006   0.2931   0.3178
  19    rs10416402   GENO      G/G      G/T      T/T
  19    rs10416402 COUNTS       10       12       18
  19    rs10416402   FREQ     0.25      0.3     0.45
  19    rs10416402   MEAN   0.6035   0.5532   0.5667
  19    rs10416402     SD   0.2493   0.3611   0.3294
  19   rs113252451   GENO TACAA/TACAA  TACAA/T      T/T
  19   rs113252451 COUNTS       10       12       18
  19   rs113252451   FREQ     0.25      0.3     0.45
  19   rs113252451   MEAN   0.6035   0.5532   0.5667
  19   rs113252451     SD   0.2493   0.3611   0.3294
  19     rs4343404   GENO      A/A      A/C      C/C
  19     rs4343404 COUNTS       10       12       18
  19     rs4343404   FREQ     0.25      0.3     0.45
  19     rs4343404   MEAN   0.6035   0.5532   0.5667
  19     rs4343404     SD   0.2493   0.3611   0.3294
  19     rs8106107   GENO      T/T      T/C      C/C
  19     rs8106107 COUNTS        2       19       19
  19     rs8106107   FREQ     0.05    0.475    0.475
  19     rs8106107   MEAN   0.5136   0.5826   0.5672
  19     rs8106107     SD   0.4963   0.2824   0.3465
  19     rs8106226   GENO      C/C      C/T      T/T
  19     rs8106226 COUNTS        7       18       15
  19     rs8106226   FREQ    0.175     0.45    0.375
  19     rs8106226   MEAN   0.5074     0.64     0.52
  19     rs8106226     SD   0.3553   0.3254   0.2856
  19     rs8106240   GENO      A/A      A/C      C/C
  19     rs8106240 COUNTS        2       19       19
  19     rs8106240   FREQ     0.05    0.475    0.475
  19     rs8106240   MEAN   0.5136   0.5826   0.5672
  19     rs8106240     SD   0.4963   0.2824   0.3465
  19     rs8106687   GENO      A/A      A/G      G/G
  19     rs8106687 COUNTS        1        8       31
  19     rs8106687   FREQ    0.025      0.2    0.775
  19     rs8106687   MEAN  0.07861    0.491   0.6086
  19     rs8106687     SD        0   0.3495   0.2978
  19   rs113399844   GENO      T/T      T/C      C/C
  19   rs113399844 COUNTS        0       10       30
  19   rs113399844   FREQ        0     0.25     0.75
  19   rs113399844   MEAN       NA   0.6117   0.5585
  19   rs113399844     SD       NA   0.3132   0.3189
  19   rs112310449   GENO TTTTTTC/TTTTTTC TTTTTTC/T      T/T
  19   rs112310449 COUNTS        0       15       25
  19   rs112310449   FREQ        0    0.375    0.625
  19   rs112310449   MEAN       NA   0.5501   0.5848
  19   rs112310449     SD       NA   0.3269   0.3126
  19   rs148694052   GENO      A/A      A/G      G/G
  19   rs148694052 COUNTS        1       11       28
  19   rs148694052   FREQ    0.025    0.275      0.7
  19   rs148694052   MEAN   0.8082   0.5924   0.5553
  19   rs148694052     SD        0   0.3378   0.3129
  19   rs146734254   GENO      T/T      T/C      C/C
  19   rs146734254 COUNTS        1        5       34
  19   rs146734254   FREQ    0.025    0.125     0.85
  19   rs146734254   MEAN   0.8646   0.5961   0.5596
  19   rs146734254     SD        0    0.157    0.333
  19   rs140331887   GENO      T/T      T/C      C/C
  19   rs140331887 COUNTS        0        4       36
  19   rs140331887   FREQ        0      0.1      0.9
  19   rs140331887   MEAN       NA   0.6411   0.5641
  19   rs140331887     SD       NA   0.2231   0.3243
  19    rs35415311   GENO      T/T      T/C      C/C
  19    rs35415311 COUNTS        0        7       33
  19    rs35415311   FREQ        0    0.175    0.825
  19    rs35415311   MEAN       NA   0.4582   0.5959
  19    rs35415311     SD       NA   0.3264   0.3114
  19   rs114478485   GENO      C/C      C/G      G/G
  19   rs114478485 COUNTS        0        4       36
  19   rs114478485   FREQ        0      0.1      0.9
  19   rs114478485   MEAN       NA   0.6411   0.5641
  19   rs114478485     SD       NA   0.2231   0.3243
  19    rs74698582   GENO      T/T      T/C      C/C
  19    rs74698582 COUNTS        0        9       31
  19    rs74698582   FREQ        0    0.225    0.775
  19    rs74698582   MEAN       NA   0.5752   0.5708
  19    rs74698582     SD       NA   0.3424   0.3117
  19   rs116094957   GENO      G/G      G/T      T/T
  19   rs116094957 COUNTS        1        5       34
  19   rs116094957   FREQ    0.025    0.125     0.85
  19   rs116094957   MEAN   0.8646   0.5961   0.5596
  19   rs116094957     SD        0    0.157    0.333
  19   rs114898173   GENO      C/C      C/T      T/T
  19   rs114898173 COUNTS        1        5       34
  19   rs114898173   FREQ    0.025    0.125     0.85
  19   rs114898173   MEAN   0.8646   0.5961   0.5596
  19   rs114898173     SD        0    0.157    0.333
  19     rs2446207   GENO      T/T      T/C      C/C
  19     rs2446207 COUNTS        1       12       27
  19     rs2446207   FREQ    0.025      0.3    0.675
  19     rs2446207   MEAN   0.8646   0.5282   0.5803
  19     rs2446207     SD        0   0.2355   0.3471
  19     rs2446208   GENO      C/C      C/G      G/G
  19     rs2446208 COUNTS        0       10       30
  19     rs2446208   FREQ        0     0.25     0.75
  19     rs2446208   MEAN       NA   0.6117   0.5585
  19     rs2446208     SD       NA   0.3132   0.3189
  19    rs35262565   GENO      T/T   T/TCTC TCTC/TCTC
  19    rs35262565 COUNTS        5       13       22
  19    rs35262565   FREQ    0.125    0.325     0.55
  19    rs35262565   MEAN   0.7209   0.4756   0.5948
  19    rs35262565     SD   0.3753   0.2421    0.334
  19     rs2446209   GENO      T/T      T/C      C/C
  19     rs2446209 COUNTS        2       16       22
  19     rs2446209   FREQ     0.05      0.4     0.55
  19     rs2446209   MEAN   0.5111   0.5828   0.5693
  19     rs2446209     SD   0.4927   0.3149   0.3172
  19    rs78160779   GENO      G/G      G/C      C/C
  19    rs78160779 COUNTS        0        9       31
  19    rs78160779   FREQ        0    0.225    0.775
  19    rs78160779   MEAN       NA   0.5752   0.5708
  19    rs78160779     SD       NA   0.3424   0.3117
  19    rs10424996   GENO      G/G      G/A      A/A
  19    rs10424996 COUNTS        6       13       21
  19    rs10424996   FREQ     0.15    0.325    0.525
  19    rs10424996   MEAN   0.5784   0.5428   0.5879
  19    rs10424996     SD    0.283   0.3526   0.3117
  19    rs10404490   GENO      C/C      C/T      T/T
  19    rs10404490 COUNTS        6       13       21
  19    rs10404490   FREQ     0.15    0.325    0.525
  19    rs10404490   MEAN   0.5784   0.5428   0.5879
  19    rs10404490     SD    0.283   0.3526   0.3117
  19   rs115109202   GENO      A/A      A/C      C/C
  19   rs115109202 COUNTS        0        7       33
  19   rs115109202   FREQ        0    0.175    0.825
  19   rs115109202   MEAN       NA   0.5323   0.5802
  19   rs115109202     SD       NA   0.3549   0.3104
  19   rs146900286   GENO      A/A      A/G      G/G
  19   rs146900286 COUNTS        1        5       34
  19   rs146900286   FREQ    0.025    0.125     0.85
  19   rs146900286   MEAN   0.8646   0.5961   0.5596
  19   rs146900286     SD        0    0.157    0.333
  19     rs2436489   GENO      A/A      A/T      T/T
  19     rs2436489 COUNTS        0       10       30
  19     rs2436489   FREQ        0     0.25     0.75
  19     rs2436489   MEAN       NA   0.6117   0.5585
  19     rs2436489     SD       NA   0.3132   0.3189
  19     rs2446210   GENO      T/T      T/C      C/C
  19     rs2446210 COUNTS        3       11       26
  19     rs2446210   FREQ    0.075    0.275     0.65
  19     rs2446210   MEAN   0.6203   0.4933   0.5994
  19     rs2446210     SD   0.4936   0.2785   0.3159
  19    rs74315694   GENO      C/C      C/G      G/G
  19    rs74315694 COUNTS        0        6       34
  19    rs74315694   FREQ        0     0.15     0.85
  19    rs74315694   MEAN       NA   0.5911   0.5684
  19    rs74315694     SD       NA   0.3494   0.3133
  19     rs2446211   GENO      T/T      T/C      C/C
  19     rs2446211 COUNTS        5       19       16
  19     rs2446211   FREQ    0.125    0.475      0.4
  19     rs2446211   MEAN    0.454   0.5832   0.5952
  19     rs2446211     SD   0.3116   0.3148   0.3266
  19     rs3745640   GENO      A/A      A/G      G/G
  19     rs3745640 COUNTS        6       13       21
  19     rs3745640   FREQ     0.15    0.325    0.525
  19     rs3745640   MEAN   0.5784   0.5428   0.5879
  19     rs3745640     SD    0.283   0.3526   0.3117
  19    rs59904063   GENO      A/A      A/G      G/G
  19    rs59904063 COUNTS        1       13       26
  19    rs59904063   FREQ    0.025    0.325     0.65
  19    rs59904063   MEAN   0.8082   0.6046   0.5463
  19    rs59904063     SD        0   0.3535   0.3011
  19    rs10410693   GENO      A/A      A/G      G/G
  19    rs10410693 COUNTS        3       10       27
  19    rs10410693   FREQ    0.075     0.25    0.675
  19    rs10410693   MEAN   0.5151   0.5508   0.5859
  19    rs10410693     SD   0.3486   0.2707   0.3357
  19     rs2446212   GENO      C/C      C/T      T/T
  19     rs2446212 COUNTS        3       11       26
  19     rs2446212   FREQ    0.075    0.275     0.65
  19     rs2446212   MEAN   0.6203   0.4933   0.5994
  19     rs2446212     SD   0.4936   0.2785   0.3159
  19    rs73548694   GENO      T/T      T/C      C/C
  19    rs73548694 COUNTS        0       11       29
  19    rs73548694   FREQ        0    0.275    0.725
  19    rs73548694   MEAN       NA   0.5958   0.5627
  19    rs73548694     SD       NA   0.2382   0.3421
  19    rs45459297   GENO      A/A      A/G      G/G
  19    rs45459297 COUNTS        1       13       26
  19    rs45459297   FREQ    0.025    0.325     0.65
  19    rs45459297   MEAN   0.8082   0.6046   0.5463
  19    rs45459297     SD        0   0.3535   0.3011
  19    rs60199162   GENO      G/G      G/C      C/C
  19    rs60199162 COUNTS        4       18       18
  19    rs60199162   FREQ      0.1     0.45     0.45
  19    rs60199162   MEAN   0.4915   0.6036   0.5579
  19    rs60199162     SD   0.3754   0.3308   0.2992
  19    rs73920060   GENO      T/T      T/C      C/C
  19    rs73920060 COUNTS        0        5       35
  19    rs73920060   FREQ        0    0.125    0.875
  19    rs73920060   MEAN       NA   0.6616    0.559
  19    rs73920060     SD       NA   0.2225   0.3258
  19     rs3826798   GENO      T/T      T/C      C/C
  19     rs3826798 COUNTS        6       16       18
  19     rs3826798   FREQ     0.15      0.4     0.45
  19     rs3826798   MEAN   0.5784   0.5752   0.5667
  19     rs3826798     SD    0.283   0.3273   0.3294
  19    rs75393678   GENO      T/T      T/C      C/C
  19    rs75393678 COUNTS        0        4       36
  19    rs75393678   FREQ        0      0.1      0.9
  19    rs75393678   MEAN       NA    0.739   0.5532
  19    rs75393678     SD       NA    0.263   0.3172
  19     rs8107987   GENO      A/A      A/G      G/G
  19     rs8107987 COUNTS        1       18       21
  19     rs8107987   FREQ    0.025     0.45    0.525
  19     rs8107987   MEAN   0.1627   0.5918   0.5741
  19     rs8107987     SD        0   0.2968   0.3302
  19     rs2446193   GENO      A/A      A/G      G/G
  19     rs2446193 COUNTS        7       18       15
  19     rs2446193   FREQ    0.175     0.45    0.375
  19     rs2446193   MEAN   0.5074     0.64     0.52
  19     rs2446193     SD   0.3553   0.3254   0.2856
  19     rs2436488   GENO      G/G      G/A      A/A
  19     rs2436488 COUNTS        7       18       15
  19     rs2436488   FREQ    0.175     0.45    0.375
  19     rs2436488   MEAN   0.5074     0.64     0.52
  19     rs2436488     SD   0.3553   0.3254   0.2856
  19   rs114071992   GENO      A/A      A/G      G/G
  19   rs114071992 COUNTS        0        4       36
  19   rs114071992   FREQ        0      0.1      0.9
  19   rs114071992   MEAN       NA   0.6411   0.5641
  19   rs114071992     SD       NA   0.2231   0.3243
  19     rs2305927   GENO      G/G      G/A      A/A
  19     rs2305927 COUNTS        6       16       18
  19     rs2305927   FREQ     0.15      0.4     0.45
  19     rs2305927   MEAN   0.5784   0.5752   0.5667
  19     rs2305927     SD    0.283   0.3273   0.3294
  19       rs10811   GENO      A/A      A/G      G/G
  19       rs10811 COUNTS        6       16       18
  19       rs10811   FREQ     0.15      0.4     0.45
  19       rs10811   MEAN   0.5784   0.5752   0.5667
  19       rs10811     SD    0.283   0.3273   0.3294
  19     rs1128792   GENO      T/T      T/C      C/C
  19     rs1128792 COUNTS        0        7       33
  19     rs1128792   FREQ        0    0.175    0.825
  19     rs1128792   MEAN       NA   0.4582   0.5959
  19     rs1128792     SD       NA   0.3264   0.3114
  19    rs75954858   GENO      G/G      G/A      A/A
  19    rs75954858 COUNTS        0        5       35
  19    rs75954858   FREQ        0    0.125    0.875
  19    rs75954858   MEAN       NA   0.6616    0.559
  19    rs75954858     SD       NA   0.2225   0.3258
  19   rs116702206   GENO      T/T      T/C      C/C
  19   rs116702206 COUNTS        0        8       32
  19   rs116702206   FREQ        0      0.2      0.8
  19   rs116702206   MEAN       NA   0.5181   0.5852
  19   rs116702206     SD       NA   0.3169   0.3173
  19   rs569019695   GENO      C/C      C/T      T/T
  19   rs569019695 COUNTS        0        6       34
  19   rs569019695   FREQ        0     0.15     0.85
  19   rs569019695   MEAN       NA   0.4864   0.5869
  19   rs569019695     SD       NA   0.3332   0.3136
  19   rs376282672   GENO      A/A      A/G      G/G
  19   rs376282672 COUNTS        0        6       34
  19   rs376282672   FREQ        0     0.15     0.85
  19   rs376282672   MEAN       NA   0.4864   0.5869
  19   rs376282672     SD       NA   0.3332   0.3136
  19    rs73550307   GENO      A/A      A/G      G/G
  19    rs73550307 COUNTS        0       11       29
  19    rs73550307   FREQ        0    0.275    0.725
  19    rs73550307   MEAN       NA   0.5958   0.5627
  19    rs73550307     SD       NA   0.2382   0.3421
  19    rs12610399   GENO      T/T      T/C      C/C
  19    rs12610399 COUNTS        0        6       34
  19    rs12610399   FREQ        0     0.15     0.85
  19    rs12610399   MEAN       NA   0.6277   0.5619
  19    rs12610399     SD       NA   0.2984   0.3203
  19   rs141223640   GENO  ACG/ACG    ACG/A      A/A
  19   rs141223640 COUNTS        0       13       27
  19   rs141223640   FREQ        0    0.325    0.675
  19   rs141223640   MEAN       NA   0.6257   0.5459
  19   rs141223640     SD       NA   0.3328    0.308
  19   rs111408740   GENO      G/G      G/A      A/A
  19   rs111408740 COUNTS        0       10       30
  19   rs111408740   FREQ        0     0.25     0.75
  19   rs111408740   MEAN       NA    0.585   0.5674
  19   rs111408740     SD       NA   0.3632    0.303
  19    rs66643563   GENO    AT/AT     AT/A      A/A
  19    rs66643563 COUNTS        3       11       26
  19    rs66643563   FREQ    0.075    0.275     0.65
  19    rs66643563   MEAN   0.6203   0.4284   0.6269
  19    rs66643563     SD   0.4936   0.2624   0.3075
  19     rs2926067   GENO      G/G      G/A      A/A
  19     rs2926067 COUNTS        9       22        9
  19     rs2926067   FREQ    0.225     0.55    0.225
  19     rs2926067   MEAN   0.5998   0.5616   0.5688
  19     rs2926067     SD   0.3286   0.3222   0.3161
  19    rs10415058   GENO      A/A      A/G      G/G
  19    rs10415058 COUNTS        0        6       34
  19    rs10415058   FREQ        0     0.15     0.85
  19    rs10415058   MEAN       NA   0.6277   0.5619
  19    rs10415058     SD       NA   0.2984   0.3203
  19   rs138196124   GENO      A/A      A/G      G/G
  19   rs138196124 COUNTS        0       13       27
  19   rs138196124   FREQ        0    0.325    0.675
  19   rs138196124   MEAN       NA   0.5909   0.5626
  19   rs138196124     SD       NA   0.3458   0.3045
  19     rs2926066   GENO      G/G      G/T      T/T
  19     rs2926066 COUNTS        3       11       26
  19     rs2926066   FREQ    0.075    0.275     0.65
  19     rs2926066   MEAN   0.6203   0.4284   0.6269
  19     rs2926066     SD   0.4936   0.2624   0.3075
  19   rs113682386   GENO      T/T      T/C      C/C
  19   rs113682386 COUNTS        0        7       33
  19   rs113682386   FREQ        0    0.175    0.825
  19   rs113682386   MEAN       NA   0.6528   0.5546
  19   rs113682386     SD       NA     0.26   0.3255
  19    rs28663100   GENO      T/T      T/C      C/C
  19    rs28663100 COUNTS        4       15       21
  19    rs28663100   FREQ      0.1    0.375    0.525
  19    rs28663100   MEAN   0.7511   0.5806   0.5314
  19    rs28663100     SD   0.1304   0.3444   0.3144
  19   rs113312079   GENO      C/C C/CACCAGAGTGGG CACCAGAGTGGG/CACCAGAGTGGG
  19   rs113312079 COUNTS        3       11       26
  19   rs113312079   FREQ    0.075    0.275     0.65
  19   rs113312079   MEAN   0.6203   0.4284   0.6269
  19   rs113312079     SD   0.4936   0.2624   0.3075
  19     rs2436487   GENO      T/T      T/C      C/C
  19     rs2436487 COUNTS        3        8       29
  19     rs2436487   FREQ    0.075      0.2    0.725
  19     rs2436487   MEAN   0.6203   0.4003   0.6141
  19     rs2436487     SD   0.4936   0.2637   0.3038
  19     rs2436486   GENO      T/T      T/C      C/C
  19     rs2436486 COUNTS        6       22       12
  19     rs2436486   FREQ     0.15     0.55      0.3
  19     rs2436486   MEAN   0.5216   0.6001   0.5451
  19     rs2436486     SD    0.375   0.3172   0.3008
  19     rs2290777   GENO      T/T      T/C      C/C
  19     rs2290777 COUNTS        1       15       24
  19     rs2290777   FREQ    0.025    0.375      0.6
  19     rs2290777   MEAN   0.7357    0.637   0.5242
  19     rs2290777     SD        0   0.3323   0.3065
  19   rs148972790   GENO    AC/AC     AC/A      A/A
  19   rs148972790 COUNTS        0        9       31
  19   rs148972790   FREQ        0    0.225    0.775
  19   rs148972790   MEAN       NA   0.5752   0.5708
  19   rs148972790     SD       NA   0.3424   0.3117
  19     rs2290776   GENO      T/T      T/C      C/C
  19     rs2290776 COUNTS        3       11       26
  19     rs2290776   FREQ    0.075    0.275     0.65
  19     rs2290776   MEAN   0.6203   0.4284   0.6269
  19     rs2290776     SD   0.4936   0.2624   0.3075
  19    rs76792018   GENO      G/G      G/A      A/A
  19    rs76792018 COUNTS        0        7       33
  19    rs76792018   FREQ        0    0.175    0.825
  19    rs76792018   MEAN       NA   0.6651    0.552
  19    rs76792018     SD       NA   0.2384   0.3277
  19   rs115101089   GENO      C/C      C/T      T/T
  19   rs115101089 COUNTS        0        8       32
  19   rs115101089   FREQ        0      0.2      0.8
  19   rs115101089   MEAN       NA   0.5181   0.5852
  19   rs115101089     SD       NA   0.3169   0.3173
  19     rs9917116   GENO      C/C      C/A      A/A
  19     rs9917116 COUNTS        1       15       24
  19     rs9917116   FREQ    0.025    0.375      0.6
  19     rs9917116   MEAN   0.7357    0.637   0.5242
  19     rs9917116     SD        0   0.3323   0.3065
  19   rs111510107   GENO      A/A      A/G      G/G
  19   rs111510107 COUNTS        0        4       36
  19   rs111510107   FREQ        0      0.1      0.9
  19   rs111510107   MEAN       NA    0.739   0.5532
  19   rs111510107     SD       NA    0.263   0.3172
  19   rs150181328   GENO      C/C      C/G      G/G
  19   rs150181328 COUNTS        0        7       33
  19   rs150181328   FREQ        0    0.175    0.825
  19   rs150181328   MEAN       NA   0.5323   0.5802
  19   rs150181328     SD       NA   0.3549   0.3104
  19     rs4297808   GENO      T/T      T/A      A/A
  19     rs4297808 COUNTS        0        9       31
  19     rs4297808   FREQ        0    0.225    0.775
  19     rs4297808   MEAN       NA   0.5752   0.5708
  19     rs4297808     SD       NA   0.3424   0.3117
  19     rs8101416   GENO      T/T      T/A      A/A
  19     rs8101416 COUNTS        1       15       24
  19     rs8101416   FREQ    0.025    0.375      0.6
  19     rs8101416   MEAN   0.7357    0.637   0.5242
  19     rs8101416     SD        0   0.3323   0.3065
  19    rs73550319   GENO      T/T      T/C      C/C
  19    rs73550319 COUNTS        0        5       35
  19    rs73550319   FREQ        0    0.125    0.875
  19    rs73550319   MEAN       NA   0.6235   0.5644
  19    rs73550319     SD       NA   0.2932   0.3205
  19   rs112986420   GENO      G/G  G/GTTTA GTTTA/GTTTA
  19   rs112986420 COUNTS        0        4       36
  19   rs112986420   FREQ        0      0.1      0.9
  19   rs112986420   MEAN       NA   0.8838   0.5371
  19   rs112986420     SD       NA    0.121   0.3106
  19     rs2436485   GENO      C/C      C/T      T/T
  19     rs2436485 COUNTS        3       21       16
  19     rs2436485   FREQ    0.075    0.525      0.4
  19     rs2436485   MEAN   0.6203   0.5721   0.5624
  19     rs2436485     SD   0.4936    0.301   0.3209
  19     rs2446195   GENO      C/C      C/G      G/G
  19     rs2446195 COUNTS        3       11       26
  19     rs2446195   FREQ    0.075    0.275     0.65
  19     rs2446195   MEAN   0.6203   0.4284   0.6269
  19     rs2446195     SD   0.4936   0.2624   0.3075
  19    rs78126441   GENO      A/A      A/G      G/G
  19    rs78126441 COUNTS        0       14       26
  19    rs78126441   FREQ        0     0.35     0.65
  19    rs78126441   MEAN       NA   0.5897   0.5622
  19    rs78126441     SD       NA   0.3323   0.3105
  19    rs73550322   GENO      A/A      A/G      G/G
  19    rs73550322 COUNTS        5       23       12
  19    rs73550322   FREQ    0.125    0.575      0.3
  19    rs73550322   MEAN   0.8035   0.5095   0.5946
  19    rs73550322     SD   0.1905   0.3052    0.343
  19   rs147163358   GENO      C/C      C/T      T/T
  19   rs147163358 COUNTS        0        7       33
  19   rs147163358   FREQ        0    0.175    0.825
  19   rs147163358   MEAN       NA   0.5323   0.5802
  19   rs147163358     SD       NA   0.3549   0.3104
  19   rs574627928   GENO      C/C     C/CA    CA/CA
  19   rs574627928 COUNTS        7       23       10
  19   rs574627928   FREQ    0.175    0.575     0.25
  19   rs574627928   MEAN   0.4672   0.5931    0.596
  19   rs574627928     SD   0.3434   0.2783   0.3871
  19     rs2446196   GENO      A/A      A/C      C/C
  19     rs2446196 COUNTS        3       11       26
  19     rs2446196   FREQ    0.075    0.275     0.65
  19     rs2446196   MEAN   0.6203   0.4284   0.6269
  19     rs2446196     SD   0.4936   0.2624   0.3075
  19   rs114711330   GENO      C/C      C/T      T/T
  19   rs114711330 COUNTS        0       14       26
  19   rs114711330   FREQ        0     0.35     0.65
  19   rs114711330   MEAN       NA   0.5897   0.5622
  19   rs114711330     SD       NA   0.3323   0.3105
  19   rs113649884   GENO      A/A      A/G      G/G
  19   rs113649884 COUNTS        3       11       26
  19   rs113649884   FREQ    0.075    0.275     0.65
  19   rs113649884   MEAN   0.6203   0.4284   0.6269
  19   rs113649884     SD   0.4936   0.2624   0.3075
  19     rs8111850   GENO      A/A      A/G      G/G
  19     rs8111850 COUNTS        0        9       31
  19     rs8111850   FREQ        0    0.225    0.775
  19     rs8111850   MEAN       NA   0.7136   0.5306
  19     rs8111850     SD       NA   0.2788   0.3161
  19    rs73550380   GENO      C/C      C/A      A/A
  19    rs73550380 COUNTS        0        5       35
  19    rs73550380   FREQ        0    0.125    0.875
  19    rs73550380   MEAN       NA   0.6235   0.5644
  19    rs73550380     SD       NA   0.2932   0.3205
  19   rs199509570   GENO      T/T   T/TTTA TTTA/TTTA
  19   rs199509570 COUNTS        0       16       24
  19   rs199509570   FREQ        0      0.4      0.6
  19   rs199509570   MEAN       NA   0.5174   0.6081
  19   rs199509570     SD       NA   0.3091    0.319
  19    rs57330009   GENO      G/G      G/A      A/A
  19    rs57330009 COUNTS        0        8       32
  19    rs57330009   FREQ        0      0.2      0.8
  19    rs57330009   MEAN       NA   0.4374   0.6054
  19    rs57330009     SD       NA    0.286   0.3162
  19   rs201824618   GENO      G/G      G/A      A/A
  19   rs201824618 COUNTS        0        8       32
  19   rs201824618   FREQ        0      0.2      0.8
  19   rs201824618   MEAN       NA   0.4374   0.6054
  19   rs201824618     SD       NA    0.286   0.3162
  19     rs8101614   GENO      G/G      G/T      T/T
  19     rs8101614 COUNTS        3       26       11
  19     rs8101614   FREQ    0.075     0.65    0.275
  19     rs8101614   MEAN   0.6203   0.4959    0.738
  19     rs8101614     SD   0.4936   0.2995   0.2571
  19    rs72987150   GENO      C/C      C/T      T/T
  19    rs72987150 COUNTS        3       25       12
  19    rs72987150   FREQ    0.075    0.625      0.3
  19    rs72987150   MEAN   0.6203   0.4806   0.7498
  19    rs72987150     SD   0.4936   0.2951   0.2485
  19   rs113348531   GENO      A/A      A/G      G/G
  19   rs113348531 COUNTS        0        8       32
  19   rs113348531   FREQ        0      0.2      0.8
  19   rs113348531   MEAN       NA   0.4374   0.6054
  19   rs113348531     SD       NA    0.286   0.3162
  19   rs144458355   GENO      G/G      G/A      A/A
  19   rs144458355 COUNTS        0        8       32
  19   rs144458355   FREQ        0      0.2      0.8
  19   rs144458355   MEAN       NA   0.4374   0.6054
  19   rs144458355     SD       NA    0.286   0.3162
  19   rs113082862   GENO AACACACACAC/AACACACACAC AACACACACAC/A      A/A
  19   rs113082862 COUNTS        3       11       26
  19   rs113082862   FREQ    0.075    0.275     0.65
  19   rs113082862   MEAN   0.6203   0.4282    0.627
  19   rs113082862     SD   0.4936   0.2625   0.3074
  19   rs373183784   GENO      G/G     G/GA    GA/GA
  19   rs373183784 COUNTS        2        9       29
  19   rs373183784   FREQ     0.05    0.225    0.725
  19   rs373183784   MEAN   0.6066    0.596   0.5619
  19   rs373183784     SD   0.3648   0.2572    0.337
  19   rs561261578   GENO    TC/TC     TC/T      T/T
  19   rs561261578 COUNTS        0        6       34
  19   rs561261578   FREQ        0     0.15     0.85
  19   rs561261578   MEAN       NA   0.5911   0.5684
  19   rs561261578     SD       NA   0.3494   0.3133
  19    rs11878476   GENO      T/T      T/C      C/C
  19    rs11878476 COUNTS        4       20       16
  19    rs11878476   FREQ      0.1      0.5      0.4
  19    rs11878476   MEAN   0.6413   0.4296   0.7322
  19    rs11878476     SD   0.4052   0.2651   0.2816
  19      rs751992   GENO      A/A      A/G      G/G
  19      rs751992 COUNTS        0       11       29
  19      rs751992   FREQ        0    0.275    0.725
  19      rs751992   MEAN       NA   0.6399    0.546
  19      rs751992     SD       NA   0.2968   0.3219
  19   rs144411408   GENO      A/A      A/G      G/G
  19   rs144411408 COUNTS        0        6       34
  19   rs144411408   FREQ        0     0.15     0.85
  19   rs144411408   MEAN       NA   0.5911   0.5684
  19   rs144411408     SD       NA   0.3494   0.3133
  19    rs10423645   GENO      A/A      A/G      G/G
  19    rs10423645 COUNTS        0       14       26
  19    rs10423645   FREQ        0     0.35     0.65
  19    rs10423645   MEAN       NA   0.5823   0.5662
  19    rs10423645     SD       NA   0.3452   0.3034
  19    rs79045618   GENO      A/A      A/G      G/G
  19    rs79045618 COUNTS        0       10       30
  19    rs79045618   FREQ        0     0.25     0.75
  19    rs79045618   MEAN       NA   0.6923   0.5316
  19    rs79045618     SD       NA   0.2937   0.3153
  19     rs2436531   GENO      C/C      C/T      T/T
  19     rs2436531 COUNTS        9       17       14
  19     rs2436531   FREQ    0.225    0.425     0.35
  19     rs2436531   MEAN   0.4693   0.6054   0.5969
  19     rs2436531     SD   0.3713   0.3181   0.2785
  19     rs2446194   GENO      C/C      C/T      T/T
  19     rs2446194 COUNTS        4       22       14
  19     rs2446194   FREQ      0.1     0.55     0.35
  19     rs2446194   MEAN   0.5465   0.5812   0.5643
  19     rs2446194     SD   0.4907   0.3011   0.3065
  19    rs11878665   GENO      G/G      G/A      A/A
  19    rs11878665 COUNTS        4       13       23
  19    rs11878665   FREQ      0.1    0.325    0.575
  19    rs11878665   MEAN   0.5341   0.5937    0.566
  19    rs11878665     SD   0.3254   0.3016   0.3324
  19    rs10404179   GENO      A/A      A/G      G/G
  19    rs10404179 COUNTS        0        8       32
  19    rs10404179   FREQ        0      0.2      0.8
  19    rs10404179   MEAN       NA   0.5756   0.5709
  19    rs10404179     SD       NA    0.366   0.3066
  19     rs2436532   GENO      A/A      A/C      C/C
  19     rs2436532 COUNTS        0        9       31
  19     rs2436532   FREQ        0    0.225    0.775
  19     rs2436532   MEAN       NA   0.4849   0.5971
  19     rs2436532     SD       NA    0.303   0.3178
  19     rs2260187   GENO      A/A      A/G      G/G
  19     rs2260187 COUNTS        3       13       24
  19     rs2260187   FREQ    0.075    0.325      0.6
  19     rs2260187   MEAN   0.4326   0.4899   0.6336
  19     rs2260187     SD   0.5322   0.2913   0.2971
  19    rs10413115   GENO      C/C      C/T      T/T
  19    rs10413115 COUNTS        5       19       16
  19    rs10413115   FREQ    0.125    0.475      0.4
  19    rs10413115   MEAN   0.8363   0.5696   0.4918
  19    rs10413115     SD   0.1507   0.3139     0.32
  19   rs141224048   GENO      A/A      A/G      G/G
  19   rs141224048 COUNTS        0        6       34
  19   rs141224048   FREQ        0     0.15     0.85
  19   rs141224048   MEAN       NA   0.5649    0.573
  19   rs141224048     SD       NA   0.2902   0.3224
  19     rs6510857   GENO      C/C      C/T      T/T
  19     rs6510857 COUNTS        0       14       26
  19     rs6510857   FREQ        0     0.35     0.65
  19     rs6510857   MEAN       NA   0.5823   0.5662
  19     rs6510857     SD       NA   0.3452   0.3034
  19    rs57410351   GENO      A/A      A/G      G/G
  19    rs57410351 COUNTS        0        9       31
  19    rs57410351   FREQ        0    0.225    0.775
  19    rs57410351   MEAN       NA   0.7301   0.5259
  19    rs57410351     SD       NA   0.2846   0.3116
  19   rs137956511   GENO      T/T      T/C      C/C
  19   rs137956511 COUNTS        0        5       35
  19   rs137956511   FREQ        0    0.125    0.875
  19   rs137956511   MEAN       NA   0.7455    0.547
  19   rs137956511     SD       NA    0.115   0.3266
  19    rs10408406   GENO      G/G      G/A      A/A
  19    rs10408406 COUNTS        3       17       20
  19    rs10408406   FREQ    0.075    0.425      0.5
  19    rs10408406   MEAN   0.9122   0.5441   0.5443
  19    rs10408406     SD   0.1536   0.3183   0.3085
  19    rs10414470   GENO      G/G      G/T      T/T
  19    rs10414470 COUNTS        1       14       25
  19    rs10414470   FREQ    0.025     0.35    0.625
  19    rs10414470   MEAN    1.089   0.5455   0.5659
  19    rs10414470     SD        0    0.313   0.3096
  19    rs12977437   GENO      T/T      T/G      G/G
  19    rs12977437 COUNTS        0        9       31
  19    rs12977437   FREQ        0    0.225    0.775
  19    rs12977437   MEAN       NA   0.6769   0.5413
  19    rs12977437     SD       NA   0.2559   0.3266
  19    rs10406481   GENO      T/T      T/G      G/G
  19    rs10406481 COUNTS        0       14       26
  19    rs10406481   FREQ        0     0.35     0.65
  19    rs10406481   MEAN       NA   0.5823   0.5662
  19    rs10406481     SD       NA   0.3452   0.3034
  19    rs56288898   GENO      A/A      A/G      G/G
  19    rs56288898 COUNTS        0        6       34
  19    rs56288898   FREQ        0     0.15     0.85
  19    rs56288898   MEAN       NA   0.6612    0.556
  19    rs56288898     SD       NA   0.3329   0.3134
  19   rs149216849   GENO      C/C    C/CTG  CTG/CTG
  19   rs149216849 COUNTS        0       14       26
  19   rs149216849   FREQ        0     0.35     0.65
  19   rs149216849   MEAN       NA   0.5823   0.5662
  19   rs149216849     SD       NA   0.3452   0.3034
  19    rs73920062   GENO      C/C      C/T      T/T
  19    rs73920062 COUNTS        0        6       34
  19    rs73920062   FREQ        0     0.15     0.85
  19    rs73920062   MEAN       NA   0.6612    0.556
  19    rs73920062     SD       NA   0.3329   0.3134
  19   rs552173582   GENO      A/A      A/T      T/T
  19   rs552173582 COUNTS        0        7       33
  19   rs552173582   FREQ        0    0.175    0.825
  19   rs552173582   MEAN       NA     0.77   0.5298
  19   rs552173582     SD       NA    0.207   0.3193
  19    rs10688950   GENO  CAG/CAG    CAG/C      C/C
  19    rs10688950 COUNTS        3       14       23
  19    rs10688950   FREQ    0.075     0.35    0.575
  19    rs10688950   MEAN   0.8775   0.5382   0.5524
  19    rs10688950     SD   0.1864   0.3361   0.3022
  19     rs7255607   GENO      T/T      T/C      C/C
  19     rs7255607 COUNTS        4       16       20
  19     rs7255607   FREQ      0.1      0.4      0.5
  19     rs7255607   MEAN   0.8681   0.5321   0.5443
  19     rs7255607     SD   0.1534   0.3247   0.3085
  19   rs576824126   GENO      C/C     C/CA    CA/CA
  19   rs576824126 COUNTS        8       17       15
  19   rs576824126   FREQ      0.2    0.425    0.375
  19   rs576824126   MEAN    0.633   0.6435   0.4579
  19   rs576824126     SD   0.2966    0.319   0.3043
  19    rs73920063   GENO      A/A      A/C      C/C
  19    rs73920063 COUNTS        4       16       20
  19    rs73920063   FREQ      0.1      0.4      0.5
  19    rs73920063   MEAN   0.8681   0.5321   0.5443
  19    rs73920063     SD   0.1534   0.3247   0.3085
  19    rs75833150   GENO      C/C      C/T      T/T
  19    rs75833150 COUNTS        4       16       20
  19    rs75833150   FREQ      0.1      0.4      0.5
  19    rs75833150   MEAN   0.8681   0.5321   0.5443
  19    rs75833150     SD   0.1534   0.3247   0.3085
  19   rs146119881   GENO      A/A      A/C      C/C
  19   rs146119881 COUNTS        0        7       33
  19   rs146119881   FREQ        0    0.175    0.825
  19   rs146119881   MEAN       NA   0.5104   0.5848
  19   rs146119881     SD       NA   0.3415   0.3123
  19    rs10423575   GENO      T/T      T/A      A/A
  19    rs10423575 COUNTS        4       16       20
  19    rs10423575   FREQ      0.1      0.4      0.5
  19    rs10423575   MEAN   0.8681   0.5321   0.5443
  19    rs10423575     SD   0.1534   0.3247   0.3085
  19    rs57706581   GENO      C/C      C/T      T/T
  19    rs57706581 COUNTS        3       10       27
  19    rs57706581   FREQ    0.075     0.25    0.675
  19    rs57706581   MEAN   0.8881   0.5525   0.5438
  19    rs57706581     SD   0.1814   0.2939   0.3213
  19    rs10424012   GENO      T/T      T/A      A/A
  19    rs10424012 COUNTS        4       16       20
  19    rs10424012   FREQ      0.1      0.4      0.5
  19    rs10424012   MEAN   0.8681   0.5321   0.5443
  19    rs10424012     SD   0.1534   0.3247   0.3085
  19    rs10421619   GENO      A/A      A/G      G/G
  19    rs10421619 COUNTS        4       16       20
  19    rs10421619   FREQ      0.1      0.4      0.5
  19    rs10421619   MEAN   0.8681   0.5321   0.5443
  19    rs10421619     SD   0.1534   0.3247   0.3085
  19    rs10401730   GENO      A/A      A/G      G/G
  19    rs10401730 COUNTS        4       16       20
  19    rs10401730   FREQ      0.1      0.4      0.5
  19    rs10401730   MEAN   0.8681   0.5321   0.5443
  19    rs10401730     SD   0.1534   0.3247   0.3085
  19   rs114503593   GENO      A/A      A/G      G/G
  19   rs114503593 COUNTS        0        5       35
  19   rs114503593   FREQ        0    0.125    0.875
  19   rs114503593   MEAN       NA   0.5002    0.582
  19   rs114503593     SD       NA   0.2718   0.3221
  19    rs10404599   GENO      A/A      A/G      G/G
  19    rs10404599 COUNTS       10       19       11
  19    rs10404599   FREQ     0.25    0.475    0.275
  19    rs10404599   MEAN   0.5285   0.4915   0.7499
  19    rs10404599     SD   0.3287   0.3006   0.2764
  19     rs4476279   GENO      A/A      A/C      C/C
  19     rs4476279 COUNTS        0        9       31
  19     rs4476279   FREQ        0    0.225    0.775
  19     rs4476279   MEAN       NA   0.7301   0.5259
  19     rs4476279     SD       NA   0.2846   0.3116
  19   rs190587670   GENO      A/A      A/G      G/G
  19   rs190587670 COUNTS        2       16       22
  19   rs190587670   FREQ     0.05      0.4     0.55
  19   rs190587670   MEAN   0.7398   0.4991   0.6094
  19   rs190587670     SD   0.1765   0.2727   0.3473
  19   rs561782359   GENO      G/G     G/GC    GC/GC
  19   rs561782359 COUNTS        0       13       27
  19   rs561782359   FREQ        0    0.325    0.675
  19   rs561782359   MEAN       NA   0.6002   0.5582
  19   rs561782359     SD       NA   0.3524   0.3004
  19    rs61027285   GENO      A/A      A/G      G/G
  19    rs61027285 COUNTS       10       19       11
  19    rs61027285   FREQ     0.25    0.475    0.275
  19    rs61027285   MEAN   0.5285   0.4915   0.7499
  19    rs61027285     SD   0.3287   0.3006   0.2764
  19      rs898010   GENO      G/G      G/A      A/A
  19      rs898010 COUNTS        5       17       18
  19      rs898010   FREQ    0.125    0.425     0.45
  19      rs898010   MEAN   0.4287   0.5205   0.6601
  19      rs898010     SD   0.4259   0.2865   0.2996
  19   rs144615328   GENO      A/A      A/G      G/G
  19   rs144615328 COUNTS        0        7       33
  19   rs144615328   FREQ        0    0.175    0.825
  19   rs144615328   MEAN       NA   0.5104   0.5848
  19   rs144615328     SD       NA   0.3415   0.3123
  19     rs2436530   GENO      A/A      A/G      G/G
  19     rs2436530 COUNTS        0       10       30
  19     rs2436530   FREQ        0     0.25     0.75
  19     rs2436530   MEAN       NA   0.4716   0.6052
  19     rs2436530     SD       NA   0.2887   0.3199
  19     rs1466326   GENO      A/A      A/G      G/G
  19     rs1466326 COUNTS        1       15       24
  19     rs1466326   FREQ    0.025    0.375      0.6
  19     rs1466326   MEAN   0.8082   0.6092   0.5386
  19     rs1466326     SD        0   0.3473   0.2993
  19    rs55745818   GENO      T/T      T/C      C/C
  19    rs55745818 COUNTS        0        5       35
  19    rs55745818   FREQ        0    0.125    0.875
  19    rs55745818   MEAN       NA   0.4202   0.5935
  19    rs55745818     SD       NA   0.2947    0.315
  19   rs368649123   GENO  CTT/CTT    CTT/C      C/C
  19   rs368649123 COUNTS        6       20       14
  19   rs368649123   FREQ     0.15      0.5     0.35
  19   rs368649123   MEAN   0.4215   0.5553   0.6598
  19   rs368649123     SD   0.3874   0.2809   0.3226
  19   rs570492039   GENO      G/G     G/GT    GT/GT
  19   rs570492039 COUNTS        1        5       34
  19   rs570492039   FREQ    0.025    0.125     0.85
  19   rs570492039   MEAN   0.3486   0.7111   0.5579
  19   rs570492039     SD        0   0.3654   0.3097
  19    rs68159132   GENO      T/T     T/TG    TG/TG
  19    rs68159132 COUNTS        1       12       27
  19    rs68159132   FREQ    0.025      0.3    0.675
  19    rs68159132   MEAN   0.8082   0.5641   0.5665
  19    rs68159132     SD        0   0.3367   0.3131
  19     rs5826903   GENO      T/T      T/G      G/G
  19     rs5826903 COUNTS        1       15       24
  19     rs5826903   FREQ    0.025    0.375      0.6
  19     rs5826903   MEAN   0.8082   0.6092   0.5386
  19     rs5826903     SD        0   0.3473   0.2993
  19    rs12610749   GENO      G/G      G/A      A/A
  19    rs12610749 COUNTS        3       13       24
  19    rs12610749   FREQ    0.075    0.325      0.6
  19    rs12610749   MEAN   0.4689   0.6713   0.5308
  19    rs12610749     SD   0.3651   0.2787   0.3266
  19   rs114500600   GENO      T/T      T/C      C/C
  19   rs114500600 COUNTS        0        4       36
  19   rs114500600   FREQ        0      0.1      0.9
  19   rs114500600   MEAN       NA   0.7012   0.5574
  19   rs114500600     SD       NA   0.3658   0.3106
  19     rs8102202   GENO      A/A      A/G      G/G
  19     rs8102202 COUNTS        1       11       28
  19     rs8102202   FREQ    0.025    0.275      0.7
  19     rs8102202   MEAN   0.1745    0.423   0.6445
  19     rs8102202     SD        0   0.3181   0.2913
  19   rs200014629   GENO    CA/CA     CA/C      C/C
  19   rs200014629 COUNTS        0        7       33
  19   rs200014629   FREQ        0    0.175    0.825
  19   rs200014629   MEAN       NA   0.5104   0.5848
  19   rs200014629     SD       NA   0.3415   0.3123
  19   rs113480602   GENO      A/A      A/C      C/C
  19   rs113480602 COUNTS        0        5       35
  19   rs113480602   FREQ        0    0.125    0.875
  19   rs113480602   MEAN       NA   0.4477   0.5895
  19   rs113480602     SD       NA   0.2694   0.3197
  19     rs6510858   GENO      G/G      G/A      A/A
  19     rs6510858 COUNTS       11       17       12
  19     rs6510858   FREQ    0.275    0.425      0.3
  19     rs6510858   MEAN   0.6316   0.5679   0.5226
  19     rs6510858     SD    0.263   0.3294   0.3511
  19   rs112270862   GENO      G/G      G/A      A/A
  19   rs112270862 COUNTS        0       10       30
  19   rs112270862   FREQ        0     0.25     0.75
  19   rs112270862   MEAN       NA   0.5358   0.5838
  19   rs112270862     SD       NA   0.2369   0.3389
  19   rs112047027   GENO      T/T      T/C      C/C
  19   rs112047027 COUNTS        0        4       36
  19   rs112047027   FREQ        0      0.1      0.9
  19   rs112047027   MEAN       NA   0.3853   0.5925
  19   rs112047027     SD       NA   0.3281   0.3105
  19   rs562544125   GENO      C/C      C/T      T/T
  19   rs562544125 COUNTS        0        4       36
  19   rs562544125   FREQ        0      0.1      0.9
  19   rs562544125   MEAN       NA   0.3772   0.5934
  19   rs562544125     SD       NA   0.2522   0.3159
  19   rs549551792   GENO      C/C     C/CA    CA/CA
  19   rs549551792 COUNTS        2       20       18
  19   rs549551792   FREQ     0.05      0.5     0.45
  19   rs549551792   MEAN   0.1519    0.625   0.5594
  19   rs549551792     SD  0.01532     0.31   0.3081
  19    rs60386129   GENO      A/A      A/T      T/T
  19    rs60386129 COUNTS        4       16       20
  19    rs60386129   FREQ      0.1      0.4      0.5
  19    rs60386129   MEAN   0.3836   0.5931   0.5924
  19    rs60386129     SD   0.3588   0.3146   0.3098
  19   rs111850522   GENO      G/G      G/A      A/A
  19   rs111850522 COUNTS        1        7       32
  19   rs111850522   FREQ    0.025    0.175      0.8
  19   rs111850522   MEAN   0.3227   0.4471   0.6069
  19   rs111850522     SD        0   0.3439   0.3076
  19    rs75397041   GENO      G/G      G/A      A/A
  19    rs75397041 COUNTS        0       10       30
  19    rs75397041   FREQ        0     0.25     0.75
  19    rs75397041   MEAN       NA   0.7433   0.5146
  19    rs75397041     SD       NA   0.2919   0.3048
  19   rs202128143   GENO      T/T   T/TTTG TTTG/TTTG
  19   rs202128143 COUNTS        3       15       22
  19   rs202128143   FREQ    0.075    0.375     0.55
  19   rs202128143   MEAN    0.697   0.4027     0.67
  19   rs202128143     SD   0.3009   0.2991   0.2871
  19   rs139787145   GENO GTTA/GTTA   GTTA/G      G/G
  19   rs139787145 COUNTS        0       13       27
  19   rs139787145   FREQ        0    0.325    0.675
  19   rs139787145   MEAN       NA   0.4665   0.6225
  19   rs139787145     SD       NA    0.326   0.3015
  19   rs148378949   GENO      T/T      T/G      G/G
  19   rs148378949 COUNTS        0        4       36
  19   rs148378949   FREQ        0      0.1      0.9
  19   rs148378949   MEAN       NA   0.3772   0.5934
  19   rs148378949     SD       NA   0.2522   0.3159
  19    rs74422372   GENO      T/T      T/A      A/A
  19    rs74422372 COUNTS        1       13       26
  19    rs74422372   FREQ    0.025    0.325     0.65
  19    rs74422372   MEAN   0.5598   0.5489   0.5837
  19    rs74422372     SD        0    0.333   0.3169
  19   rs192855697   GENO      A/A      A/T      T/T
  19   rs192855697 COUNTS        0        4       36
  19   rs192855697   FREQ        0      0.1      0.9
  19   rs192855697   MEAN       NA   0.3772   0.5934
  19   rs192855697     SD       NA   0.2522   0.3159
  19     rs2007774   GENO      A/A      A/T      T/T
  19     rs2007774 COUNTS        4       18       18
  19     rs2007774   FREQ      0.1     0.45     0.45
  19     rs2007774   MEAN   0.4386   0.6006   0.5727
  19     rs2007774     SD   0.3497   0.3146   0.3178
  19     rs2007761   GENO      A/A      A/G      G/G
  19     rs2007761 COUNTS        1       12       27
  19     rs2007761   FREQ    0.025      0.3    0.675
  19     rs2007761   MEAN   0.3399    0.579   0.5772
  19     rs2007761     SD        0   0.3737   0.2949
  19   rs200182058   GENO    GT/GT     GT/G      G/G
  19   rs200182058 COUNTS        1       13       26
  19   rs200182058   FREQ    0.025    0.325     0.65
  19   rs200182058   MEAN   0.5598   0.5489   0.5837
  19   rs200182058     SD        0    0.333   0.3169
  19     rs2336068   GENO      C/C      C/A      A/A
  19     rs2336068 COUNTS        6       17       17
  19     rs2336068   FREQ     0.15    0.425    0.425
  19     rs2336068   MEAN   0.3812   0.6652   0.5456
  19     rs2336068     SD   0.2888   0.3126   0.3055
  19   rs557383692   GENO      G/G    G/GAA  GAA/GAA
  19   rs557383692 COUNTS        1       13       26
  19   rs557383692   FREQ    0.025    0.325     0.65
  19   rs557383692   MEAN   0.9078   0.5221   0.5837
  19   rs557383692     SD        0   0.3152   0.3169
  19   rs148487998   GENO      C/C      C/T      T/T
  19   rs148487998 COUNTS        1       13       26
  19   rs148487998   FREQ    0.025    0.325     0.65
  19   rs148487998   MEAN   0.5598   0.5489   0.5837
  19   rs148487998     SD        0    0.333   0.3169
  19   rs112742683   GENO      A/A      A/G      G/G
  19   rs112742683 COUNTS        0        9       31
  19   rs112742683   FREQ        0    0.225    0.775
  19   rs112742683   MEAN       NA   0.5488   0.5785
  19   rs112742683     SD       NA   0.3609   0.3057
  19    rs73552423   GENO      G/G      G/A      A/A
  19    rs73552423 COUNTS        1       13       26
  19    rs73552423   FREQ    0.025    0.325     0.65
  19    rs73552423   MEAN   0.5598   0.5489   0.5837
  19    rs73552423     SD        0    0.333   0.3169
  19   rs140598402   GENO CACAG/CACAG  CACAG/C      C/C
  19   rs140598402 COUNTS        1       13       26
  19   rs140598402   FREQ    0.025    0.325     0.65
  19   rs140598402   MEAN   0.5598   0.5489   0.5837
  19   rs140598402     SD        0    0.333   0.3169
  19    rs75694600   GENO      T/T      T/C      C/C
  19    rs75694600 COUNTS        2       13       25
  19    rs75694600   FREQ     0.05    0.325    0.625
  19    rs75694600   MEAN   0.7338   0.5352   0.5779
  19    rs75694600     SD   0.2461   0.3204   0.3221
  19    rs28721898   GENO      T/T      T/C      C/C
  19    rs28721898 COUNTS        0        8       32
  19    rs28721898   FREQ        0      0.2      0.8
  19    rs28721898   MEAN       NA   0.4834   0.5939
  19    rs28721898     SD       NA   0.2707   0.3243
  19     rs2446203   GENO      T/T      T/C      C/C
  19     rs2446203 COUNTS        7       16       17
  19     rs2446203   FREQ    0.175      0.4    0.425
  19     rs2446203   MEAN   0.5958   0.6059   0.5298
  19     rs2446203     SD   0.3062   0.3214   0.3248
  19    rs55814356   GENO      C/C   C/CCTT CCTT/CCTT
  19    rs55814356 COUNTS        1       12       27
  19    rs55814356   FREQ    0.025      0.3    0.675
  19    rs55814356   MEAN   0.3399    0.579   0.5772
  19    rs55814356     SD        0   0.3737   0.2949
  19    rs73920064   GENO      T/T      T/C      C/C
  19    rs73920064 COUNTS        0        5       35
  19    rs73920064   FREQ        0    0.125    0.875
  19    rs73920064   MEAN       NA   0.6199   0.5649
  19    rs73920064     SD       NA   0.3668   0.3116
  19   rs138509270   GENO      T/T      T/C      C/C
  19   rs138509270 COUNTS        0        4       36
  19   rs138509270   FREQ        0      0.1      0.9
  19   rs138509270   MEAN       NA   0.5239   0.5771
  19   rs138509270     SD       NA   0.4135   0.3084
  19    rs28542390   GENO      T/T      T/C      C/C
  19    rs28542390 COUNTS        0        8       32
  19    rs28542390   FREQ        0      0.2      0.8
  19    rs28542390   MEAN       NA   0.4834   0.5939
  19    rs28542390     SD       NA   0.2707   0.3243
  19   rs114965986   GENO      A/A      A/G      G/G
  19   rs114965986 COUNTS        0        4       36
  19   rs114965986   FREQ        0      0.1      0.9
  19   rs114965986   MEAN       NA   0.3772   0.5934
  19   rs114965986     SD       NA   0.2522   0.3159
  19   rs113321396   GENO      A/A      A/C      C/C
  19   rs113321396 COUNTS        1       13       26
  19   rs113321396   FREQ    0.025    0.325     0.65
  19   rs113321396   MEAN   0.5598   0.5489   0.5837
  19   rs113321396     SD        0    0.333   0.3169
  19    rs79582876   GENO      T/T      T/C      C/C
  19    rs79582876 COUNTS        2       16       22
  19    rs79582876   FREQ     0.05      0.4     0.55
  19    rs79582876   MEAN   0.3612   0.6194   0.5564
  19    rs79582876     SD   0.2808   0.3179   0.3183
  19    rs57800928   GENO      T/T      T/A      A/A
  19    rs57800928 COUNTS        2       12       26
  19    rs57800928   FREQ     0.05      0.3     0.65
  19    rs57800928   MEAN   0.7338    0.519   0.5837
  19    rs57800928     SD   0.2461    0.329   0.3169
  19   rs112091285   GENO      G/G      G/C      C/C
  19   rs112091285 COUNTS        0        5       35
  19   rs112091285   FREQ        0    0.125    0.875
  19   rs112091285   MEAN       NA   0.6199   0.5649
  19   rs112091285     SD       NA   0.3668   0.3116
  19    rs80020143   GENO      C/C      C/T      T/T
  19    rs80020143 COUNTS        1        4       35
  19    rs80020143   FREQ    0.025      0.1    0.875
  19    rs80020143   MEAN   0.7298   0.5925   0.5649
  19    rs80020143     SD        0   0.4176   0.3116
  19    rs72987170   GENO      A/A      A/G      G/G
  19    rs72987170 COUNTS        1       12       27
  19    rs72987170   FREQ    0.025      0.3    0.675
  19    rs72987170   MEAN   0.3399    0.579   0.5772
  19    rs72987170     SD        0   0.3737   0.2949
  19    rs76444128   GENO      G/G      G/C      C/C
  19    rs76444128 COUNTS        0        5       35
  19    rs76444128   FREQ        0    0.125    0.875
  19    rs76444128   MEAN       NA   0.6199   0.5649
  19    rs76444128     SD       NA   0.3668   0.3116
  19    rs11880922   GENO      T/T      T/C      C/C
  19    rs11880922 COUNTS        4       14       22
  19    rs11880922   FREQ      0.1     0.35     0.55
  19    rs11880922   MEAN     0.59   0.5909   0.5564
  19    rs11880922     SD   0.3184   0.3292   0.3183
  19    rs79008529   GENO      A/A      A/G      G/G
  19    rs79008529 COUNTS        0        4       36
  19    rs79008529   FREQ        0      0.1      0.9
  19    rs79008529   MEAN       NA   0.4599   0.5842
  19    rs79008529     SD       NA   0.3859   0.3094
  19    rs11878862   GENO      G/G      G/A      A/A
  19    rs11878862 COUNTS        5       16       19
  19    rs11878862   FREQ    0.125      0.4    0.475
  19    rs11878862   MEAN   0.6382   0.5282   0.5911
  19    rs11878862     SD    0.296   0.3412    0.307
  19    rs59447241   GENO      A/A    A/AAG  AAG/AAG
  19    rs59447241 COUNTS        7       16       17
  19    rs59447241   FREQ    0.175      0.4    0.425
  19    rs59447241   MEAN   0.5958   0.6119   0.5242
  19    rs59447241     SD   0.3062   0.3153   0.3289
  19   rs151116256   GENO      G/G  G/GAGAA GAGAA/GAGAA
  19   rs151116256 COUNTS        0        5       35
  19   rs151116256   FREQ        0    0.125    0.875
  19   rs151116256   MEAN       NA   0.6199   0.5649
  19   rs151116256     SD       NA   0.3668   0.3116
  19   rs150950820   GENO      A/A  A/AAGGG AAGGG/AAGGG
  19   rs150950820 COUNTS        1       13       26
  19   rs150950820   FREQ    0.025    0.325     0.65
  19   rs150950820   MEAN   0.9078   0.5221   0.5837
  19   rs150950820     SD        0   0.3152   0.3169
  19   rs201393824   GENO      A/A A/AAGAAGGCAGGC AAGAAGGCAGGC/AAGAAGGCAGGC
  19   rs201393824 COUNTS        0       12       28
  19   rs201393824   FREQ        0      0.3      0.7
  19   rs201393824   MEAN       NA   0.6008   0.5594
  19   rs201393824     SD       NA   0.3487   0.3043
  19   rs111430527   GENO      A/A A/AAGGCAGGC AAGGCAGGC/AAGGCAGGC
  19   rs111430527 COUNTS        0       20       20
  19   rs111430527   FREQ        0      0.5      0.5
  19   rs111430527   MEAN       NA   0.5642   0.5794
  19   rs111430527     SD       NA    0.303   0.3329
  19   rs113732036   GENO      T/T      T/C      C/C
  19   rs113732036 COUNTS        2       15       23
  19   rs113732036   FREQ     0.05    0.375    0.575
  19   rs113732036   MEAN   0.4462   0.5907   0.5704
  19   rs113732036     SD    0.401   0.3193   0.3182
  19    rs75708854   GENO      C/C      C/T      T/T
  19    rs75708854 COUNTS        3       16       21
  19    rs75708854   FREQ    0.075      0.4    0.525
  19    rs75708854   MEAN   0.5744    0.518   0.6124
  19    rs75708854     SD   0.3601   0.3383   0.2996
  19    rs60538197   GENO      T/T      T/C      C/C
  19    rs60538197 COUNTS        2       15       23
  19    rs60538197   FREQ     0.05    0.375    0.575
  19    rs60538197   MEAN   0.4462   0.5907   0.5704
  19    rs60538197     SD    0.401   0.3193   0.3182
  19   rs112956342   GENO      A/A      A/G      G/G
  19   rs112956342 COUNTS        1        3       36
  19   rs112956342   FREQ    0.025    0.075      0.9
  19   rs112956342   MEAN   0.5598   0.6155   0.5685
  19   rs112956342     SD        0   0.2633   0.3255
  19   rs112880059   GENO      C/C      C/A      A/A
  19   rs112880059 COUNTS        2       16       22
  19   rs112880059   FREQ     0.05      0.4     0.55
  19   rs112880059   MEAN   0.6138   0.6262   0.5284
  19   rs112880059     SD    0.375   0.3172    0.317
  19    rs73920065   GENO      C/C      C/T      T/T
  19    rs73920065 COUNTS        1        8       31
  19    rs73920065   FREQ    0.025      0.2    0.775
  19    rs73920065   MEAN   0.7298   0.6336   0.5508
  19    rs73920065     SD        0   0.3273    0.318
  19    rs59337126   GENO      A/A      A/G      G/G
  19    rs59337126 COUNTS        0        6       34
  19    rs59337126   FREQ        0     0.15     0.85
  19    rs59337126   MEAN       NA   0.3092   0.6182
  19    rs59337126     SD       NA   0.2969   0.2977
  19   rs143077610   GENO      A/A A/ATGCAGTGGGGATAAGGGTATTACT ATGCAGTGGGGATAAGGGTATTACT/ATGCAGTGGGGATAAGGGTATTACT
  19   rs143077610 COUNTS        0        8       32
  19   rs143077610   FREQ        0      0.2      0.8
  19   rs143077610   MEAN       NA   0.6074   0.5629
  19   rs143077610     SD       NA   0.3263   0.3159
  19   rs144726938   GENO      A/A      A/G      G/G
  19   rs144726938 COUNTS        0        5       35
  19   rs144726938   FREQ        0    0.125    0.875
  19   rs144726938   MEAN       NA   0.4248   0.5928
  19   rs144726938     SD       NA   0.2429   0.3205
  19   rs149536835   GENO      C/C C/CAAAAATAAATAAAAATTTTA CAAAAATAAATAAAAATTTTA/CAAAAATAAATAAAAATTTTA
  19   rs149536835 COUNTS        3       11       26
  19   rs149536835   FREQ    0.075    0.275     0.65
  19   rs149536835   MEAN   0.8344   0.5779   0.5389
  19   rs149536835     SD  0.08556   0.3419    0.312
  19    rs10422361   GENO      G/G      G/A      A/A
  19    rs10422361 COUNTS        7       17       16
  19    rs10422361   FREQ    0.175    0.425      0.4
  19    rs10422361   MEAN   0.5763   0.5056   0.6402
  19    rs10422361     SD   0.2881   0.3243   0.3185
  19   rs372188986   GENO    GA/GA     GA/G      G/G
  19   rs372188986 COUNTS        0       10       30
  19   rs372188986   FREQ        0     0.25     0.75
  19   rs372188986   MEAN       NA    0.529   0.5861
  19   rs372188986     SD       NA   0.3612   0.3025
  19    rs79390761   GENO      T/T      T/G      G/G
  19    rs79390761 COUNTS        0        8       32
  19    rs79390761   FREQ        0      0.2      0.8
  19    rs79390761   MEAN       NA   0.6691   0.5475
  19    rs79390761     SD       NA   0.3782   0.2982
  19   rs192011105   GENO      A/A      A/G      G/G
  19   rs192011105 COUNTS        1        8       31
  19   rs192011105   FREQ    0.025      0.2    0.775
  19   rs192011105   MEAN   0.7357   0.6373   0.5496
  19   rs192011105     SD        0   0.3379    0.315
  19   rs367727421   GENO      C/C      C/T      T/T
  19   rs367727421 COUNTS        1        8       31
  19   rs367727421   FREQ    0.025      0.2    0.775
  19   rs367727421   MEAN   0.7357   0.6373   0.5496
  19   rs367727421     SD        0   0.3379    0.315
  19    rs10417568   GENO      G/G      G/A      A/A
  19    rs10417568 COUNTS        3       10       27
  19    rs10417568   FREQ    0.075     0.25    0.675
  19    rs10417568   MEAN   0.7757   0.6093   0.5353
  19    rs10417568     SD   0.1871   0.3607   0.3061
  19    rs10416844   GENO      A/A      A/C      C/C
  19    rs10416844 COUNTS        1        5       34
  19    rs10416844   FREQ    0.025    0.125     0.85
  19    rs10416844   MEAN   0.5598   0.6475    0.561
  19    rs10416844     SD        0   0.2734   0.3266
  19   rs532862172   GENO    TC/TC     TC/T      T/T
  19   rs532862172 COUNTS        0        8       32
  19   rs532862172   FREQ        0      0.2      0.8
  19   rs532862172   MEAN       NA   0.6691   0.5475
  19   rs532862172     SD       NA   0.3782   0.2982
  19   rs574429788   GENO      C/C     C/CA    CA/CA
  19   rs574429788 COUNTS        4       20       16
  19   rs574429788   FREQ      0.1      0.5      0.4
  19   rs574429788   MEAN   0.5331   0.5496   0.6093
  19   rs574429788     SD   0.4221   0.3173   0.3019
  19   rs188389805   GENO      T/T      T/C      C/C
  19   rs188389805 COUNTS        0        6       34
  19   rs188389805   FREQ        0     0.15     0.85
  19   rs188389805   MEAN       NA   0.4121      0.6
  19   rs188389805     SD       NA   0.2195   0.3225
  19   rs139143223   GENO      A/A      A/C      C/C
  19   rs139143223 COUNTS        0       10       30
  19   rs139143223   FREQ        0     0.25     0.75
  19   rs139143223   MEAN       NA   0.5647   0.5742
  19   rs139143223     SD       NA   0.3327   0.3138
  19    rs72127155   GENO    CA/CA     CA/C      C/C
  19    rs72127155 COUNTS        5       27        8
  19    rs72127155   FREQ    0.125    0.675      0.2
  19    rs72127155   MEAN   0.5659   0.5848   0.5316
  19    rs72127155     SD   0.3843   0.3255   0.2642
  19     rs7252435   GENO      G/G      G/C      C/C
  19     rs7252435 COUNTS        2       14       24
  19     rs7252435   FREQ     0.05     0.35      0.6
  19     rs7252435   MEAN    0.639   0.5861   0.5579
  19     rs7252435     SD   0.0927   0.3275   0.3252
  19     rs3834829   GENO      G/G G/GTTCATTCA GTTCATTCA/GTTCATTCA
  19     rs3834829 COUNTS        6       23       11
  19     rs3834829   FREQ     0.15    0.575    0.275
  19     rs3834829   MEAN   0.5308   0.6438   0.4437
  19     rs3834829     SD   0.3982   0.3314   0.1827
  19    rs10411644   GENO      A/A      A/T      T/T
  19    rs10411644 COUNTS        4       15       21
  19    rs10411644   FREQ      0.1    0.375    0.525
  19    rs10411644   MEAN   0.6017    0.449   0.6538
  19    rs10411644     SD   0.3775   0.2964    0.302
  19    rs79203077   GENO      T/T      T/C      C/C
  19    rs79203077 COUNTS        4       15       21
  19    rs79203077   FREQ      0.1    0.375    0.525
  19    rs79203077   MEAN   0.6017    0.449   0.6538
  19    rs79203077     SD   0.3775   0.2964    0.302
  19   rs144020501   GENO      G/G G/GGTGCAGGGCAGC GGTGCAGGGCAGC/GGTGCAGGGCAGC
  19   rs144020501 COUNTS        5       19       16
  19   rs144020501   FREQ    0.125    0.475      0.4
  19   rs144020501   MEAN   0.5172   0.5586   0.6045
  19   rs144020501     SD   0.3776   0.3091   0.3191
  19     rs1678851   GENO      A/A      A/G      G/G
  19     rs1678851 COUNTS        5       19       16
  19     rs1678851   FREQ    0.125    0.475      0.4
  19     rs1678851   MEAN   0.5172   0.5586   0.6045
  19     rs1678851     SD   0.3776   0.3091   0.3191
  19     rs1614324   GENO      T/T      T/C      C/C
  19     rs1614324 COUNTS        5       19       16
  19     rs1614324   FREQ    0.125    0.475      0.4
  19     rs1614324   MEAN   0.5172   0.5586   0.6045
  19     rs1614324     SD   0.3776   0.3091   0.3191
  19      rs778813   GENO      A/A      A/G      G/G
  19      rs778813 COUNTS        5       19       16
  19      rs778813   FREQ    0.125    0.475      0.4
  19      rs778813   MEAN   0.5172   0.5586   0.6045
  19      rs778813     SD   0.3776   0.3091   0.3191
  19   rs187745880   GENO      C/C      C/T      T/T
  19   rs187745880 COUNTS        0        5       35
  19   rs187745880   FREQ        0    0.125    0.875
  19   rs187745880   MEAN       NA   0.3715   0.6004
  19   rs187745880     SD       NA   0.2188   0.3177
  19      rs778812   GENO      T/T      T/C      C/C
  19      rs778812 COUNTS        5       19       16
  19      rs778812   FREQ    0.125    0.475      0.4
  19      rs778812   MEAN   0.5172   0.5586   0.6045
  19      rs778812     SD   0.3776   0.3091   0.3191
  19     rs2436519   GENO      C/C      C/G      G/G
  19     rs2436519 COUNTS        9       16       15
  19     rs2436519   FREQ    0.225      0.4    0.375
  19     rs2436519   MEAN   0.6318   0.4844    0.629
  19     rs2436519     SD   0.3429   0.3051   0.3061
  19     rs4807813   GENO      A/A      A/G      G/G
  19     rs4807813 COUNTS        4       15       21
  19     rs4807813   FREQ      0.1    0.375    0.525
  19     rs4807813   MEAN   0.6017    0.449   0.6538
  19     rs4807813     SD   0.3775   0.2964    0.302
  19     rs4807814   GENO      C/C      C/T      T/T
  19     rs4807814 COUNTS        6       17       17
  19     rs4807814   FREQ     0.15    0.425    0.425
  19     rs4807814   MEAN   0.6082   0.5104   0.6204
  19     rs4807814     SD   0.3251   0.2996   0.3332
  19   rs199921063   GENO      G/G      G/A      A/A
  19   rs199921063 COUNTS        0        4       36
  19   rs199921063   FREQ        0      0.1      0.9
  19   rs199921063   MEAN       NA   0.7422   0.5529
  19   rs199921063     SD       NA   0.1122   0.3245
  19      rs708688   GENO      A/A      A/G      G/G
  19      rs708688 COUNTS        5       19       16
  19      rs708688   FREQ    0.125    0.475      0.4
  19      rs708688   MEAN   0.5172   0.5586   0.6045
  19      rs708688     SD   0.3776   0.3091   0.3191
  19    rs59637174   GENO      A/A      A/G      G/G
  19    rs59637174 COUNTS        5       15       20
  19    rs59637174   FREQ    0.125    0.375      0.5
  19    rs59637174   MEAN   0.5172   0.5097   0.6321
  19    rs59637174     SD   0.3776   0.3285   0.2925
  19      rs708689   GENO      C/C      C/A      A/A
  19      rs708689 COUNTS        5       19       16
  19      rs708689   FREQ    0.125    0.475      0.4
  19      rs708689   MEAN   0.5172   0.5586   0.6045
  19      rs708689     SD   0.3776   0.3091   0.3191
  19   rs139529488   GENO      A/A      A/C      C/C
  19   rs139529488 COUNTS        5       15       20
  19   rs139529488   FREQ    0.125    0.375      0.5
  19   rs139529488   MEAN   0.5172   0.5097   0.6321
  19   rs139529488     SD   0.3776   0.3285   0.2925
  19    rs73554357   GENO      T/T      T/C      C/C
  19    rs73554357 COUNTS        0       10       30
  19    rs73554357   FREQ        0     0.25     0.75
  19    rs73554357   MEAN       NA    0.529   0.5861
  19    rs73554357     SD       NA   0.3612   0.3025
  19     rs3763046   GENO      A/A      A/G      G/G
  19     rs3763046 COUNTS        5       15       20
  19     rs3763046   FREQ    0.125    0.375      0.5
  19     rs3763046   MEAN   0.5172   0.5097   0.6321
  19     rs3763046     SD   0.3776   0.3285   0.2925
  19   rs115287619   GENO      T/T      T/C      C/C
  19   rs115287619 COUNTS        0       13       27
  19   rs115287619   FREQ        0    0.325    0.675
  19   rs115287619   MEAN       NA    0.454   0.6285
  19   rs115287619     SD       NA   0.3083   0.3066
  19    rs73554359   GENO      C/C      C/T      T/T
  19    rs73554359 COUNTS        1       13       26
  19    rs73554359   FREQ    0.025    0.325     0.65
  19    rs73554359   MEAN   0.1627   0.6203   0.5633
  19    rs73554359     SD        0   0.3388   0.3017
  19    rs61731573   GENO      T/T      T/C      C/C
  19    rs61731573 COUNTS        0       10       30
  19    rs61731573   FREQ        0     0.25     0.75
  19    rs61731573   MEAN       NA    0.529   0.5861
  19    rs61731573     SD       NA   0.3612   0.3025
  19    rs71934499   GENO      G/G    G/GGT  GGT/GGT
  19    rs71934499 COUNTS        5       19       16
  19    rs71934499   FREQ    0.125    0.475      0.4
  19    rs71934499   MEAN   0.5172   0.5586   0.6045
  19    rs71934499     SD   0.3776   0.3091   0.3191
  19    rs34182948   GENO    GT/GT     GT/G      G/G
  19    rs34182948 COUNTS        5       15       20
  19    rs34182948   FREQ    0.125    0.375      0.5
  19    rs34182948   MEAN   0.5172   0.5097   0.6321
  19    rs34182948     SD   0.3776   0.3285   0.2925
  19    rs28523462   GENO      A/A      A/G      G/G
  19    rs28523462 COUNTS        4       15       21
  19    rs28523462   FREQ      0.1    0.375    0.525
  19    rs28523462   MEAN   0.6017    0.449   0.6538
  19    rs28523462     SD   0.3775   0.2964    0.302
  19   rs115240543   GENO      T/T      T/C      C/C
  19   rs115240543 COUNTS        0        4       36
  19   rs115240543   FREQ        0      0.1      0.9
  19   rs115240543   MEAN       NA    0.335   0.5981
  19   rs115240543     SD       NA   0.2018   0.3154
  19    rs28416984   GENO      T/T      T/C      C/C
  19    rs28416984 COUNTS        4       15       21
  19    rs28416984   FREQ      0.1    0.375    0.525
  19    rs28416984   MEAN   0.6017    0.449   0.6538
  19    rs28416984     SD   0.3775   0.2964    0.302
  19    rs28481711   GENO      C/C      C/T      T/T
  19    rs28481711 COUNTS        5       15       20
  19    rs28481711   FREQ    0.125    0.375      0.5
  19    rs28481711   MEAN   0.5172   0.5097   0.6321
  19    rs28481711     SD   0.3776   0.3285   0.2925
  19    rs28724571   GENO      A/A      A/G      G/G
  19    rs28724571 COUNTS        4       15       21
  19    rs28724571   FREQ      0.1    0.375    0.525
  19    rs28724571   MEAN   0.6017    0.449   0.6538
  19    rs28724571     SD   0.3775   0.2964    0.302
  19     rs6510859   GENO      C/C      C/T      T/T
  19     rs6510859 COUNTS        3       19       18
  19     rs6510859   FREQ    0.075    0.475     0.45
  19     rs6510859   MEAN   0.3529   0.5559    0.625
  19     rs6510859     SD    0.207   0.3149   0.3238
  19   rs190173225   GENO      A/A      A/G      G/G
  19   rs190173225 COUNTS        4       15       21
  19   rs190173225   FREQ      0.1    0.375    0.525
  19   rs190173225   MEAN   0.6017    0.449   0.6538
  19   rs190173225     SD   0.3775   0.2964    0.302
  19   rs144970486   GENO      A/A      A/T      T/T
  19   rs144970486 COUNTS        0        6       34
  19   rs144970486   FREQ        0     0.15     0.85
  19   rs144970486   MEAN       NA   0.4121      0.6
  19   rs144970486     SD       NA   0.2195   0.3225
  19     rs1379868   GENO      G/G      G/A      A/A
  19     rs1379868 COUNTS        3       12       25
  19     rs1379868   FREQ    0.075      0.3    0.625
  19     rs1379868   MEAN   0.7757   0.5892    0.539
  19     rs1379868     SD   0.1871   0.3096   0.3274
  19     rs8106995   GENO      C/C      C/T      T/T
  19     rs8106995 COUNTS        4       13       23
  19     rs8106995   FREQ      0.1    0.325    0.575
  19     rs8106995   MEAN   0.7657   0.5907   0.5274
  19     rs8106995     SD    0.154   0.2963   0.3389
  19     rs1622498   GENO      T/T      T/A      A/A
  19     rs1622498 COUNTS        0        8       32
  19     rs1622498   FREQ        0      0.2      0.8
  19     rs1622498   MEAN       NA   0.6524   0.5517
  19     rs1622498     SD       NA   0.3394   0.3101
  19   rs143772327   GENO      G/G      G/C      C/C
  19   rs143772327 COUNTS        5       15       20
  19   rs143772327   FREQ    0.125    0.375      0.5
  19   rs143772327   MEAN   0.5172   0.5097   0.6321
  19   rs143772327     SD   0.3776   0.3285   0.2925
  19   rs151082251   GENO      C/C      C/G      G/G
  19   rs151082251 COUNTS        5       15       20
  19   rs151082251   FREQ    0.125    0.375      0.5
  19   rs151082251   MEAN   0.5172   0.5097   0.6321
  19   rs151082251     SD   0.3776   0.3285   0.2925
  19    rs76231074   GENO      A/A      A/G      G/G
  19    rs76231074 COUNTS        5       15       20
  19    rs76231074   FREQ    0.125    0.375      0.5
  19    rs76231074   MEAN   0.5172   0.5097   0.6321
  19    rs76231074     SD   0.3776   0.3285   0.2925
  19   rs115043339   GENO      T/T      T/C      C/C
  19   rs115043339 COUNTS        0       10       30
  19   rs115043339   FREQ        0     0.25     0.75
  19   rs115043339   MEAN       NA   0.5647   0.5742
  19   rs115043339     SD       NA   0.3327   0.3138
  19   rs114355552   GENO      T/T      T/G      G/G
  19   rs114355552 COUNTS        5       15       20
  19   rs114355552   FREQ    0.125    0.375      0.5
  19   rs114355552   MEAN   0.5172   0.5097   0.6321
  19   rs114355552     SD   0.3776   0.3285   0.2925
  19    rs10775589   GENO      G/G      G/C      C/C
  19    rs10775589 COUNTS        4       13       23
  19    rs10775589   FREQ      0.1    0.325    0.575
  19    rs10775589   MEAN   0.7657   0.5907   0.5274
  19    rs10775589     SD    0.154   0.2963   0.3389
  19   rs112836591   GENO      T/T     T/TG    TG/TG
  19   rs112836591 COUNTS        1       13       26
  19   rs112836591   FREQ    0.025    0.325     0.65
  19   rs112836591   MEAN   0.1627   0.6203   0.5633
  19   rs112836591     SD        0   0.3388   0.3017
  19   rs113189876   GENO      C/C      C/G      G/G
  19   rs113189876 COUNTS        6       16       18
  19   rs113189876   FREQ     0.15      0.4     0.45
  19   rs113189876   MEAN   0.4441   0.5893   0.5988
  19   rs113189876     SD   0.3823   0.3265   0.2876
  19      rs778811   GENO      T/T      T/G      G/G
  19      rs778811 COUNTS        3       13       24
  19      rs778811   FREQ    0.075    0.325      0.6
  19      rs778811   MEAN   0.7757   0.6242   0.5179
  19      rs778811     SD   0.1871   0.3222   0.3167
  19    rs10853991   GENO      G/G      G/A      A/A
  19    rs10853991 COUNTS        1       12       27
  19    rs10853991   FREQ    0.025      0.3    0.675
  19    rs10853991   MEAN   0.1627   0.5849   0.5811
  19    rs10853991     SD        0   0.3278     0.31
  19      rs778810   GENO      A/A      A/G      G/G
  19      rs778810 COUNTS        3       11       26
  19      rs778810   FREQ    0.075    0.275     0.65
  19      rs778810   MEAN    0.642   0.5286    0.582
  19      rs778810     SD  0.08535   0.2836   0.3461
  19   rs148112183   GENO      C/C C/CCCCAGCGTCTCCCTGTCCGCACTGAT CCCCAGCGTCTCCCTGTCCGCACTGAT/CCCCAGCGTCTCCCTGTCCGCACTGAT
  19   rs148112183 COUNTS        3       11       26
  19   rs148112183   FREQ    0.075    0.275     0.65
  19   rs148112183   MEAN    0.642   0.5286    0.582
  19   rs148112183     SD  0.08535   0.2836   0.3461
  19     rs8100656   GENO      C/C      C/A      A/A
  19     rs8100656 COUNTS        6       16       18
  19     rs8100656   FREQ     0.15      0.4     0.45
  19     rs8100656   MEAN   0.4441   0.5893   0.5988
  19     rs8100656     SD   0.3823   0.3265   0.2876
  19    rs11666494   GENO      G/G      G/A      A/A
  19    rs11666494 COUNTS        2       10       28
  19    rs11666494   FREQ     0.05     0.25      0.7
  19    rs11666494   MEAN   0.6555   0.4964   0.5928
  19    rs11666494     SD   0.1161   0.2825   0.3354
  19    rs73920067   GENO      G/G      G/C      C/C
  19    rs73920067 COUNTS        0        5       35
  19    rs73920067   FREQ        0    0.125    0.875
  19    rs73920067   MEAN       NA   0.6199   0.5649
  19    rs73920067     SD       NA   0.3668   0.3116
  19      rs778809   GENO      G/G      G/A      A/A
  19      rs778809 COUNTS        8       18       14
  19      rs778809   FREQ      0.2     0.45     0.35
  19      rs778809   MEAN   0.6242   0.5187   0.6102
  19      rs778809     SD    0.278   0.3317   0.3219
  19   rs111912575   GENO      A/A      A/G      G/G
  19   rs111912575 COUNTS        1       13       26
  19   rs111912575   FREQ    0.025    0.325     0.65
  19   rs111912575   MEAN   0.1627   0.6203   0.5633
  19   rs111912575     SD        0   0.3388   0.3017
  19   rs181778413   GENO      T/T      T/C      C/C
  19   rs181778413 COUNTS        0       11       29
  19   rs181778413   FREQ        0    0.275    0.725
  19   rs181778413   MEAN       NA   0.5205   0.5913
  19   rs181778413     SD       NA    0.348   0.3048
  19    rs35845041   GENO      A/A      A/G      G/G
  19    rs35845041 COUNTS        2       10       28
  19    rs35845041   FREQ     0.05     0.25      0.7
  19    rs35845041   MEAN   0.6555   0.4964   0.5928
  19    rs35845041     SD   0.1161   0.2825   0.3354
  19    rs12986368   GENO      T/T      T/C      C/C
  19    rs12986368 COUNTS        2       10       28
  19    rs12986368   FREQ     0.05     0.25      0.7
  19    rs12986368   MEAN   0.6555   0.4964   0.5928
  19    rs12986368     SD   0.1161   0.2825   0.3354
  19      rs778806   GENO      T/T      T/C      C/C
  19      rs778806 COUNTS        0        8       32
  19      rs778806   FREQ        0      0.2      0.8
  19      rs778806   MEAN       NA   0.6524   0.5517
  19      rs778806     SD       NA   0.3394   0.3101
  19   rs116794036   GENO      T/T      T/C      C/C
  19   rs116794036 COUNTS        0        4       36
  19   rs116794036   FREQ        0      0.1      0.9
  19   rs116794036   MEAN       NA   0.8237   0.5438
  19   rs116794036     SD       NA   0.1535   0.3162
  19    rs61740561   GENO      C/C      C/G      G/G
  19    rs61740561 COUNTS        1       13       26
  19    rs61740561   FREQ    0.025    0.325     0.65
  19    rs61740561   MEAN   0.1627   0.6203   0.5633
  19    rs61740561     SD        0   0.3388   0.3017
  19   rs112313064   GENO      T/T      T/C      C/C
  19   rs112313064 COUNTS        3       11       26
  19   rs112313064   FREQ    0.075    0.275     0.65
  19   rs112313064   MEAN    0.642   0.5286    0.582
  19   rs112313064     SD  0.08535   0.2836   0.3461
  19    rs17855739   GENO      T/T      T/C      C/C
  19    rs17855739 COUNTS        6       16       18
  19    rs17855739   FREQ     0.15      0.4     0.45
  19    rs17855739   MEAN   0.4441   0.5893   0.5988
  19    rs17855739     SD   0.3823   0.3265   0.2876
  19    rs79359759   GENO      G/G      G/A      A/A
  19    rs79359759 COUNTS        0        5       35
  19    rs79359759   FREQ        0    0.125    0.875
  19    rs79359759   MEAN       NA   0.6199   0.5649
  19    rs79359759     SD       NA   0.3668   0.3116
  19      rs778805   GENO      G/G      G/A      A/A
  19      rs778805 COUNTS        8       16       16
  19      rs778805   FREQ      0.2      0.4      0.4
  19      rs778805   MEAN   0.6242   0.5043   0.6132
  19      rs778805     SD    0.278   0.3084   0.3427
  19     rs9807877   GENO      C/C      C/A      A/A
  19     rs9807877 COUNTS        6       17       17
  19     rs9807877   FREQ     0.15    0.425    0.425
  19     rs9807877   MEAN   0.6082   0.5104   0.6204
  19     rs9807877     SD   0.3251   0.2996   0.3332
  19     rs3916080   GENO      A/A      A/C      C/C
  19     rs3916080 COUNTS        0        4       36
  19     rs3916080   FREQ        0      0.1      0.9
  19     rs3916080   MEAN       NA   0.8237   0.5438
  19     rs3916080     SD       NA   0.1535   0.3162
  19    rs73536616   GENO      G/G      G/A      A/A
  19    rs73536616 COUNTS        1       13       26
  19    rs73536616   FREQ    0.025    0.325     0.65
  19    rs73536616   MEAN   0.1627   0.6203   0.5633
  19    rs73536616     SD        0   0.3388   0.3017
  19     rs3859563   GENO      T/T      T/C      C/C
  19     rs3859563 COUNTS        4       14       22
  19     rs3859563   FREQ      0.1     0.35     0.55
  19     rs3859563   MEAN    0.635   0.6029   0.5405
  19     rs3859563     SD   0.3202   0.3228   0.3191
  19    rs10420107   GENO      G/G      G/A      A/A
  19    rs10420107 COUNTS        8       16       16
  19    rs10420107   FREQ      0.2      0.4      0.4
  19    rs10420107   MEAN   0.6242   0.5043   0.6132
  19    rs10420107     SD    0.278   0.3084   0.3427
  19   rs111342270   GENO      T/T      T/C      C/C
  19   rs111342270 COUNTS        1       13       26
  19   rs111342270   FREQ    0.025    0.325     0.65
  19   rs111342270   MEAN   0.1627   0.6203   0.5633
  19   rs111342270     SD        0   0.3388   0.3017
  19   rs112641207   GENO      A/A      A/G      G/G
  19   rs112641207 COUNTS        1       13       26
  19   rs112641207   FREQ    0.025    0.325     0.65
  19   rs112641207   MEAN   0.1627   0.6203   0.5633
  19   rs112641207     SD        0   0.3388   0.3017
  19    rs10402728   GENO      T/T      T/C      C/C
  19    rs10402728 COUNTS        2       14       24
  19    rs10402728   FREQ     0.05     0.35      0.6
  19    rs10402728   MEAN   0.4462   0.6203    0.554
  19    rs10402728     SD    0.401   0.3257   0.3121
  19   rs113769774   GENO      A/A      A/C      C/C
  19   rs113769774 COUNTS        1       13       26
  19   rs113769774   FREQ    0.025    0.325     0.65
  19   rs113769774   MEAN   0.1627   0.6203   0.5633
  19   rs113769774     SD        0   0.3388   0.3017
  19    rs73536626   GENO      A/A      A/T      T/T
  19    rs73536626 COUNTS        1       13       26
  19    rs73536626   FREQ    0.025    0.325     0.65
  19    rs73536626   MEAN   0.1627   0.6203   0.5633
  19    rs73536626     SD        0   0.3388   0.3017
  19    rs34940903   GENO      T/T      T/C      C/C
  19    rs34940903 COUNTS        2       10       28
  19    rs34940903   FREQ     0.05     0.25      0.7
  19    rs34940903   MEAN   0.6555   0.4964   0.5928
  19    rs34940903     SD   0.1161   0.2825   0.3354
  19    rs80053250   GENO      T/T      T/C      C/C
  19    rs80053250 COUNTS        1       13       26
  19    rs80053250   FREQ    0.025    0.325     0.65
  19    rs80053250   MEAN   0.1627   0.6203   0.5633
  19    rs80053250     SD        0   0.3388   0.3017
  19   rs113180603   GENO      A/A      A/G      G/G
  19   rs113180603 COUNTS        1       13       26
  19   rs113180603   FREQ    0.025    0.325     0.65
  19   rs113180603   MEAN   0.1627   0.6203   0.5633
  19   rs113180603     SD        0   0.3388   0.3017
  19    rs11305548   GENO      G/G     G/GA    GA/GA
  19    rs11305548 COUNTS        3       14       23
  19    rs11305548   FREQ    0.075     0.35    0.575
  19    rs11305548   MEAN   0.7757   0.5391   0.5651
  19    rs11305548     SD   0.1871   0.3344   0.3153
  19    rs73536629   GENO      G/G      G/A      A/A
  19    rs73536629 COUNTS        1       13       26
  19    rs73536629   FREQ    0.025    0.325     0.65
  19    rs73536629   MEAN   0.1627   0.6203   0.5633
  19    rs73536629     SD        0   0.3388   0.3017
  19    rs17271883   GENO      C/C      C/T      T/T
  19    rs17271883 COUNTS        8       16       16
  19    rs17271883   FREQ      0.2      0.4      0.4
  19    rs17271883   MEAN   0.6242   0.5043   0.6132
  19    rs17271883     SD    0.278   0.3084   0.3427
  19    rs10403115   GENO      A/A      A/C      C/C
  19    rs10403115 COUNTS        0        7       33
  19    rs10403115   FREQ        0    0.175    0.825
  19    rs10403115   MEAN       NA   0.5881   0.5683
  19    rs10403115     SD       NA   0.3669   0.3083
  19     rs5826905   GENO    CA/CA     CA/C      C/C
  19     rs5826905 COUNTS        2       10       28
  19     rs5826905   FREQ     0.05     0.25      0.7
  19     rs5826905   MEAN   0.6555   0.4964   0.5928
  19     rs5826905     SD   0.1161   0.2825   0.3354
  19   rs149138148   GENO      T/T      T/C      C/C
  19   rs149138148 COUNTS        0        6       34
  19   rs149138148   FREQ        0     0.15     0.85
  19   rs149138148   MEAN       NA   0.4121      0.6
  19   rs149138148     SD       NA   0.2195   0.3225
  19    rs12019136   GENO      A/A      A/G      G/G
  19    rs12019136 COUNTS        6       16       18
  19    rs12019136   FREQ     0.15      0.4     0.45
  19    rs12019136   MEAN   0.4441   0.5893   0.5988
  19    rs12019136     SD   0.3823   0.3265   0.2876
  19   rs146989239   GENO      T/T      T/C      C/C
  19   rs146989239 COUNTS        0       15       25
  19   rs146989239   FREQ        0    0.375    0.625
  19   rs146989239   MEAN       NA   0.5176   0.6043
  19   rs146989239     SD       NA   0.3334   0.3046
  19   rs139999431   GENO      C/C C/CTTTTCTTTTCTTTTG CTTTTCTTTTCTTTTG/CTTTTCTTTTCTTTTG
  19   rs139999431 COUNTS        2        7       31
  19   rs139999431   FREQ     0.05    0.175    0.775
  19   rs139999431   MEAN   0.8872   0.6722   0.5288
  19   rs139999431     SD   0.2227   0.3161   0.3096
  19   rs145275499   GENO      A/A  A/AAAAT AAAAT/AAAAT
  19   rs145275499 COUNTS        3       14       23
  19   rs145275499   FREQ    0.075     0.35    0.575
  19   rs145275499   MEAN   0.7757   0.5912   0.5334
  19   rs145275499     SD   0.1871   0.3308   0.3159
  19     rs1678849   GENO      G/G      G/A      A/A
  19     rs1678849 COUNTS        2       13       25
  19     rs1678849   FREQ     0.05    0.325    0.625
  19     rs1678849   MEAN   0.4462   0.6115   0.5612
  19     rs1678849     SD    0.401   0.3372   0.3077
  19    rs60383067   GENO      C/C      C/T      T/T
  19    rs60383067 COUNTS        2       10       28
  19    rs60383067   FREQ     0.05     0.25      0.7
  19    rs60383067   MEAN   0.6555   0.4964   0.5928
  19    rs60383067     SD   0.1161   0.2825   0.3354
  19    rs35222081   GENO      T/T      T/C      C/C
  19    rs35222081 COUNTS        2       10       28
  19    rs35222081   FREQ     0.05     0.25      0.7
  19    rs35222081   MEAN   0.6555   0.4964   0.5928
  19    rs35222081     SD   0.1161   0.2825   0.3354
  19     rs8101385   GENO      C/C      C/T      T/T
  19     rs8101385 COUNTS        8       20       12
  19     rs8101385   FREQ      0.2      0.5      0.3
  19     rs8101385   MEAN   0.6226   0.6011   0.4892
  19     rs8101385     SD   0.2322    0.315   0.3655
  19    rs73920069   GENO      T/T      T/C      C/C
  19    rs73920069 COUNTS        0        5       35
  19    rs73920069   FREQ        0    0.125    0.875
  19    rs73920069   MEAN       NA   0.6199   0.5649
  19    rs73920069     SD       NA   0.3668   0.3116
  19     rs3760776   GENO      G/G      G/A      A/A
  19     rs3760776 COUNTS        7       21       12
  19     rs3760776   FREQ    0.175    0.525      0.3
  19     rs3760776   MEAN   0.6064   0.6075   0.4892
  19     rs3760776     SD   0.2459   0.3085   0.3655
  19      rs708686   GENO      C/C      C/T      T/T
  19      rs708686 COUNTS        2       11       27
  19      rs708686   FREQ     0.05    0.275    0.675
  19      rs708686   MEAN   0.6555   0.5176   0.5877
  19      rs708686     SD   0.1161   0.2771   0.3407
  19    rs10409772   GENO      C/C      C/A      A/A
  19    rs10409772 COUNTS        7       19       14
  19    rs10409772   FREQ    0.175    0.475     0.35
  19    rs10409772   MEAN   0.6064    0.579   0.5448
  19    rs10409772     SD   0.2459   0.3063   0.3702
  19   rs371330919   GENO      A/A    A/ATT  ATT/ATT
  19   rs371330919 COUNTS        2       15       23
  19   rs371330919   FREQ     0.05    0.375    0.575
  19   rs371330919   MEAN   0.1686    0.695   0.5265
  19   rs371330919     SD 0.008372    0.309   0.2951
  19     rs3760775   GENO      T/T      T/G      G/G
  19     rs3760775 COUNTS        2       15       23
  19     rs3760775   FREQ     0.05    0.375    0.575
  19     rs3760775   MEAN   0.1686   0.6848   0.5332
  19     rs3760775     SD 0.008372   0.3046   0.3017
  19     rs3760774   GENO      C/C      C/T      T/T
  19     rs3760774 COUNTS        2       10       28
  19     rs3760774   FREQ     0.05     0.25      0.7
  19     rs3760774   MEAN   0.6555   0.4964   0.5928
  19     rs3760774     SD   0.1161   0.2825   0.3354
  19     rs3760771   GENO      A/A      A/C      C/C
  19     rs3760771 COUNTS        2        9       29
  19     rs3760771   FREQ     0.05    0.225    0.725
  19     rs3760771   MEAN   0.6555   0.5128   0.5844
  19     rs3760771     SD   0.1161   0.2946   0.3325
  19    rs12982233   GENO      T/T      T/A      A/A
  19    rs12982233 COUNTS        2       10       28
  19    rs12982233   FREQ     0.05     0.25      0.7
  19    rs12982233   MEAN   0.6555   0.4964   0.5928
  19    rs12982233     SD   0.1161   0.2825   0.3354
  19    rs28381973   GENO      C/C      C/A      A/A
  19    rs28381973 COUNTS        0       19       21
  19    rs28381973   FREQ        0    0.475    0.525
  19    rs28381973   MEAN       NA   0.5511   0.5905
  19    rs28381973     SD       NA   0.3422   0.2941
  19    rs28742595   GENO      T/T      T/C      C/C
  19    rs28742595 COUNTS        0        8       32
  19    rs28742595   FREQ        0      0.2      0.8
  19    rs28742595   MEAN       NA   0.4244   0.6087
  19    rs28742595     SD       NA   0.1963   0.3295
  19      rs874232   GENO      C/C      C/T      T/T
  19      rs874232 COUNTS        2       15       23
  19      rs874232   FREQ     0.05    0.375    0.575
  19      rs874232   MEAN   0.1686   0.6848   0.5332
  19      rs874232     SD 0.008372   0.3046   0.3017
  19    rs28381969   GENO      A/A      A/G      G/G
  19    rs28381969 COUNTS        0        4       36
  19    rs28381969   FREQ        0      0.1      0.9
  19    rs28381969   MEAN       NA    0.335   0.5981
  19    rs28381969     SD       NA   0.2018   0.3154
  19   rs139326855   GENO      C/C      C/T      T/T
  19   rs139326855 COUNTS        0        5       35
  19   rs139326855   FREQ        0    0.125    0.875
  19   rs139326855   MEAN       NA   0.7497   0.5464
  19   rs139326855     SD       NA   0.3498   0.3059
  19   rs137909900   GENO      T/T      T/C      C/C
  19   rs137909900 COUNTS        0        4       36
  19   rs137909900   FREQ        0      0.1      0.9
  19   rs137909900   MEAN       NA   0.7826   0.5484
  19   rs137909900     SD       NA   0.4173   0.2992
  19   rs144569478   GENO      T/T      T/C      C/C
  19   rs144569478 COUNTS        0       17       23
  19   rs144569478   FREQ        0    0.425    0.575
  19   rs144569478   MEAN       NA   0.5313   0.6017
  19   rs144569478     SD       NA    0.353   0.2869
  19     rs3745635   GENO      T/T      T/C      C/C
  19     rs3745635 COUNTS        2       15       23
  19     rs3745635   FREQ     0.05    0.375    0.575
  19     rs3745635   MEAN   0.1686   0.6848   0.5332
  19     rs3745635     SD 0.008372   0.3046   0.3017
  19    rs28362463   GENO      T/T      T/C      C/C
  19    rs28362463 COUNTS        0       17       23
  19    rs28362463   FREQ        0    0.425    0.575
  19    rs28362463   MEAN       NA   0.5313   0.6017
  19    rs28362463     SD       NA    0.353   0.2869
  19      rs778986   GENO      A/A      A/G      G/G
  19      rs778986 COUNTS        0        7       33
  19      rs778986   FREQ        0    0.175    0.825
  19      rs778986   MEAN       NA   0.5941   0.5671
  19      rs778986     SD       NA   0.2511   0.3293
  19      rs812936   GENO      G/G      G/A      A/A
  19      rs812936 COUNTS        0        7       33
  19      rs812936   FREQ        0    0.175    0.825
  19      rs812936   MEAN       NA   0.5941   0.5671
  19      rs812936     SD       NA   0.2511   0.3293
  19    rs28362459   GENO      C/C      C/A      A/A
  19    rs28362459 COUNTS        2       15       23
  19    rs28362459   FREQ     0.05    0.375    0.575
  19    rs28362459   MEAN   0.1686   0.6848   0.5332
  19    rs28362459     SD 0.008372   0.3046   0.3017
  19    rs28362458   GENO      T/T      T/C      C/C
  19    rs28362458 COUNTS        0       17       23
  19    rs28362458   FREQ        0    0.425    0.575
  19    rs28362458   MEAN       NA   0.5313   0.6017
  19    rs28362458     SD       NA    0.353   0.2869
  19    rs11668191   GENO      A/A      A/G      G/G
  19    rs11668191 COUNTS        0        4       36
  19    rs11668191   FREQ        0      0.1      0.9
  19    rs11668191   MEAN       NA   0.8237   0.5438
  19    rs11668191     SD       NA   0.1535   0.3162
  19      rs778987   GENO      A/A      A/G      G/G
  19      rs778987 COUNTS        3       16       21
  19      rs778987   FREQ    0.075      0.4    0.525
  19      rs778987   MEAN   0.5545   0.5373   0.6005
  19      rs778987     SD   0.1933   0.2824   0.3567
  19     rs4807816   GENO      G/G      G/A      A/A
  19     rs4807816 COUNTS        2       10       28
  19     rs4807816   FREQ     0.05     0.25      0.7
  19     rs4807816   MEAN   0.6555   0.4964   0.5928
  19     rs4807816     SD   0.1161   0.2825   0.3354
  19     rs4807052   GENO      T/T      T/C      C/C
  19     rs4807052 COUNTS        2       10       28
  19     rs4807052   FREQ     0.05     0.25      0.7
  19     rs4807052   MEAN   0.6555   0.4964   0.5928
  19     rs4807052     SD   0.1161   0.2825   0.3354
  19   rs537757549   GENO AAAAT/AAAAT  AAAAT/A      A/A
  19   rs537757549 COUNTS        0       12       28
  19   rs537757549   FREQ        0      0.3      0.7
  19   rs537757549   MEAN       NA   0.5878    0.565
  19   rs537757549     SD       NA     0.28   0.3325
  19      rs809646   GENO      C/C      C/T      T/T
  19      rs809646 COUNTS        0        6       34
  19      rs809646   FREQ        0     0.15     0.85
  19      rs809646   MEAN       NA   0.6794   0.5528
  19      rs809646     SD       NA   0.3429   0.3106
  19     rs2561796   GENO      A/A      A/C      C/C
  19     rs2561796 COUNTS        0        6       34
  19     rs2561796   FREQ        0     0.15     0.85
  19     rs2561796   MEAN       NA   0.6794   0.5528
  19     rs2561796     SD       NA   0.3429   0.3106
  19     rs2637193   GENO      T/T      T/C      C/C
  19     rs2637193 COUNTS        0        6       34
  19     rs2637193   FREQ        0     0.15     0.85
  19     rs2637193   MEAN       NA   0.6794   0.5528
  19     rs2637193     SD       NA   0.3429   0.3106
  19   rs554274438   GENO    CA/CA     CA/C      C/C
  19   rs554274438 COUNTS        1       19       20
  19   rs554274438   FREQ    0.025    0.475      0.5
  19   rs554274438   MEAN    0.615    0.568   0.5733
  19   rs554274438     SD        0   0.3406   0.3046
  19     rs2608892   GENO      C/C      C/T      T/T
  19     rs2608892 COUNTS        0        6       34
  19     rs2608892   FREQ        0     0.15     0.85
  19     rs2608892   MEAN       NA   0.6794   0.5528
  19     rs2608892     SD       NA   0.3429   0.3106
  19     rs2608893   GENO      A/A      A/G      G/G
  19     rs2608893 COUNTS        0        6       34
  19     rs2608893   FREQ        0     0.15     0.85
  19     rs2608893   MEAN       NA   0.6794   0.5528
  19     rs2608893     SD       NA   0.3429   0.3106
  19     rs2637194   GENO      T/T      T/C      C/C
  19     rs2637194 COUNTS        0        6       34
  19     rs2637194   FREQ        0     0.15     0.85
  19     rs2637194   MEAN       NA   0.6794   0.5528
  19     rs2637194     SD       NA   0.3429   0.3106
  19     rs2637195   GENO      T/T      T/C      C/C
  19     rs2637195 COUNTS        0        6       34
  19     rs2637195   FREQ        0     0.15     0.85
  19     rs2637195   MEAN       NA   0.6794   0.5528
  19     rs2637195     SD       NA   0.3429   0.3106
  19     rs2608894   GENO      T/T      T/C      C/C
  19     rs2608894 COUNTS        0        6       34
  19     rs2608894   FREQ        0     0.15     0.85
  19     rs2608894   MEAN       NA   0.6344   0.5608
  19     rs2608894     SD       NA   0.2491   0.3263
  19    rs28742591   GENO      A/A     A/AG    AG/AG
  19    rs28742591 COUNTS        1       13       26
  19    rs28742591   FREQ    0.025    0.325     0.65
  19    rs28742591   MEAN   0.3486   0.6137   0.5594
  19    rs28742591     SD        0   0.3357   0.3114
  19    rs28742588   GENO      C/C      C/T      T/T
  19    rs28742588 COUNTS        0        4       36
  19    rs28742588   FREQ        0      0.1      0.9
  19    rs28742588   MEAN       NA   0.3772   0.5934
  19    rs28742588     SD       NA   0.2522   0.3159
  19    rs28742587   GENO      T/T      T/C      C/C
  19    rs28742587 COUNTS        7       23       10
  19    rs28742587   FREQ    0.175    0.575     0.25
  19    rs28742587   MEAN   0.4617   0.5976   0.5897
  19    rs28742587     SD   0.3638   0.3156   0.2913
  19    rs28362447   GENO      G/G      G/C      C/C
  19    rs28362447 COUNTS        0       16       24
  19    rs28362447   FREQ        0      0.4      0.6
  19    rs28362447   MEAN       NA   0.5237   0.6039
  19    rs28362447     SD       NA    0.323   0.3111
  19    rs28362446   GENO      C/C      C/G      G/G
  19    rs28362446 COUNTS        0        4       36
  19    rs28362446   FREQ        0      0.1      0.9
  19    rs28362446   MEAN       NA   0.3772   0.5934
  19    rs28362446     SD       NA   0.2522   0.3159
  19    rs73920070   GENO      A/A      A/G      G/G
  19    rs73920070 COUNTS        0        6       34
  19    rs73920070   FREQ        0     0.15     0.85
  19    rs73920070   MEAN       NA   0.5465   0.5763
  19    rs73920070     SD       NA   0.3742   0.3088
  19     rs2306969   GENO      A/A      A/G      G/G
  19     rs2306969 COUNTS        1       15       24
  19     rs2306969   FREQ    0.025    0.375      0.6
  19     rs2306969   MEAN   0.3399   0.5632   0.5868
  19     rs2306969     SD        0   0.3247   0.3173
  19    rs28362437   GENO      T/T      T/C      C/C
  19    rs28362437 COUNTS        0       16       24
  19    rs28362437   FREQ        0      0.4      0.6
  19    rs28362437   MEAN       NA    0.554   0.5837
  19    rs28362437     SD       NA   0.2948   0.3323
  19    rs10406157   GENO      T/T      T/C      C/C
  19    rs10406157 COUNTS        0       12       28
  19    rs10406157   FREQ        0      0.3      0.7
  19    rs10406157   MEAN       NA   0.6337   0.5453
  19    rs10406157     SD       NA   0.3355   0.3072
  19    rs10405209   GENO      G/G      G/A      A/A
  19    rs10405209 COUNTS        9       21       10
  19    rs10405209   FREQ    0.225    0.525     0.25
  19    rs10405209   MEAN   0.4902   0.6198   0.5445
  19    rs10405209     SD   0.3359   0.2786   0.3773
  19    rs28742581   GENO      A/A     A/AT    AT/AT
  19    rs28742581 COUNTS        6       23       11
  19    rs28742581   FREQ     0.15    0.575    0.275
  19    rs28742581   MEAN   0.6681   0.5748    0.513
  19    rs28742581     SD   0.3527   0.3099     0.32
  19     rs4807817   GENO      C/C      C/A      A/A
  19     rs4807817 COUNTS        8       22       10
  19     rs4807817   FREQ      0.2     0.55     0.25
  19     rs4807817   MEAN   0.4798   0.5935   0.5977
  19     rs4807817     SD   0.3576   0.2912   0.3484
  19    rs11671428   GENO      A/A      A/C      C/C
  19    rs11671428 COUNTS        1        6       33
  19    rs11671428   FREQ    0.025     0.15    0.825
  19    rs11671428   MEAN   0.7376   0.5548   0.5699
  19    rs11671428     SD        0   0.3493   0.3169
  19    rs10418972   GENO      T/T      T/C      C/C
  19    rs10418972 COUNTS        5       20       15
  19    rs10418972   FREQ    0.125      0.5    0.375
  19    rs10418972   MEAN   0.6677   0.5064   0.6271
  19    rs10418972     SD   0.3264   0.3087   0.3205
  19     rs4807818   GENO      T/T      T/G      G/G
  19     rs4807818 COUNTS        5       22       13
  19     rs4807818   FREQ    0.125     0.55    0.325
  19     rs4807818   MEAN   0.5594   0.6045   0.5212
  19     rs4807818     SD   0.2381   0.3286   0.3291
  19     rs4807819   GENO      A/A      A/C      C/C
  19     rs4807819 COUNTS        5       22       13
  19     rs4807819   FREQ    0.125     0.55    0.325
  19     rs4807819   MEAN   0.5594   0.6045   0.5212
  19     rs4807819     SD   0.2381   0.3286   0.3291
  19    rs35082514   GENO      C/C     C/CT    CT/CT
  19    rs35082514 COUNTS        6       21       13
  19    rs35082514   FREQ     0.15    0.525    0.325
  19    rs35082514   MEAN   0.5777   0.5608   0.5868
  19    rs35082514     SD   0.2293   0.3392    0.327
  19    rs11671528   GENO      C/C      C/T      T/T
  19    rs11671528 COUNTS        0       10       30
  19    rs11671528   FREQ        0     0.25     0.75
  19    rs11671528   MEAN       NA   0.5615   0.5753
  19    rs11671528     SD       NA   0.3653   0.3023
  19    rs34552692   GENO      G/G      G/A      A/A
  19    rs34552692 COUNTS        0        9       31
  19    rs34552692   FREQ        0    0.225    0.775
  19    rs34552692   MEAN       NA    0.523    0.586
  19    rs34552692     SD       NA   0.3653   0.3032
  19    rs11671555   GENO      C/C      C/T      T/T
  19    rs11671555 COUNTS        0        9       31
  19    rs11671555   FREQ        0    0.225    0.775
  19    rs11671555   MEAN       NA    0.523    0.586
  19    rs11671555     SD       NA   0.3653   0.3032
  19    rs58634952   GENO      T/T      T/C      C/C
  19    rs58634952 COUNTS        0        4       36
  19    rs58634952   FREQ        0      0.1      0.9
  19    rs58634952   MEAN       NA   0.3433   0.5972
  19    rs58634952     SD       NA   0.3682    0.303
  19    rs11882055   GENO      T/T      T/C      C/C
  19    rs11882055 COUNTS        4       26       10
  19    rs11882055   FREQ      0.1     0.65     0.25
  19    rs11882055   MEAN   0.5758   0.6027   0.4899
  19    rs11882055     SD   0.4182   0.3068   0.3132
  19   rs576584223   GENO    AT/AT     AT/A      A/A
  19   rs576584223 COUNTS        0       14       26
  19   rs576584223   FREQ        0     0.35     0.65
  19   rs576584223   MEAN       NA   0.5636   0.5762
  19   rs576584223     SD       NA   0.3492   0.3011
  19   rs190151545   GENO      G/G      G/A      A/A
  19   rs190151545 COUNTS        0        7       33
  19   rs190151545   FREQ        0    0.175    0.825
  19   rs190151545   MEAN       NA    0.712   0.5421
  19   rs190151545     SD       NA   0.3247   0.3089
  19    rs77559081   GENO      T/T      T/C      C/C
  19    rs77559081 COUNTS        3        9       28
  19    rs77559081   FREQ    0.075    0.225      0.7
  19    rs77559081   MEAN   0.4182   0.5469   0.5963
  19    rs77559081     SD   0.2921   0.3593   0.3077
  19    rs57861181   GENO      A/A      A/G      G/G
  19    rs57861181 COUNTS        6       18       16
  19    rs57861181   FREQ     0.15     0.45      0.4
  19    rs57861181   MEAN   0.3539   0.7213   0.4854
  19    rs57861181     SD   0.2604   0.2898    0.292
  19    rs11668487   GENO      C/C      C/T      T/T
  19    rs11668487 COUNTS        5       20       15
  19    rs11668487   FREQ    0.125      0.5    0.375
  19    rs11668487   MEAN    0.597   0.5807   0.5515
  19    rs11668487     SD   0.3144    0.311    0.339
  19    rs12977833   GENO      T/T      T/C      C/C
  19    rs12977833 COUNTS        9       20       11
  19    rs12977833   FREQ    0.225      0.5    0.275
  19    rs12977833   MEAN    0.521   0.5538   0.6461
  19    rs12977833     SD   0.3091   0.3144   0.3345
  19    rs59822531   GENO      A/A      A/G      G/G
  19    rs59822531 COUNTS        9       20       11
  19    rs59822531   FREQ    0.225      0.5    0.275
  19    rs59822531   MEAN   0.6093    0.624   0.4462
  19    rs59822531     SD   0.3639   0.2986   0.2929
  19    rs58309625   GENO      T/T      T/C      C/C
  19    rs58309625 COUNTS        8       18       14
  19    rs58309625   FREQ      0.2     0.45     0.35
  19    rs58309625   MEAN   0.5756   0.6213    0.506
  19    rs58309625     SD   0.3737   0.3131   0.2913
  19    rs77880277   GENO      G/G      G/C      C/C
  19    rs77880277 COUNTS        0        6       34
  19    rs77880277   FREQ        0     0.15     0.85
  19    rs77880277   MEAN       NA   0.6794   0.5528
  19    rs77880277     SD       NA   0.3429   0.3106
  19     rs2608889   GENO      A/A      A/G      G/G
  19     rs2608889 COUNTS        0        6       34
  19     rs2608889   FREQ        0     0.15     0.85
  19     rs2608889   MEAN       NA   0.6794   0.5528
  19     rs2608889     SD       NA   0.3429   0.3106
  19     rs2637197   GENO      A/A      A/C      C/C
  19     rs2637197 COUNTS        3       19       18
  19     rs2637197   FREQ    0.075    0.475     0.45
  19     rs2637197   MEAN   0.6663   0.5907   0.5362
  19     rs2637197     SD    0.461   0.3076   0.3132
  19   rs113149612   GENO      A/A      A/G      G/G
  19   rs113149612 COUNTS        0        7       33
  19   rs113149612   FREQ        0    0.175    0.825
  19   rs113149612   MEAN       NA   0.6345   0.5585
  19   rs113149612     SD       NA    0.289    0.322
  19     rs2608890   GENO      A/A      A/C      C/C
  19     rs2608890 COUNTS        2       21       17
  19     rs2608890   FREQ     0.05    0.525    0.425
  19     rs2608890   MEAN   0.9314   0.5057   0.6112
  19     rs2608890     SD   0.1422   0.3103   0.3092
  19   rs115471385   GENO      A/A      A/G      G/G
  19   rs115471385 COUNTS        0        7       33
  19   rs115471385   FREQ        0    0.175    0.825
  19   rs115471385   MEAN       NA   0.4424   0.5993
  19   rs115471385     SD       NA    0.298   0.3151
  19    rs35939715   GENO      C/C     C/CT    CT/CT
  19    rs35939715 COUNTS        3       19       18
  19    rs35939715   FREQ    0.075    0.475     0.45
  19    rs35939715   MEAN   0.6832    0.555   0.5709
  19    rs35939715     SD   0.2983   0.3186   0.3258
  19    rs56688182   GENO      C/C      C/G      G/G
  19    rs56688182 COUNTS        2       10       28
  19    rs56688182   FREQ     0.05     0.25      0.7
  19    rs56688182   MEAN   0.9314   0.4524   0.5888
  19    rs56688182     SD   0.1422   0.3338   0.2994
  19     rs7254765   GENO      G/G      G/A      A/A
  19     rs7254765 COUNTS        3        9       28
  19     rs7254765   FREQ    0.075    0.225      0.7
  19     rs7254765   MEAN   0.5228    0.585   0.5728
  19     rs7254765     SD   0.3085    0.363   0.3102
  19    rs12984439   GENO      A/A      A/G      G/G
  19    rs12984439 COUNTS        4       16       20
  19    rs12984439   FREQ      0.1      0.4      0.5
  19    rs12984439   MEAN   0.4976   0.5788   0.5811
  19    rs12984439     SD   0.3676   0.3044   0.3271
  19   rs116810092   GENO      T/T      T/C      C/C
  19   rs116810092 COUNTS        4       18       18
  19   rs116810092   FREQ      0.1     0.45     0.45
  19   rs116810092   MEAN   0.6531   0.5234   0.6021
  19   rs116810092     SD   0.2415   0.3064   0.3427
  19   rs114963941   GENO      C/C      C/T      T/T
  19   rs114963941 COUNTS        4       18       18
  19   rs114963941   FREQ      0.1     0.45     0.45
  19   rs114963941   MEAN   0.6531   0.5234   0.6021
  19   rs114963941     SD   0.2415   0.3064   0.3427
  19    rs56351405   GENO      C/C      C/T      T/T
  19    rs56351405 COUNTS        1        4       35
  19    rs56351405   FREQ    0.025      0.1    0.875
  19    rs56351405   MEAN   0.5734   0.5933   0.5693
  19    rs56351405     SD        0   0.3532   0.3197
  19    rs55669463   GENO      T/T      T/G      G/G
  19    rs55669463 COUNTS        2       12       26
  19    rs55669463   FREQ     0.05      0.3     0.65
  19    rs55669463   MEAN    0.809   0.6229     0.53
  19    rs55669463     SD   0.3332   0.3043   0.3183
  19   rs111244730   GENO      G/G      G/C      C/C
  19   rs111244730 COUNTS        0        4       36
  19   rs111244730   FREQ        0      0.1      0.9
  19   rs111244730   MEAN       NA   0.7615   0.5507
  19   rs111244730     SD       NA   0.3122   0.3117
  19      rs778802   GENO      A/A      A/C      C/C
  19      rs778802 COUNTS        0        6       34
  19      rs778802   FREQ        0     0.15     0.85
  19      rs778802   MEAN       NA   0.6794   0.5528
  19      rs778802     SD       NA   0.3429   0.3106
  19      rs778803   GENO      C/C      C/T      T/T
  19      rs778803 COUNTS        2       16       22
  19      rs778803   FREQ     0.05      0.4     0.55
  19      rs778803   MEAN   0.4699   0.6038   0.5578
  19      rs778803     SD   0.1839   0.3659   0.2902
  19    rs10414865   GENO      C/C      C/T      T/T
  19    rs10414865 COUNTS        5       21       14
  19    rs10414865   FREQ    0.125    0.525     0.35
  19    rs10414865   MEAN    0.592   0.6226   0.4885
  19    rs10414865     SD   0.3245   0.3094   0.3239
  19    rs73920071   GENO      C/C      C/T      T/T
  19    rs73920071 COUNTS        0        4       36
  19    rs73920071   FREQ        0      0.1      0.9
  19    rs73920071   MEAN       NA    0.539   0.5755
  19    rs73920071     SD       NA   0.3484   0.3155
  19      rs708687   GENO      C/C      C/T      T/T
  19      rs708687 COUNTS        8       19       13
  19      rs708687   FREQ      0.2    0.475    0.325
  19      rs708687   MEAN   0.3793   0.6009   0.6477
  19      rs708687     SD   0.2981   0.3081   0.3074
  19     rs8102917   GENO      T/T      T/C      C/C
  19     rs8102917 COUNTS        0        4       36
  19     rs8102917   FREQ        0      0.1      0.9
  19     rs8102917   MEAN       NA   0.5462   0.5747
  19     rs8102917     SD       NA   0.3565   0.3148
  19     rs4807053   GENO      T/T      T/C      C/C
  19     rs4807053 COUNTS        9       17       14
  19     rs4807053   FREQ    0.225    0.425     0.35
  19     rs4807053   MEAN   0.5015   0.5818   0.6049
  19     rs4807053     SD   0.2429    0.313   0.3671
  19    rs11667943   GENO      G/G      G/C      C/C
  19    rs11667943 COUNTS        0        4       36
  19    rs11667943   FREQ        0      0.1      0.9
  19    rs11667943   MEAN       NA   0.3772   0.5934
  19    rs11667943     SD       NA   0.2522   0.3159
  19   rs150375695   GENO      T/T      T/C      C/C
  19   rs150375695 COUNTS        0        5       35
  19   rs150375695   FREQ        0    0.125    0.875
  19   rs150375695   MEAN       NA   0.2674   0.6153
  19   rs150375695     SD       NA   0.1987   0.3051
  19   rs112493073   GENO      G/G      G/T      T/T
  19   rs112493073 COUNTS        1        8       31
  19   rs112493073   FREQ    0.025      0.2    0.775
  19   rs112493073   MEAN   0.8398   0.6634   0.5395
  19   rs112493073     SD        0   0.3303   0.3119
  19    rs56254644   GENO      T/T      T/G      G/G
  19    rs56254644 COUNTS        0       13       27
  19    rs56254644   FREQ        0    0.325    0.675
  19    rs56254644   MEAN       NA   0.5051   0.6039
  19    rs56254644     SD       NA   0.3348   0.3052
  19   rs114662403   GENO      G/G      G/T      T/T
  19   rs114662403 COUNTS        0        4       36
  19   rs114662403   FREQ        0      0.1      0.9
  19   rs114662403   MEAN       NA   0.2811   0.6041
  19   rs114662403     SD       NA   0.2267   0.3081
  19   rs116495662   GENO      T/T      T/C      C/C
  19   rs116495662 COUNTS        0        4       36
  19   rs116495662   FREQ        0      0.1      0.9
  19   rs116495662   MEAN       NA   0.6305   0.5653
  19   rs116495662     SD       NA    0.358   0.3141
  19    rs73538619   GENO      T/T      T/C      C/C
  19    rs73538619 COUNTS        3        9       28
  19    rs73538619   FREQ    0.075    0.225      0.7
  19    rs73538619   MEAN   0.6039   0.3629   0.6355
  19    rs73538619     SD     0.33   0.3699   0.2742
  19   rs146871836   GENO      C/C     C/CA    CA/CA
  19   rs146871836 COUNTS        1       10       29
  19   rs146871836   FREQ    0.025     0.25    0.725
  19   rs146871836   MEAN    0.879   0.5685   0.5624
  19   rs146871836     SD        0   0.3155   0.3196
  19   rs145837984   GENO  CTT/CTT    CTT/C      C/C
  19   rs145837984 COUNTS        3       13       24
  19   rs145837984   FREQ    0.075    0.325      0.6
  19   rs145837984   MEAN     0.64   0.6359   0.5286
  19   rs145837984     SD   0.4306   0.2592   0.3338
  19      rs778988   GENO      T/T      T/C      C/C
  19      rs778988 COUNTS        1        7       32
  19      rs778988   FREQ    0.025    0.175      0.8
  19      rs778988   MEAN   0.1791   0.5414   0.5907
  19      rs778988     SD        0   0.2411   0.3278
  19   rs112991382   GENO      C/C      C/T      T/T
  19   rs112991382 COUNTS        2        8       30
  19   rs112991382   FREQ     0.05      0.2     0.75
  19   rs112991382   MEAN    0.438   0.3454   0.6411
  19   rs112991382     SD   0.2291   0.3573   0.2826
  19    rs34406997   GENO    CT/CT     CT/C      C/C
  19    rs34406997 COUNTS        0        4       36
  19    rs34406997   FREQ        0      0.1      0.9
  19    rs34406997   MEAN       NA   0.6994   0.5576
  19    rs34406997     SD       NA   0.3905   0.3081
  19     rs7260208   GENO      A/A      A/G      G/G
  19     rs7260208 COUNTS        5       13       22
  19     rs7260208   FREQ    0.125    0.325     0.55
  19     rs7260208   MEAN    0.771   0.6719   0.4674
  19     rs7260208     SD   0.3103   0.2852   0.3026
  19    rs11085149   GENO      T/T      T/C      C/C
  19    rs11085149 COUNTS        1        7       32
  19    rs11085149   FREQ    0.025    0.175      0.8
  19    rs11085149   MEAN   0.1791   0.5414   0.5907
  19    rs11085149     SD        0   0.2411   0.3278
  19    rs73538629   GENO      C/C      C/T      T/T
  19    rs73538629 COUNTS        3       10       27
  19    rs73538629   FREQ    0.075     0.25    0.675
  19    rs73538629   MEAN   0.6039   0.3995    0.632
  19    rs73538629     SD     0.33   0.3676   0.2788
  19    rs10406559   GENO      G/G      G/A      A/A
  19    rs10406559 COUNTS        1        5       34
  19    rs10406559   FREQ    0.025    0.125     0.85
  19    rs10406559   MEAN   0.7298   0.5555   0.5696
  19    rs10406559     SD        0   0.3644    0.316
  19     rs7246884   GENO      G/G      G/A      A/A
  19     rs7246884 COUNTS        7       19       14
  19     rs7246884   FREQ    0.175    0.475     0.35
  19     rs7246884   MEAN   0.6188   0.5052   0.6387
  19     rs7246884     SD   0.2646   0.3234   0.3266
  19   rs151014743   GENO      A/A      A/G      G/G
  19   rs151014743 COUNTS        0        4       36
  19   rs151014743   FREQ        0      0.1      0.9
  19   rs151014743   MEAN       NA   0.5645   0.5726
  19   rs151014743     SD       NA   0.3306   0.3173
  19    rs73538630   GENO      A/A      A/G      G/G
  19    rs73538630 COUNTS        2        8       30
  19    rs73538630   FREQ     0.05      0.2     0.75
  19    rs73538630   MEAN    0.438   0.3454   0.6411
  19    rs73538630     SD   0.2291   0.3573   0.2826
  19   rs150399952   GENO      T/T   T/TTGA TTGA/TTGA
  19   rs150399952 COUNTS        2       10       28
  19   rs150399952   FREQ     0.05     0.25      0.7
  19   rs150399952   MEAN   0.5262   0.5025   0.5998
  19   rs150399952     SD   0.2878   0.3326   0.3162
  19    rs28753769   GENO      A/A      A/G      G/G
  19    rs28753769 COUNTS        3       10       27
  19    rs28753769   FREQ    0.075     0.25    0.675
  19    rs28753769   MEAN   0.3199   0.4854   0.6318
  19    rs28753769     SD   0.2609   0.3465   0.2957
  19   rs112693648   GENO      T/T      T/A      A/A
  19   rs112693648 COUNTS        1       10       29
  19   rs112693648   FREQ    0.025     0.25    0.725
  19   rs112693648   MEAN    0.879   0.5685   0.5624
  19   rs112693648     SD        0   0.3155   0.3196
  19      rs778975   GENO      A/A      A/G      G/G
  19      rs778975 COUNTS        2       14       24
  19      rs778975   FREQ     0.05     0.35      0.6
  19      rs778975   MEAN   0.7309   0.6405   0.5185
  19      rs778975     SD   0.2227   0.3257    0.312
  19    rs73538632   GENO      G/G      G/A      A/A
  19    rs73538632 COUNTS        4       11       25
  19    rs73538632   FREQ      0.1    0.275    0.625
  19    rs73538632   MEAN   0.4739   0.4869   0.6248
  19    rs73538632     SD   0.3745    0.355   0.2875
  19      rs778976   GENO      G/G      G/C      C/C
  19      rs778976 COUNTS        6       20       14
  19      rs778976   FREQ     0.15      0.5     0.35
  19      rs778976   MEAN    0.531   0.6176   0.5239
  19      rs778976     SD   0.3197   0.2827   0.3657
  19    rs13343470   GENO      A/A      A/T      T/T
  19    rs13343470 COUNTS        0        4       36
  19    rs13343470   FREQ        0      0.1      0.9
  19    rs13343470   MEAN       NA   0.5645   0.5726
  19    rs13343470     SD       NA   0.3306   0.3173
  19   rs111856291   GENO      G/G      G/A      A/A
  19   rs111856291 COUNTS        2        8       30
  19   rs111856291   FREQ     0.05      0.2     0.75
  19   rs111856291   MEAN    0.438   0.3454   0.6411
  19   rs111856291     SD   0.2291   0.3573   0.2826
  19   rs543760607   GENO      A/A   A/ATTT ATTT/ATTT
  19   rs543760607 COUNTS        6       16       18
  19   rs543760607   FREQ     0.15      0.4     0.45
  19   rs543760607   MEAN   0.6324   0.4835   0.6301
  19   rs543760607     SD   0.3414   0.3392   0.2804
  19    rs16993239   GENO      T/T      T/C      C/C
  19    rs16993239 COUNTS        9       16       15
  19    rs16993239   FREQ    0.225      0.4    0.375
  19    rs16993239   MEAN   0.6742   0.5362   0.5484
  19    rs16993239     SD    0.267   0.3242   0.3362
  19     rs7249219   GENO      T/T      T/G      G/G
  19     rs7249219 COUNTS        1        8       31
  19     rs7249219   FREQ    0.025      0.2    0.775
  19     rs7249219   MEAN   0.1791   0.5836   0.5814
  19     rs7249219     SD        0   0.2531   0.3289
  19     rs7259885   GENO      G/G      G/A      A/A
  19     rs7259885 COUNTS        1        8       31
  19     rs7259885   FREQ    0.025      0.2    0.775
  19     rs7259885   MEAN   0.1791   0.5836   0.5814
  19     rs7259885     SD        0   0.2531   0.3289
  19      rs778977   GENO      T/T      T/C      C/C
  19      rs778977 COUNTS        3       13       24
  19      rs778977   FREQ    0.075    0.325      0.6
  19      rs778977   MEAN   0.7545   0.6608   0.5008
  19      rs778977     SD   0.3685   0.2867   0.3142
  19     rs6510860   GENO      T/T      T/C      C/C
  19     rs6510860 COUNTS        8       14       18
  19     rs6510860   FREQ      0.2     0.35     0.45
  19     rs6510860   MEAN   0.6816   0.5393   0.5483
  19     rs6510860     SD   0.2845    0.311   0.3349
  19    rs73538641   GENO      T/T      T/C      C/C
  19    rs73538641 COUNTS        2        8       30
  19    rs73538641   FREQ     0.05      0.2     0.75
  19    rs73538641   MEAN    0.438   0.3454   0.6411
  19    rs73538641     SD   0.2291   0.3573   0.2826
  19    rs73920072   GENO      T/T      T/C      C/C
  19    rs73920072 COUNTS        2       10       28
  19    rs73920072   FREQ     0.05     0.25      0.7
  19    rs73920072   MEAN   0.5262   0.5025   0.5998
  19    rs73920072     SD   0.2878   0.3326   0.3162
  19    rs11322174   GENO      A/A     A/AC    AC/AC
  19    rs11322174 COUNTS        1       10       29
  19    rs11322174   FREQ    0.025     0.25    0.725
  19    rs11322174   MEAN   0.8646   0.6269   0.5427
  19    rs11322174     SD        0   0.2863   0.3259
  19    rs75784306   GENO      A/A      A/G      G/G
  19    rs75784306 COUNTS        2        8       30
  19    rs75784306   FREQ     0.05      0.2     0.75
  19    rs75784306   MEAN    0.438   0.3454   0.6411
  19    rs75784306     SD   0.2291   0.3573   0.2826
  19      rs778979   GENO      G/G      G/C      C/C
  19      rs778979 COUNTS        1        7       32
  19      rs778979   FREQ    0.025    0.175      0.8
  19      rs778979   MEAN   0.1791   0.5414   0.5907
  19      rs778979     SD        0   0.2411   0.3278
  19      rs778980   GENO      T/T      T/C      C/C
  19      rs778980 COUNTS        1        7       32
  19      rs778980   FREQ    0.025    0.175      0.8
  19      rs778980   MEAN   0.1791   0.5414   0.5907
  19      rs778980     SD        0   0.2411   0.3278
  19   rs113659374   GENO      A/A      A/G      G/G
  19   rs113659374 COUNTS        3        9       28
  19   rs113659374   FREQ    0.075    0.225      0.7
  19   rs113659374   MEAN   0.6039   0.3629   0.6355
  19   rs113659374     SD     0.33   0.3699   0.2742
  19     rs3892514   GENO      A/A      A/G      G/G
  19     rs3892514 COUNTS        3        9       28
  19     rs3892514   FREQ    0.075    0.225      0.7
  19     rs3892514   MEAN   0.6039   0.3629   0.6355
  19     rs3892514     SD     0.33   0.3699   0.2742
  19     rs3892515   GENO      C/C      C/T      T/T
  19     rs3892515 COUNTS        3        9       28
  19     rs3892515   FREQ    0.075    0.225      0.7
  19     rs3892515   MEAN   0.6039   0.3629   0.6355
  19     rs3892515     SD     0.33   0.3699   0.2742
  19     rs8108362   GENO      T/T      T/C      C/C
  19     rs8108362 COUNTS        1        2       37
  19     rs8108362   FREQ    0.025     0.05    0.925
  19     rs8108362   MEAN   0.7298   0.5252   0.5701
  19     rs8108362     SD        0   0.6315   0.3084
  19    rs77933818   GENO      A/A      A/C      C/C
  19    rs77933818 COUNTS        0        6       34
  19    rs77933818   FREQ        0     0.15     0.85
  19    rs77933818   MEAN       NA    0.377   0.6062
  19    rs77933818     SD       NA   0.3112   0.3065
  19    rs10426709   GENO      T/T      T/C      C/C
  19    rs10426709 COUNTS        0        4       36
  19    rs10426709   FREQ        0      0.1      0.9
  19    rs10426709   MEAN       NA   0.5645   0.5726
  19    rs10426709     SD       NA   0.3306   0.3173
  19    rs73538652   GENO      A/A      A/C      C/C
  19    rs73538652 COUNTS        2        8       30
  19    rs73538652   FREQ     0.05      0.2     0.75
  19    rs73538652   MEAN    0.438   0.3454   0.6411
  19    rs73538652     SD   0.2291   0.3573   0.2826
  19    rs11881470   GENO      C/C      C/T      T/T
  19    rs11881470 COUNTS        1        2       37
  19    rs11881470   FREQ    0.025     0.05    0.925
  19    rs11881470   MEAN   0.7298   0.5252   0.5701
  19    rs11881470     SD        0   0.6315   0.3084
  19    rs73546550   GENO      A/A      A/G      G/G
  19    rs73546550 COUNTS        2        8       30
  19    rs73546550   FREQ     0.05      0.2     0.75
  19    rs73546550   MEAN    0.438   0.3454   0.6411
  19    rs73546550     SD   0.2291   0.3573   0.2826
  19     rs8101625   GENO      A/A      A/C      C/C
  19     rs8101625 COUNTS       10       15       15
  19     rs8101625   FREQ     0.25    0.375    0.375
  19     rs8101625   MEAN   0.6264   0.5961   0.5111
  19     rs8101625     SD   0.3131   0.3226   0.3184
  19      rs778982   GENO      C/C      C/T      T/T
  19      rs778982 COUNTS        1       10       29
  19      rs778982   FREQ    0.025     0.25    0.725
  19      rs778982   MEAN   0.1791   0.6164     0.57
  19      rs778982     SD        0   0.2952   0.3215
  19      rs778983   GENO      A/A      A/G      G/G
  19      rs778983 COUNTS        1        7       32
  19      rs778983   FREQ    0.025    0.175      0.8
  19      rs778983   MEAN   0.1791   0.5414   0.5907
  19      rs778983     SD        0   0.2411   0.3278
  19     rs4807054   GENO      A/A      A/G      G/G
  19     rs4807054 COUNTS        3       12       25
  19     rs4807054   FREQ    0.075      0.3    0.625
  19     rs4807054   MEAN   0.8236   0.6402   0.5088
  19     rs4807054     SD   0.2409   0.3215   0.3064
  19    rs28541500   GENO      G/G      G/A      A/A
  19    rs28541500 COUNTS        1        9       30
  19    rs28541500   FREQ    0.025    0.225     0.75
  19    rs28541500   MEAN   0.1791   0.6457   0.5627
  19    rs28541500     SD        0   0.2973   0.3184
  19      rs702065   GENO      T/T      T/C      C/C
  19      rs702065 COUNTS        1        7       32
  19      rs702065   FREQ    0.025    0.175      0.8
  19      rs702065   MEAN   0.1791   0.5414   0.5907
  19      rs702065     SD        0   0.2411   0.3278
  19    rs61730513   GENO      G/G      G/A      A/A
  19    rs61730513 COUNTS        3        9       28
  19    rs61730513   FREQ    0.075    0.225      0.7
  19    rs61730513   MEAN   0.7724   0.5758    0.549
  19    rs61730513     SD    0.381   0.2983   0.3171
  19      rs778970   GENO      A/A      A/G      G/G
  19      rs778970 COUNTS        5       11       24
  19      rs778970   FREQ    0.125    0.275      0.6
  19      rs778970   MEAN    0.771   0.7552   0.4463
  19      rs778970     SD   0.3103   0.2107   0.3005
  19    rs10412834   GENO      A/A      A/G      G/G
  19    rs10412834 COUNTS        0        4       36
  19    rs10412834   FREQ        0      0.1      0.9
  19    rs10412834   MEAN       NA   0.5645   0.5726
  19    rs10412834     SD       NA   0.3306   0.3173
  19    rs59903004   GENO      T/T      T/C      C/C
  19    rs59903004 COUNTS        4       19       17
  19    rs59903004   FREQ      0.1    0.475    0.425
  19    rs59903004   MEAN   0.6867   0.4838   0.6431
  19    rs59903004     SD   0.3371   0.3392   0.2686
  19      rs778971   GENO      T/T      T/G      G/G
  19      rs778971 COUNTS       10       17       13
  19      rs778971   FREQ     0.25    0.425    0.325
  19      rs778971   MEAN   0.6149   0.4743   0.6663
  19      rs778971     SD   0.2812   0.3131    0.326
  19      rs778972   GENO      G/G      G/A      A/A
  19      rs778972 COUNTS        1       13       26
  19      rs778972   FREQ    0.025    0.325     0.65
  19      rs778972   MEAN   0.1791   0.6121   0.5668
  19      rs778972     SD        0   0.2845   0.3289
  19     rs7256360   GENO      G/G      G/A      A/A
  19     rs7256360 COUNTS        1        9       30
  19     rs7256360   FREQ    0.025    0.225     0.75
  19     rs7256360   MEAN   0.3227   0.6798   0.5477
  19     rs7256360     SD        0   0.3028   0.3181
  19     rs7255893   GENO      T/T      T/C      C/C
  19     rs7255893 COUNTS        0        6       34
  19     rs7255893   FREQ        0     0.15     0.85
  19     rs7255893   MEAN       NA   0.6891   0.5511
  19     rs7255893     SD       NA   0.3207   0.3134
  19     rs7255125   GENO      A/A      A/G      G/G
  19     rs7255125 COUNTS        0        6       34
  19     rs7255125   FREQ        0     0.15     0.85
  19     rs7255125   MEAN       NA   0.6891   0.5511
  19     rs7255125     SD       NA   0.3207   0.3134
  19   rs137874001   GENO      A/A      A/G      G/G
  19   rs137874001 COUNTS        0        5       35
  19   rs137874001   FREQ        0    0.125    0.875
  19   rs137874001   MEAN       NA    0.354   0.6029
  19   rs137874001     SD       NA   0.2768   0.3103
  19     rs7256646   GENO      G/G      G/A      A/A
  19     rs7256646 COUNTS        9       19       12
  19     rs7256646   FREQ    0.225    0.475      0.3
  19     rs7256646   MEAN     0.54   0.4478   0.7921
  19     rs7256646     SD   0.3107   0.3134   0.1975
  19   rs148155052   GENO      A/A      A/G      G/G
  19   rs148155052 COUNTS        0        6       34
  19   rs148155052   FREQ        0     0.15     0.85
  19   rs148155052   MEAN       NA   0.6624   0.5558
  19   rs148155052     SD       NA   0.3097   0.3169
  19    rs10404705   GENO      T/T      T/C      C/C
  19    rs10404705 COUNTS        0        6       34
  19    rs10404705   FREQ        0     0.15     0.85
  19    rs10404705   MEAN       NA   0.4124   0.5999
  19    rs10404705     SD       NA    0.286   0.3145
  19    rs58111488   GENO      A/A      A/G      G/G
  19    rs58111488 COUNTS        2        8       30
  19    rs58111488   FREQ     0.05      0.2     0.75
  19    rs58111488   MEAN    0.438   0.3454   0.6411
  19    rs58111488     SD   0.2291   0.3573   0.2826
  19   rs147466477   GENO      A/A      A/C      C/C
  19   rs147466477 COUNTS        1        7       32
  19   rs147466477   FREQ    0.025    0.175      0.8
  19   rs147466477   MEAN    1.032   0.6642   0.5372
  19   rs147466477     SD        0   0.2919   0.3127
  19      rs778974   GENO      A/A      A/G      G/G
  19      rs778974 COUNTS        9       20       11
  19      rs778974   FREQ    0.225      0.5    0.275
  19      rs778974   MEAN   0.7851   0.5506   0.4359
  19      rs778974     SD   0.2207    0.329   0.2802
  19    rs56671476   GENO    CA/CA     CA/C      C/C
  19    rs56671476 COUNTS        0        7       33
  19    rs56671476   FREQ        0    0.175    0.825
  19    rs56671476   MEAN       NA   0.5538   0.5756
  19    rs56671476     SD       NA   0.3311   0.3158
  19    rs12984793   GENO      T/T      T/A      A/A
  19    rs12984793 COUNTS        0        8       32
  19    rs12984793   FREQ        0      0.2      0.8
  19    rs12984793   MEAN       NA   0.5927   0.5666
  19    rs12984793     SD       NA   0.3257   0.3165
  19    rs73546566   GENO      T/T      T/C      C/C
  19    rs73546566 COUNTS        2        8       30
  19    rs73546566   FREQ     0.05      0.2     0.75
  19    rs73546566   MEAN    0.438   0.3454   0.6411
  19    rs73546566     SD   0.2291   0.3573   0.2826
  19    rs75621193   GENO      T/T      T/C      C/C
  19    rs75621193 COUNTS        0        6       34
  19    rs75621193   FREQ        0     0.15     0.85
  19    rs75621193   MEAN       NA   0.5879    0.569
  19    rs75621193     SD       NA   0.3491   0.3134
  19   rs552960113   GENO    TA/TA     TA/T      T/T
  19   rs552960113 COUNTS        5       26        9
  19   rs552960113   FREQ    0.125     0.65    0.225
  19   rs552960113   MEAN   0.7782   0.5264   0.5885
  19   rs552960113     SD   0.2832   0.2976   0.3619
  19    rs11666151   GENO      G/G      G/A      A/A
  19    rs11666151 COUNTS        1        5       34
  19    rs11666151   FREQ    0.025    0.125     0.85
  19    rs11666151   MEAN    1.045   0.6638   0.5444
  19    rs11666151     SD        0   0.2159   0.3198
  19   rs142612013   GENO      T/T      T/C      C/C
  19   rs142612013 COUNTS        2       11       27
  19   rs142612013   FREQ     0.05    0.275    0.675
  19   rs142612013   MEAN    0.438   0.4823   0.6182
  19   rs142612013     SD   0.2291   0.3837   0.2873
  19   rs146828458   GENO      A/A      A/G      G/G
  19   rs146828458 COUNTS        0        7       33
  19   rs146828458   FREQ        0    0.175    0.825
  19   rs146828458   MEAN       NA   0.3395   0.6211
  19   rs146828458     SD       NA   0.2291   0.3102
  19   rs139228342   GENO      C/C      C/G      G/G
  19   rs139228342 COUNTS        1        6       33
  19   rs139228342   FREQ    0.025     0.15    0.825
  19   rs139228342   MEAN    1.032   0.6818   0.5379
  19   rs139228342     SD        0   0.3244   0.3064
  19   rs143152443   GENO      G/G      G/A      A/A
  19   rs143152443 COUNTS        0        5       35
  19   rs143152443   FREQ        0    0.125    0.875
  19   rs143152443   MEAN       NA    0.354   0.6029
  19   rs143152443     SD       NA   0.2768   0.3103
  19   rs199701591   GENO      C/C     C/CA    CA/CA
  19   rs199701591 COUNTS        1        8       31
  19   rs199701591   FREQ    0.025      0.2    0.775
  19   rs199701591   MEAN    1.045   0.6825    0.528
  19   rs199701591     SD        0   0.1802   0.3288
  19   rs148102730   GENO      T/T      T/G      G/G
  19   rs148102730 COUNTS        0        4       36
  19   rs148102730   FREQ        0      0.1      0.9
  19   rs148102730   MEAN       NA   0.6301   0.5653
  19   rs148102730     SD       NA   0.4205   0.3074
  19     rs1674146   GENO      A/A      A/G      G/G
  19     rs1674146 COUNTS        2       15       23
  19     rs1674146   FREQ     0.05    0.375    0.575
  19     rs1674146   MEAN   0.5435   0.6584   0.5178
  19     rs1674146     SD   0.5153   0.2478   0.3402
  19    rs12984289   GENO      A/A      A/G      G/G
  19    rs12984289 COUNTS        2       12       26
  19    rs12984289   FREQ     0.05      0.3     0.65
  19    rs12984289   MEAN   0.4547   0.5868   0.5739
  19    rs12984289     SD   0.5319   0.2971   0.3205
  19    rs34971496   GENO      G/G      G/A      A/A
  19    rs34971496 COUNTS        2       12       26
  19    rs34971496   FREQ     0.05      0.3     0.65
  19    rs34971496   MEAN   0.4547   0.5868   0.5739
  19    rs34971496     SD   0.5319   0.2971   0.3205
  19     rs1678854   GENO      A/A      A/G      G/G
  19     rs1678854 COUNTS        1       14       25
  19     rs1678854   FREQ    0.025     0.35    0.625
  19     rs1678854   MEAN    1.045   0.6288    0.521
  19     rs1678854     SD        0   0.2858     0.32
  19    rs11355885   GENO    TA/TA     TA/T      T/T
  19    rs11355885 COUNTS        3       14       23
  19    rs11355885   FREQ    0.075     0.35    0.575
  19    rs11355885   MEAN   0.4699   0.6824   0.5178
  19    rs11355885     SD    0.386   0.2384   0.3402
  19   rs142791611   GENO      A/A  A/AGAGT AGAGT/AGAGT
  19   rs142791611 COUNTS        1       10       29
  19   rs142791611   FREQ    0.025     0.25    0.725
  19   rs142791611   MEAN   0.8308   0.5733   0.5624
  19   rs142791611     SD        0   0.3203   0.3196
  19    rs59068331   GENO      C/C      C/T      T/T
  19    rs59068331 COUNTS        2       11       27
  19    rs59068331   FREQ     0.05    0.275    0.675
  19    rs59068331   MEAN   0.4547   0.5616   0.5847
  19    rs59068331     SD   0.5319   0.2978   0.3192
  19    rs60974710   GENO      G/G      G/A      A/A
  19    rs60974710 COUNTS        2       11       27
  19    rs60974710   FREQ     0.05    0.275    0.675
  19    rs60974710   MEAN   0.4547   0.5616   0.5847
  19    rs60974710     SD   0.5319   0.2978   0.3192
  19     rs8108862   GENO      T/T      T/C      C/C
  19     rs8108862 COUNTS        2       12       26
  19     rs8108862   FREQ     0.05      0.3     0.65
  19     rs8108862   MEAN   0.4547   0.5868   0.5739
  19     rs8108862     SD   0.5319   0.2971   0.3205
  19    rs11442325   GENO      T/T     T/TC    TC/TC
  19    rs11442325 COUNTS        2       15       23
  19    rs11442325   FREQ     0.05    0.375    0.575
  19    rs11442325   MEAN   0.5435   0.6584   0.5178
  19    rs11442325     SD   0.5153   0.2478   0.3402
  19    rs28375314   GENO      T/T      T/C      C/C
  19    rs28375314 COUNTS        2       11       27
  19    rs28375314   FREQ     0.05    0.275    0.675
  19    rs28375314   MEAN   0.4547   0.5616   0.5847
  19    rs28375314     SD   0.5319   0.2978   0.3192
  19   rs150446611   GENO      T/T      T/C      C/C
  19   rs150446611 COUNTS        0        5       35
  19   rs150446611   FREQ        0    0.125    0.875
  19   rs150446611   MEAN       NA   0.4222   0.5932
  19   rs150446611     SD       NA    0.228   0.3216
  19     rs1678855   GENO      A/A      A/G      G/G
  19     rs1678855 COUNTS        5       16       19
  19     rs1678855   FREQ    0.125      0.4    0.475
  19     rs1678855   MEAN   0.6765   0.6064   0.5151
  19     rs1678855     SD   0.4472   0.2698   0.3184
  19     rs1678856   GENO      A/A      A/G      G/G
  19     rs1678856 COUNTS        1       14       25
  19     rs1678856   FREQ    0.025     0.35    0.625
  19     rs1678856   MEAN    1.045   0.6288    0.521
  19     rs1678856     SD        0   0.2858     0.32
  19     rs1678857   GENO      C/C      C/T      T/T
  19     rs1678857 COUNTS        1       14       25
  19     rs1678857   FREQ    0.025     0.35    0.625
  19     rs1678857   MEAN    1.045   0.6288    0.521
  19     rs1678857     SD        0   0.2858     0.32
  19     rs1674149   GENO      T/T      T/C      C/C
  19     rs1674149 COUNTS        1       12       27
  19     rs1674149   FREQ    0.025      0.3    0.675
  19     rs1674149   MEAN    1.045   0.6831   0.5048
  19     rs1674149     SD        0   0.2713   0.3131
  19     rs1678858   GENO      A/A      A/G      G/G
  19     rs1678858 COUNTS       10       19       11
  19     rs1678858   FREQ     0.25    0.475    0.275
  19     rs1678858   MEAN    0.511   0.6411   0.5075
  19     rs1678858     SD   0.3872   0.2747   0.3116
  19    rs10407295   GENO      A/A      A/G      G/G
  19    rs10407295 COUNTS        7        9       24
  19    rs10407295   FREQ    0.175    0.225      0.6
  19    rs10407295   MEAN     0.43   0.6097    0.599
  19    rs10407295     SD   0.3224   0.3751   0.2898
  19    rs10409306   GENO      T/T      T/C      C/C
  19    rs10409306 COUNTS        7        9       24
  19    rs10409306   FREQ    0.175    0.225      0.6
  19    rs10409306   MEAN     0.43   0.6097    0.599
  19    rs10409306     SD   0.3224   0.3751   0.2898
  19    rs10407932   GENO      A/A      A/G      G/G
  19    rs10407932 COUNTS        7        9       24
  19    rs10407932   FREQ    0.175    0.225      0.6
  19    rs10407932   MEAN     0.43   0.6097    0.599
  19    rs10407932     SD   0.3224   0.3751   0.2898
  19    rs12973503   GENO      G/G      G/T      T/T
  19    rs12973503 COUNTS        2       12       26
  19    rs12973503   FREQ     0.05      0.3     0.65
  19    rs12973503   MEAN   0.4547   0.5868   0.5739
  19    rs12973503     SD   0.5319   0.2971   0.3205
  19   rs112242666   GENO      T/T      T/C      C/C
  19   rs112242666 COUNTS        1       10       29
  19   rs112242666   FREQ    0.025     0.25    0.725
  19   rs112242666   MEAN   0.8308   0.5733   0.5624
  19   rs112242666     SD        0   0.3203   0.3196
  19     rs1678860   GENO      T/T      T/G      G/G
  19     rs1678860 COUNTS        1        5       34
  19     rs1678860   FREQ    0.025    0.125     0.85
  19     rs1678860   MEAN    1.045   0.6638   0.5444
  19     rs1678860     SD        0   0.2159   0.3198
  19    rs11306508   GENO      C/C     C/CT    CT/CT
  19    rs11306508 COUNTS        1        5       34
  19    rs11306508   FREQ    0.025    0.125     0.85
  19    rs11306508   MEAN    1.045   0.6638   0.5444
  19    rs11306508     SD        0   0.2159   0.3198
  19    rs34764248   GENO  CCT/CCT    CCT/C      C/C
  19    rs34764248 COUNTS        7       14       19
  19    rs34764248   FREQ    0.175     0.35    0.475
  19    rs34764248   MEAN    0.475   0.6118   0.5781
  19    rs34764248     SD   0.3868   0.3051   0.3033
  19     rs1612621   GENO      A/A      A/G      G/G
  19     rs1612621 COUNTS        1        5       34
  19     rs1612621   FREQ    0.025    0.125     0.85
  19     rs1612621   MEAN    1.045   0.6638   0.5444
  19     rs1612621     SD        0   0.2159   0.3198
  19     rs3865521   GENO      C/C      C/G      G/G
  19     rs3865521 COUNTS        0        8       32
  19     rs3865521   FREQ        0      0.2      0.8
  19     rs3865521   MEAN       NA   0.7232    0.534
  19     rs3865521     SD       NA   0.3069   0.3092
  19     rs1614492   GENO      A/A      A/G      G/G
  19     rs1614492 COUNTS        1        8       31
  19     rs1614492   FREQ    0.025      0.2    0.775
  19     rs1614492   MEAN    1.045   0.5988   0.5496
  19     rs1614492     SD        0   0.2557    0.324
  19    rs73546588   GENO      G/G      G/A      A/A
  19    rs73546588 COUNTS        2        9       29
  19    rs73546588   FREQ     0.05    0.225    0.725
  19    rs73546588   MEAN    0.438   0.3778   0.6413
  19    rs73546588     SD   0.2291    0.343   0.2893
  19    rs10423970   GENO      G/G      G/A      A/A
  19    rs10423970 COUNTS        3       16       21
  19    rs10423970   FREQ    0.075      0.4    0.525
  19    rs10423970   MEAN    0.549      0.5   0.6298
  19    rs10423970     SD     0.41    0.285   0.3274
  19     rs8109264   GENO      C/C      C/G      G/G
  19     rs8109264 COUNTS        2       15       23
  19     rs8109264   FREQ     0.05    0.375    0.575
  19     rs8109264   MEAN   0.5435   0.6584   0.5178
  19     rs8109264     SD   0.5153   0.2478   0.3402
  19    rs10423418   GENO      T/T      T/C      C/C
  19    rs10423418 COUNTS        3       16       21
  19    rs10423418   FREQ    0.075      0.4    0.525
  19    rs10423418   MEAN    0.549      0.5   0.6298
  19    rs10423418     SD     0.41    0.285   0.3274
  19    rs77205156   GENO      T/T      T/C      C/C
  19    rs77205156 COUNTS        0        5       35
  19    rs77205156   FREQ        0    0.125    0.875
  19    rs77205156   MEAN       NA   0.4222   0.5932
  19    rs77205156     SD       NA    0.228   0.3216
  19    rs10424279   GENO      T/T      T/C      C/C
  19    rs10424279 COUNTS        3       16       21
  19    rs10424279   FREQ    0.075      0.4    0.525
  19    rs10424279   MEAN    0.549      0.5   0.6298
  19    rs10424279     SD     0.41    0.285   0.3274
  19    rs10425039   GENO      G/G      G/A      A/A
  19    rs10425039 COUNTS        3       16       21
  19    rs10425039   FREQ    0.075      0.4    0.525
  19    rs10425039   MEAN    0.549      0.5   0.6298
  19    rs10425039     SD     0.41    0.285   0.3274
  19    rs10424683   GENO      T/T      T/C      C/C
  19    rs10424683 COUNTS        3       16       21
  19    rs10424683   FREQ    0.075      0.4    0.525
  19    rs10424683   MEAN    0.549      0.5   0.6298
  19    rs10424683     SD     0.41    0.285   0.3274
  19    rs34261218   GENO      T/T     T/TG    TG/TG
  19    rs34261218 COUNTS        0        7       33
  19    rs34261218   FREQ        0    0.175    0.825
  19    rs34261218   MEAN       NA   0.4712   0.5932
  19    rs34261218     SD       NA   0.2571   0.3245
  19   rs148095216   GENO      T/T  T/TTTTC TTTTC/TTTTC
  19   rs148095216 COUNTS        3       16       21
  19   rs148095216   FREQ    0.075      0.4    0.525
  19   rs148095216   MEAN    0.549      0.5   0.6298
  19   rs148095216     SD     0.41    0.285   0.3274
  19   rs117410144   GENO      T/T      T/C      C/C
  19   rs117410144 COUNTS        0        5       35
  19   rs117410144   FREQ        0    0.125    0.875
  19   rs117410144   MEAN       NA   0.4222   0.5932
  19   rs117410144     SD       NA    0.228   0.3216
  19    rs10405089   GENO      T/T      T/C      C/C
  19    rs10405089 COUNTS        5       14       21
  19    rs10405089   FREQ    0.125     0.35    0.525
  19    rs10405089   MEAN   0.4507   0.5281   0.6298
  19    rs10405089     SD   0.3215   0.2941   0.3274
  19   rs112132165   GENO      A/A      A/G      G/G
  19   rs112132165 COUNTS        0        7       33
  19   rs112132165   FREQ        0    0.175    0.825
  19   rs112132165   MEAN       NA   0.6969   0.5453
  19   rs112132165     SD       NA   0.3215   0.3112
  19    rs10406814   GENO      C/C      C/A      A/A
  19    rs10406814 COUNTS        2       15       23
  19    rs10406814   FREQ     0.05    0.375    0.575
  19    rs10406814   MEAN   0.7842   0.5037   0.5978
  19    rs10406814     SD  0.06593   0.3008   0.3307
  19    rs10406047   GENO      T/T      T/C      C/C
  19    rs10406047 COUNTS        3       16       21
  19    rs10406047   FREQ    0.075      0.4    0.525
  19    rs10406047   MEAN    0.549      0.5   0.6298
  19    rs10406047     SD     0.41    0.285   0.3274
  19    rs71172778   GENO    GA/GA     GA/G      G/G
  19    rs71172778 COUNTS        2       15       23
  19    rs71172778   FREQ     0.05    0.375    0.575
  19    rs71172778   MEAN   0.7842   0.5037   0.5978
  19    rs71172778     SD  0.06593   0.3008   0.3307
  19    rs73546595   GENO      A/A      A/G      G/G
  19    rs73546595 COUNTS        2        8       30
  19    rs73546595   FREQ     0.05      0.2     0.75
  19    rs73546595   MEAN    0.438   0.3369   0.6434
  19    rs73546595     SD   0.2291   0.3425   0.2845
  19    rs10418257   GENO      G/G      G/T      T/T
  19    rs10418257 COUNTS        3       16       21
  19    rs10418257   FREQ    0.075      0.4    0.525
  19    rs10418257   MEAN    0.549      0.5   0.6298
  19    rs10418257     SD     0.41    0.285   0.3274
  19    rs10412316   GENO      T/T      T/C      C/C
  19    rs10412316 COUNTS        3       16       21
  19    rs10412316   FREQ    0.075      0.4    0.525
  19    rs10412316   MEAN    0.549      0.5   0.6298
  19    rs10412316     SD     0.41    0.285   0.3274
  19    rs10411214   GENO      A/A      A/G      G/G
  19    rs10411214 COUNTS        2       15       23
  19    rs10411214   FREQ     0.05    0.375    0.575
  19    rs10411214   MEAN   0.7842   0.5037   0.5978
  19    rs10411214     SD  0.06593   0.3008   0.3307
  19    rs11881333   GENO      C/C      C/T      T/T
  19    rs11881333 COUNTS        6       14       20
  19    rs11881333   FREQ     0.15     0.35      0.5
  19    rs11881333   MEAN   0.7562   0.5989   0.4976
  19    rs11881333     SD   0.3039   0.2543   0.3423
  19     rs1674153   GENO      T/T      T/C      C/C
  19     rs1674153 COUNTS        1       12       27
  19     rs1674153   FREQ    0.025      0.3    0.675
  19     rs1674153   MEAN    1.045   0.6831   0.5048
  19     rs1674153     SD        0   0.2713   0.3131
  19     rs1674154   GENO      T/T      T/C      C/C
  19     rs1674154 COUNTS        3       16       21
  19     rs1674154   FREQ    0.075      0.4    0.525
  19     rs1674154   MEAN   0.4785   0.6113    0.555
  19     rs1674154     SD   0.3813   0.2942   0.3321
  19     rs2637198   GENO      T/T      T/C      C/C
  19     rs2637198 COUNTS        2       15       23
  19     rs2637198   FREQ     0.05    0.375    0.575
  19     rs2637198   MEAN   0.5435   0.6584   0.5178
  19     rs2637198     SD   0.5153   0.2478   0.3402
  19     rs1674155   GENO      T/T      T/C      C/C
  19     rs1674155 COUNTS        1       12       27
  19     rs1674155   FREQ    0.025      0.3    0.675
  19     rs1674155   MEAN    1.045   0.6831   0.5048
  19     rs1674155     SD        0   0.2713   0.3131
  19   rs148244510   GENO      A/A      A/G      G/G
  19   rs148244510 COUNTS        0        7       33
  19   rs148244510   FREQ        0    0.175    0.825
  19   rs148244510   MEAN       NA   0.6969   0.5453
  19   rs148244510     SD       NA   0.3215   0.3112
  19     rs1678850   GENO      G/G      G/A      A/A
  19     rs1678850 COUNTS        1       12       27
  19     rs1678850   FREQ    0.025      0.3    0.675
  19     rs1678850   MEAN    1.045   0.6831   0.5048
  19     rs1678850     SD        0   0.2713   0.3131
  19   rs548447348   GENO      T/T     T/TG    TG/TG
  19   rs548447348 COUNTS        0        5       35
  19   rs548447348   FREQ        0    0.125    0.875
  19   rs548447348   MEAN       NA   0.4222   0.5932
  19   rs548447348     SD       NA    0.228   0.3216
  19    rs10420696   GENO      A/A      A/C      C/C
  19    rs10420696 COUNTS        0        8       32
  19    rs10420696   FREQ        0      0.2      0.8
  19    rs10420696   MEAN       NA   0.5817   0.5693
  19    rs10420696     SD       NA   0.3827   0.3019
  19   rs200977535   GENO AGGT/AGGT   AGGT/A      A/A
  19   rs200977535 COUNTS        1        5       34
  19   rs200977535   FREQ    0.025    0.125     0.85
  19   rs200977535   MEAN    1.045   0.6638   0.5444
  19   rs200977535     SD        0   0.2159   0.3198
  19    rs77102125   GENO      C/C      C/A      A/A
  19    rs77102125 COUNTS        0        4       36
  19    rs77102125   FREQ        0      0.1      0.9
  19    rs77102125   MEAN       NA    0.857   0.5401
  19    rs77102125     SD       NA   0.2099   0.3098
  19    rs12981580   GENO      C/C      C/A      A/A
  19    rs12981580 COUNTS        1        5       34
  19    rs12981580   FREQ    0.025    0.125     0.85
  19    rs12981580   MEAN    1.045   0.6638   0.5444
  19    rs12981580     SD        0   0.2159   0.3198
  19    rs61293321   GENO      A/A      A/T      T/T
  19    rs61293321 COUNTS        1        5       34
  19    rs61293321   FREQ    0.025    0.125     0.85
  19    rs61293321   MEAN    1.045   0.6638   0.5444
  19    rs61293321     SD        0   0.2159   0.3198
  19    rs61507041   GENO      A/A      A/C      C/C
  19    rs61507041 COUNTS        1        5       34
  19    rs61507041   FREQ    0.025    0.125     0.85
  19    rs61507041   MEAN    1.045   0.6638   0.5444
  19    rs61507041     SD        0   0.2159   0.3198
  19   rs145377516   GENO      C/C      C/T      T/T
  19   rs145377516 COUNTS        0        7       33
  19   rs145377516   FREQ        0    0.175    0.825
  19   rs145377516   MEAN       NA   0.6969   0.5453
  19   rs145377516     SD       NA   0.3215   0.3112
  19   rs200694765   GENO CAAAAAAGAAA/CAAAAAAGAAA CAAAAAAGAAA/C      C/C
  19   rs200694765 COUNTS       10       18       12
  19   rs200694765   FREQ     0.25     0.45      0.3
  19   rs200694765   MEAN   0.4845   0.7359   0.3985
  19   rs200694765     SD   0.3184   0.2282    0.321
  19     rs8113052   GENO      G/G      G/A      A/A
  19     rs8113052 COUNTS        8       19       13
  19     rs8113052   FREQ      0.2    0.475    0.325
  19     rs8113052   MEAN   0.4261   0.6987   0.4761
  19     rs8113052     SD   0.3839    0.256   0.2953
  19     rs8102177   GENO      G/G      G/T      T/T
  19     rs8102177 COUNTS        8       19       13
  19     rs8102177   FREQ      0.2    0.475    0.325
  19     rs8102177   MEAN   0.4261   0.6987   0.4761
  19     rs8102177     SD   0.3839    0.256   0.2953
  19   rs201622322   GENO      C/C     C/CA    CA/CA
  19   rs201622322 COUNTS        0        7       33
  19   rs201622322   FREQ        0    0.175    0.825
  19   rs201622322   MEAN       NA   0.6969   0.5453
  19   rs201622322     SD       NA   0.3215   0.3112
  19    rs12974377   GENO      T/T      T/C      C/C
  19    rs12974377 COUNTS        1       12       27
  19    rs12974377   FREQ    0.025      0.3    0.675
  19    rs12974377   MEAN   0.8308   0.5767   0.5601
  19    rs12974377     SD        0    0.312   0.3229
  19   rs146543131   GENO      T/T      T/C      C/C
  19   rs146543131 COUNTS        0        7       33
  19   rs146543131   FREQ        0    0.175    0.825
  19   rs146543131   MEAN       NA   0.6969   0.5453
  19   rs146543131     SD       NA   0.3215   0.3112
  19    rs62106025   GENO      T/T      T/C      C/C
  19    rs62106025 COUNTS        1       12       27
  19    rs62106025   FREQ    0.025      0.3    0.675
  19    rs62106025   MEAN    1.045   0.6831   0.5048
  19    rs62106025     SD        0   0.2713   0.3131
  19    rs58013564   GENO      G/G      G/A      A/A
  19    rs58013564 COUNTS        8       21       11
  19    rs58013564   FREQ      0.2    0.525    0.275
  19    rs58013564   MEAN    0.604   0.6074   0.4804
  19    rs58013564     SD   0.3054   0.2846   0.3811
  19     rs6510861   GENO      C/C      C/T      T/T
  19     rs6510861 COUNTS        0        5       35
  19     rs6510861   FREQ        0    0.125    0.875
  19     rs6510861   MEAN       NA    0.689   0.5551
  19     rs6510861     SD       NA   0.2267    0.324
  19   rs149300280   GENO      A/A      A/G      G/G
  19   rs149300280 COUNTS        0        5       35
  19   rs149300280   FREQ        0    0.125    0.875
  19   rs149300280   MEAN       NA   0.4222   0.5932
  19   rs149300280     SD       NA    0.228   0.3216
  19    rs55702327   GENO      T/T      T/C      C/C
  19    rs55702327 COUNTS        0        6       34
  19    rs55702327   FREQ        0     0.15     0.85
  19    rs55702327   MEAN       NA   0.4056   0.6011
  19    rs55702327     SD       NA   0.2079   0.3229
  19   rs111662569   GENO      C/C      C/T      T/T
  19   rs111662569 COUNTS       10       12       18
  19   rs111662569   FREQ     0.25      0.3     0.45
  19   rs111662569   MEAN   0.3254   0.5782   0.7044
  19   rs111662569     SD   0.2545    0.314   0.2724
  19   rs113752432   GENO      A/A      A/G      G/G
  19   rs113752432 COUNTS        7       10       23
  19   rs113752432   FREQ    0.175     0.25    0.575
  19   rs113752432   MEAN   0.3507   0.5498   0.6487
  19   rs113752432     SD   0.3042    0.355   0.2764
  19    rs73548308   GENO      C/C      C/T      T/T
  19    rs73548308 COUNTS       10       12       18
  19    rs73548308   FREQ     0.25      0.3     0.45
  19    rs73548308   MEAN   0.3254   0.5782   0.7044
  19    rs73548308     SD   0.2545    0.314   0.2724
  19    rs28508130   GENO      A/A      A/G      G/G
  19    rs28508130 COUNTS        1       10       29
  19    rs28508130   FREQ    0.025     0.25    0.725
  19    rs28508130   MEAN   0.8308   0.5733   0.5624
  19    rs28508130     SD        0   0.3203   0.3196
  19    rs28366403   GENO      A/A      A/C      C/C
  19    rs28366403 COUNTS        1       10       29
  19    rs28366403   FREQ    0.025     0.25    0.725
  19    rs28366403   MEAN   0.8308   0.5733   0.5624
  19    rs28366403     SD        0   0.3203   0.3196
  19     rs1674160   GENO      G/G      G/T      T/T
  19     rs1674160 COUNTS        1       15       24
  19     rs1674160   FREQ    0.025    0.375      0.6
  19     rs1674160   MEAN    1.045   0.6474   0.5049
  19     rs1674160     SD        0   0.2847   0.3163
  19   rs185767679   GENO      A/A      A/G      G/G
  19   rs185767679 COUNTS        0        5       35
  19   rs185767679   FREQ        0    0.125    0.875
  19   rs185767679   MEAN       NA   0.2417    0.619
  19   rs185767679     SD       NA   0.1172   0.3056
  19     rs1678869   GENO      C/C      C/G      G/G
  19     rs1678869 COUNTS        1        7       32
  19     rs1678869   FREQ    0.025    0.175      0.8
  19     rs1678869   MEAN   0.9717   0.6623   0.5395
  19     rs1678869     SD        0   0.2993   0.3144
  19     rs1674159   GENO      T/T      T/C      C/C
  19     rs1674159 COUNTS        0        7       33
  19     rs1674159   FREQ        0    0.175    0.825
  19     rs1674159   MEAN       NA   0.6969   0.5453
  19     rs1674159     SD       NA   0.3215   0.3112
  19    rs11667261   GENO      A/A      A/T      T/T
  19    rs11667261 COUNTS        2       15       23
  19    rs11667261   FREQ     0.05    0.375    0.575
  19    rs11667261   MEAN   0.5435   0.6584   0.5178
  19    rs11667261     SD   0.5153   0.2478   0.3402
  19   rs112910547   GENO    AT/AT     AT/A      A/A
  19   rs112910547 COUNTS       10       14       16
  19   rs112910547   FREQ     0.25     0.35      0.4
  19   rs112910547   MEAN   0.3254   0.6268   0.6777
  19   rs112910547     SD   0.2545   0.3148   0.2772
  19    rs10407831   GENO      G/G      G/A      A/A
  19    rs10407831 COUNTS        8       12       20
  19    rs10407831   FREQ      0.2      0.3      0.5
  19    rs10407831   MEAN   0.4004    0.601   0.6229
  19    rs10407831     SD     0.31   0.3249   0.3009
  19     rs2561794   GENO      T/T      T/G      G/G
  19     rs2561794 COUNTS        5       16       19
  19     rs2561794   FREQ    0.125      0.4    0.475
  19     rs2561794   MEAN   0.7053   0.6642   0.4589
  19     rs2561794     SD   0.2682   0.3238   0.2909
  19     rs2637199   GENO      T/T      T/C      C/C
  19     rs2637199 COUNTS        1       12       27
  19     rs2637199   FREQ    0.025      0.3    0.675
  19     rs2637199   MEAN    1.045   0.6831   0.5048
  19     rs2637199     SD        0   0.2713   0.3131
  19     rs8103609   GENO      A/A      A/G      G/G
  19     rs8103609 COUNTS       11       13       16
  19     rs8103609   FREQ    0.275    0.325      0.4
  19     rs8103609   MEAN   0.3622   0.6189   0.6777
  19     rs8103609     SD   0.2705   0.3262   0.2772
  19   rs535327199   GENO  TAC/TAC    TAC/T      T/T
  19   rs535327199 COUNTS        1        9       30
  19   rs535327199   FREQ    0.025    0.225     0.75
  19   rs535327199   MEAN   0.1791   0.6385   0.5649
  19   rs535327199     SD        0   0.2856   0.3219
  19   rs146580252   GENO      T/T      T/C      C/C
  19   rs146580252 COUNTS        0        7       33
  19   rs146580252   FREQ        0    0.175    0.825
  19   rs146580252   MEAN       NA   0.6969   0.5453
  19   rs146580252     SD       NA   0.3215   0.3112
  19   rs139741322   GENO      A/A      A/C      C/C
  19   rs139741322 COUNTS        0        7       33
  19   rs139741322   FREQ        0    0.175    0.825
  19   rs139741322   MEAN       NA   0.3422   0.6205
  19   rs139741322     SD       NA   0.2512   0.3075
  19   rs149779298   GENO      C/C      C/T      T/T
  19   rs149779298 COUNTS        1       12       27
  19   rs149779298   FREQ    0.025      0.3    0.675
  19   rs149779298   MEAN   0.8646    0.462   0.6097
  19   rs149779298     SD        0   0.3249   0.3052
  19    rs35997297   GENO      A/A      A/G      G/G
  19    rs35997297 COUNTS        1        5       34
  19    rs35997297   FREQ    0.025    0.125     0.85
  19    rs35997297   MEAN    1.045   0.6638   0.5444
  19    rs35997297     SD        0   0.2159   0.3198
  19     rs2637200   GENO      A/A      A/G      G/G
  19     rs2637200 COUNTS        3       16       21
  19     rs2637200   FREQ    0.075      0.4    0.525
  19     rs2637200   MEAN   0.4785   0.6113    0.555
  19     rs2637200     SD   0.3813   0.2942   0.3321
  19   rs541521794   GENO    CA/CA     CA/C      C/C
  19   rs541521794 COUNTS        2       16       22
  19   rs541521794   FREQ     0.05      0.4     0.55
  19   rs541521794   MEAN    0.374   0.4505    0.678
  19   rs541521794     SD   0.2821   0.3074   0.2922
  19     rs2608895   GENO      C/C      C/G      G/G
  19     rs2608895 COUNTS        7       19       14
  19     rs2608895   FREQ    0.175    0.475     0.35
  19     rs2608895   MEAN    0.585   0.6243    0.494
  19     rs2608895     SD   0.3247   0.2782   0.3604
  19     rs2637201   GENO      A/A      A/G      G/G
  19     rs2637201 COUNTS        2       16       22
  19     rs2637201   FREQ     0.05      0.4     0.55
  19     rs2637201   MEAN    0.809   0.5585   0.5599
  19     rs2637201     SD   0.3332   0.3237   0.3125
  19     rs2637202   GENO      G/G      G/A      A/A
  19     rs2637202 COUNTS        2       15       23
  19     rs2637202   FREQ     0.05    0.375    0.575
  19     rs2637202   MEAN   0.5435   0.6584   0.5178
  19     rs2637202     SD   0.5153   0.2478   0.3402
  19    rs11085152   GENO      G/G      G/T      T/T
  19    rs11085152 COUNTS       10       17       13
  19    rs11085152   FREQ     0.25    0.425    0.325
  19    rs11085152   MEAN   0.4821   0.6218   0.5754
  19    rs11085152     SD   0.3418   0.3068   0.3126
  19    rs79264470   GENO      A/A      A/G      G/G
  19    rs79264470 COUNTS        1        8       31
  19    rs79264470   FREQ    0.025      0.2    0.775
  19    rs79264470   MEAN   0.1791   0.6263   0.5704
  19    rs79264470     SD        0   0.3029   0.3179
  19     rs1678864   GENO      T/T      T/C      C/C
  19     rs1678864 COUNTS        2       16       22
  19     rs1678864   FREQ     0.05      0.4     0.55
  19     rs1678864   MEAN    0.809   0.5585   0.5599
  19     rs1678864     SD   0.3332   0.3237   0.3125
  19    rs73548324   GENO      A/A      A/G      G/G
  19    rs73548324 COUNTS        2        9       29
  19    rs73548324   FREQ     0.05    0.225    0.725
  19    rs73548324   MEAN    0.438   0.3778   0.6413
  19    rs73548324     SD   0.2291    0.343   0.2893
  19    rs12972385   GENO      C/C      C/T      T/T
  19    rs12972385 COUNTS        9       15       16
  19    rs12972385   FREQ    0.225    0.375      0.4
  19    rs12972385   MEAN   0.4546   0.6095   0.6024
  19    rs12972385     SD   0.3505   0.2981   0.3126
  19    rs10420396   GENO      C/C      C/G      G/G
  19    rs10420396 COUNTS        1       10       29
  19    rs10420396   FREQ    0.025     0.25    0.725
  19    rs10420396   MEAN   0.8308   0.5733   0.5624
  19    rs10420396     SD        0   0.3203   0.3196
  19    rs58163206   GENO    AC/AC     AC/A      A/A
  19    rs58163206 COUNTS        8       16       16
  19    rs58163206   FREQ      0.2      0.4      0.4
  19    rs58163206   MEAN   0.4364   0.6089   0.6024
  19    rs58163206     SD   0.3702    0.288   0.3126
  19     rs1678865   GENO      A/A      A/G      G/G
  19     rs1678865 COUNTS        9       15       16
  19     rs1678865   FREQ    0.225    0.375      0.4
  19     rs1678865   MEAN   0.4546   0.6095   0.6024
  19     rs1678865     SD   0.3505   0.2981   0.3126
  19    rs67849401   GENO      C/C     C/CA    CA/CA
  19    rs67849401 COUNTS        1       10       29
  19    rs67849401   FREQ    0.025     0.25    0.725
  19    rs67849401   MEAN   0.8308   0.5733   0.5624
  19    rs67849401     SD        0   0.3203   0.3196
  19     rs1674158   GENO      T/T      T/C      C/C
  19     rs1674158 COUNTS        2       16       22
  19     rs1674158   FREQ     0.05      0.4     0.55
  19     rs1674158   MEAN    0.809   0.5585   0.5599
  19     rs1674158     SD   0.3332   0.3237   0.3125
  19     rs1678866   GENO      C/C      C/G      G/G
  19     rs1678866 COUNTS       11       14       15
  19     rs1678866   FREQ    0.275     0.35    0.375
  19     rs1678866   MEAN   0.4271   0.6714    0.585
  19     rs1678866     SD   0.3202    0.286   0.3153
  19    rs73548332   GENO      T/T      T/C      C/C
  19    rs73548332 COUNTS        2        9       29
  19    rs73548332   FREQ     0.05    0.225    0.725
  19    rs73548332   MEAN    0.438   0.3956   0.6357
  19    rs73548332     SD   0.2291   0.3655   0.2864
  19    rs74500071   GENO      T/T      T/G      G/G
  19    rs74500071 COUNTS        2        9       29
  19    rs74500071   FREQ     0.05    0.225    0.725
  19    rs74500071   MEAN    0.438   0.3778   0.6413
  19    rs74500071     SD   0.2291    0.343   0.2893
  19     rs1626918   GENO      C/C      C/T      T/T
  19     rs1626918 COUNTS       11       16       13
  19     rs1626918   FREQ    0.275      0.4    0.325
  19     rs1626918   MEAN   0.6412   0.6386   0.4309
  19     rs1626918     SD   0.2875   0.3123   0.3136
  19     rs1678867   GENO      C/C      C/T      T/T
  19     rs1678867 COUNTS        3       18       19
  19     rs1678867   FREQ    0.075     0.45    0.475
  19     rs1678867   MEAN   0.4785   0.6379   0.5239
  19     rs1678867     SD   0.3813     0.29    0.332
  19     rs1627779   GENO      T/T      T/C      C/C
  19     rs1627779 COUNTS        2       16       22
  19     rs1627779   FREQ     0.05      0.4     0.55
  19     rs1627779   MEAN    0.809   0.5585   0.5599
  19     rs1627779     SD   0.3332   0.3237   0.3125
  19     rs1628564   GENO      T/T      T/C      C/C
  19     rs1628564 COUNTS        9       16       15
  19     rs1628564   FREQ    0.225      0.4    0.375
  19     rs1628564   MEAN   0.4546   0.6254    0.585
  19     rs1628564     SD   0.3505    0.295   0.3153
  19     rs1629368   GENO      T/T      T/G      G/G
  19     rs1629368 COUNTS        9       15       16
  19     rs1629368   FREQ    0.225    0.375      0.4
  19     rs1629368   MEAN   0.4546   0.6095   0.6024
  19     rs1629368     SD   0.3505   0.2981   0.3126
  19    rs60236148   GENO      A/A      A/G      G/G
  19    rs60236148 COUNTS        2        9       29
  19    rs60236148   FREQ     0.05    0.225    0.725
  19    rs60236148   MEAN    0.438   0.3778   0.6413
  19    rs60236148     SD   0.2291    0.343   0.2893
  19    rs77452913   GENO      T/T      T/C      C/C
  19    rs77452913 COUNTS        1        8       31
  19    rs77452913   FREQ    0.025      0.2    0.775
  19    rs77452913   MEAN   0.1791   0.6263   0.5704
  19    rs77452913     SD        0   0.3029   0.3179
  19     rs1631032   GENO      T/T      T/C      C/C
  19     rs1631032 COUNTS        9       19       12
  19     rs1631032   FREQ    0.225    0.475      0.3
  19     rs1631032   MEAN   0.5153    0.543   0.6598
  19     rs1631032     SD   0.3449   0.3241   0.2816
  19     rs1678868   GENO      C/C      C/T      T/T
  19     rs1678868 COUNTS        2       16       22
  19     rs1678868   FREQ     0.05      0.4     0.55
  19     rs1678868   MEAN    0.809   0.5585   0.5599
  19     rs1678868     SD   0.3332   0.3237   0.3125
  19   rs192066309   GENO      G/G      G/C      C/C
  19   rs192066309 COUNTS        0        5       35
  19   rs192066309   FREQ        0    0.125    0.875
  19   rs192066309   MEAN       NA   0.3928   0.5974
  19   rs192066309     SD       NA   0.3178   0.3099
  19    rs28506987   GENO      T/T      T/A      A/A
  19    rs28506987 COUNTS        2       16       22
  19    rs28506987   FREQ     0.05      0.4     0.55
  19    rs28506987   MEAN   0.4547   0.5844   0.5733
  19    rs28506987     SD   0.5319   0.2949   0.3262
  19    rs76691409   GENO      A/A      A/G      G/G
  19    rs76691409 COUNTS        0        4       36
  19    rs76691409   FREQ        0      0.1      0.9
  19    rs76691409   MEAN       NA   0.4485   0.5855
  19    rs76691409     SD       NA   0.2804   0.3184
  19     rs7257835   GENO      T/T      T/C      C/C
  19     rs7257835 COUNTS        1        8       31
  19     rs7257835   FREQ    0.025      0.2    0.775
  19     rs7257835   MEAN   0.1791   0.6263   0.5704
  19     rs7257835     SD        0   0.3029   0.3179
  19     rs3889896   GENO      C/C      C/G      G/G
  19     rs3889896 COUNTS        1        9       30
  19     rs3889896   FREQ    0.025    0.225     0.75
  19     rs3889896   MEAN   0.8646   0.5492   0.5688
  19     rs3889896     SD        0    0.326   0.3168
  19   rs113846482   GENO      A/A      A/G      G/G
  19   rs113846482 COUNTS        2       10       28
  19   rs113846482   FREQ     0.05     0.25      0.7
  19   rs113846482   MEAN    0.438    0.374    0.652
  19   rs113846482     SD   0.2291   0.3236   0.2887
  19      rs702064   GENO      T/T      T/C      C/C
  19      rs702064 COUNTS        0        9       31
  19      rs702064   FREQ        0    0.225    0.775
  19      rs702064   MEAN       NA    0.596   0.5648
  19      rs702064     SD       NA   0.3295    0.315
  19   rs114489799   GENO      C/C      C/T      T/T
  19   rs114489799 COUNTS        0        8       32
  19   rs114489799   FREQ        0      0.2      0.8
  19   rs114489799   MEAN       NA   0.3207   0.6346
  19   rs114489799     SD       NA   0.2701   0.2957
  19    rs10421538   GENO      T/T      T/C      C/C
  19    rs10421538 COUNTS        4       18       18
  19    rs10421538   FREQ      0.1     0.45     0.45
  19    rs10421538   MEAN   0.5574   0.5972   0.5496
  19    rs10421538     SD   0.3947   0.3061   0.3228
  19     rs7255840   GENO      T/T      T/G      G/G
  19     rs7255840 COUNTS        4       18       18
  19     rs7255840   FREQ      0.1     0.45     0.45
  19     rs7255840   MEAN   0.5574   0.5972   0.5496
  19     rs7255840     SD   0.3947   0.3061   0.3228
  19    rs59996701   GENO      A/A      A/G      G/G
  19    rs59996701 COUNTS        0        8       32
  19    rs59996701   FREQ        0      0.2      0.8
  19    rs59996701   MEAN       NA   0.3207   0.6346
  19    rs59996701     SD       NA   0.2701   0.2957
  19    rs73920084   GENO      C/C      C/T      T/T
  19    rs73920084 COUNTS        0        8       32
  19    rs73920084   FREQ        0      0.2      0.8
  19    rs73920084   MEAN       NA   0.6908   0.5421
  19    rs73920084     SD       NA   0.2705   0.3212
  19     rs4807821   GENO      A/A      A/G      G/G
  19     rs4807821 COUNTS        2       14       24
  19     rs4807821   FREQ     0.05     0.35      0.6
  19     rs4807821   MEAN   0.5435   0.5348   0.5958
  19     rs4807821     SD   0.5153   0.2963   0.3238
  19   rs111790118   GENO      A/A      A/G      G/G
  19   rs111790118 COUNTS        0        6       34
  19   rs111790118   FREQ        0     0.15     0.85
  19   rs111790118   MEAN       NA   0.8085     0.53
  19   rs111790118     SD       NA   0.1892   0.3152
  19     rs4807822   GENO      T/T      T/C      C/C
  19     rs4807822 COUNTS        5       26        9
  19     rs4807822   FREQ    0.125     0.65    0.225
  19     rs4807822   MEAN   0.5776   0.5756   0.5576
  19     rs4807822     SD   0.4069   0.2838   0.3831
  19   rs375635492   GENO  GCA/GCA    GCA/G      G/G
  19   rs375635492 COUNTS        0       11       29
  19   rs375635492   FREQ        0    0.275    0.725
  19   rs375635492   MEAN       NA   0.4665   0.6117
  19   rs375635492     SD       NA   0.3411      0.3
  19      rs778801   GENO      T/T      T/C      C/C
  19      rs778801 COUNTS        0       10       30
  19      rs778801   FREQ        0     0.25     0.75
  19      rs778801   MEAN       NA   0.6223    0.555
  19      rs778801     SD       NA   0.3216   0.3155
  19   rs143394995   GENO      T/T      T/C      C/C
  19   rs143394995 COUNTS        1        7       32
  19   rs143394995   FREQ    0.025    0.175      0.8
  19   rs143394995   MEAN   0.8308   0.5602   0.5663
  19   rs143394995     SD        0   0.2573   0.3305
  19   rs114385434   GENO      A/A      A/G      G/G
  19   rs114385434 COUNTS        1        7       32
  19   rs114385434   FREQ    0.025    0.175      0.8
  19   rs114385434   MEAN   0.8308   0.5602   0.5663
  19   rs114385434     SD        0   0.2573   0.3305
  19      rs778800   GENO      C/C      C/T      T/T
  19      rs778800 COUNTS        0       10       30
  19      rs778800   FREQ        0     0.25     0.75
  19      rs778800   MEAN       NA   0.6223    0.555
  19      rs778800     SD       NA   0.3216   0.3155
  19    rs73548352   GENO      C/C      C/T      T/T
  19    rs73548352 COUNTS        0        7       33
  19    rs73548352   FREQ        0    0.175    0.825
  19    rs73548352   MEAN       NA   0.3547   0.6179
  19    rs73548352     SD       NA   0.3014   0.3014
  19   rs113610796   GENO      A/A      A/T      T/T
  19   rs113610796 COUNTS        1       16       23
  19   rs113610796   FREQ    0.025      0.4    0.575
  19   rs113610796   MEAN   0.8308   0.4827   0.6225
  19   rs113610796     SD        0   0.2788   0.3326
  19    rs28473717   GENO      A/A      A/G      G/G
  19    rs28473717 COUNTS        1        7       32
  19    rs28473717   FREQ    0.025    0.175      0.8
  19    rs28473717   MEAN   0.8308   0.5602   0.5663
  19    rs28473717     SD        0   0.2573   0.3305
  19   rs116028877   GENO      A/A      A/G      G/G
  19   rs116028877 COUNTS        0        5       35
  19   rs116028877   FREQ        0    0.125    0.875
  19   rs116028877   MEAN       NA   0.4222   0.5932
  19   rs116028877     SD       NA    0.228   0.3216
  19     rs4807055   GENO      T/T      T/C      C/C
  19     rs4807055 COUNTS        2       19       19
  19     rs4807055   FREQ     0.05    0.475    0.475
  19     rs4807055   MEAN   0.9264   0.6125   0.4938
  19     rs4807055     SD   0.1672   0.3119    0.305
  19     rs7245450   GENO      A/A      A/G      G/G
  19     rs7245450 COUNTS        2       19       19
  19     rs7245450   FREQ     0.05    0.475    0.475
  19     rs7245450   MEAN   0.9264   0.6125   0.4938
  19     rs7245450     SD   0.1672   0.3119    0.305
  19   rs146480385   GENO      A/A      A/G      G/G
  19   rs146480385 COUNTS        0        6       34
  19   rs146480385   FREQ        0     0.15     0.85
  19   rs146480385   MEAN       NA   0.8085     0.53
  19   rs146480385     SD       NA   0.1892   0.3152
  19     rs7246733   GENO      T/T      T/C      C/C
  19     rs7246733 COUNTS        1       15       24
  19     rs7246733   FREQ    0.025    0.375      0.6
  19     rs7246733   MEAN    1.045   0.5602   0.5594
  19     rs7246733     SD        0   0.3136   0.3125
  19   rs140101087   GENO      A/A      A/C      C/C
  19   rs140101087 COUNTS        0        8       32
  19   rs140101087   FREQ        0      0.2      0.8
  19   rs140101087   MEAN       NA   0.3207   0.6346
  19   rs140101087     SD       NA   0.2701   0.2957
  19   rs545310981   GENO    CA/CA     CA/C      C/C
  19   rs545310981 COUNTS        1       21       18
  19   rs545310981   FREQ    0.025    0.525     0.45
  19   rs545310981   MEAN    0.572    0.557   0.5891
  19   rs545310981     SD        0   0.3316   0.3108
  19    rs35728843   GENO      G/G      G/C      C/C
  19    rs35728843 COUNTS        0        9       31
  19    rs35728843   FREQ        0    0.225    0.775
  19    rs35728843   MEAN       NA    0.596   0.5648
  19    rs35728843     SD       NA   0.3295    0.315
  19     rs8108064   GENO      G/G      G/T      T/T
  19     rs8108064 COUNTS        4       21       15
  19     rs8108064   FREQ      0.1    0.525    0.375
  19     rs8108064   MEAN   0.3799   0.5595   0.6403
  19     rs8108064     SD   0.3686   0.3053   0.3117
  19     rs1056987   GENO      T/T      T/C      C/C
  19     rs1056987 COUNTS        2       15       23
  19     rs1056987   FREQ     0.05    0.375    0.575
  19     rs1056987   MEAN   0.5435    0.591   0.5617
  19     rs1056987     SD   0.5153   0.3021   0.3233
  19   rs115530541   GENO      G/G      G/A      A/A
  19   rs115530541 COUNTS        1        7       32
  19   rs115530541   FREQ    0.025    0.175      0.8
  19   rs115530541   MEAN   0.8308   0.5602   0.5663
  19   rs115530541     SD        0   0.2573   0.3305
  19   rs114987286   GENO      T/T      T/C      C/C
  19   rs114987286 COUNTS        0        8       32
  19   rs114987286   FREQ        0      0.2      0.8
  19   rs114987286   MEAN       NA   0.3207   0.6346
  19   rs114987286     SD       NA   0.2701   0.2957
  19     rs6510862   GENO      G/G      G/A      A/A
  19     rs6510862 COUNTS        2       15       23
  19     rs6510862   FREQ     0.05    0.375    0.575
  19     rs6510862   MEAN   0.5435    0.591   0.5617
  19     rs6510862     SD   0.5153   0.3021   0.3233
  19   rs114104610   GENO      T/T      T/A      A/A
  19   rs114104610 COUNTS        0        5       35
  19   rs114104610   FREQ        0    0.125    0.875
  19   rs114104610   MEAN       NA   0.3928   0.5974
  19   rs114104610     SD       NA   0.3178   0.3099
  19    rs80329663   GENO      A/A      A/G      G/G
  19    rs80329663 COUNTS        0        8       32
  19    rs80329663   FREQ        0      0.2      0.8
  19    rs80329663   MEAN       NA   0.3207   0.6346
  19    rs80329663     SD       NA   0.2701   0.2957
  19    rs55660714   GENO      C/C      C/G      G/G
  19    rs55660714 COUNTS        0       10       30
  19    rs55660714   FREQ        0     0.25     0.75
  19    rs55660714   MEAN       NA   0.6228   0.5548
  19    rs55660714     SD       NA    0.322   0.3154
  19    rs10406399   GENO      G/G      G/A      A/A
  19    rs10406399 COUNTS        4       21       15
  19    rs10406399   FREQ      0.1    0.525    0.375
  19    rs10406399   MEAN   0.3799   0.5595   0.6403
  19    rs10406399     SD   0.3686   0.3053   0.3117
  19   rs150926741   GENO      T/T      T/C      C/C
  19   rs150926741 COUNTS        0        5       35
  19   rs150926741   FREQ        0    0.125    0.875
  19   rs150926741   MEAN       NA   0.5364   0.5769
  19   rs150926741     SD       NA   0.3474   0.3145
  19    rs33945799   GENO    TA/TA     TA/T      T/T
  19    rs33945799 COUNTS        4       31        5
  19    rs33945799   FREQ      0.1    0.775    0.125
  19    rs33945799   MEAN   0.5306    0.583   0.5353
  19    rs33945799     SD   0.4097   0.3095   0.3386
  19      rs543519   GENO      A/A      A/T      T/T
  19      rs543519 COUNTS        0        9       31
  19      rs543519   FREQ        0    0.225    0.775
  19      rs543519   MEAN       NA    0.596   0.5648
  19      rs543519     SD       NA   0.3295    0.315
  19    rs77008912   GENO      G/G      G/A      A/A
  19    rs77008912 COUNTS        1       16       23
  19    rs77008912   FREQ    0.025      0.4    0.575
  19    rs77008912   MEAN   0.8308   0.4827   0.6225
  19    rs77008912     SD        0   0.2788   0.3326
  19      rs542767   GENO      G/G      G/A      A/A
  19      rs542767 COUNTS        4       21       15
  19      rs542767   FREQ      0.1    0.525    0.375
  19      rs542767   MEAN   0.3799   0.5595   0.6403
  19      rs542767     SD   0.3686   0.3053   0.3117
  19      rs539052   GENO      C/C      C/T      T/T
  19      rs539052 COUNTS        4       21       15
  19      rs539052   FREQ      0.1    0.525    0.375
  19      rs539052   MEAN   0.3799   0.5595   0.6403
  19      rs539052     SD   0.3686   0.3053   0.3117
  19     rs4807057   GENO      T/T      T/C      C/C
  19     rs4807057 COUNTS        2       19       19
  19     rs4807057   FREQ     0.05    0.475    0.475
  19     rs4807057   MEAN   0.9264   0.6125   0.4938
  19     rs4807057     SD   0.1672   0.3119    0.305
  19      rs432990   GENO      C/C      C/T      T/T
  19      rs432990 COUNTS        4       19       17
  19      rs432990   FREQ      0.1    0.475    0.425
  19      rs432990   MEAN   0.3799   0.5561   0.6345
  19      rs432990     SD   0.3686   0.3089    0.307
  19      rs417337   GENO      T/T      T/C      C/C
  19      rs417337 COUNTS        2       15       23
  19      rs417337   FREQ     0.05    0.375    0.575
  19      rs417337   MEAN   0.5435    0.591   0.5617
  19      rs417337     SD   0.5153   0.3021   0.3233
  19    rs34366264   GENO      T/T      T/C      C/C
  19    rs34366264 COUNTS        0        9       31
  19    rs34366264   FREQ        0    0.225    0.775
  19    rs34366264   MEAN       NA    0.596   0.5648
  19    rs34366264     SD       NA   0.3295    0.315
  19      rs483466   GENO      T/T      T/C      C/C
  19      rs483466 COUNTS        2       15       23
  19      rs483466   FREQ     0.05    0.375    0.575
  19      rs483466   MEAN   0.5435    0.591   0.5617
  19      rs483466     SD   0.5153   0.3021   0.3233
  19      rs447980   GENO      A/A      A/C      C/C
  19      rs447980 COUNTS        4       21       15
  19      rs447980   FREQ      0.1    0.525    0.375
  19      rs447980   MEAN   0.3799   0.5595   0.6403
  19      rs447980     SD   0.3686   0.3053   0.3117
  19      rs445493   GENO      A/A      A/G      G/G
  19      rs445493 COUNTS        4       21       15
  19      rs445493   FREQ      0.1    0.525    0.375
  19      rs445493   MEAN   0.3799   0.5595   0.6403
  19      rs445493     SD   0.3686   0.3053   0.3117
  19   rs144253763   GENO      T/T   T/TATA TATA/TATA
  19   rs144253763 COUNTS       10       19       11
  19   rs144253763   FREQ     0.25    0.475    0.275
  19   rs144253763   MEAN   0.5722   0.5054   0.6861
  19   rs144253763     SD   0.3146   0.3369   0.2629
  19   rs116353040   GENO      T/T      T/C      C/C
  19   rs116353040 COUNTS        0        5       35
  19   rs116353040   FREQ        0    0.125    0.875
  19   rs116353040   MEAN       NA   0.3928   0.5974
  19   rs116353040     SD       NA   0.3178   0.3099
  19    rs10404195   GENO      A/A      A/G      G/G
  19    rs10404195 COUNTS        1       16       23
  19    rs10404195   FREQ    0.025      0.4    0.575
  19    rs10404195   MEAN   0.8308   0.4827   0.6225
  19    rs10404195     SD        0   0.2788   0.3326
  19      rs420458   GENO      T/T      T/C      C/C
  19      rs420458 COUNTS        2       17       21
  19      rs420458   FREQ     0.05    0.425    0.525
  19      rs420458   MEAN   0.5435    0.591   0.5589
  19      rs420458     SD   0.5153   0.2981   0.3282
  19    rs74809330   GENO      G/G      G/C      C/C
  19    rs74809330 COUNTS        0        8       32
  19    rs74809330   FREQ        0      0.2      0.8
  19    rs74809330   MEAN       NA   0.3873   0.6179
  19    rs74809330     SD       NA   0.2939   0.3062
  19   rs115660924   GENO      A/A      A/C      C/C
  19   rs115660924 COUNTS        0        8       32
  19   rs115660924   FREQ        0      0.2      0.8
  19   rs115660924   MEAN       NA   0.3207   0.6346
  19   rs115660924     SD       NA   0.2701   0.2957
  19    rs10419322   GENO      C/C      C/T      T/T
  19    rs10419322 COUNTS        1        8       31
  19    rs10419322   FREQ    0.025      0.2    0.775
  19    rs10419322   MEAN   0.8308   0.5782   0.5618
  19    rs10419322     SD        0   0.2436    0.335
  19    rs76856385   GENO      T/T      T/C      C/C
  19    rs76856385 COUNTS        0        7       33
  19    rs76856385   FREQ        0    0.175    0.825
  19    rs76856385   MEAN       NA   0.5908   0.5678
  19    rs76856385     SD       NA   0.3457   0.3129
  19    rs11393158   GENO      A/A     A/AG    AG/AG
  19    rs11393158 COUNTS        2       15       23
  19    rs11393158   FREQ     0.05    0.375    0.575
  19    rs11393158   MEAN   0.5435    0.591   0.5617
  19    rs11393158     SD   0.5153   0.3021   0.3233
  19     rs7260578   GENO      G/G      G/A      A/A
  19     rs7260578 COUNTS        7       25        8
  19     rs7260578   FREQ    0.175    0.625      0.2
  19     rs7260578   MEAN   0.5302    0.565   0.6294
  19     rs7260578     SD   0.3606   0.3036   0.3422
  19    rs73539613   GENO      C/C      C/T      T/T
  19    rs73539613 COUNTS        0        8       32
  19    rs73539613   FREQ        0      0.2      0.8
  19    rs73539613   MEAN       NA   0.3873   0.6179
  19    rs73539613     SD       NA   0.2939   0.3062
  19     rs4807823   GENO      C/C      C/G      G/G
  19     rs4807823 COUNTS        4       19       17
  19     rs4807823   FREQ      0.1    0.475    0.425
  19     rs4807823   MEAN   0.3799   0.5561   0.6345
  19     rs4807823     SD   0.3686   0.3089    0.307
  19   rs150429696   GENO      C/C      C/G      G/G
  19   rs150429696 COUNTS        1        8       31
  19   rs150429696   FREQ    0.025      0.2    0.775
  19   rs150429696   MEAN   0.8308   0.5782   0.5618
  19   rs150429696     SD        0   0.2436    0.335
  19   rs545404295   GENO      A/A   A/AAAC AAAC/AAAC
  19   rs545404295 COUNTS        2       16       22
  19   rs545404295   FREQ     0.05      0.4     0.55
  19   rs545404295   MEAN   0.2665     0.54   0.6227
  19   rs545404295     SD   0.1038   0.2921   0.3311
  19   rs144101466   GENO      C/C C/CTTTCT CTTTCT/CTTTCT
  19   rs144101466 COUNTS        0        8       32
  19   rs144101466   FREQ        0      0.2      0.8
  19   rs144101466   MEAN       NA   0.3207   0.6346
  19   rs144101466     SD       NA   0.2701   0.2957
  19    rs61064939   GENO      C/C      C/A      A/A
  19    rs61064939 COUNTS        0        8       32
  19    rs61064939   FREQ        0      0.2      0.8
  19    rs61064939   MEAN       NA   0.3873   0.6179
  19    rs61064939     SD       NA   0.2939   0.3062
  19    rs60628887   GENO      G/G      G/A      A/A
  19    rs60628887 COUNTS        0        7       33
  19    rs60628887   FREQ        0    0.175    0.825
  19    rs60628887   MEAN       NA   0.3547   0.6179
  19    rs60628887     SD       NA   0.3014   0.3014
  19   rs542774059   GENO    CT/CT     CT/C      C/C
  19   rs542774059 COUNTS        1       22       17
  19   rs542774059   FREQ    0.025     0.55    0.425
  19   rs542774059   MEAN   0.8082   0.5398   0.5993
  19   rs542774059     SD        0    0.282   0.3615
  19      rs274789   GENO      C/C      C/G      G/G
  19      rs274789 COUNTS        2       24       14
  19      rs274789   FREQ     0.05      0.6     0.35
  19      rs274789   MEAN   0.5435   0.5345   0.6398
  19      rs274789     SD   0.5153   0.3101   0.3132
  19   rs112968295   GENO      C/C      C/T      T/T
  19   rs112968295 COUNTS        0        9       31
  19   rs112968295   FREQ        0    0.225    0.775
  19   rs112968295   MEAN       NA   0.4225   0.6152
  19   rs112968295     SD       NA   0.2945   0.3109
  19   rs111261114   GENO      C/C     C/CT    CT/CT
  19   rs111261114 COUNTS        2       25       13
  19   rs111261114   FREQ     0.05    0.625    0.325
  19   rs111261114   MEAN   0.7859   0.4612   0.7516
  19   rs111261114     SD   0.2629   0.3048   0.2477
  19   rs555591251   GENO      C/C      C/T      T/T
  19   rs555591251 COUNTS        0        5       35
  19   rs555591251   FREQ        0    0.125    0.875
  19   rs555591251   MEAN       NA   0.6147   0.5657
  19   rs555591251     SD       NA   0.1983   0.3292
  19    rs11882811   GENO      T/T      T/C      C/C
  19    rs11882811 COUNTS        2       14       24
  19    rs11882811   FREQ     0.05     0.35      0.6
  19    rs11882811   MEAN   0.5435   0.5807    0.569
  19    rs11882811     SD   0.5153   0.3107   0.3182
  19      rs274788   GENO      T/T      T/C      C/C
  19      rs274788 COUNTS        4       19       17
  19      rs274788   FREQ      0.1    0.475    0.425
  19      rs274788   MEAN   0.6744   0.5052   0.6221
  19      rs274788     SD   0.3309    0.294   0.3353
  19      rs274787   GENO      C/C      C/G      G/G
  19      rs274787 COUNTS        4       23       13
  19      rs274787   FREQ      0.1    0.575    0.325
  19      rs274787   MEAN   0.3799   0.6041   0.5738
  19      rs274787     SD   0.3686   0.3062   0.3177
  19      rs274786   GENO      T/T      T/G      G/G
  19      rs274786 COUNTS        0       10       30
  19      rs274786   FREQ        0     0.25     0.75
  19      rs274786   MEAN       NA   0.6228   0.5548
  19      rs274786     SD       NA    0.322   0.3154
  19   rs114297580   GENO      A/A      A/G      G/G
  19   rs114297580 COUNTS        0        8       32
  19   rs114297580   FREQ        0      0.2      0.8
  19   rs114297580   MEAN       NA   0.3207   0.6346
  19   rs114297580     SD       NA   0.2701   0.2957
  19   rs142905426   GENO      T/T      T/C      C/C
  19   rs142905426 COUNTS        0        8       32
  19   rs142905426   FREQ        0      0.2      0.8
  19   rs142905426   MEAN       NA   0.3207   0.6346
  19   rs142905426     SD       NA   0.2701   0.2957
  19      rs274784   GENO      T/T      T/C      C/C
  19      rs274784 COUNTS        0        9       31
  19      rs274784   FREQ        0    0.225    0.775
  19      rs274784   MEAN       NA    0.596   0.5648
  19      rs274784     SD       NA   0.3295    0.315
  19    rs78909912   GENO      A/A      A/G      G/G
  19    rs78909912 COUNTS        0        8       32
  19    rs78909912   FREQ        0      0.2      0.8
  19    rs78909912   MEAN       NA   0.3207   0.6346
  19    rs78909912     SD       NA   0.2701   0.2957
  19     rs7249419   GENO      G/G      G/A      A/A
  19     rs7249419 COUNTS        0        9       31
  19     rs7249419   FREQ        0    0.225    0.775
  19     rs7249419   MEAN       NA   0.6538    0.548
  19     rs7249419     SD       NA   0.3226   0.3131
  19     rs7248090   GENO      A/A      A/G      G/G
  19     rs7248090 COUNTS        0        9       31
  19     rs7248090   FREQ        0    0.225    0.775
  19     rs7248090   MEAN       NA   0.6538    0.548
  19     rs7248090     SD       NA   0.3226   0.3131
  19    rs79897803   GENO      T/T      T/C      C/C
  19    rs79897803 COUNTS        0        7       33
  19    rs79897803   FREQ        0    0.175    0.825
  19    rs79897803   MEAN       NA   0.5908   0.5678
  19    rs79897803     SD       NA   0.3457   0.3129
  19    rs11437855   GENO    CA/CA     CA/C      C/C
  19    rs11437855 COUNTS        0        9       31
  19    rs11437855   FREQ        0    0.225    0.775
  19    rs11437855   MEAN       NA   0.6538    0.548
  19    rs11437855     SD       NA   0.3226   0.3131
  19    rs61741511   GENO      A/A      A/C      C/C
  19    rs61741511 COUNTS        2        6       32
  19    rs61741511   FREQ     0.05     0.15      0.8
  19    rs61741511   MEAN    0.196   0.6815   0.5747
  19    rs61741511     SD   0.0239   0.2987   0.3137
  19    rs78387443   GENO      A/A      A/G      G/G
  19    rs78387443 COUNTS        0        7       33
  19    rs78387443   FREQ        0    0.175    0.825
  19    rs78387443   MEAN       NA   0.5908   0.5678
  19    rs78387443     SD       NA   0.3457   0.3129
  19    rs74174355   GENO      T/T      T/C      C/C
  19    rs74174355 COUNTS        0        9       31
  19    rs74174355   FREQ        0    0.225    0.775
  19    rs74174355   MEAN       NA    0.596   0.5648
  19    rs74174355     SD       NA   0.3295    0.315
  19    rs77750510   GENO      G/G      G/A      A/A
  19    rs77750510 COUNTS        0        8       32
  19    rs77750510   FREQ        0      0.2      0.8
  19    rs77750510   MEAN       NA   0.3207   0.6346
  19    rs77750510     SD       NA   0.2701   0.2957
  19    rs10423464   GENO      C/C      C/T      T/T
  19    rs10423464 COUNTS        0        4       36
  19    rs10423464   FREQ        0      0.1      0.9
  19    rs10423464   MEAN       NA   0.4745   0.5826
  19    rs10423464     SD       NA   0.3767    0.311
  19   rs141138526   GENO      G/G     G/GA    GA/GA
  19   rs141138526 COUNTS        0        7       33
  19   rs141138526   FREQ        0    0.175    0.825
  19   rs141138526   MEAN       NA   0.3271   0.6237
  19   rs141138526     SD       NA   0.2911   0.2977
  19     rs2245651   GENO      T/T      T/C      C/C
  19     rs2245651 COUNTS        0        8       32
  19     rs2245651   FREQ        0      0.2      0.8
  19     rs2245651   MEAN       NA   0.5989    0.565
  19     rs2245651     SD       NA   0.3217   0.3173
  19     rs2245650   GENO      A/A      A/G      G/G
  19     rs2245650 COUNTS        0       10       30
  19     rs2245650   FREQ        0     0.25     0.75
  19     rs2245650   MEAN       NA    0.627   0.5534
  19     rs2245650     SD       NA   0.3088   0.3191
  19   rs114280035   GENO      T/T      T/C      C/C
  19   rs114280035 COUNTS        0        5       35
  19   rs114280035   FREQ        0    0.125    0.875
  19   rs114280035   MEAN       NA   0.3928   0.5974
  19   rs114280035     SD       NA   0.3178   0.3099
  19   rs114775620   GENO      T/T      T/C      C/C
  19   rs114775620 COUNTS        1        6       33
  19   rs114775620   FREQ    0.025     0.15    0.825
  19   rs114775620   MEAN   0.8308   0.5953   0.5597
  19   rs114775620     SD        0   0.2628   0.3275
  19    rs79512178   GENO      A/A      A/G      G/G
  19    rs79512178 COUNTS        0        8       32
  19    rs79512178   FREQ        0      0.2      0.8
  19    rs79512178   MEAN       NA   0.3207   0.6346
  19    rs79512178     SD       NA   0.2701   0.2957
  19    rs57117157   GENO      A/A      A/G      G/G
  19    rs57117157 COUNTS        0        8       32
  19    rs57117157   FREQ        0      0.2      0.8
  19    rs57117157   MEAN       NA   0.3207   0.6346
  19    rs57117157     SD       NA   0.2701   0.2957
  19    rs10407369   GENO      T/T      T/A      A/A
  19    rs10407369 COUNTS        1        7       32
  19    rs10407369   FREQ    0.025    0.175      0.8
  19    rs10407369   MEAN   0.8308   0.5602   0.5663
  19    rs10407369     SD        0   0.2573   0.3305
  19      rs274796   GENO      A/A      A/G      G/G
  19      rs274796 COUNTS        7       13       20
  19      rs274796   FREQ    0.175    0.325      0.5
  19      rs274796   MEAN   0.3547   0.4985   0.6955
  19      rs274796     SD   0.3014   0.3319   0.2596
  19    rs10421873   GENO      G/G      G/A      A/A
  19    rs10421873 COUNTS        1        7       32
  19    rs10421873   FREQ    0.025    0.175      0.8
  19    rs10421873   MEAN   0.8308   0.5602   0.5663
  19    rs10421873     SD        0   0.2573   0.3305
  19    rs76276705   GENO      G/G      G/A      A/A
  19    rs76276705 COUNTS        0        6       34
  19    rs76276705   FREQ        0     0.15     0.85
  19    rs76276705   MEAN       NA   0.8085     0.53
  19    rs76276705     SD       NA   0.1892   0.3152
  19     rs5826910   GENO    CA/CA     CA/C      C/C
  19     rs5826910 COUNTS        8       22       10
  19     rs5826910   FREQ      0.2     0.55     0.25
  19     rs5826910   MEAN   0.6754   0.4901   0.6688
  19     rs5826910     SD   0.3991   0.2855   0.2787
  19   rs113948981   GENO      A/A      A/C      C/C
  19   rs113948981 COUNTS        0        9       31
  19   rs113948981   FREQ        0    0.225    0.775
  19   rs113948981   MEAN       NA    0.622   0.5572
  19   rs113948981     SD       NA   0.3328   0.3129
  19   rs115381213   GENO      G/G      G/A      A/A
  19   rs115381213 COUNTS        1        8       31
  19   rs115381213   FREQ    0.025      0.2    0.775
  19   rs115381213   MEAN   0.8308      0.6   0.5562
  19   rs115381213     SD        0   0.2635   0.3309
  19    rs73539627   GENO      G/G      G/A      A/A
  19    rs73539627 COUNTS        2       10       28
  19    rs73539627   FREQ     0.05     0.25      0.7
  19    rs73539627   MEAN   0.5645   0.4361   0.6208
  19    rs73539627     SD   0.5252   0.3088   0.3022
  19    rs58706158   GENO      C/C    C/CTG  CTG/CTG
  19    rs58706158 COUNTS        1       12       27
  19    rs58706158   FREQ    0.025      0.3    0.675
  19    rs58706158   MEAN    1.045   0.6141   0.5355
  19    rs58706158     SD        0   0.2984   0.3157
  19   rs139188821   GENO      G/G G/GTGGGCCCAGCCCTTGCGGT GTGGGCCCAGCCCTTGCGGT/GTGGGCCCAGCCCTTGCGGT
  19   rs139188821 COUNTS        1        5       34
  19   rs139188821   FREQ    0.025    0.125     0.85
  19   rs139188821   MEAN   0.1791   0.4782   0.5971
  19   rs139188821     SD        0   0.2725   0.3179
  19   rs115164822   GENO      T/T      T/C      C/C
  19   rs115164822 COUNTS        1        7       32
  19   rs115164822   FREQ    0.025    0.175      0.8
  19   rs115164822   MEAN   0.8308   0.5602   0.5663
  19   rs115164822     SD        0   0.2573   0.3305
  19    rs73920090   GENO      G/G      G/A      A/A
  19    rs73920090 COUNTS        0        7       33
  19    rs73920090   FREQ        0    0.175    0.825
  19    rs73920090   MEAN       NA   0.7391   0.5363
  19    rs73920090     SD       NA   0.2521   0.3179
  19    rs78521116   GENO      T/T      T/C      C/C
  19    rs78521116 COUNTS        1        6       33
  19    rs78521116   FREQ    0.025     0.15    0.825
  19    rs78521116   MEAN   0.1791   0.5704    0.584
  19    rs78521116     SD        0   0.3325   0.3133
  19   rs116467332   GENO      C/C      C/G      G/G
  19   rs116467332 COUNTS        0        5       35
  19   rs116467332   FREQ        0    0.125    0.875
  19   rs116467332   MEAN       NA   0.3928   0.5974
  19   rs116467332     SD       NA   0.3178   0.3099
  19    rs77540905   GENO      A/A      A/C      C/C
  19    rs77540905 COUNTS        1        6       33
  19    rs77540905   FREQ    0.025     0.15    0.825
  19    rs77540905   MEAN   0.1791   0.5704    0.584
  19    rs77540905     SD        0   0.3325   0.3133
  19    rs10417885   GENO      A/A      A/G      G/G
  19    rs10417885 COUNTS        1        7       32
  19    rs10417885   FREQ    0.025    0.175      0.8
  19    rs10417885   MEAN   0.8308   0.5602   0.5663
  19    rs10417885     SD        0   0.2573   0.3305
  19     rs8107420   GENO      A/A      A/G      G/G
  19     rs8107420 COUNTS        1        6       33
  19     rs8107420   FREQ    0.025     0.15    0.825
  19     rs8107420   MEAN   0.1791   0.5704    0.584
  19     rs8107420     SD        0   0.3325   0.3133
  19    rs10405707   GENO      C/C      C/T      T/T
  19    rs10405707 COUNTS        1        7       32
  19    rs10405707   FREQ    0.025    0.175      0.8
  19    rs10405707   MEAN   0.8308   0.5602   0.5663
  19    rs10405707     SD        0   0.2573   0.3305
  19    rs77604270   GENO      G/G      G/C      C/C
  19    rs77604270 COUNTS        1        6       33
  19    rs77604270   FREQ    0.025     0.15    0.825
  19    rs77604270   MEAN   0.1791   0.5704    0.584
  19    rs77604270     SD        0   0.3325   0.3133
  19      rs274794   GENO      C/C      C/T      T/T
  19      rs274794 COUNTS        2       18       20
  19      rs274794   FREQ     0.05     0.45      0.5
  19      rs274794   MEAN   0.6055   0.5899   0.5522
  19      rs274794     SD    0.603   0.2853   0.3316
  19    rs10422021   GENO      C/C      C/T      T/T
  19    rs10422021 COUNTS        1        7       32
  19    rs10422021   FREQ    0.025    0.175      0.8
  19    rs10422021   MEAN   0.8308   0.5602   0.5663
  19    rs10422021     SD        0   0.2573   0.3305
  19      rs274793   GENO      T/T      T/C      C/C
  19      rs274793 COUNTS        2       18       20
  19      rs274793   FREQ     0.05     0.45      0.5
  19      rs274793   MEAN   0.6055   0.5899   0.5522
  19      rs274793     SD    0.603   0.2853   0.3316
  19    rs56002800   GENO  CTT/CTT    CTT/C      C/C
  19    rs56002800 COUNTS        0       13       27
  19    rs56002800   FREQ        0    0.325    0.675
  19    rs56002800   MEAN       NA   0.6462    0.536
  19    rs56002800     SD       NA   0.3036   0.3186
  19    rs11085154   GENO      C/C      C/T      T/T
  19    rs11085154 COUNTS        3       20       17
  19    rs11085154   FREQ    0.075      0.5    0.425
  19    rs11085154   MEAN   0.8615   0.6095   0.4764
  19    rs11085154     SD     0.17   0.2829   0.3391
  19   rs561760978   GENO      C/C     C/CA    CA/CA
  19   rs561760978 COUNTS        1        6       33
  19   rs561760978   FREQ    0.025     0.15    0.825
  19   rs561760978   MEAN   0.1791   0.5704    0.584
  19   rs561760978     SD        0   0.3325   0.3133
  19    rs76428391   GENO      G/G      G/C      C/C
  19    rs76428391 COUNTS        1        6       33
  19    rs76428391   FREQ    0.025     0.15    0.825
  19    rs76428391   MEAN   0.1791   0.5704    0.584
  19    rs76428391     SD        0   0.3325   0.3133
  19    rs76505415   GENO      T/T      T/C      C/C
  19    rs76505415 COUNTS        1        6       33
  19    rs76505415   FREQ    0.025     0.15    0.825
  19    rs76505415   MEAN   0.1791   0.5704    0.584
  19    rs76505415     SD        0   0.3325   0.3133
  19    rs28676824   GENO      C/C      C/A      A/A
  19    rs28676824 COUNTS        0        8       32
  19    rs28676824   FREQ        0      0.2      0.8
  19    rs28676824   MEAN       NA    0.594   0.5663
  19    rs28676824     SD       NA   0.2567   0.3305
  19     rs7253733   GENO      C/C      C/T      T/T
  19     rs7253733 COUNTS        0        7       33
  19     rs7253733   FREQ        0    0.175    0.825
  19     rs7253733   MEAN       NA   0.7391   0.5363
  19     rs7253733     SD       NA   0.2521   0.3179
  19      rs121742   GENO      G/G      G/A      A/A
  19      rs121742 COUNTS        0       13       27
  19      rs121742   FREQ        0    0.325    0.675
  19      rs121742   MEAN       NA   0.6462    0.536
  19      rs121742     SD       NA   0.3036   0.3186
  19   rs116465967   GENO      C/C      C/T      T/T
  19   rs116465967 COUNTS        0        8       32
  19   rs116465967   FREQ        0      0.2      0.8
  19   rs116465967   MEAN       NA    0.594   0.5663
  19   rs116465967     SD       NA   0.2567   0.3305
  19    rs75234676   GENO      C/C      C/G      G/G
  19    rs75234676 COUNTS        1        6       33
  19    rs75234676   FREQ    0.025     0.15    0.825
  19    rs75234676   MEAN   0.1791   0.5704    0.584
  19    rs75234676     SD        0   0.3325   0.3133
  19    rs78736229   GENO      C/C      C/T      T/T
  19    rs78736229 COUNTS        0        9       31
  19    rs78736229   FREQ        0    0.225    0.775
  19    rs78736229   MEAN       NA   0.3634   0.6323
  19    rs78736229     SD       NA   0.2832   0.3003
  19      rs274792   GENO      C/C      C/T      T/T
  19      rs274792 COUNTS        2       19       19
  19      rs274792   FREQ     0.05    0.475    0.475
  19      rs274792   MEAN   0.6055   0.5912   0.5488
  19      rs274792     SD    0.603   0.2773   0.3403
  19      rs274791   GENO      A/A      A/G      G/G
  19      rs274791 COUNTS        0        8       32
  19      rs274791   FREQ        0      0.2      0.8
  19      rs274791   MEAN       NA   0.5812   0.5695
  19      rs274791     SD       NA   0.3065    0.321
  19   rs114829599   GENO      A/A      A/G      G/G
  19   rs114829599 COUNTS        1        6       33
  19   rs114829599   FREQ    0.025     0.15    0.825
  19   rs114829599   MEAN   0.1791   0.5704    0.584
  19   rs114829599     SD        0   0.3325   0.3133
  19   rs116188150   GENO      A/A      A/G      G/G
  19   rs116188150 COUNTS        1        6       33
  19   rs116188150   FREQ    0.025     0.15    0.825
  19   rs116188150   MEAN   0.1791   0.5704    0.584
  19   rs116188150     SD        0   0.3325   0.3133
  19    rs71925452   GENO      T/T T/TGCAGGCAG TGCAGGCAG/TGCAGGCAG
  19    rs71925452 COUNTS        1       12       27
  19    rs71925452   FREQ    0.025      0.3    0.675
  19    rs71925452   MEAN    1.045   0.6141   0.5355
  19    rs71925452     SD        0   0.2984   0.3157
  19     rs8105367   GENO      T/T      T/G      G/G
  19     rs8105367 COUNTS        1        6       33
  19     rs8105367   FREQ    0.025     0.15    0.825
  19     rs8105367   MEAN   0.1791   0.5704    0.584
  19     rs8105367     SD        0   0.3325   0.3133
  19    rs12462305   GENO      A/A      A/G      G/G
  19    rs12462305 COUNTS        3       19       18
  19    rs12462305   FREQ    0.075    0.475     0.45
  19    rs12462305   MEAN   0.8615   0.6092   0.4841
  19    rs12462305     SD     0.17   0.2906   0.3306
  19   rs114900219   GENO      T/T      T/C      C/C
  19   rs114900219 COUNTS        1        7       32
  19   rs114900219   FREQ    0.025    0.175      0.8
  19   rs114900219   MEAN   0.8308   0.5602   0.5663
  19   rs114900219     SD        0   0.2573   0.3305
  19    rs77801611   GENO      G/G      G/A      A/A
  19    rs77801611 COUNTS        1        6       33
  19    rs77801611   FREQ    0.025     0.15    0.825
  19    rs77801611   MEAN   0.1791   0.5704    0.584
  19    rs77801611     SD        0   0.3325   0.3133
  19     rs6510863   GENO      C/C      C/G      G/G
  19     rs6510863 COUNTS        3       16       21
  19     rs6510863   FREQ    0.075      0.4    0.525
  19     rs6510863   MEAN   0.7063   0.5453   0.5728
  19     rs6510863     SD   0.4607   0.2775   0.3322
  19   rs145391175   GENO      C/C     C/CA    CA/CA
  19   rs145391175 COUNTS        0        7       33
  19   rs145391175   FREQ        0    0.175    0.825
  19   rs145391175   MEAN       NA   0.3547   0.6179
  19   rs145391175     SD       NA   0.3014   0.3014
  19   rs138419778   GENO      A/A      A/G      G/G
  19   rs138419778 COUNTS        0        9       31
  19   rs138419778   FREQ        0    0.225    0.775
  19   rs138419778   MEAN       NA   0.3634   0.6323
  19   rs138419778     SD       NA   0.2832   0.3003
  19    rs79519121   GENO      T/T      T/C      C/C
  19    rs79519121 COUNTS        0        9       31
  19    rs79519121   FREQ        0    0.225    0.775
  19    rs79519121   MEAN       NA   0.3634   0.6323
  19    rs79519121     SD       NA   0.2832   0.3003
  19   rs199694952   GENO      G/G    G/GTA  GTA/GTA
  19   rs199694952 COUNTS        0        9       31
  19   rs199694952   FREQ        0    0.225    0.775
  19   rs199694952   MEAN       NA   0.3634   0.6323
  19   rs199694952     SD       NA   0.2832   0.3003
  19     rs2067089   GENO      A/A      A/C      C/C
  19     rs2067089 COUNTS        1       12       27
  19     rs2067089   FREQ    0.025      0.3    0.675
  19     rs2067089   MEAN    1.045   0.6141   0.5355
  19     rs2067089     SD        0   0.2984   0.3157
  19       rs81570   GENO      G/G      G/C      C/C
  19       rs81570 COUNTS        0        8       32
  19       rs81570   FREQ        0      0.2      0.8
  19       rs81570   MEAN       NA   0.5812   0.5695
  19       rs81570     SD       NA   0.3065    0.321
  19   rs558285568   GENO      C/C    C/CAA  CAA/CAA
  19   rs558285568 COUNTS        7       18       15
  19   rs558285568   FREQ    0.175     0.45    0.375
  19   rs558285568   MEAN   0.5454   0.5335   0.6301
  19   rs558285568     SD   0.3484   0.3021   0.3263
  19     rs7258475   GENO      T/T      T/G      G/G
  19     rs7258475 COUNTS        4       11       25
  19     rs7258475   FREQ      0.1    0.275    0.625
  19     rs7258475   MEAN   0.3582   0.5468    0.617
  19     rs7258475     SD   0.3857   0.2936   0.3098
  19    rs12459051   GENO      G/G      G/A      A/A
  19    rs12459051 COUNTS        2       18       20
  19    rs12459051   FREQ     0.05     0.45      0.5
  19    rs12459051   MEAN   0.6055   0.5899   0.5522
  19    rs12459051     SD    0.603   0.2853   0.3316
  19   rs115421085   GENO      A/A      A/G      G/G
  19   rs115421085 COUNTS        0        4       36
  19   rs115421085   FREQ        0      0.1      0.9
  19   rs115421085   MEAN       NA   0.3844   0.5926
  19   rs115421085     SD       NA   0.2445    0.317
  19     rs7252993   GENO      C/C      C/G      G/G
  19     rs7252993 COUNTS        2       14       24
  19     rs7252993   FREQ     0.05     0.35      0.6
  19     rs7252993   MEAN   0.6478     0.64   0.5257
  19     rs7252993     SD   0.1244    0.324   0.3193
  19   rs113797077   GENO      C/C      C/T      T/T
  19   rs113797077 COUNTS        2        5       33
  19   rs113797077   FREQ     0.05    0.125    0.825
  19   rs113797077   MEAN   0.5435    0.503    0.584
  19   rs113797077     SD   0.5153   0.3225   0.3133
  19   rs114407272   GENO      G/G      G/C      C/C
  19   rs114407272 COUNTS        0        5       35
  19   rs114407272   FREQ        0    0.125    0.875
  19   rs114407272   MEAN       NA   0.5612   0.5733
  19   rs114407272     SD       NA   0.3795   0.3104
  19    rs59272043   GENO      T/T      T/C      C/C
  19    rs59272043 COUNTS        0       11       29
  19    rs59272043   FREQ        0    0.275    0.725
  19    rs59272043   MEAN       NA   0.4147   0.6314
  19    rs59272043     SD       NA   0.3052   0.3016
  19    rs57776338   GENO      T/T      T/C      C/C
  19    rs57776338 COUNTS        0        9       31
  19    rs57776338   FREQ        0    0.225    0.775
  19    rs57776338   MEAN       NA   0.3838   0.6264
  19    rs57776338     SD       NA   0.3157   0.2969
  19    rs73920096   GENO      G/G      G/C      C/C
  19    rs73920096 COUNTS        1        6       33
  19    rs73920096   FREQ    0.025     0.15    0.825
  19    rs73920096   MEAN   0.1791   0.5704    0.584
  19    rs73920096     SD        0   0.3325   0.3133
  19   rs115243272   GENO      C/C      C/T      T/T
  19   rs115243272 COUNTS        1        7       32
  19   rs115243272   FREQ    0.025    0.175      0.8
  19   rs115243272   MEAN   0.8308   0.5602   0.5663
  19   rs115243272     SD        0   0.2573   0.3305
  19   rs115002923   GENO      T/T      T/C      C/C
  19   rs115002923 COUNTS        1        7       32
  19   rs115002923   FREQ    0.025    0.175      0.8
  19   rs115002923   MEAN   0.8308   0.5602   0.5663
  19   rs115002923     SD        0   0.2573   0.3305
  19     rs4807825   GENO      C/C      C/T      T/T
  19     rs4807825 COUNTS        0       12       28
  19     rs4807825   FREQ        0      0.3      0.7
  19     rs4807825   MEAN       NA   0.6731   0.5284
  19     rs4807825     SD       NA   0.3004   0.3153
  19     rs8108471   GENO      T/T      T/C      C/C
  19     rs8108471 COUNTS        1        7       32
  19     rs8108471   FREQ    0.025    0.175      0.8
  19     rs8108471   MEAN   0.1791   0.5351   0.5921
  19     rs8108471     SD        0   0.3176   0.3147
  19     rs7251218   GENO      T/T      T/C      C/C
  19     rs7251218 COUNTS        4        9       27
  19     rs7251218   FREQ      0.1    0.225    0.675
  19     rs7251218   MEAN   0.3582   0.5318   0.6168
  19     rs7251218     SD   0.3857   0.2959   0.3072
  19    rs59174308   GENO      C/C      C/T      T/T
  19    rs59174308 COUNTS        7       14       19
  19    rs59174308   FREQ    0.175     0.35    0.475
  19    rs59174308   MEAN   0.3547   0.5132    0.695
  19    rs59174308     SD   0.3014   0.3236   0.2667
  19    rs28453379   GENO      A/A      A/C      C/C
  19    rs28453379 COUNTS        1        7       32
  19    rs28453379   FREQ    0.025    0.175      0.8
  19    rs28453379   MEAN   0.8308   0.5602   0.5663
  19    rs28453379     SD        0   0.2573   0.3305
  19    rs61461754   GENO      A/A      A/G      G/G
  19    rs61461754 COUNTS        2       10       28
  19    rs61461754   FREQ     0.05     0.25      0.7
  19    rs61461754   MEAN   0.5645   0.4361   0.6208
  19    rs61461754     SD   0.5252   0.3088   0.3022
  19     rs7259761   GENO      A/A      A/G      G/G
  19     rs7259761 COUNTS        4       11       25
  19     rs7259761   FREQ      0.1    0.275    0.625
  19     rs7259761   MEAN   0.3582   0.5468    0.617
  19     rs7259761     SD   0.3857   0.2936   0.3098
  19    rs73920098   GENO      A/A      A/T      T/T
  19    rs73920098 COUNTS        1        7       32
  19    rs73920098   FREQ    0.025    0.175      0.8
  19    rs73920098   MEAN   0.1791   0.5351   0.5921
  19    rs73920098     SD        0   0.3176   0.3147
  19    rs77638824   GENO      A/A      A/G      G/G
  19    rs77638824 COUNTS        1        6       33
  19    rs77638824   FREQ    0.025     0.15    0.825
  19    rs77638824   MEAN   0.1791   0.5704    0.584
  19    rs77638824     SD        0   0.3325   0.3133
  19    rs76774936   GENO      T/T      T/C      C/C
  19    rs76774936 COUNTS        0        8       32
  19    rs76774936   FREQ        0      0.2      0.8
  19    rs76774936   MEAN       NA   0.3207   0.6346
  19    rs76774936     SD       NA   0.2701   0.2957
  19   rs114171699   GENO      A/A      A/G      G/G
  19   rs114171699 COUNTS        1        7       32
  19   rs114171699   FREQ    0.025    0.175      0.8
  19   rs114171699   MEAN   0.8308   0.5602   0.5663
  19   rs114171699     SD        0   0.2573   0.3305
  19    rs73920099   GENO      G/G      G/C      C/C
  19    rs73920099 COUNTS        1        7       32
  19    rs73920099   FREQ    0.025    0.175      0.8
  19    rs73920099   MEAN   0.1791   0.5351   0.5921
  19    rs73920099     SD        0   0.3176   0.3147
  19    rs34831649   GENO      T/T      T/C      C/C
  19    rs34831649 COUNTS        4       11       25
  19    rs34831649   FREQ      0.1    0.275    0.625
  19    rs34831649   MEAN   0.3582   0.5468    0.617
  19    rs34831649     SD   0.3857   0.2936   0.3098
  19    rs10414882   GENO      C/C      C/T      T/T
  19    rs10414882 COUNTS        0       15       25
  19    rs10414882   FREQ        0    0.375    0.625
  19    rs10414882   MEAN       NA   0.5786   0.5677
  19    rs10414882     SD       NA   0.3345   0.3086
  19   rs537868498   GENO      A/A     A/AG    AG/AG
  19   rs537868498 COUNTS        0        6       34
  19   rs537868498   FREQ        0     0.15     0.85
  19   rs537868498   MEAN       NA   0.5058   0.5835
  19   rs537868498     SD       NA   0.3197   0.3167
  19    rs78859616   GENO      G/G      G/A      A/A
  19    rs78859616 COUNTS        0        9       31
  19    rs78859616   FREQ        0    0.225    0.775
  19    rs78859616   MEAN       NA   0.3634   0.6323
  19    rs78859616     SD       NA   0.2832   0.3003
  19   rs115310383   GENO      A/A      A/G      G/G
  19   rs115310383 COUNTS        0        5       35
  19   rs115310383   FREQ        0    0.125    0.875
  19   rs115310383   MEAN       NA   0.3928   0.5974
  19   rs115310383     SD       NA   0.3178   0.3099
  19    rs79029050   GENO      T/T      T/C      C/C
  19    rs79029050 COUNTS        0        6       34
  19    rs79029050   FREQ        0     0.15     0.85
  19    rs79029050   MEAN       NA   0.5058   0.5835
  19    rs79029050     SD       NA   0.3197   0.3167
  19    rs28590395   GENO      T/T      T/C      C/C
  19    rs28590395 COUNTS        4        9       27
  19    rs28590395   FREQ      0.1    0.225    0.675
  19    rs28590395   MEAN   0.3582   0.5318   0.6168
  19    rs28590395     SD   0.3857   0.2959   0.3072
  19   rs145134461   GENO      C/C      C/T      T/T
  19   rs145134461 COUNTS        1        7       32
  19   rs145134461   FREQ    0.025    0.175      0.8
  19   rs145134461   MEAN   0.1791   0.5351   0.5921
  19   rs145134461     SD        0   0.3176   0.3147
  19    rs12985605   GENO      C/C      C/T      T/T
  19    rs12985605 COUNTS        4       11       25
  19    rs12985605   FREQ      0.1    0.275    0.625
  19    rs12985605   MEAN   0.3582   0.5468    0.617
  19    rs12985605     SD   0.3857   0.2936   0.3098
  19      rs548323   GENO      C/C      C/G      G/G
  19      rs548323 COUNTS        4        9       27
  19      rs548323   FREQ      0.1    0.225    0.675
  19      rs548323   MEAN   0.3582   0.5318   0.6168
  19      rs548323     SD   0.3857   0.2959   0.3072
  19    rs67416888   GENO      T/T T/TCAAAA TCAAAA/TCAAAA
  19    rs67416888 COUNTS        1        7       32
  19    rs67416888   FREQ    0.025    0.175      0.8
  19    rs67416888   MEAN   0.1791   0.5351   0.5921
  19    rs67416888     SD        0   0.3176   0.3147
  19   rs568728229   GENO      G/G      G/A      A/A
  19   rs568728229 COUNTS        1        7       32
  19   rs568728229   FREQ    0.025    0.175      0.8
  19   rs568728229   MEAN   0.1791   0.5351   0.5921
  19   rs568728229     SD        0   0.3176   0.3147
  19   rs534407911   GENO      G/G      G/A      A/A
  19   rs534407911 COUNTS        0        8       32
  19   rs534407911   FREQ        0      0.2      0.8
  19   rs534407911   MEAN       NA   0.4906   0.5921
  19   rs534407911     SD       NA   0.3199   0.3147
  19      rs626000   GENO      A/A      A/C      C/C
  19      rs626000 COUNTS        4       11       25
  19      rs626000   FREQ      0.1    0.275    0.625
  19      rs626000   MEAN   0.3582   0.5468    0.617
  19      rs626000     SD   0.3857   0.2936   0.3098
  19      rs551244   GENO      G/G      G/C      C/C
  19      rs551244 COUNTS        0       11       29
  19      rs551244   FREQ        0    0.275    0.725
  19      rs551244   MEAN       NA   0.6557     0.54
  19      rs551244     SD       NA   0.3087   0.3158
  19    rs73920100   GENO      A/A      A/G      G/G
  19    rs73920100 COUNTS        1        7       32
  19    rs73920100   FREQ    0.025    0.175      0.8
  19    rs73920100   MEAN   0.1791   0.5351   0.5921
  19    rs73920100     SD        0   0.3176   0.3147
  19      rs639251   GENO      C/C      C/T      T/T
  19      rs639251 COUNTS        0       12       28
  19      rs639251   FREQ        0      0.3      0.7
  19      rs639251   MEAN       NA   0.6731   0.5284
  19      rs639251     SD       NA   0.3004   0.3153
  19    rs56061427   GENO      G/G      G/A      A/A
  19    rs56061427 COUNTS        1       15       24
  19    rs56061427   FREQ    0.025    0.375      0.6
  19    rs56061427   MEAN    1.045   0.6457   0.5059
  19    rs56061427     SD        0   0.2811   0.3187
  19    rs36071073   GENO      T/T      T/G      G/G
  19    rs36071073 COUNTS        4       11       25
  19    rs36071073   FREQ      0.1    0.275    0.625
  19    rs36071073   MEAN   0.3582   0.5468    0.617
  19    rs36071073     SD   0.3857   0.2936   0.3098
  19     rs8102722   GENO      T/T      T/C      C/C
  19     rs8102722 COUNTS        1        7       32
  19     rs8102722   FREQ    0.025    0.175      0.8
  19     rs8102722   MEAN   0.1791   0.5351   0.5921
  19     rs8102722     SD        0   0.3176   0.3147
  19    rs73920102   GENO      A/A      A/G      G/G
  19    rs73920102 COUNTS        1        7       32
  19    rs73920102   FREQ    0.025    0.175      0.8
  19    rs73920102   MEAN   0.1791   0.5351   0.5921
  19    rs73920102     SD        0   0.3176   0.3147
  19    rs73923403   GENO      C/C      C/T      T/T
  19    rs73923403 COUNTS        1        8       31
  19    rs73923403   FREQ    0.025      0.2    0.775
  19    rs73923403   MEAN   0.1791   0.5762   0.5833
  19    rs73923403     SD        0   0.3163   0.3159
  19    rs12610356   GENO      G/G      G/A      A/A
  19    rs12610356 COUNTS        0       10       30
  19    rs12610356   FREQ        0     0.25     0.75
  19    rs12610356   MEAN       NA   0.6334   0.5513
  19    rs12610356     SD       NA   0.3159   0.3164
  19   rs115852443   GENO      G/G      G/A      A/A
  19   rs115852443 COUNTS        0        5       35
  19   rs115852443   FREQ        0    0.125    0.875
  19   rs115852443   MEAN       NA   0.3928   0.5974
  19   rs115852443     SD       NA   0.3178   0.3099
  19    rs73923404   GENO      T/T      T/C      C/C
  19    rs73923404 COUNTS        1        7       32
  19    rs73923404   FREQ    0.025    0.175      0.8
  19    rs73923404   MEAN   0.1791   0.5351   0.5921
  19    rs73923404     SD        0   0.3176   0.3147
  19   rs142372412   GENO    TA/TA     TA/T      T/T
  19   rs142372412 COUNTS        2       12       26
  19   rs142372412   FREQ     0.05      0.3     0.65
  19   rs142372412   MEAN   0.5645   0.4657   0.6213
  19   rs142372412     SD   0.5252   0.3107   0.3044
  19      rs525452   GENO      G/G      G/C      C/C
  19      rs525452 COUNTS        1        9       30
  19      rs525452   FREQ    0.025    0.225     0.75
  19      rs525452   MEAN   0.7357    0.515   0.5834
  19      rs525452     SD        0   0.3437   0.3134
  19      rs628271   GENO      C/C      C/T      T/T
  19      rs628271 COUNTS        1       15       24
  19      rs628271   FREQ    0.025    0.375      0.6
  19      rs628271   MEAN   0.7357   0.5729   0.5643
  19      rs628271     SD        0   0.3486   0.3038
  19    rs73923405   GENO      C/C      C/T      T/T
  19    rs73923405 COUNTS        1        7       32
  19    rs73923405   FREQ    0.025    0.175      0.8
  19    rs73923405   MEAN   0.1791   0.5337   0.5924
  19    rs73923405     SD        0   0.3186   0.3145
  19   rs149586693   GENO      G/G      G/C      C/C
  19   rs149586693 COUNTS        0        6       34
  19   rs149586693   FREQ        0     0.15     0.85
  19   rs149586693   MEAN       NA   0.5053   0.5836
  19   rs149586693     SD       NA     0.32   0.3167
  19   rs113774422   GENO      G/G      G/A      A/A
  19   rs113774422 COUNTS        2        6       32
  19   rs113774422   FREQ     0.05     0.15      0.8
  19   rs113774422   MEAN   0.7833   0.5309   0.5663
  19   rs113774422     SD  0.06725   0.2688   0.3305
  19      rs555836   GENO      T/T      T/C      C/C
  19      rs555836 COUNTS        7       15       18
  19      rs555836   FREQ    0.175    0.375     0.45
  19      rs555836   MEAN   0.3547   0.5395   0.6832
  19      rs555836     SD   0.3014    0.328   0.2692
  19     rs2024163   GENO      C/C      C/T      T/T
  19     rs2024163 COUNTS        1       13       26
  19     rs2024163   FREQ    0.025    0.325     0.65
  19     rs2024163   MEAN    1.045   0.6416   0.5187
  19     rs2024163     SD        0   0.3025   0.3095
  19      rs481912   GENO      T/T      T/C      C/C
  19      rs481912 COUNTS        4       11       25
  19      rs481912   FREQ      0.1    0.275    0.625
  19      rs481912   MEAN   0.3582   0.5468    0.617
  19      rs481912     SD   0.3857   0.2936   0.3098
  19    rs55831999   GENO      C/C      C/T      T/T
  19    rs55831999 COUNTS        1        6       33
  19    rs55831999   FREQ    0.025     0.15    0.825
  19    rs55831999   MEAN   0.1791    0.566   0.5848
  19    rs55831999     SD        0   0.3362   0.3126
  19    rs28436149   GENO      G/G      G/A      A/A
  19    rs28436149 COUNTS        2        6       32
  19    rs28436149   FREQ     0.05     0.15      0.8
  19    rs28436149   MEAN   0.7833   0.5309   0.5663
  19    rs28436149     SD  0.06725   0.2688   0.3305
  19    rs58761764   GENO      A/A      A/G      G/G
  19    rs58761764 COUNTS        1        6       33
  19    rs58761764   FREQ    0.025     0.15    0.825
  19    rs58761764   MEAN   0.1791    0.566   0.5848
  19    rs58761764     SD        0   0.3362   0.3126
  19      rs671892   GENO      A/A      A/G      G/G
  19      rs671892 COUNTS        0       10       30
  19      rs671892   FREQ        0     0.25     0.75
  19      rs671892   MEAN       NA   0.5855   0.5673
  19      rs671892     SD       NA   0.3146   0.3194
  19    rs73923406   GENO      A/A      A/C      C/C
  19    rs73923406 COUNTS        1        6       33
  19    rs73923406   FREQ    0.025     0.15    0.825
  19    rs73923406   MEAN   0.1791    0.566   0.5848
  19    rs73923406     SD        0   0.3362   0.3126
  19      rs581910   GENO      T/T      T/C      C/C
  19      rs581910 COUNTS        1       15       24
  19      rs581910   FREQ    0.025    0.375      0.6
  19      rs581910   MEAN   0.1791   0.5682   0.5904
  19      rs581910     SD        0   0.3084   0.3202
  19     rs7248008   GENO      T/T      T/C      C/C
  19     rs7248008 COUNTS        0       11       29
  19     rs7248008   FREQ        0    0.275    0.725
  19     rs7248008   MEAN       NA   0.6108    0.557
  19     rs7248008     SD       NA   0.3101     0.32
  19    rs73923408   GENO      T/T      T/C      C/C
  19    rs73923408 COUNTS        1        6       33
  19    rs73923408   FREQ    0.025     0.15    0.825
  19    rs73923408   MEAN   0.1791    0.566   0.5848
  19    rs73923408     SD        0   0.3362   0.3126
  19    rs10404724   GENO      G/G      G/A      A/A
  19    rs10404724 COUNTS        0        4       36
  19    rs10404724   FREQ        0      0.1      0.9
  19    rs10404724   MEAN       NA   0.7571   0.5512
  19    rs10404724     SD       NA   0.0522   0.3248
  19    rs76049419   GENO      G/G      G/A      A/A
  19    rs76049419 COUNTS        0       10       30
  19    rs76049419   FREQ        0     0.25     0.75
  19    rs76049419   MEAN       NA   0.4178   0.6231
  19    rs76049419     SD       NA   0.3177    0.301
  19    rs73923409   GENO      A/A      A/G      G/G
  19    rs73923409 COUNTS        1        6       33
  19    rs73923409   FREQ    0.025     0.15    0.825
  19    rs73923409   MEAN   0.1791    0.566   0.5848
  19    rs73923409     SD        0   0.3362   0.3126
  19    rs73923410   GENO      T/T      T/C      C/C
  19    rs73923410 COUNTS        1        6       33
  19    rs73923410   FREQ    0.025     0.15    0.825
  19    rs73923410   MEAN   0.1791    0.566   0.5848
  19    rs73923410     SD        0   0.3362   0.3126
  19    rs10425737   GENO      T/T      T/A      A/A
  19    rs10425737 COUNTS        4       11       25
  19    rs10425737   FREQ      0.1    0.275    0.625
  19    rs10425737   MEAN   0.3582   0.5468    0.617
  19    rs10425737     SD   0.3857   0.2936   0.3098
  19    rs10406420   GENO      G/G      G/T      T/T
  19    rs10406420 COUNTS        4       11       25
  19    rs10406420   FREQ      0.1    0.275    0.625
  19    rs10406420   MEAN   0.3582   0.5468    0.617
  19    rs10406420     SD   0.3857   0.2936   0.3098
  19    rs10412262   GENO      T/T      T/C      C/C
  19    rs10412262 COUNTS        1       14       25
  19    rs10412262   FREQ    0.025     0.35    0.625
  19    rs10412262   MEAN   0.1791   0.5858   0.5797
  19    rs10412262     SD        0   0.3122    0.318
  19   rs111536113   GENO      G/G      G/A      A/A
  19   rs111536113 COUNTS        0        7       33
  19   rs111536113   FREQ        0    0.175    0.825
  19   rs111536113   MEAN       NA   0.4834   0.5906
  19   rs111536113     SD       NA   0.2977   0.3189
  19    rs78060389   GENO      A/A      A/T      T/T
  19    rs78060389 COUNTS        0        7       33
  19    rs78060389   FREQ        0    0.175    0.825
  19    rs78060389   MEAN       NA   0.4834   0.5906
  19    rs78060389     SD       NA   0.2977   0.3189
  19   rs116302592   GENO      C/C      C/T      T/T
  19   rs116302592 COUNTS        1        6       33
  19   rs116302592   FREQ    0.025     0.15    0.825
  19   rs116302592   MEAN   0.1791    0.566   0.5848
  19   rs116302592     SD        0   0.3362   0.3126
  19   rs200668543   GENO      C/C    C/CAT  CAT/CAT
  19   rs200668543 COUNTS        0        4       36
  19   rs200668543   FREQ        0      0.1      0.9
  19   rs200668543   MEAN       NA   0.3597   0.5954
  19   rs200668543     SD       NA   0.2832   0.3122
  19    rs56023496   GENO      G/G      G/A      A/A
  19    rs56023496 COUNTS        0       13       27
  19    rs56023496   FREQ        0    0.325    0.675
  19    rs56023496   MEAN       NA   0.5946   0.5609
  19    rs56023496     SD       NA   0.3079   0.3225
  19    rs56304400   GENO      G/G      G/A      A/A
  19    rs56304400 COUNTS        0       11       29
  19    rs56304400   FREQ        0    0.275    0.725
  19    rs56304400   MEAN       NA   0.6208   0.5532
  19    rs56304400     SD       NA   0.3042   0.3213
  19   rs532372618   GENO TATAC/TATAC  TATAC/T      T/T
  19   rs532372618 COUNTS        0       10       30
  19   rs532372618   FREQ        0     0.25     0.75
  19   rs532372618   MEAN       NA   0.3891   0.6327
  19   rs532372618     SD       NA   0.3072    0.297
  19     rs4807830   GENO      T/T      T/C      C/C
  19     rs4807830 COUNTS        1       14       25
  19     rs4807830   FREQ    0.025     0.35    0.625
  19     rs4807830   MEAN    1.045   0.6483     0.51
  19     rs4807830     SD        0   0.2917   0.3126
  19     rs4807831   GENO      T/T      T/C      C/C
  19     rs4807831 COUNTS        6       18       16
  19     rs4807831   FREQ     0.15     0.45      0.4
  19     rs4807831   MEAN   0.8086   0.6086   0.4417
  19     rs4807831     SD   0.1789   0.3019   0.3175
  19    rs80012190   GENO      G/G      G/C      C/C
  19    rs80012190 COUNTS        0        7       33
  19    rs80012190   FREQ        0    0.175    0.825
  19    rs80012190   MEAN       NA   0.4834   0.5906
  19    rs80012190     SD       NA   0.2977   0.3189
  19   rs571174580   GENO  CTT/CTT    CTT/C      C/C
  19   rs571174580 COUNTS        1       17       22
  19   rs571174580   FREQ    0.025    0.425     0.55
  19   rs571174580   MEAN   0.9717   0.6842   0.4668
  19   rs571174580     SD        0   0.2825   0.3054
  19   rs114737389   GENO      T/T      T/C      C/C
  19   rs114737389 COUNTS        0       10       30
  19   rs114737389   FREQ        0     0.25     0.75
  19   rs114737389   MEAN       NA   0.4178   0.6231
  19   rs114737389     SD       NA   0.3177    0.301
  19   rs142520289   GENO      T/T      T/C      C/C
  19   rs142520289 COUNTS        0        8       32
  19   rs142520289   FREQ        0      0.2      0.8
  19   rs142520289   MEAN       NA   0.3207   0.6346
  19   rs142520289     SD       NA   0.2701   0.2957
  19   rs530500429   GENO    CA/CA     CA/C      C/C
  19   rs530500429 COUNTS        0       11       29
  19   rs530500429   FREQ        0    0.275    0.725
  19   rs530500429   MEAN       NA   0.6091   0.5577
  19   rs530500429     SD       NA   0.2962   0.3248
  19    rs75844401   GENO      A/A      A/G      G/G
  19    rs75844401 COUNTS        1        6       33
  19    rs75844401   FREQ    0.025     0.15    0.825
  19    rs75844401   MEAN   0.1791    0.566   0.5848
  19    rs75844401     SD        0   0.3362   0.3126
  19     rs6510864   GENO      G/G      G/A      A/A
  19     rs6510864 COUNTS        1       13       26
  19     rs6510864   FREQ    0.025    0.325     0.65
  19     rs6510864   MEAN   0.8646   0.6259   0.5335
  19     rs6510864     SD        0    0.288   0.3283
  19     rs6510865   GENO      C/C      C/T      T/T
  19     rs6510865 COUNTS        1       13       26
  19     rs6510865   FREQ    0.025    0.325     0.65
  19     rs6510865   MEAN    1.045   0.6818   0.4986
  19     rs6510865     SD        0   0.2741   0.3118
  19     rs6510866   GENO      G/G      G/A      A/A
  19     rs6510866 COUNTS        3       17       20
  19     rs6510866   FREQ    0.075    0.425      0.5
  19     rs6510866   MEAN   0.6919    0.557   0.5664
  19     rs6510866     SD   0.4519   0.2706   0.3422
  19      rs527515   GENO      T/T      T/C      C/C
  19      rs527515 COUNTS        6       15       19
  19      rs527515   FREQ     0.15    0.375    0.475
  19      rs527515   MEAN   0.2579   0.5293   0.7045
  19      rs527515     SD   0.1739   0.3117   0.2777
  19    rs75734271   GENO      C/C      C/T      T/T
  19    rs75734271 COUNTS        0        4       36
  19    rs75734271   FREQ        0      0.1      0.9
  19    rs75734271   MEAN       NA   0.7868   0.5479
  19    rs75734271     SD       NA   0.1173    0.321
  19      rs552320   GENO      A/A      A/G      G/G
  19      rs552320 COUNTS        1       15       24
  19      rs552320   FREQ    0.025    0.375      0.6
  19      rs552320   MEAN   0.1791   0.5682   0.5904
  19      rs552320     SD        0   0.3084   0.3202
  19     rs7259058   GENO      T/T      T/C      C/C
  19     rs7259058 COUNTS        1        6       33
  19     rs7259058   FREQ    0.025     0.15    0.825
  19     rs7259058   MEAN   0.1791    0.566   0.5848
  19     rs7259058     SD        0   0.3362   0.3126
  19   rs140982422   GENO      C/C      C/T      T/T
  19   rs140982422 COUNTS        1        6       33
  19   rs140982422   FREQ    0.025     0.15    0.825
  19   rs140982422   MEAN   0.1791    0.566   0.5848
  19   rs140982422     SD        0   0.3362   0.3126
  19    rs10407747   GENO      T/T      T/C      C/C
  19    rs10407747 COUNTS        1        7       32
  19    rs10407747   FREQ    0.025    0.175      0.8
  19    rs10407747   MEAN   0.8308   0.5602   0.5663
  19    rs10407747     SD        0   0.2573   0.3305
  19   rs115063080   GENO      T/T      T/G      G/G
  19   rs115063080 COUNTS        0        4       36
  19   rs115063080   FREQ        0      0.1      0.9
  19   rs115063080   MEAN       NA   0.7868   0.5479
  19   rs115063080     SD       NA   0.1173    0.321
  19      rs434040   GENO      C/C      C/T      T/T
  19      rs434040 COUNTS        2       17       21
  19      rs434040   FREQ     0.05    0.425    0.525
  19      rs434040   MEAN   0.5218   0.5848   0.5661
  19      rs434040     SD   0.4847   0.2941   0.3335
  19   rs113822695   GENO      G/G      G/A      A/A
  19   rs113822695 COUNTS        0        4       36
  19   rs113822695   FREQ        0      0.1      0.9
  19   rs113822695   MEAN       NA   0.7868   0.5479
  19   rs113822695     SD       NA   0.1173    0.321
  19    rs58052845   GENO      T/T      T/C      C/C
  19    rs58052845 COUNTS        1        6       33
  19    rs58052845   FREQ    0.025     0.15    0.825
  19    rs58052845   MEAN   0.1791    0.566   0.5848
  19    rs58052845     SD        0   0.3362   0.3126
  19   rs141573296   GENO      T/T T/TCTCCTCCTCCTC TCTCCTCCTCCTC/TCTCCTCCTCCTC
  19   rs141573296 COUNTS        0        9       31
  19   rs141573296   FREQ        0    0.225    0.775
  19   rs141573296   MEAN       NA   0.3634   0.6323
  19   rs141573296     SD       NA   0.2832   0.3003
  19   rs201860571   GENO      C/C C/CCTCCTT CCTCCTT/CCTCCTT
  19   rs201860571 COUNTS        0        4       36
  19   rs201860571   FREQ        0      0.1      0.9
  19   rs201860571   MEAN       NA   0.7868   0.5479
  19   rs201860571     SD       NA   0.1173    0.321
  19      rs372890   GENO      T/T      T/C      C/C
  19      rs372890 COUNTS        0        8       32
  19      rs372890   FREQ        0      0.2      0.8
  19      rs372890   MEAN       NA   0.5329   0.5815
  19      rs372890     SD       NA   0.3091   0.3197
  19     rs1270038   GENO      G/G      G/C      C/C
  19     rs1270038 COUNTS        2       17       21
  19     rs1270038   FREQ     0.05    0.425    0.525
  19     rs1270038   MEAN   0.5218   0.5848   0.5661
  19     rs1270038     SD   0.4847   0.2941   0.3335
  19    rs79786852   GENO      A/A      A/G      G/G
  19    rs79786852 COUNTS        0        5       35
  19    rs79786852   FREQ        0    0.125    0.875
  19    rs79786852   MEAN       NA   0.4222   0.5932
  19    rs79786852     SD       NA    0.228   0.3216
  19    rs74821533   GENO      A/A      A/G      G/G
  19    rs74821533 COUNTS        1        7       32
  19    rs74821533   FREQ    0.025    0.175      0.8
  19    rs74821533   MEAN   0.8308   0.5602   0.5663
  19    rs74821533     SD        0   0.2573   0.3305
  19      rs494642   GENO      T/T      T/C      C/C
  19      rs494642 COUNTS        3       11       26
  19      rs494642   FREQ    0.075    0.275     0.65
  19      rs494642   MEAN   0.1656   0.5329   0.6351
  19      rs494642     SD   0.0262   0.2679   0.3173
  19    rs73923411   GENO      G/G      G/C      C/C
  19    rs73923411 COUNTS        1        6       33
  19    rs73923411   FREQ    0.025     0.15    0.825
  19    rs73923411   MEAN   0.1791    0.566   0.5848
  19    rs73923411     SD        0   0.3362   0.3126
  19    rs57828334   GENO      A/A      A/G      G/G
  19    rs57828334 COUNTS        0       10       30
  19    rs57828334   FREQ        0     0.25     0.75
  19    rs57828334   MEAN       NA   0.4178   0.6231
  19    rs57828334     SD       NA   0.3177    0.301
  19      rs574567   GENO      T/T      T/C      C/C
  19      rs574567 COUNTS        0        8       32
  19      rs574567   FREQ        0      0.2      0.8
  19      rs574567   MEAN       NA   0.5329   0.5815
  19      rs574567     SD       NA   0.3091   0.3197
  19    rs67982039   GENO      G/G G/GACCCTAATCT GACCCTAATCT/GACCCTAATCT
  19    rs67982039 COUNTS        0        9       31
  19    rs67982039   FREQ        0    0.225    0.775
  19    rs67982039   MEAN       NA   0.5697   0.5724
  19    rs67982039     SD       NA   0.3096   0.3207
  19    rs73923412   GENO      T/T      T/C      C/C
  19    rs73923412 COUNTS        1        6       33
  19    rs73923412   FREQ    0.025     0.15    0.825
  19    rs73923412   MEAN   0.1791    0.566   0.5848
  19    rs73923412     SD        0   0.3362   0.3126
  19     rs1638538   GENO      G/G      G/C      C/C
  19     rs1638538 COUNTS        5       15       20
  19     rs1638538   FREQ    0.125    0.375      0.5
  19     rs1638538   MEAN   0.3224   0.5455   0.6539
  19     rs1638538     SD   0.3435   0.3011   0.2951
  19   rs111653728   GENO      A/A      A/G      G/G
  19   rs111653728 COUNTS        0        6       34
  19   rs111653728   FREQ        0     0.15     0.85
  19   rs111653728   MEAN       NA   0.5053   0.5836
  19   rs111653728     SD       NA     0.32   0.3167
  19      rs731773   GENO      C/C      C/T      T/T
  19      rs731773 COUNTS        0        5       35
  19      rs731773   FREQ        0    0.125    0.875
  19      rs731773   MEAN       NA   0.8625   0.5303
  19      rs731773     SD       NA   0.1738   0.3091
  19      rs398592   GENO      T/T      T/C      C/C
  19      rs398592 COUNTS        1        6       33
  19      rs398592   FREQ    0.025     0.15    0.825
  19      rs398592   MEAN   0.8884   0.4139   0.5909
  19      rs398592     SD        0   0.2616   0.3186
  19    rs80255471   GENO      C/C      C/G      G/G
  19    rs80255471 COUNTS        0        6       34
  19    rs80255471   FREQ        0     0.15     0.85
  19    rs80255471   MEAN       NA   0.5487   0.5759
  19    rs80255471     SD       NA   0.2867   0.3227
  19   rs563082656   GENO      T/T     T/TA    TA/TA
  19   rs563082656 COUNTS        2       13       25
  19   rs563082656   FREQ     0.05    0.325    0.625
  19   rs563082656   MEAN   0.2808   0.7073   0.5246
  19   rs563082656     SD  0.09597    0.298   0.3105
  19    rs79314920   GENO      G/G      G/C      C/C
  19    rs79314920 COUNTS        0        4       36
  19    rs79314920   FREQ        0      0.1      0.9
  19    rs79314920   MEAN       NA   0.8619   0.5396
  19    rs79314920     SD       NA   0.2006   0.3097
  19    rs71942694   GENO      C/C   C/CGAG CGAG/CGAG
  19    rs71942694 COUNTS        0        5       35
  19    rs71942694   FREQ        0    0.125    0.875
  19    rs71942694   MEAN       NA   0.8625   0.5303
  19    rs71942694     SD       NA   0.1738   0.3091
  19    rs11880463   GENO      G/G      G/A      A/A
  19    rs11880463 COUNTS        0       10       30
  19    rs11880463   FREQ        0     0.25     0.75
  19    rs11880463   MEAN       NA   0.6423   0.5483
  19    rs11880463     SD       NA   0.3006   0.3202
  19      rs452767   GENO      T/T      T/C      C/C
  19      rs452767 COUNTS        7       25        8
  19      rs452767   FREQ    0.175    0.625      0.2
  19      rs452767   MEAN   0.4873   0.6172   0.5038
  19      rs452767     SD   0.3042   0.3236   0.3038
  19     rs2302222   GENO      C/C      C/T      T/T
  19     rs2302222 COUNTS        0        5       35
  19     rs2302222   FREQ        0    0.125    0.875
  19     rs2302222   MEAN       NA   0.8625   0.5303
  19     rs2302222     SD       NA   0.1738   0.3091
  19    rs57452891   GENO      A/A      A/G      G/G
  19    rs57452891 COUNTS        0        5       35
  19    rs57452891   FREQ        0    0.125    0.875
  19    rs57452891   MEAN       NA   0.2708   0.6148
  19    rs57452891     SD       NA   0.1912   0.3062
  19    esv3643546   GENO ACACAAACACCCGCCCACACACGCCCACGCAGCCCCGTTCACGACGGCCACAGAGAGGGAGCGCGTG/ACACAAACACCCGCCCACACACGCCCACGCAGCCCCGTTCACGACGGCCACAGAGAGGGAGCGCGTG ACACAAACACCCGCCCACACACGCCCACGCAGCCCCGTTCACGACGGCCACAGAGAGGGAGCGCGTG/A      A/A
  19    esv3643546 COUNTS        0       25       15
  19    esv3643546   FREQ        0    0.625    0.375
  19    esv3643546   MEAN       NA   0.5718   0.5719
  19    esv3643546     SD       NA   0.3331   0.2915
  19      rs398462   GENO      C/C      C/T      T/T
  19      rs398462 COUNTS        3       15       22
  19      rs398462   FREQ    0.075    0.375     0.55
  19      rs398462   MEAN   0.7515   0.5661   0.5512
  19      rs398462     SD   0.1367   0.3587   0.3014
  19      rs454532   GENO      C/C      C/T      T/T
  19      rs454532 COUNTS        9       21       10
  19      rs454532   FREQ    0.225    0.525     0.25
  19      rs454532   MEAN   0.4635   0.6211   0.5658
  19      rs454532     SD   0.3088   0.3121   0.3308
  19   rs115849142   GENO      T/T      T/C      C/C
  19   rs115849142 COUNTS        0        7       33
  19   rs115849142   FREQ        0    0.175    0.825
  19   rs115849142   MEAN       NA   0.5206   0.5827
  19   rs115849142     SD       NA    0.272   0.3253
  19      rs672355   GENO      G/G      G/C      C/C
  19      rs672355 COUNTS        0        4       36
  19      rs672355   FREQ        0      0.1      0.9
  19      rs672355   MEAN       NA    0.302   0.6018
  19      rs672355     SD       NA   0.2855   0.3063
  19    rs12984893   GENO      T/T      T/C      C/C
  19    rs12984893 COUNTS        0        5       35
  19    rs12984893   FREQ        0    0.125    0.875
  19    rs12984893   MEAN       NA   0.8625   0.5303
  19    rs12984893     SD       NA   0.1738   0.3091
  19    rs12974931   GENO      A/A      A/G      G/G
  19    rs12974931 COUNTS        0        5       35
  19    rs12974931   FREQ        0    0.125    0.875
  19    rs12974931   MEAN       NA   0.8625   0.5303
  19    rs12974931     SD       NA   0.1738   0.3091
  19   rs112110212   GENO GCAAC/GCAAC  GCAAC/G      G/G
  19   rs112110212 COUNTS        0        5       35
  19   rs112110212   FREQ        0    0.125    0.875
  19   rs112110212   MEAN       NA   0.5891   0.5693
  19   rs112110212     SD       NA   0.3603    0.313
  19    rs78125990   GENO      A/A      A/C      C/C
  19    rs78125990 COUNTS        0        4       36
  19    rs78125990   FREQ        0      0.1      0.9
  19    rs78125990   MEAN       NA    0.302   0.6018
  19    rs78125990     SD       NA   0.2855   0.3063
  19    rs73923415   GENO      A/A      A/G      G/G
  19    rs73923415 COUNTS        0        4       36
  19    rs73923415   FREQ        0      0.1      0.9
  19    rs73923415   MEAN       NA   0.5926   0.5695
  19    rs73923415     SD       NA    0.297   0.3201
  19     rs6510867   GENO      T/T      T/C      C/C
  19     rs6510867 COUNTS        1        7       32
  19     rs6510867   FREQ    0.025    0.175      0.8
  19     rs6510867   MEAN   0.8884   0.3749    0.605
  19     rs6510867     SD        0   0.2602   0.3131
  19   rs114512659   GENO      G/G      G/C      C/C
  19   rs114512659 COUNTS        0        5       35
  19   rs114512659   FREQ        0    0.125    0.875
  19   rs114512659   MEAN       NA   0.3928   0.5974
  19   rs114512659     SD       NA   0.3178   0.3099
  19     rs8103398   GENO      T/T      T/C      C/C
  19     rs8103398 COUNTS        0        5       35
  19     rs8103398   FREQ        0    0.125    0.875
  19     rs8103398   MEAN       NA   0.4298   0.5921
  19     rs8103398     SD       NA   0.3336   0.3112
  19    rs28421560   GENO      G/G      G/A      A/A
  19    rs28421560 COUNTS        3       16       21
  19    rs28421560   FREQ    0.075      0.4    0.525
  19    rs28421560   MEAN   0.5683   0.6181    0.537
  19    rs28421560     SD   0.1967   0.3152   0.3335
  19     rs3795017   GENO      A/A      A/G      G/G
  19     rs3795017 COUNTS        1       11       28
  19     rs3795017   FREQ    0.025    0.275      0.7
  19     rs3795017   MEAN   0.8082   0.6685   0.5254
  19     rs3795017     SD        0   0.3232   0.3097
  19     rs3795016   GENO      A/A      A/C      C/C
  19     rs3795016 COUNTS        2       16       22
  19     rs3795016   FREQ     0.05      0.4     0.55
  19     rs3795016   MEAN   0.9484    0.582   0.5302
  19     rs3795016     SD   0.1984   0.2979   0.3206
  19   rs143140157   GENO      A/A      A/G      G/G
  19   rs143140157 COUNTS        0        6       34
  19   rs143140157   FREQ        0     0.15     0.85
  19   rs143140157   MEAN       NA   0.4299   0.5969
  19   rs143140157     SD       NA   0.2984   0.3145
  19      rs530942   GENO      G/G      G/A      A/A
  19      rs530942 COUNTS        0        7       33
  19      rs530942   FREQ        0    0.175    0.825
  19      rs530942   MEAN       NA   0.6861   0.5476
  19      rs530942     SD       NA   0.2223   0.3281
  19   rs114090653   GENO      T/T      T/C      C/C
  19   rs114090653 COUNTS        0        4       36
  19   rs114090653   FREQ        0      0.1      0.9
  19   rs114090653   MEAN       NA    0.692   0.5585
  19   rs114090653     SD       NA   0.2464    0.321
  19    rs78985335   GENO      A/A      A/G      G/G
  19    rs78985335 COUNTS        0        6       34
  19    rs78985335   FREQ        0     0.15     0.85
  19    rs78985335   MEAN       NA   0.5487   0.5759
  19    rs78985335     SD       NA   0.2867   0.3227
  19   rs147242114   GENO      G/G      G/A      A/A
  19   rs147242114 COUNTS        0        8       32
  19   rs147242114   FREQ        0      0.2      0.8
  19   rs147242114   MEAN       NA   0.7338   0.5313
  19   rs147242114     SD       NA   0.3379      0.3
  19   rs115099377   GENO      T/T      T/G      G/G
  19   rs115099377 COUNTS        0        5       35
  19   rs115099377   FREQ        0    0.125    0.875
  19   rs115099377   MEAN       NA   0.3928   0.5974
  19   rs115099377     SD       NA   0.3178   0.3099
  19   rs112842748   GENO      C/C      C/T      T/T
  19   rs112842748 COUNTS        2       10       28
  19   rs112842748   FREQ     0.05     0.25      0.7
  19   rs112842748   MEAN    0.444    0.666   0.5473
  19   rs112842748     SD   0.3746   0.3153    0.315
  19    rs75933578   GENO      A/A      A/G      G/G
  19    rs75933578 COUNTS        0        6       34
  19    rs75933578   FREQ        0     0.15     0.85
  19    rs75933578   MEAN       NA   0.3564   0.6098
  19    rs75933578     SD       NA   0.2979   0.3056
  19   rs111638245   GENO      A/A      A/G      G/G
  19   rs111638245 COUNTS        0        4       36
  19   rs111638245   FREQ        0      0.1      0.9
  19   rs111638245   MEAN       NA   0.4722   0.5829
  19   rs111638245     SD       NA    0.315   0.3167
  19    rs10408217   GENO      C/C      C/A      A/A
  19    rs10408217 COUNTS        3        9       28
  19    rs10408217   FREQ    0.075    0.225      0.7
  19    rs10408217   MEAN   0.5921   0.6413   0.5473
  19    rs10408217     SD   0.3688   0.3239    0.315
  19    rs10411237   GENO      A/A      A/G      G/G
  19    rs10411237 COUNTS       10       12       18
  19    rs10411237   FREQ     0.25      0.3     0.45
  19    rs10411237   MEAN   0.5581   0.5645   0.5843
  19    rs10411237     SD   0.2899    0.302   0.3504
  19    rs11879954   GENO      C/C      C/T      T/T
  19    rs11879954 COUNTS       10       12       18
  19    rs11879954   FREQ     0.25      0.3     0.45
  19    rs11879954   MEAN   0.5581   0.5645   0.5843
  19    rs11879954     SD   0.2899    0.302   0.3504
  19    rs11881902   GENO      A/A      A/G      G/G
  19    rs11881902 COUNTS       10       12       18
  19    rs11881902   FREQ     0.25      0.3     0.45
  19    rs11881902   MEAN   0.5581   0.5645   0.5843
  19    rs11881902     SD   0.2899    0.302   0.3504
  19    rs10420456   GENO      C/C      C/T      T/T
  19    rs10420456 COUNTS        0        8       32
  19    rs10420456   FREQ        0      0.2      0.8
  19    rs10420456   MEAN       NA   0.7338   0.5313
  19    rs10420456     SD       NA   0.3379      0.3
  19   rs145849096   GENO      A/A      A/G      G/G
  19   rs145849096 COUNTS        1        4       35
  19   rs145849096   FREQ    0.025      0.1    0.875
  19   rs145849096   MEAN   0.1791   0.6084   0.5788
  19   rs145849096     SD        0   0.4007   0.3072
  19    rs10420873   GENO      A/A      A/T      T/T
  19    rs10420873 COUNTS        1        4       35
  19    rs10420873   FREQ    0.025      0.1    0.875
  19    rs10420873   MEAN   0.7089   0.7488   0.5477
  19    rs10420873     SD        0   0.2759    0.319
  19    rs10418579   GENO      A/A      A/G      G/G
  19    rs10418579 COUNTS        0        8       32
  19    rs10418579   FREQ        0      0.2      0.8
  19    rs10418579   MEAN       NA   0.7338   0.5313
  19    rs10418579     SD       NA   0.3379      0.3
  19    rs73547541   GENO      A/A      A/G      G/G
  19    rs73547541 COUNTS        0       11       29
  19    rs73547541   FREQ        0    0.275    0.725
  19    rs73547541   MEAN       NA   0.6143   0.5557
  19    rs73547541     SD       NA   0.3379   0.3096
  19    rs76045003   GENO      C/C      C/T      T/T
  19    rs76045003 COUNTS        0        6       34
  19    rs76045003   FREQ        0     0.15     0.85
  19    rs76045003   MEAN       NA   0.3564   0.6098
  19    rs76045003     SD       NA   0.2979   0.3056
  19    rs79342694   GENO      C/C      C/G      G/G
  19    rs79342694 COUNTS        0        4       36
  19    rs79342694   FREQ        0      0.1      0.9
  19    rs79342694   MEAN       NA   0.7565   0.5513
  19    rs79342694     SD       NA   0.3927   0.3042
  19   rs183550614   GENO      C/C      C/T      T/T
  19   rs183550614 COUNTS        0        6       34
  19   rs183550614   FREQ        0     0.15     0.85
  19   rs183550614   MEAN       NA   0.4692   0.5899
  19   rs183550614     SD       NA   0.2342   0.3258
  19    rs10402257   GENO      T/T      T/C      C/C
  19    rs10402257 COUNTS        0        4       36
  19    rs10402257   FREQ        0      0.1      0.9
  19    rs10402257   MEAN       NA   0.7565   0.5513
  19    rs10402257     SD       NA   0.3927   0.3042
  19    rs10403518   GENO      A/A      A/G      G/G
  19    rs10403518 COUNTS        1        8       31
  19    rs10403518   FREQ    0.025      0.2    0.775
  19    rs10403518   MEAN    1.045   0.6412   0.5387
  19    rs10403518     SD        0   0.2864   0.3153
  19    rs10409633   GENO      T/T      T/A      A/A
  19    rs10409633 COUNTS        0        4       36
  19    rs10409633   FREQ        0      0.1      0.9
  19    rs10409633   MEAN       NA   0.7565   0.5513
  19    rs10409633     SD       NA   0.3927   0.3042
  19      rs563793   GENO      A/A      A/G      G/G
  19      rs563793 COUNTS        1       17       22
  19      rs563793   FREQ    0.025    0.425     0.55
  19      rs563793   MEAN    1.045   0.5515    0.566
  19      rs563793     SD        0   0.3041   0.3193
  19      rs563771   GENO      C/C      C/T      T/T
  19      rs563771 COUNTS        9       18       13
  19      rs563771   FREQ    0.225     0.45    0.325
  19      rs563771   MEAN   0.5269   0.6042    0.558
  19      rs563771     SD   0.3466   0.3289   0.2904
  19      rs598236   GENO      T/T      T/C      C/C
  19      rs598236 COUNTS        1        8       31
  19      rs598236   FREQ    0.025      0.2    0.775
  19      rs598236   MEAN    1.045   0.6412   0.5387
  19      rs598236     SD        0   0.2864   0.3153
  19      rs585107   GENO      G/G      G/A      A/A
  19      rs585107 COUNTS        3       16       21
  19      rs585107   FREQ    0.075      0.4    0.525
  19      rs585107   MEAN    0.578   0.4963   0.6285
  19      rs585107     SD   0.3623   0.3423   0.2893
  19   rs114389016   GENO      A/A      A/G      G/G
  19   rs114389016 COUNTS        0        5       35
  19   rs114389016   FREQ        0    0.125    0.875
  19   rs114389016   MEAN       NA   0.3928   0.5974
  19   rs114389016     SD       NA   0.3178   0.3099
  19   rs143193745   GENO      T/T      T/C      C/C
  19   rs143193745 COUNTS        0        6       34
  19   rs143193745   FREQ        0     0.15     0.85
  19   rs143193745   MEAN       NA   0.4692   0.5899
  19   rs143193745     SD       NA   0.2342   0.3258
  19      rs528062   GENO      T/T      T/G      G/G
  19      rs528062 COUNTS        1       17       22
  19      rs528062   FREQ    0.025    0.425     0.55
  19      rs528062   MEAN    1.045   0.5515    0.566
  19      rs528062     SD        0   0.3041   0.3193
  19   rs145663572   GENO      A/A      A/G      G/G
  19   rs145663572 COUNTS        0        8       32
  19   rs145663572   FREQ        0      0.2      0.8
  19   rs145663572   MEAN       NA   0.7338   0.5313
  19   rs145663572     SD       NA   0.3379      0.3
  19      rs505401   GENO      A/A      A/T      T/T
  19      rs505401 COUNTS        1       23       16
  19      rs505401   FREQ    0.025    0.575      0.4
  19      rs505401   MEAN    1.045   0.5668   0.5495
  19      rs505401     SD        0    0.303   0.3266
  19   rs367991289   GENO TTAAAATAAAA/TTAAAATAAAA TTAAAATAAAA/T      T/T
  19   rs367991289 COUNTS        0       17       23
  19   rs367991289   FREQ        0    0.425    0.575
  19   rs367991289   MEAN       NA   0.5888   0.5592
  19   rs367991289     SD       NA   0.3179   0.3182
  19   rs116414903   GENO      A/A      A/G      G/G
  19   rs116414903 COUNTS        1        5       34
  19   rs116414903   FREQ    0.025    0.125     0.85
  19   rs116414903   MEAN   0.1791   0.6625     0.57
  19   rs116414903     SD        0   0.3675   0.3073
  19    rs57740431   GENO      T/T      T/C      C/C
  19    rs57740431 COUNTS        0        6       34
  19    rs57740431   FREQ        0     0.15     0.85
  19    rs57740431   MEAN       NA   0.4692   0.5899
  19    rs57740431     SD       NA   0.2342   0.3258
  19      rs502646   GENO      G/G      G/T      T/T
  19      rs502646 COUNTS        3       16       21
  19      rs502646   FREQ    0.075      0.4    0.525
  19      rs502646   MEAN    0.578   0.4963   0.6285
  19      rs502646     SD   0.3623   0.3423   0.2893
  19    rs59836278   GENO      C/C     C/CT    CT/CT
  19    rs59836278 COUNTS        0       11       29
  19    rs59836278   FREQ        0    0.275    0.725
  19    rs59836278   MEAN       NA   0.6143   0.5557
  19    rs59836278     SD       NA   0.3379   0.3096
  19    rs10417339   GENO      T/T      T/G      G/G
  19    rs10417339 COUNTS        5       15       20
  19    rs10417339   FREQ    0.125    0.375      0.5
  19    rs10417339   MEAN   0.6331   0.5624   0.5636
  19    rs10417339     SD   0.4176   0.3227   0.2969
  19    rs58546514   GENO      T/T      T/A      A/A
  19    rs58546514 COUNTS        0       11       29
  19    rs58546514   FREQ        0    0.275    0.725
  19    rs58546514   MEAN       NA   0.6143   0.5557
  19    rs58546514     SD       NA   0.3379   0.3096
  19   rs531706842   GENO      C/C     C/CT    CT/CT
  19   rs531706842 COUNTS        9       22        9
  19   rs531706842   FREQ    0.225     0.55    0.225
  19   rs531706842   MEAN   0.6668   0.6166   0.3673
  19   rs531706842     SD   0.3218    0.297   0.2894
  19    rs59045422   GENO      T/T      T/C      C/C
  19    rs59045422 COUNTS        0        8       32
  19    rs59045422   FREQ        0      0.2      0.8
  19    rs59045422   MEAN       NA   0.5919   0.5668
  19    rs59045422     SD       NA   0.3667   0.3062
  19   rs115371334   GENO      A/A      A/G      G/G
  19   rs115371334 COUNTS        0        6       34
  19   rs115371334   FREQ        0     0.15     0.85
  19   rs115371334   MEAN       NA   0.3564   0.6098
  19   rs115371334     SD       NA   0.2979   0.3056
  19    rs57838932   GENO      A/A      A/G      G/G
  19    rs57838932 COUNTS        2       13       25
  19    rs57838932   FREQ     0.05    0.325    0.625
  19    rs57838932   MEAN   0.5022   0.5298   0.5992
  19    rs57838932     SD   0.4775   0.3397   0.3019
  19      rs521878   GENO      T/T      T/C      C/C
  19      rs521878 COUNTS        0        5       35
  19      rs521878   FREQ        0    0.125    0.875
  19      rs521878   MEAN       NA   0.5027   0.5817
  19      rs521878     SD       NA   0.3417   0.3143
  19   rs111480618   GENO      T/T      T/C      C/C
  19   rs111480618 COUNTS        1       12       27
  19   rs111480618   FREQ    0.025      0.3    0.675
  19   rs111480618   MEAN   0.1645   0.5454   0.5986
  19   rs111480618     SD        0   0.3473   0.2995
  19    rs12977353   GENO      A/A      A/G      G/G
  19    rs12977353 COUNTS        0        9       31
  19    rs12977353   FREQ        0    0.225    0.775
  19    rs12977353   MEAN       NA   0.4718   0.6008
  19    rs12977353     SD       NA   0.3131   0.3137
  19      rs617748   GENO      G/G      G/A      A/A
  19      rs617748 COUNTS        0        5       35
  19      rs617748   FREQ        0    0.125    0.875
  19      rs617748   MEAN       NA   0.5027   0.5817
  19      rs617748     SD       NA   0.3417   0.3143
  19      rs645760   GENO      A/A      A/C      C/C
  19      rs645760 COUNTS        1       17       22
  19      rs645760   FREQ    0.025    0.425     0.55
  19      rs645760   MEAN    1.045   0.5515    0.566
  19      rs645760     SD        0   0.3041   0.3193
  19     rs8105106   GENO      A/A      A/C      C/C
  19     rs8105106 COUNTS       10       14       16
  19     rs8105106   FREQ     0.25     0.35      0.4
  19     rs8105106   MEAN   0.5581   0.5614   0.5895
  19     rs8105106     SD   0.2899   0.2891   0.3653
  19     rs1865028   GENO      T/T      T/C      C/C
  19     rs1865028 COUNTS        1       17       22
  19     rs1865028   FREQ    0.025    0.425     0.55
  19     rs1865028   MEAN    1.045   0.5515    0.566
  19     rs1865028     SD        0   0.3041   0.3193
  19    rs73547555   GENO      T/T      T/G      G/G
  19    rs73547555 COUNTS        0        8       32
  19    rs73547555   FREQ        0      0.2      0.8
  19    rs73547555   MEAN       NA   0.5919   0.5668
  19    rs73547555     SD       NA   0.3667   0.3062
  19   rs114102851   GENO      G/G      G/C      C/C
  19   rs114102851 COUNTS        0        8       32
  19   rs114102851   FREQ        0      0.2      0.8
  19   rs114102851   MEAN       NA   0.7338   0.5313
  19   rs114102851     SD       NA   0.3379      0.3
  19    rs78807434   GENO      A/A      A/G      G/G
  19    rs78807434 COUNTS       10       14       16
  19    rs78807434   FREQ     0.25     0.35      0.4
  19    rs78807434   MEAN   0.5581   0.5614   0.5895
  19    rs78807434     SD   0.2899   0.2891   0.3653
  19      rs608145   GENO      A/A      A/G      G/G
  19      rs608145 COUNTS        1       17       22
  19      rs608145   FREQ    0.025    0.425     0.55
  19      rs608145   MEAN    1.045   0.5515    0.566
  19      rs608145     SD        0   0.3041   0.3193
  19   rs145090757   GENO      A/A      A/G      G/G
  19   rs145090757 COUNTS        0        8       32
  19   rs145090757   FREQ        0      0.2      0.8
  19   rs145090757   MEAN       NA   0.7338   0.5313
  19   rs145090757     SD       NA   0.3379      0.3
  19      rs609898   GENO      G/G      G/A      A/A
  19      rs609898 COUNTS        0       11       29
  19      rs609898   FREQ        0    0.275    0.725
  19      rs609898   MEAN       NA   0.4229   0.6283
  19      rs609898     SD       NA   0.3113   0.3016
  19      rs510664   GENO      A/A      A/G      G/G
  19      rs510664 COUNTS        0        5       35
  19      rs510664   FREQ        0    0.125    0.875
  19      rs510664   MEAN       NA   0.5027   0.5817
  19      rs510664     SD       NA   0.3417   0.3143
  19     rs6510869   GENO      C/C      C/T      T/T
  19     rs6510869 COUNTS        2       23       15
  19     rs6510869   FREQ     0.05    0.575    0.375
  19     rs6510869   MEAN   0.4511   0.5127   0.6786
  19     rs6510869     SD   0.4052    0.298   0.3223
  19   rs111635621   GENO      A/A      A/C      C/C
  19   rs111635621 COUNTS        1        8       31
  19   rs111635621   FREQ    0.025      0.2    0.775
  19   rs111635621   MEAN   0.7045   0.4119   0.6088
  19   rs111635621     SD        0   0.2493   0.3242
  19      rs476596   GENO      A/A      A/G      G/G
  19      rs476596 COUNTS        2       15       23
  19      rs476596   FREQ     0.05    0.375    0.575
  19      rs476596   MEAN   0.4471   0.5066   0.6252
  19      rs476596     SD   0.3997   0.3497   0.2876
  19    rs73547557   GENO      A/A      A/G      G/G
  19    rs73547557 COUNTS        0        8       32
  19    rs73547557   FREQ        0      0.2      0.8
  19    rs73547557   MEAN       NA   0.5919   0.5668
  19    rs73547557     SD       NA   0.3667   0.3062
  19    rs73547558   GENO      T/T      T/C      C/C
  19    rs73547558 COUNTS        0        8       32
  19    rs73547558   FREQ        0      0.2      0.8
  19    rs73547558   MEAN       NA   0.5919   0.5668
  19    rs73547558     SD       NA   0.3667   0.3062
  19   rs116834145   GENO      A/A      A/G      G/G
  19   rs116834145 COUNTS        0        6       34
  19   rs116834145   FREQ        0     0.15     0.85
  19   rs116834145   MEAN       NA   0.3564   0.6098
  19   rs116834145     SD       NA   0.2979   0.3056
  19    rs80190249   GENO      A/A      A/G      G/G
  19    rs80190249 COUNTS        0        6       34
  19    rs80190249   FREQ        0     0.15     0.85
  19    rs80190249   MEAN       NA   0.3564   0.6098
  19    rs80190249     SD       NA   0.2979   0.3056
  19    rs12974192   GENO      A/A      A/G      G/G
  19    rs12974192 COUNTS        0       10       30
  19    rs12974192   FREQ        0     0.25     0.75
  19    rs12974192   MEAN       NA   0.4387   0.6162
  19    rs12974192     SD       NA   0.3131    0.307
  19    rs61460442   GENO      G/G      G/A      A/A
  19    rs61460442 COUNTS        2       27       11
  19    rs61460442   FREQ     0.05    0.675    0.275
  19    rs61460442   MEAN   0.7279   0.5053   0.7067
  19    rs61460442     SD  0.03299   0.3205   0.2848
  19   rs141504032   GENO  GAT/GAT    GAT/G      G/G
  19   rs141504032 COUNTS        1       10       29
  19   rs141504032   FREQ    0.025     0.25    0.725
  19   rs141504032   MEAN   0.3227   0.5934    0.573
  19   rs141504032     SD        0   0.2932    0.328
  19   rs114550549   GENO      T/T      T/C      C/C
  19   rs114550549 COUNTS        1        3       36
  19   rs114550549   FREQ    0.025    0.075      0.9
  19   rs114550549   MEAN   0.7089   0.6864   0.5585
  19   rs114550549     SD        0   0.3014    0.321
  19      rs527555   GENO      C/C      C/G      G/G
  19      rs527555 COUNTS        2       16       22
  19      rs527555   FREQ     0.05      0.4     0.55
  19      rs527555   MEAN   0.5928   0.5772    0.566
  19      rs527555     SD    0.639   0.2944   0.3193
  19    rs58905799   GENO      A/A      A/T      T/T
  19    rs58905799 COUNTS        0        4       36
  19    rs58905799   FREQ        0      0.1      0.9
  19    rs58905799   MEAN       NA   0.7565   0.5513
  19    rs58905799     SD       NA   0.3927   0.3042
  19   rs116208371   GENO      T/T      T/G      G/G
  19   rs116208371 COUNTS        1        5       34
  19   rs116208371   FREQ    0.025    0.125     0.85
  19   rs116208371   MEAN   0.1791   0.6625     0.57
  19   rs116208371     SD        0   0.3675   0.3073
  19    rs78378620   GENO      T/T      T/C      C/C
  19    rs78378620 COUNTS        0        6       34
  19    rs78378620   FREQ        0     0.15     0.85
  19    rs78378620   MEAN       NA   0.5487   0.5759
  19    rs78378620     SD       NA   0.2867   0.3227
  19      rs679368   GENO      A/A      A/G      G/G
  19      rs679368 COUNTS        0        4       36
  19      rs679368   FREQ        0      0.1      0.9
  19      rs679368   MEAN       NA   0.5931   0.5694
  19      rs679368     SD       NA    0.318   0.3183
  19    rs73923421   GENO      A/A      A/G      G/G
  19    rs73923421 COUNTS        1        9       30
  19    rs73923421   FREQ    0.025    0.225     0.75
  19    rs73923421   MEAN   0.1791   0.6611   0.5581
  19    rs73923421     SD        0   0.3017   0.3158
  19      rs493615   GENO      T/T      T/C      C/C
  19      rs493615 COUNTS        2       16       22
  19      rs493615   FREQ     0.05      0.4     0.55
  19      rs493615   MEAN   0.5928   0.5772    0.566
  19      rs493615     SD    0.639   0.2944   0.3193
  19   rs114420633   GENO      T/T      T/G      G/G
  19   rs114420633 COUNTS        1        5       34
  19   rs114420633   FREQ    0.025    0.125     0.85
  19   rs114420633   MEAN   0.1791   0.6625     0.57
  19   rs114420633     SD        0   0.3675   0.3073
  19   rs116518628   GENO      T/T      T/C      C/C
  19   rs116518628 COUNTS        0        6       34
  19   rs116518628   FREQ        0     0.15     0.85
  19   rs116518628   MEAN       NA   0.5487   0.5759
  19   rs116518628     SD       NA   0.2867   0.3227
  19      rs577139   GENO      A/A      A/C      C/C
  19      rs577139 COUNTS        0        4       36
  19      rs577139   FREQ        0      0.1      0.9
  19      rs577139   MEAN       NA   0.5931   0.5694
  19      rs577139     SD       NA    0.318   0.3183
  19      rs576366   GENO      C/C      C/T      T/T
  19      rs576366 COUNTS        0       10       30
  19      rs576366   FREQ        0     0.25     0.75
  19      rs576366   MEAN       NA   0.4511    0.612
  19      rs576366     SD       NA    0.313   0.3094
  19      rs549785   GENO      A/A      A/G      G/G
  19      rs549785 COUNTS        2        7       31
  19      rs549785   FREQ     0.05    0.175    0.775
  19      rs549785   MEAN   0.5928   0.7127   0.5387
  19      rs549785     SD    0.639   0.2191   0.3153
  19   rs114313600   GENO      A/A      A/G      G/G
  19   rs114313600 COUNTS        0        5       35
  19   rs114313600   FREQ        0    0.125    0.875
  19   rs114313600   MEAN       NA   0.3928   0.5974
  19   rs114313600     SD       NA   0.3178   0.3099
  19    rs16993334   GENO      T/T      T/C      C/C
  19    rs16993334 COUNTS        0        6       34
  19    rs16993334   FREQ        0     0.15     0.85
  19    rs16993334   MEAN       NA   0.5487   0.5759
  19    rs16993334     SD       NA   0.2867   0.3227
  19   rs146517552   GENO      A/A      A/G      G/G
  19   rs146517552 COUNTS        0        5       35
  19   rs146517552   FREQ        0    0.125    0.875
  19   rs146517552   MEAN       NA   0.4222   0.5932
  19   rs146517552     SD       NA    0.228   0.3216
  19    rs73547564   GENO      G/G      G/A      A/A
  19    rs73547564 COUNTS        6       18       16
  19    rs73547564   FREQ     0.15     0.45      0.4
  19    rs73547564   MEAN   0.3998   0.6289   0.5721
  19    rs73547564     SD   0.3592   0.2913   0.3192
  19    rs10423666   GENO      A/A      A/G      G/G
  19    rs10423666 COUNTS        3       18       19
  19    rs10423666   FREQ    0.075     0.45    0.475
  19    rs10423666   MEAN   0.4495   0.6268   0.5391
  19    rs10423666     SD   0.5156   0.2676    0.332
  19    rs10423680   GENO      A/A      A/G      G/G
  19    rs10423680 COUNTS        6       18       16
  19    rs10423680   FREQ     0.15     0.45      0.4
  19    rs10423680   MEAN   0.3998   0.6289   0.5721
  19    rs10423680     SD   0.3592   0.2913   0.3192
  19    rs56788109   GENO      T/T     T/TA    TA/TA
  19    rs56788109 COUNTS        0        6       34
  19    rs56788109   FREQ        0     0.15     0.85
  19    rs56788109   MEAN       NA   0.4692   0.5899
  19    rs56788109     SD       NA   0.2342   0.3258
  19    rs11878522   GENO      T/T      T/C      C/C
  19    rs11878522 COUNTS        1        3       36
  19    rs11878522   FREQ    0.025    0.075      0.9
  19    rs11878522   MEAN   0.7089   0.6864   0.5585
  19    rs11878522     SD        0   0.3014    0.321
  19   rs115045092   GENO      A/A      A/G      G/G
  19   rs115045092 COUNTS        0        6       34
  19   rs115045092   FREQ        0     0.15     0.85
  19   rs115045092   MEAN       NA   0.5487   0.5759
  19   rs115045092     SD       NA   0.2867   0.3227
  19    rs77665129   GENO      A/A      A/G      G/G
  19    rs77665129 COUNTS        0        6       34
  19    rs77665129   FREQ        0     0.15     0.85
  19    rs77665129   MEAN       NA   0.3564   0.6098
  19    rs77665129     SD       NA   0.2979   0.3056
  19    rs76050221   GENO      T/T      T/C      C/C
  19    rs76050221 COUNTS        1        3       36
  19    rs76050221   FREQ    0.025    0.075      0.9
  19    rs76050221   MEAN   0.7089   0.6864   0.5585
  19    rs76050221     SD        0   0.3014    0.321
  19    rs79443459   GENO      C/C      C/T      T/T
  19    rs79443459 COUNTS        0       10       30
  19    rs79443459   FREQ        0     0.25     0.75
  19    rs79443459   MEAN       NA   0.4511    0.612
  19    rs79443459     SD       NA    0.313   0.3094
  19    rs79101058   GENO      A/A      A/G      G/G
  19    rs79101058 COUNTS        0       10       30
  19    rs79101058   FREQ        0     0.25     0.75
  19    rs79101058   MEAN       NA   0.4511    0.612
  19    rs79101058     SD       NA    0.313   0.3094
  19    rs58259461   GENO      G/G      G/C      C/C
  19    rs58259461 COUNTS        2        9       29
  19    rs58259461   FREQ     0.05    0.225    0.725
  19    rs58259461   MEAN    0.529   0.6067   0.5639
  19    rs58259461     SD   0.4949   0.3625   0.3012
  19    rs57165886   GENO      A/A      A/G      G/G
  19    rs57165886 COUNTS        0        8       32
  19    rs57165886   FREQ        0      0.2      0.8
  19    rs57165886   MEAN       NA   0.5919   0.5668
  19    rs57165886     SD       NA   0.3667   0.3062
  19    rs78613466   GENO      A/A      A/G      G/G
  19    rs78613466 COUNTS        0       10       30
  19    rs78613466   FREQ        0     0.25     0.75
  19    rs78613466   MEAN       NA   0.4511    0.612
  19    rs78613466     SD       NA    0.313   0.3094
  19    rs77614605   GENO      T/T      T/A      A/A
  19    rs77614605 COUNTS        0        6       34
  19    rs77614605   FREQ        0     0.15     0.85
  19    rs77614605   MEAN       NA   0.4692   0.5899
  19    rs77614605     SD       NA   0.2342   0.3258
  19     rs7254081   GENO      C/C      C/A      A/A
  19     rs7254081 COUNTS        2        7       31
  19     rs7254081   FREQ     0.05    0.175    0.775
  19     rs7254081   MEAN   0.5928   0.7127   0.5387
  19     rs7254081     SD    0.639   0.2191   0.3153
  19    rs57628698   GENO      G/G      G/A      A/A
  19    rs57628698 COUNTS        6       18       16
  19    rs57628698   FREQ     0.15     0.45      0.4
  19    rs57628698   MEAN   0.3998   0.6289   0.5721
  19    rs57628698     SD   0.3592   0.2913   0.3192
  19    rs80210175   GENO      A/A      A/G      G/G
  19    rs80210175 COUNTS        0        4       36
  19    rs80210175   FREQ        0      0.1      0.9
  19    rs80210175   MEAN       NA   0.5931   0.5694
  19    rs80210175     SD       NA    0.318   0.3183
  19    rs73555668   GENO      C/C      C/T      T/T
  19    rs73555668 COUNTS        2        9       29
  19    rs73555668   FREQ     0.05    0.225    0.725
  19    rs73555668   MEAN    0.529   0.6067   0.5639
  19    rs73555668     SD   0.4949   0.3625   0.3012
  19    rs73555670   GENO      G/G      G/A      A/A
  19    rs73555670 COUNTS        6       18       16
  19    rs73555670   FREQ     0.15     0.45      0.4
  19    rs73555670   MEAN   0.3998   0.6289   0.5721
  19    rs73555670     SD   0.3592   0.2913   0.3192
  19   rs138358430   GENO      T/T      T/C      C/C
  19   rs138358430 COUNTS        0        4       36
  19   rs138358430   FREQ        0      0.1      0.9
  19   rs138358430   MEAN       NA   0.5931   0.5694
  19   rs138358430     SD       NA    0.318   0.3183
  19   rs151173567   GENO    CA/CA     CA/C      C/C
  19   rs151173567 COUNTS        0        5       35
  19   rs151173567   FREQ        0    0.125    0.875
  19   rs151173567   MEAN       NA   0.3072   0.6096
  19   rs151173567     SD       NA   0.1771   0.3128
  19    rs73555671   GENO      T/T      T/C      C/C
  19    rs73555671 COUNTS        0        8       32
  19    rs73555671   FREQ        0      0.2      0.8
  19    rs73555671   MEAN       NA   0.5919   0.5668
  19    rs73555671     SD       NA   0.3667   0.3062
  19   rs115621513   GENO      A/A      A/C      C/C
  19   rs115621513 COUNTS        0        4       36
  19   rs115621513   FREQ        0      0.1      0.9
  19   rs115621513   MEAN       NA   0.3844   0.5926
  19   rs115621513     SD       NA   0.2445    0.317
  19    rs75807193   GENO      C/C      C/T      T/T
  19    rs75807193 COUNTS        7       14       19
  19    rs75807193   FREQ    0.175     0.35    0.475
  19    rs75807193   MEAN   0.4524    0.686   0.5317
  19    rs75807193     SD   0.2774   0.3059   0.3216
  19    rs10401913   GENO      T/T      T/C      C/C
  19    rs10401913 COUNTS        1        3       36
  19    rs10401913   FREQ    0.025    0.075      0.9
  19    rs10401913   MEAN   0.7089   0.6864   0.5585
  19    rs10401913     SD        0   0.3014    0.321
  19    rs73555674   GENO      A/A      A/G      G/G
  19    rs73555674 COUNTS        2        9       29
  19    rs73555674   FREQ     0.05    0.225    0.725
  19    rs73555674   MEAN    0.529   0.6067   0.5639
  19    rs73555674     SD   0.4949   0.3625   0.3012
  19    rs10402138   GENO      G/G      G/A      A/A
  19    rs10402138 COUNTS        6       18       16
  19    rs10402138   FREQ     0.15     0.45      0.4
  19    rs10402138   MEAN   0.3998   0.6289   0.5721
  19    rs10402138     SD   0.3592   0.2913   0.3192
  19   rs145232671   GENO TTTA/TTTA   TTTA/T      T/T
  19   rs145232671 COUNTS        0        5       35
  19   rs145232671   FREQ        0    0.125    0.875
  19   rs145232671   MEAN       NA   0.3928   0.5974
  19   rs145232671     SD       NA   0.3178   0.3099
  19   rs116689230   GENO      T/T      T/C      C/C
  19   rs116689230 COUNTS        1        3       36
  19   rs116689230   FREQ    0.025    0.075      0.9
  19   rs116689230   MEAN   0.7089   0.6864   0.5585
  19   rs116689230     SD        0   0.3014    0.321
  19    rs13343964   GENO      T/T      T/C      C/C
  19    rs13343964 COUNTS        0        4       36
  19    rs13343964   FREQ        0      0.1      0.9
  19    rs13343964   MEAN       NA   0.7565   0.5513
  19    rs13343964     SD       NA   0.3927   0.3042
  19   rs147254722   GENO      A/A      A/G      G/G
  19   rs147254722 COUNTS        0        4       36
  19   rs147254722   FREQ        0      0.1      0.9
  19   rs147254722   MEAN       NA   0.3844   0.5926
  19   rs147254722     SD       NA   0.2445    0.317
  19      rs669638   GENO      A/A      A/C      C/C
  19      rs669638 COUNTS        0        4       36
  19      rs669638   FREQ        0      0.1      0.9
  19      rs669638   MEAN       NA   0.5931   0.5694
  19      rs669638     SD       NA    0.318   0.3183
  19    rs75366109   GENO      C/C      C/G      G/G
  19    rs75366109 COUNTS        0        6       34
  19    rs75366109   FREQ        0     0.15     0.85
  19    rs75366109   MEAN       NA   0.3564   0.6098
  19    rs75366109     SD       NA   0.2979   0.3056
  19    rs16993340   GENO      A/A      A/T      T/T
  19    rs16993340 COUNTS        0        6       34
  19    rs16993340   FREQ        0     0.15     0.85
  19    rs16993340   MEAN       NA   0.5487   0.5759
  19    rs16993340     SD       NA   0.2867   0.3227
  19   rs113958185   GENO      C/C      C/A      A/A
  19   rs113958185 COUNTS        0        6       34
  19   rs113958185   FREQ        0     0.15     0.85
  19   rs113958185   MEAN       NA   0.3564   0.6098
  19   rs113958185     SD       NA   0.2979   0.3056
  19   rs113441103   GENO      A/A      A/G      G/G
  19   rs113441103 COUNTS        0        6       34
  19   rs113441103   FREQ        0     0.15     0.85
  19   rs113441103   MEAN       NA   0.3564   0.6098
  19   rs113441103     SD       NA   0.2979   0.3056
  19    rs10411646   GENO      A/A      A/T      T/T
  19    rs10411646 COUNTS        1        3       36
  19    rs10411646   FREQ    0.025    0.075      0.9
  19    rs10411646   MEAN   0.7089   0.6864   0.5585
  19    rs10411646     SD        0   0.3014    0.321
  19    rs13345465   GENO      G/G      G/T      T/T
  19    rs13345465 COUNTS        4       17       19
  19    rs13345465   FREQ      0.1    0.425    0.475
  19    rs13345465   MEAN   0.4908   0.6275   0.5391
  19    rs13345465     SD    0.429   0.2758    0.332
  19    rs13345582   GENO      T/T      T/C      C/C
  19    rs13345582 COUNTS        1       14       25
  19    rs13345582   FREQ    0.025     0.35    0.625
  19    rs13345582   MEAN  0.07861   0.7025   0.5183
  19    rs13345582     SD        0   0.2736   0.3113
  19    rs16993344   GENO      A/A      A/G      G/G
  19    rs16993344 COUNTS        1        8       31
  19    rs16993344   FREQ    0.025      0.2    0.775
  19    rs16993344   MEAN   0.8398    0.387   0.6109
  19    rs16993344     SD        0   0.2735   0.3129
  19      rs577554   GENO      G/G      G/T      T/T
  19      rs577554 COUNTS        2       24       14
  19      rs577554   FREQ     0.05      0.6     0.35
  19      rs577554   MEAN   0.8298   0.5717   0.5351
  19      rs577554     SD   0.3038   0.2981   0.3469
  19    rs16993348   GENO      G/G      G/A      A/A
  19    rs16993348 COUNTS        1        8       31
  19    rs16993348   FREQ    0.025      0.2    0.775
  19    rs16993348   MEAN   0.7045   0.4119   0.6088
  19    rs16993348     SD        0   0.2493   0.3242
  19    rs79130990   GENO      G/G      G/A      A/A
  19    rs79130990 COUNTS        2        9       29
  19    rs79130990   FREQ     0.05    0.225    0.725
  19    rs79130990   MEAN    0.529   0.6067   0.5639
  19    rs79130990     SD   0.4949   0.3625   0.3012
  19    rs76820960   GENO      C/C      C/T      T/T
  19    rs76820960 COUNTS        0        4       36
  19    rs76820960   FREQ        0      0.1      0.9
  19    rs76820960   MEAN       NA   0.5931   0.5694
  19    rs76820960     SD       NA    0.318   0.3183
  19    rs28877689   GENO      G/G      G/A      A/A
  19    rs28877689 COUNTS        0        4       36
  19    rs28877689   FREQ        0      0.1      0.9
  19    rs28877689   MEAN       NA   0.7565   0.5513
  19    rs28877689     SD       NA   0.3927   0.3042
  19    rs10425716   GENO      A/A      A/G      G/G
  19    rs10425716 COUNTS        0        4       36
  19    rs10425716   FREQ        0      0.1      0.9
  19    rs10425716   MEAN       NA   0.7565   0.5513
  19    rs10425716     SD       NA   0.3927   0.3042
  19    rs10407834   GENO      A/A      A/T      T/T
  19    rs10407834 COUNTS       10       13       17
  19    rs10407834   FREQ     0.25    0.325    0.425
  19    rs10407834   MEAN   0.5595   0.6326   0.5325
  19    rs10407834     SD   0.2879   0.3211   0.3348
  19   rs113735104   GENO      C/C      C/T      T/T
  19   rs113735104 COUNTS        0        4       36
  19   rs113735104   FREQ        0      0.1      0.9
  19   rs113735104   MEAN       NA   0.6592   0.5621
  19   rs113735104     SD       NA   0.2503   0.3221
  19    rs78494775   GENO      T/T      T/A      A/A
  19    rs78494775 COUNTS        0        6       34
  19    rs78494775   FREQ        0     0.15     0.85
  19    rs78494775   MEAN       NA   0.3564   0.6098
  19    rs78494775     SD       NA   0.2979   0.3056
  19    rs73923425   GENO      A/A      A/G      G/G
  19    rs73923425 COUNTS        0        4       36
  19    rs73923425   FREQ        0      0.1      0.9
  19    rs73923425   MEAN       NA   0.6592   0.5621
  19    rs73923425     SD       NA   0.2503   0.3221
  19    rs73541908   GENO      C/C      C/G      G/G
  19    rs73541908 COUNTS        0        8       32
  19    rs73541908   FREQ        0      0.2      0.8
  19    rs73541908   MEAN       NA   0.5919   0.5668
  19    rs73541908     SD       NA   0.3667   0.3062
  19    rs78612848   GENO      A/A      A/G      G/G
  19    rs78612848 COUNTS        0        6       34
  19    rs78612848   FREQ        0     0.15     0.85
  19    rs78612848   MEAN       NA   0.3564   0.6098
  19    rs78612848     SD       NA   0.2979   0.3056
  19    rs11879056   GENO      T/T      T/C      C/C
  19    rs11879056 COUNTS        4       15       21
  19    rs11879056   FREQ      0.1    0.375    0.525
  19    rs11879056   MEAN   0.6267   0.6464    0.508
  19    rs11879056     SD    0.373   0.2883   0.3233
  19    rs35078478   GENO      T/T      T/C      C/C
  19    rs35078478 COUNTS        2        9       29
  19    rs35078478   FREQ     0.05    0.225    0.725
  19    rs35078478   MEAN    0.529   0.6067   0.5639
  19    rs35078478     SD   0.4949   0.3625   0.3012
  19   rs113314908   GENO      T/T      T/C      C/C
  19   rs113314908 COUNTS        0        6       34
  19   rs113314908   FREQ        0     0.15     0.85
  19   rs113314908   MEAN       NA   0.3564   0.6098
  19   rs113314908     SD       NA   0.2979   0.3056
  19     rs8103560   GENO      T/T      T/C      C/C
  19     rs8103560 COUNTS        1        8       31
  19     rs8103560   FREQ    0.025      0.2    0.775
  19     rs8103560   MEAN    1.045   0.6412   0.5387
  19     rs8103560     SD        0   0.2864   0.3153
  19      rs604710   GENO      A/A      A/G      G/G
  19      rs604710 COUNTS        5       13       22
  19      rs604710   FREQ    0.125    0.325     0.55
  19      rs604710   MEAN   0.5049   0.5414    0.605
  19      rs604710     SD   0.3229   0.3759   0.2829
  19    rs10417019   GENO      C/C      C/T      T/T
  19    rs10417019 COUNTS        1        3       36
  19    rs10417019   FREQ    0.025    0.075      0.9
  19    rs10417019   MEAN   0.7089   0.6864   0.5585
  19    rs10417019     SD        0   0.3014    0.321
  19     rs6510871   GENO      T/T      T/C      C/C
  19     rs6510871 COUNTS        3       13       24
  19     rs6510871   FREQ    0.075    0.325      0.6
  19     rs6510871   MEAN   0.4075   0.5592   0.5992
  19     rs6510871     SD   0.4083   0.3476   0.2925
  19      rs532145   GENO      C/C      C/G      G/G
  19      rs532145 COUNTS        0        4       36
  19      rs532145   FREQ        0      0.1      0.9
  19      rs532145   MEAN       NA   0.5931   0.5694
  19      rs532145     SD       NA    0.318   0.3183
  19    rs78698956   GENO      T/T      T/C      C/C
  19    rs78698956 COUNTS        7        9       24
  19    rs78698956   FREQ    0.175    0.225      0.6
  19    rs78698956   MEAN   0.6532   0.3966   0.6138
  19    rs78698956     SD    0.217   0.2652    0.339
  19    rs11363444   GENO    CT/CT     CT/C      C/C
  19    rs11363444 COUNTS        9       20       11
  19    rs11363444   FREQ    0.225      0.5    0.275
  19    rs11363444   MEAN   0.6442   0.5673   0.5208
  19    rs11363444     SD   0.3495   0.3169   0.2984
  19     rs2288846   GENO      T/T      T/C      C/C
  19     rs2288846 COUNTS        0       10       30
  19     rs2288846   FREQ        0     0.25     0.75
  19     rs2288846   MEAN       NA   0.4387   0.6162
  19     rs2288846     SD       NA   0.3131    0.307
  19   rs115824332   GENO      G/G      G/T      T/T
  19   rs115824332 COUNTS        1        3       36
  19   rs115824332   FREQ    0.025    0.075      0.9
  19   rs115824332   MEAN   0.7089   0.6864   0.5585
  19   rs115824332     SD        0   0.3014    0.321
  19     rs3838916   GENO      T/T      T/G      G/G
  19     rs3838916 COUNTS        2       16       22
  19     rs3838916   FREQ     0.05      0.4     0.55
  19     rs3838916   MEAN   0.5928   0.5772    0.566
  19     rs3838916     SD    0.639   0.2944   0.3193
  19      rs694758   GENO      G/G      G/T      T/T
  19      rs694758 COUNTS        0        4       36
  19      rs694758   FREQ        0      0.1      0.9
  19      rs694758   MEAN       NA   0.5931   0.5694
  19      rs694758     SD       NA    0.318   0.3183
  19    rs73541921   GENO      T/T      T/C      C/C
  19    rs73541921 COUNTS        0        8       32
  19    rs73541921   FREQ        0      0.2      0.8
  19    rs73541921   MEAN       NA   0.5919   0.5668
  19    rs73541921     SD       NA   0.3667   0.3062
  19      rs640913   GENO      C/C      C/G      G/G
  19      rs640913 COUNTS        2       16       22
  19      rs640913   FREQ     0.05      0.4     0.55
  19      rs640913   MEAN   0.5928   0.5772    0.566
  19      rs640913     SD    0.639   0.2944   0.3193
  19   rs115120742   GENO      T/T      T/C      C/C
  19   rs115120742 COUNTS        0        8       32
  19   rs115120742   FREQ        0      0.2      0.8
  19   rs115120742   MEAN       NA   0.5666   0.5731
  19   rs115120742     SD       NA   0.2834   0.3258
  19    rs10424464   GENO      C/C      C/G      G/G
  19    rs10424464 COUNTS        1        3       36
  19    rs10424464   FREQ    0.025    0.075      0.9
  19    rs10424464   MEAN   0.7089   0.6864   0.5585
  19    rs10424464     SD        0   0.3014    0.321
  19    rs16989868   GENO      T/T      T/C      C/C
  19    rs16989868 COUNTS        1       12       27
  19    rs16989868   FREQ    0.025      0.3    0.675
  19    rs16989868   MEAN   0.8594   0.6349   0.5331
  19    rs16989868     SD        0   0.3424   0.3033
  19    rs73541925   GENO      T/T      T/C      C/C
  19    rs73541925 COUNTS        2        9       29
  19    rs73541925   FREQ     0.05    0.225    0.725
  19    rs73541925   MEAN    0.529   0.6067   0.5639
  19    rs73541925     SD   0.4949   0.3625   0.3012
  19    rs77619851   GENO      A/A      A/T      T/T
  19    rs77619851 COUNTS        0        6       34
  19    rs77619851   FREQ        0     0.15     0.85
  19    rs77619851   MEAN       NA   0.3564   0.6098
  19    rs77619851     SD       NA   0.2979   0.3056
  19    rs61731072   GENO      T/T      T/C      C/C
  19    rs61731072 COUNTS        1        3       36
  19    rs61731072   FREQ    0.025    0.075      0.9
  19    rs61731072   MEAN   0.7089   0.6864   0.5585
  19    rs61731072     SD        0   0.3014    0.321
  19    rs35193540   GENO      T/T      T/A      A/A
  19    rs35193540 COUNTS        1        3       36
  19    rs35193540   FREQ    0.025    0.075      0.9
  19    rs35193540   MEAN   0.7089   0.6864   0.5585
  19    rs35193540     SD        0   0.3014    0.321
  19   rs113791110   GENO      T/T      T/C      C/C
  19   rs113791110 COUNTS        0        6       34
  19   rs113791110   FREQ        0     0.15     0.85
  19   rs113791110   MEAN       NA   0.3564   0.6098
  19   rs113791110     SD       NA   0.2979   0.3056
  19    rs11666695   GENO      T/T      T/C      C/C
  19    rs11666695 COUNTS        0       10       30
  19    rs11666695   FREQ        0     0.25     0.75
  19    rs11666695   MEAN       NA   0.4387   0.6162
  19    rs11666695     SD       NA   0.3131    0.307
  19     rs6510872   GENO      A/A      A/G      G/G
  19     rs6510872 COUNTS        2       16       22
  19     rs6510872   FREQ     0.05      0.4     0.55
  19     rs6510872   MEAN   0.5928   0.5772    0.566
  19     rs6510872     SD    0.639   0.2944   0.3193
  19    rs73923428   GENO      A/A      A/G      G/G
  19    rs73923428 COUNTS        1       12       27
  19    rs73923428   FREQ    0.025      0.3    0.675
  19    rs73923428   MEAN   0.8594   0.6349   0.5331
  19    rs73923428     SD        0   0.3424   0.3033
  19    rs28421503   GENO      A/A      A/G      G/G
  19    rs28421503 COUNTS       10       16       14
  19    rs28421503   FREQ     0.25      0.4     0.35
  19    rs28421503   MEAN    0.597   0.5219   0.6109
  19    rs28421503     SD   0.2635   0.3419    0.329
  19    rs28489448   GENO      T/T      T/C      C/C
  19    rs28489448 COUNTS        1        3       36
  19    rs28489448   FREQ    0.025    0.075      0.9
  19    rs28489448   MEAN   0.7089   0.6864   0.5585
  19    rs28489448     SD        0   0.3014    0.321
  19    rs28760585   GENO      T/T      T/C      C/C
  19    rs28760585 COUNTS        5       20       15
  19    rs28760585   FREQ    0.125      0.5    0.375
  19    rs28760585   MEAN   0.5436   0.5437   0.6186
  19    rs28760585     SD   0.3618   0.3011   0.3331
  19    rs28393650   GENO      G/G      G/T      T/T
  19    rs28393650 COUNTS        2       16       22
  19    rs28393650   FREQ     0.05      0.4     0.55
  19    rs28393650   MEAN   0.5928   0.5772    0.566
  19    rs28393650     SD    0.639   0.2944   0.3193
  19   rs570128570   GENO      G/G      G/T      T/T
  19   rs570128570 COUNTS        0        8       32
  19   rs570128570   FREQ        0      0.2      0.8
  19   rs570128570   MEAN       NA   0.5919   0.5668
  19   rs570128570     SD       NA   0.3667   0.3062
  19    rs76452762   GENO      T/T      T/C      C/C
  19    rs76452762 COUNTS        0        4       36
  19    rs76452762   FREQ        0      0.1      0.9
  19    rs76452762   MEAN       NA   0.3033   0.6016
  19    rs76452762     SD       NA   0.2042    0.312
  19   rs144945223   GENO      A/A      A/G      G/G
  19   rs144945223 COUNTS        0        6       34
  19   rs144945223   FREQ        0     0.15     0.85
  19   rs144945223   MEAN       NA   0.3564   0.6098
  19   rs144945223     SD       NA   0.2979   0.3056
  19   rs113972698   GENO      T/T      T/C      C/C
  19   rs113972698 COUNTS        1       12       27
  19   rs113972698   FREQ    0.025      0.3    0.675
  19   rs113972698   MEAN   0.8594   0.6349   0.5331
  19   rs113972698     SD        0   0.3424   0.3033
  19   rs544173946   GENO      A/A      A/G      G/G
  19   rs544173946 COUNTS        0        4       36
  19   rs544173946   FREQ        0      0.1      0.9
  19   rs544173946   MEAN       NA   0.5931   0.5694
  19   rs544173946     SD       NA    0.318   0.3183
  19   rs553142802   GENO      C/C     C/CA    CA/CA
  19   rs553142802 COUNTS        0        9       31
  19   rs553142802   FREQ        0    0.225    0.775
  19   rs553142802   MEAN       NA   0.4467   0.6081
  19   rs553142802     SD       NA   0.2756   0.3195
  19    rs77063334   GENO      A/A      A/C      C/C
  19    rs77063334 COUNTS        1       12       27
  19    rs77063334   FREQ    0.025      0.3    0.675
  19    rs77063334   MEAN   0.8594   0.6349   0.5331
  19    rs77063334     SD        0   0.3424   0.3033
  19   rs115215622   GENO      C/C      C/T      T/T
  19   rs115215622 COUNTS        0       10       30
  19   rs115215622   FREQ        0     0.25     0.75
  19   rs115215622   MEAN       NA     0.67   0.5391
  19   rs115215622     SD       NA   0.3633   0.2957
  19   rs112708357   GENO      T/T      T/G      G/G
  19   rs112708357 COUNTS        0        6       34
  19   rs112708357   FREQ        0     0.15     0.85
  19   rs112708357   MEAN       NA   0.3564   0.6098
  19   rs112708357     SD       NA   0.2979   0.3056
  19   rs558543579   GENO      A/A     A/AT    AT/AT
  19   rs558543579 COUNTS        7       19       14
  19   rs558543579   FREQ    0.175    0.475     0.35
  19   rs558543579   MEAN   0.4931    0.589   0.5879
  19   rs558543579     SD   0.3056   0.3293   0.3147
  19   rs114886630   GENO      A/A      A/G      G/G
  19   rs114886630 COUNTS        1        3       36
  19   rs114886630   FREQ    0.025    0.075      0.9
  19   rs114886630   MEAN   0.7089   0.6864   0.5585
  19   rs114886630     SD        0   0.3014    0.321
  19    rs73541931   GENO      G/G      G/C      C/C
  19    rs73541931 COUNTS        0        8       32
  19    rs73541931   FREQ        0      0.2      0.8
  19    rs73541931   MEAN       NA   0.5919   0.5668
  19    rs73541931     SD       NA   0.3667   0.3062
  19     rs8113431   GENO      T/T      T/C      C/C
  19     rs8113431 COUNTS        1        8       31
  19     rs8113431   FREQ    0.025      0.2    0.775
  19     rs8113431   MEAN   0.7045   0.4119   0.6088
  19     rs8113431     SD        0   0.2493   0.3242
  19    rs76158626   GENO      G/G      G/A      A/A
  19    rs76158626 COUNTS        1        3       36
  19    rs76158626   FREQ    0.025    0.075      0.9
  19    rs76158626   MEAN   0.1791   0.8276   0.5614
  19    rs76158626     SD        0   0.2342   0.3111
  19   rs111907688   GENO      C/C      C/T      T/T
  19   rs111907688 COUNTS        0       10       30
  19   rs111907688   FREQ        0     0.25     0.75
  19   rs111907688   MEAN       NA   0.4511    0.612
  19   rs111907688     SD       NA    0.313   0.3094
  19    rs10402841   GENO      A/A      A/G      G/G
  19    rs10402841 COUNTS       10       16       14
  19    rs10402841   FREQ     0.25      0.4     0.35
  19    rs10402841   MEAN    0.597   0.5219   0.6109
  19    rs10402841     SD   0.2635   0.3419    0.329
  19    rs78584255   GENO      G/G      G/A      A/A
  19    rs78584255 COUNTS        0        6       34
  19    rs78584255   FREQ        0     0.15     0.85
  19    rs78584255   MEAN       NA   0.3564   0.6098
  19    rs78584255     SD       NA   0.2979   0.3056
  19    rs55923207   GENO      A/A      A/G      G/G
  19    rs55923207 COUNTS        1       12       27
  19    rs55923207   FREQ    0.025      0.3    0.675
  19    rs55923207   MEAN   0.8594   0.6349   0.5331
  19    rs55923207     SD        0   0.3424   0.3033
  19    rs17842398   GENO      T/T      T/A      A/A
  19    rs17842398 COUNTS        0        4       36
  19    rs17842398   FREQ        0      0.1      0.9
  19    rs17842398   MEAN       NA   0.5931   0.5694
  19    rs17842398     SD       NA    0.318   0.3183
  19    rs79135336   GENO      A/A      A/G      G/G
  19    rs79135336 COUNTS        1        3       36
  19    rs79135336   FREQ    0.025    0.075      0.9
  19    rs79135336   MEAN   0.7089   0.6864   0.5585
  19    rs79135336     SD        0   0.3014    0.321
  19    rs58506788   GENO      G/G      G/T      T/T
  19    rs58506788 COUNTS        3       18       19
  19    rs58506788   FREQ    0.075     0.45    0.475
  19    rs58506788   MEAN    0.869   0.4797   0.6122
  19    rs58506788     SD    0.035   0.3292   0.2943
  19   rs116583711   GENO      C/C      C/G      G/G
  19   rs116583711 COUNTS        0        6       34
  19   rs116583711   FREQ        0     0.15     0.85
  19   rs116583711   MEAN       NA   0.5487   0.5759
  19   rs116583711     SD       NA   0.2867   0.3227
  19   rs111523968   GENO      T/T      T/G      G/G
  19   rs111523968 COUNTS        0        6       34
  19   rs111523968   FREQ        0     0.15     0.85
  19   rs111523968   MEAN       NA   0.3564   0.6098
  19   rs111523968     SD       NA   0.2979   0.3056
  19    rs74895591   GENO      A/A      A/G      G/G
  19    rs74895591 COUNTS        0        6       34
  19    rs74895591   FREQ        0     0.15     0.85
  19    rs74895591   MEAN       NA   0.3564   0.6098
  19    rs74895591     SD       NA   0.2979   0.3056
  19   rs112724667   GENO      G/G G/GGTAGCATCA GGTAGCATCA/GGTAGCATCA
  19   rs112724667 COUNTS        1       12       27
  19   rs112724667   FREQ    0.025      0.3    0.675
  19   rs112724667   MEAN   0.8594   0.6349   0.5331
  19   rs112724667     SD        0   0.3424   0.3033
  19    rs28524792   GENO      A/A      A/G      G/G
  19    rs28524792 COUNTS        1       12       27
  19    rs28524792   FREQ    0.025      0.3    0.675
  19    rs28524792   MEAN   0.8594   0.6349   0.5331
  19    rs28524792     SD        0   0.3424   0.3033
  19   rs112702826   GENO      A/A      A/T      T/T
  19   rs112702826 COUNTS        0        6       34
  19   rs112702826   FREQ        0     0.15     0.85
  19   rs112702826   MEAN       NA   0.3564   0.6098
  19   rs112702826     SD       NA   0.2979   0.3056
  19    rs77514081   GENO      A/A      A/G      G/G
  19    rs77514081 COUNTS        0        8       32
  19    rs77514081   FREQ        0      0.2      0.8
  19    rs77514081   MEAN       NA   0.5666   0.5731
  19    rs77514081     SD       NA   0.2834   0.3258
  19    rs73923429   GENO      A/A      A/G      G/G
  19    rs73923429 COUNTS        1       12       27
  19    rs73923429   FREQ    0.025      0.3    0.675
  19    rs73923429   MEAN   0.8594   0.6349   0.5331
  19    rs73923429     SD        0   0.3424   0.3033
  19   rs201115984   GENO      G/G  G/GAAAC GAAAC/GAAAC
  19   rs201115984 COUNTS        1        3       36
  19   rs201115984   FREQ    0.025    0.075      0.9
  19   rs201115984   MEAN   0.7089   0.6864   0.5585
  19   rs201115984     SD        0   0.3014    0.321
  19     rs7246925   GENO      T/T      T/C      C/C
  19     rs7246925 COUNTS        1        8       31
  19     rs7246925   FREQ    0.025      0.2    0.775
  19     rs7246925   MEAN    1.045   0.6412   0.5387
  19     rs7246925     SD        0   0.2864   0.3153
  19    rs61358944   GENO      T/T      T/C      C/C
  19    rs61358944 COUNTS        1        8       31
  19    rs61358944   FREQ    0.025      0.2    0.775
  19    rs61358944   MEAN   0.7045   0.4119   0.6088
  19    rs61358944     SD        0   0.2493   0.3242
  19   rs112661498   GENO      C/C      C/T      T/T
  19   rs112661498 COUNTS        0        6       34
  19   rs112661498   FREQ        0     0.15     0.85
  19   rs112661498   MEAN       NA   0.3564   0.6098
  19   rs112661498     SD       NA   0.2979   0.3056
  19   rs116082689   GENO      G/G      G/A      A/A
  19   rs116082689 COUNTS        0        8       32
  19   rs116082689   FREQ        0      0.2      0.8
  19   rs116082689   MEAN       NA   0.5666   0.5731
  19   rs116082689     SD       NA   0.2834   0.3258
  19    rs78486160   GENO      T/T      T/C      C/C
  19    rs78486160 COUNTS        1       12       27
  19    rs78486160   FREQ    0.025      0.3    0.675
  19    rs78486160   MEAN   0.8594   0.6349   0.5331
  19    rs78486160     SD        0   0.3424   0.3033
  19    rs78944643   GENO      C/C      C/T      T/T
  19    rs78944643 COUNTS        0        4       36
  19    rs78944643   FREQ        0      0.1      0.9
  19    rs78944643   MEAN       NA   0.5931   0.5694
  19    rs78944643     SD       NA    0.318   0.3183
  19    rs79196960   GENO      C/C      C/A      A/A
  19    rs79196960 COUNTS        0       11       29
  19    rs79196960   FREQ        0    0.275    0.725
  19    rs79196960   MEAN       NA    0.665   0.5364
  19    rs79196960     SD       NA   0.3451   0.3006
  19   rs531647824   GENO      C/C     C/CA    CA/CA
  19   rs531647824 COUNTS        0        8       32
  19   rs531647824   FREQ        0      0.2      0.8
  19   rs531647824   MEAN       NA   0.5919   0.5668
  19   rs531647824     SD       NA   0.3667   0.3062
  19      rs478239   GENO      C/C      C/A      A/A
  19      rs478239 COUNTS        1        8       31
  19      rs478239   FREQ    0.025      0.2    0.775
  19      rs478239   MEAN    1.045   0.6412   0.5387
  19      rs478239     SD        0   0.2864   0.3153
  19   rs116207857   GENO      G/G      G/T      T/T
  19   rs116207857 COUNTS        0        8       32
  19   rs116207857   FREQ        0      0.2      0.8
  19   rs116207857   MEAN       NA   0.5666   0.5731
  19   rs116207857     SD       NA   0.2834   0.3258
  19    rs28790283   GENO      G/G      G/C      C/C
  19    rs28790283 COUNTS        2       18       20
  19    rs28790283   FREQ     0.05     0.45      0.5
  19    rs28790283   MEAN    0.469   0.6663    0.497
  19    rs28790283     SD   0.5521   0.2715   0.3245
  19   rs115054623   GENO      C/C      C/T      T/T
  19   rs115054623 COUNTS        0        8       32
  19   rs115054623   FREQ        0      0.2      0.8
  19   rs115054623   MEAN       NA   0.5666   0.5731
  19   rs115054623     SD       NA   0.2834   0.3258
  19   rs111587572   GENO      T/T      T/C      C/C
  19   rs111587572 COUNTS        0        6       34
  19   rs111587572   FREQ        0     0.15     0.85
  19   rs111587572   MEAN       NA   0.3564   0.6098
  19   rs111587572     SD       NA   0.2979   0.3056
  19    rs11881111   GENO      C/C      C/T      T/T
  19    rs11881111 COUNTS        1        3       36
  19    rs11881111   FREQ    0.025    0.075      0.9
  19    rs11881111   MEAN   0.7089   0.6864   0.5585
  19    rs11881111     SD        0   0.3014    0.321
  19    rs10424449   GENO      T/T      T/C      C/C
  19    rs10424449 COUNTS        1        3       36
  19    rs10424449   FREQ    0.025    0.075      0.9
  19    rs10424449   MEAN   0.7089   0.6864   0.5585
  19    rs10424449     SD        0   0.3014    0.321
  19    rs76490307   GENO      G/G      G/A      A/A
  19    rs76490307 COUNTS        0        6       34
  19    rs76490307   FREQ        0     0.15     0.85
  19    rs76490307   MEAN       NA   0.3564   0.6098
  19    rs76490307     SD       NA   0.2979   0.3056
  19   rs140407047   GENO    TA/TA     TA/T      T/T
  19   rs140407047 COUNTS        1        3       36
  19   rs140407047   FREQ    0.025    0.075      0.9
  19   rs140407047   MEAN   0.7089   0.6864   0.5585
  19   rs140407047     SD        0   0.3014    0.321
  19    rs78074720   GENO      G/G      G/A      A/A
  19    rs78074720 COUNTS        0        8       32
  19    rs78074720   FREQ        0      0.2      0.8
  19    rs78074720   MEAN       NA   0.5666   0.5731
  19    rs78074720     SD       NA   0.2834   0.3258
  19    rs10410809   GENO      G/G      G/T      T/T
  19    rs10410809 COUNTS        1        3       36
  19    rs10410809   FREQ    0.025    0.075      0.9
  19    rs10410809   MEAN   0.7089   0.6864   0.5585
  19    rs10410809     SD        0   0.3014    0.321
  19   rs115261052   GENO      T/T      T/G      G/G
  19   rs115261052 COUNTS        1        3       36
  19   rs115261052   FREQ    0.025    0.075      0.9
  19   rs115261052   MEAN   0.7089   0.6864   0.5585
  19   rs115261052     SD        0   0.3014    0.321
  19    rs75162614   GENO      T/T      T/C      C/C
  19    rs75162614 COUNTS        0        6       34
  19    rs75162614   FREQ        0     0.15     0.85
  19    rs75162614   MEAN       NA   0.3564   0.6098
  19    rs75162614     SD       NA   0.2979   0.3056
  19   rs113625471   GENO      T/T      T/C      C/C
  19   rs113625471 COUNTS        0        6       34
  19   rs113625471   FREQ        0     0.15     0.85
  19   rs113625471   MEAN       NA   0.3564   0.6098
  19   rs113625471     SD       NA   0.2979   0.3056
  19    rs75915449   GENO      C/C      C/G      G/G
  19    rs75915449 COUNTS        0        6       34
  19    rs75915449   FREQ        0     0.15     0.85
  19    rs75915449   MEAN       NA   0.3564   0.6098
  19    rs75915449     SD       NA   0.2979   0.3056
  19    rs10419436   GENO      C/C      C/T      T/T
  19    rs10419436 COUNTS        2       18       20
  19    rs10419436   FREQ     0.05     0.45      0.5
  19    rs10419436   MEAN    0.469   0.6663    0.497
  19    rs10419436     SD   0.5521   0.2715   0.3245
  19   rs114734355   GENO      T/T      T/C      C/C
  19   rs114734355 COUNTS        0        6       34
  19   rs114734355   FREQ        0     0.15     0.85
  19   rs114734355   MEAN       NA   0.5487   0.5759
  19   rs114734355     SD       NA   0.2867   0.3227
  19    rs73541940   GENO      A/A      A/G      G/G
  19    rs73541940 COUNTS       10       20       10
  19    rs73541940   FREQ     0.25      0.5     0.25
  19    rs73541940   MEAN   0.4015   0.6396   0.6066
  19    rs73541940     SD   0.3143   0.2686   0.3649
  19   rs112549511   GENO      G/G     G/GT    GT/GT
  19   rs112549511 COUNTS        3       21       16
  19   rs112549511   FREQ    0.075    0.525      0.4
  19   rs112549511   MEAN   0.3724   0.6894   0.4549
  19   rs112549511     SD   0.4248   0.2673   0.3092
  19    rs17842397   GENO      C/C      C/T      T/T
  19    rs17842397 COUNTS        1       12       27
  19    rs17842397   FREQ    0.025      0.3    0.675
  19    rs17842397   MEAN   0.7045   0.4723   0.6111
  19    rs17842397     SD        0    0.274    0.331
  19    rs10424290   GENO      C/C      C/G      G/G
  19    rs10424290 COUNTS        1        3       36
  19    rs10424290   FREQ    0.025    0.075      0.9
  19    rs10424290   MEAN   0.7089   0.6864   0.5585
  19    rs10424290     SD        0   0.3014    0.321
  19   rs114055175   GENO      C/C      C/T      T/T
  19   rs114055175 COUNTS        0       10       30
  19   rs114055175   FREQ        0     0.25     0.75
  19   rs114055175   MEAN       NA     0.67   0.5391
  19   rs114055175     SD       NA   0.3633   0.2957
  19    rs73923432   GENO      G/G      G/A      A/A
  19    rs73923432 COUNTS        2       18       20
  19    rs73923432   FREQ     0.05     0.45      0.5
  19    rs73923432   MEAN    0.469   0.6663    0.497
  19    rs73923432     SD   0.5521   0.2715   0.3245
  19    rs73923433   GENO      T/T      T/C      C/C
  19    rs73923433 COUNTS        2       18       20
  19    rs73923433   FREQ     0.05     0.45      0.5
  19    rs73923433   MEAN    0.469   0.6663    0.497
  19    rs73923433     SD   0.5521   0.2715   0.3245
  19   rs145242562   GENO      A/A      A/C      C/C
  19   rs145242562 COUNTS        0        6       34
  19   rs145242562   FREQ        0     0.15     0.85
  19   rs145242562   MEAN       NA   0.5487   0.5759
  19   rs145242562     SD       NA   0.2867   0.3227
  19     rs7247400   GENO      C/C      C/T      T/T
  19     rs7247400 COUNTS        2        9       29
  19     rs7247400   FREQ     0.05    0.225    0.725
  19     rs7247400   MEAN    0.529   0.6067   0.5639
  19     rs7247400     SD   0.4949   0.3625   0.3012
  19     rs1110625   GENO      T/T      T/C      C/C
  19     rs1110625 COUNTS        2       18       20
  19     rs1110625   FREQ     0.05     0.45      0.5
  19     rs1110625   MEAN    0.469   0.6663    0.497
  19     rs1110625     SD   0.5521   0.2715   0.3245
  19   rs145515071   GENO      A/A    A/AAC  AAC/AAC
  19   rs145515071 COUNTS        0        6       34
  19   rs145515071   FREQ        0     0.15     0.85
  19   rs145515071   MEAN       NA   0.3564   0.6098
  19   rs145515071     SD       NA   0.2979   0.3056
  19     rs1110624   GENO      G/G      G/A      A/A
  19     rs1110624 COUNTS        2       18       20
  19     rs1110624   FREQ     0.05     0.45      0.5
  19     rs1110624   MEAN    0.469   0.6663    0.497
  19     rs1110624     SD   0.5521   0.2715   0.3245
  19   rs143270181   GENO    TG/TG     TG/T      T/T
  19   rs143270181 COUNTS        1        9       30
  19   rs143270181   FREQ    0.025    0.225     0.75
  19   rs143270181   MEAN   0.7089   0.4664   0.5989
  19   rs143270181     SD        0   0.3246   0.3145
  19    rs74793478   GENO      T/T      T/G      G/G
  19    rs74793478 COUNTS        0       10       30
  19    rs74793478   FREQ        0     0.25     0.75
  19    rs74793478   MEAN       NA     0.67   0.5391
  19    rs74793478     SD       NA   0.3633   0.2957
  19   rs137890686   GENO      C/C     C/CA    CA/CA
  19   rs137890686 COUNTS        0        6       34
  19   rs137890686   FREQ        0     0.15     0.85
  19   rs137890686   MEAN       NA   0.5487   0.5759
  19   rs137890686     SD       NA   0.2867   0.3227
  19    rs77294189   GENO      G/G      G/C      C/C
  19    rs77294189 COUNTS        0        6       34
  19    rs77294189   FREQ        0     0.15     0.85
  19    rs77294189   MEAN       NA   0.3564   0.6098
  19    rs77294189     SD       NA   0.2979   0.3056
  19    rs76623884   GENO      A/A      A/C      C/C
  19    rs76623884 COUNTS        0        4       36
  19    rs76623884   FREQ        0      0.1      0.9
  19    rs76623884   MEAN       NA   0.5931   0.5694
  19    rs76623884     SD       NA    0.318   0.3183
  19    rs10410263   GENO      A/A      A/G      G/G
  19    rs10410263 COUNTS        6       22       12
  19    rs10410263   FREQ     0.15     0.55      0.3
  19    rs10410263   MEAN   0.4801   0.5874   0.5892
  19    rs10410263     SD    0.359   0.2848   0.3624
  19     rs1110622   GENO      T/T      T/C      C/C
  19     rs1110622 COUNTS        0        4       36
  19     rs1110622   FREQ        0      0.1      0.9
  19     rs1110622   MEAN       NA   0.6592   0.5621
  19     rs1110622     SD       NA   0.2503   0.3221
  19     rs1110621   GENO      T/T      T/C      C/C
  19     rs1110621 COUNTS        1        8       31
  19     rs1110621   FREQ    0.025      0.2    0.775
  19     rs1110621   MEAN    1.045   0.6412   0.5387
  19     rs1110621     SD        0   0.2864   0.3153
  19     rs3795010   GENO      C/C      C/A      A/A
  19     rs3795010 COUNTS        1        8       31
  19     rs3795010   FREQ    0.025      0.2    0.775
  19     rs3795010   MEAN    1.045   0.6412   0.5387
  19     rs3795010     SD        0   0.2864   0.3153
  19   rs114302463   GENO      T/T      T/G      G/G
  19   rs114302463 COUNTS        0        6       34
  19   rs114302463   FREQ        0     0.15     0.85
  19   rs114302463   MEAN       NA   0.5487   0.5759
  19   rs114302463     SD       NA   0.2867   0.3227
  19    rs11298163   GENO    AC/AC     AC/A      A/A
  19    rs11298163 COUNTS        1        8       31
  19    rs11298163   FREQ    0.025      0.2    0.775
  19    rs11298163   MEAN    1.045   0.6412   0.5387
  19    rs11298163     SD        0   0.2864   0.3153
  19    rs61426112   GENO      A/A      A/T      T/T
  19    rs61426112 COUNTS        0        6       34
  19    rs61426112   FREQ        0     0.15     0.85
  19    rs61426112   MEAN       NA   0.4692   0.5899
  19    rs61426112     SD       NA   0.2342   0.3258
  19   rs115578373   GENO      T/T      T/C      C/C
  19   rs115578373 COUNTS        0        6       34
  19   rs115578373   FREQ        0     0.15     0.85
  19   rs115578373   MEAN       NA   0.5487   0.5759
  19   rs115578373     SD       NA   0.2867   0.3227
  19   rs570213340   GENO      G/G      G/A      A/A
  19   rs570213340 COUNTS        0        4       36
  19   rs570213340   FREQ        0      0.1      0.9
  19   rs570213340   MEAN       NA   0.7565   0.5513
  19   rs570213340     SD       NA   0.3927   0.3042
  19    rs73549940   GENO      A/A      A/C      C/C
  19    rs73549940 COUNTS        2        9       29
  19    rs73549940   FREQ     0.05    0.225    0.725
  19    rs73549940   MEAN    0.529   0.6067   0.5639
  19    rs73549940     SD   0.4949   0.3625   0.3012
  19      rs683305   GENO      T/T      T/C      C/C
  19      rs683305 COUNTS        2       16       22
  19      rs683305   FREQ     0.05      0.4     0.55
  19      rs683305   MEAN   0.5928   0.5772    0.566
  19      rs683305     SD    0.639   0.2944   0.3193
  19    rs79554965   GENO      A/A      A/G      G/G
  19    rs79554965 COUNTS        0        6       34
  19    rs79554965   FREQ        0     0.15     0.85
  19    rs79554965   MEAN       NA   0.3564   0.6098
  19    rs79554965     SD       NA   0.2979   0.3056
  19    rs73549942   GENO      A/A      A/G      G/G
  19    rs73549942 COUNTS        0        8       32
  19    rs73549942   FREQ        0      0.2      0.8
  19    rs73549942   MEAN       NA   0.5919   0.5668
  19    rs73549942     SD       NA   0.3667   0.3062
  19      rs509081   GENO      T/T      T/G      G/G
  19      rs509081 COUNTS        0        4       36
  19      rs509081   FREQ        0      0.1      0.9
  19      rs509081   MEAN       NA   0.5931   0.5694
  19      rs509081     SD       NA    0.318   0.3183
  19      rs509079   GENO      T/T      T/G      G/G
  19      rs509079 COUNTS        0        4       36
  19      rs509079   FREQ        0      0.1      0.9
  19      rs509079   MEAN       NA   0.5931   0.5694
  19      rs509079     SD       NA    0.318   0.3183
  19    rs80336072   GENO      T/T      T/C      C/C
  19    rs80336072 COUNTS        0       11       29
  19    rs80336072   FREQ        0    0.275    0.725
  19    rs80336072   MEAN       NA    0.665   0.5364
  19    rs80336072     SD       NA   0.3451   0.3006
  19   rs111964534   GENO      T/T      T/C      C/C
  19   rs111964534 COUNTS        0        6       34
  19   rs111964534   FREQ        0     0.15     0.85
  19   rs111964534   MEAN       NA   0.3564   0.6098
  19   rs111964534     SD       NA   0.2979   0.3056
  19    rs74695033   GENO      G/G      G/A      A/A
  19    rs74695033 COUNTS        1        3       36
  19    rs74695033   FREQ    0.025    0.075      0.9
  19    rs74695033   MEAN   0.7089   0.6864   0.5585
  19    rs74695033     SD        0   0.3014    0.321
  19    rs73549943   GENO      G/G      G/C      C/C
  19    rs73549943 COUNTS        0        8       32
  19    rs73549943   FREQ        0      0.2      0.8
  19    rs73549943   MEAN       NA   0.5919   0.5668
  19    rs73549943     SD       NA   0.3667   0.3062
  19   rs111802507   GENO      A/A      A/G      G/G
  19   rs111802507 COUNTS        0        5       35
  19   rs111802507   FREQ        0    0.125    0.875
  19   rs111802507   MEAN       NA   0.3928   0.5974
  19   rs111802507     SD       NA   0.3178   0.3099
  19   rs114214766   GENO      A/A      A/G      G/G
  19   rs114214766 COUNTS        0        6       34
  19   rs114214766   FREQ        0     0.15     0.85
  19   rs114214766   MEAN       NA   0.4692   0.5899
  19   rs114214766     SD       NA   0.2342   0.3258
  19    rs73923435   GENO      T/T      T/G      G/G
  19    rs73923435 COUNTS        2       18       20
  19    rs73923435   FREQ     0.05     0.45      0.5
  19    rs73923435   MEAN    0.469   0.6663    0.497
  19    rs73923435     SD   0.5521   0.2715   0.3245
  19     rs7255387   GENO      C/C      C/T      T/T
  19     rs7255387 COUNTS        2        9       29
  19     rs7255387   FREQ     0.05    0.225    0.725
  19     rs7255387   MEAN    0.529   0.6067   0.5639
  19     rs7255387     SD   0.4949   0.3625   0.3012
  19    rs78960448   GENO      C/C      C/T      T/T
  19    rs78960448 COUNTS        1        3       36
  19    rs78960448   FREQ    0.025    0.075      0.9
  19    rs78960448   MEAN   0.7089   0.6864   0.5585
  19    rs78960448     SD        0   0.3014    0.321
  19    rs75460141   GENO      T/T      T/G      G/G
  19    rs75460141 COUNTS        0        6       34
  19    rs75460141   FREQ        0     0.15     0.85
  19    rs75460141   MEAN       NA   0.4692   0.5899
  19    rs75460141     SD       NA   0.2342   0.3258
  19      rs574937   GENO      C/C      C/G      G/G
  19      rs574937 COUNTS        1        7       32
  19      rs574937   FREQ    0.025    0.175      0.8
  19      rs574937   MEAN    1.045   0.5991   0.5511
  19      rs574937     SD        0   0.2813    0.318
  19    rs10415213   GENO      T/T      T/G      G/G
  19    rs10415213 COUNTS        1        3       36
  19    rs10415213   FREQ    0.025    0.075      0.9
  19    rs10415213   MEAN   0.7089   0.6864   0.5585
  19    rs10415213     SD        0   0.3014    0.321
  19      rs572011   GENO      C/C      C/A      A/A
  19      rs572011 COUNTS        0        4       36
  19      rs572011   FREQ        0      0.1      0.9
  19      rs572011   MEAN       NA   0.5931   0.5694
  19      rs572011     SD       NA    0.318   0.3183
  19    rs80111252   GENO      C/C      C/T      T/T
  19    rs80111252 COUNTS        1        3       36
  19    rs80111252   FREQ    0.025    0.075      0.9
  19    rs80111252   MEAN   0.1791   0.8276   0.5614
  19    rs80111252     SD        0   0.2342   0.3111
  19    rs73923436   GENO      G/G      G/A      A/A
  19    rs73923436 COUNTS        2       18       20
  19    rs73923436   FREQ     0.05     0.45      0.5
  19    rs73923436   MEAN    0.469   0.6663    0.497
  19    rs73923436     SD   0.5521   0.2715   0.3245
  19   rs114137841   GENO      C/C      C/T      T/T
  19   rs114137841 COUNTS        0        4       36
  19   rs114137841   FREQ        0      0.1      0.9
  19   rs114137841   MEAN       NA   0.3033   0.6016
  19   rs114137841     SD       NA   0.2042    0.312
  19    rs60902169   GENO      G/G      G/A      A/A
  19    rs60902169 COUNTS        6       22       12
  19    rs60902169   FREQ     0.15     0.55      0.3
  19    rs60902169   MEAN   0.4801   0.5874   0.5892
  19    rs60902169     SD    0.359   0.2848   0.3624
  19    rs80001830   GENO      T/T      T/G      G/G
  19    rs80001830 COUNTS        1        3       36
  19    rs80001830   FREQ    0.025    0.075      0.9
  19    rs80001830   MEAN   0.7089   0.6864   0.5585
  19    rs80001830     SD        0   0.3014    0.321
  19   rs138436876   GENO AGTGATC/AGTGATC AGTGATC/A      A/A
  19   rs138436876 COUNTS        0        4       36
  19   rs138436876   FREQ        0      0.1      0.9
  19   rs138436876   MEAN       NA   0.7565   0.5513
  19   rs138436876     SD       NA   0.3927   0.3042
  19    rs35989251   GENO    TA/TA     TA/T      T/T
  19    rs35989251 COUNTS        1        8       31
  19    rs35989251   FREQ    0.025      0.2    0.775
  19    rs35989251   MEAN    1.045   0.6412   0.5387
  19    rs35989251     SD        0   0.2864   0.3153
  19    rs78936951   GENO      C/C      C/T      T/T
  19    rs78936951 COUNTS        0        6       34
  19    rs78936951   FREQ        0     0.15     0.85
  19    rs78936951   MEAN       NA   0.4692   0.5899
  19    rs78936951     SD       NA   0.2342   0.3258
  19    rs79200872   GENO      C/C      C/T      T/T
  19    rs79200872 COUNTS        1        8       31
  19    rs79200872   FREQ    0.025      0.2    0.775
  19    rs79200872   MEAN   0.7045   0.4119   0.6088
  19    rs79200872     SD        0   0.2493   0.3242
  19    rs73549950   GENO      A/A      A/C      C/C
  19    rs73549950 COUNTS        3       13       24
  19    rs73549950   FREQ    0.075    0.325      0.6
  19    rs73549950   MEAN   0.4075   0.5592   0.5992
  19    rs73549950     SD   0.4083   0.3476   0.2925
  19    rs60827844   GENO    GA/GA     GA/G      G/G
  19    rs60827844 COUNTS        2       18       20
  19    rs60827844   FREQ     0.05     0.45      0.5
  19    rs60827844   MEAN    0.469   0.6663    0.497
  19    rs60827844     SD   0.5521   0.2715   0.3245
  19    rs10419786   GENO      C/C      C/T      T/T
  19    rs10419786 COUNTS        4       22       14
  19    rs10419786   FREQ      0.1     0.55     0.35
  19    rs10419786   MEAN   0.5599   0.6421   0.4648
  19    rs10419786     SD   0.4904   0.2635   0.3286
  19      rs687320   GENO      G/G      G/A      A/A
  19      rs687320 COUNTS        3       19       18
  19      rs687320   FREQ    0.075    0.475     0.45
  19      rs687320   MEAN   0.6315   0.5944    0.538
  19      rs687320     SD   0.4568   0.2899   0.3327
  19      rs687789   GENO      C/C      C/T      T/T
  19      rs687789 COUNTS        5       19       16
  19      rs687789   FREQ    0.125    0.475      0.4
  19      rs687789   MEAN   0.4472   0.5832   0.5972
  19      rs687789     SD     0.38   0.3006   0.3223
  19      rs687791   GENO      C/C      C/T      T/T
  19      rs687791 COUNTS        5       19       16
  19      rs687791   FREQ    0.125    0.475      0.4
  19      rs687791   MEAN   0.4472   0.5832   0.5972
  19      rs687791     SD     0.38   0.3006   0.3223
  19    rs10412321   GENO      A/A      A/G      G/G
  19    rs10412321 COUNTS        0        4       36
  19    rs10412321   FREQ        0      0.1      0.9
  19    rs10412321   MEAN       NA   0.7565   0.5513
  19    rs10412321     SD       NA   0.3927   0.3042
  19    rs73549954   GENO      T/T      T/C      C/C
  19    rs73549954 COUNTS        0        8       32
  19    rs73549954   FREQ        0      0.2      0.8
  19    rs73549954   MEAN       NA   0.5919   0.5668
  19    rs73549954     SD       NA   0.3667   0.3062
  19    rs28449972   GENO      C/C      C/G      G/G
  19    rs28449972 COUNTS        1        4       35
  19    rs28449972   FREQ    0.025      0.1    0.875
  19    rs28449972   MEAN   0.7089   0.6578   0.5581
  19    rs28449972     SD        0   0.2527   0.3257
  19    rs12979180   GENO      T/T      T/C      C/C
  19    rs12979180 COUNTS        0       10       30
  19    rs12979180   FREQ        0     0.25     0.75
  19    rs12979180   MEAN       NA   0.4387   0.6162
  19    rs12979180     SD       NA   0.3131    0.307
  19    rs11880033   GENO      A/A      A/G      G/G
  19    rs11880033 COUNTS        0       10       30
  19    rs11880033   FREQ        0     0.25     0.75
  19    rs11880033   MEAN       NA   0.4387   0.6162
  19    rs11880033     SD       NA   0.3131    0.307
  19   rs112156119   GENO      C/C      C/A      A/A
  19   rs112156119 COUNTS        3        4       33
  19   rs112156119   FREQ    0.075      0.1    0.825
  19   rs112156119   MEAN   0.3502   0.3127   0.6234
  19   rs112156119     SD   0.2222   0.3534   0.2998
  19   rs116780067   GENO      G/G      G/C      C/C
  19   rs116780067 COUNTS        0        4       36
  19   rs116780067   FREQ        0      0.1      0.9
  19   rs116780067   MEAN       NA   0.6776   0.5601
  19   rs116780067     SD       NA   0.3433   0.3139
  19      rs553528   GENO      G/G      G/A      A/A
  19      rs553528 COUNTS        1       12       27
  19      rs553528   FREQ    0.025      0.3    0.675
  19      rs553528   MEAN   0.7045   0.4723   0.6111
  19      rs553528     SD        0    0.274    0.331
  19    rs10401349   GENO      A/A      A/G      G/G
  19    rs10401349 COUNTS        1        3       36
  19    rs10401349   FREQ    0.025    0.075      0.9
  19    rs10401349   MEAN   0.7089   0.6864   0.5585
  19    rs10401349     SD        0   0.3014    0.321
  19    rs10403344   GENO      T/T      T/C      C/C
  19    rs10403344 COUNTS        0       10       30
  19    rs10403344   FREQ        0     0.25     0.75
  19    rs10403344   MEAN       NA     0.67   0.5391
  19    rs10403344     SD       NA   0.3633   0.2957
  19      rs622574   GENO      A/A      A/T      T/T
  19      rs622574 COUNTS        0        4       36
  19      rs622574   FREQ        0      0.1      0.9
  19      rs622574   MEAN       NA   0.5931   0.5694
  19      rs622574     SD       NA    0.318   0.3183
  19      rs623062   GENO      G/G      G/A      A/A
  19      rs623062 COUNTS        1       12       27
  19      rs623062   FREQ    0.025      0.3    0.675
  19      rs623062   MEAN   0.7045   0.4723   0.6111
  19      rs623062     SD        0    0.274    0.331
  19   rs113961306   GENO      T/T      T/C      C/C
  19   rs113961306 COUNTS        0        6       34
  19   rs113961306   FREQ        0     0.15     0.85
  19   rs113961306   MEAN       NA   0.3564   0.6098
  19   rs113961306     SD       NA   0.2979   0.3056
  19    rs10407686   GENO      A/A      A/G      G/G
  19    rs10407686 COUNTS        1        3       36
  19    rs10407686   FREQ    0.025    0.075      0.9
  19    rs10407686   MEAN   0.7089   0.6864   0.5585
  19    rs10407686     SD        0   0.3014    0.321
  19    rs10408625   GENO      A/A      A/G      G/G
  19    rs10408625 COUNTS        1        3       36
  19    rs10408625   FREQ    0.025    0.075      0.9
  19    rs10408625   MEAN   0.7089   0.6864   0.5585
  19    rs10408625     SD        0   0.3014    0.321
  19      rs637094   GENO      A/A      A/G      G/G
  19      rs637094 COUNTS        2       16       22
  19      rs637094   FREQ     0.05      0.4     0.55
  19      rs637094   MEAN   0.5928   0.5772    0.566
  19      rs637094     SD    0.639   0.2944   0.3193
  19    rs59277920   GENO      A/A      A/G      G/G
  19    rs59277920 COUNTS       11       17       12
  19    rs59277920   FREQ    0.275    0.425      0.3
  19    rs59277920   MEAN   0.5283   0.5705   0.6135
  19    rs59277920     SD   0.3835   0.2977   0.2896
  19   rs115117074   GENO      T/T      T/C      C/C
  19   rs115117074 COUNTS        0        6       34
  19   rs115117074   FREQ        0     0.15     0.85
  19   rs115117074   MEAN       NA   0.5487   0.5759
  19   rs115117074     SD       NA   0.2867   0.3227
  19   rs138598087   GENO      A/A      A/G      G/G
  19   rs138598087 COUNTS        0        6       34
  19   rs138598087   FREQ        0     0.15     0.85
  19   rs138598087   MEAN       NA   0.3564   0.6098
  19   rs138598087     SD       NA   0.2979   0.3056
  19      rs602054   GENO      A/A      A/C      C/C
  19      rs602054 COUNTS        4       14       22
  19      rs602054   FREQ      0.1     0.35     0.55
  19      rs602054   MEAN    0.536    0.523   0.6094
  19      rs602054     SD   0.2141   0.3068   0.3396
  19      rs573297   GENO      G/G      G/A      A/A
  19      rs573297 COUNTS        6       21       13
  19      rs573297   FREQ     0.15    0.525    0.325
  19      rs573297   MEAN   0.6875   0.5543   0.5467
  19      rs573297     SD   0.2558   0.3099   0.3547
  19   rs114678243   GENO      A/A      A/G      G/G
  19   rs114678243 COUNTS        0        6       34
  19   rs114678243   FREQ        0     0.15     0.85
  19   rs114678243   MEAN       NA   0.5487   0.5759
  19   rs114678243     SD       NA   0.2867   0.3227
  19    rs78293648   GENO      C/C      C/T      T/T
  19    rs78293648 COUNTS        0        6       34
  19    rs78293648   FREQ        0     0.15     0.85
  19    rs78293648   MEAN       NA   0.4692   0.5899
  19    rs78293648     SD       NA   0.2342   0.3258
  19   rs201515277   GENO      T/T     T/TA    TA/TA
  19   rs201515277 COUNTS        2        9       29
  19   rs201515277   FREQ     0.05    0.225    0.725
  19   rs201515277   MEAN   0.2319   0.6865   0.5597
  19   rs201515277     SD   0.1285   0.3203   0.3083
  19   rs143824257   GENO      A/A      A/G      G/G
  19   rs143824257 COUNTS        1       12       27
  19   rs143824257   FREQ    0.025      0.3    0.675
  19   rs143824257   MEAN   0.7045   0.4723   0.6111
  19   rs143824257     SD        0    0.274    0.331
  19   rs147254341   GENO      T/T      T/C      C/C
  19   rs147254341 COUNTS        1        3       36
  19   rs147254341   FREQ    0.025    0.075      0.9
  19   rs147254341   MEAN   0.1791   0.8276   0.5614
  19   rs147254341     SD        0   0.2342   0.3111
  19    rs59907625   GENO      G/G      G/A      A/A
  19    rs59907625 COUNTS        2       15       23
  19    rs59907625   FREQ     0.05    0.375    0.575
  19    rs59907625   MEAN   0.7842   0.6452   0.5055
  19    rs59907625     SD   0.1065   0.3249   0.3083
  19   rs111856345   GENO      T/T      T/G      G/G
  19   rs111856345 COUNTS        2        9       29
  19   rs111856345   FREQ     0.05    0.225    0.725
  19   rs111856345   MEAN    0.529   0.6067   0.5639
  19   rs111856345     SD   0.4949   0.3625   0.3012
  19    rs58617377   GENO      T/T      T/C      C/C
  19    rs58617377 COUNTS        2       15       23
  19    rs58617377   FREQ     0.05    0.375    0.575
  19    rs58617377   MEAN   0.7842   0.6452   0.5055
  19    rs58617377     SD   0.1065   0.3249   0.3083
  19   rs140199860   GENO      G/G      G/C      C/C
  19   rs140199860 COUNTS        0        4       36
  19   rs140199860   FREQ        0      0.1      0.9
  19   rs140199860   MEAN       NA   0.5931   0.5694
  19   rs140199860     SD       NA    0.318   0.3183
  19   rs573939462   GENO      A/A    A/ATG  ATG/ATG
  19   rs573939462 COUNTS        4       24       12
  19   rs573939462   FREQ      0.1      0.6      0.3
  19   rs573939462   MEAN    0.405    0.523    0.725
  19   rs573939462     SD   0.2747   0.3241   0.2628
  19    rs78597455   GENO      A/A      A/G      G/G
  19    rs78597455 COUNTS        1       12       27
  19    rs78597455   FREQ    0.025      0.3    0.675
  19    rs78597455   MEAN   0.7045   0.4723   0.6111
  19    rs78597455     SD        0    0.274    0.331
  19    rs11880706   GENO      G/G      G/C      C/C
  19    rs11880706 COUNTS        2       15       23
  19    rs11880706   FREQ     0.05    0.375    0.575
  19    rs11880706   MEAN   0.7842   0.6452   0.5055
  19    rs11880706     SD   0.1065   0.3249   0.3083
  19   rs116105499   GENO      G/G      G/A      A/A
  19   rs116105499 COUNTS        0        4       36
  19   rs116105499   FREQ        0      0.1      0.9
  19   rs116105499   MEAN       NA   0.5931   0.5694
  19   rs116105499     SD       NA    0.318   0.3183
  19   rs112714471   GENO      G/G      G/C      C/C
  19   rs112714471 COUNTS        0        6       34
  19   rs112714471   FREQ        0     0.15     0.85
  19   rs112714471   MEAN       NA   0.3564   0.6098
  19   rs112714471     SD       NA   0.2979   0.3056
  19   rs138190849   GENO      C/C      C/G      G/G
  19   rs138190849 COUNTS        0        6       34
  19   rs138190849   FREQ        0     0.15     0.85
  19   rs138190849   MEAN       NA   0.5487   0.5759
  19   rs138190849     SD       NA   0.2867   0.3227
  19   rs546169517   GENO      T/T      T/A      A/A
  19   rs546169517 COUNTS        2       10       28
  19   rs546169517   FREQ     0.05     0.25      0.7
  19   rs546169517   MEAN    0.529   0.6075   0.5621
  19   rs546169517     SD   0.4949   0.3418   0.3066
  19      rs543030   GENO      C/C      C/T      T/T
  19      rs543030 COUNTS        6       21       13
  19      rs543030   FREQ     0.15    0.525    0.325
  19      rs543030   MEAN   0.6875   0.5543   0.5467
  19      rs543030     SD   0.2558   0.3099   0.3547
  19   rs113706407   GENO      T/T      T/C      C/C
  19   rs113706407 COUNTS        1       12       27
  19   rs113706407   FREQ    0.025      0.3    0.675
  19   rs113706407   MEAN   0.8594   0.6349   0.5331
  19   rs113706407     SD        0   0.3424   0.3033
  19   rs144733211   GENO      A/A      A/C      C/C
  19   rs144733211 COUNTS        0        4       36
  19   rs144733211   FREQ        0      0.1      0.9
  19   rs144733211   MEAN       NA   0.7346   0.5537
  19   rs144733211     SD       NA   0.3303    0.312
  19   rs148125491   GENO      G/G      G/C      C/C
  19   rs148125491 COUNTS        0        6       34
  19   rs148125491   FREQ        0     0.15     0.85
  19   rs148125491   MEAN       NA   0.5487   0.5759
  19   rs148125491     SD       NA   0.2867   0.3227
  19   rs564185905   GENO      C/C     C/CA    CA/CA
  19   rs564185905 COUNTS        3       25       12
  19   rs564185905   FREQ    0.075    0.625      0.3
  19   rs564185905   MEAN   0.6659   0.5136   0.6696
  19   rs564185905     SD   0.3566   0.3123   0.3061
  19   rs113240307   GENO      A/A      A/G      G/G
  19   rs113240307 COUNTS        0        6       34
  19   rs113240307   FREQ        0     0.15     0.85
  19   rs113240307   MEAN       NA   0.3564   0.6098
  19   rs113240307     SD       NA   0.2979   0.3056
  19     rs7251098   GENO      T/T      T/G      G/G
  19     rs7251098 COUNTS        0        6       34
  19     rs7251098   FREQ        0     0.15     0.85
  19     rs7251098   MEAN       NA   0.4692   0.5899
  19     rs7251098     SD       NA   0.2342   0.3258
  19   rs115022256   GENO      A/A      A/C      C/C
  19   rs115022256 COUNTS        1        5       34
  19   rs115022256   FREQ    0.025    0.125     0.85
  19   rs115022256   MEAN   0.7045   0.4222   0.5899
  19   rs115022256     SD        0    0.228   0.3258
  19      rs609335   GENO      C/C      C/A      A/A
  19      rs609335 COUNTS        1       12       27
  19      rs609335   FREQ    0.025      0.3    0.675
  19      rs609335   MEAN   0.7045   0.4723   0.6111
  19      rs609335     SD        0    0.274    0.331
  19   rs114478046   GENO      T/T      T/G      G/G
  19   rs114478046 COUNTS        1        8       31
  19   rs114478046   FREQ    0.025      0.2    0.775
  19   rs114478046   MEAN   0.7045   0.4119   0.6088
  19   rs114478046     SD        0   0.2493   0.3242
  19    rs66503447   GENO      G/G     G/GT    GT/GT
  19    rs66503447 COUNTS        3       21       16
  19    rs66503447   FREQ    0.075    0.525      0.4
  19    rs66503447   MEAN   0.3738   0.5462   0.6426
  19    rs66503447     SD     0.29   0.3205   0.3075
  19    rs76024709   GENO      G/G      G/A      A/A
  19    rs76024709 COUNTS        0        6       34
  19    rs76024709   FREQ        0     0.15     0.85
  19    rs76024709   MEAN       NA   0.3564   0.6098
  19    rs76024709     SD       NA   0.2979   0.3056
  19    rs77657770   GENO      A/A      A/C      C/C
  19    rs77657770 COUNTS        0        6       34
  19    rs77657770   FREQ        0     0.15     0.85
  19    rs77657770   MEAN       NA   0.3564   0.6098
  19    rs77657770     SD       NA   0.2979   0.3056
  19    rs77517239   GENO      C/C      C/A      A/A
  19    rs77517239 COUNTS        2       17       21
  19    rs77517239   FREQ     0.05    0.425    0.525
  19    rs77517239   MEAN    0.529   0.5878   0.5629
  19    rs77517239     SD   0.4949   0.3182   0.3144
  19    rs11665960   GENO      A/A      A/G      G/G
  19    rs11665960 COUNTS        0       10       30
  19    rs11665960   FREQ        0     0.25     0.75
  19    rs11665960   MEAN       NA   0.4387   0.6162
  19    rs11665960     SD       NA   0.3131    0.307
  19    rs11666200   GENO      T/T      T/C      C/C
  19    rs11666200 COUNTS        0       10       30
  19    rs11666200   FREQ        0     0.25     0.75
  19    rs11666200   MEAN       NA   0.4387   0.6162
  19    rs11666200     SD       NA   0.3131    0.307
  19     rs2163802   GENO      C/C      C/T      T/T
  19     rs2163802 COUNTS        0       10       30
  19     rs2163802   FREQ        0     0.25     0.75
  19     rs2163802   MEAN       NA   0.4387   0.6162
  19     rs2163802     SD       NA   0.3131    0.307
  19   rs143326088   GENO      C/C  C/CCTGT CCTGT/CCTGT
  19   rs143326088 COUNTS        0        4       36
  19   rs143326088   FREQ        0      0.1      0.9
  19   rs143326088   MEAN       NA   0.5931   0.5694
  19   rs143326088     SD       NA    0.318   0.3183
  19    rs11879739   GENO      C/C      C/A      A/A
  19    rs11879739 COUNTS        2       16       22
  19    rs11879739   FREQ     0.05      0.4     0.55
  19    rs11879739   MEAN   0.5928   0.5772    0.566
  19    rs11879739     SD    0.639   0.2944   0.3193
  19    rs76428705   GENO      A/A      A/G      G/G
  19    rs76428705 COUNTS        0        6       34
  19    rs76428705   FREQ        0     0.15     0.85
  19    rs76428705   MEAN       NA   0.3564   0.6098
  19    rs76428705     SD       NA   0.2979   0.3056
  19    rs73549958   GENO      T/T      T/C      C/C
  19    rs73549958 COUNTS        2        9       29
  19    rs73549958   FREQ     0.05    0.225    0.725
  19    rs73549958   MEAN    0.529   0.6067   0.5639
  19    rs73549958     SD   0.4949   0.3625   0.3012
  19   rs368962252   GENO      C/C     C/CT    CT/CT
  19   rs368962252 COUNTS        3       21       16
  19   rs368962252   FREQ    0.075    0.525      0.4
  19   rs368962252   MEAN   0.4075    0.562   0.6155
  19   rs368962252     SD   0.4083   0.3172   0.3047
  19    rs28479876   GENO      C/C      C/T      T/T
  19    rs28479876 COUNTS        1        3       36
  19    rs28479876   FREQ    0.025    0.075      0.9
  19    rs28479876   MEAN   0.7089   0.6864   0.5585
  19    rs28479876     SD        0   0.3014    0.321
  19      rs476988   GENO      C/C      C/T      T/T
  19      rs476988 COUNTS        1       12       27
  19      rs476988   FREQ    0.025      0.3    0.675
  19      rs476988   MEAN   0.7045   0.4723   0.6111
  19      rs476988     SD        0    0.274    0.331
  19    rs73549960   GENO      A/A      A/G      G/G
  19    rs73549960 COUNTS        3       21       16
  19    rs73549960   FREQ    0.075    0.525      0.4
  19    rs73549960   MEAN   0.4075    0.562   0.6155
  19    rs73549960     SD   0.4083   0.3172   0.3047
  19    rs73923443   GENO      A/A      A/G      G/G
  19    rs73923443 COUNTS        0        4       36
  19    rs73923443   FREQ        0      0.1      0.9
  19    rs73923443   MEAN       NA   0.6592   0.5621
  19    rs73923443     SD       NA   0.2503   0.3221
  19    rs73549964   GENO      A/A      A/G      G/G
  19    rs73549964 COUNTS        0        8       32
  19    rs73549964   FREQ        0      0.2      0.8
  19    rs73549964   MEAN       NA   0.5919   0.5668
  19    rs73549964     SD       NA   0.3667   0.3062
  19    rs10406048   GENO      T/T      T/C      C/C
  19    rs10406048 COUNTS        0        4       36
  19    rs10406048   FREQ        0      0.1      0.9
  19    rs10406048   MEAN       NA   0.7565   0.5513
  19    rs10406048     SD       NA   0.3927   0.3042
  19    rs78148525   GENO      G/G      G/T      T/T
  19    rs78148525 COUNTS        1        3       36
  19    rs78148525   FREQ    0.025    0.075      0.9
  19    rs78148525   MEAN   0.7089   0.6864   0.5585
  19    rs78148525     SD        0   0.3014    0.321
  19      rs557318   GENO      G/G      G/C      C/C
  19      rs557318 COUNTS        2       16       22
  19      rs557318   FREQ     0.05      0.4     0.55
  19      rs557318   MEAN   0.5928   0.5772    0.566
  19      rs557318     SD    0.639   0.2944   0.3193
  19   rs111725429   GENO    AT/AT     AT/A      A/A
  19   rs111725429 COUNTS        6       21       13
  19   rs111725429   FREQ     0.15    0.525    0.325
  19   rs111725429   MEAN   0.6875   0.5543   0.5467
  19   rs111725429     SD   0.2558   0.3099   0.3547
  19    rs11879374   GENO      G/G      G/T      T/T
  19    rs11879374 COUNTS        1        3       36
  19    rs11879374   FREQ    0.025    0.075      0.9
  19    rs11879374   MEAN   0.7089   0.6864   0.5585
  19    rs11879374     SD        0   0.3014    0.321
  19    rs74561304   GENO      A/A      A/G      G/G
  19    rs74561304 COUNTS        1        3       36
  19    rs74561304   FREQ    0.025    0.075      0.9
  19    rs74561304   MEAN   0.1791   0.8276   0.5614
  19    rs74561304     SD        0   0.2342   0.3111
  19      rs588236   GENO      A/A      A/G      G/G
  19      rs588236 COUNTS        0        4       36
  19      rs588236   FREQ        0      0.1      0.9
  19      rs588236   MEAN       NA   0.5931   0.5694
  19      rs588236     SD       NA    0.318   0.3183
  19     rs3795009   GENO      C/C      C/T      T/T
  19     rs3795009 COUNTS        1        3       36
  19     rs3795009   FREQ    0.025    0.075      0.9
  19     rs3795009   MEAN   0.7089   0.6864   0.5585
  19     rs3795009     SD        0   0.3014    0.321
  19      rs550905   GENO      T/T      T/C      C/C
  19      rs550905 COUNTS        2       16       22
  19      rs550905   FREQ     0.05      0.4     0.55
  19      rs550905   MEAN   0.5928   0.5772    0.566
  19      rs550905     SD    0.639   0.2944   0.3193
  19    rs73549967   GENO      C/C      C/T      T/T
  19    rs73549967 COUNTS        0        8       32
  19    rs73549967   FREQ        0      0.2      0.8
  19    rs73549967   MEAN       NA   0.5919   0.5668
  19    rs73549967     SD       NA   0.3667   0.3062
  19   rs111973445   GENO      G/G      G/A      A/A
  19   rs111973445 COUNTS        0        6       34
  19   rs111973445   FREQ        0     0.15     0.85
  19   rs111973445   MEAN       NA   0.3564   0.6098
  19   rs111973445     SD       NA   0.2979   0.3056
  19    rs75645001   GENO      T/T      T/C      C/C
  19    rs75645001 COUNTS        0        6       34
  19    rs75645001   FREQ        0     0.15     0.85
  19    rs75645001   MEAN       NA   0.3564   0.6098
  19    rs75645001     SD       NA   0.2979   0.3056
  19     rs7246824   GENO      C/C      C/G      G/G
  19     rs7246824 COUNTS        0        6       34
  19     rs7246824   FREQ        0     0.15     0.85
  19     rs7246824   MEAN       NA   0.4692   0.5899
  19     rs7246824     SD       NA   0.2342   0.3258
  19   rs111360723   GENO      A/A      A/T      T/T
  19   rs111360723 COUNTS        0        6       34
  19   rs111360723   FREQ        0     0.15     0.85
  19   rs111360723   MEAN       NA   0.3564   0.6098
  19   rs111360723     SD       NA   0.2979   0.3056
  19    rs78478209   GENO      T/T      T/C      C/C
  19    rs78478209 COUNTS        1       15       24
  19    rs78478209   FREQ    0.025    0.375      0.6
  19    rs78478209   MEAN   0.1791   0.5276   0.6158
  19    rs78478209     SD        0   0.3177   0.3099
  19    rs28718730   GENO      A/A      A/G      G/G
  19    rs28718730 COUNTS        1        3       36
  19    rs28718730   FREQ    0.025    0.075      0.9
  19    rs28718730   MEAN   0.7089   0.6864   0.5585
  19    rs28718730     SD        0   0.3014    0.321
  19   rs114348542   GENO      C/C      C/T      T/T
  19   rs114348542 COUNTS        0        4       36
  19   rs114348542   FREQ        0      0.1      0.9
  19   rs114348542   MEAN       NA   0.5931   0.5694
  19   rs114348542     SD       NA    0.318   0.3183
  19    rs74452731   GENO      A/A      A/T      T/T
  19    rs74452731 COUNTS        0        4       36
  19    rs74452731   FREQ        0      0.1      0.9
  19    rs74452731   MEAN       NA   0.5931   0.5694
  19    rs74452731     SD       NA    0.318   0.3183
  19   rs142775072   GENO    TA/TA     TA/T      T/T
  19   rs142775072 COUNTS        3       10       27
  19   rs142775072   FREQ    0.075     0.25    0.675
  19   rs142775072   MEAN   0.4237   0.7014   0.5403
  19   rs142775072     SD   0.3947   0.3267   0.2987
  19    rs73549970   GENO      T/T      T/C      C/C
  19    rs73549970 COUNTS        0        8       32
  19    rs73549970   FREQ        0      0.2      0.8
  19    rs73549970   MEAN       NA   0.5919   0.5668
  19    rs73549970     SD       NA   0.3667   0.3062
  19    rs10405373   GENO      T/T      T/A      A/A
  19    rs10405373 COUNTS        2       15       23
  19    rs10405373   FREQ     0.05    0.375    0.575
  19    rs10405373   MEAN   0.7842   0.6452   0.5055
  19    rs10405373     SD   0.1065   0.3249   0.3083
  19   rs111660512   GENO      G/G      G/A      A/A
  19   rs111660512 COUNTS        0        5       35
  19   rs111660512   FREQ        0    0.125    0.875
  19   rs111660512   MEAN       NA   0.3928   0.5974
  19   rs111660512     SD       NA   0.3178   0.3099
  19   rs540815089   GENO      C/C  C/CTTTT CTTTT/CTTTT
  19   rs540815089 COUNTS        0        6       34
  19   rs540815089   FREQ        0     0.15     0.85
  19   rs540815089   MEAN       NA   0.3564   0.6098
  19   rs540815089     SD       NA   0.2979   0.3056
  19   rs112541629   GENO      A/A      A/G      G/G
  19   rs112541629 COUNTS        0        6       34
  19   rs112541629   FREQ        0     0.15     0.85
  19   rs112541629   MEAN       NA   0.4692   0.5899
  19   rs112541629     SD       NA   0.2342   0.3258
  19    rs76369997   GENO      A/A      A/T      T/T
  19    rs76369997 COUNTS        0        4       36
  19    rs76369997   FREQ        0      0.1      0.9
  19    rs76369997   MEAN       NA   0.5931   0.5694
  19    rs76369997     SD       NA    0.318   0.3183
  19     rs8103735   GENO      A/A      A/G      G/G
  19     rs8103735 COUNTS        1        3       36
  19     rs8103735   FREQ    0.025    0.075      0.9
  19     rs8103735   MEAN   0.7089   0.6864   0.5585
  19     rs8103735     SD        0   0.3014    0.321
  19   rs182727077   GENO      G/G      G/C      C/C
  19   rs182727077 COUNTS        0        6       34
  19   rs182727077   FREQ        0     0.15     0.85
  19   rs182727077   MEAN       NA   0.5487   0.5759
  19   rs182727077     SD       NA   0.2867   0.3227
  19    rs56730124   GENO      C/C      C/G      G/G
  19    rs56730124 COUNTS        0       10       30
  19    rs56730124   FREQ        0     0.25     0.75
  19    rs56730124   MEAN       NA     0.67   0.5391
  19    rs56730124     SD       NA   0.3633   0.2957
  19   rs113376976   GENO      T/T      T/C      C/C
  19   rs113376976 COUNTS        2        9       29
  19   rs113376976   FREQ     0.05    0.225    0.725
  19   rs113376976   MEAN    0.529   0.6067   0.5639
  19   rs113376976     SD   0.4949   0.3625   0.3012
  19   rs146533533   GENO      G/G      G/A      A/A
  19   rs146533533 COUNTS        0        6       34
  19   rs146533533   FREQ        0     0.15     0.85
  19   rs146533533   MEAN       NA   0.3564   0.6098
  19   rs146533533     SD       NA   0.2979   0.3056
  19     rs8108378   GENO      G/G      G/A      A/A
  19     rs8108378 COUNTS        1        3       36
  19     rs8108378   FREQ    0.025    0.075      0.9
  19     rs8108378   MEAN   0.7089   0.6864   0.5585
  19     rs8108378     SD        0   0.3014    0.321
  19     rs8108512   GENO      G/G      G/A      A/A
  19     rs8108512 COUNTS        6       17       17
  19     rs8108512   FREQ     0.15    0.425    0.425
  19     rs8108512   MEAN   0.5695   0.5329   0.6115
  19     rs8108512     SD   0.2605   0.3521   0.3039
  19    rs12975650   GENO      A/A      A/G      G/G
  19    rs12975650 COUNTS        0       10       30
  19    rs12975650   FREQ        0     0.25     0.75
  19    rs12975650   MEAN       NA   0.4387   0.6162
  19    rs12975650     SD       NA   0.3131    0.307
  19    rs73549979   GENO      C/C      C/T      T/T
  19    rs73549979 COUNTS        0        8       32
  19    rs73549979   FREQ        0      0.2      0.8
  19    rs73549979   MEAN       NA   0.5919   0.5668
  19    rs73549979     SD       NA   0.3667   0.3062
  19     rs8107977   GENO      G/G      G/T      T/T
  19     rs8107977 COUNTS        1        8       31
  19     rs8107977   FREQ    0.025      0.2    0.775
  19     rs8107977   MEAN    1.045   0.6412   0.5387
  19     rs8107977     SD        0   0.2864   0.3153
  19    rs11670606   GENO      C/C      C/T      T/T
  19    rs11670606 COUNTS        0       10       30
  19    rs11670606   FREQ        0     0.25     0.75
  19    rs11670606   MEAN       NA   0.4387   0.6162
  19    rs11670606     SD       NA   0.3131    0.307
  19   rs148143748   GENO      T/T      T/C      C/C
  19   rs148143748 COUNTS        0        4       36
  19   rs148143748   FREQ        0      0.1      0.9
  19   rs148143748   MEAN       NA   0.5931   0.5694
  19   rs148143748     SD       NA    0.318   0.3183
  19   rs141976291   GENO      C/C      C/T      T/T
  19   rs141976291 COUNTS        0        6       34
  19   rs141976291   FREQ        0     0.15     0.85
  19   rs141976291   MEAN       NA   0.3564   0.6098
  19   rs141976291     SD       NA   0.2979   0.3056
  19    rs28460625   GENO      G/G      G/A      A/A
  19    rs28460625 COUNTS        1        3       36
  19    rs28460625   FREQ    0.025    0.075      0.9
  19    rs28460625   MEAN   0.7089   0.6864   0.5585
  19    rs28460625     SD        0   0.3014    0.321
  19    rs16993371   GENO      T/T      T/C      C/C
  19    rs16993371 COUNTS        0        6       34
  19    rs16993371   FREQ        0     0.15     0.85
  19    rs16993371   MEAN       NA   0.5216   0.5807
  19    rs16993371     SD       NA   0.3068   0.3193
  19    rs10405994   GENO      G/G      G/A      A/A
  19    rs10405994 COUNTS        2       16       22
  19    rs10405994   FREQ     0.05      0.4     0.55
  19    rs10405994   MEAN   0.5928   0.5772    0.566
  19    rs10405994     SD    0.639   0.2944   0.3193
  19    rs17271924   GENO      A/A      A/G      G/G
  19    rs17271924 COUNTS        1        3       36
  19    rs17271924   FREQ    0.025    0.075      0.9
  19    rs17271924   MEAN   0.7089   0.6864   0.5585
  19    rs17271924     SD        0   0.3014    0.321
  19    rs78380430   GENO      A/A      A/G      G/G
  19    rs78380430 COUNTS        0        6       34
  19    rs78380430   FREQ        0     0.15     0.85
  19    rs78380430   MEAN       NA   0.4692   0.5899
  19    rs78380430     SD       NA   0.2342   0.3258
  19    rs73549985   GENO      A/A      A/G      G/G
  19    rs73549985 COUNTS        2       15       23
  19    rs73549985   FREQ     0.05    0.375    0.575
  19    rs73549985   MEAN    0.529   0.5835   0.5679
  19    rs73549985     SD   0.4949   0.3245   0.3109
  19    rs16993372   GENO      C/C      C/A      A/A
  19    rs16993372 COUNTS        9       21       10
  19    rs16993372   FREQ    0.225    0.525     0.25
  19    rs16993372   MEAN      0.7   0.5629   0.4752
  19    rs16993372     SD    0.296   0.3303   0.2842
  19    rs73549989   GENO      C/C      C/T      T/T
  19    rs73549989 COUNTS        8       19       13
  19    rs73549989   FREQ      0.2    0.475    0.325
  19    rs73549989   MEAN    0.563   0.5357     0.63
  19    rs73549989     SD   0.2436   0.3531   0.3059
  19    rs75596836   GENO      T/T      T/A      A/A
  19    rs75596836 COUNTS        2       12       26
  19    rs75596836   FREQ     0.05      0.3     0.65
  19    rs75596836   MEAN   0.5285    0.517   0.6005
  19    rs75596836     SD   0.2489   0.2955   0.3328
  19    rs73549991   GENO      C/C      C/G      G/G
  19    rs73549991 COUNTS        0        8       32
  19    rs73549991   FREQ        0      0.2      0.8
  19    rs73549991   MEAN       NA   0.5919   0.5668
  19    rs73549991     SD       NA   0.3667   0.3062
  19    rs16993374   GENO      C/C      C/T      T/T
  19    rs16993374 COUNTS        0        4       36
  19    rs16993374   FREQ        0      0.1      0.9
  19    rs16993374   MEAN       NA   0.6592   0.5621
  19    rs16993374     SD       NA   0.2503   0.3221
  19   rs542815659   GENO CAAAAAAAAAAAAAAAA/CAAAAAAAAAAAAAAAA CAAAAAAAAAAAAAAAA/C      C/C
  19   rs542815659 COUNTS        5       15       20
  19   rs542815659   FREQ    0.125    0.375      0.5
  19   rs542815659   MEAN   0.5039   0.5584   0.5988
  19   rs542815659     SD    0.394   0.3215    0.303
  19    rs16993376   GENO      C/C      C/G      G/G
  19    rs16993376 COUNTS        0        4       36
  19    rs16993376   FREQ        0      0.1      0.9
  19    rs16993376   MEAN       NA   0.6592   0.5621
  19    rs16993376     SD       NA   0.2503   0.3221
  19   rs150889266   GENO      A/A A/AGGGGAG AGGGGAG/AGGGGAG
  19   rs150889266 COUNTS        1        3       36
  19   rs150889266   FREQ    0.025    0.075      0.9
  19   rs150889266   MEAN   0.7089   0.6864   0.5585
  19   rs150889266     SD        0   0.3014    0.321
  19     rs9676759   GENO      G/G      G/A      A/A
  19     rs9676759 COUNTS        0        6       34
  19     rs9676759   FREQ        0     0.15     0.85
  19     rs9676759   MEAN       NA   0.3564   0.6098
  19     rs9676759     SD       NA   0.2979   0.3056
  19    rs10418205   GENO      A/A      A/G      G/G
  19    rs10418205 COUNTS        1        8       31
  19    rs10418205   FREQ    0.025      0.2    0.775
  19    rs10418205   MEAN    1.045   0.6412   0.5387
  19    rs10418205     SD        0   0.2864   0.3153
  19    rs73549994   GENO      T/T      T/C      C/C
  19    rs73549994 COUNTS        2       17       21
  19    rs73549994   FREQ     0.05    0.425    0.525
  19    rs73549994   MEAN    0.529   0.5878   0.5629
  19    rs73549994     SD   0.4949   0.3182   0.3144
  19   rs200954323   GENO    AT/AT     AT/A      A/A
  19   rs200954323 COUNTS        0        6       34
  19   rs200954323   FREQ        0     0.15     0.85
  19   rs200954323   MEAN       NA   0.3564   0.6098
  19   rs200954323     SD       NA   0.2979   0.3056
  19    rs71741773   GENO      G/G  G/GAATT GAATT/GAATT
  19    rs71741773 COUNTS        0       10       30
  19    rs71741773   FREQ        0     0.25     0.75
  19    rs71741773   MEAN       NA     0.67   0.5391
  19    rs71741773     SD       NA   0.3633   0.2957
  19   rs201584029   GENO      T/T     T/TG    TG/TG
  19   rs201584029 COUNTS        0        7       33
  19   rs201584029   FREQ        0    0.175    0.825
  19   rs201584029   MEAN       NA   0.5422   0.5781
  19   rs201584029     SD       NA   0.2969   0.3219
  19   rs143544211   GENO      G/G  G/GAATT GAATT/GAATT
  19   rs143544211 COUNTS        5       18       17
  19   rs143544211   FREQ    0.125     0.45    0.425
  19   rs143544211   MEAN   0.6162   0.5409   0.5915
  19   rs143544211     SD   0.3268   0.3189   0.3224
  19    rs10404544   GENO      T/T      T/C      C/C
  19    rs10404544 COUNTS        2       16       22
  19    rs10404544   FREQ     0.05      0.4     0.55
  19    rs10404544   MEAN   0.5928   0.5772    0.566
  19    rs10404544     SD    0.639   0.2944   0.3193
  19    rs73543052   GENO      A/A      A/G      G/G
  19    rs73543052 COUNTS        2       15       23
  19    rs73543052   FREQ     0.05    0.375    0.575
  19    rs73543052   MEAN    0.529   0.5517   0.5886
  19    rs73543052     SD   0.4949   0.3155   0.3161
  19    rs79564426   GENO      A/A      A/G      G/G
  19    rs79564426 COUNTS        0        6       34
  19    rs79564426   FREQ        0     0.15     0.85
  19    rs79564426   MEAN       NA   0.5487   0.5759
  19    rs79564426     SD       NA   0.2867   0.3227
  19    rs10423669   GENO      A/A      A/G      G/G
  19    rs10423669 COUNTS        0        4       36
  19    rs10423669   FREQ        0      0.1      0.9
  19    rs10423669   MEAN       NA   0.7565   0.5513
  19    rs10423669     SD       NA   0.3927   0.3042
  19    rs10411604   GENO      T/T      T/G      G/G
  19    rs10411604 COUNTS        3       19       18
  19    rs10411604   FREQ    0.075    0.475     0.45
  19    rs10411604   MEAN   0.6315   0.5944    0.538
  19    rs10411604     SD   0.4568   0.2899   0.3327
  19    rs79791918   GENO      T/T      T/C      C/C
  19    rs79791918 COUNTS        0        4       36
  19    rs79791918   FREQ        0      0.1      0.9
  19    rs79791918   MEAN       NA   0.5931   0.5694
  19    rs79791918     SD       NA    0.318   0.3183
  19    rs10411815   GENO      T/T      T/C      C/C
  19    rs10411815 COUNTS        2       16       22
  19    rs10411815   FREQ     0.05      0.4     0.55
  19    rs10411815   MEAN   0.5928   0.5772    0.566
  19    rs10411815     SD    0.639   0.2944   0.3193
  19    rs10405147   GENO      T/T      T/G      G/G
  19    rs10405147 COUNTS        1        3       36
  19    rs10405147   FREQ    0.025    0.075      0.9
  19    rs10405147   MEAN   0.7089   0.6864   0.5585
  19    rs10405147     SD        0   0.3014    0.321
  19    rs75093002   GENO      C/C      C/T      T/T
  19    rs75093002 COUNTS        0        8       32
  19    rs75093002   FREQ        0      0.2      0.8
  19    rs75093002   MEAN       NA   0.5666   0.5731
  19    rs75093002     SD       NA   0.2834   0.3258
  19     rs8108217   GENO      T/T      T/C      C/C
  19     rs8108217 COUNTS        9       21       10
  19     rs8108217   FREQ    0.225    0.525     0.25
  19     rs8108217   MEAN      0.7   0.5629   0.4752
  19     rs8108217     SD    0.296   0.3303   0.2842
  19    rs76012882   GENO      T/T      T/C      C/C
  19    rs76012882 COUNTS        0        8       32
  19    rs76012882   FREQ        0      0.2      0.8
  19    rs76012882   MEAN       NA   0.5666   0.5731
  19    rs76012882     SD       NA   0.2834   0.3258
  19    rs58452134   GENO      G/G      G/T      T/T
  19    rs58452134 COUNTS        2       15       23
  19    rs58452134   FREQ     0.05    0.375    0.575
  19    rs58452134   MEAN    0.529   0.5517   0.5886
  19    rs58452134     SD   0.4949   0.3155   0.3161
  19    rs58220924   GENO      C/C      C/A      A/A
  19    rs58220924 COUNTS        7       19       14
  19    rs58220924   FREQ    0.175    0.475     0.35
  19    rs58220924   MEAN   0.4732   0.5351    0.671
  19    rs58220924     SD   0.3233   0.3202   0.2972
  19     rs8108892   GENO      A/A      A/G      G/G
  19     rs8108892 COUNTS        1        8       31
  19     rs8108892   FREQ    0.025      0.2    0.775
  19     rs8108892   MEAN    1.045   0.6412   0.5387
  19     rs8108892     SD        0   0.2864   0.3153
  19    rs58693730   GENO      T/T      T/A      A/A
  19    rs58693730 COUNTS        0        8       32
  19    rs58693730   FREQ        0      0.2      0.8
  19    rs58693730   MEAN       NA   0.5666   0.5731
  19    rs58693730     SD       NA   0.2834   0.3258
  19    rs10401490   GENO      C/C      C/T      T/T
  19    rs10401490 COUNTS        1        3       36
  19    rs10401490   FREQ    0.025    0.075      0.9
  19    rs10401490   MEAN   0.7089   0.6864   0.5585
  19    rs10401490     SD        0   0.3014    0.321
  19    rs73543057   GENO      C/C      C/T      T/T
  19    rs73543057 COUNTS        7       19       14
  19    rs73543057   FREQ    0.175    0.475     0.35
  19    rs73543057   MEAN   0.4732   0.5351    0.671
  19    rs73543057     SD   0.3233   0.3202   0.2972
  19    rs10422245   GENO      G/G      G/A      A/A
  19    rs10422245 COUNTS        1        3       36
  19    rs10422245   FREQ    0.025    0.075      0.9
  19    rs10422245   MEAN   0.7089   0.6864   0.5585
  19    rs10422245     SD        0   0.3014    0.321
  19   rs115014675   GENO      A/A      A/G      G/G
  19   rs115014675 COUNTS        0       10       30
  19   rs115014675   FREQ        0     0.25     0.75
  19   rs115014675   MEAN       NA     0.67   0.5391
  19   rs115014675     SD       NA   0.3633   0.2957
  19   rs141815985   GENO      T/T      T/G      G/G
  19   rs141815985 COUNTS        0        4       36
  19   rs141815985   FREQ        0      0.1      0.9
  19   rs141815985   MEAN       NA   0.7112   0.5563
  19   rs141815985     SD       NA   0.3329   0.3132
  19   rs200865688   GENO      T/T    T/TCA  TCA/TCA
  19   rs200865688 COUNTS        0        9       31
  19   rs200865688   FREQ        0    0.225    0.775
  19   rs200865688   MEAN       NA   0.6197   0.5579
  19   rs200865688     SD       NA   0.3093   0.3194
  19    rs10402293   GENO      G/G      G/A      A/A
  19    rs10402293 COUNTS        1        3       36
  19    rs10402293   FREQ    0.025    0.075      0.9
  19    rs10402293   MEAN   0.7089   0.6864   0.5585
  19    rs10402293     SD        0   0.3014    0.321
  19    rs73543060   GENO      C/C      C/G      G/G
  19    rs73543060 COUNTS        9       21       10
  19    rs73543060   FREQ    0.225    0.525     0.25
  19    rs73543060   MEAN      0.7   0.5629   0.4752
  19    rs73543060     SD    0.296   0.3303   0.2842
  19   rs115178519   GENO      A/A      A/G      G/G
  19   rs115178519 COUNTS        0        8       32
  19   rs115178519   FREQ        0      0.2      0.8
  19   rs115178519   MEAN       NA   0.5666   0.5731
  19   rs115178519     SD       NA   0.2834   0.3258
  19   rs115936678   GENO      A/A      A/G      G/G
  19   rs115936678 COUNTS        0        6       34
  19   rs115936678   FREQ        0     0.15     0.85
  19   rs115936678   MEAN       NA   0.5487   0.5759
  19   rs115936678     SD       NA   0.2867   0.3227
  19    rs10401351   GENO      C/C      C/G      G/G
  19    rs10401351 COUNTS        8       23        9
  19    rs10401351   FREQ      0.2    0.575    0.225
  19    rs10401351   MEAN   0.6311   0.5188   0.6546
  19    rs10401351     SD   0.3138   0.2988   0.3613
  19    rs73543063   GENO      T/T      T/G      G/G
  19    rs73543063 COUNTS        2        9       29
  19    rs73543063   FREQ     0.05    0.225    0.725
  19    rs73543063   MEAN    0.529   0.6067   0.5639
  19    rs73543063     SD   0.4949   0.3625   0.3012
  19    rs10409535   GENO      C/C      C/A      A/A
  19    rs10409535 COUNTS        2       16       22
  19    rs10409535   FREQ     0.05      0.4     0.55
  19    rs10409535   MEAN   0.5928   0.5772    0.566
  19    rs10409535     SD    0.639   0.2944   0.3193
  19    rs79114230   GENO      A/A      A/T      T/T
  19    rs79114230 COUNTS        0        8       32
  19    rs79114230   FREQ        0      0.2      0.8
  19    rs79114230   MEAN       NA   0.4905   0.5921
  19    rs79114230     SD       NA   0.3293   0.3125
  19    rs16993388   GENO      T/T      T/C      C/C
  19    rs16993388 COUNTS        1       12       27
  19    rs16993388   FREQ    0.025      0.3    0.675
  19    rs16993388   MEAN   0.8594   0.6349   0.5331
  19    rs16993388     SD        0   0.3424   0.3033
  19    rs78846755   GENO      T/T      T/C      C/C
  19    rs78846755 COUNTS        0        8       32
  19    rs78846755   FREQ        0      0.2      0.8
  19    rs78846755   MEAN       NA   0.5666   0.5731
  19    rs78846755     SD       NA   0.2834   0.3258
  19    rs10408410   GENO      A/A      A/G      G/G
  19    rs10408410 COUNTS        0       10       30
  19    rs10408410   FREQ        0     0.25     0.75
  19    rs10408410   MEAN       NA     0.67   0.5391
  19    rs10408410     SD       NA   0.3633   0.2957
  19    rs10416794   GENO      T/T      T/C      C/C
  19    rs10416794 COUNTS        4       20       16
  19    rs10416794   FREQ      0.1      0.5      0.4
  19    rs10416794   MEAN   0.6203   0.5588   0.5759
  19    rs10416794     SD   0.3772   0.3083   0.3273
  19    rs10416027   GENO      C/C      C/A      A/A
  19    rs10416027 COUNTS        4       20       16
  19    rs10416027   FREQ      0.1      0.5      0.4
  19    rs10416027   MEAN   0.6203   0.5588   0.5759
  19    rs10416027     SD   0.3772   0.3083   0.3273
  19   rs148002503   GENO      C/C      C/A      A/A
  19   rs148002503 COUNTS        0        6       34
  19   rs148002503   FREQ        0     0.15     0.85
  19   rs148002503   MEAN       NA   0.3564   0.6098
  19   rs148002503     SD       NA   0.2979   0.3056
  19    rs56677442   GENO      G/G      G/A      A/A
  19    rs56677442 COUNTS        4       20       16
  19    rs56677442   FREQ      0.1      0.5      0.4
  19    rs56677442   MEAN   0.6203   0.5588   0.5759
  19    rs56677442     SD   0.3772   0.3083   0.3273
  19    rs57895191   GENO      A/A      A/G      G/G
  19    rs57895191 COUNTS        1       12       27
  19    rs57895191   FREQ    0.025      0.3    0.675
  19    rs57895191   MEAN   0.8594   0.6349   0.5331
  19    rs57895191     SD        0   0.3424   0.3033
  19   rs113346699   GENO      A/A      A/G      G/G
  19   rs113346699 COUNTS        0       14       26
  19   rs113346699   FREQ        0     0.35     0.65
  19   rs113346699   MEAN       NA   0.5393   0.5893
  19   rs113346699     SD       NA   0.3122   0.3201
  19     rs8106862   GENO      C/C      C/G      G/G
  19     rs8106862 COUNTS        4       20       16
  19     rs8106862   FREQ      0.1      0.5      0.4
  19     rs8106862   MEAN   0.6203   0.5588   0.5759
  19     rs8106862     SD   0.3772   0.3083   0.3273
  19    rs61644281   GENO      A/A      A/T      T/T
  19    rs61644281 COUNTS        2       15       23
  19    rs61644281   FREQ     0.05    0.375    0.575
  19    rs61644281   MEAN    0.529   0.5517   0.5886
  19    rs61644281     SD   0.4949   0.3155   0.3161
  19   rs116142891   GENO      A/A      A/G      G/G
  19   rs116142891 COUNTS        0        4       36
  19   rs116142891   FREQ        0      0.1      0.9
  19   rs116142891   MEAN       NA   0.5931   0.5694
  19   rs116142891     SD       NA    0.318   0.3183
  19    rs28441261   GENO      G/G      G/A      A/A
  19    rs28441261 COUNTS        3       19       18
  19    rs28441261   FREQ    0.075    0.475     0.45
  19    rs28441261   MEAN   0.4788   0.5619   0.5978
  19    rs28441261     SD   0.3055   0.3224   0.3213
  19   rs144248270   GENO      C/C      C/T      T/T
  19   rs144248270 COUNTS        1        3       36
  19   rs144248270   FREQ    0.025    0.075      0.9
  19   rs144248270   MEAN   0.1791   0.8276   0.5614
  19   rs144248270     SD        0   0.2342   0.3111
  19   rs113025966   GENO      A/A      A/G      G/G
  19   rs113025966 COUNTS        0        5       35
  19   rs113025966   FREQ        0    0.125    0.875
  19   rs113025966   MEAN       NA   0.3928   0.5974
  19   rs113025966     SD       NA   0.3178   0.3099
  19    rs10425519   GENO      T/T      T/C      C/C
  19    rs10425519 COUNTS        1       12       27
  19    rs10425519   FREQ    0.025      0.3    0.675
  19    rs10425519   MEAN   0.8594   0.6349   0.5331
  19    rs10425519     SD        0   0.3424   0.3033
  19    rs10407185   GENO      T/T      T/G      G/G
  19    rs10407185 COUNTS        1       15       24
  19    rs10407185   FREQ    0.025    0.375      0.6
  19    rs10407185   MEAN    0.141   0.5823   0.5832
  19    rs10407185     SD        0    0.312   0.3162
  19    rs10427036   GENO      C/C      C/T      T/T
  19    rs10427036 COUNTS        1       15       24
  19    rs10427036   FREQ    0.025    0.375      0.6
  19    rs10427036   MEAN    0.141   0.5823   0.5832
  19    rs10427036     SD        0    0.312   0.3162
  19    rs10425506   GENO      T/T      T/G      G/G
  19    rs10425506 COUNTS        1        3       36
  19    rs10425506   FREQ    0.025    0.075      0.9
  19    rs10425506   MEAN   0.7089   0.6864   0.5585
  19    rs10425506     SD        0   0.3014    0.321
  19    rs73923451   GENO      G/G      G/A      A/A
  19    rs73923451 COUNTS        1       15       24
  19    rs73923451   FREQ    0.025    0.375      0.6
  19    rs73923451   MEAN    0.141   0.5823   0.5832
  19    rs73923451     SD        0    0.312   0.3162
  19     rs9636181   GENO      G/G      G/A      A/A
  19     rs9636181 COUNTS        6       24       10
  19     rs9636181   FREQ     0.15      0.6     0.25
  19     rs9636181   MEAN   0.4723   0.5725   0.6298
  19     rs9636181     SD    0.384   0.2978   0.3305
  19   rs543952976   GENO    CT/CT     CT/C      C/C
  19   rs543952976 COUNTS        1       14       25
  19   rs543952976   FREQ    0.025     0.35    0.625
  19   rs543952976   MEAN   0.7298   0.5504   0.5775
  19   rs543952976     SD        0   0.3463   0.3069
  19   rs200002071   GENO      C/C    C/CAG  CAG/CAG
  19   rs200002071 COUNTS        0        4       36
  19   rs200002071   FREQ        0      0.1      0.9
  19   rs200002071   MEAN       NA   0.6776   0.5601
  19   rs200002071     SD       NA   0.3433   0.3139
  19    rs10420168   GENO      C/C      C/T      T/T
  19    rs10420168 COUNTS        1       12       27
  19    rs10420168   FREQ    0.025      0.3    0.675
  19    rs10420168   MEAN   0.8594   0.6349   0.5331
  19    rs10420168     SD        0   0.3424   0.3033
  19    rs10539184   GENO GGCTC/GGCTC  GGCTC/G      G/G
  19    rs10539184 COUNTS        1       15       24
  19    rs10539184   FREQ    0.025    0.375      0.6
  19    rs10539184   MEAN    0.141   0.5823   0.5832
  19    rs10539184     SD        0    0.312   0.3162
  19   rs114342391   GENO      C/C      C/T      T/T
  19   rs114342391 COUNTS        1        3       36
  19   rs114342391   FREQ    0.025    0.075      0.9
  19   rs114342391   MEAN   0.1791   0.8276   0.5614
  19   rs114342391     SD        0   0.2342   0.3111
  19   rs567031865   GENO      A/A     A/AT    AT/AT
  19   rs567031865 COUNTS        1       22       17
  19   rs567031865   FREQ    0.025     0.55    0.425
  19   rs567031865   MEAN    0.141   0.6023   0.5577
  19   rs567031865     SD        0   0.3143   0.3131
  19    rs10415411   GENO      T/T      T/C      C/C
  19    rs10415411 COUNTS        0       10       30
  19    rs10415411   FREQ        0     0.25     0.75
  19    rs10415411   MEAN       NA     0.67   0.5391
  19    rs10415411     SD       NA   0.3633   0.2957
  19     rs6510874   GENO      G/G      G/A      A/A
  19     rs6510874 COUNTS        1       15       24
  19     rs6510874   FREQ    0.025    0.375      0.6
  19     rs6510874   MEAN    0.141   0.5823   0.5832
  19     rs6510874     SD        0    0.312   0.3162
  19   rs115329736   GENO      A/A      A/C      C/C
  19   rs115329736 COUNTS        0        8       32
  19   rs115329736   FREQ        0      0.2      0.8
  19   rs115329736   MEAN       NA   0.5666   0.5731
  19   rs115329736     SD       NA   0.2834   0.3258
  19     rs9636182   GENO      T/T      T/A      A/A
  19     rs9636182 COUNTS        0        6       34
  19     rs9636182   FREQ        0     0.15     0.85
  19     rs9636182   MEAN       NA   0.4975   0.5849
  19     rs9636182     SD       NA    0.344   0.3124
  19   rs141207151   GENO  AAT/AAT    AAT/A      A/A
  19   rs141207151 COUNTS        0       10       30
  19   rs141207151   FREQ        0     0.25     0.75
  19   rs141207151   MEAN       NA     0.53   0.5857
  19   rs141207151     SD       NA   0.3477   0.3074
  19     rs8109482   GENO      C/C      C/A      A/A
  19     rs8109482 COUNTS        1       15       24
  19     rs8109482   FREQ    0.025    0.375      0.6
  19     rs8109482   MEAN    0.141   0.5823   0.5832
  19     rs8109482     SD        0    0.312   0.3162
  19    rs79848801   GENO      C/C      C/G      G/G
  19    rs79848801 COUNTS        0        8       32
  19    rs79848801   FREQ        0      0.2      0.8
  19    rs79848801   MEAN       NA   0.5666   0.5731
  19    rs79848801     SD       NA   0.2834   0.3258
  19     rs8110142   GENO      A/A      A/G      G/G
  19     rs8110142 COUNTS        5       18       17
  19     rs8110142   FREQ    0.125     0.45    0.425
  19     rs8110142   MEAN   0.4472   0.5861   0.5934
  19     rs8110142     SD     0.38   0.3014   0.3202
  19   rs114663324   GENO      A/A      A/T      T/T
  19   rs114663324 COUNTS        1        3       36
  19   rs114663324   FREQ    0.025    0.075      0.9
  19   rs114663324   MEAN   0.1791   0.8276   0.5614
  19   rs114663324     SD        0   0.2342   0.3111
  19    rs78656288   GENO      T/T      T/C      C/C
  19    rs78656288 COUNTS        0       10       30
  19    rs78656288   FREQ        0     0.25     0.75
  19    rs78656288   MEAN       NA     0.53   0.5857
  19    rs78656288     SD       NA   0.3477   0.3074
  19    rs11085156   GENO      T/T      T/C      C/C
  19    rs11085156 COUNTS        0       10       30
  19    rs11085156   FREQ        0     0.25     0.75
  19    rs11085156   MEAN       NA   0.4387   0.6162
  19    rs11085156     SD       NA   0.3131    0.307
  19     rs8113710   GENO      A/A      A/G      G/G
  19     rs8113710 COUNTS        5       18       17
  19     rs8113710   FREQ    0.125     0.45    0.425
  19     rs8113710   MEAN   0.4472   0.5861   0.5934
  19     rs8113710     SD     0.38   0.3014   0.3202
  19     rs8102649   GENO      A/A      A/T      T/T
  19     rs8102649 COUNTS        2       15       23
  19     rs8102649   FREQ     0.05    0.375    0.575
  19     rs8102649   MEAN    0.529   0.5517   0.5886
  19     rs8102649     SD   0.4949   0.3155   0.3161
  19     rs8102784   GENO      T/T      T/C      C/C
  19     rs8102784 COUNTS        5       18       17
  19     rs8102784   FREQ    0.125     0.45    0.425
  19     rs8102784   MEAN   0.4472   0.5861   0.5934
  19     rs8102784     SD     0.38   0.3014   0.3202
  19   rs150605786   GENO      T/T      T/C      C/C
  19   rs150605786 COUNTS        0        6       34
  19   rs150605786   FREQ        0     0.15     0.85
  19   rs150605786   MEAN       NA   0.4692   0.5899
  19   rs150605786     SD       NA   0.2342   0.3258
  19   rs143055136   GENO      A/A      A/C      C/C
  19   rs143055136 COUNTS        0       10       30
  19   rs143055136   FREQ        0     0.25     0.75
  19   rs143055136   MEAN       NA     0.53   0.5857
  19   rs143055136     SD       NA   0.3477   0.3074
  19    rs57365030   GENO      C/C      C/A      A/A
  19    rs57365030 COUNTS        5       20       15
  19    rs57365030   FREQ    0.125      0.5    0.375
  19    rs57365030   MEAN   0.4472   0.5895   0.5898
  19    rs57365030     SD     0.38   0.2983   0.3269
  19   rs111444609   GENO      A/A     A/AT    AT/AT
  19   rs111444609 COUNTS        5       23       12
  19   rs111444609   FREQ    0.125    0.575      0.3
  19   rs111444609   MEAN   0.5832    0.614   0.4861
  19   rs111444609     SD   0.2736   0.3231     0.32
  19    rs78658368   GENO      C/C      C/G      G/G
  19    rs78658368 COUNTS        0        6       34
  19    rs78658368   FREQ        0     0.15     0.85
  19    rs78658368   MEAN       NA   0.4975   0.5849
  19    rs78658368     SD       NA    0.344   0.3124
  19     rs8104313   GENO      A/A      A/G      G/G
  19     rs8104313 COUNTS        0        9       31
  19     rs8104313   FREQ        0    0.225    0.775
  19     rs8104313   MEAN       NA   0.6522   0.5485
  19     rs8104313     SD       NA   0.3095   0.3168
  19    rs77806179   GENO      T/T      T/G      G/G
  19    rs77806179 COUNTS        2       15       23
  19    rs77806179   FREQ     0.05    0.375    0.575
  19    rs77806179   MEAN    0.529   0.5517   0.5886
  19    rs77806179     SD   0.4949   0.3155   0.3161
  19   rs111313263   GENO      A/A      A/G      G/G
  19   rs111313263 COUNTS        1        3       36
  19   rs111313263   FREQ    0.025    0.075      0.9
  19   rs111313263   MEAN   0.7089   0.6864   0.5585
  19   rs111313263     SD        0   0.3014    0.321
  19     rs7253993   GENO      T/T      T/C      C/C
  19     rs7253993 COUNTS        6       24       10
  19     rs7253993   FREQ     0.15      0.6     0.25
  19     rs7253993   MEAN   0.6918   0.5626   0.5219
  19     rs7253993     SD   0.3066   0.3227   0.3117
  19    rs59583096   GENO      T/T      T/C      C/C
  19    rs59583096 COUNTS        1       13       26
  19    rs59583096   FREQ    0.025    0.325     0.65
  19    rs59583096   MEAN   0.7089   0.5661   0.5694
  19    rs59583096     SD        0   0.3324   0.3167
  19     rs8111823   GENO      T/T      T/C      C/C
  19     rs8111823 COUNTS        5       19       16
  19     rs8111823   FREQ    0.125    0.475      0.4
  19     rs8111823   MEAN   0.5533   0.5598   0.5919
  19     rs8111823     SD   0.3784   0.3272    0.299
  19   rs116049224   GENO      A/A      A/G      G/G
  19   rs116049224 COUNTS        1        3       36
  19   rs116049224   FREQ    0.025    0.075      0.9
  19   rs116049224   MEAN   0.1791   0.8276   0.5614
  19   rs116049224     SD        0   0.2342   0.3111
  19    rs11879285   GENO      C/C      C/T      T/T
  19    rs11879285 COUNTS        1        3       36
  19    rs11879285   FREQ    0.025    0.075      0.9
  19    rs11879285   MEAN   0.7089   0.6864   0.5585
  19    rs11879285     SD        0   0.3014    0.321
  19     rs8100976   GENO      T/T      T/C      C/C
  19     rs8100976 COUNTS        5       14       21
  19     rs8100976   FREQ    0.125     0.35    0.525
  19     rs8100976   MEAN   0.5875    0.605    0.546
  19     rs8100976     SD    0.311   0.3329   0.3158
  19     rs4505447   GENO      A/A      A/T      T/T
  19     rs4505447 COUNTS        8       20       12
  19     rs4505447   FREQ      0.2      0.5      0.3
  19     rs4505447   MEAN   0.3872   0.6481   0.5677
  19     rs4505447     SD   0.3359    0.269   0.3436
  19   rs188381494   GENO      G/G      G/T      T/T
  19   rs188381494 COUNTS        0        6       34
  19   rs188381494   FREQ        0     0.15     0.85
  19   rs188381494   MEAN       NA   0.4692   0.5899
  19   rs188381494     SD       NA   0.2342   0.3258
  19   rs375458669   GENO TTTCC/TTTCC  TTTCC/T      T/T
  19   rs375458669 COUNTS        0        6       34
  19   rs375458669   FREQ        0     0.15     0.85
  19   rs375458669   MEAN       NA   0.4692   0.5899
  19   rs375458669     SD       NA   0.2342   0.3258
  19   rs532696338   GENO TCCTC/TCCTC  TCCTC/T      T/T
  19   rs532696338 COUNTS        0        7       33
  19   rs532696338   FREQ        0    0.175    0.825
  19   rs532696338   MEAN       NA   0.6943   0.5458
  19   rs532696338     SD       NA   0.3919    0.296
  19   rs114349183   GENO      A/A      A/G      G/G
  19   rs114349183 COUNTS        1        3       36
  19   rs114349183   FREQ    0.025    0.075      0.9
  19   rs114349183   MEAN   0.7089   0.6864   0.5585
  19   rs114349183     SD        0   0.3014    0.321
  19     rs4525615   GENO      G/G      G/T      T/T
  19     rs4525615 COUNTS        0       14       26
  19     rs4525615   FREQ        0     0.35     0.65
  19     rs4525615   MEAN       NA   0.5734    0.571
  19     rs4525615     SD       NA   0.3233   0.3158
  19   rs111636182   GENO      T/T      T/C      C/C
  19   rs111636182 COUNTS        2       16       22
  19   rs111636182   FREQ     0.05      0.4     0.55
  19   rs111636182   MEAN    0.529   0.5854   0.5658
  19   rs111636182     SD   0.4949   0.3136   0.3181
  19     rs6510875   GENO      T/T      T/C      C/C
  19     rs6510875 COUNTS        1       17       22
  19     rs6510875   FREQ    0.025    0.425     0.55
  19     rs6510875   MEAN    0.141   0.5868   0.5798
  19     rs6510875     SD        0   0.3071   0.3202
  19   rs112556895   GENO      G/G      G/A      A/A
  19   rs112556895 COUNTS        0       13       27
  19   rs112556895   FREQ        0    0.325    0.675
  19   rs112556895   MEAN       NA   0.5462   0.5841
  19   rs112556895     SD       NA   0.3418   0.3062
  19   rs113498659   GENO      C/C      C/T      T/T
  19   rs113498659 COUNTS        2       15       23
  19   rs113498659   FREQ     0.05    0.375    0.575
  19   rs113498659   MEAN    0.529   0.5835   0.5679
  19   rs113498659     SD   0.4949   0.3245   0.3109
  19   rs112149488   GENO      T/T      T/C      C/C
  19   rs112149488 COUNTS        1       14       25
  19   rs112149488   FREQ    0.025     0.35    0.625
  19   rs112149488   MEAN    1.045   0.5342   0.5739
  19   rs112149488     SD        0    0.307   0.3152
  19    rs10407886   GENO      A/A      A/G      G/G
  19    rs10407886 COUNTS        1       13       26
  19    rs10407886   FREQ    0.025    0.325     0.65
  19    rs10407886   MEAN   0.8594   0.6198   0.5367
  19    rs10407886     SD        0   0.3382   0.3056
  19    rs11439793   GENO    CT/CT     CT/C      C/C
  19    rs11439793 COUNTS        4       18       18
  19    rs11439793   FREQ      0.1     0.45     0.45
  19    rs11439793   MEAN   0.6165   0.6187    0.515
  19    rs11439793     SD   0.2913   0.3068   0.3336
  19     rs8106772   GENO      A/A      A/G      G/G
  19     rs8106772 COUNTS        7       20       13
  19     rs8106772   FREQ    0.175      0.5    0.325
  19     rs8106772   MEAN   0.3547   0.6614   0.5509
  19     rs8106772     SD    0.349   0.2599   0.3345
  19    rs76980039   GENO      A/A      A/T      T/T
  19    rs76980039 COUNTS        0        6       34
  19    rs76980039   FREQ        0     0.15     0.85
  19    rs76980039   MEAN       NA   0.4692   0.5899
  19    rs76980039     SD       NA   0.2342   0.3258
  19   rs113449807   GENO    AT/AT     AT/A      A/A
  19   rs113449807 COUNTS        0        4       36
  19   rs113449807   FREQ        0      0.1      0.9
  19   rs113449807   MEAN       NA   0.5929   0.5695
  19   rs113449807     SD       NA   0.2968   0.3201
  19     rs7256341   GENO      C/C      C/T      T/T
  19     rs7256341 COUNTS        7       20       13
  19     rs7256341   FREQ    0.175      0.5    0.325
  19     rs7256341   MEAN   0.3547   0.6614   0.5509
  19     rs7256341     SD    0.349   0.2599   0.3345
  19    rs76144025   GENO      A/A      A/G      G/G
  19    rs76144025 COUNTS        1        3       36
  19    rs76144025   FREQ    0.025    0.075      0.9
  19    rs76144025   MEAN   0.1791   0.8276   0.5614
  19    rs76144025     SD        0   0.2342   0.3111
  19    rs10423785   GENO      T/T      T/C      C/C
  19    rs10423785 COUNTS        1       13       26
  19    rs10423785   FREQ    0.025    0.325     0.65
  19    rs10423785   MEAN   0.8594   0.6198   0.5367
  19    rs10423785     SD        0   0.3382   0.3056
  19   rs113552827   GENO      T/T      T/C      C/C
  19   rs113552827 COUNTS        1        3       36
  19   rs113552827   FREQ    0.025    0.075      0.9
  19   rs113552827   MEAN   0.7089   0.6864   0.5585
  19   rs113552827     SD        0   0.3014    0.321
  19     rs6510876   GENO      A/A      A/G      G/G
  19     rs6510876 COUNTS        8       19       13
  19     rs6510876   FREQ      0.2    0.475    0.325
  19     rs6510876   MEAN   0.5807   0.5773   0.5583
  19     rs6510876     SD   0.3192   0.3258   0.3194
  19   rs113008401   GENO      C/C  C/CTCAA CTCAA/CTCAA
  19   rs113008401 COUNTS        4       19       17
  19   rs113008401   FREQ      0.1    0.475    0.425
  19   rs113008401   MEAN   0.6951   0.5751   0.5391
  19   rs113008401     SD   0.2404   0.3019   0.3499
  19    rs10411682   GENO      T/T      T/C      C/C
  19    rs10411682 COUNTS        3       18       19
  19    rs10411682   FREQ    0.075     0.45    0.475
  19    rs10411682   MEAN   0.4507   0.5775   0.5856
  19    rs10411682     SD   0.5037   0.2865    0.325
  19   rs113551364   GENO      T/T      T/C      C/C
  19   rs113551364 COUNTS        1        3       36
  19   rs113551364   FREQ    0.025    0.075      0.9
  19   rs113551364   MEAN   0.7089   0.6864   0.5585
  19   rs113551364     SD        0   0.3014    0.321
  19    rs77447384   GENO      A/A      A/G      G/G
  19    rs77447384 COUNTS        1        3       36
  19    rs77447384   FREQ    0.025    0.075      0.9
  19    rs77447384   MEAN   0.7089   0.6864   0.5585
  19    rs77447384     SD        0   0.3014    0.321
  19    rs75183021   GENO      G/G      G/T      T/T
  19    rs75183021 COUNTS        2        6       32
  19    rs75183021   FREQ     0.05     0.15      0.8
  19    rs75183021   MEAN    0.444    0.757   0.5451
  19    rs75183021     SD   0.3746   0.2535   0.3177
  19   rs142152976   GENO      C/C      C/T      T/T
  19   rs142152976 COUNTS        0        4       36
  19   rs142152976   FREQ        0      0.1      0.9
  19   rs142152976   MEAN       NA   0.4764   0.5824
  19   rs142152976     SD       NA    0.414    0.307
  19     rs8108134   GENO      C/C      C/T      T/T
  19     rs8108134 COUNTS        1        3       36
  19     rs8108134   FREQ    0.025    0.075      0.9
  19     rs8108134   MEAN   0.7089   0.6864   0.5585
  19     rs8108134     SD        0   0.3014    0.321
  19     rs4807836   GENO      T/T      T/A      A/A
  19     rs4807836 COUNTS        2       20       18
  19     rs4807836   FREQ     0.05      0.5     0.45
  19     rs4807836   MEAN   0.5681   0.5466   0.6002
  19     rs4807836     SD   0.5708   0.3056   0.3185
  19     rs6510877   GENO      T/T      T/C      C/C
  19     rs6510877 COUNTS        1       18       21
  19     rs6510877   FREQ    0.025     0.45    0.525
  19     rs6510877   MEAN    0.141   0.5952   0.5723
  19     rs6510877     SD        0   0.3001   0.3261
  19   rs112313255   GENO      T/T      T/C      C/C
  19   rs112313255 COUNTS        2       20       18
  19   rs112313255   FREQ     0.05      0.5     0.45
  19   rs112313255   MEAN   0.5681   0.5466   0.6002
  19   rs112313255     SD   0.5708   0.3056   0.3185
  19    rs60913572   GENO      A/A      A/C      C/C
  19    rs60913572 COUNTS        0        5       35
  19    rs60913572   FREQ        0    0.125    0.875
  19    rs60913572   MEAN       NA   0.4484   0.5894
  19    rs60913572     SD       NA   0.2556    0.321
  19    rs73544815   GENO      G/G      G/C      C/C
  19    rs73544815 COUNTS        0       13       27
  19    rs73544815   FREQ        0    0.325    0.675
  19    rs73544815   MEAN       NA   0.5607   0.5771
  19    rs73544815     SD       NA   0.3329   0.3113
  19    rs73544817   GENO      C/C      C/A      A/A
  19    rs73544817 COUNTS        2       19       19
  19    rs73544817   FREQ     0.05    0.475    0.475
  19    rs73544817   MEAN   0.5681    0.543    0.601
  19    rs73544817     SD   0.5708   0.3135   0.3096
  19    rs73544818   GENO      T/T      T/C      C/C
  19    rs73544818 COUNTS        8       22       10
  19    rs73544818   FREQ      0.2     0.55     0.25
  19    rs73544818   MEAN   0.5367   0.5625   0.6203
  19    rs73544818     SD   0.3458   0.2842   0.3776
  19    rs73923455   GENO      T/T      T/C      C/C
  19    rs73923455 COUNTS        0        4       36
  19    rs73923455   FREQ        0      0.1      0.9
  19    rs73923455   MEAN       NA   0.5929   0.5695
  19    rs73923455     SD       NA   0.2968   0.3201
  19   rs139498778   GENO      G/G      G/A      A/A
  19   rs139498778 COUNTS        0        5       35
  19   rs139498778   FREQ        0    0.125    0.875
  19   rs139498778   MEAN       NA   0.4222   0.5932
  19   rs139498778     SD       NA    0.228   0.3216
  19   rs113263323   GENO      G/G      G/C      C/C
  19   rs113263323 COUNTS        0        5       35
  19   rs113263323   FREQ        0    0.125    0.875
  19   rs113263323   MEAN       NA   0.6999   0.5535
  19   rs113263323     SD       NA   0.3073   0.3153
  19     rs4439887   GENO      A/A      A/G      G/G
  19     rs4439887 COUNTS        1       13       26
  19     rs4439887   FREQ    0.025    0.325     0.65
  19     rs4439887   MEAN   0.1627   0.6245   0.5612
  19     rs4439887     SD        0   0.3264   0.3077
  19    rs11673527   GENO      G/G      G/A      A/A
  19    rs11673527 COUNTS        1       17       22
  19    rs11673527   FREQ    0.025    0.425     0.55
  19    rs11673527   MEAN   0.1627   0.5683   0.5931
  19    rs11673527     SD        0   0.3198   0.3115
  19    rs73544824   GENO      A/A      A/T      T/T
  19    rs73544824 COUNTS        1       19       20
  19    rs73544824   FREQ    0.025    0.475      0.5
  19    rs73544824   MEAN   0.7089   0.5182   0.6159
  19    rs73544824     SD        0   0.2862   0.3453
  19   rs115072163   GENO      C/C      C/T      T/T
  19   rs115072163 COUNTS        0        5       35
  19   rs115072163   FREQ        0    0.125    0.875
  19   rs115072163   MEAN       NA   0.6713   0.5576
  19   rs115072163     SD       NA   0.3916   0.3059
  19    rs10439150   GENO      A/A      A/G      G/G
  19    rs10439150 COUNTS        8       20       12
  19    rs10439150   FREQ      0.2      0.5      0.3
  19    rs10439150   MEAN   0.6114   0.5576   0.5691
  19    rs10439150     SD   0.3776   0.3033   0.3147
  19    rs76291861   GENO      T/T      T/C      C/C
  19    rs76291861 COUNTS        0        5       35
  19    rs76291861   FREQ        0    0.125    0.875
  19    rs76291861   MEAN       NA   0.4222   0.5932
  19    rs76291861     SD       NA    0.228   0.3216
  19   rs111668599   GENO      A/A      A/G      G/G
  19   rs111668599 COUNTS        1       10       29
  19   rs111668599   FREQ    0.025     0.25    0.725
  19   rs111668599   MEAN   0.8594   0.4874    0.591
  19   rs111668599     SD        0   0.3408   0.3072
  19    rs61021252   GENO      T/T      T/C      C/C
  19    rs61021252 COUNTS        5       15       20
  19    rs61021252   FREQ    0.125    0.375      0.5
  19    rs61021252   MEAN   0.4697    0.555   0.6099
  19    rs61021252     SD   0.2986   0.3251   0.3188
  19    rs10413883   GENO      T/T      T/G      G/G
  19    rs10413883 COUNTS        3       23       14
  19    rs10413883   FREQ    0.075    0.575     0.35
  19    rs10413883   MEAN    0.666   0.5754   0.5457
  19    rs10413883     SD   0.2845   0.3055   0.3509
  19    rs11085157   GENO      T/T      T/C      C/C
  19    rs11085157 COUNTS        1       11       28
  19    rs11085157   FREQ    0.025    0.275      0.7
  19    rs11085157   MEAN   0.9359   0.6014   0.5472
[truncated: 4,696,689 more chars]
