# Supplementary material for: Cell-to-cell expression dispersion of B-cell surface proteins is linked to genetic variants in humans
Source: Commun Biol. 2020 Jul 3;3:346. doi: 10.1038/s42003-020-1075-1 (PMC7335051; doi:10.1038/s42003-020-1075-1)
Supplement: Supplementary file 4 — Supplementary Data 2 [file 42003_2020_1075_MOESM4_ESM.zip › Supplementary_Data_S2/plink-results-40LCLs/CD23_chr19_var1/CD23_var1_40_LCLs.qassoc.mperm]

 CHR           SNP         EMP1         EMP2 
  19   rs182840630       0.4076            1 
  19   rs544445641       0.8047            1 
  19   rs192156884       0.2528            1 
  19   rs200619331       0.1896            1 
  19    rs71892431       0.4857            1 
  19     rs3097894        0.332            1 
  19   rs115200198       0.5357            1 
  19     rs2485272        0.332            1 
  19   rs148465953       0.2528            1 
  19   rs115801704       0.7813            1 
  19     rs7257191        0.145            1 
  19   rs147779689      0.09919            1 
  19   rs115477493        0.896            1 
  19    rs11881309       0.5128            1 
  19     rs2485273       0.1785            1 
  19     rs2436497       0.1785            1 
  19   rs540503483       0.2592            1 
  19   rs141309403      0.09919            1 
  19   rs150388021       0.7345            1 
  19   rs113719826       0.1285            1 
  19     rs2446201       0.5357            1 
  19     rs2446202       0.1785            1 
  19   rs544647993       0.9313            1 
  19    rs12985299       0.4237            1 
  19     rs2436495       0.4237            1 
  19   rs192558256       0.5072            1 
  19   rs145076919       0.7031            1 
  19    rs75296851       0.5053            1 
  19     rs4377262       0.4237            1 
  19   rs116823342      0.09919            1 
  19     rs4606852       0.2725            1 
  19    rs12982357       0.4237            1 
  19    rs71172770        0.865            1 
  19   rs530047941       0.7413            1 
  19   rs143884233       0.1176            1 
  19   rs111467240       0.3302            1 
  19   rs200314328      0.09919            1 
  19   rs113021450       0.3302            1 
  19     rs1026466       0.1776            1 
  19    rs35784220       0.8044            1 
  19     rs2436494       0.2497            1 
  19     rs7250134       0.1776            1 
  19   rs146268405       0.3302            1 
  19   rs138935258      0.09919            1 
  19   rs113138914       0.2827            1 
  19    rs10417703       0.1776            1 
  19   rs112059347       0.7031            1 
  19   rs116282598         0.66            1 
  19    rs77584859       0.7031            1 
  19   rs111553826       0.2827            1 
  19    rs77395822       0.2827            1 
  19    rs77077278       0.2725            1 
  19     rs8100696         0.66            1 
  19     rs2436493       0.3536            1 
  19     rs2446206        0.543            1 
  19     rs1973115       0.3478            1 
  19   rs150370765         0.66            1 
  19   rs111998644        0.614            1 
  19     rs2017303       0.4758            1 
  19   rs569344305       0.8195            1 
  19     rs2305925       0.6556            1 
  19    rs73548665        0.614            1 
  19   rs111505087        0.614            1 
  19   rs112444917       0.2827            1 
  19   rs147288905       0.2725            1 
  19   rs111283373       0.6079            1 
  19   rs112876997        0.614            1 
  19   rs544997602        0.228            1 
  19   rs112549493       0.4104            1 
  19   rs145322928        0.035            1 
  19   rs199782897       0.7902            1 
  19   rs147676389       0.8496            1 
  19   rs146945675       0.9293            1 
  19    rs10415436       0.9913            1 
  19     rs5826901       0.8437            1 
  19     rs2436490       0.4005            1 
  19     rs4533403       0.4406            1 
  19     rs4508530       0.4406            1 
  19    rs76081042       0.9377            1 
  19    rs10416402       0.8005            1 
  19   rs113252451       0.8005            1 
  19     rs4343404       0.8005            1 
  19     rs8106107       0.9835            1 
  19     rs8106226       0.8199            1 
  19     rs8106240       0.9835            1 
  19     rs8106687      0.09219            1 
  19   rs113399844       0.6471            1 
  19   rs112310449       0.7391            1 
  19   rs148694052       0.5072            1 
  19   rs146734254       0.4406            1 
  19   rs140331887         0.66            1 
  19    rs35415311       0.2991            1 
  19   rs114478485         0.66            1 
  19    rs74698582       0.9712            1 
  19   rs116094957       0.4406            1 
  19   rs114898173       0.4406            1 
  19     rs2446207       0.9544            1 
  19     rs2446208       0.6471            1 
  19    rs35262565        0.865            1 
  19     rs2446209       0.9553            1 
  19    rs78160779       0.9712            1 
  19    rs10424996       0.8423            1 
  19    rs10404490       0.8423            1 
  19   rs115109202       0.7224            1 
  19   rs146900286       0.4406            1 
  19     rs2436489       0.6471            1 
  19     rs2446210       0.6631            1 
  19    rs74315694       0.8727            1 
  19     rs2446211       0.4725            1 
  19     rs3745640       0.8423            1 
  19    rs59904063       0.4104            1 
  19    rs10410693       0.6722            1 
  19     rs2446212       0.6631            1 
  19    rs73548694       0.7681            1 
  19    rs45459297       0.4104            1 
  19    rs60199162       0.9555            1 
  19    rs73920060       0.5053            1 
  19     rs3826798       0.9293            1 
  19    rs75393678       0.2725            1 
  19     rs8107987       0.6784            1 
  19     rs2446193       0.8199            1 
  19     rs2436488       0.8199            1 
  19   rs114071992         0.66            1 
  19     rs2305927       0.9293            1 
  19       rs10811       0.9293            1 
  19     rs1128792       0.2991            1 
  19    rs75954858       0.5053            1 
  19   rs116702206       0.5955            1 
  19   rs569019695       0.4795            1 
  19   rs376282672       0.4795            1 
  19    rs73550307       0.7681            1 
  19    rs12610399       0.6494            1 
  19   rs141223640       0.4542            1 
  19   rs111408740       0.8842            1 
  19    rs66643563       0.3126            1 
  19     rs2926067       0.8345            1 
  19    rs10415058       0.6494            1 
  19   rs138196124       0.7907            1 
  19     rs2926066       0.3126            1 
  19   rs113682386       0.4595            1 
  19    rs28663100       0.2358            1 
  19   rs113312079       0.3126            1 
  19     rs2436487       0.3927            1 
  19     rs2436486       0.9891            1 
  19     rs2290777       0.2236            1 
  19   rs148972790       0.9712            1 
  19     rs2290776       0.3126            1 
  19    rs76792018       0.3923            1 
  19   rs115101089       0.5955            1 
  19     rs9917116       0.2236            1 
  19   rs111510107       0.2725            1 
  19   rs150181328       0.7224            1 
  19     rs4297808       0.9712            1 
  19     rs8101416       0.2236            1 
  19    rs73550319       0.6997            1 
  19   rs112986420       0.0324            1 
  19     rs2436485       0.8152            1 
  19     rs2446195       0.3126            1 
  19    rs78126441       0.7913            1 
  19    rs73550322       0.4774            1 
  19   rs147163358       0.7224            1 
  19   rs574627928       0.4556            1 
  19     rs2446196       0.3126            1 
  19   rs114711330       0.7913            1 
  19   rs113649884       0.3126            1 
  19     rs8111850       0.1243            1 
  19    rs73550380       0.6997            1 
  19   rs199509570       0.3768            1 
  19    rs57330009       0.1791            1 
  19   rs201824618       0.1791            1 
  19     rs8101614        0.134            1 
  19    rs72987150      0.08079            1 
  19   rs113348531       0.1791            1 
  19   rs144458355       0.1791            1 
  19   rs113082862       0.3185            1 
  19   rs373183784       0.7618            1 
  19   rs561261578       0.8727            1 
  19    rs11878476      0.06959            1 
  19      rs751992       0.3992            1 
  19   rs144411408       0.8727            1 
  19    rs10423645       0.8809            1 
  19    rs79045618       0.1626            1 
  19     rs2436531       0.3899            1 
  19     rs2446194       0.9977            1 
  19    rs11878665       0.9891            1 
  19    rs10404179       0.9691            1 
  19     rs2436532        0.348            1 
  19     rs2260187       0.1302            1 
  19    rs10413115      0.05099            1 
  19   rs141224048       0.9551            1 
  19     rs6510857       0.8809            1 
  19    rs57410351      0.08879            1 
  19   rs137956511       0.1864            1 
  19    rs10408406       0.2187            1 
  19    rs10414470       0.5463            1 
  19    rs12977437       0.2556            1 
  19    rs10406481       0.8809            1 
  19    rs56288898       0.4663            1 
  19   rs149216849       0.8809            1 
  19    rs73920062       0.4663            1 
  19   rs552173582      0.06969            1 
  19    rs10688950        0.295            1 
  19     rs7255607       0.1977            1 
  19   rs576824126       0.1355            1 
  19    rs73920063       0.1977            1 
  19    rs75833150       0.1977            1 
  19   rs146119881       0.5786            1 
  19    rs10423575       0.1977            1 
  19    rs57706581       0.1774            1 
  19    rs10424012       0.1977            1 
  19    rs10421619       0.1977            1 
  19    rs10401730       0.1977            1 
  19   rs114503593       0.5952            1 
  19    rs10404599      0.09149            1 
  19     rs4476279      0.08879            1 
  19   rs190587670       0.6812            1 
  19   rs561782359       0.7031            1 
  19    rs61027285      0.09149            1 
  19      rs898010      0.09169            1 
  19   rs144615328       0.5786            1 
  19     rs2436530       0.2474            1 
  19     rs1466326       0.3388            1 
  19    rs55745818       0.2508            1 
  19   rs368649123       0.1124            1 
  19   rs570492039       0.7825            1 
  19    rs68159132       0.7219            1 
  19     rs5826903       0.3388            1 
  19    rs12610749       0.5984            1 
  19   rs114500600       0.3973            1 
  19     rs8102202       0.0159            1 
  19   rs200014629       0.5786            1 
  19   rs113480602       0.3615            1 
  19     rs6510858       0.4113            1 
  19   rs112270862       0.6743            1 
  19   rs112047027       0.2217            1 
  19   rs562544125       0.2073            1 
  19   rs549551792       0.5965            1 
  19    rs60386129       0.3855            1 
  19   rs111850522       0.1468            1 
  19    rs75397041        0.042            1 
  19   rs202128143       0.1554            1 
  19   rs139787145       0.1416            1 
  19   rs148378949       0.2073            1 
  19    rs74422372       0.7644            1 
  19   rs192855697       0.2073            1 
  19     rs2007774       0.6779            1 
  19     rs2007761         0.72            1 
  19   rs200182058       0.7644            1 
  19     rs2336068       0.6282            1 
  19   rs557383692         0.98            1 
  19   rs148487998       0.7644            1 
  19   rs112742683       0.7975            1 
  19    rs73552423       0.7644            1 
  19   rs140598402       0.7644            1 
  19    rs75694600       0.8832            1 
  19    rs28721898        0.375            1 
  19     rs2446203        0.566            1 
  19    rs55814356         0.72            1 
  19    rs73920064       0.7233            1 
  19   rs138509270       0.7605            1 
  19    rs28542390        0.375            1 
  19   rs114965986       0.2073            1 
  19   rs113321396       0.7644            1 
  19    rs79582876       0.9472            1 
  19    rs57800928       0.9905            1 
  19   rs112091285       0.7233            1 
  19    rs80020143       0.6639            1 
  19    rs72987170         0.72            1 
  19    rs76444128       0.7233            1 
  19    rs11880922       0.7677            1 
  19    rs79008529       0.4662            1 
  19    rs11878862       0.9795            1 
  19    rs59447241       0.5167            1 
  19   rs151116256       0.7233            1 
  19   rs150950820         0.98            1 
  19   rs201393824       0.7095            1 
  19   rs111430527       0.8869            1 
  19   rs113732036       0.8544            1 
  19    rs75708854       0.5085            1 
  19    rs60538197       0.8544            1 
  19   rs112956342       0.9056            1 
  19   rs112880059       0.3838            1 
  19    rs73920065       0.4189            1 
  19    rs59337126       0.0251            1 
  19   rs143077610       0.7272            1 
  19   rs144726938       0.2775            1 
  19   rs149536835       0.1963            1 
  19    rs10422361       0.4657            1 
  19   rs372188986       0.6296            1 
  19    rs79390761       0.3382            1 
  19   rs192011105       0.4025            1 
  19   rs367727421       0.4025            1 
  19    rs10417568       0.2029            1 
  19    rs10416844       0.6957            1 
  19   rs532862172       0.3382            1 
  19   rs574429788       0.5724            1 
  19   rs188389805       0.1863            1 
  19   rs139143223       0.9384            1 
  19    rs72127155       0.7966            1 
  19     rs7252435       0.7042            1 
  19     rs3834829       0.3605            1 
  19    rs10411644        0.238            1 
  19    rs79203077        0.238            1 
  19   rs144020501       0.5587            1 
  19     rs1678851       0.5587            1 
  19     rs1614324       0.5587            1 
  19      rs778813       0.5587            1 
  19   rs187745880       0.1329            1 
  19      rs778812       0.5587            1 
  19     rs2436519       0.8326            1 
  19     rs4807813        0.238            1 
  19     rs4807814       0.6733            1 
  19   rs199921063       0.2719            1 
  19      rs708688       0.5587            1 
  19    rs59637174       0.2945            1 
  19      rs708689       0.5587            1 
  19   rs139529488       0.2945            1 
  19    rs73554357       0.6296            1 
  19     rs3763046       0.2945            1 
  19   rs115287619       0.1066            1 
  19    rs73554359       0.8537            1 
  19    rs61731573       0.6296            1 
  19    rs71934499       0.5587            1 
  19    rs34182948       0.2945            1 
  19    rs28523462        0.238            1 
  19   rs115240543       0.1158            1 
  19    rs28416984        0.238            1 
  19    rs28481711       0.2945            1 
  19    rs28724571        0.238            1 
  19     rs6510859       0.1916            1 
  19   rs190173225        0.238            1 
  19   rs144970486       0.1863            1 
  19     rs1379868       0.2649            1 
  19     rs8106995       0.1865            1 
  19     rs1622498       0.4313            1 
  19   rs143772327       0.2945            1 
  19   rs151082251       0.2945            1 
  19    rs76231074       0.2945            1 
  19   rs115043339       0.9384            1 
  19   rs114355552       0.2945            1 
  19    rs10775589       0.1865            1 
  19   rs112836591       0.8537            1 
  19   rs113189876       0.3849            1 
  19      rs778811       0.1373            1 
  19    rs10853991       0.5362            1 
  19      rs778810       0.9633            1 
  19   rs148112183       0.9633            1 
  19     rs8100656       0.3849            1 
  19    rs11666494        0.721            1 
  19    rs73920067       0.7233            1 
  19      rs778809       0.9387            1 
  19   rs111912575       0.8537            1 
  19   rs181778413       0.5255            1 
  19    rs35845041        0.721            1 
  19    rs12986368        0.721            1 
  19      rs778806       0.4313            1 
  19   rs116794036      0.09239            1 
  19    rs61740561       0.8537            1 
  19   rs112313064       0.9633            1 
  19    rs17855739       0.3849            1 
  19    rs79359759       0.7233            1 
  19      rs778805       0.8723            1 
  19     rs9807877       0.6733            1 
  19     rs3916080      0.09239            1 
  19    rs73536616       0.8537            1 
  19     rs3859563       0.4829            1 
  19    rs10420107       0.8723            1 
  19   rs111342270       0.8537            1 
  19   rs112641207       0.8537            1 
  19    rs10402728        0.883            1 
  19   rs113769774       0.8537            1 
  19    rs73536626       0.8537            1 
  19    rs34940903        0.721            1 
  19    rs80053250       0.8537            1 
  19   rs113180603       0.8537            1 
  19    rs11305548       0.5485            1 
  19    rs73536629       0.8537            1 
  19    rs17271883       0.8723            1 
  19    rs10403115       0.8773            1 
  19     rs5826905        0.721            1 
  19   rs149138148       0.1863            1 
  19    rs12019136       0.3849            1 
  19   rs146989239       0.4014            1 
  19   rs139999431      0.06839            1 
  19   rs145275499       0.2471            1 
  19     rs1678849        0.991            1 
  19    rs60383067        0.721            1 
  19    rs35222081        0.721            1 
  19     rs8101385       0.3249            1 
  19    rs73920069       0.7233            1 
  19     rs3760776       0.3713            1 
  19      rs708686       0.8298            1 
  19    rs10409772       0.6642            1 
  19   rs371330919       0.8503            1 
  19     rs3760775       0.9419            1 
  19     rs3760774        0.721            1 
  19     rs3760771       0.8699            1 
  19    rs12982233        0.721            1 
  19    rs28381973       0.7038            1 
  19    rs28742595       0.1384            1 
  19      rs874232       0.9419            1 
  19    rs28381969       0.1158            1 
  19   rs139326855       0.1798            1 
  19   rs137909900       0.1628            1 
  19   rs144569478       0.4892            1 
  19     rs3745635       0.9419            1 
  19    rs28362463       0.4892            1 
  19      rs778986       0.8356            1 
  19      rs812936       0.8356            1 
  19    rs28362459       0.9419            1 
  19    rs28362458       0.4892            1 
  19    rs11668191      0.09239            1 
  19      rs778987       0.6083            1 
  19     rs4807816        0.721            1 
  19     rs4807052        0.721            1 
  19   rs537757549       0.8306            1 
  19      rs809646       0.3761            1 
  19     rs2561796       0.3761            1 
  19     rs2637193       0.3761            1 
  19   rs554274438       0.9911            1 
  19     rs2608892       0.3761            1 
  19     rs2608893       0.3761            1 
  19     rs2637194       0.3761            1 
  19     rs2637195       0.3761            1 
  19     rs2608894       0.6023            1 
  19    rs28742591       0.9291            1 
  19    rs28742588       0.2073            1 
  19    rs28742587       0.4697            1 
  19    rs28362447       0.4338            1 
  19    rs28362446       0.2073            1 
  19    rs73920070       0.8413            1 
  19     rs2306969       0.5942            1 
  19    rs28362437       0.7709            1 
  19    rs10406157        0.416            1 
  19    rs10405209       0.7559            1 
  19    rs28742581       0.3484            1 
  19     rs4807817       0.4708            1 
  19    rs11671428       0.8191            1 
  19    rs10418972       0.7903            1 
  19     rs4807818       0.6439            1 
  19     rs4807819       0.6439            1 
  19    rs35082514       0.9104            1 
  19    rs11671528       0.9097            1 
  19    rs34552692       0.6021            1 
  19    rs11671555       0.6021            1 
  19    rs58634952       0.1324            1 
  19    rs11882055       0.4785            1 
  19   rs576584223       0.9092            1 
  19   rs190151545       0.1973            1 
  19    rs77559081       0.3645            1 
  19    rs57861181       0.9565            1 
  19    rs11668487       0.7446            1 
  19    rs12977833       0.3725            1 
  19    rs59822531       0.2246            1 
  19    rs58309625        0.519            1 
  19    rs77880277       0.3761            1 
  19     rs2608889       0.3761            1 
  19     rs2637197       0.4579            1 
  19   rs113149612       0.5746            1 
  19     rs2608890       0.9663            1 
  19   rs115471385       0.2412            1 
  19    rs35939715       0.7759            1 
  19    rs56688182        0.833            1 
  19     rs7254765       0.8885            1 
  19    rs12984439        0.722            1 
  19   rs116810092       0.8638            1 
  19   rs114963941       0.8638            1 
  19    rs56351405        0.925            1 
  19    rs55669463       0.1848            1 
  19   rs111244730       0.2094            1 
  19      rs778802       0.3761            1 
  19      rs778803        0.933            1 
  19    rs10414865       0.3321            1 
  19    rs73920071       0.8262            1 
  19      rs708687      0.07609            1 
  19     rs8102917       0.8689            1 
  19     rs4807053       0.4705            1 
  19    rs11667943       0.2073            1 
  19   rs150375695       0.0163            1 
  19   rs112493073       0.2007            1 
  19    rs56254644       0.3532            1 
  19   rs114662403       0.0497            1 
  19   rs116495662       0.7031            1 
  19    rs73538619       0.1786            1 
  19   rs146871836       0.5791            1 
  19   rs145837984       0.3302            1 
  19      rs778988       0.3065            1 
  19   rs112991382       0.0323            1 
  19    rs34406997       0.4063            1 
  19     rs7260208       0.0165            1 
  19    rs11085149       0.3065            1 
  19    rs73538629       0.2314            1 
  19    rs10406559       0.7929            1 
  19     rs7246884       0.6592            1 
  19   rs151014743       0.9634            1 
  19    rs73538630       0.0323            1 
  19   rs150399952       0.4507            1 
  19    rs28753769      0.05799            1 
  19   rs112693648       0.5791            1 
  19      rs778975       0.1762            1 
  19    rs73538632       0.2068            1 
  19      rs778976       0.7545            1 
  19    rs13343470       0.9634            1 
  19   rs111856291       0.0323            1 
  19   rs543760607       0.6438            1 
  19    rs16993239       0.4065            1 
  19     rs7249219       0.4914            1 
  19     rs7259885       0.4914            1 
  19      rs778977      0.07499            1 
  19     rs6510860       0.3955            1 
  19    rs73538641       0.0323            1 
  19    rs73920072       0.4507            1 
  19    rs11322174       0.2658            1 
  19    rs75784306       0.0323            1 
  19      rs778979       0.3065            1 
  19      rs778980       0.3065            1 
  19   rs113659374       0.1786            1 
  19     rs3892514       0.1786            1 
  19     rs3892515       0.1786            1 
  19     rs8108362       0.7943            1 
  19    rs77933818       0.1041            1 
  19    rs10426709       0.9634            1 
  19    rs73538652       0.0323            1 
  19    rs11881470       0.7943            1 
  19    rs73546550       0.0323            1 
  19     rs8101625       0.3574            1 
  19      rs778982       0.7448            1 
  19      rs778983       0.3065            1 
  19     rs4807054      0.06389            1 
  19    rs28541500       0.9025            1 
  19      rs702065       0.3065            1 
  19    rs61730513       0.3246            1 
  19      rs778970       0.0022            1 
  19    rs10412834       0.9634            1 
  19    rs59903004       0.5666            1 
  19      rs778971       0.6071            1 
  19      rs778972         0.81            1 
  19     rs7256360        0.638            1 
  19     rs7255893       0.3284            1 
  19     rs7255125       0.3284            1 
  19   rs137874001      0.09659            1 
  19     rs7256646       0.0396            1 
  19   rs148155052       0.4579            1 
  19    rs10404705       0.1786            1 
  19    rs58111488       0.0323            1 
  19   rs147466477      0.09859            1 
  19      rs778974       0.0139            1 
  19    rs56671476       0.8669            1 
  19    rs12984793       0.8269            1 
  19    rs73546566       0.0323            1 
  19    rs75621193       0.8952            1 
  19   rs552960113       0.4604            1 
  19    rs11666151       0.1096            1 
  19   rs142612013       0.1966            1 
  19   rs146828458       0.0283            1 
  19   rs139228342      0.08549            1 
  19   rs143152443      0.09659            1 
  19   rs199701591      0.05479            1 
  19   rs148102730       0.7069            1 
  19     rs1674146        0.313            1 
  19    rs12984289       0.8096            1 
  19    rs34971496       0.8096            1 
  19     rs1678854       0.1041            1 
  19    rs11355885        0.461            1 
  19   rs142791611       0.6099            1 
  19    rs59068331       0.6192            1 
  19    rs60974710       0.6192            1 
  19     rs8108862       0.8096            1 
  19    rs11442325        0.313            1 
  19    rs28375314       0.6192            1 
  19   rs150446611       0.2702            1 
  19     rs1678855       0.2436            1 
  19     rs1678856       0.1041            1 
  19     rs1678857       0.1041            1 
  19     rs1674149       0.0268            1 
  19     rs1678858       0.9503            1 
  19    rs10407295       0.2861            1 
  19    rs10409306       0.2861            1 
  19    rs10407932       0.2861            1 
  19    rs12973503       0.8096            1 
  19   rs112242666       0.6099            1 
  19     rs1678860       0.1096            1 
  19    rs11306508       0.1096            1 
  19    rs34764248       0.5903            1 
  19     rs1612621       0.1096            1 
  19     rs3865521        0.131            1 
  19     rs1614492       0.2418            1 
  19    rs73546588       0.0403            1 
  19    rs10423970       0.3031            1 
  19     rs8109264        0.313            1 
  19    rs10423418       0.3031            1 
  19    rs77205156       0.2702            1 
  19    rs10424279       0.3031            1 
  19    rs10425039       0.3031            1 
  19    rs10424683       0.3031            1 
  19    rs34261218       0.3611            1 
  19   rs148095216       0.3031            1 
  19   rs117410144       0.2702            1 
  19    rs10405089       0.1905            1 
  19   rs112132165        0.255            1 
  19    rs10406814       0.8807            1 
  19    rs10406047       0.3031            1 
  19    rs71172778       0.8807            1 
  19    rs73546595       0.0274            1 
  19    rs10418257       0.3031            1 
  19    rs10412316       0.3031            1 
  19    rs10411214       0.8807            1 
  19    rs11881333      0.07509            1 
  19     rs1674153       0.0268            1 
  19     rs1674154       0.9573            1 
  19     rs2637198        0.313            1 
  19     rs1674155       0.0268            1 
  19   rs148244510        0.255            1 
  19     rs1678850       0.0268            1 
  19   rs548447348       0.2702            1 
  19    rs10420696       0.9226            1 
  19   rs200977535       0.1096            1 
  19    rs77102125      0.05589            1 
  19    rs12981580       0.1096            1 
  19    rs61293321       0.1096            1 
  19    rs61507041       0.1096            1 
  19   rs145377516        0.255            1 
  19   rs200694765       0.4186            1 
  19     rs8113052       0.9544            1 
  19     rs8102177       0.9544            1 
  19   rs201622322        0.255            1 
  19    rs12974377        0.588            1 
  19   rs146543131        0.255            1 
  19    rs62106025       0.0268            1 
  19    rs58013564       0.3567            1 
  19     rs6510861       0.3957            1 
  19   rs149300280       0.2702            1 
  19    rs55702327       0.1682            1 
  19   rs111662569       0.0019       0.9992 
  19   rs113752432       0.0262            1 
  19    rs73548308       0.0019       0.9992 
  19    rs28508130       0.6099            1 
  19    rs28366403       0.6099            1 
  19     rs1674160      0.05199            1 
  19   rs185767679     0.008399            1 
  19     rs1678869        0.134            1 
  19     rs1674159        0.255            1 
  19    rs11667261        0.313            1 
  19   rs112910547     0.006699            1 
  19    rs10407831       0.1229            1 
  19     rs2561794       0.0373            1 
  19     rs2637199       0.0268            1 
  19     rs8103609       0.0121            1 
  19   rs535327199       0.8569            1 
  19   rs146580252        0.255            1 
  19   rs139741322       0.0281            1 
  19   rs149779298       0.4849            1 
  19    rs35997297       0.1096            1 
  19     rs2637200       0.9573            1 
  19   rs541521794       0.0199            1 
  19     rs2608895       0.3973            1 
  19     rs2637201       0.5459            1 
  19     rs2637202        0.313            1 
  19    rs11085152       0.5335            1 
  19    rs79264470       0.7267            1 
  19     rs1678864       0.5459            1 
  19    rs73548324       0.0403            1 
  19    rs12972385       0.3179            1 
  19    rs10420396       0.6099            1 
  19    rs58163206       0.2953            1 
  19     rs1678865       0.3179            1 
  19    rs67849401       0.6099            1 
  19     rs1674158       0.5459            1 
  19     rs1678866       0.2636            1 
  19    rs73548332      0.06009            1 
  19    rs74500071       0.0403            1 
  19     rs1626918      0.08909            1 
  19     rs1678867       0.6191            1 
  19     rs1627779       0.5459            1 
  19     rs1628564       0.4133            1 
  19     rs1629368       0.3179            1 
  19    rs60236148       0.0403            1 
  19    rs77452913       0.7267            1 
  19     rs1631032       0.2777            1 
  19     rs1678868       0.5459            1 
  19   rs192066309       0.1816            1 
  19    rs28506987       0.8258            1 
  19    rs76691409       0.4082            1 
  19     rs7257835       0.7267            1 
  19     rs3889896       0.7104            1 
  19   rs113846482       0.0261            1 
  19      rs702064       0.8011            1 
  19   rs114489799       0.0104            1 
  19    rs10421538       0.7913            1 
  19     rs7255840       0.7913            1 
  19    rs59996701       0.0104            1 
  19    rs73920084       0.2346            1 
  19     rs4807821       0.5903            1 
  19   rs111790118       0.0452            1 
  19     rs4807822       0.8916            1 
  19   rs375635492       0.1968            1 
  19      rs778801       0.5602            1 
  19   rs143394995       0.6556            1 
  19   rs114385434       0.6556            1 
  19      rs778800       0.5602            1 
  19    rs73548352       0.0448            1 
  19   rs113610796       0.4134            1 
  19    rs28473717       0.6556            1 
  19   rs116028877       0.2702            1 
  19     rs4807055      0.05829            1 
  19     rs7245450      0.05829            1 
  19   rs146480385       0.0452            1 
  19     rs7246733       0.4801            1 
  19   rs140101087       0.0104            1 
  19   rs545310981       0.7752            1 
  19    rs35728843       0.8011            1 
  19     rs8108064       0.1556            1 
  19     rs1056987       0.8764            1 
  19   rs115530541       0.6556            1 
  19   rs114987286       0.0104            1 
  19     rs6510862       0.8764            1 
  19   rs114104610       0.1816            1 
  19    rs80329663       0.0104            1 
  19    rs55660714       0.5598            1 
  19    rs10406399       0.1556            1 
  19   rs150926741       0.8002            1 
  19    rs33945799       0.9872            1 
  19      rs543519       0.8011            1 
  19    rs77008912       0.4134            1 
  19      rs542767       0.1556            1 
  19      rs539052       0.1556            1 
  19     rs4807057      0.05829            1 
  19      rs432990       0.1558            1 
  19      rs417337       0.8764            1 
  19    rs34366264       0.8011            1 
  19      rs483466       0.8764            1 
  19      rs447980       0.1556            1 
  19      rs445493       0.1556            1 
  19   rs144253763       0.3882            1 
  19   rs116353040       0.1816            1 
  19    rs10404195       0.4134            1 
  19      rs420458       0.8587            1 
  19    rs74809330      0.06569            1 
  19   rs115660924       0.0104            1 
  19    rs10419322       0.5713            1 
  19    rs76856385        0.862            1 
  19    rs11393158       0.8764            1 
  19     rs7260578       0.5429            1 
  19    rs73539613      0.06569            1 
  19     rs4807823       0.1558            1 
  19   rs150429696       0.5713            1 
  19   rs545404295       0.1397            1 
  19   rs144101466       0.0104            1 
  19    rs61064939      0.06569            1 
  19    rs60628887       0.0448            1 
  19   rs542774059       0.8308            1 
  19      rs274789       0.3688            1 
  19   rs112968295       0.1074            1 
  19   rs111261114      0.07919            1 
  19   rs555591251       0.7384            1 
  19    rs11882811       0.9919            1 
  19      rs274788       0.7349            1 
  19      rs274787       0.5202            1 
  19      rs274786       0.5598            1 
  19   rs114297580       0.0104            1 
  19   rs142905426       0.0104            1 
  19      rs274784       0.8011            1 
  19    rs78909912       0.0104            1 
  19     rs7249419       0.3819            1 
  19     rs7248090       0.3819            1 
  19    rs79897803        0.862            1 
  19    rs11437855       0.3819            1 
  19    rs61741511       0.4461            1 
  19    rs78387443        0.862            1 
  19    rs74174355       0.8011            1 
  19    rs77750510       0.0104            1 
  19    rs10423464       0.5284            1 
  19   rs141138526       0.0214            1 
  19     rs2245651       0.7913            1 
  19     rs2245650       0.5234            1 
  19   rs114280035       0.1816            1 
  19   rs114775620       0.4906            1 
  19    rs79512178       0.0104            1 
  19    rs57117157       0.0104            1 
  19    rs10407369       0.6556            1 
  19      rs274796     0.006499            1 
  19    rs10421873       0.6556            1 
  19    rs76276705       0.0452            1 
  19     rs5826910       0.9151            1 
  19   rs113948981       0.5915            1 
  19   rs115381213       0.4586            1 
  19    rs73539627       0.2269            1 
  19    rs58706158       0.1704            1 
  19   rs139188821       0.1617            1 
  19   rs115164822       0.6556            1 
  19    rs73920090       0.1233            1 
  19    rs78521116       0.3986            1 
  19   rs116467332       0.1816            1 
  19    rs77540905       0.3986            1 
  19    rs10417885       0.6556            1 
  19     rs8107420       0.3986            1 
  19    rs10405707       0.6556            1 
  19    rs77604270       0.3986            1 
  19      rs274794       0.6906            1 
  19    rs10422021       0.6556            1 
  19      rs274793       0.6906            1 
  19    rs56002800       0.2949            1 
  19    rs11085154       0.0418            1 
  19   rs561760978       0.3986            1 
  19    rs76428391       0.3986            1 
  19    rs76505415       0.3986            1 
  19    rs28676824       0.8295            1 
  19     rs7253733       0.1233            1 
  19      rs121742       0.2949            1 
  19   rs116465967       0.8295            1 
  19    rs75234676       0.3986            1 
  19    rs78736229       0.0237            1 
  19      rs274792        0.671            1 
  19      rs274791       0.9288            1 
  19   rs114829599       0.3986            1 
  19   rs116188150       0.3986            1 
  19    rs71925452       0.1704            1 
  19     rs8105367       0.3986            1 
  19    rs12462305       0.0468            1 
  19   rs114900219       0.6556            1 
  19    rs77801611       0.3986            1 
  19     rs6510863       0.7578            1 
  19   rs145391175       0.0448            1 
  19   rs138419778       0.0237            1 
  19    rs79519121       0.0237            1 
  19   rs199694952       0.0237            1 
  19     rs2067089       0.1704            1 
  19       rs81570       0.9288            1 
  19   rs558285568        0.463            1 
  19     rs7258475       0.1394            1 
  19    rs12459051       0.6906            1 
  19   rs115421085       0.2215            1 
  19     rs7252993       0.2882            1 
  19   rs113797077       0.6747            1 
  19   rs114407272       0.9341            1 
  19    rs59272043      0.05299            1 
  19    rs57776338       0.0413            1 
  19    rs73920096       0.3986            1 
  19   rs115243272       0.6556            1 
  19   rs115002923       0.6556            1 
  19     rs4807825       0.1778            1 
  19     rs8108471       0.2842            1 
  19     rs7251218        0.119            1 
  19    rs59174308     0.007699            1 
  19    rs28453379       0.6556            1 
  19    rs61461754       0.2269            1 
  19     rs7259761       0.1394            1 
  19    rs73920098       0.2842            1 
  19    rs77638824       0.3986            1 
  19    rs76774936       0.0104            1 
  19   rs114171699       0.6556            1 
  19    rs73920099       0.2842            1 
  19    rs34831649       0.1394            1 
  19    rs10414882       0.9157            1 
  19   rs537868498       0.5906            1 
  19    rs78859616       0.0237            1 
  19   rs115310383       0.1816            1 
  19    rs79029050       0.5906            1 
  19    rs28590395        0.119            1 
  19   rs145134461       0.2842            1 
  19    rs12985605       0.1394            1 
  19      rs548323        0.119            1 
  19    rs67416888       0.2842            1 
  19   rs568728229       0.2842            1 
  19   rs534407911       0.4346            1 
  19      rs626000       0.1394            1 
  19      rs551244       0.2938            1 
  19    rs73920100       0.2842            1 
  19      rs639251       0.1778            1 
  19    rs56061427      0.05669            1 
  19    rs36071073       0.1394            1 
  19     rs8102722       0.2842            1 
  19    rs73920102       0.2842            1 
  19    rs73923403        0.451            1 
  19    rs12610356       0.4688            1 
  19   rs115852443       0.1816            1 
  19    rs73923404       0.2842            1 
  19   rs142372412       0.2645            1 
  19      rs525452       0.8672            1 
  19      rs628271       0.7624            1 
  19    rs73923405       0.2754            1 
  19   rs149586693       0.5839            1 
  19   rs113774422       0.5862            1 
  19      rs555836       0.0146            1 
  19     rs2024163      0.07919            1 
  19      rs481912       0.1394            1 
  19    rs55831999       0.3915            1 
  19    rs28436149       0.5862            1 
  19    rs58761764       0.3915            1 
  19      rs671892       0.8726            1 
  19    rs73923406       0.3915            1 
  19      rs581910       0.4398            1 
  19     rs7248008       0.6279            1 
  19    rs73923408       0.3915            1 
  19    rs10404724       0.2238            1 
  19    rs76049419      0.07559            1 
  19    rs73923409       0.3915            1 
  19    rs73923410       0.3915            1 
  19    rs10425737       0.1394            1 
  19    rs10406420       0.1394            1 
  19    rs10412262       0.5858            1 
  19   rs111536113       0.4207            1 
  19    rs78060389       0.4207            1 
  19   rs116302592       0.3915            1 
  19   rs200668543       0.1618            1 
  19    rs56023496       0.7513            1 
  19    rs56304400       0.5439            1 
  19   rs532372618       0.0337            1 
  19     rs4807830      0.05749            1 
  19     rs4807831       0.0103            1 
  19    rs80012190       0.4207            1 
  19   rs571174580        0.012            1 
  19   rs114737389      0.07559            1 
  19   rs142520289       0.0104            1 
  19   rs530500429       0.6424            1 
  19    rs75844401       0.3915            1 
  19     rs6510864       0.2173            1 
  19     rs6510865       0.0217            1 
  19     rs6510866       0.7088            1 
  19      rs527515       0.0005       0.9953 
  19    rs75734271       0.1513            1 
  19      rs552320       0.4398            1 
  19     rs7259058       0.3915            1 
  19   rs140982422       0.3915            1 
  19    rs10407747       0.6556            1 
  19   rs115063080       0.1513            1 
  19      rs434040       0.9855            1 
  19   rs113822695       0.1513            1 
  19    rs58052845       0.3915            1 
  19   rs141573296       0.0237            1 
  19   rs201860571       0.1513            1 
  19      rs372890       0.7001            1 
  19     rs1270038       0.9855            1 
  19    rs79786852       0.2702            1 
  19    rs74821533       0.6556            1 
  19      rs494642       0.0193            1 
  19    rs73923411       0.3915            1 
  19    rs57828334      0.07559            1 
  19      rs574567       0.7001            1 
  19    rs67982039       0.9827            1 
  19    rs73923412       0.3915            1 
  19     rs1638538       0.0365            1 
  19   rs111653728       0.5839            1 
  19      rs731773       0.0239            1 
  19      rs398592       0.7427            1 
  19    rs80255471       0.8498            1 
  19   rs563082656       0.6107            1 
  19    rs79314920       0.0497            1 
  19    rs71942694       0.0239            1 
  19    rs11880463        0.412            1 
  19      rs452767       0.9697            1 
  19     rs2302222       0.0239            1 
  19    rs57452891       0.0163            1 
  19    esv3643546       0.9989            1 
  19      rs398462        0.433            1 
  19      rs454532       0.5108            1 
  19   rs115849142       0.6502            1 
  19      rs672355      0.06769            1 
  19    rs12984893       0.0239            1 
  19    rs12974931       0.0239            1 
  19   rs112110212        0.901            1 
  19    rs78125990      0.06769            1 
  19    rs73923415       0.8962            1 
  19     rs6510867       0.4452            1 
  19   rs114512659       0.1816            1 
  19     rs8103398       0.2925            1 
  19    rs28421560       0.5746            1 
  19     rs3795017       0.1378            1 
  19     rs3795016       0.1587            1 
  19   rs143140157       0.2481            1 
  19      rs530942       0.2966            1 
  19   rs114090653       0.4413            1 
  19    rs78985335       0.8498            1 
  19   rs147242114       0.1002            1 
  19   rs115099377       0.1816            1 
  19   rs112842748       0.7148            1 
  19    rs75933578      0.07289            1 
  19   rs111638245       0.5136            1 
  19    rs10408217        0.559            1 
  19    rs10411237       0.8273            1 
  19    rs11879954       0.8273            1 
  19    rs11881902       0.8273            1 
  19    rs10420456       0.1002            1 
  19   rs145849096       0.4749            1 
  19    rs10420873       0.2593            1 
  19    rs10418579       0.1002            1 
  19    rs73547541       0.5991            1 
  19    rs76045003      0.07289            1 
  19    rs79342694       0.2232            1 
  19   rs183550614       0.3978            1 
  19    rs10402257       0.2232            1 
  19    rs10403518       0.1215            1 
  19    rs10409633       0.2232            1 
  19      rs563793       0.5862            1 
  19      rs563771       0.8796            1 
  19      rs598236       0.1215            1 
  19      rs585107       0.3615            1 
  19   rs114389016       0.1816            1 
  19   rs143193745       0.3978            1 
  19      rs528062       0.5862            1 
  19   rs145663572       0.1002            1 
  19      rs505401       0.4383            1 
  19   rs367991289        0.775            1 
  19   rs116414903       0.7191            1 
  19    rs57740431       0.3978            1 
  19      rs502646       0.3615            1 
  19    rs59836278       0.5991            1 
  19    rs10417339        0.739            1 
  19    rs58546514       0.5991            1 
  19   rs531706842       0.0448            1 
  19    rs59045422       0.8452            1 
  19   rs115371334      0.07289            1 
  19    rs57838932       0.4898            1 
  19      rs521878       0.6074            1 
  19   rs111480618       0.2831            1 
  19    rs12977353       0.2772            1 
  19      rs617748       0.6074            1 
  19      rs645760       0.5862            1 
  19     rs8105106       0.7927            1 
  19     rs1865028       0.5862            1 
  19    rs73547555       0.8452            1 
  19   rs114102851       0.1002            1 
  19    rs78807434       0.7927            1 
  19      rs608145       0.5862            1 
  19   rs145090757       0.1002            1 
  19      rs609898      0.06649            1 
  19      rs510664       0.6074            1 
  19     rs6510869       0.1009            1 
  19   rs111635621       0.3081            1 
  19      rs476596       0.2178            1 
  19    rs73547557       0.8452            1 
  19    rs73547558       0.8452            1 
  19   rs116834145      0.07289            1 
  19    rs80190249      0.07289            1 
  19    rs12974192       0.1205            1 
  19    rs61460442       0.2693            1 
  19   rs141504032       0.7836            1 
  19   rs114550549       0.4694            1 
  19      rs527555       0.8863            1 
  19    rs58905799       0.2232            1 
  19   rs116208371       0.7191            1 
  19    rs78378620       0.8498            1 
  19      rs679368       0.8949            1 
  19    rs73923421        0.987            1 
  19      rs493615       0.8863            1 
  19   rs114420633       0.7191            1 
  19   rs116518628       0.8498            1 
  19      rs577139       0.8949            1 
  19      rs576366       0.1684            1 
  19      rs549785       0.3284            1 
  19   rs114313600       0.1816            1 
  19    rs16993334       0.8498            1 
  19   rs146517552       0.2702            1 
  19    rs73547564       0.4646            1 
  19    rs10423666       0.8311            1 
  19    rs10423680       0.4646            1 
  19    rs56788109       0.3978            1 
  19    rs11878522       0.4694            1 
  19   rs115045092       0.8498            1 
  19    rs77665129      0.07289            1 
  19    rs76050221       0.4694            1 
  19    rs79443459       0.1684            1 
  19    rs79101058       0.1684            1 
  19    rs58259461       0.9014            1 
  19    rs57165886       0.8452            1 
  19    rs78613466       0.1684            1 
  19    rs77614605       0.3978            1 
  19     rs7254081       0.3284            1 
  19    rs57628698       0.4646            1 
  19    rs80210175       0.8949            1 
  19    rs73555668       0.9014            1 
  19    rs73555670       0.4646            1 
  19   rs138358430       0.8949            1 
  19   rs151173567        0.042            1 
  19    rs73555671       0.8452            1 
  19   rs115621513       0.2215            1 
  19    rs75807193       0.9613            1 
  19    rs10401913       0.4694            1 
  19    rs73555674       0.9014            1 
  19    rs10402138       0.4646            1 
  19   rs145232671       0.1816            1 
  19   rs116689230       0.4694            1 
  19    rs13343964       0.2232            1 
  19   rs147254722       0.2215            1 
  19      rs669638       0.8949            1 
  19    rs75366109      0.07289            1 
  19    rs16993340       0.8498            1 
  19   rs113958185      0.07289            1 
  19   rs113441103      0.07289            1 
  19    rs10411646       0.4694            1 
  19    rs13345465       0.8234            1 
  19    rs13345582       0.4328            1 
  19    rs16993344       0.3483            1 
  19      rs577554       0.3625            1 
  19    rs16993348       0.3081            1 
  19    rs79130990       0.9014            1 
  19    rs76820960       0.8949            1 
  19    rs28877689       0.2232            1 
  19    rs10425716       0.2232            1 
  19    rs10407834       0.7395            1 
  19   rs113735104       0.5778            1 
  19    rs78494775      0.07289            1 
  19    rs73923425       0.5778            1 
  19    rs73541908       0.8452            1 
  19    rs78612848      0.07289            1 
  19    rs11879056       0.2461            1 
  19    rs35078478       0.9014            1 
  19   rs113314908      0.07289            1 
  19     rs8103560       0.1215            1 
  19      rs604710       0.4517            1 
  19    rs10417019       0.4694            1 
  19     rs6510871       0.3694            1 
  19      rs532145       0.8949            1 
  19    rs78698956       0.7798            1 
  19    rs11363444       0.4045            1 
  19     rs2288846       0.1205            1 
  19   rs115824332       0.4694            1 
  19     rs3838916       0.8863            1 
  19      rs694758       0.8949            1 
  19    rs73541921       0.8452            1 
  19      rs640913       0.8863            1 
  19   rs115120742       0.9571            1 
  19    rs10424464       0.4694            1 
  19    rs16989868       0.2129            1 
  19    rs73541925       0.9014            1 
  19    rs77619851      0.07289            1 
  19    rs61731072       0.4694            1 
  19    rs35193540       0.4694            1 
  19   rs113791110      0.07289            1 
  19    rs11666695       0.1205            1 
  19     rs6510872       0.8863            1 
  19    rs73923428       0.2129            1 
  19    rs28421503       0.8533            1 
  19    rs28489448       0.4694            1 
  19    rs28760585       0.5232            1 
  19    rs28393650       0.8863            1 
  19   rs570128570       0.8452            1 
  19    rs76452762      0.07099            1 
  19   rs144945223      0.07289            1 
  19   rs113972698       0.2129            1 
  19   rs544173946       0.8949            1 
  19   rs553142802       0.1804            1 
  19    rs77063334       0.2129            1 
  19   rs115215622        0.256            1 
  19   rs112708357      0.07289            1 
  19   rs558543579       0.5836            1 
  19   rs114886630       0.4694            1 
  19    rs73541931       0.8452            1 
  19     rs8113431       0.3081            1 
  19    rs76158626        0.982            1 
  19   rs111907688       0.1684            1 
  19    rs10402841       0.8533            1 
  19    rs78584255      0.07289            1 
  19    rs55923207       0.2129            1 
  19    rs17842398       0.8949            1 
  19    rs79135336       0.4694            1 
  19    rs58506788        0.923            1 
  19   rs116583711       0.8498            1 
  19   rs111523968      0.07289            1 
  19    rs74895591      0.07289            1 
  19   rs112724667       0.2129            1 
  19    rs28524792       0.2129            1 
  19   rs112702826      0.07289            1 
  19    rs77514081       0.9571            1 
  19    rs73923429       0.2129            1 
  19   rs201115984       0.4694            1 
  19     rs7246925       0.1215            1 
  19    rs61358944       0.3081            1 
  19   rs112661498      0.07289            1 
  19   rs116082689       0.9571            1 
  19    rs78486160       0.2129            1 
  19    rs78944643       0.8949            1 
  19    rs79196960       0.2486            1 
  19   rs531647824       0.8452            1 
  19      rs478239       0.1215            1 
  19   rs116207857       0.9571            1 
  19    rs28790283         0.27            1 
  19   rs115054623       0.9571            1 
  19   rs111587572      0.07289            1 
  19    rs11881111       0.4694            1 
  19    rs10424449       0.4694            1 
  19    rs76490307      0.07289            1 
  19   rs140407047       0.4694            1 
  19    rs78074720       0.9571            1 
  19    rs10410809       0.4694            1 
  19   rs115261052       0.4694            1 
  19    rs75162614      0.07289            1 
  19   rs113625471      0.07289            1 
  19    rs75915449      0.07289            1 
  19    rs10419436         0.27            1 
  19   rs114734355       0.8498            1 
  19    rs73541940       0.1434            1 
  19   rs112549511       0.2972            1 
  19    rs17842397       0.3833            1 
  19    rs10424290       0.4694            1 
  19   rs114055175        0.256            1 
  19    rs73923432         0.27            1 
  19    rs73923433         0.27            1 
  19   rs145242562       0.8498            1 
  19     rs7247400       0.9014            1 
  19     rs1110625         0.27            1 
  19   rs145515071      0.07289            1 
  19     rs1110624         0.27            1 
  19   rs143270181       0.5076            1 
  19    rs74793478        0.256            1 
  19   rs137890686       0.8498            1 
  19    rs77294189      0.07289            1 
  19    rs76623884       0.8949            1 
  19    rs10410263        0.556            1 
  19     rs1110622       0.5778            1 
  19     rs1110621       0.1215            1 
  19     rs3795010       0.1215            1 
  19   rs114302463       0.8498            1 
  19    rs11298163       0.1215            1 
  19    rs61426112       0.3978            1 
  19   rs115578373       0.8498            1 
  19   rs570213340       0.2232            1 
  19    rs73549940       0.9014            1 
  19      rs683305       0.8863            1 
  19    rs79554965      0.07289            1 
  19    rs73549942       0.8452            1 
  19      rs509081       0.8949            1 
  19      rs509079       0.8949            1 
  19    rs80336072       0.2486            1 
  19   rs111964534      0.07289            1 
  19    rs74695033       0.4694            1 
  19    rs73549943       0.8452            1 
  19   rs111802507       0.1816            1 
  19   rs114214766       0.3978            1 
  19    rs73923435         0.27            1 
  19     rs7255387       0.9014            1 
  19    rs78960448       0.4694            1 
  19    rs75460141       0.3978            1 
  19      rs574937       0.2339            1 
  19    rs10415213       0.4694            1 
  19      rs572011       0.8949            1 
  19    rs80111252        0.982            1 
  19    rs73923436         0.27            1 
  19   rs114137841      0.07099            1 
  19    rs60902169        0.556            1 
  19    rs80001830       0.4694            1 
  19   rs138436876       0.2232            1 
  19    rs35989251       0.1215            1 
  19    rs78936951       0.3978            1 
  19    rs79200872       0.3081            1 
  19    rs73549950       0.3694            1 
  19    rs60827844         0.27            1 
  19    rs10419786       0.2417            1 
  19      rs687320       0.5255            1 
  19      rs687789       0.4434            1 
  19      rs687791       0.4434            1 
  19    rs10412321       0.2232            1 
  19    rs73549954       0.8452            1 
  19    rs28449972       0.4884            1 
  19    rs12979180       0.1205            1 
  19    rs11880033       0.1205            1 
  19   rs112156119       0.0393            1 
  19   rs116780067       0.4938            1 
  19      rs553528       0.3833            1 
  19    rs10401349       0.4694            1 
  19    rs10403344        0.256            1 
  19      rs622574       0.8949            1 
  19      rs623062       0.3833            1 
  19   rs113961306      0.07289            1 
  19    rs10407686       0.4694            1 
  19    rs10408625       0.4694            1 
  19      rs637094       0.8863            1 
  19    rs59277920       0.5199            1 
  19   rs115117074       0.8498            1 
  19   rs138598087      0.07289            1 
  19      rs602054       0.4726            1 
  19      rs573297       0.4502            1 
  19   rs114678243       0.8498            1 
  19    rs78293648       0.3978            1 
  19   rs201515277       0.7745            1 
  19   rs143824257       0.3833            1 
  19   rs147254341        0.982            1 
  19    rs59907625       0.1011            1 
  19   rs111856345       0.9014            1 
  19    rs58617377       0.1011            1 
  19   rs140199860       0.8949            1 
  19   rs573939462       0.0346            1 
  19    rs78597455       0.3833            1 
  19    rs11880706       0.1011            1 
  19   rs116105499       0.8949            1 
  19   rs112714471      0.07289            1 
  19   rs138190849       0.8498            1 
  19   rs546169517        0.872            1 
  19      rs543030       0.4502            1 
  19   rs113706407       0.2129            1 
  19   rs144733211       0.2862            1 
  19   rs148125491       0.8498            1 
  19   rs564185905       0.4323            1 
  19   rs113240307      0.07289            1 
  19     rs7251098       0.3978            1 
  19   rs115022256       0.6017            1 
  19      rs609335       0.3833            1 
  19   rs114478046       0.3081            1 
  19    rs66503447       0.1453            1 
  19    rs76024709      0.07289            1 
  19    rs77657770      0.07289            1 
  19    rs77517239        0.933            1 
  19    rs11665960       0.1205            1 
  19    rs11666200       0.1205            1 
  19     rs2163802       0.1205            1 
  19   rs143326088       0.8949            1 
  19    rs11879739       0.8863            1 
  19    rs76428705      0.07289            1 
  19    rs73549958       0.9014            1 
  19   rs368962252       0.3321            1 
  19    rs28479876       0.4694            1 
  19      rs476988       0.3833            1 
  19    rs73549960       0.3321            1 
  19    rs73923443       0.5778            1 
  19    rs73549964       0.8452            1 
  19    rs10406048       0.2232            1 
  19    rs78148525       0.4694            1 
  19      rs557318       0.8863            1 
  19   rs111725429       0.4502            1 
  19    rs11879374       0.4694            1 
  19    rs74561304        0.982            1 
  19      rs588236       0.8949            1 
  19     rs3795009       0.4694            1 
  19      rs550905       0.8863            1 
  19    rs73549967       0.8452            1 
  19   rs111973445      0.07289            1 
  19    rs75645001      0.07289            1 
  19     rs7246824       0.3978            1 
  19   rs111360723      0.07289            1 
  19    rs78478209       0.1854            1 
  19    rs28718730       0.4694            1 
  19   rs114348542       0.8949            1 
  19    rs74452731       0.8949            1 
  19   rs142775072       0.7388            1 
  19    rs73549970       0.8452            1 
  19    rs10405373       0.1011            1 
  19   rs111660512       0.1816            1 
  19   rs540815089      0.07289            1 
  19   rs112541629       0.3978            1 
  19    rs76369997       0.8949            1 
  19     rs8103735       0.4694            1 
  19   rs182727077       0.8498            1 
  19    rs56730124        0.256            1 
  19   rs113376976       0.9014            1 
  19   rs146533533      0.07289            1 
  19     rs8108378       0.4694            1 
  19     rs8108512         0.63            1 
  19    rs12975650       0.1205            1 
  19    rs73549979       0.8452            1 
  19     rs8107977       0.1215            1 
  19    rs11670606       0.1205            1 
  19   rs148143748       0.8949            1 
  19   rs141976291      0.07289            1 
  19    rs28460625       0.4694            1 
  19    rs16993371       0.6812            1 
  19    rs10405994       0.8863            1 
  19    rs17271924       0.4694            1 
  19    rs78380430       0.3978            1 
  19    rs73549985       0.9976            1 
  19    rs16993372        0.129            1 
  19    rs73549989       0.5654            1 
  19    rs75596836       0.4781            1 
  19    rs73549991       0.8452            1 
  19    rs16993374       0.5778            1 
  19   rs542815659       0.5272            1 
  19    rs16993376       0.5778            1 
  19   rs150889266       0.4694            1 
  19     rs9676759      0.07289            1 
  19    rs10418205       0.1215            1 
  19    rs73549994        0.933            1 
  19   rs200954323      0.07289            1 
  19    rs71741773        0.256            1 
  19   rs201584029       0.7907            1 
  19   rs143544211       0.9358            1 
  19    rs10404544       0.8863            1 
  19    rs73543052       0.6854            1 
  19    rs79564426       0.8498            1 
  19    rs10423669       0.2232            1 
  19    rs10411604       0.5255            1 
  19    rs79791918       0.8949            1 
  19    rs10411815       0.8863            1 
  19    rs10405147       0.4694            1 
  19    rs75093002       0.9571            1 
  19     rs8108217        0.129            1 
  19    rs76012882       0.9571            1 
  19    rs58452134       0.6854            1 
  19    rs58220924       0.1381            1 
  19     rs8108892       0.1215            1 
  19    rs58693730       0.9571            1 
  19    rs10401490       0.4694            1 
  19    rs73543057       0.1381            1 
  19    rs10422245       0.4694            1 
  19   rs115014675        0.256            1 
  19   rs141815985       0.3619            1 
  19   rs200865688       0.6133            1 
  19    rs10402293       0.4694            1 
  19    rs73543060        0.129            1 
  19   rs115178519       0.9571            1 
  19   rs115936678       0.8498            1 
  19    rs10401351       0.8413            1 
  19    rs73543063       0.9014            1 
  19    rs10409535       0.8863            1 
  19    rs79114230        0.421            1 
  19    rs16993388       0.2129            1 
  19    rs78846755       0.9571            1 
  19    rs10408410        0.256            1 
  19    rs10416794       0.9231            1 
  19    rs10416027       0.9231            1 
  19   rs148002503      0.07289            1 
  19    rs56677442       0.9231            1 
  19    rs57895191       0.2129            1 
  19   rs113346699       0.6383            1 
  19     rs8106862       0.9231            1 
  19    rs61644281       0.6854            1 
  19   rs116142891       0.8949            1 
  19    rs28441261       0.5494            1 
  19   rs144248270        0.982            1 
  19   rs113025966       0.1816            1 
  19    rs10425519       0.2129            1 
  19    rs10407185        0.521            1 
  19    rs10427036        0.521            1 
  19    rs10425506       0.4694            1 
  19    rs73923451        0.521            1 
  19     rs9636181       0.3497            1 
  19   rs543952976        0.988            1 
  19   rs200002071       0.4938            1 
  19    rs10420168       0.2129            1 
  19    rs10539184        0.521            1 
  19   rs114342391        0.982            1 
  19   rs567031865        0.861            1 
  19    rs10415411        0.256            1 
  19     rs6510874        0.521            1 
  19   rs115329736       0.9571            1 
  19     rs9636182       0.5312            1 
  19   rs141207151       0.6292            1 
  19     rs8109482        0.521            1 
  19    rs79848801       0.9571            1 
  19     rs8110142       0.4702            1 
  19   rs114663324        0.982            1 
  19    rs78656288       0.6292            1 
  19    rs11085156       0.1205            1 
  19     rs8113710       0.4702            1 
  19     rs8102649       0.6854            1 
  19     rs8102784       0.4702            1 
  19   rs150605786       0.3978            1 
  19   rs143055136       0.6292            1 
  19    rs57365030        0.504            1 
  19   rs111444609       0.3899            1 
  19    rs78658368       0.5312            1 
  19     rs8104313       0.3926            1 
  19    rs77806179       0.6854            1 
  19   rs111313263       0.4694            1 
  19     rs7253993       0.3338            1 
  19    rs59583096       0.8552            1 
  19     rs8111823       0.7577            1 
  19   rs116049224        0.982            1 
  19    rs11879285       0.4694            1 
  19     rs8100976       0.6528            1 
  19     rs4505447       0.3141            1 
  19   rs188381494       0.3978            1 
  19   rs375458669       0.3978            1 
  19   rs532696338       0.2681            1 
  19   rs114349183       0.4694            1 
  19     rs4525615       0.9812            1 
  19   rs111636182       0.9698            1 
  19     rs6510875       0.5745            1 
  19   rs112556895        0.726            1 
  19   rs113498659       0.9976            1 
  19   rs112149488       0.7056            1 
  19    rs10407886       0.2673            1 
  19    rs11439793       0.3663            1 
  19     rs8106772       0.3692            1 
  19    rs76980039       0.3978            1 
  19   rs113449807       0.9001            1 
  19     rs7256341       0.3692            1 
  19    rs76144025        0.982            1 
  19    rs10423785       0.2673            1 
  19   rs113552827       0.4694            1 
  19     rs6510876       0.8698            1 
  19   rs113008401        0.427            1 
  19    rs10411682       0.6233            1 
  19   rs113551364       0.4694            1 
  19    rs77447384       0.4694            1 
  19    rs75183021       0.5912            1 
  19   rs142152976        0.536            1 
  19     rs8108134       0.4694            1 
  19     rs4807836       0.6666            1 
  19     rs6510877       0.6853            1 
  19   rs112313255       0.6666            1 
  19    rs60913572       0.3648            1 
  19    rs73544815       0.8769            1 
  19    rs73544817       0.6399            1 
  19    rs73544818       0.5733            1 
  19    rs73923455       0.9001            1 
  19   rs139498778       0.2702            1 
  19   rs113263323       0.3453            1 
  19     rs4439887        0.905            1 
  19    rs11673527       0.4301            1 
  19    rs73544824       0.5045            1 
  19   rs115072163       0.4623            1 
  19    rs10439150       0.8087            1 
  19    rs76291861       0.2702            1 
  19   rs111668599       0.7999            1 
  19    rs61021252       0.3638            1 
  19    rs10413883       0.5974            1 
  19    rs11085157       0.3152            1 
  19   rs111992688       0.7999            1 
  19   rs112150315       0.7999            1 
  19   rs147375603       0.3363            1 
  19   rs139591997       0.9723            1 
  19    rs61562494         0.25            1 
  19   rs201144068       0.4772            1 
  19   rs115055835       0.3363            1 
  19   rs150989047       0.4623            1 
  19   rs139603767       0.3864            1 
  19   rs142357634       0.4623            1 
  19    rs10417646       0.8186            1 
  19    rs73544840       0.3363            1 
  19     rs7257652       0.4623            1 
  19    rs75104541       0.2702            1 
  19   rs199882010        0.764            1 
  19   rs144761261       0.6868            1 
  19    rs57773560       0.4066            1 
  19   rs113088340       0.8067            1 
  19    rs71972515       0.9472            1 
  19    rs77380207       0.8067            1 
  19    rs76984385       0.7382            1 
  19    rs77388642       0.4893            1 
  19   rs201241898       0.2211            1 
  19   rs139753277       0.2599            1 
  19   rs200835108       0.4623            1 
  19   rs115309890       0.4623            1 
  19    rs73544845       0.4066            1 
  19   rs111322104       0.8067            1 
  19    rs56037804       0.2452            1 
  19    rs59820310         0.21            1 
  19    rs56040361       0.1571            1 
  19    rs10153447       0.8404            1 
  19   rs112787032       0.4066            1 
  19   rs111550680       0.8067            1 
  19   rs112706229       0.8361            1 
  19    rs75565842       0.4623            1 
  19     rs7507786       0.2452            1 
  19     rs7507495       0.4961            1 
  19     rs4293503       0.2452            1 
  19   rs146046646       0.1556            1 
  19     rs4447550       0.9723            1 
  19    rs12980693       0.8361            1 
  19   rs112704782       0.4833            1 
  19    rs79238723       0.1556            1 
  19     rs4290578       0.4349            1 
  19    rs75838623       0.1556            1 
  19     rs1009681       0.6132            1 
  19     rs7256965       0.5555            1 
  19     rs1009680       0.7396            1 
  19     rs1009679       0.7396            1 
  19     rs4807837       0.6789            1 
  19    rs61006516       0.1556            1 
  19    rs61411575       0.1556            1 
  19    rs61594329       0.1556            1 
  19    rs55932604       0.1556            1 
  19   rs201291124       0.9774            1 
  19     rs5826914       0.3763            1 
  19     rs2335631       0.3622            1 
  19    rs76214100       0.7218            1 
  19   rs150339524        0.447            1 
  19    rs73552704       0.4594            1 
  19     rs8113831       0.2815            1 
  19     rs4331435       0.2815            1 
  19   rs111475525       0.4484            1 
  19   rs113566437       0.4484            1 
  19   rs142612978       0.7218            1 
  19     rs1962651        0.589            1 
  19   rs370796775       0.6934            1 
  19    rs58477671       0.4594            1 
  19    rs11669301       0.2815            1 
  19    rs11085158       0.2815            1 
  19    rs74708046       0.4484            1 
  19   rs146530235       0.4484            1 
  19    rs11880577       0.2815            1 
  19    rs78156549       0.7071            1 
  19    rs11880614        0.457            1 
  19    rs74551154       0.7071            1 
  19    rs76334550       0.4484            1 
  19    rs16993402       0.4484            1 
  19    rs10853992       0.9933            1 
  19     rs9304926       0.9933            1 
  19     rs9304927       0.5491            1 
  19     rs9304928       0.5491            1 
  19    rs10414397       0.9933            1 
  19     rs2163829       0.7577            1 
  19     rs4340431       0.5491            1 
  19    rs73552715       0.4594            1 
  19    rs77603127       0.4484            1 
  19   rs113302730       0.4484            1 
  19   rs111763272       0.4484            1 
  19    rs12461239       0.9933            1 
  19    rs75438961       0.1556            1 
  19    rs10401447       0.6132            1 
  19   rs571052169       0.4244            1 
  19    rs10775590       0.5491            1 
  19   rs149733827       0.1556            1 
  19   rs111639094       0.4484            1 
  19    rs58652812        0.447            1 
  19   rs143208429       0.9933            1 
  19    rs74462855       0.4484            1 
  19   rs201294597       0.1556            1 
  19    rs11665848       0.9933            1 
  19   rs113508358       0.4484            1 
  19    rs11085159       0.9933            1 
  19     rs9636183       0.5491            1 
  19    rs11085160       0.7577            1 
  19   rs113062003       0.9723            1 
  19    rs76506598       0.1556            1 
  19   rs112809316       0.4594            1 
  19   rs140925521        0.447            1 
  19   rs112463759       0.4484            1 
  19   rs114345187        0.453            1 
  19    rs10409209       0.7577            1 
  19    rs74467981       0.1556            1 
  19    rs11085161       0.6196            1 
  19     rs8106174        0.539            1 
  19   rs148805406       0.4623            1 
  19    rs10673054       0.6132            1 
  19    rs10424597       0.6196            1 
  19    rs16993408       0.4484            1 
  19     rs9304929       0.6132            1 
  19    rs77826515        0.447            1 
  19    rs76082648        0.952            1 
  19   rs111934751       0.4484            1 
  19    rs10413418       0.8479            1 
  19    rs55936682       0.6401            1 
  19    rs57830242        0.539            1 
  19    rs76493785       0.7218            1 
  19    rs74987967        0.447            1 
  19   rs556996493       0.5491            1 
  19    rs10415241       0.9933            1 
  19    rs57056751       0.6132            1 
  19   rs113176149       0.4484            1 
  19   rs142601018       0.4484            1 
  19    rs62107240       0.6196            1 
  19   rs113660878       0.4484            1 
  19     rs4807838       0.9933            1 
  19    rs11085162       0.5491            1 
  19    rs79899501       0.8479            1 
  19    rs10422296       0.5588            1 
  19     rs7252466       0.5491            1 
  19    rs34245738       0.4484            1 
  19   rs548398160       0.8582            1 
  19    rs77011397       0.3047            1 
  19   rs189804896       0.7284            1 
  19   rs182054148       0.7503            1 
  19   rs558762073       0.7355            1 
  19   rs111985578       0.4594            1 
  19    rs78305737       0.4484            1 
  19    rs12104257       0.7218            1 
  19    rs11085163       0.5491            1 
  19     rs1560696       0.7359            1 
  19     rs1560697       0.7577            1 
  19    rs62107242       0.5418            1 
  19    rs80218337       0.3772            1 
  19    rs77751982       0.7218            1 
  19     rs7258273       0.7577            1 
  19     rs7257052       0.7577            1 
  19    rs41489445       0.3772            1 
  19   rs573517136        0.827            1 
  19     rs4807840       0.7577            1 
  19    rs80091062       0.3772            1 
  19   rs115943792       0.8479            1 
  19    rs55718357       0.1825            1 
  19   rs530844999       0.9198            1 
  19     rs6510878       0.7577            1 
  19   rs149957579       0.2569            1 
  19     rs7408308       0.7577            1 
  19    rs77855792       0.7218            1 
  19    rs62107255       0.6196            1 
  19   rs111684355       0.4484            1 
  19    rs10421054       0.7218            1 
  19    rs10415582       0.3772            1 
  19   rs111991673       0.4484            1 
  19    rs11672830       0.4185            1 
  19     rs9304930       0.2616            1 
  19     rs7255678       0.7577            1 
  19    rs78199136       0.2397            1 
  19    rs57207852       0.2616            1 
  19    rs77247151       0.1794            1 
  19    rs56706946       0.9152            1 
  19    rs74655191       0.3725            1 
  19    rs76569556       0.3725            1 
  19    rs78159307       0.9193            1 
  19    rs77045924       0.3725            1 
  19     rs4807841       0.4052            1 
  19    rs58060764       0.7194            1 
  19    rs79864873       0.9193            1 
  19    rs75486107       0.3725            1 
  19    rs28730466        0.773            1 
  19   rs146589181       0.3725            1 
  19    rs58594133       0.9193            1 
  19   rs536662338       0.9152            1 
  19    rs78713134       0.9193            1 
  19    rs75322242       0.9193            1 
  19    rs45458891       0.5983            1 
  19   rs536596699       0.9193            1 
  19   rs536876932       0.9193            1 
  19   rs377754895       0.9193            1 
  19     rs7254965       0.2624            1 
  19    rs78461511       0.1794            1 
  19    rs16993415       0.7774            1 
  19   rs114962168       0.9193            1 
  19   rs138660898       0.4105            1 
  19   rs112935763       0.1794            1 
  19   rs138001663       0.2376            1 
  19   rs149504864       0.9193            1 
  19   rs113936714       0.1794            1 
  19   rs182030662       0.9523            1 
  19   rs551347678       0.1525            1 
  19    rs78820599       0.2376            1 
  19   rs115440228       0.4323            1 
  19    rs77825094         0.95            1 
  19   rs115138899       0.9521            1 
  19     rs7508545       0.5898            1 
  19   rs369191621       0.5898            1 
  19   rs373448497       0.5898            1 
  19   rs376099573       0.9223            1 
  19   rs370457836       0.9223            1 
  19   rs371263179       0.7143            1 
  19   rs374194063       0.7143            1 
  19   rs374865096       0.3966            1 
  19    rs78528491       0.4239            1 
  19    rs16993416       0.2376            1 
  19    rs60930048       0.1794            1 
  19    rs80349943       0.3835            1 
  19   rs116179615       0.9521            1 
  19     rs1368451        0.356            1 
  19    rs75504122       0.9193            1 
  19    rs76769540       0.9193            1 
  19    rs75463840       0.9193            1 
  19   rs113787639       0.7411            1 
  19   rs556279684       0.9193            1 
  19   rs541999011       0.9193            1 
  19     rs8111078        0.196            1 
  19     rs8111212       0.9456            1 
  19     rs8100778       0.3089            1 
  19    rs61707093       0.9193            1 
  19     rs8100757       0.9193            1 
  19     rs8101237       0.3078            1 
  19    rs73923463        0.453            1 
  19   rs112992828       0.4674            1 
  19     rs7251281       0.2397            1 
  19    rs58628974       0.7621            1 
  19    rs78959039       0.1062            1 
  19   rs149047047        0.453            1 
  19    rs79473638         0.95            1 
  19   rs113309896       0.3547            1 
  19    rs75046347       0.1794            1 
  19     rs8108969       0.3004            1 
  19     rs8109924       0.7621            1 
  19     rs6510879       0.1794            1 
  19     rs8109303       0.7621            1 
  19   rs141233561       0.7621            1 
  19    rs77435012       0.1062            1 
  19   rs112095212       0.1794            1 
  19      rs972856       0.5419            1 
  19    rs16993426       0.3004            1 
  19    rs80284985       0.7621            1 
  19    rs16993428       0.3004            1 
  19   rs111843531       0.1794            1 
  19    rs58986943       0.3725            1 
  19     rs7257261       0.7627            1 
  19    rs61386619       0.3725            1 
  19    rs60836698       0.3004            1 
  19    rs56654001       0.3004            1 
  19   rs150683826       0.7621            1 
  19    rs16993432       0.3004            1 
  19    rs79405277       0.3004            1 
  19    rs75120693       0.2397            1 
  19    rs16993434       0.3004            1 
  19   rs148591394       0.3725            1 
  19   rs113371468       0.3004            1 
  19   rs113425090        0.801            1 
  19   rs112997455        0.801            1 
  19    rs16993435       0.3004            1 
  19    rs16993437       0.1794            1 
  19    rs74544396        0.801            1 
  19   rs115398918       0.3725            1 
  19    rs77295395       0.5796            1 
  19    rs61482961       0.3725            1 
  19    rs57447338       0.5521            1 
  19   rs111381433       0.7627            1 
  19   rs115267943       0.1062            1 
  19    rs78963167       0.5521            1 
  19    rs76445144       0.5521            1 
  19    rs79777071       0.5521            1 
  19    rs79375156       0.5521            1 
  19    rs11881665       0.8998            1 
  19    rs77176379       0.5521            1 
  19    rs80031577       0.5572            1 
  19    rs55908734       0.8998            1 
  19    rs76446298       0.5521            1 
  19    rs79880787        0.453            1 
  19   rs111675372       0.5521            1 
  19    rs59044755       0.5521            1 
  19    rs58862367       0.5572            1 
  19    rs16993442       0.5521            1 
  19   rs144006003       0.3835            1 
  19   rs535716280         0.95            1 
  19   rs146342042       0.5521            1 
  19    rs75565859       0.5521            1 
  19    rs71172796       0.9712            1 
  19    rs76504596       0.7627            1 
  19   rs112380849       0.8042            1 
  19    rs77217365       0.8135            1 
  19    rs16993447       0.5521            1 
  19   rs113123404       0.5609            1 
  19     rs3810456       0.5609            1 
  19    rs17851957       0.5521            1 
  19    rs80027477       0.8135            1 
  19    rs78572778       0.1062            1 
  19    rs16993450         0.95            1 
  19    rs76167153       0.8042            1 
  19   rs114394502       0.5609            1 
  19   rs112594191       0.5521            1 
  19   rs114219540       0.1062            1 
  19    rs60170449       0.8042            1 
  19    rs75703388       0.5534            1 
  19   rs146001786       0.5534            1 
  19    rs76187731       0.5521            1 
  19    rs16993452       0.5521            1 
  19    rs78878777       0.5534            1 
  19    rs11377799       0.9907            1 
  19   rs111917603       0.5521            1 
  19    rs74663027         0.95            1 
  19    rs61222543       0.8042            1 
  19    rs77535622       0.5534            1 
  19    rs76261530       0.5534            1 
  19    rs75667384       0.8042            1 
  19    rs78885347       0.8042            1 
  19   rs115526744       0.5534            1 
  19   rs114555853       0.5534            1 
  19   rs201120328       0.5534            1 
  19   rs111276078       0.5521            1 
  19   rs140469583       0.5534            1 
  19   rs112723621       0.5521            1 
  19    rs75058453       0.5521            1 
  19    rs16993453       0.5521            1 
  19    rs17851959       0.8135            1 
  19    rs17851960       0.8135            1 
  19    rs17856650       0.5521            1 
  19    rs17856651       0.5521            1 
  19    rs57960650       0.5521            1 
  19    rs74772151       0.6568            1 
  19    rs78503480       0.5521            1 
  19    rs77545251       0.8042            1 
  19    rs76448953       0.5521            1 
  19    rs77967612       0.8042            1 
  19    rs76207373       0.5521            1 
  19   rs113814522       0.5521            1 
  19   rs113013806         0.95            1 
  19    rs75291791       0.3004            1 
  19     rs2860162       0.7627            1 
  19    rs78920565       0.9831            1 
  19    rs76295794       0.9831            1 
  19    rs78252113       0.7627            1 
  19    rs75351061       0.9831            1 
  19    rs74550808       0.9831            1 
  19    rs80058250       0.9831            1 
  19    rs78765140       0.1062            1 
  19    rs75487388        0.789            1 
  19   rs111858148        0.894            1 
  19   rs201729490       0.8192            1 
  19   rs112045564        0.913            1 
  19   rs145012715       0.3725            1 
  19    rs74810484        0.913            1 
  19   rs111500942        0.913            1 
  19   rs113516658        0.913            1 
  19    rs16993455        0.913            1 
  19    rs75925971        0.913            1 
  19    rs35521854        0.913            1 
  19    rs72157010       0.7746            1 
  19    rs34836033       0.7154            1 
  19    rs59390131       0.7711            1 
  19   rs113217615       0.2992            1 
  19    rs57305397       0.7906            1 
  19    rs11550632       0.7711            1 
  19   rs111330059       0.7711            1 
  19    rs78815834       0.7906            1 
  19   rs112848602       0.7711            1 
  19   rs116308091       0.7711            1 
  19    rs59853771       0.7906            1 
  19   rs115668613       0.2992            1 
  19    rs61071082       0.7711            1 
  19    rs61349928       0.3725            1 
  19    rs16993457       0.7711            1 
  19    rs16993458       0.7711            1 
  19    rs78046645       0.7711            1 
  19     rs2278424       0.7711            1 
  19    rs16993465       0.7711            1 
  19    rs16993468       0.7711            1 
  19    rs16993471       0.7711            1 
  19     rs2278425       0.7711            1 
  19      rs871519       0.7711            1 
  19      rs871520       0.7711            1 
  19   rs201723121       0.6722            1 
  19     rs2335630       0.7711            1 
  19     rs1106127       0.7711            1 
  19     rs1106126       0.7711            1 
  19    rs77302078       0.7906            1 
  19   rs115144098       0.3835            1 
  19     rs7507519       0.7711            1 
  19    rs74827851       0.7711            1 
  19    rs58763425       0.7438            1 
  19   rs112017224       0.7711            1 
  19    rs78786488       0.7711            1 
  19    rs74361048       0.7711            1 
  19    rs77076897       0.7711            1 
  19    rs80253048       0.7711            1 
  19    rs76219672       0.7711            1 
  19    rs77561680       0.7711            1 
  19    rs77871521       0.7711            1 
  19   rs139209980       0.9521            1 
  19    rs60753171       0.7512            1 
  19   rs113455915       0.7711            1 
  19   rs113220617       0.7711            1 
  19    rs74506940        0.453            1 
  19   rs146829615       0.7711            1 
  19   rs373086944       0.9793            1 
  19   rs113279668       0.7711            1 
  19    rs76717653       0.7711            1 
  19   rs116838462       0.3725            1 
  19    rs16993484       0.7711            1 
  19    rs16993485       0.7711            1 
  19   rs138751440       0.9598            1 
  19   rs149289785       0.9598            1 
  19   rs573031616       0.7711            1 
  19   rs545117903       0.7906            1 
  19   rs546106520       0.7711            1 
  19   rs190068273       0.7906            1 
  19   rs181609336         0.95            1 
  19   rs113639887       0.7711            1 
  19    rs62108665       0.5419            1 
  19   rs141790353       0.7711            1 
  19   rs184804298       0.3725            1 
  19   rs185185746       0.1062            1 
  19   rs112373427       0.7711            1 
  19     rs9676427       0.7906            1 
  19     rs9676603       0.6907            1 
  19   rs112748429         0.95            1 
  19   rs111874628         0.95            1 
  19     rs8101331       0.7711            1 
  19   rs143389170       0.7906            1 
  19   rs147965454       0.7906            1 
  19     rs8104166       0.7711            1 
  19     rs8107780       0.7711            1 
  19   rs138702586         0.95            1 
  19    rs11394474       0.7711            1 
  19   rs113192111       0.7711            1 
  19    rs80130080       0.3725            1 
  19     rs8104855         0.95            1 
  19    rs78817552       0.3725            1 
  19     rs8104988       0.7711            1 
  19   rs114930194       0.7906            1 
  19   rs111399908         0.95            1 
  19    rs74558719       0.7711            1 
  19     rs8108353       0.7711            1 
  19   rs116746536       0.7906            1 
  19   rs113825545       0.7711            1 
  19   rs111528027       0.7711            1 
  19   rs113187952       0.7711            1 
  19   rs534371614       0.1648            1 
  19   rs112857043       0.7711            1 
  19    rs79713058       0.7711            1 
  19   rs114351279       0.7906            1 
  19    rs77926240       0.7906            1 
  19   rs115440210       0.7906            1 
  19   rs114281951       0.3835            1 
  19    rs16989886       0.8141            1 
  19    rs77051078       0.7906            1 
  19   rs112467798         0.95            1 
  19   rs146301363       0.3725            1 
  19   rs554544561       0.7906            1 
  19   rs112285185       0.7711            1 
  19   rs573854295       0.7906            1 
  19    rs16989890       0.8345            1 
  19    rs78593317       0.7711            1 
  19   rs114040522       0.7906            1 
  19   rs146307515       0.7906            1 
  19   rs148521637       0.7906            1 
  19    rs12460676       0.9856            1 
  19   rs115067265       0.7906            1 
  19   rs116198389       0.6982            1 
  19   rs115021674       0.6982            1 
  19   rs191306508       0.2397            1 
  19     rs1975154       0.1562            1 
  19     rs1975155        0.151            1 
  19   rs112735650       0.9205            1 
  19     rs1975156        0.951            1 
  19   rs188246260       0.6926            1 
  19     rs1975157       0.3943            1 
  19     rs1975158       0.9708            1 
  19   rs566688497       0.4752            1 
  19   rs180694832       0.6161            1 
  19     rs1975159       0.7542            1 
  19   rs572642593       0.1987            1 
  19   rs141854129       0.5583            1 
  19    rs57018641       0.8269            1 
  19   rs113509666        0.667            1 
  19    rs77804286       0.6684            1 
  19    rs78666638       0.5488            1 
  19    rs17271931       0.6902            1 
  19    rs16993488       0.5009            1 
  19   rs114192833       0.4752            1 
  19     rs8112571       0.5009            1 
  19     rs8113611       0.5009            1 
  19     rs4807845       0.5009            1 
  19   rs527545300       0.9098            1 
  19   rs149295826       0.5106            1 
  19   rs112732413       0.5963            1 
  19    rs11878309       0.5009            1 
  19     rs2335629       0.5009            1 
  19    rs80007334       0.6099            1 
  19   rs200118228       0.9168            1 
  19   rs144734970       0.5723            1 
  19     rs4807846       0.6234            1 
  19    rs76404092       0.6363            1 
  19     rs1465699       0.9104            1 
  19   rs114222421       0.3988            1 
  19     rs4807848       0.4796            1 
  19    rs10425093       0.0263            1 
  19    rs79264940       0.4524            1 
  19    rs10406443       0.0263            1 
  19    rs17468222       0.1806            1 
  19   rs117153603       0.3325            1 
  19   rs113853092       0.9241            1 
  19    rs10407672        0.152            1 
  19   rs112758650       0.4524            1 
  19   rs150933933     0.005699            1 
  19   rs149113859       0.3758            1 
  19    rs76411198       0.5293            1 
  19    rs10413643     0.007399            1 
  19   rs527945843       0.9067            1 
  19    rs10421788       0.1659            1 
  19     rs5826921     0.005799            1 
  19     rs7256282       0.1456            1 
  19    rs10421603       0.5293            1 
  19    rs11085164       0.9459            1 
  19   rs114406449       0.8244            1 
  19   rs558549170       0.5293            1 
  19    rs11553930       0.4274            1 
  19     rs3833294       0.6393            1 
  19    rs11669692       0.7641            1 
  19     rs4807849       0.1707            1 
  19    rs58121503       0.4135            1 
  19     rs3787073       0.5682            1 
  19   rs148973637       0.7727            1 
  19    rs76163874       0.3442            1 
  19   rs147564437       0.1531            1 
  19   rs114854496       0.7727            1 
  19   rs115185572       0.3134            1 
  19     rs2233192       0.3331            1 
  19   rs116618915       0.5394            1 
  19   rs114300350       0.3739            1 
  19   rs114927457       0.3739            1 
  19   rs114099198      0.06599            1 
  19    rs77869671       0.2708            1 
  19    rs58637222       0.2142            1 
  19    rs13346047       0.9139            1 
  19    rs73555966       0.3331            1 
  19   rs116714918       0.2213            1 
  19     rs3787070       0.9139            1 
  19     rs3787069       0.1219            1 
  19     rs2233191       0.3331            1 
  19    rs78473740       0.1198            1 
  19    rs55817395       0.3331            1 
  19     rs3787067        0.338            1 
  19     rs3787066       0.5004            1 
  19    rs10415151      0.07159            1 
  19    rs77170391       0.2674            1 
  19    rs62108673       0.6818            1 
  19    rs35255991      0.07659            1 
  19    rs12980100       0.1531            1 
  19    rs59941129       0.3331            1 
  19    rs12980282       0.5004            1 
  19    rs56787791       0.2142            1 
  19    rs59675107       0.3331            1 
  19    rs75883363       0.1491            1 
  19     rs8106567       0.3331            1 
  19     rs4807064       0.1671            1 
  19   rs111345878       0.7727            1 
  19     rs4807065       0.1671            1 
  19   rs115386585       0.7727            1 
  19   rs114640829       0.1491            1 
  19    rs74677083       0.1491            1 
  19    rs73555973       0.4969            1 
  19    rs76410220      0.06599            1 
  19    rs73555975       0.4969            1 
  19    rs56090725       0.3331            1 
  19    rs58921874       0.6669            1 
  19    rs57546416       0.6421            1 
  19    rs78598969       0.7727            1 
  19   rs115310879       0.1491            1 
  19    rs10414187        0.122            1 
  19    rs11667671       0.1671            1 
  19    rs11673505       0.3498            1 
  19     rs3787062        0.122            1 
  19    rs12978261       0.1671            1 
  19     rs3787061       0.5004            1 
  19    rs13382158       0.3284            1 
  19    rs12462141       0.9459            1 
  19     rs2288890       0.3496            1 
  19     rs7250380       0.3709            1 
  19     rs2233188      0.09159            1 
  19     rs2233186       0.3331            1 
  19     rs2233185       0.5004            1 
  19     rs3787059       0.1671            1 
  19    rs10402403       0.1619            1 
  19   rs149360309       0.7727            1 
  19    rs76135170       0.3331            1 
  19    rs16993498       0.5004            1 
  19    rs62108700       0.9459            1 
  19    rs12710084        0.122            1 
  19    rs13343298      0.09159            1 
  19     rs2335626       0.3496            1 
  19    rs11085165       0.4731            1 
  19    rs16993501        0.177            1 
  19     rs3787058        0.122            1 
  19     rs8103010       0.3331            1 
  19     rs3837998       0.7478            1 
  19   rs116348910       0.1491            1 
  19    rs11668210       0.3167            1 
  19     rs8111706        0.122            1 
  19   rs115144574       0.7727            1 
  19    rs10405572       0.1491            1 
  19    rs77414006       0.1531            1 
  19    rs28630864       0.1491            1 
  19     rs4807852       0.5004            1 
  19    rs28472921       0.1491            1 
  19     rs1865061        0.163            1 
  19    rs71941306       0.0311            1 
  19   rs199737432       0.5396            1 
  19    rs10588264       0.3331            1 
  19    rs76513798      0.09159            1 
  19    rs75975430      0.09159            1 
  19    rs73920615       0.3331            1 
  19    rs10404571      0.09159            1 
  19    rs11448298       0.5004            1 
  19    rs11448299       0.5004            1 
  19   rs115397388       0.3158            1 
  19    rs75795770       0.1531            1 
  19    rs73555994       0.3331            1 
  19    rs74725466       0.0002            1 
  19     rs3787056       0.2351            1 
  19    rs79973215       0.3158            1 
  19    rs11445393        0.122            1 
  19     rs7255444       0.5004            1 
  19    rs75342878        0.047            1 
  19     rs4807069        0.687            1 
  19     rs4807070        0.172            1 
  19    rs71172798       0.2351            1 
  19     rs9676474       0.2351            1 
  19    rs71172799       0.2351            1 
  19    rs11085166       0.2351            1 
  19    rs73555996       0.3331            1 
  19    rs10414026       0.3627            1 
  19    rs11672124         0.63            1 
  19    rs75228027       0.5857            1 
  19     rs4807071       0.9459            1 
  19    rs73555997       0.3331            1 
  19    rs73920621       0.3331            1 
  19      rs952235       0.4131            1 
  19    rs75726088       0.1491            1 
  19    rs79321491       0.7727            1 
  19   rs142736560        0.456            1 
  19   rs143085211       0.4555            1 
  19    rs77353826      0.08299            1 
  19   rs115578073       0.7727            1 
  19    rs61572044       0.1669            1 
  19     rs7250781       0.3331            1 
  19     rs7249425       0.7507            1 
  19    rs73556000       0.5793            1 
  19    rs11307954       0.3709            1 
  19    rs10414303       0.1491            1 
  19    rs12150871       0.3413            1 
  19    rs12150936         0.63            1 
  19    rs12151133         0.63            1 
  19   rs145191620       0.1491            1 
  19   rs148727608       0.1669            1 
  19   rs142324633       0.1491            1 
  19    rs12710085       0.3709            1 
  19    rs73556002       0.7507            1 
  19    rs10407833       0.1491            1 
  19    rs13382119       0.3709            1 
  19    rs73557904       0.3331            1 
  19      rs954761      0.08529            1 
  19   rs540607409       0.3252            1 
  19   rs376990145       0.4794            1 
  19    rs56014824       0.3331            1 
  19    rs55965692       0.3331            1 
  19    rs80326600       0.2606            1 
  19    rs35763390       0.3709            1 
  19    rs34616406         0.63            1 
  19    rs35846864       0.6993            1 
  19    rs34406905         0.63            1 
  19    rs10404282       0.1491            1 
  19    rs10412736       0.1491            1 
  19   rs191354398       0.5857            1 
  19    rs10418789       0.1491            1 
  19   rs114579139       0.7727            1 
  19     rs4807854       0.9459            1 
  19    rs10412164       0.1491            1 
  19    rs10412417       0.3413            1 
  19    rs73557908       0.3331            1 
  19   rs116785610       0.5857            1 
  19   rs114895735       0.7727            1 
  19    rs10404928       0.1491            1 
  19    rs10403521       0.3413            1 
  19    rs11666266       0.3709            1 
  19     rs4807856       0.1999            1 
  19   rs116258890       0.1491            1 
  19   rs114735679       0.1491            1 
  19     rs4807857       0.6559            1 
  19   rs556152203       0.8391            1 
  19     rs3787054      0.09789            1 
  19   rs115321934       0.5857            1 
  19   rs116565827       0.5857            1 
  19     rs2227261       0.3615            1 
  19     rs1865062       0.1491            1 
  19    rs73557971       0.3331            1 
  19     rs7258356       0.3234            1 
  19    rs61349587       0.4969            1 
  19   rs146950743       0.1491            1 
  19   rs201284176       0.5857            1 
  19   rs142281506       0.8534            1 
  19     rs5826925       0.8905            1 
  19   rs114907000       0.2055            1 
  19    rs34890541       0.9459            1 
  19   rs148748105       0.1491            1 
  19    rs35564420       0.3709            1 
  19    rs12979828       0.3627            1 
  19    rs10402968        0.122            1 
  19    rs34411333       0.8726            1 
  19   rs114767652       0.7727            1 
  19    rs10404353       0.1491            1 
  19    rs10405167        0.299            1 
  19     rs8099971        0.122            1 
  19     rs8103443       0.3331            1 
  19     rs1560694       0.2342            1 
  19    rs35691704       0.3709            1 
  19    rs56132639       0.2434            1 
  19    rs79668571      0.06969            1 
  19     rs3787053        0.122            1 
  19    rs76176043       0.2708            1 
  19     rs8104540       0.3709            1 
  19     rs8103614       0.3709            1 
  19     rs2233181       0.9459            1 
  19   rs114726199       0.7727            1 
  19    rs60158934       0.2718            1 
  19    rs10407907       0.8442            1 
  19    rs11673545       0.3709            1 
  19     rs9916953       0.1491            1 
  19   rs115802879       0.3134            1 
  19   rs114426250       0.5857            1 
  19     rs7258848       0.8172            1 
  19     rs7246943       0.9991            1 
  19     rs4807858       0.2544            1 
  19    rs62106563       0.4274            1 
  19    rs62106564       0.8031            1 
  19     rs8106182       0.2381            1 
  19   rs112758849       0.1491            1 
  19      rs892058       0.8169            1 
  19      rs892059       0.3627            1 
  19      rs892060       0.4274            1 
  19    rs10425549         0.33            1 
  19      rs892061       0.8169            1 
  19     rs6510880       0.4274            1 
  19   rs139228034       0.0002            1 
  19   rs115581057       0.5857            1 
  19    rs76606052      0.06459            1 
  19    rs67629164       0.5623            1 
  19    rs10221527       0.6403            1 
  19     rs9304931       0.0035            1 
  19   rs185464242       0.9451            1 
  19   rs568724164       0.3134            1 
  19    rs62106609         0.62            1 
  19    rs72980165       0.6549            1 
  19     rs7259402       0.0487            1 
  19   rs113202071       0.3218            1 
  19   rs115001942       0.6243            1 
  19    rs56271545       0.8698            1 
  19    rs61433643       0.3218            1 
  19    rs59674226       0.3218            1 
  19    rs75906229       0.3218            1 
  19    rs76937622       0.3218            1 
  19    rs11881034       0.9865            1 
  19    rs77896245       0.3218            1 
  19    rs58389022       0.3218            1 
  19    rs60740603       0.3218            1 
  19    rs57673269       0.3218            1 
  19    rs59685037       0.2044            1 
  19    rs60510180       0.3218            1 
  19    rs57051856       0.3218            1 
  19    rs60672655       0.3218            1 
  19    rs78306771       0.3218            1 
  19     rs7252569       0.7318            1 
  19    rs74480537       0.3218            1 
  19    rs62106611       0.2987            1 
  19    rs62106612       0.2987            1 
  19   rs145958414       0.3218            1 
  19    rs55687961       0.8698            1 
  19   rs149284797       0.3218            1 
  19    rs62106614       0.2987            1 
  19   rs148465822       0.3218            1 
  19    rs61315207       0.3218            1 
  19    rs58791570       0.3218            1 
  19    rs57554985       0.3218            1 
  19    rs78285147       0.3218            1 
  19    rs75623738       0.3218            1 
  19    rs80199148       0.3218            1 
  19   rs111657770       0.2987            1 
  19   rs150442126       0.0487            1 
  19    rs76574478       0.3218            1 
  19    rs11286301       0.1448            1 
  19    rs75365495       0.3218            1 
  19    rs79876197       0.3218            1 
  19   rs140322474       0.1128            1 
  19   rs566658748       0.8565            1 
  19     rs8107391       0.3218            1 
  19     rs8107518       0.3218            1 
  19     rs8107615       0.3218            1 
  19    rs11880568       0.2201            1 
  19   rs116224790       0.2793            1 
  19    rs76793200       0.3218            1 
  19     rs8182602       0.3218            1 
  19     rs8182605       0.3218            1 
  19   rs112319916       0.9054            1 
  19    rs11883030       0.2987            1 
  19     rs8182603       0.3218            1 
  19     rs8182458       0.3218            1 
  19    rs11883051         0.62            1 
  19   rs144182425       0.3218            1 
  19     rs8182608       0.3218            1 
  19     rs8100878       0.2987            1 
  19     rs8100859       0.3218            1 
  19     rs8182466       0.3218            1 
  19    rs55914652       0.2987            1 
  19   rs112637153       0.2987            1 
  19   rs111860102       0.4445            1 
  19     rs8101709       0.2987            1 
  19    rs77378202       0.3218            1 
  19     rs7408159       0.2201            1 
  19    rs61572493       0.5834            1 
  19     rs7408584       0.2201            1 
  19    rs78923521       0.3218            1 
  19    rs79117896       0.3218            1 
  19    rs79809146       0.3218            1 
  19    rs73920635       0.5834            1 
  19    rs77048734       0.3218            1 
  19    rs75873778       0.3218            1 
  19     rs7251005       0.8698            1 
  19     rs7251448       0.2987            1 
  19    rs75518248       0.3218            1 
  19     rs6510881       0.2987            1 
  19     rs6510882       0.8698            1 
  19    rs76369673       0.3218            1 
  19     rs7253732       0.9054            1 
  19    rs74761806       0.3218            1 
  19     rs7254136       0.8698            1 
  19    rs28826689       0.6243            1 
  19     rs8108233       0.3218            1 
  19     rs8109041       0.3218            1 
  19     rs8109289       0.3218            1 
  19     rs8109671       0.3218            1 
  19     rs6417193       0.2987            1 
  19    rs60373668       0.2981            1 
  19     rs6510883       0.5009            1 
  19     rs8113160       0.3218            1 
  19   rs551756105        0.317            1 
  19   rs140077567       0.5834            1 
  19     rs8113097       0.3218            1 
  19    rs75234548       0.2981            1 
  19     rs8112505       0.3218            1 
  19     rs6510884       0.2987            1 
  19     rs6510885       0.2987            1 
  19     rs6510886       0.2987            1 
  19    rs56893263       0.2981            1 
  19   rs115630322       0.0487            1 
  19    rs78420735       0.3218            1 
  19    rs10409740       0.7318            1 
  19    rs61350505       0.3218            1 
  19    rs60693247       0.3218            1 
  19     rs6510887       0.2987            1 
  19   rs141814291       0.6243            1 
  19    rs75522212       0.3218            1 
  19   rs140043517       0.3218            1 
  19   rs143677015       0.3218            1 
  19     rs8100080       0.2987            1 
  19   rs139343576       0.6893            1 
  19   rs150039788       0.5834            1 
  19     rs8100560       0.3218            1 
  19     rs8113335       0.3218            1 
  19   rs147257271       0.3218            1 
  19     rs8102464       0.3218            1 
  19    rs74770610       0.3218            1 
  19     rs7249515       0.3218            1 
  19     rs4807859       0.2987            1 
  19    rs73920636       0.6474            1 
  19     rs8104293       0.6644            1 
  19     rs8107572       0.2981            1 
  19    rs57858796       0.8256            1 
  19     rs8111413       0.2987            1 
  19    rs11880688       0.1521            1 
  19    rs78787734       0.2086            1 
  19   rs140371793       0.6933            1 
  19    rs11085168       0.8662            1 
  19    rs12979430         0.62            1 
  19    rs12609261         0.62            1 
  19    rs12609263         0.62            1 
  19     rs6510888       0.8662            1 
  19   rs141909129       0.0487            1 
  19     rs7255153       0.2517            1 
  19   rs112112241       0.2628            1 
  19   rs113380725       0.1128            1 
  19    rs71174905        0.536            1 
  19   rs114771471       0.2981            1 
  19     rs4807860       0.7637            1 
  19   rs111248127       0.4045            1 
  19     rs4807076        0.656            1 
  19   rs146744192       0.9204            1 
  19   rs111628433       0.7553            1 
  19    rs10419276       0.9079            1 
  19   rs202211958       0.6642            1 
  19    rs78349265       0.9337            1 
  19    rs58843154       0.7347            1 
  19    rs55975667       0.9337            1 
  19    rs77453866       0.9878            1 
  19    rs11085169       0.8085            1 
  19    rs57665086       0.9337            1 
  19    rs60418422       0.9139            1 
  19    rs58360930       0.9833            1 
  19    rs59193589       0.8271            1 
  19   rs113472278       0.9645            1 
  19    rs55802722       0.8271            1 
  19    rs75367033       0.9878            1 
  19    rs61362954       0.6893            1 
  19   rs201096888       0.6078            1 
  19   rs558783704       0.9364            1 
  19    rs11671543       0.9218            1 
  19    rs74377821       0.8271            1 
  19   rs148394273       0.9878            1 
  19   rs112894867       0.8271            1 
  19    rs80001883       0.4422            1 
  19    rs11671329       0.4996            1 
  19   rs150524077       0.9645            1 
  19   rs113652494       0.9364            1 
  19   rs112341270       0.6201            1 
  19    rs78913099       0.9833            1 
  19    rs77475646       0.8282            1 
  19    rs56952880       0.3696            1 
  19     rs7507334       0.6895            1 
  19    rs61028670       0.9878            1 
  19   rs537291756       0.3597            1 
  19   rs115155056       0.9878            1 
  19   rs147070392       0.4779            1 
  19    rs12971818       0.8264            1 
  19   rs144010883        0.894            1 
  19   rs113833237        0.802            1 
  19   rs112877596        0.802            1 
  19   rs114038042       0.3691            1 
  19    rs60022769       0.8373            1 
  19    rs11882316       0.6895            1 
  19    rs55633684       0.8373            1 
  19    rs76863491       0.6315            1 
  19   rs116821880       0.9878            1 
  19     rs4807078       0.9248            1 
  19    rs75282451       0.6243            1 
  19   rs574069910       0.9645            1 
  19    rs78545474       0.1888            1 
  19    rs75912367       0.1888            1 
  19    rs78916562         0.89            1 
  19   rs111581485       0.9645            1 
  19    rs78794494       0.9878            1 
  19     rs8111170       0.8264            1 
  19    rs12609659       0.6895            1 
  19     rs4807863       0.9403            1 
  19    rs73559815       0.5239            1 
  19    rs75161094       0.0487            1 
  19    rs74856711       0.7341            1 
  19    rs76486431       0.7341            1 
  19   rs143347399       0.8202            1 
  19   rs150490369       0.9833            1 
  19   rs368756737       0.9936            1 
  19   rs528062128        0.609            1 
  19     rs7258219       0.6545            1 
  19   rs112063451       0.4679            1 
  19   rs111290390       0.9645            1 
  19    rs28666483       0.6545            1 
  19   rs147855143       0.0487            1 
  19   rs113243461       0.2103            1 
  19   rs190829820       0.0487            1 
  19   rs111475590       0.4983            1 
  19   rs114414737       0.3691            1 
  19   rs150231717       0.3691            1 
  19   rs554733441       0.6187            1 
  19    rs28423680      0.08119            1 
  19      rs872664       0.0118            1 
  19   rs111968068       0.3654            1 
  19   rs113141408        0.686            1 
  19    rs75860938       0.4495            1 
  19    rs75505945       0.4444            1 
  19    rs28439327       0.8326            1 
  19    rs10415206       0.3419            1 
  19    rs58933546       0.2941            1 
  19    rs10417350       0.9478            1 
  19    rs58077986       0.7527            1 
  19   rs114205023       0.2941            1 
  19     rs9304932        0.715            1 
  19   rs187466049       0.2941            1 
  19     rs8110869       0.6236            1 
  19    rs62106618      0.05719            1 
  19    rs79751675       0.8742            1 
  19     rs8111173        0.362            1 
  19    rs74486363       0.8742            1 
  19   rs184796519       0.3216            1 
  19     rs8111945       0.4477            1 
  19   rs189144463        0.993            1 
  19     rs8110641       0.4477            1 
  19   rs192303669       0.8742            1 
  19    rs35414377       0.1741            1 
  19   rs143065872        0.993            1 
  19   rs148221540       0.8742            1 
  19    rs58245471       0.1741            1 
  19   rs142785077       0.8742            1 
  19     rs6510889       0.4168            1 
  19   rs572240648        0.021            1 
  19     rs8103977       0.1741            1 
  19     rs8113765       0.1741            1 
  19   rs143541094       0.9606            1 
  19    rs72981983       0.9306            1 
  19   rs147228142       0.8779            1 
  19     rs8103421       0.6598            1 
  19   rs112002107       0.2941            1 
  19     rs7251425        0.715            1 
  19   rs543208174       0.3642            1 
  19   rs150090960       0.5955            1 
  19    rs11880001       0.8742            1 
  19    rs35449397       0.9178            1 
  19   rs144112766       0.4896            1 
  19     rs4608434       0.3564            1 
  19   rs115238312       0.7612            1 
  19   rs142834025       0.5293            1 
  19   rs113863570       0.3564            1 
  19   rs116223761        0.993            1 
  19   rs565734549       0.8083            1 
  19   rs115573426       0.5293            1 
  19   rs141162420       0.8742            1 
  19   rs146948442       0.8088            1 
  19    rs77250342       0.2368            1 
  19     rs7260240       0.2368            1 
  19     rs7249662       0.7537            1 
  19    rs10411090       0.2368            1 
  19    rs60433440       0.5293            1 
  19     rs8107289       0.7743            1 
  19   rs114730885       0.8088            1 
  19   rs527685260       0.8088            1 
  19     rs8107517        0.756            1 
  19   rs141491256       0.8088            1 
  19     rs7359888        0.993            1 
  19   rs564001233       0.8088            1 
  19    rs10418702       0.2368            1 
  19    rs74328092       0.8088            1 
  19     rs1982082       0.7743            1 
  19   rs115421803       0.8088            1 
  19    rs10425261       0.9436            1 
  19    rs10426063       0.2849            1 
  19   rs574273528       0.1938            1 
  19   rs113752471        0.711            1 
  19   rs111847885        0.865            1 
  19   rs111687809       0.1756            1 
  19   rs143102707       0.1024            1 
  19    rs10426237       0.5514            1 
  19   rs191066445      0.07819            1 
  19    rs10426241       0.8408            1 
  19    rs10424165       0.4776            1 
  19    rs12984711       0.6998            1 
  19    rs12982819       0.4184            1 
  19    rs10406674       0.6572            1 
  19    rs10406401       0.6719            1 
  19    rs62106619       0.2756            1 
  19   rs113255096       0.2522            1 
  19    rs10221470        0.132            1 
  19    rs73559832       0.1571            1 
  19   rs542051633       0.5689            1 
  19    rs78917808       0.1212            1 
  19    rs77901925     0.009099            1 
  19    rs73559835       0.2522            1 
  19     rs8105909       0.2522            1 
  19     rs8104835       0.2522            1 
  19    rs79888284       0.9973            1 
  19   rs112959873       0.1515            1 
  19   rs112906164       0.8237            1 
  19   rs186090279       0.1515            1 
  19   rs111316196       0.3656            1 
  19   rs112682297       0.4585            1 
  19   rs112451388       0.3656            1 
  19    rs73559841       0.3656            1 
  19    rs28534031       0.4825            1 
  19    rs57253260       0.4585            1 
  19    rs28633905       0.3656            1 
  19   rs140198063       0.1515            1 
  19   rs111372085       0.3656            1 
  19   rs111972381       0.4825            1 
  19    rs79269965       0.4825            1 
  19   rs111740770       0.3656            1 
  19   rs147106419       0.1368            1 
  19    rs79327382       0.9973            1 
  19    rs73559852       0.3656            1 
  19   rs112465619       0.3656            1 
  19   rs528660105       0.8437            1 
  19    rs28635352       0.3656            1 
  19    rs28554469       0.4825            1 
  19    rs10419046       0.6385            1 
  19    rs10424876       0.9414            1 
  19    rs10425065       0.9414            1 
  19    rs10417217       0.9414            1 
  19    rs10417642       0.9414            1 
  19    rs11881739       0.9973            1 
  19    esv3643551       0.1972            1 
  19    rs10411863        0.506            1 
  19    rs75749835       0.9414            1 
  19   rs140598124       0.9973            1 
  19   rs560393300       0.7986            1 
  19   rs111393071       0.9414            1 
  19   rs148153183       0.9414            1 
  19   rs141997037       0.4585            1 
  19   rs112788720       0.9414            1 
  19   rs112888028       0.9414            1 
  19    rs76138346       0.9414            1 
  19    rs10401233       0.9414            1 
  19    rs10426711       0.9414            1 
  19    rs10425148       0.9414            1 
  19   rs111533976       0.8644            1 
  19    rs10401136       0.9414            1 
  19    rs10407517       0.9414            1 
  19    rs58124313       0.1515            1 
  19    rs57529249       0.1515            1 
  19    rs10426320       0.9414            1 
  19   rs115810683       0.9414            1 
  19    rs75366250       0.9414            1 
  19    rs61222524       0.1972            1 
  19    rs74409011       0.6203            1 
  19    rs76964030       0.9414            1 
  19    rs78590644       0.3264            1 
  19   rs112533303       0.9414            1 
  19   rs532484138       0.9414            1 
  19    rs28583032       0.9414            1 
  19     rs8109260       0.9414            1 
  19     rs8105900       0.9414            1 
  19     rs9304933       0.5602            1 
  19     rs9304934       0.9414            1 
  19     rs9304935       0.9414            1 
  19    rs72317540       0.9414            1 
  19    rs10422919       0.9414            1 
  19    rs74525516       0.9973            1 
  19    rs10423163       0.6997            1 
  19   rs114839866       0.4729            1 
  19    rs10420744       0.9414            1 
  19   rs200112031       0.9414            1 
  19   rs540389596       0.9414            1 
  19   rs149515161       0.9826            1 
  19   rs144091601       0.9414            1 
  19   rs201191594        0.506            1 
  19   rs562376832       0.9414            1 
  19   rs140618015       0.1972            1 
  19   rs554082368       0.6492            1 
  19   rs201530155       0.9414            1 
  19   rs116640456       0.9414            1 
  19    rs62106623       0.8644            1 
  19    rs62106624       0.1515            1 
  19   rs111575349       0.9414            1 
  19   rs142854683       0.9414            1 
  19    rs12611274        0.685            1 
  19   rs141018958       0.9414            1 
  19   rs149827834       0.9414            1 
  19   rs140714645       0.4023            1 
  19   rs117059317       0.9414            1 
  19   rs111743578       0.9414            1 
  19   rs113149905       0.9414            1 
  19   rs111462135       0.9414            1 
  19    rs11878531       0.6119            1 
  19   rs545144516       0.9414            1 
  19   rs112151827       0.9414            1 
  19    rs10405313       0.9414            1 
  19   rs112269154       0.9414            1 
  19     rs8100683       0.6119            1 
  19    rs10404990       0.9414            1 
  19    rs10404992       0.9414            1 
  19    rs10411662       0.9414            1 
  19    rs10411842       0.9414            1 
  19   rs112619425       0.6725            1 
  19   rs149984431       0.6725            1 
  19    rs56030852        0.685            1 
  19    rs76811743       0.6725            1 
  19    rs78238193       0.6725            1 
  19    rs75856321       0.6725            1 
  19    rs80171561       0.9414            1 
  19    rs73559867       0.9582            1 
  19    rs10413129       0.6725            1 
  19    rs10411553       0.9414            1 
  19    rs35555561       0.9973            1 
  19   rs199592493       0.9414            1 
  19   rs143937812        0.772            1 
  19    rs74994916       0.6117            1 
  19    rs10419631       0.9414            1 
  19    rs10425427       0.9414            1 
  19    rs10418207       0.8652            1 
  19    rs10418673       0.9414            1 
  19   rs113595338       0.1368            1 
  19    rs10425767       0.9414            1 
  19   rs112648928       0.1515            1 
  19    rs10425957       0.9414            1 
  19    rs61673909       0.8644            1 
  19    rs58173536       0.1368            1 
  19    rs75596749       0.6117            1 
  19   rs190147593       0.9414            1 
  19   rs111759119       0.4624            1 
  19   rs113506835       0.4624            1 
  19   rs201822918       0.6564            1 
  19   rs115817862       0.1515            1 
  19    rs73920642        0.772            1 
  19    rs61139703       0.8644            1 
  19    rs73920643       0.6117            1 
  19    rs78839272       0.9973            1 
  19   rs113987403       0.4624            1 
  19   rs144387141       0.4624            1 
  19   rs547007282       0.0368            1 
  19    rs78327278        0.772            1 
  19    rs10409228       0.4624            1 
  19   rs146337086       0.4624            1 
  19    rs72286274       0.4785            1 
  19    rs10403160       0.4624            1 
  19    rs10401632       0.4624            1 
  19     rs6510894        0.772            1 
  19    rs10409742       0.4624            1 
  19    rs10409743       0.4624            1 
  19   rs141425143       0.4624            1 
  19     rs7248589       0.6119            1 
  19    rs62106639       0.8644            1 
  19    rs10409946       0.3819            1 
  19    rs10409998       0.4624            1 
  19    rs10410158       0.4624            1 
  19   rs534981909       0.4054            1 
  19    rs10415981       0.4624            1 
  19    rs10408495       0.6119            1 
  19   rs111944025       0.4585            1 
  19    rs28569333       0.4624            1 
  19    rs28867992       0.4624            1 
  19    rs10414762       0.4624            1 
  19    rs10417096       0.3819            1 
  19    rs59056374       0.2709            1 
  19   rs151252028       0.2389            1 
  19    rs60643382       0.1515            1 
  19    rs28421030       0.4624            1 
  19    rs10422302       0.4624            1 
  19    rs10404734       0.3819            1 
  19    rs10424705       0.4624            1 
  19   rs112472405       0.4624            1 
  19   rs111878883       0.4624            1 
  19   rs145162508       0.4624            1 
  19   rs111484454       0.4624            1 
  19   rs140837589       0.4624            1 
  19    rs76265406       0.4624            1 
  19   rs115583891       0.4624            1 
  19    rs76936678       0.4624            1 
  19    rs76684080       0.2984            1 
  19   rs143725937       0.3148            1 
  19   rs112088547       0.4624            1 
  19    rs10406284       0.4624            1 
  19    rs10413163       0.4624            1 
  19    rs77304616       0.9973            1 
  19    rs10413652       0.2389            1 
  19    rs10413874       0.2389            1 
  19    rs61354472       0.2709            1 
  19    rs28421387       0.2389            1 
  19    rs28549190       0.2389            1 
  19    rs60274021       0.3633            1 
  19   rs114786717       0.1951            1 
  19     rs8108629       0.1515            1 
  19    rs34459535       0.8644            1 
  19    rs35511200       0.8644            1 
  19     rs8112219       0.2424            1 
  19   rs549626382       0.2389            1 
  19   rs529050980       0.2389            1 
  19    rs28583203       0.3653            1 
  19    rs28613755       0.2389            1 
  19    rs10419871       0.2389            1 
  19   rs145094863       0.4023            1 
  19    rs10426968       0.2389            1 
  19    rs10407313       0.2389            1 
  19    rs10425875       0.2389            1 
  19    rs62106641       0.8644            1 
  19    rs10426099       0.3574            1 
  19   rs571015411       0.3574            1 
  19   rs540142805       0.3574            1 
  19   rs183654966       0.3574            1 
  19    rs10408010        0.772            1 
  19    rs10408229       0.2389            1 
  19    rs10408259       0.2389            1 
  19   rs201114481       0.6343            1 
  19    rs10426540       0.2389            1 
  19   rs150908589       0.2389            1 
  19    rs10426998       0.2389            1 
  19   rs141242662       0.6117            1 
  19    rs28527342       0.2389            1 
  19   rs114329712       0.4023            1 
  19    rs28892296       0.2389            1 
  19    rs73561848       0.8644            1 
  19   rs114776410       0.2389            1 
  19   rs558329743       0.9973            1 
  19   rs570319045       0.9272            1 
  19   rs144583842       0.2922            1 
  19    rs73561853       0.8644            1 
  19    rs60721536       0.9973            1 
  19    rs12104130       0.2389            1 
  19    rs12104132       0.6517            1 
  19   rs147987853       0.2389            1 
  19   rs144785603       0.2389            1 
  19    rs74804969       0.6117            1 
  19   rs139423197       0.2389            1 
  19   rs113912884       0.2424            1 
  19   rs150524616       0.2389            1 
  19   rs113109804       0.2424            1 
  19   rs145539956       0.9545            1 
  19     rs8112996       0.4888            1 
  19   rs149357173       0.1515            1 
  19    rs10404286       0.2389            1 
  19    rs10405505       0.2389            1 
  19    rs10411183       0.2389            1 
  19    rs10416737       0.2268            1 
  19    rs60249062       0.8644            1 
  19    rs10410413       0.2389            1 
  19     rs7248213       0.8644            1 
  19     rs7248336       0.9095            1 
  19    rs10411652       0.2389            1 
  19    rs10411060       0.2389            1 
  19    rs10411080       0.2389            1 
  19     rs7253194       0.2424            1 
  19   rs113539443       0.1972            1 
  19   rs114775635       0.6203            1 
  19   rs540719832      0.05669            1 
  19   rs139861158       0.2389            1 
  19   rs111397205       0.4084            1 
  19   rs374645448       0.1411            1 
  19   rs139356794       0.2389            1 
  19   rs200530452       0.8644            1 
  19   rs114238312       0.2389            1 
  19    rs62106642       0.2424            1 
  19    rs57430420       0.1368            1 
  19    rs10425830       0.2389            1 
  19     rs7246003       0.2389            1 
  19     rs7246119       0.2389            1 
  19     rs7256878       0.2389            1 
  19   rs114135238       0.4888            1 
  19    rs10426592       0.2389            1 
  19    rs10401320       0.2389            1 
  19   rs201406898        0.348            1 
  19   rs116388449       0.2389            1 
  19   rs140365648        0.772            1 
  19   rs138873278       0.2389            1 
  19   rs148933482       0.2389            1 
  19   rs112580399       0.9968            1 
  19    rs62106643       0.1515            1 
  19   rs557680420       0.4613            1 
  19   rs537404670       0.7855            1 
  19   rs112068173       0.6119            1 
  19   rs569662146        0.113            1 
  19   rs528932392        0.113            1 
  19   rs534438586        0.113            1 
  19   rs376465839       0.2933            1 
  19   rs373142857       0.2933            1 
  19   rs192495707        0.397            1 
  19   rs150491840       0.7096            1 
  19   rs188197622        0.113            1 
  19   rs578235561     0.007899            1 
  19   rs551100583       0.0253            1 
  19   rs557406319       0.0045            1 
  19   rs550370461       0.0045            1 
  19   rs113911646       0.0253            1 
  19   rs112674731       0.0253            1 
  19   rs149246226       0.2389            1 
  19   rs146201190       0.2389            1 
  19    rs58435354       0.8586            1 
  19    rs80100254       0.3713            1 
  19   rs140110902       0.2389            1 
  19    rs79426842       0.2389            1 
  19    rs12327749       0.2389            1 
  19    rs62106644       0.9545            1 
  19   rs114654769       0.2389            1 
  19    rs57725277       0.2709            1 
  19   rs552419488       0.3598            1 
  19    rs73920647       0.9973            1 
  19    rs77715954       0.2389            1 
  19    rs55898369       0.2709            1 
  19   rs145804752       0.2389            1 
  19    rs62106645       0.1515            1 
  19   rs112722258      0.08579            1 
  19    rs73561864       0.4585            1 
  19   rs556820917       0.7969            1 
  19    rs62106646       0.4764            1 
  19   rs149857333       0.9172            1 
  19   rs144578559       0.9172            1 
  19   rs559658294       0.5006            1 
  19   rs562317565       0.4723            1 
  19   rs374203821       0.9172            1 
  19     rs9630895       0.9231            1 
  19    rs75589928       0.3713            1 
  19    rs10416820       0.7897            1 
  19     rs7253024       0.4679            1 
  19    rs62106648       0.1515            1 
  19    rs62106649       0.1496            1 
  19    rs73561868       0.6467            1 
  19   rs148381379       0.2776            1 
  19     rs7255735       0.4679            1 
  19    rs72234334       0.4679            1 
  19   rs111323657       0.3601            1 
  19     rs7245514       0.4909            1 
  19    rs10425052       0.2389            1 
  19    rs77835095       0.6467            1 
  19   rs367560960       0.4582            1 
  19   rs552499372      0.06159            1 
  19     rs8113310       0.9545            1 
  19   rs145182380       0.2152            1 
  19   rs113114685       0.2748            1 
  19     rs7260547       0.2152            1 
  19    rs79332961        0.772            1 
  19   rs150348370       0.4023            1 
  19   rs112827254       0.1323            1 
  19   rs112183821        0.348            1 
  19   rs117177436       0.1515            1 
  19    rs73561877       0.2748            1 
  19    rs79676004       0.9973            1 
  19    rs58107038       0.1905            1 
  19    rs56852049       0.1496            1 
  19    rs61179535       0.1496            1 
  19    rs57329093       0.1496            1 
  19    rs61324715       0.0319            1 
  19     rs2860168       0.1515            1 
  19   rs142782981       0.6117            1 
  19    rs10420388       0.9545            1 
  19    rs10418574       0.9545            1 
  19    rs60775215       0.0499            1 
  19    rs78494599       0.1496            1 
  19   rs575350791       0.2202            1 
  19     rs8102083       0.9545            1 
  19     rs7251475       0.9545            1 
  19     rs7246979       0.3899            1 
  19     rs7251613       0.9545            1 
  19     rs1049343       0.5253            1 
  19     rs8109609       0.9545            1 
  19     rs8105756       0.5222            1 
  19    rs73563854       0.3678            1 
  19    rs73563858       0.4797            1 
  19    rs12610352       0.7897            1 
  19    rs12610441       0.9545            1 
  19    rs35830967       0.9545            1 
  19    rs34576353       0.7897            1 
  19    rs12610442       0.7897            1 
  19   rs112122321       0.5183            1 
  19   rs568260077            1            1 
  19   rs111459290       0.3678            1 
  19    rs56944804       0.3713            1 
  19     rs8107290       0.9545            1 
  19   rs138860610       0.6117            1 
  19   rs192282058       0.6117            1 
  19    rs10418298       0.2389            1 
  19   rs535508362       0.4568            1 
  19     rs4603684       0.7934            1 
  19    rs55779804       0.6652            1 
  19     rs8106856       0.9545            1 
  19   rs375528149       0.8344            1 
  19     rs8111182       0.9545            1 
  19   rs114966807       0.4023            1 
  19     rs8110939       0.3922            1 
  19     rs7246441        0.216            1 
  19    rs79609054       0.4023            1 
  19    rs61003547       0.8543            1 
  19    rs10421175       0.9545            1 
  19     rs2304198       0.9545            1 
  19    rs10402574       0.4238            1 
  19    rs73563871       0.4969            1 
  19      rs869918       0.5947            1 
  19   rs200942215       0.9973            1 
  19    rs10408708       0.8062            1 
  19    rs10416892        0.772            1 
  19   rs550814476       0.8681            1 
  19    rs34894818       0.9973            1 
  19   rs571112378       0.4746            1 
  19   rs114690045       0.2156            1 
  19    rs79787624       0.2156            1 
  19    rs58510684       0.6117            1 
  19     rs8106382       0.2773            1 
  19     rs1806615       0.3476            1 
  19   rs375976582       0.9712            1 
  19    rs12609323       0.5947            1 
  19   rs115426992       0.6262            1 
  19   rs115294901       0.1419            1 
  19   rs116028568       0.4023            1 
  19     rs8111068       0.6117            1 
  19    rs10425395       0.4238            1 
  19     rs7247287       0.1419            1 
  19   rs575318230       0.4495            1 
  19    rs73563883       0.7707            1 
  19     rs3745573       0.5947            1 
  19    rs74783573       0.9121            1 
  19   rs148411184       0.1419            1 
  19     rs7255128       0.2156            1 
  19   rs144916376       0.6005            1 
  19     rs8113383       0.6117            1 
  19   rs568663229       0.3236            1 
  19     rs8103574       0.9166            1 
  19   rs534058025       0.5947            1 
  19   rs546438746       0.5947            1 
  19     rs8102989       0.5947            1 
  19   rs111231626       0.9796            1 
  19   rs139321727       0.1419            1 
  19   rs116134821       0.2156            1 
  19    rs60965685       0.5947            1 
  19    rs73920657       0.4642            1 
  19    rs62106656       0.4642            1 
  19   rs140643020       0.2156            1 
  19    rs10401986       0.4699            1 
  19    rs35694930       0.9545            1 
  19     rs8111975       0.1223            1 
  19   rs141378359       0.4023            1 
  19     rs8113465       0.6498            1 
  19    rs73920658       0.9973            1 
  19     rs8102597       0.4699            1 
  19   rs376240169       0.7537            1 
  19   rs368265738       0.7785            1 
  19   rs527893206       0.6928            1 
  19     rs8102520       0.9545            1 
  19     rs6510895        0.772            1 
  19     rs2304196       0.6498            1 
  19     rs2247785       0.4699            1 
  19    rs75527781       0.1419            1 
  19    rs60238050       0.9973            1 
  19     rs3088023       0.9545            1 
  19   rs114764749       0.1419            1 
  19     rs2241723       0.4109            1 
  19   rs576839850       0.9973            1 
  19    rs10403489       0.4109            1 
  19   rs149314271       0.4023            1 
  19    rs59365443       0.9842            1 
  19    rs73565804       0.9842            1 
  19   rs148742661       0.1223            1 
  19   rs564334755       0.1878            1 
  19   rs114263713       0.2156            1 
  19   rs141653474       0.4746            1 
  19   rs115112177       0.1419            1 
  19     rs7258689       0.9545            1 
  19     rs8113151       0.6117            1 
  19   rs148549737       0.2566            1 
  19    rs12462244       0.6975            1 
  19    rs62107573        0.393            1 
  19   rs191401678       0.9771            1 
  19   rs140727865       0.8343            1 
  19   rs149679710       0.9397            1 
  19   rs145516580       0.9397            1 
  19    rs10407867       0.9307            1 
  19   rs146982485       0.6117            1 
  19    rs11878905       0.7293            1 
  19   rs543907000       0.2892            1 
  19   rs112630876       0.4452            1 
  19   rs146204452       0.7827            1 
  19   rs148286852       0.2566            1 
  19     rs8105916       0.3806            1 
  19   rs112456002       0.4023            1 
  19   rs148600478       0.1407            1 
  19    rs76635970       0.4389            1 
  19   rs116790311       0.6117            1 
  19   rs151155178       0.3968            1 
  19    rs10574751       0.2234            1 
  19   rs138639985       0.3968            1 
  19     rs9676486       0.3697            1 
  19     rs9304937       0.4348            1 
  19     rs8107165       0.2822            1 
  19   rs111307605       0.3697            1 
  19   rs574045409       0.4256            1 
  19   rs113057501       0.3697            1 
  19     rs7253395       0.3697            1 
  19   rs111578657        0.647            1 
  19   rs149792856       0.9932            1 
  19     rs7252830       0.2822            1 
  19    rs17774400       0.3697            1 
  19    rs11883004        0.997            1 
  19     rs7258268       0.6284            1 
  19   rs149389128        0.222            1 
  19   rs145730204       0.6873            1 
  19    rs10419890       0.6093            1 
  19     rs3892396       0.3697            1 
  19    rs74794373       0.4023            1 
  19     rs3903041       0.9601            1 
  19     rs1574325       0.3697            1 
  19     rs3072824       0.9596            1 
  19   rs199815106       0.8629            1 
  19     rs2002137       0.3697            1 
  19   rs200760703       0.5053            1 
  19   rs149702415        0.222            1 
  19     rs7256053       0.3697            1 
  19    rs62107574        0.734            1 
  19     rs7259085       0.6099            1 
  19    rs10402094       0.6099            1 
  19     rs7259894       0.2822            1 
  19    rs77551134       0.2822            1 
  19   rs114915676       0.4023            1 
  19   rs141513081       0.1017            1 
  19   rs139347220       0.2822            1 
  19    rs60407671       0.1017            1 
  19    rs10417661       0.6099            1 
  19    rs10424633       0.8593            1 
  19     rs3911998       0.9932            1 
  19    rs55999497       0.1043            1 
  19    rs56365043      0.06539            1 
  19     rs6510897       0.1017            1 
  19    rs59558445       0.9431            1 
  19    rs56309925       0.9352            1 
  19   rs151060681       0.2566            1 
  19   rs192568237       0.4023            1 
  19   rs184492672       0.4023            1 
  19   rs192565310       0.4023            1 
  19     rs8107767       0.1043            1 
  19     rs8111367       0.4006            1 
  19   rs112379345       0.1699            1 
  19    rs11298508       0.3976            1 
  19    rs10658100       0.8665            1 
  19     rs1654590       0.5081            1 
  19     rs1663801       0.5081            1 
  19   rs201448018      0.08619            1 
  19     rs1654589       0.3054            1 
  19    rs55637481       0.1186            1 
  19    rs78840300       0.4889            1 
  19     rs3892916       0.7365            1 
  19   rs115779317        0.874            1 
  19     rs1613070       0.6852            1 
  19   rs200216025       0.1258            1 
  19     rs1663802       0.0181            1 
  19    rs67354590        0.536            1 
  19    rs60365888        0.536            1 
  19   rs138633372       0.1794            1 
  19    rs35757137      0.07669            1 
  19   rs114825932       0.7029            1 
  19     rs1051784       0.2925            1 
  19   rs114491356       0.5459            1 
  19   rs544621045       0.3118            1 
  19   rs116339441       0.3118            1 
  19     rs1616305       0.3118            1 
  19     rs8103311      0.08669            1 
  19    rs78190198        0.874            1 
  19    rs73565848       0.9905            1 
  19     rs2305058       0.1401            1 
  19     rs3786689       0.0198            1 
  19    rs73920663       0.9309            1 
  19     rs2258496       0.7007            1 
  19   rs147468770       0.0253            1 
  19     rs2305059      0.08669            1 
  19   rs140679204       0.6117            1 
  19    rs61004889       0.7365            1 
  19   rs148841169       0.3118            1 
  19   rs144745918       0.6117            1 
  19   rs116809163       0.5693            1 
  19   rs116592713       0.3118            1 
  19    rs73920664       0.7365            1 
  19    rs73920665       0.6117            1 
  19     rs2075755        0.196            1 
  19    rs73920666       0.6117            1 
  19   rs184792443       0.5693            1 
  19   rs141845437       0.3118            1 
  19    rs78695937       0.2013            1 
  19    rs75384914       0.5693            1 
  19   rs189986398       0.9432            1 
  19    rs62107580       0.1258            1 
  19    rs59711330       0.0362            1 
  19     rs8102808       0.7352            1 
  19    rs12461883       0.1517            1 
  19   rs535485990       0.4889            1 
  19    rs34488963      0.06539            1 
  19     rs8103638        0.722            1 
  19   rs113754452       0.3986            1 
  19    rs59521718       0.2055            1 
  19   rs114463634       0.4889            1 
  19    rs57691741       0.5476            1 
  19    rs60565514       0.7136            1 
  19     rs9304938       0.2197            1 
  19     rs3929160       0.2983            1 
  19   rs145168470       0.0405            1 
  19    rs10420789       0.0405            1 
  19   rs111886400       0.6182            1 
  19   rs114580786       0.5951            1 
  19     rs1141221       0.0391            1 
  19     rs1141220       0.0391            1 
  19     rs2860185       0.0391            1 
  19     rs2860182       0.0391            1 
  19     rs2860181       0.1364            1 
  19    rs74853621       0.4889            1 
  19   rs111770937       0.3966            1 
  19    rs77227806       0.3966            1 
  19      rs349090       0.1035            1 
  19   rs112912665       0.6889            1 
  19      rs191548      0.07159            1 
  19      rs348338       0.1528            1 
  19    rs11085173       0.3966            1 
  19   rs189556781       0.5951            1 
  19      rs348339       0.2116            1 
  19    rs60329214        0.025            1 
  19   rs556066876       0.3595            1 
  19   rs111535315        0.133            1 
  19   rs142880112      0.09109            1 
  19   rs115233280       0.5951            1 
  19      rs348340       0.0401            1 
  19   rs375063180       0.1793            1 
  19   rs140865515       0.1793            1 
  19   rs115946849       0.6889            1 
  19    rs76219436       0.1793            1 
  19    rs73549021       0.7693            1 
  19    rs56266348       0.1793            1 
  19    rs55732112       0.1793            1 
  19    rs55913254       0.1793            1 
  19     rs7250187       0.1793            1 
  19     rs7251591       0.1793            1 
  19    rs60257087       0.1793            1 
  19    rs60774093       0.5757            1 
  19   rs111415904       0.6889            1 
  19   rs113964983       0.6889            1 
  19    rs73549034        0.738            1 
  19    rs10416571        0.751            1 
  19    rs10408607        0.751            1 
  19      rs186996       0.1418            1 
  19     rs7253557       0.5933            1 
  19     rs7252859       0.5933            1 
  19   rs114274889       0.4416            1 
  19   rs111411047       0.8802            1 
  19   rs143918466       0.4416            1 
  19    rs77292204       0.8802            1 
  19    rs60073607       0.6752            1 
  19    rs55782715       0.6117            1 
  19   rs147618998       0.5989            1 
  19    rs74585960       0.7683            1 
  19    rs77262233       0.7683            1 
  19    rs76889336       0.6752            1 
  19   rs150415523       0.8495            1 
  19     rs7247552       0.2952            1 
  19    rs28402927       0.0402            1 
  19    rs28645424       0.0402            1 
  19     rs7247153      0.05449            1 
  19    rs73920669       0.6117            1 
  19   rs113040471       0.6752            1 
  19    rs78803389       0.7119            1 
  19      rs173229      0.05449            1 
  19     rs6510901       0.4463            1 
  19     rs7257120       0.4463            1 
  19     rs6510902       0.4463            1 
  19     rs6510903       0.0402            1 
  19    rs73920670       0.6117            1 
  19     rs8103745       0.1591            1 
  19      rs348365      0.05799            1 
  19    rs10412845      0.09509            1 
  19     rs4807870       0.0107            1 
  19    rs10424879      0.06519            1 
  19    rs10418566      0.06519            1 
  19    rs10418596       0.2918            1 
  19      rs348367       0.1245            1 
  19    rs10425555      0.07899            1 
  19    rs10425567      0.07899            1 
  19    rs79304508        0.227            1 
  19    rs10418327      0.09509            1 
  19      rs348368       0.0039            1 
  19      rs348369       0.0039            1 
  19      rs173230       0.0039            1 
  19   rs145149050        0.227            1 
  19      rs348370       0.0011       0.9984 
  19     rs4807871    0.0007999       0.9767 
  19    rs11669819      0.09509            1 
  19     rs3890058       0.1306            1 
  19   rs118160965       0.3043            1 
  19     rs8111177       0.0011       0.9916 
  19    rs12986054       0.0331            1 
  19   rs535556928    0.0009999       0.9556 
  19    rs10404423    0.0007999        0.972 
  19     rs8101398       0.0035            1 
  19   rs368355739       0.0152            1 
  19      rs348357       0.0024       0.9998 
  19      rs168348     0.009199            1 
  19      rs348358       0.0024       0.9998 
  19   rs200067597       0.0286            1 
  19    rs35028797       0.0286            1 
  19    rs73920674       0.6117            1 
  19      rs406974    0.0007999        0.972 
  19      rs393375    0.0007999        0.972 
  19    rs74173087       0.0022            1 
  19      rs168349       0.0035            1 
  19    rs74369569       0.2419            1 
  19     rs3833240       0.9132            1 
  19    rs75550442       0.3043            1 
  19      rs348359       0.9211            1 
  19      rs348360       0.1084            1 
  19    rs79113058       0.5294            1 
  19      rs348361       0.0376            1 
  19    rs60730900       0.2503            1 
  19      rs348362      0.06219            1 
  19      rs348363      0.09809            1 
  19    rs73920676       0.6117            1 
  19    rs35290240       0.6117            1 
  19    rs34222984       0.3704            1 
  19    rs62107586        0.002            1 
  19   rs150679157       0.0037            1 
  19    rs55698874     0.008399            1 
  19     rs8105046       0.0172            1 
  19   rs202013884       0.5294            1 
  19     rs1047598     0.008399            1 
  19    rs59297656       0.6677            1 
  19    rs61368453       0.6117            1 
  19    rs73920677       0.6117            1 
  19   rs200400196       0.3869            1 
  19    rs61045882       0.2419            1 
  19   rs111641372       0.2229            1 
  19    rs11882213       0.0172            1 
  19    rs10415980       0.1819            1 
  19     rs8105247       0.0314            1 
  19    rs56915116       0.2044            1 
  19      rs348364      0.07589            1 
  19   rs113764572       0.7586            1 
  19    rs10422083       0.5692            1 
  19   rs113034712       0.7657            1 
  19     rs1663803       0.2595            1 
  19    rs58529803       0.2155            1 
  19    rs10421606       0.5077            1 
  19   rs150919988       0.7657            1 
  19     rs3852880       0.0168            1 
  19   rs201804228      0.07769            1 
  19     rs4807086       0.0168            1 
  19   rs113700683       0.2595            1 
  19   rs541512341       0.7657            1 
  19    rs12975346       0.4524            1 
  19   rs187402799       0.2229            1 
  19    rs12973997       0.0409            1 
  19   rs149524326       0.7657            1 
  19    rs10405323       0.1245            1 
  19   rs114825917       0.7657            1 
  19   rs144154025       0.2229            1 
  19     rs7253943       0.0409            1 
  19     rs7252545       0.0409            1 
  19    rs12976944      0.09819            1 
  19     rs3745571      0.09819            1 
  19   rs116758743       0.7657            1 
  19    rs12983560      0.06369            1 
  19    rs11669557       0.2589            1 
  19    rs11665713      0.06369            1 
  19     rs4807872       0.2589            1 
  19    rs11880672       0.7657            1 
  19      rs348398       0.0479            1 
  19      rs348399       0.0479            1 
  19     rs9653137       0.6174            1 
  19    rs10415417       0.6377            1 
  19   rs138633904       0.2229            1 
  19    rs57346797       0.5401            1 
  19      rs348392       0.0321            1 
  19    rs73549060       0.6102            1 
  19   rs113959673       0.4902            1 
  19    rs77004471       0.1121            1 
  19   rs576326438       0.2201            1 
  19   rs575197159       0.1668            1 
  19   rs544697549       0.1668            1 
  19   rs542309344       0.2201            1 
  19   rs561189703       0.1121            1 
  19   rs530192287      0.08349            1 
  19   rs540496281       0.2201            1 
  19   rs532895413      0.07169            1 
  19   rs552862393        0.168            1 
  19   rs568872467      0.07169            1 
  19   rs531180466      0.07169            1 
  19   rs548282387       0.1567            1 
  19   rs568099402      0.07169            1 
  19   rs533864308      0.07169            1 
  19   rs547324381      0.07169            1 
  19      rs415211       0.1277            1 
  19   rs546540237       0.5213            1 
  19   rs184047320       0.4069            1 
  19   rs114730473       0.2201            1 
  19    rs78470218       0.2201            1 
  19    rs73920686       0.5771            1 
  19     rs5009951       0.6677            1 
  19    rs76364016       0.2425            1 
  19    rs75029872       0.2425            1 
  19    rs10416003       0.6677            1 
  19     rs3852881       0.8335            1 
  19   rs113674740       0.4825            1 
  19   rs527241246       0.4825            1 
  19      rs348394        0.169            1 
  19    rs79545054      0.08039            1 
  19     rs1975045       0.9238            1 
  19    rs10561857       0.6521            1 
  19    rs73549066      0.06969            1 
  19    rs60926725        0.619            1 
  19     rs3844450      0.08019            1 
  19     rs3887594      0.07829            1 
  19   rs143019412       0.4594            1 
  19    rs10405500       0.8529            1 
  19    rs10404096        0.679            1 
  19   rs547328805        0.859            1 
  19    rs10407191       0.8529            1 
  19   rs149698997       0.7541            1 
  19    rs10410696         0.69            1 
  19   rs113975962        0.679            1 
  19    rs34024387        0.852            1 
  19     rs3852883       0.7831            1 
  19    rs10420123        0.679            1 
  19     rs8107276       0.9736            1 
  19   rs373894536       0.7801            1 
  19     rs8107508        0.808            1 
  19    rs56228035       0.0343            1 
  19    rs77757482       0.6312            1 
  19    rs60597914       0.8798            1 
  19   rs114259307       0.7019            1 
  19   rs114870009       0.7541            1 
  19    rs58154626       0.8577            1 
  19   rs200572318       0.7541            1 
  19   rs201928651        0.134            1 
  19   rs538268375        0.134            1 
  19   rs142263961       0.7019            1 
  19    rs60849443       0.6734            1 
  19   rs115645677       0.7019            1 
  19   rs116776434       0.7019            1 
  19    rs77569008       0.7019            1 
  19    rs75914753       0.7019            1 
  19    rs12972418       0.0343            1 
  19   rs116463338       0.7541            1 
  19    rs12608614       0.8974            1 
  19    rs10164401       0.3656            1 
  19   rs149238509       0.7019            1 
  19   rs180916589      0.01915            1 
  19   rs185193243      0.01915            1 
  19   rs150210186        0.509            1 
  19    rs57961423       0.8574            1 
  19      rs371164       0.9593            1 
  19      rs395651        0.999            1 
  19   rs142927827       0.8142            1 
  19   rs535790218       0.3977            1 
  19   rs145154230       0.8162            1 
  19   rs115962426       0.5527            1 
  19      rs432643      0.06879            1 
  19    rs10414082      0.07179            1 
  19    rs74173094       0.2558            1 
  19     rs4028328       0.8819            1 
  19    rs60881924       0.3977            1 
  19    rs13344306       0.4084            1 
  19      rs412441       0.1195            1 
  19     rs1053395       0.3623            1 
  19    rs73920690       0.9623            1 
  19     rs1053377        0.439            1 
  19     rs8113500       0.1223            1 
  19     rs3099129       0.8752            1 
  19      rs446199       0.9427            1 
  19      rs449824       0.2625            1 
  19     rs2071347       0.1009            1 
  19    rs61741669      0.06249            1 
  19   rs200891036       0.0165            1 
  19    rs28483969       0.5376            1 
  19   rs113871779       0.3758            1 
  19    rs80205890       0.3758            1 
  19   rs114772352      0.06249            1 
  19   rs139985263       0.3758            1 
  19    rs33975406       0.1587            1 
  19    rs78017376       0.3758            1 
  19     rs3099128       0.1562            1 
  19      rs348395       0.1562            1 
  19    rs78959822       0.6889            1 
  19    rs57943022        0.583            1 
  19   rs114335375        0.889            1 
  19   rs139343055      0.06249            1 
  19   rs138396011       0.3936            1 
  19   rs113460662      0.08559            1 
  19      rs348396       0.4626            1 
  19    rs73920693       0.1475            1 
  19    rs11672092       0.2582            1 
  19      rs390530       0.3807            1 
  19     rs3760749       0.5151            1 
  19   rs147934507       0.7353            1 
  19   rs116505917       0.3936            1 
  19    rs11671437       0.4687            1 
  19   rs568220043       0.7577            1 
  19   rs569318963       0.1797            1 
  19   rs398040859       0.9603            1 
  19    rs62107618       0.6604            1 
  19   rs182883768       0.6096            1 
  19   rs113911284       0.3468            1 
  19    rs35104507       0.5237            1 
  19    rs73550739       0.4403            1 
  19   rs144744114       0.2545            1 
  19   rs115167107       0.5637            1 
  19   rs145406915        0.571            1 
  19   rs547693434       0.2875            1 
  19    esv3643559       0.2875            1 
  19    rs11671823       0.9349            1 
  19   rs112860927       0.6832            1 
  19    rs10416160      0.09269            1 
  19   rs116192309       0.3517            1 
  19   rs570005155     0.008099            1 
  19    rs12460816       0.4215            1 
  19    rs76708294      0.05149            1 
  19     rs3865466       0.8988            1 
  19     rs3865467       0.6658            1 
  19      rs348348       0.2494            1 
  19   rs115883804       0.5637            1 
  19   rs143069386       0.5637            1 
  19   rs147481433       0.3092            1 
  19      rs348349        0.177            1 
  19   rs112239954       0.4494            1 
  19    rs76641139       0.5637            1 
  19    rs35429734       0.9051            1 
  19   rs541355520       0.7456            1 
  19   rs564611085       0.7456            1 
  19      rs238766        0.629            1 
  19     rs4807087        0.599            1 
  19    rs73920698       0.1438            1 
  19   rs112578061       0.4494            1 
  19     rs4807874        0.599            1 
  19    rs10415368       0.1377            1 
  19   rs116485000       0.4494            1 
  19     rs4807875        0.599            1 
  19     rs7251888       0.1173            1 
  19     rs7252374       0.1173            1 
  19    rs28413030       0.2121            1 
  19     rs7252020       0.1173            1 
  19      rs348350      0.09339            1 
  19    rs57178252       0.1728            1 
  19    rs66952611      0.09469            1 
  19   rs563587829      0.09469            1 
  19    rs12974682       0.4718            1 
  19    rs57813284       0.3092            1 
  19   rs550746386       0.7958            1 
  19      rs348351       0.1243            1 
  19    rs66831547      0.09469            1 
  19   rs149906060       0.2121            1 
  19      rs348352       0.1243            1 
  19    rs75405543       0.1438            1 
  19      rs348353      0.09339            1 
  19     rs7256423       0.6011            1 
  19    rs79304076       0.1438            1 
  19    rs74697733       0.3984            1 
  19     rs7257887       0.0022       0.9994 
  19    rs73920699       0.1438            1 
  19    rs11085177       0.4718            1 
  19      rs348355       0.0438            1 
  19      rs348356       0.7422            1 
  19   rs146374600       0.3984            1 
  19   rs148087029       0.1577            1 
  19   rs148405606       0.3984            1 
  19   rs542536915         0.14            1 
  19   rs142533342       0.4494            1 
  19    rs12976418       0.4718            1 
  19   rs141387061       0.3092            1 
  19   rs149137352       0.4494            1 
  19       rs76274       0.1846            1 
  19    rs76439627       0.6011            1 
  19    rs11667269       0.4718            1 
  19    rs12985304       0.5098            1 
  19    rs12151125       0.2943            1 
  19   rs561140642       0.3007            1 
  19    rs62107623       0.2434            1 
  19   rs542764727       0.1438            1 
  19    rs28534912      0.09469            1 
  19   rs567130276       0.4599            1 
  19    rs72987325       0.5979            1 
  19    rs62107624        0.599            1 
  19    rs75464137       0.2366            1 
  19     rs7257358       0.0385            1 
  19   rs112235685       0.2003            1 
  19    rs11343905       0.0357            1 
  19   rs139652199       0.3092            1 
  19    rs34704690       0.6814            1 
  19   rs143365332       0.1846            1 
  19    rs73920700       0.1438            1 
  19   rs111067248       0.1438            1 
  19   rs146374380       0.8678            1 
  19    rs62654116       0.7271            1 
  19      rs348337       0.6092            1 
  19   rs546156218      0.06039            1 
  19      rs415539       0.8657            1 
  19    rs78208235      0.09279            1 
  19     rs3043218       0.6937            1 
  19      rs669448        0.513            1 
  19    rs28482861        0.513            1 
  19   rs551922534       0.8756            1 
  19   rs569772061        0.318            1 
  19     rs3073807       0.1864            1 
  19   rs563393795       0.3524            1 
  19   rs200702132      0.07899            1 
  19   rs116068506       0.5312            1 
  19   rs146976620       0.8311            1 
  19    rs73550763       0.8992            1 
  19     rs4807876       0.8028            1 
  19   rs192348947       0.3183            1 
  19   rs113463169       0.2706            1 
  19     rs3097296       0.8368            1 
  19    rs73550766       0.4839            1 
  19    rs72356419       0.7158            1 
  19     rs3097297       0.2291            1 
  19     rs2234179       0.3524            1 
  19     rs2234182        0.427            1 
  19   rs550935064       0.9222            1 
  19     rs3865469       0.9409            1 
  19      rs348389       0.8916            1 
  19    rs10419225       0.3524            1 
  19    rs78847343       0.1067            1 
  19    rs73550767       0.2563            1 
  19    rs10426436       0.3524            1 
  19      rs348390       0.6995            1 
  19   rs149025313       0.1067            1 
  19   rs139441027       0.5527            1 
  19      rs348391       0.2394            1 
  19   rs142352867       0.5556            1 
  19    rs10406760       0.3524            1 
  19    rs11670309       0.8012            1 
  19    rs10405649       0.3524            1 
  19     rs3865471       0.4606            1 
  19    rs10408140       0.5527            1 
  19   rs146923533       0.2542            1 
  19    rs10414775       0.4353            1 
  19   rs201367586       0.6736            1 
  19    rs11882170       0.2545            1 
  19   rs191304555       0.1067            1 
  19   rs149048574       0.2542            1 
  19   rs111663013       0.2538            1 
  19   rs566641594       0.2082            1 
  19    rs10422096       0.5527            1 
  19    rs10414217       0.5527            1 
  19    rs10421038       0.5527            1 
  19    rs76334785       0.1067            1 
  19    rs10422353       0.3524            1 
  19    rs73550770       0.5588            1 
  19   rs114654390       0.3524            1 
  19   rs563362787       0.5527            1 
  19   rs116159260       0.5346            1 
  19    rs75545073       0.5527            1 
  19    rs79991989       0.5527            1 
  19   rs116351509       0.5527            1 
  19    rs79363088       0.5527            1 
  19    rs35695923       0.8012            1 
  19    rs11667956       0.2207            1 
  19     rs8110208       0.5557            1 
  19   rs144720033       0.5527            1 
  19     rs2162931       0.2462            1 
  19   rs115966722       0.1067            1 
  19    rs62109506       0.7258            1 
  19   rs115430719       0.3524            1 
  19   rs148542651       0.1067            1 
  19    rs76140468       0.8856            1 
  19   rs112914484       0.8012            1 
  19   rs142590286       0.1067            1 
  19     rs4028336       0.6685            1 
  19      rs348372       0.4974            1 
  19      rs348373       0.8729            1 
  19     rs8103412       0.6038            1 
  19    rs60613128       0.8965            1 
  19   rs142579056       0.4974            1 
  19    rs73550775       0.1035            1 
  19    rs73922404       0.8965            1 
  19    rs75409151       0.8965            1 
  19    rs35314828       0.1533            1 
  19     rs6510905       0.2485            1 
  19     rs6510906       0.2462            1 
  19     rs6510907       0.7968            1 
  19    rs77010673       0.2576            1 
  19   rs114336217      0.08519            1 
  19   rs148595074       0.8965            1 
  19    rs11669937       0.7968            1 
  19   rs151149559       0.2576            1 
  19      rs173231       0.8729            1 
  19    rs28552734       0.1559            1 
  19    rs10407602       0.6038            1 
  19      rs348374       0.1559            1 
  19      rs348375       0.1222            1 
  19    rs74174807       0.1222            1 
  19      rs348376       0.8249            1 
  19     rs4028335       0.1222            1 
  19      rs348377       0.2676            1 
  19      rs348378       0.3766            1 
  19   rs202193430       0.1899            1 
  19      rs348379       0.2503            1 
  19   rs150066741       0.8965            1 
  19      rs348380       0.4441            1 
  19     rs8100267      0.09179            1 
  19   rs539327205       0.3756            1 
  19    rs11881108      0.09179            1 
  19   rs111623945       0.1419            1 
  19    rs73922405        0.758            1 
  19   rs113315365         0.12            1 
  19    rs73922406       0.2072            1 
  19    rs34039661       0.9916            1 
  19    rs10411474       0.1329            1 
  19      rs348383       0.5017            1 
  19    rs13344227       0.3941            1 
  19    rs77619124       0.5352            1 
  19      rs348385       0.3958            1 
  19    rs72993048       0.4459            1 
  19   rs116264657       0.0325            1 
  19   rs547154491       0.7052            1 
  19   rs576737264       0.3703            1 
  19    rs11878279       0.3703            1 
  19      rs348386       0.2418            1 
  19      rs348387       0.8027            1 
  19   rs144343857       0.0325            1 
  19   rs189064710       0.7871            1 
  19   rs532455542       0.7871            1 
  19   rs542305832       0.7871            1 
  19   rs565325975       0.7871            1 
  19    rs62106961       0.7703            1 
  19   rs145929928       0.9413            1 
  19   rs113025152        0.739            1 
  19    rs62106962       0.8974            1 
  19    rs10853994       0.6834            1 
  19    rs11382903       0.6802            1 
  19    rs10416796       0.2782            1 
  19    rs78540339       0.2952            1 
  19      rs375564       0.3223            1 
  19      rs422981       0.5076            1 
  19   rs114405068       0.8033            1 
  19    rs62123171       0.8974            1 
  19    rs10424688       0.6034            1 
  19    rs11878528      0.08279            1 
  19   rs114990419       0.6571            1 
  19    rs11878461         0.71            1 
  19     rs7250254         0.02            1 
  19   rs138502153       0.4575            1 
  19   rs112551759       0.2782            1 
  19     rs7253794         0.02            1 
  19    rs17703837         0.71            1 
  19     rs4807877         0.02            1 
  19    rs12986031       0.6802            1 
  19    rs60507991         0.02            1 
  19    rs57928945         0.02            1 
  19   rs144439217       0.6775            1 
  19    rs11879422       0.6709            1 
  19    rs12459957       0.6571            1 
  19     rs8113328         0.02            1 
  19    rs74174809       0.1824            1 
  19    rs10424742       0.1394            1 
  19   rs548194786       0.3851            1 
  19    rs10422845       0.4651            1 
  19    rs79538296       0.5412            1 
  19   rs113762539       0.2985            1 
  19    rs58554736       0.3633            1 
  19   rs546761869       0.4388            1 
  19   rs112134181       0.7125            1 
  19      rs348345       0.2097            1 
  19    rs60803886       0.3726            1 
  19      rs238765       0.9776            1 
  19    rs58053299       0.9045            1 
  19     rs8108050       0.1513            1 
  19   rs151019346       0.4055            1 
  19     rs7253022        0.461            1 
  19    rs10418885       0.7279            1 
  19     rs4081854       0.5617            1 
  19    rs10427003      0.05679            1 
  19      rs348347       0.1996            1 
  19   rs116365094       0.2492            1 
  19   rs200119666       0.2492            1 
  19    rs55702428       0.3244            1 
  19     rs7508584       0.5166            1 
  19    rs62123174       0.5166            1 
  19    rs28575337       0.3244            1 
  19    rs67145602       0.1621            1 
  19    rs62123175       0.1513            1 
  19    rs28725371       0.5166            1 
  19    rs28733121        0.812            1 
  19     rs9749164       0.4055            1 
  19      rs171171       0.1996            1 
  19   rs566289470        0.461            1 
  19   rs534926908        0.461            1 
  19     rs6510908       0.6989            1 
  19    rs34012748       0.3954            1 
  19   rs114202831       0.2519            1 
  19    rs35233543       0.5166            1 
  19     rs4552114       0.9286            1 
  19      rs345596       0.1839            1 
  19    rs35070472        0.694            1 
  19    rs58540573       0.2439            1 
  19    rs73922408       0.4597            1 
  19      rs345597       0.7698            1 
  19      rs345598       0.1341            1 
  19   rs141164428       0.7312            1 
  19   rs143487251       0.8435            1 
  19      rs345600       0.6894            1 
  19     rs1812631      0.05609            1 
  19   rs139905305       0.6562            1 
  19      rs345601       0.1341            1 
  19     rs8104184       0.8167            1 
  19   rs548746256       0.5683            1 
  19    rs35585024      0.05609            1 
  19      rs345602       0.1183            1 
  19    rs57373144      0.05609            1 
  19   rs111584770       0.1822            1 
  19    rs10164301      0.05609            1 
  19      rs345603       0.8719            1 
  19    rs28846086        0.461            1 
  19      rs345604       0.8719            1 
  19     rs2161486       0.8823            1 
  19     rs4807879      0.05609            1 
  19     rs6510909       0.1822            1 
  19     rs8107916       0.1822            1 
  19     rs2547448        0.147            1 
  19     rs2642212       0.8719            1 
  19     rs2642213       0.7548            1 
  19     rs3042435       0.0347            1 
  19      rs368065       0.0347            1 
  19      rs685587       0.0347            1 
  19      rs526768       0.0347            1 
  19    rs71174929       0.2953            1 
  19      rs381195         0.67            1 
  19     rs3042400       0.9708            1 
  19      rs369626       0.8691            1 
  19    rs11490542       0.6772            1 
  19     rs1115478       0.9966            1 
  19     rs1115479       0.3074            1 
  19     rs2562020        0.158            1 
  19     rs2642214       0.1251            1 
  19    rs75774625       0.7239            1 
  19    rs11878821       0.7469            1 
  19     rs6510910       0.8748            1 
  19   rs147743291       0.6484            1 
  19     rs2642215       0.9044            1 
  19     rs2547430       0.2196            1 
  19   rs150936949       0.4571            1 
  19   rs111253677       0.4693            1 
  19   rs113857897       0.3438            1 
  19    rs62123177       0.2196            1 
  19     rs2547432       0.4905            1 
  19    rs77790748      0.08389            1 
  19    rs68037426       0.7903            1 
  19     rs2642216       0.3143            1 
  19    rs73552524      0.07749            1 
  19     rs3097293       0.0233            1 
  19   rs116037397        0.219            1 
  19    rs35773426       0.2432            1 
  19   rs141722657       0.4049            1 
  19   rs530902577       0.1796            1 
  19     rs2547437       0.1579            1 
  19      rs431896       0.4505            1 
  19      rs425787      0.07829            1 
  19      rs425514      0.06419            1 
  19   rs552352222       0.6821            1 
  19   rs559602252       0.6129            1 
  19      rs389898       0.2415            1 
  19   rs150345088       0.1817            1 
  19    rs12985242       0.6518            1 
  19   rs151211351       0.6686            1 
  19     rs2029743      0.05479            1 
  19      rs427105      0.05479            1 
  19     rs2029745       0.8314            1 
  19   rs547133537       0.0426            1 
  19   rs564798967       0.0426            1 
  19   rs112385920      0.06289            1 
  19    rs72994960       0.0426            1 
  19    rs72994964       0.8314            1 
  19     rs2910434        0.126            1 
  19    rs60657995       0.2485            1 
  19     rs7259857       0.0486            1 
  19      rs441751       0.2139            1 
  19    rs34886406       0.5002            1 
  19    rs35914430      0.07799            1 
  19    rs12610000       0.8074            1 
  19    rs11085182       0.1431            1 
  19      rs411204       0.1949            1 
  19      rs408167       0.1949            1 
  19      rs408372       0.1949            1 
  19    rs60362047       0.1579            1 
  19   rs577490564       0.4778            1 
  19    rs11666089       0.1261            1 
  19    rs11669728       0.1261            1 
  19    rs60331551       0.1579            1 
  19    rs11670049       0.2471            1 
  19      rs445764       0.2377            1 
  19    rs12459293       0.1796            1 
  19    rs12459776       0.1796            1 
  19    rs16989918       0.2349            1 
  19    rs72193958       0.6647            1 
  19    rs72982503       0.2349            1 
  19     rs7248446       0.1979            1 
  19     rs2354573       0.1979            1 
  19     rs2354574       0.1979            1 
  19     rs2883472       0.1979            1 
  19   rs201057846        0.563            1 
  19   rs150447916       0.1796            1 
  19     rs2883473       0.3619            1 
  19   rs371044066       0.4057            1 
  19   rs114590470       0.1796            1 
  19    rs62123187      0.09039            1 
  19     rs7252187       0.5338            1 
  19   rs112136162        0.456            1 
  19     rs7253697        0.281            1 
  19   rs550709403       0.1796            1 
  19    rs10419121       0.5338            1 
  19    rs10418366       0.5338            1 
  19   rs111956974       0.9749            1 
  19    rs10418808       0.3884            1 
  19    rs56379641       0.5836            1 
  19     rs2059154       0.3283            1 
  19    rs10424393       0.5338            1 
  19    rs10425142       0.8009            1 
  19    rs10424586       0.9742            1 
  19     rs1808398       0.9742            1 
  19   rs201593597       0.9742            1 
  19      rs432560       0.9742            1 
  19     rs8110581       0.6014            1 
  19    rs58556239       0.9355            1 
  19     rs8111615       0.6014            1 
  19      rs427003       0.9472            1 
  19     rs1862511       0.8819            1 
  19     rs3837945       0.8857            1 
  19   rs533906158       0.8807            1 
  19   rs556473991       0.1796            1 
  19   rs111064563       0.1545            1 
  19    rs62654154       0.6197            1 
  19   rs201538635       0.3534            1 
  19    rs34786523      0.08449            1 
  19    rs76696740       0.6984            1 
  19    rs35792677       0.7905            1 
  19    rs79841990       0.8566            1 
  19      rs344586       0.8322            1 
  19      rs344587       0.6357            1 
  19      rs344588       0.1848            1 
  19     rs7247830       0.2208            1 
  19   rs199807139       0.2111            1 
  19   rs200240432       0.2111            1 
  19   rs113272565       0.2208            1 
  19      rs171093       0.0193            1 
  19    rs11458827       0.3368            1 
  19     rs3055535       0.0175            1 
  19    rs11361927       0.2534            1 
  19   rs200143462       0.0202            1 
  19      rs344589       0.0193            1 
  19   rs199561952       0.3969            1 
  19    rs17703895       0.9428            1 
  19      rs344590       0.1486            1 
  19      rs344591       0.0422            1 
  19      rs344592       0.1008            1 
  19      rs344593       0.3368            1 
  19      rs344594       0.3368            1 
  19    rs58801959       0.7832            1 
  19     rs7250400        0.248            1 
  19    rs35388517       0.9216            1 
  19   rs116029154       0.2929            1 
  19      rs344596       0.1295            1 
  19    rs11666589       0.7101            1 
  19    rs35333884        0.248            1 
  19    rs74796085       0.5276            1 
  19    rs12971302       0.9216            1 
  19      rs344597       0.1967            1 
  19      rs168259       0.7185            1 
  19      rs344598       0.7101            1 
  19    rs10422014        0.574            1 
  19      rs344599       0.2226            1 
  19      rs344600       0.8555            1 
  19      rs344602       0.2226            1 
  19      rs447196       0.2226            1 
  19      rs398089       0.2226            1 
  19    rs12982243       0.9216            1 
  19    rs77737996       0.9584            1 
  19     rs4807880       0.2226            1 
  19    rs71174992      0.09679            1 
  19      rs344604       0.2226            1 
  19      rs344605       0.2226            1 
  19      rs344606       0.2226            1 
  19     rs7246454       0.2226            1 
  19    rs34799738        0.248            1 
  19     rs2112856       0.2226            1 
  19     rs8109079       0.6817            1 
  19      rs344583       0.2202            1 
  19   rs112114735       0.5218            1 
  19     rs8111461       0.6379            1 
  19     rs5826938       0.5564            1 
  19      rs344584       0.2202            1 
  19    rs17516272       0.5218            1 
  19      rs344585       0.6577            1 
  19   rs111436027       0.6737            1 
  19   rs112953722       0.8196            1 
  19   rs113863472       0.8196            1 
  19    rs66613670       0.9219            1 
  19   rs113167711       0.3973            1 
  19    rs12983164       0.9773            1 
  19    rs59271319       0.3237            1 
  19    rs10405225       0.1919            1 
  19      rs344577       0.7032            1 
  19    rs10412608       0.3848            1 
  19      rs344580       0.2147            1 
  19   rs535055042       0.9782            1 
  19    rs73922419       0.8888            1 
  19      rs344581       0.9773            1 
  19    rs73922420       0.2798            1 
  19    rs78951755       0.2798            1 
  19    rs11880836       0.1715            1 
  19   rs146091125       0.4548            1 
  19     rs7251479       0.9063            1 
  19    rs74312582        0.149            1 
  19     rs7252352       0.8389            1 
  19     rs6510912       0.5119            1 
  19     rs7254538       0.2508            1 
  19    rs73922422       0.8227            1 
  19    rs73922423       0.1558            1 
  19    rs35630190       0.2763            1 
  19   rs147872591       0.4477            1 
  19   rs201100719       0.7978            1 
  19    rs10084116       0.4728            1 
  19     rs4807883       0.6146            1 
  19    rs28429355       0.4808            1 
  19   rs113541026       0.9396            1 
  19     rs4807884       0.5903            1 
  19     rs4807885       0.5903            1 
  19   rs112093166       0.2029            1 
  19   rs112568242       0.5889            1 
  19   rs112379748      0.06299            1 
  19    rs16993685       0.2976            1 
  19   rs543193752       0.0121            1 
  19   rs147584146       0.8776            1 
  19    rs28784715       0.6596            1 
  19    rs28807756       0.6596            1 
  19   rs138082169       0.1942            1 
  19     rs8100493       0.6596            1 
  19     rs8111231       0.9912            1 
  19    rs12982773       0.9912            1 
  19   rs200670717       0.7683            1 
  19   rs150543470       0.9004            1 
  19   rs139569151       0.9004            1 
  19   rs113444891        0.223            1 
  19    rs12986123       0.6596            1 
  19    rs12977103       0.9208            1 
  19    rs10412739       0.9004            1 
  19    rs36012268       0.9912            1 
  19    rs78391770      0.09179            1 
  19    rs10406986       0.4649            1 
  19    rs73922428      0.09179            1 
  19      rs395909       0.2445            1 
  19    rs28623590       0.2908            1 
  19    rs10413351       0.4649            1 
  19      rs411605       0.3546            1 
  19      rs410254       0.9004            1 
  19     rs6510913       0.9912            1 
  19      rs411898       0.4368            1 
  19      rs431834       0.4368            1 
  19     rs7251643       0.4649            1 
  19      rs418201       0.4368            1 
  19    rs10426720       0.4368            1 
  19    rs10421159       0.4368            1 
  19      rs426352       0.4368            1 
  19      rs367455       0.4368            1 
  19      rs407044       0.4368            1 
  19      rs404594       0.9004            1 
  19      rs406060       0.4368            1 
  19      rs408460       0.4368            1 
  19      rs422157       0.4368            1 
  19   rs149782563      0.09179            1 
  19      rs395681       0.9004            1 
  19   rs528952368       0.8494            1 
  19      rs432686       0.4368            1 
  19    rs57820063       0.4368            1 
  19    rs79055613       0.4368            1 
  19   rs144350331       0.1729            1 
  19      rs364574       0.4368            1 
  19     rs8112931       0.9912            1 
  19      rs397195       0.4368            1 
  19    rs11085185       0.4368            1 
  19   rs114656516      0.09179            1 
  19    rs11085186       0.4368            1 
  19     rs2547445       0.4368            1 
  19      rs441475       0.4368            1 
  19    rs58146129      0.09179            1 
  19      rs403119       0.4368            1 
  19    rs59764207       0.4368            1 
  19    rs62123221       0.7332            1 
  19    rs12973043       0.4368            1 
  19      rs428292        0.048            1 
  19      rs419337        0.048            1 
  19      rs379172        0.048            1 
  19    rs10403113       0.4649            1 
  19      rs453686        0.048            1 
  19    rs11882880       0.4368            1 
  19    rs10424331        0.048            1 
  19    rs10403784       0.0497            1 
  19    rs10421995        0.048            1 
  19    rs10423611       0.2674            1 
  19   rs374310188       0.2674            1 
  19     rs2642211        0.048            1 
  19     rs7257477       0.2811            1 
  19     rs1690638        0.048            1 
  19     rs1690637        0.048            1 
  19      rs368152       0.4368            1 
  19      rs444299       0.9208            1 
  19      rs390815        0.048            1 
  19      rs401284        0.048            1 
  19      rs387116        0.048            1 
  19      rs366850        0.048            1 
  19    rs12610184       0.9912            1 
  19      rs449481      0.05089            1 
  19      rs433134        0.048            1 
  19      rs364628        0.048            1 
  19      rs400658        0.048            1 
  19   rs143375936       0.8776            1 
  19      rs423602        0.048            1 
  19      rs408453        0.048            1 
  19      rs389971        0.048            1 
  19      rs433288        0.048            1 
  19      rs413956      0.07269            1 
  19      rs624968        0.048            1 
  19     rs1644752        0.048            1 
  19   rs149828234      0.09179            1 
  19    rs60340561        0.223            1 
  19      rs417983      0.05089            1 
  19      rs376884        0.048            1 
  19    rs10424924        0.048            1 
  19    rs12971915       0.9912            1 
  19    rs11880811       0.0258            1 
  19      rs440993       0.0308            1 
  19      rs424810        0.048            1 
  19      rs401294        0.048            1 
  19      rs376817        0.048            1 
  19     rs8101829        0.048            1 
  19     rs8104834        0.048            1 
  19     rs8100602       0.4368            1 
  19     rs8101544        0.048            1 
  19     rs8101946      0.05089            1 
  19   rs138267097        0.048            1 
  19   rs200152943       0.4188            1 
  19    rs28422003        0.048            1 
  19    rs28416478        0.048            1 
  19    rs28502049        0.048            1 
  19      rs435546        0.048            1 
  19   rs113284340       0.4649            1 
  19      rs437844        0.048            1 
  19      rs426364        0.048            1 
  19      rs426366        0.048            1 
  19      rs399937        0.048            1 
  19    rs71174995        0.048            1 
  19      rs393158        0.048            1 
  19      rs401550        0.048            1 
  19      rs407686        0.048            1 
  19      rs392151        0.048            1 
  19    rs71174996        0.048            1 
  19    rs71174997        0.048            1 
  19     rs2642200        0.048            1 
  19    rs12979129       0.0497            1 
  19    rs74763054       0.3546            1 
  19    rs12985563       0.0497            1 
  19      rs432958        0.048            1 
  19      rs370747       0.3546            1 
  19   rs571204891       0.3546            1 
  19   rs148963073       0.3137            1 
  19    rs55691808       0.3137            1 
  19    rs58402628      0.09179            1 
  19   rs150563190       0.9004            1 
  19    rs12979964       0.9912            1 
  19   rs144553481        0.048            1 
  19    rs57597067        0.223            1 
  19   rs568484848       0.7262            1 
  19      rs419614       0.3546            1 
  19     rs1644753       0.0497            1 
  19     rs9749527       0.0497            1 
  19   rs148558424       0.4649            1 
  19     rs9749457       0.0497            1 
  19     rs9749004       0.0497            1 
  19     rs9749508        0.192            1 
  19     rs9749012       0.0497            1 
  19      rs426868       0.0497            1 
  19      rs372959       0.0497            1 
  19    rs59913454      0.09179            1 
  19      rs371172        0.048            1 
  19      rs451785       0.0497            1 
  19   rs147424327       0.3546            1 
  19      rs452590        0.048            1 
  19    rs34761673       0.3004            1 
  19    rs71174998       0.0212            1 
  19      rs388545       0.7977            1 
  19    rs10416950        0.284            1 
  19     rs2642201      0.05469            1 
  19    rs10410643       0.3377            1 
  19    rs10417196       0.3377            1 
  19    rs75975359       0.2677            1 
  19   rs115270543       0.4516            1 
  19    rs28793128       0.3377            1 
  19    rs28855761       0.3377            1 
  19    rs28861537        0.624            1 
  19   rs148609639       0.9004            1 
  19   rs185657391       0.9004            1 
  19    rs62123223       0.3377            1 
  19    rs62123224      0.08199            1 
  19   rs540185358       0.1032            1 
  19   rs200103523       0.1032            1 
  19    rs56777232       0.3377            1 
  19    rs12974894       0.3377            1 
  19    rs72986530       0.4649            1 
  19    rs12976718       0.9912            1 
  19   rs144079793       0.6464            1 
  19    rs12975974       0.4469            1 
  19     rs8104478       0.3668            1 
  19   rs148917761       0.4376            1 
  19   rs143657440       0.9004            1 
  19     rs8107637      0.07179            1 
  19     rs8104195       0.3377            1 
  19     rs8104742       0.3377            1 
  19     rs8108001       0.3377            1 
  19   rs202174181       0.2042            1 
  19   rs373163214      0.09179            1 
  19     rs8103817        0.284            1 
  19    rs10411947        0.284            1 
  19    rs10420047       0.4649            1 
  19      rs366273      0.08199            1 
  19      rs449791       0.6087            1 
  19    rs59618823       0.4376            1 
  19    rs10417987        0.284            1 
  19    rs58388800        0.221            1 
  19    rs13346525       0.6087            1 
  19    rs58627819       0.4376            1 
  19     rs1862508      0.07179            1 
  19     rs3859488       0.9912            1 
  19    rs79840264       0.1866            1 
  19    rs79145370      0.09179            1 
  19      rs372804      0.09749            1 
  19    rs12611077       0.7935            1 
  19   rs113612963       0.6258            1 
  19      rs378303       0.0486            1 
  19      rs378847       0.8163            1 
  19      rs424123       0.8163            1 
  19      rs379134       0.2186            1 
  19      rs669631      0.09279            1 
  19     rs4028675       0.6056            1 
  19     rs4028681       0.2216            1 
  19     rs4028674       0.9004            1 
  19     rs4028682       0.8806            1 
  19     rs1630632      0.07749            1 
  19     rs1630636       0.9066            1 
  19     rs4419161       0.9312            1 
  19    rs11085191       0.9312            1 
  19      rs390666       0.6341            1 
  19    rs10407292       0.4649            1 
  19      rs404061       0.4874            1 
  19     rs4392173       0.7935            1 
  19      rs392972      0.09279            1 
  19      rs444652       0.9004            1 
  19     rs4410197       0.9312            1 
  19    rs57013074       0.1838            1 
  19    rs61113271      0.09179            1 
  19      rs399338       0.6999            1 
  19     rs8104977       0.6973            1 
  19    rs35530634       0.7935            1 
  19    rs10414729       0.4649            1 
  19    rs60974602       0.6973            1 
  19      rs452144       0.5333            1 
  19     rs8106104       0.5824            1 
  19      rs368552      0.06389            1 
  19      rs408795       0.9004            1 
  19    rs80238423       0.3392            1 
  19   rs200441355       0.3224            1 
  19    rs76226883       0.3224            1 
  19     rs8110302       0.1348            1 
  19   rs191806984       0.3224            1 
  19      rs389726       0.2902            1 
  19   rs181461325       0.9004            1 
  19   rs536914577       0.1468            1 
  19   rs552727109       0.1191            1 
  19    rs74174395       0.2902            1 
  19   rs543792868       0.9004            1 
  19    rs72620532       0.2902            1 
  19   rs149933701       0.1884            1 
  19    rs28752298       0.6973            1 
  19   rs147206624       0.9004            1 
  19    rs12459789       0.2022            1 
  19   rs113535021       0.2034            1 
  19    rs74174397       0.7321            1 
  19    rs80031399       0.8696            1 
  19    rs12460469       0.8696            1 
  19      rs378241       0.5397            1 
  19    rs11667628       0.6503            1 
  19   rs113180323       0.8696            1 
  19    rs11671296       0.4346            1 
  19    rs57499049      0.07229            1 
  19      rs365135       0.5397            1 
  19      rs426374       0.5397            1 
  19      rs383622       0.5397            1 
  19      rs395409       0.5397            1 
  19      rs379194       0.5397            1 
  19   rs115063868       0.8696            1 
  19   rs201028522       0.1447            1 
  19     rs8104770       0.0303            1 
  19    rs67978409     0.009999            1 
  19     rs8108758       0.0424            1 
  19    rs11667690      0.08419            1 
  19   rs199544150      0.08379            1 
  19   rs145236508       0.0303            1 
  19      rs397263       0.8472            1 
  19      rs434364       0.0294            1 
  19    rs11879908       0.0424            1 
  19   rs142845256       0.0424            1 
  19    rs12979435       0.0424            1 
  19    rs72988314      0.08419            1 
  19    rs12980563       0.8117            1 
  19      rs409662       0.8472            1 
  19    rs73922454      0.09179            1 
  19    rs11301602       0.0424            1 
  19      rs445484       0.8472            1 
  19      rs407743       0.8472            1 
  19      rs447135       0.9437            1 
  19      rs426848       0.8472            1 
  19      rs451005       0.8472            1 
  19      rs449539       0.8472            1 
  19    rs73922455      0.06379            1 
  19    rs80322087      0.09179            1 
  19     rs8106128       0.0424            1 
  19   rs144172975       0.8472            1 
  19    rs74174401       0.0424            1 
  19      rs373916       0.0026            1 
  19    rs12461987       0.0424            1 
  19     rs8103463       0.0424            1 
  19      rs423413       0.1335            1 
  19     rs8107099      0.07919            1 
  19    rs76080299      0.07919            1 
  19   rs201774847       0.6859            1 
  19      rs610999      0.07919            1 
  19      rs610929       0.1335            1 
  19    rs72988321       0.7373            1 
  19    rs12462627       0.0424            1 
  19      rs392751      0.07919            1 
  19      rs447573      0.05899            1 
  19      rs425796      0.07919            1 
  19     rs1494123      0.06069            1 
  19    rs73922457      0.09179            1 
  19      rs454453      0.07919            1 
  19     rs1494124       0.0424            1 
  19      rs390821      0.07919            1 
  19      rs438580      0.07919            1 
  19     rs2547447      0.05899            1 
  19     rs7260397      0.07919            1 
  19     rs7260400      0.07919            1 
  19    rs55810426      0.05899            1 
  19    rs72988324      0.08419            1 
  19      rs409761      0.07919            1 
  19   rs201727617       0.8188            1 
  19      rs370582      0.07919            1 
  19      rs429407      0.07919            1 
  19     rs2172661       0.0424            1 
  19      rs389851       0.8549            1 
  19    rs73922458      0.06379            1 
  19      rs422961       0.8549            1 
  19      rs433384       0.3114            1 
  19   rs111768715      0.08419            1 
  19     rs7254469       0.6617            1 
  19   rs150945192      0.05799            1 
  19      rs386574        0.544            1 
  19      rs392720       0.7094            1 
  19      rs377237      0.05829            1 
  19      rs416956      0.05829            1 
  19    rs78080594       0.1232            1 
  19    rs11669744       0.6829            1 
  19      rs368341      0.06669            1 
  19      rs448726      0.09699            1 
  19   rs201127049       0.9905            1 
  19    rs34837190      0.09699            1 
  19      rs382146      0.05829            1 
  19      rs439839      0.06669            1 
  19   rs568674273        0.966            1 
  19    rs75963704       0.9905            1 
  19      rs429682      0.06669            1 
  19      rs417329       0.3703            1 
  19     rs8103180       0.4432            1 
  19      rs364611      0.05189            1 
  19    rs28666027       0.9435            1 
  19      rs396352       0.3985            1 
  19      rs433312       0.3997            1 
  19    rs28668738       0.6104            1 
  19      rs438057       0.3985            1 
  19      rs404410       0.3997            1 
  19      rs383742       0.6444            1 
  19    rs58668331      0.08189            1 
  19      rs397191       0.3997            1 
  19    rs28491138       0.6385            1 
  19   rs146199811       0.3114            1 
  19    rs56756647       0.6655            1 
  19   rs116088152       0.9905            1 
  19    rs10419800       0.6385            1 
  19    rs13343619       0.5362            1 
  19      rs454919      0.06149            1 
  19      rs446280      0.06569            1 
  19    rs77346654       0.6655            1 
  19    rs12977994       0.4943            1 
  19   rs554271688       0.9425            1 
  19     rs2642217       0.8606            1 
  19    rs62123251       0.6753            1 
  19   rs146606745       0.6261            1 
  19      rs344576       0.2751            1 
  19    rs57762153       0.5767            1 
  19    rs11882049       0.7266            1 
  19      rs173172       0.9786            1 
  19      rs344575       0.6053            1 
  19    rs12972736       0.4591            1 
  19    rs78969075       0.5767            1 
  19      rs344574       0.8959            1 
  19    rs35271158       0.3099            1 
  19   rs113133105        0.403            1 
  19   rs141408506       0.6972            1 
  19    rs57094658       0.8989            1 
  19    rs12973494       0.2928            1 
  19   rs150775918       0.6972            1 
  19      rs344571       0.5298            1 
  19    rs35723914       0.4599            1 
  19   rs140670686       0.6972            1 
  19      rs344569       0.8606            1 
  19      rs344568       0.8606            1 
  19     rs8113119       0.8918            1 
  19   rs141947184       0.9835            1 
  19    rs12608923       0.2885            1 
  19    rs10410439       0.6475            1 
  19      rs344565       0.4398            1 
  19    rs62123253       0.4342            1 
  19    rs62123254       0.5557            1 
  19   rs141327716       0.3729            1 
  19    rs75627563       0.3759            1 
  19   rs113790324       0.6753            1 
  19    rs60918571       0.1998            1 
  19    rs80196597       0.9199            1 
  19     rs2279627       0.2241            1 
  19    rs12609318       0.8351            1 
  19      rs344561      0.06829            1 
  19   rs145412013       0.0224            1 
  19   rs116096463       0.1866            1 
  19     rs8101047       0.1138            1 
  19   rs147899990       0.3556            1 
  19    rs11882001        0.659            1 
  19     rs4533396       0.1138            1 
  19   rs535257402       0.2743            1 
  19    rs11882844        0.452            1 
  19      rs344559       0.5498            1 
  19   rs112218877        0.659            1 
  19     rs1565827       0.2241            1 
  19     rs1077667       0.3759            1 
  19   rs144913736       0.6655            1 
  19   rs368540942       0.0022            1 
  19     rs2291668       0.6675            1 
  19     rs8112236       0.8895            1 
  19   rs116334574       0.1866            1 
  19      rs344558       0.2366            1 
  19     rs3760746     0.009399            1 
  19   rs143310643      0.06349            1 
  19    rs11878563     0.009399            1 
  19     rs8106574       0.1211            1 
  19     rs8103562     0.009399            1 
  19   rs116736632       0.1866            1 
  19    rs12461821       0.6675            1 
  19    rs11881860     0.009399            1 
  19   rs144872929        0.198            1 
  19    rs11881912     0.009399            1 
  19      rs180763       0.2528            1 
  19      rs173171       0.8147            1 
  19   rs559496286      0.09749            1 
  19    rs79749182        0.198            1 
  19   rs116337990       0.1866            1 
  19   rs114302159       0.6655            1 
  19    rs62123257     0.009399            1 
  19    rs78637822        0.198            1 
  19   rs115095523        0.198            1 
  19   rs114129075        0.198            1 
  19    rs12150912       0.0257            1 
  19    rs56837513      0.09169            1 
  19     rs1862510       0.5424            1 
  19     rs1862509        0.354            1 
  19     rs1874072      0.07319            1 
  19     rs2355313      0.06419            1 
  19      rs413141       0.2228            1 
  19      rs379527       0.7047            1 
  19     rs2004270        0.271            1 
  19   rs112262354       0.3743            1 
  19    rs72990326       0.1855            1 
  19   rs111860271       0.3743            1 
  19     rs4513211       0.3913            1 
  19    rs11569585       0.1855            1 
  19       rs17030       0.4263            1 
  19    rs11569565       0.3743            1 
  19    rs11569562       0.4907            1 
  19      rs344555        0.354            1 
  19     rs2277984       0.4907            1 
  19     rs2277983       0.4907            1 
  19    rs11569559        0.698            1 
  19      rs344553       0.8284            1 
  19      rs344552       0.2283            1 
  19    rs11569556       0.3743            1 
  19    rs11569555       0.6065            1 
  19    rs34081046        0.367            1 
  19      rs344551       0.2283            1 
  19        rs7951       0.1855            1 
  19    rs11569553        0.437            1 
  19      rs344550        0.437            1 
  19    rs11569549        0.698            1 
  19    rs11569546       0.3307            1 
  19    rs11569545       0.7063            1 
  19      rs344549        0.546            1 
  19     rs1389625       0.7063            1 
  19     rs1389623       0.5284            1 
  19     rs2241393      0.05909            1 
  19    rs11569538       0.3281            1 
  19    rs11569537       0.5164            1 
  19      rs344548       0.7486            1 
  19     rs7257062       0.1139            1 
  19     rs2241392       0.2124            1 
  19    rs11569536       0.5795            1 
  19     rs2230209       0.1012            1 
  19    rs11569534       0.4428            1 
  19     rs2241391       0.5263            1 
  19      rs237554       0.7737            1 
  19      rs344546       0.3211            1 
  19      rs344545       0.3211            1 
  19      rs344544       0.4325            1 
  19      rs344543       0.2287            1 
  19      rs344542       0.2287            1 
  19      rs344541       0.2287            1 
  19   rs113157020       0.4942            1 
  19      rs344540       0.2287            1 
  19   rs116534745       0.9517            1 
  19   rs181292199       0.3025            1 
  19      rs344539       0.2287            1 
  19      rs344538       0.2287            1 
  19    rs11569529       0.4799            1 
  19      rs344537       0.4254            1 
  19      rs344536       0.2287            1 
  19      rs344535       0.2287            1 
  19    rs11569523       0.7411            1 
  19    rs11085192       0.4198            1 
  19    rs11569522       0.7935            1 
  19   rs539773012       0.4447            1 
  19    rs11085193       0.4942            1 
  19    rs11569520       0.3471            1 
  19   rs150103815       0.3025            1 
  19    rs11569519       0.3471            1 
  19      rs431543       0.4942            1 
  19      rs420088       0.4942            1 
  19    rs11569517       0.1984            1 
  19    rs11569515       0.3471            1 
  19    rs11569514       0.3471            1 
  19      rs435499       0.7935            1 
  19    rs11569513       0.3471            1 
  19     rs6417195       0.2913            1 
  19    rs11569511       0.3471            1 
  19    rs11569510       0.3471            1 
  19    rs11569509       0.3471            1 
  19    rs11569508       0.3471            1 
  19     rs3745567       0.3471            1 
  19    rs11569507       0.3471            1 
  19     rs3745566       0.3471            1 
  19     rs3745565       0.3471            1 
  19   rs572582124       0.8789            1 
  19      rs405566       0.2177            1 
  19    rs11569505       0.3471            1 
  19      rs406414       0.8889            1 
  19      rs406114       0.7935            1 
  19      rs421147       0.2177            1 
  19    rs11569502       0.3471            1 
  19    rs11569501       0.3471            1 
  19    rs77600765       0.4942            1 
  19    rs11569500       0.3471            1 
  19    rs11569499       0.3471            1 
  19   rs113707960       0.3471            1 
  19   rs112347600       0.1674            1 
  19    rs77344981       0.3471            1 
  19    rs11569496       0.3471            1 
  19    rs11569495       0.3471            1 
  19    rs11569494       0.3471            1 
  19      rs438703       0.2177            1 
  19      rs436041       0.2177            1 
  19    rs10414623       0.8534            1 
  19   rs116412845       0.9517            1 
  19     rs2241390       0.3471            1 
  19    rs11569492       0.3471            1 
  19     rs2241389       0.3471            1 
  19      rs389404       0.2177            1 
  19    rs11085194       0.2913            1 
  19      rs400443       0.2177            1 
  19      rs432001       0.2177            1 
  19     rs2355314       0.3025            1 
  19      rs393770       0.9225            1 
  19      rs408114       0.5955            1 
  19   rs575609155       0.6275            1 
  19      rs430507       0.9225            1 
  19    rs11570239       0.3025            1 
  19      rs385791       0.7935            1 
  19    rs10402876      0.07069            1 
  19    rs10406463        0.746            1 
  19   rs116632842       0.9294            1 
  19   rs188572403       0.8582            1 
  19    rs10411974       0.8265            1 
  19      rs403897       0.2539            1 
  19    rs11569487       0.3025            1 
  19    rs10410674       0.4852            1 
  19     rs2287848       0.2199            1 
  19     rs2287847       0.8131            1 
  19   rs557753625        0.166            1 
  19     rs2287846      0.09759            1 
  19     rs2287845       0.2121            1 
  19     rs2355315       0.2121            1 
  19     rs2253756       0.2121            1 
  19     rs2355316       0.2121            1 
  19    rs11569479       0.0385            1 
  19      rs408004       0.2121            1 
  19      rs385421       0.2121            1 
  19      rs445954       0.2199            1 
  19   rs368799460       0.9754            1 
  19    rs57022480       0.8659            1 
  19   rs553318024       0.7144            1 
  19     rs5017914       0.7144            1 
  19    rs71177114       0.8483            1 
  19     rs5826945       0.3183            1 
  19     rs2355317       0.2121            1 
  19      rs448260       0.2121            1 
  19     rs5826946       0.2121            1 
  19      rs423490       0.8131            1 
  19     rs2230208       0.0179            1 
  19    rs11569471       0.8062            1 
  19      rs366510       0.2121            1 
  19    rs11883407        0.556            1 
  19      rs594974       0.8131            1 
  19    rs11569470       0.0385            1 
  19     rs1895388       0.9496            1 
  19    rs58493671       0.6838            1 
  19     rs9710242       0.7764            1 
  19    rs10408682        0.033            1 
  19    rs11666563       0.9496            1 
  19     rs1833792       0.2121            1 
  19    rs10596077       0.2121            1 
  19   rs149615319       0.3025            1 
  19   rs147318298        0.556            1 
  19    rs62125104       0.2121            1 
  19    rs62125105       0.2121            1 
  19    rs62125106       0.2121            1 
  19   rs182712580       0.6401            1 
  19    rs10537124       0.3405            1 
  19   rs564048609      0.05239            1 
  19   rs555158069       0.3075            1 
  19   rs565915982       0.3075            1 
  19   rs542351266       0.0179            1 
  19   rs562044198       0.0179            1 
  19   rs200038113       0.1532            1 
  19    rs35162257       0.2121            1 
  19    rs59067574        0.556            1 
  19   rs200190294       0.2121            1 
  19   rs116185674       0.8582            1 
  19    rs59591898        0.556            1 
  19      rs445750       0.2121            1 
  19      rs392690       0.2121            1 
  19     rs2547436       0.9975            1 
  19     rs2642209       0.1378            1 
  19     rs2642208       0.2121            1 
  19    rs11569460       0.4947            1 
  19    rs11569459       0.2121            1 
  19    rs11569458       0.2121            1 
  19    rs11569457       0.2121            1 
  19     rs2642207       0.2121            1 
  19    rs76845674       0.9754            1 
  19      rs408290       0.2121            1 
  19      rs433594       0.2121            1 
  19     rs2230207       0.0179            1 
  19      rs428453       0.2121            1 
  19   rs116234907       0.9754            1 
  19      rs432823       0.2121            1 
  19    rs11569450       0.8265            1 
  19      rs406514       0.8131            1 
  19    rs11569448       0.0179            1 
  19   rs148119383       0.8659            1 
  19   rs114047385       0.8582            1 
  19      rs451760       0.8131            1 
  19    rs11569446       0.0179            1 
  19    rs11569445       0.5145            1 
  19    rs11569442         0.39            1 
  19    rs11569441        0.556            1 
  19    rs11672613        0.427            1 
  19   rs543404742        0.556            1 
  19    rs60747136       0.0179            1 
  19   rs114706060       0.9659            1 
  19    rs79498579        0.556            1 
  19    rs11569440        0.556            1 
  19    rs11569439        0.556            1 
  19   rs115976392        0.556            1 
  19   rs116820885       0.6792            1 
  19   rs558302610       0.6066            1 
  19   rs187528813       0.9437            1 
  19   rs563178324       0.9715            1 
  19   rs528893687       0.9715            1 
  19   rs571400995       0.4332            1 
  19   rs191918021       0.4332            1 
  19    rs35405724        0.556            1 
  19   rs140718871        0.556            1 
  19    rs11569431       0.4332            1 
  19   rs200318540        0.226            1 
  19      rs402756       0.6201            1 
  19    rs58013530       0.0131            1 
  19    rs58003878     0.008799            1 
  19   rs139366392        0.836            1 
  19    rs58437379       0.0144            1 
  19    rs34659937       0.5083            1 
  19    rs11085196       0.5316            1 
  19    rs11569428       0.7662            1 
  19    rs11569426        0.967            1 
  19    rs11569425       0.1012            1 
  19    rs11569424       0.5204            1 
  19     rs2230205       0.7662            1 
  19     rs2230204       0.3431            1 
  19   rs116528507       0.7662            1 
  19   rs111073235       0.7562            1 
  19   rs202126932       0.1028            1 
  19   rs570473538       0.5843            1 
  19   rs539494516       0.5843            1 
  19   rs143362146       0.7662            1 
  19   rs141381095       0.9942            1 
  19   rs555701698       0.8072            1 
  19   rs572329055       0.8072            1 
  19   rs112132860       0.9488            1 
  19    rs10411506       0.7662            1 
  19    rs11569422       0.5608            1 
  19     rs7258241       0.8162            1 
  19     rs4807895       0.9114            1 
  19    rs11085197       0.0177            1 
  19     rs2230201       0.7662            1 
  19    rs11882156       0.3127            1 
  19   rs113968853       0.9682            1 
  19    rs11085199       0.4813            1 
  19   rs111726108       0.4017            1 
  19   rs113123232       0.8062            1 
  19   rs113677312       0.4887            1 
  19    rs73498372       0.4017            1 
  19    rs56313992     0.005599            1 
  19   rs200450194        0.399            1 
  19    rs60794887       0.6458            1 
  19     rs2642199       0.9223            1 
  19     rs2642198       0.8704            1 
  19    rs71978052      0.06269            1 
  19   rs563371070      0.07059            1 
  19    rs11569411       0.6206            1 
  19     rs2250656       0.5033            1 
  19    rs75880055       0.2587            1 
  19     rs2270521         0.83            1 
  19    rs11569404       0.6052            1 
  19     rs2270520        0.424            1 
  19     rs3215059        0.424            1 
  19   rs199713383       0.8659            1 
  19   rs557814102       0.8659            1 
  19    rs11569398       0.0177            1 
  19    rs11569397        0.175            1 
  19    rs11569396       0.0177            1 
  19   rs116533591       0.3127            1 
  19    rs11569395         0.83            1 
  19   rs112500253       0.2837            1 
  19    rs11569393      0.05159            1 
  19    rs57766479       0.3977            1 
  19    rs73498378       0.4017            1 
  19      rs339392       0.4967            1 
  19    rs10407174       0.8582            1 
  19      rs163913       0.7134            1 
  19    rs57038171       0.2422            1 
  19      rs235774       0.8614            1 
  19   rs115137679       0.5609            1 
  19   rs369726611       0.2543            1 
  19      rs163494       0.4183            1 
  19    rs10403999       0.1176            1 
  19   rs141295836       0.3977            1 
  19      rs339390       0.3543            1 
  19    rs73498385       0.4017            1 
  19    rs57086167       0.4128            1 
  19    rs57552630       0.4301            1 
  19    rs76193648       0.6052            1 
  19   rs112683083       0.8023            1 
  19      rs171094       0.1461            1 
  19    rs10420527       0.5131            1 
  19    rs73498400       0.9094            1 
  19   rs116811293       0.0388            1 
  19    rs73922472       0.4432            1 
  19    rs73922474       0.4432            1 
  19    rs73498402       0.4017            1 
  19      rs344614       0.5131            1 
  19    rs60404739       0.4017            1 
  19    rs73922476       0.4432            1 
  19   rs111984325       0.6052            1 
  19      rs344616       0.5131            1 
  19      rs344617       0.7909            1 
  19    rs73500311       0.7909            1 
  19    rs73500312       0.4017            1 
  19    rs73922477       0.4432            1 
  19    rs76808725       0.3175            1 
  19     rs2279623       0.3835            1 
  19     rs2279624       0.5694            1 
  19    rs78817095       0.7907            1 
  19    rs59685845       0.4432            1 
  19    rs60463209       0.4432            1 
  19    rs57717779       0.4432            1 
  19     rs2279626       0.1244            1 
  19     rs1702375       0.9292            1 
  19    rs73500319       0.4017            1 
  19     rs2291666       0.0431            1 
  19    rs73922480       0.4432            1 
  19    rs77285514       0.4432            1 
  19      rs344618      0.05129            1 
  19     rs2047139       0.0141            1 
  19     rs2047140       0.0275            1 
  19     rs1702376       0.7067            1 
  19    rs74756550       0.4461            1 
  19     rs2012357       0.1637            1 
  19    rs73500327       0.4017            1 
  19      rs339395       0.5752            1 
  19      rs339396       0.6749            1 
  19    rs78848320       0.6936            1 
  19      rs339397       0.1142            1 
  19    rs75358926       0.8584            1 
  19      rs163915       0.1012            1 
  19   rs115183105       0.3674            1 
  19      rs163916       0.0449            1 
  19      rs339399       0.0449            1 
  19    rs77129469       0.6052            1 
  19    rs11539588       0.3674            1 
  19   rs146367234       0.6455            1 
  19      rs339400       0.0356            1 
  19   rs111798663       0.6455            1 
  19      rs340135       0.3331            1 
  19      rs340136       0.1232            1 
  19      rs340137      0.07289            1 
  19      rs340138       0.1989            1 
  19      rs339401       0.5561            1 
  19     rs3745556       0.5989            1 
  19      rs340139       0.2896            1 
  19     rs3810222       0.9416            1 
  19     rs3810223       0.9416            1 
  19      rs340140       0.1232            1 
  19   rs113872032       0.6455            1 
  19      rs340141       0.3331            1 
  19     rs2303109       0.6144            1 
  19   rs190870479       0.6455            1 
  19      rs344633       0.4899            1 
  19      rs173174       0.4899            1 
  19    rs10410021       0.9919            1 
  19      rs344634       0.2619            1 
  19   rs574314650       0.0388            1 
  19    rs10419080       0.7971            1 
  19   rs144610413       0.6455            1 
  19    rs11085200       0.5155            1 
  19    rs10853997        0.433            1 
  19   rs111607574       0.3664            1 
  19    rs35071395       0.9184            1 
  19   rs547936172       0.2805            1 
  19      rs339408       0.8286            1 
  19      rs381897       0.7784            1 
  19     rs2277986       0.2737            1 
  19      rs339407       0.5345            1 
  19      rs339406       0.5939            1 
  19      rs339405       0.6419            1 
  19     rs1812397       0.7098            1 
  19    rs79256079       0.2581            1 
  19    rs57513281       0.9453            1 
  19      rs163912       0.4313            1 
  19      rs184628       0.1804            1 
  19   rs150106405       0.7708            1 
  19      rs168148       0.2188            1 
  19      rs163365       0.8336            1 
  19    rs62125120       0.3342            1 
  19      rs339402       0.2774            1 
  19   rs111369943      0.08529            1 
  19     rs1049229       0.6876            1 
  19     rs1049230       0.6876            1 
  19     rs1049232       0.6876            1 
  19    rs12611400       0.3342            1 
  19   rs115745617       0.3441            1 
  19     rs1054060       0.3381            1 
  19    rs61729851       0.9522            1 
  19     rs8106067       0.5018            1 
  19    rs73920203       0.9522            1 
  19     rs2305808       0.3428            1 
  19     rs2305807       0.8681            1 
  19    rs73920204       0.9835            1 
  19     rs2305806       0.3078            1 
  19    rs12608960       0.3342            1 
  19    rs76568513       0.9656            1 
  19    rs73920205       0.9522            1 
  19    rs73500351       0.4789            1 
  19    rs62125122       0.3342            1 
  19   rs111493381       0.4857            1 
  19   rs112975317       0.8485            1 
  19   rs116638689       0.5181            1 
  19   rs114259780       0.1184            1 
  19    rs79325462       0.4772            1 
  19   rs140393268       0.3441            1 
  19   rs145035385      0.09669            1 
  19   rs138857536        0.497            1 
  19    rs10407462       0.6035            1 
  19    rs10425752       0.6035            1 
  19    rs73920207       0.4058            1 
  19    rs28369630       0.9154            1 
  19   rs113533368       0.7801            1 
  19   rs140380863      0.09669            1 
  19     rs3865473       0.3016            1 
  19    rs77311302      0.09669            1 
  19   rs114004703      0.09669            1 
  19    rs56408517       0.4731            1 
  19   rs115342819      0.09669            1 
  19   rs114375946       0.9522            1 
  19   rs370408750      0.09669            1 
  19   rs191966103      0.09669            1 
  19    rs10416659       0.2679            1 
  19    rs10419177       0.1156            1 
  19   rs114814819      0.09669            1 
  19    rs10419354       0.6035            1 
  19    rs10417123       0.6035            1 
  19    rs10419595       0.1156            1 
  19     rs7258236       0.6088            1 
  19     rs7258083       0.9231            1 
  19     rs7246122       0.6088            1 
  19     rs7257763        0.572            1 
  19    rs62125125       0.1156            1 
  19    rs59615742       0.3009            1 
  19    rs10426863       0.3009            1 
  19   rs576720738       0.8565            1 
  19   rs138638983       0.9304            1 
  19    rs74875378       0.7915            1 
  19    rs73920209       0.9304            1 
  19     rs2305805       0.6088            1 
  19    rs28735798       0.5638            1 
  19    rs28713318       0.5638            1 
  19    rs56717126       0.5433            1 
  19    rs10423069       0.5638            1 
  19    rs10403119       0.6088            1 
  19    rs10423938       0.6122            1 
  19     rs3845204       0.9315            1 
  19   rs118171619       0.6035            1 
  19   rs151067409        0.497            1 
  19    rs36053890       0.8986            1 
  19    rs56036274       0.2276            1 
  19     rs7248911       0.7139            1 
  19    rs73920210       0.9304            1 
  19    rs10408913       0.5433            1 
  19     rs3786684       0.6035            1 
  19    rs10409437       0.9315            1 
  19    rs12609729       0.8561            1 
  19    rs28680825       0.2213            1 
  19   rs112059060       0.7847            1 
  19   rs116809688       0.3634            1 
  19     rs3810226       0.6786            1 
  19    rs62125127       0.6786            1 
  19    rs10425286       0.8006            1 
  19   rs114640221       0.3634            1 
  19    rs74651083       0.9034            1 
  19    rs59464806       0.4722            1 
  19   rs111919165       0.9378            1 
  19   rs113151210       0.6035            1 
  19    rs55992873       0.4645            1 
  19    rs10413156       0.9874            1 
  19    rs73920212       0.4645            1 
  19   rs112905629       0.4645            1 
  19   rs149164550       0.9522            1 
  19     rs3760745       0.6035            1 
  19    rs76599854       0.9522            1 
  19   rs113678769        0.352            1 
  19    rs76646553       0.5615            1 
  19    rs61131403        0.352            1 
  19   rs137949146       0.9522            1 
  19   rs143953211       0.5615            1 
  19    rs62125128       0.6035            1 
  19   rs200297873       0.7273            1 
  19    rs58532964       0.5214            1 
  19    rs56028603       0.9522            1 
  19   rs143029988       0.1585            1 
  19   rs200027879        0.375            1 
  19    rs58276003       0.7261            1 
  19   rs534429132        0.375            1 
  19    rs62125131       0.8502            1 
  19    rs61505502       0.3378            1 
  19    rs59147975       0.8609            1 
  19    rs79127960     0.007599            1 
  19      rs682626       0.7835            1 
  19   rs146242402       0.1501            1 
  19   rs148710574      0.05309            1 
  19    rs11670298       0.9045            1 
  19   rs181292833      0.05309            1 
  19   rs145489562       0.0423            1 
  19   rs200840526       0.6109            1 
  19   rs184721581       0.8577            1 
  19    rs34747150       0.2338            1 
  19   rs539492415        0.528            1 
  19    rs10412587       0.7885            1 
  19    rs76187856       0.4922            1 
  19    rs62125158       0.5433            1 
  19   rs146452075       0.9703            1 
  19   rs191661796        0.895            1 
  19    rs62125159       0.5433            1 
  19    rs62126660       0.9703            1 
  19    rs67104970       0.1539            1 
  19    rs62126661       0.9703            1 
  19   rs142982570       0.9703            1 
  19    rs77662590       0.9723            1 
  19   rs147278126      0.05309            1 
  19   rs116248082      0.05309            1 
  19     rs8100785         0.96            1 
  19    rs75889945        0.895            1 
  19    rs79565466       0.7156            1 
  19    rs76969246       0.8154            1 
  19   rs146653352       0.3944            1 
  19   rs111896466      0.07629            1 
  19   rs113841790       0.8339            1 
  19    rs11667864       0.6325            1 
  19   rs149065980       0.9845            1 
  19    rs74803260       0.1242            1 
  19   rs548849280        0.495            1 
  19      rs544901       0.5649            1 
  19      rs691713       0.8905            1 
  19      rs544138       0.5649            1 
  19   rs187955806       0.5434            1 
  19      rs691715       0.9954            1 
  19   rs200248407       0.7481            1 
  19   rs542690958       0.8149            1 
  19   rs565693707       0.9246            1 
  19      rs797622       0.5494            1 
  19    rs58349709       0.6503            1 
  19    rs34155628       0.5135            1 
  19   rs534662662        0.495            1 
  19   rs557718607       0.8611            1 
  19      rs675614       0.5531            1 
  19      rs676528       0.2418            1 
  19   rs115728595        0.495            1 
  19     rs5826948       0.7588            1 
  19      rs692221       0.8031            1 
  19      rs692222       0.8031            1 
  19      rs811292       0.3118            1 
  19      rs481623       0.3118            1 
  19      rs657410       0.3118            1 
  19      rs657469       0.3118            1 
  19      rs479660       0.3118            1 
  19      rs568259       0.3118            1 
  19     rs2431518       0.3118            1 
  19     rs2546143       0.3118            1 
  19    rs75333335       0.2994            1 
  19     rs2607466       0.3118            1 
  19     rs2607465       0.3118            1 
  19   rs115213419        0.495            1 
  19     rs2546142       0.3118            1 
  19     rs8103617       0.7155            1 
  19   rs113966705       0.3118            1 
  19    rs10411364       0.3118            1 
  19    rs10411572       0.3118            1 
  19    rs10403533       0.3118            1 
  19   rs112842149       0.3118            1 
  19     rs2660478       0.3118            1 
  19    rs77953293        0.495            1 
  19     rs7250137       0.7005            1 
  19   rs138384737        0.495            1 
  19   rs142977186    0.0009999            1 
  19     rs7250078       0.9701            1 
  19    rs76873911       0.2804            1 
  19   rs202203908       0.1701            1 
  19   rs147803914       0.6652            1 
  19     rs6510921       0.3882            1 
  19     rs6510922       0.3882            1 
  19     rs6510923       0.3882            1 
  19   rs150167531       0.9701            1 
  19   rs370554352       0.3848            1 
  19   rs138679485        0.344            1 
  19   rs111757811        0.344            1 
  19   rs143693803       0.7069            1 
  19      rs797629       0.5353            1 
  19      rs808843        0.403            1 
  19    rs75198126       0.7069            1 
  19    rs79443873        0.344            1 
  19   rs138173249        0.989            1 
  19      rs691528        0.989            1 
  19     rs8101873       0.9701            1 
  19    rs76151130       0.7069            1 
  19      rs580314       0.5353            1 
  19   rs113104679        0.344            1 
  19      rs579371        0.989            1 
  19      rs691503        0.989            1 
  19      rs691502       0.5353            1 
  19     rs8112905       0.9701            1 
  19      rs691486       0.5353            1 
  19      rs642553       0.5353            1 
  19      rs694271       0.9953            1 
  19    rs74174839       0.8125            1 
  19   rs150909389       0.7069            1 
  19   rs139448507       0.8933            1 
  19     rs9749149       0.9701            1 
  19    rs16993789       0.5616            1 
  19   rs148778427       0.6563            1 
  19    rs35122999       0.9974            1 
  19    rs35514362       0.9974            1 
  19      rs473021        0.515            1 
  19      rs659657       0.8598            1 
  19      rs472835       0.2664            1 
  19      rs692397       0.5909            1 
  19      rs660134       0.3495            1 
  19     rs3101748       0.5909            1 
  19     rs7256070       0.2664            1 
  19     rs7245458       0.9974            1 
  19     rs7245566       0.5909            1 
  19    rs34152758       0.9974            1 
  19    rs34426013       0.2664            1 
  19   rs560510154       0.2399            1 
  19   rs138934340        0.344            1 
  19   rs149410289        0.344            1 
  19   rs143779706        0.344            1 
  19     rs7246009       0.2664            1 
  19     rs7246124       0.7716            1 
  19    rs10418301       0.9974            1 
  19   rs145836391       0.9974            1 
  19     rs2546122       0.5479            1 
  19     rs2135789       0.2664            1 
  19     rs2546124       0.2664            1 
  19     rs2546125       0.2664            1 
  19     rs2660484        0.515            1 
  19     rs2546126       0.7716            1 
  19     rs2431516       0.2664            1 
  19     rs2546127        0.515            1 
  19    rs11435405       0.2664            1 
  19     rs2660485        0.515            1 
  19     rs2546128       0.9974            1 
  19    rs78138486       0.7316            1 
  19    rs59781838        0.515            1 
  19   rs116358922       0.7316            1 
  19     rs2617807        0.515            1 
  19    rs62126662       0.9184            1 
  19     rs2617808        0.515            1 
  19     rs2617809       0.6839            1 
  19     rs2546129       0.7716            1 
  19     rs2617810        0.515            1 
  19   rs148633264       0.2253            1 
  19     rs2617811        0.515            1 
  19     rs2546130        0.515            1 
  19     rs2546131        0.515            1 
  19     rs2617812        0.339            1 
  19     rs2546132        0.339            1 
  19     rs2617813        0.339            1 
  19    rs72093993        0.339            1 
  19     rs2617814        0.515            1 
  19    rs72065421        0.515            1 
  19     rs4807099        0.515            1 
  19    rs72201401       0.6722            1 
  19    rs77391812       0.7316            1 
  19   rs114510499       0.7316            1 
  19     rs2660486        0.515            1 
  19   rs116450981       0.7316            1 
  19     rs2660487        0.515            1 
  19     rs2617815        0.515            1 
  19    rs10408874       0.6652            1 
  19     rs2617816        0.515            1 
  19     rs4807900        0.515            1 
  19   rs112495019       0.9184            1 
  19     rs2617817       0.9028            1 
  19     rs2617818       0.7888            1 
  19     rs2660488       0.7888            1 
  19     rs2660489       0.8922            1 
  19    rs34446835       0.8799            1 
  19     rs2617819       0.9895            1 
  19    rs11085201       0.7196            1 
  19     rs4807901       0.9404            1 
  19    rs55796511       0.3878            1 
  19     rs2456795       0.7126            1 
  19    rs11085202       0.5484            1 
  19    rs10423564       0.5484            1 
  19    rs10416142       0.5484            1 
  19    rs10417656       0.5484            1 
  19    rs10424453       0.5484            1 
  19    rs10416979       0.7645            1 
  19   rs530435791       0.9702            1 
  19   rs567691544       0.6927            1 
  19   rs112215869       0.7645            1 
  19   rs113592014        0.819            1 
  19     rs2436517       0.4034            1 
  19     rs2617821       0.2875            1 
  19   rs113860556        0.819            1 
  19    rs75023531       0.4873            1 
  19    rs11426897       0.5298            1 
  19     rs2436516         0.41            1 
  19     rs2436515        0.195            1 
  19    rs34844949       0.5563            1 
  19   rs115135994        0.634            1 
  19     rs2617822       0.4529            1 
  19    rs73920224       0.0205            1 
  19     rs7247477      0.09269            1 
  19     rs7251975      0.09269            1 
  19      rs332425      0.09059            1 
  19      rs332426       0.1029            1 
  19    rs35172734        0.288            1 
  19    rs34640358        0.288            1 
  19     rs2546134       0.2551            1 
  19     rs2546135       0.2551            1 
  19   rs200485277       0.7842            1 
  19     rs2546136       0.1119            1 
  19   rs144645256       0.0205            1 
  19     rs8106212       0.4457            1 
  19     rs2617823       0.8463            1 
  19     rs2617824       0.8463            1 
  19   rs546897507       0.9401            1 
  19    rs12232825       0.3678            1 
  19    rs12232870        0.178            1 
  19     rs8109794        0.577            1 
  19    rs13345037       0.6797            1 
  19    rs12232828        0.178            1 
  19    rs13345466        0.206            1 
  19   rs113367654       0.3679            1 
  19    rs73502233        0.178            1 
  19   rs147284652       0.6218            1 
  19   rs113940601       0.1099            1 
  19   rs112998031       0.6929            1 
  19   rs113638258       0.1959            1 
  19    rs73484406       0.1099            1 
  19   rs140416947       0.1692            1 
  19     rs8103611       0.3121            1 
  19   rs114565652       0.8632            1 
  19    rs12710097       0.3236            1 
  19     rs8108646       0.6014            1 
  19    rs75014155      0.07409            1 
  19   rs114425895       0.4225            1 
  19    rs12978597       0.7915            1 
  19    rs28835675       0.6645            1 
  19     rs7247388      0.07929            1 
  19    rs28873729       0.5423            1 
  19   rs144416555       0.3051            1 
  19     rs8102009       0.4482            1 
  19   rs114064622       0.8505            1 
  19    rs12710098       0.6447            1 
  19    rs12610223       0.6447            1 
  19    rs11085204       0.4482            1 
  19    rs10853998       0.4482            1 
  19    rs71177120       0.5588            1 
  19    rs10420602       0.1541            1 
  19   rs200027004       0.5588            1 
  19   rs113660385       0.7206            1 
  19      rs398650      0.07929            1 
  19     rs3097355       0.1787            1 
  19    rs28533437       0.9724            1 
  19     rs8102571       0.5628            1 
  19     rs9653131       0.2282            1 
  19     rs3095927       0.6097            1 
  19   rs149144422       0.2282            1 
  19   rs114514471       0.2282            1 
  19    rs57618923       0.1372            1 
  19    rs10417070       0.6988            1 
  19    rs12327646       0.2282            1 
  19    rs10416534       0.2865            1 
  19    rs12327841       0.2282            1 
  19    rs10423572       0.4744            1 
  19    rs79328422       0.1327            1 
  19    rs77540572       0.1327            1 
  19    rs80280568       0.1327            1 
  19    rs75818590       0.1327            1 
  19      rs374119       0.1327            1 
  19      rs426815       0.1007            1 
  19      rs428020       0.1356            1 
  19     rs1702378       0.7206            1 
  19      rs415306       0.9905            1 
  19     rs2135788       0.3788            1 
  19     rs2174759       0.3662            1 
  19    rs58787852       0.0235            1 
  19      rs691469       0.7592            1 
  19    rs12327725       0.7592            1 
  19     rs2660482       0.7592            1 
  19     rs3105704       0.5266            1 
  19    rs78915856       0.7592            1 
  19    rs80126952       0.7592            1 
  19    rs76480763       0.7592            1 
  19    rs76413264       0.7592            1 
  19    rs73484417       0.5935            1 
  19    rs75187391       0.7245            1 
  19    rs73484421       0.5935            1 
  19     rs3097356      0.05569            1 
  19    rs10419572       0.5014            1 
  19   rs540074087       0.0223            1 
  19     rs4807101       0.4427            1 
  19    rs76067631       0.3994            1 
  19   rs201487888       0.7974            1 
  19   rs371399398       0.3994            1 
  19   rs556473322      0.07269            1 
  19     rs3097354       0.5098            1 
  19     rs3105700       0.9654            1 
  19     rs1651876       0.9161            1 
  19     rs1808562       0.5098            1 
  19   rs186103837       0.8498            1 
  19   rs113168636       0.3504            1 
  19   rs146561902       0.8313            1 
  19     rs4029443       0.9942            1 
  19     rs1808563       0.2411            1 
  19      rs347031       0.4882            1 
  19    rs72620535       0.9956            1 
  19    rs58882129       0.6049            1 
  19      rs164020       0.9582            1 
  19    rs10415535       0.7971            1 
  19     rs8105950       0.6377            1 
  19     rs7253450       0.7499            1 
  19     rs7253176         0.43            1 
  19     rs7260086       0.6131            1 
  19     rs7256484        0.942            1 
  19      rs164019       0.1824            1 
  19    rs75944137         0.43            1 
  19    rs73484429       0.7818            1 
  19    rs73484431       0.7818            1 
  19      rs164018      0.07729            1 
  19      rs164017       0.2611            1 
  19      rs164016       0.6042            1 
  19    rs74862548         0.43            1 
  19     rs7258040       0.5486            1 
  19    rs28617395        0.265            1 
  19      rs906331      0.08949            1 
  19      rs347034       0.2429            1 
  19      rs347033       0.2429            1 
  19     rs7251166         0.43            1 
  19      rs180864       0.5284            1 
  19    rs11292307       0.7631            1 
  19   rs148698236       0.5133            1 
  19    rs10412674       0.6588            1 
  19    rs78601794       0.5246            1 
  19   rs115785867       0.3422            1 
  19    rs60436652       0.4406            1 
  19   rs142722522       0.8997            1 
  19      rs347032       0.3202            1 
  19    rs10469323        0.337            1 
  19     rs3844451       0.8447            1 
  19    rs57248437       0.2363            1 
  19   rs146513546       0.1101            1 
  19   rs111513375       0.6569            1 
  19      rs164022       0.9337            1 
  19   rs144604064       0.5401            1 
  19     rs8112277        0.155            1 
  19    rs59158629       0.1824            1 
  19     rs3786686       0.5673            1 
  19     rs3786688       0.5595            1 
  19      rs625828      0.07919            1 
  19    rs74356028        0.805            1 
  19   rs115729063      0.07179            1 
  19   rs140854128       0.2069            1 
  19   rs532631342       0.3065            1 
  19   rs545863264       0.1398            1 
  19   rs548211384       0.9445            1 
  19   rs568333106        0.549            1 
  19   rs137939834       0.2108            1 
  19    rs73000309       0.3334            1 
  19    rs11668094       0.5793            1 
  19    rs10422749       0.2134            1 
  19      rs308200       0.0352            1 
  19      rs186295       0.5899            1 
  19      rs308199       0.6748            1 
  19   rs115959759       0.1486            1 
  19      rs308198       0.2228            1 
  19   rs199645156      0.07519            1 
  19    rs10405798       0.2765            1 
  19    rs56972252       0.3678            1 
  19      rs308197       0.4921            1 
  19      rs370209     0.007099            1 
  19     rs7249395       0.2802            1 
  19      rs308196       0.1124            1 
  19    rs10419349       0.2765            1 
  19    rs10419556       0.1539            1 
  19      rs308195       0.8333            1 
  19      rs308194       0.4921            1 
  19    rs10420518       0.3834            1 
  19   rs543020041    0.0007999       0.9864 
  19   rs112275266        0.141            1 
  19     rs1651879     0.007499            1 
  19     rs3105701     0.005199            1 
  19     rs3105702      0.09269            1 
  19   rs139907459       0.0362            1 
  19    rs56244281       0.0102            1 
  19   rs148336249       0.4308            1 
  19   rs140764965        0.432            1 
  19   rs202005344       0.2751            1 
  19      rs432249       0.4921            1 
  19    rs10415002       0.2793            1 
  19   rs116640499       0.7249            1 
  19   rs111247982        0.123            1 
  19      rs394436       0.9759            1 
  19     rs2562717     0.009199            1 
  19    rs10414323       0.0257            1 
  19    rs74397165       0.6346            1 
  19   rs542315135       0.8376            1 
  19   rs111706205      0.06339            1 
  19   rs113521808        0.123            1 
  19     rs9973214        0.123            1 
  19    rs11880369       0.1256            1 
  19   rs115497776       0.5224            1 
  19      rs331683       0.7168            1 
  19      rs331682       0.4116            1 
  19   rs555252319      0.09219            1 
  19      rs331681      0.06009            1 
  19      rs162727      0.05269            1 
  19      rs162726       0.1498            1 
  19      rs813430       0.4629            1 
  19   rs150254257       0.7581            1 
  19      rs331680        0.658            1 
  19    rs34702560       0.4046            1 
  19      rs164014       0.2806            1 
  19      rs331678       0.6073            1 
  19    rs57015940      0.08899            1 
  19    rs80325452       0.3957            1 
  19    rs73484455       0.3957            1 
  19    rs73484457       0.3957            1 
  19   rs112956737       0.2561            1 
  19    rs10424474       0.2561            1 
  19      rs331677       0.9715            1 
  19    rs73484458       0.6011            1 
  19     rs7257711        0.255            1 
  19     rs7257559       0.2909            1 
  19     rs2115533        0.828            1 
  19   rs113464993       0.2926            1 
  19   rs186482240       0.2909            1 
  19    rs13345778       0.5299            1 
  19    rs28571162       0.5521            1 
  19   rs576265630       0.5963            1 
  19    rs12104195       0.5299            1 
  19   rs111451128       0.5299            1 
  19     rs7250049       0.7683            1 
  19    rs12104215       0.5299            1 
  19   rs111857358       0.5299            1 
  19   rs112688437       0.5299            1 
  19    rs10421706       0.7864            1 
  19     rs8108918       0.2773            1 
  19    rs16993884         0.95            1 
  19    rs10422184       0.6942            1 
  19    rs16993888       0.8212            1 
  19   rs146698172       0.4717            1 
  19    rs11879038       0.8736            1 
  19    rs10416912       0.1326            1 
  19   rs114240386       0.2909            1 
  19      rs461970       0.4409            1 
  19     rs7257367       0.6029            1 
  19   rs191382435       0.5328            1 
  19   rs182757779       0.5328            1 
  19    esv3643568       0.2909            1 
  19   rs112503236        0.621            1 
  19    rs11666078       0.6029            1 
  19     rs9749240       0.6477            1 
  19   rs112036347       0.9572            1 
  19   rs112259542       0.8978            1 
  19   rs141487691       0.7226            1 
  19    rs78847527       0.3836            1 
  19    rs58677367       0.5062            1 
  19    rs11672182       0.3908            1 
  19    rs61471228       0.9338            1 
  19    rs11669968       0.3576            1 
  19   rs144811889       0.3861            1 
  19   rs139166802        0.823            1 
  19    rs56079027       0.1318            1 
  19    rs59105586       0.6116            1 
  19    rs57512501        0.508            1 
  19    rs58766713       0.5069            1 
  19     rs7249155       0.4018            1 
  19    rs13343432       0.2909            1 
  19   rs112771505       0.1577            1 
  19   rs569830818       0.6124            1 
  19    rs28620539       0.1284            1 
  19    rs10406045       0.1284            1 
  19    rs28459042       0.1284            1 
  19   rs113519274       0.8731            1 
  19   rs143445429       0.2437            1 
  19   rs113431901      0.05049            1 
  19    rs34076416       0.7651            1 
  19   rs112526880        0.177            1 
  19   rs113834368      0.05009            1 
  19   rs112636853      0.05009            1 
  19   rs142943620       0.8387            1 
  19   rs145132202      0.05009            1 
  19   rs562986660       0.2134            1 
  19   rs141575953       0.2134            1 
  19   rs555434322      0.08979            1 
  19   rs565696136      0.08979            1 
  19    rs72982446      0.05009            1 
  19    rs80350975       0.3086            1 
  19    rs75011353       0.3086            1 
  19   rs564196701       0.9192            1 
  19      rs331691       0.3912            1 
  19    rs74805962       0.7189            1 
  19      rs331690       0.6782            1 
  19      rs331689        0.637            1 
  19    rs10414931       0.6717            1 
  19   rs141323330       0.6794            1 
  19    rs11672913       0.4977            1 
  19   rs138966788       0.7756            1 
  19    rs79906591       0.3074            1 
  19    rs72982473       0.3614            1 
  19    rs72982476       0.2101            1 
  19    rs72982479       0.2101            1 
  19    rs79501603       0.2101            1 
  19    rs74517766       0.5431            1 
  19    rs72982480       0.2101            1 
  19    rs72982483       0.2397            1 
  19   rs143710717       0.2397            1 
  19   rs146838186       0.2397            1 
  19   rs112790957       0.3074            1 
  19   rs112572807       0.9282            1 
  19     rs7258250       0.6323            1 
  19    rs55908112        0.929            1 
  19    rs72984341       0.9282            1 
  19   rs139381209       0.9282            1 
  19     rs7246702       0.9282            1 
  19    rs61623215       0.9282            1 
  19    rs57335118       0.9282            1 
  19   rs112476482       0.1113            1 
  19   rs114838769       0.6011            1 
  19      rs184550       0.9376            1 
  19    rs72984347       0.8841            1 
  19   rs115022247       0.8841            1 
  19   rs149272824      0.09239            1 
  19   rs143528062       0.8841            1 
  19   rs148037498       0.8841            1 
  19   rs142635544       0.8841            1 
  19   rs146023688       0.8841            1 
  19   rs536315770       0.2419            1 
  19   rs553074322       0.7131            1 
  19   rs573031566       0.5013            1 
  19     rs7255262       0.7539            1 
  19     rs2925672       0.9376            1 
  19    rs77664880       0.4372            1 
  19    rs60967546        0.362            1 
  19    rs59055395       0.3126            1 
  19    rs56931055       0.4326            1 
  19   rs116629662       0.2974            1 
  19      rs331688       0.8376            1 
  19    rs73920230       0.9699            1 
  19   rs115778914       0.9632            1 
  19   rs137982161       0.8084            1 
  19    rs72984350       0.2992            1 
  19    rs58179654       0.6564            1 
  19     rs1422403       0.4678            1 
  19      rs331687       0.3942            1 
  19   rs111727884       0.9699            1 
  19    rs35973501       0.3333            1 
  19   rs115417533       0.4285            1 
  19   rs112132413       0.9573            1 
  19    rs11672299       0.3216            1 
  19    rs10424498      0.09609            1 
  19    rs28502541      0.09609            1 
  19      rs331686       0.4455            1 
  19    rs56179167      0.05729            1 
  19   rs201105118       0.5675            1 
  19    rs56369703       0.2866            1 
  19   rs112753238       0.0295            1 
  19      rs186715       0.3466            1 
  19      rs331684       0.1355            1 
  19    rs11085205       0.2373            1 
  19    rs11667753       0.2373            1 
  19   rs371493739       0.8419            1 
  19     rs1422402        0.316            1 
  19   rs112948997       0.1065            1 
  19    rs11882777       0.2287            1 
  19    rs72984363       0.1695            1 
  19   rs147055938       0.8156            1 
  19   rs113466717       0.3743            1 
  19   rs111611035       0.3743            1 
  19    rs16993897       0.1823            1 
  19   rs113557077       0.3009            1 
  19   rs111283231       0.2266            1 
  19    rs72984368      0.08249            1 
  19    rs79896953       0.6126            1 
  19   rs112088785       0.8461            1 
  19    rs73920233       0.2535            1 
  19   rs150234576       0.1903            1 
  19    rs10417941       0.2535            1 
  19   rs112492376       0.7629            1 
  19    rs10412829       0.3359            1 
  19    rs10418763       0.3157            1 
  19    rs10419194       0.3157            1 
  19    rs57553064       0.3157            1 
  19   rs539285206        0.981            1 
  19    rs58092963       0.1253            1 
  19   rs113180177       0.3157            1 
  19   rs113334005       0.3157            1 
  19    rs74174847       0.7513            1 
  19   rs112233913       0.3157            1 
  19   rs141487622       0.5352            1 
  19    rs73920234       0.4663            1 
  19    rs10406773       0.4663            1 
  19    rs10404401       0.7634            1 
  19   rs200017196       0.9971            1 
  19    rs57562054        0.471            1 
  19   rs373024052       0.9518            1 
  19    rs28509272       0.1905            1 
  19    rs79801288       0.1119            1 
  19    rs57355800       0.1563            1 
  19    rs77774790       0.8332            1 
  19    rs59106054       0.3058            1 
  19   rs532990376       0.6932            1 
  19   rs112335245       0.6103            1 
  19   rs147396016       0.5396            1 
  19   rs146951644       0.3674            1 
  19    rs66534104       0.9614            1 
  19    rs34986624      0.06769            1 
  19    rs76508575       0.9607            1 
  19   rs115219237       0.7333            1 
  19      rs330876       0.7599            1 
  19   rs114422114        0.185            1 
  19    rs10401768       0.5259            1 
  19    rs78378291       0.6375            1 
  19    rs10406373       0.5908            1 
  19      rs330877       0.3293            1 
  19      rs330878       0.8304            1 
  19    rs34714136       0.8026            1 
  19      rs330879        0.426            1 
  19      rs330880       0.8831            1 
  19    rs76487194       0.5313            1 
  19   rs201569681       0.9032            1 
  19    rs28630886       0.8318            1 
  19      rs330881       0.0319            1 
  19     rs3029890       0.7323            1 
  19      rs330882       0.3939            1 
  19    rs73920235       0.8605            1 
  19   rs150847134       0.2334            1 
  19   rs145503965       0.5841            1 
  19    rs58602605       0.6341            1 
  19   rs200596347       0.1814            1 
  19    rs35932450       0.8814            1 
  19   rs147301439       0.8605            1 
  19    rs10422644       0.3244            1 
  19    rs58023145        0.906            1 
  19    rs73920236       0.8605            1 
  19      rs330885       0.3939            1 
  19      rs330886       0.8831            1 
  19      rs330887        0.426            1 
  19    rs73920237       0.6341            1 
  19    rs79736446       0.5464            1 
  19    rs10403916       0.3244            1 
  19     rs8099966       0.4037            1 
  19     rs8101320       0.4037            1 
  19      rs897740       0.3939            1 
  19    rs73920238       0.3912            1 
  19    rs76190936       0.2334            1 
  19      rs897739       0.3939            1 
  19      rs897738       0.3939            1 
  19      rs415421       0.6644            1 
  19     rs4807910       0.3939            1 
  19     rs4807911       0.9361            1 
  19     rs4807912       0.6644            1 
  19    rs60932226       0.6341            1 
  19      rs388089       0.3939            1 
  19      rs395462       0.3939            1 
  19      rs454176       0.3939            1 
  19    rs79190062       0.2379            1 
  19      rs443658       0.3939            1 
  19      rs370094       0.3939            1 
  19    rs78362214       0.8318            1 
  19    rs10638051       0.3939            1 
  19     rs2546141       0.8831            1 
  19     rs2546140       0.2062            1 
  19     rs2546139       0.3939            1 
  19     rs2546138       0.8831            1 
  19   rs561401517       0.7774            1 
  19     rs4807913       0.3939            1 
  19     rs4807106       0.8831            1 
  19     rs4807107       0.3939            1 
  19     rs4807108        0.242            1 
  19     rs4807109        0.242            1 
  19    rs10409287        0.242            1 
  19    rs10402834       0.3939            1 
  19    rs76782992       0.2379            1 
  19    rs77648907       0.5313            1 
  19     rs4807110       0.3939            1 
  19   rs115669360       0.8026            1 
  19   rs151221425       0.8026            1 
  19   rs193092528       0.8026            1 
  19     rs2546137       0.3939            1 
  19   rs150393622       0.5313            1 
  19     rs2607128       0.3939            1 
  19     rs2607127       0.3939            1 
  19   rs138314298       0.6341            1 
  19      rs391020       0.3178            1 
  19      rs426073       0.3939            1 
  19      rs379254       0.8831            1 
  19      rs412362       0.3939            1 
  19      rs415188       0.3939            1 
  19      rs447684       0.0319            1 
  19      rs366181       0.8831            1 
  19     rs3816548       0.5211            1 
  19      rs449297       0.7943            1 
  19      rs419731       0.3939            1 
  19      rs455099       0.3939            1 
  19      rs382737       0.3939            1 
  19     rs7257222       0.3939            1 
  19      rs406559       0.9146            1 
  19      rs422389       0.8831            1 
  19    rs36079308       0.7516            1 
  19     rs2607126       0.0238            1 
  19      rs396827       0.3939            1 
  19      rs452907       0.3939            1 
  19     rs8113805       0.3939            1 
  19   rs116149849       0.6382            1 
  19   rs114809203       0.3705            1 
  19      rs380213       0.3939            1 
  19    rs75798960       0.9913            1 
  19      rs445817       0.3939            1 
  19      rs673320       0.0238            1 
  19    rs56212020       0.3939            1 
  19    rs62123073       0.2015            1 
  19      rs452430       0.1306            1 
  19    rs56289819       0.3939            1 
  19    rs34518123       0.3939            1 
  19     rs7408594      0.09349            1 
  19    rs34296469       0.3939            1 
  19    rs35896437       0.3178            1 
  19    rs11333815       0.0238            1 
  19    rs12978192       0.3939            1 
  19      rs670948       0.3939            1 
  19      rs607231       0.3939            1 
  19      rs659977       0.3939            1 
  19      rs606384       0.8831            1 
  19   rs532991839       0.9198            1 
  19      rs373816       0.8831            1 
  19    rs12978840       0.3178            1 
  19    rs78983058       0.3939            1 
  19    rs74400038       0.3939            1 
  19     rs7247509       0.0238            1 
  19      rs434431       0.3939            1 
  19      rs373450       0.3939            1 
  19      rs434270       0.3939            1 
  19   rs140219613       0.9913            1 
  19    rs59911686         0.16            1 
  19    rs74174850       0.3939            1 
  19   rs146003754       0.1884            1 
  19   rs141740888       0.3939            1 
  19   rs115988786       0.5313            1 
  19   rs143512601       0.3939            1 
  19    rs60293701         0.18            1 
  19   rs150066165       0.2979            1 
  19    rs10421295       0.4116            1 
  19      rs435041       0.9669            1 
  19      rs382818       0.1543            1 
  19    rs58936509       0.2151            1 
  19      rs466649       0.4116            1 
  19    rs61203785       0.2736            1 
  19      rs465642       0.4116            1 
  19      rs461352       0.4116            1 
  19    rs62123077       0.3492            1 
  19    rs62123078       0.4116            1 
  19    rs62123079       0.4116            1 
  19    rs62123080       0.4116            1 
  19    rs62123081       0.4116            1 
  19      rs466876       0.5327            1 
  19      rs457857       0.4116            1 
  19      rs462913       0.4116            1 
  19      rs455476       0.4116            1 
  19      rs459998       0.5456            1 
  19      rs460261       0.4116            1 
  19      rs460955       0.4116            1 
  19      rs384239       0.7942            1 
  19    rs11448240       0.1162            1 
  19    rs11669085       0.6096            1 
  19      rs677767       0.4116            1 
  19     rs7252253       0.6837            1 
  19     rs2641599       0.7942            1 
  19    rs56199058        0.851            1 
  19    rs35090409       0.7837            1 
  19    rs12977901       0.9661            1 
  19   rs114533871       0.5079            1 
  19      rs637908       0.5175            1 
  19     rs7257726       0.7762            1 
  19      rs467439        0.526            1 
  19    rs34657189       0.4786            1 
  19    rs73920244       0.5426            1 
  19    rs12975818       0.4786            1 
  19    rs12976039       0.4296            1 
  19    rs35275289       0.4296            1 
  19    rs35357426       0.4296            1 
  19   rs547190931       0.3148            1 
  19    rs16993965       0.7958            1 
  19    rs11671668       0.4296            1 
  19    rs36069820       0.4296            1 
  19      rs426097       0.5722            1 
  19      rs372077       0.5722            1 
  19      rs455385       0.5132            1 
  19      rs465961       0.5722            1 
  19   rs371568845       0.1457            1 
  19   rs139161692       0.4087            1 
  19      rs171674       0.5132            1 
  19      rs373533        0.431            1 
  19      rs461645       0.5722            1 
  19      rs252566       0.7902            1 
  19    rs11668944       0.7999            1 
  19    rs11668744       0.8597            1 
  19    rs11667934       0.8597            1 
  19    rs73486681       0.5613            1 
  19   rs113872265       0.8597            1 
  19   rs115376278       0.8597            1 
  19   rs114221005       0.8597            1 
  19    rs73486690       0.8597            1 
  19     rs2354121       0.2337            1 
  19   rs113558515       0.8597            1 
  19     rs2354120       0.2337            1 
  19     rs2354119       0.2337            1 
  19     rs2354118       0.2337            1 
  19     rs2354117       0.2337            1 
  19     rs2354116       0.2855            1 
  19     rs2354115       0.2337            1 
  19     rs2354114       0.3984            1 
  19    rs77143250       0.3984            1 
  19    rs62123131       0.3197            1 
  19    rs72986346       0.2337            1 
  19    rs72986349       0.1232            1 
  19   rs113331749        0.825            1 
  19   rs112503413       0.7288            1 
  19    rs73486700        0.825            1 
  19     rs7256147       0.7706            1 
  19    rs34406206       0.7706            1 
  19    rs72986353       0.7706            1 
  19    rs11665859       0.6609            1 
  19   rs150586109       0.3362            1 
  19    rs12975999       0.7706            1 
  19   rs141908776       0.8543            1 
  19    rs11671182       0.7706            1 
  19    rs10404715       0.4828            1 
  19    rs11671186       0.7706            1 
  19   rs558683694       0.1098            1 
  19      rs252564       0.7706            1 
  19     rs7249799       0.7706            1 
  19     rs3890540       0.7706            1 
  19     rs3890539       0.7706            1 
  19    rs35615093       0.7706            1 
  19    rs67011688       0.7706            1 
  19   rs116262097       0.3362            1 
  19    rs57675929       0.7706            1 
  19     rs3895917       0.4286            1 
  19    rs11085207        0.994            1 
  19   rs138192782       0.8543            1 
  19    rs11669272       0.7598            1 
  19   rs150638978       0.4828            1 
  19    rs11669329        0.994            1 
  19   rs112975869        0.159            1 
  19   rs113883431        0.159            1 
  19    rs76094892        0.159            1 
  19    rs76605180        0.159            1 
  19     rs8112547       0.6747            1 
  19   rs111560960        0.159            1 
  19    rs35382994        0.159            1 
  19    rs56005136       0.9315            1 
  19     rs4807915      0.08199            1 
  19    rs72988231       0.1774            1 
  19     rs2228539       0.1591            1 
  19    rs10406580       0.4828            1 
  19    rs16993984       0.4286            1 
  19    rs73488627       0.4957            1 
  19     rs4080215       0.2886            1 
  19     rs3895916       0.1416            1 
  19      rs921925       0.1753            1 
  19    rs79792632       0.6794            1 
  19   rs148315148       0.3362            1 
  19    rs56017655       0.6419            1 
  19   rs200129825      0.08879            1 
  19    rs12980338       0.1753            1 
  19   rs115536810       0.3362            1 
  19    rs12982374       0.0418            1 
  19    rs12973445       0.1753            1 
  19    rs12461871       0.1753            1 
  19    rs73488635       0.7472            1 
  19    rs10404606       0.4884            1 
  19   rs112260149       0.3362            1 
  19   rs116575426       0.3362            1 
  19    rs78833396       0.7174            1 
  19     rs8110391        0.994            1 
  19     rs8111673       0.4366            1 
  19     rs7246579       0.4366            1 
  19     rs7249745       0.4366            1 
  19    rs73488639       0.7472            1 
  19    rs11879887       0.8932            1 
  19    rs11881825       0.9834            1 
  19     rs8104356       0.9834            1 
  19    rs34044508       0.6386            1 
  19    rs58936486       0.8871            1 
  19     rs8103760       0.8932            1 
  19     rs8104748       0.8932            1 
  19    rs78562771       0.4552            1 
  19     rs7250042       0.6381            1 
  19    rs78798623       0.4552            1 
  19    rs35726166       0.3611            1 
  19    rs74176212       0.6381            1 
  19    rs12984977       0.8932            1 
  19    rs12978514       0.8932            1 
  19    rs12975708       0.8932            1 
  19    rs28496566       0.8932            1 
  19   rs114157290       0.4552            1 
  19   rs147036666       0.8894            1 
  19    rs12460719       0.8932            1 
  19    rs12462676       0.8932            1 
  19    rs12461204       0.8932            1 
  19    rs12460744       0.6788            1 
  19   rs114867957       0.6879            1 
  19     rs6510931       0.8932            1 
  19     rs4635445       0.8932            1 
  19    rs75938286       0.6879            1 
  19    rs73920253       0.8377            1 
  19     rs4527134       0.5342            1 
  19    rs73920254       0.6322            1 
  19    rs28429423       0.2897            1 
  19    rs28606541       0.5775            1 
  19    rs10402080       0.3523            1 
  19     rs8112929       0.0349            1 
  19     rs7508535       0.3735            1 
  19    rs75144932       0.7749            1 
  19      rs252548       0.5907            1 
  19      rs252549        0.766            1 
  19      rs252550        0.766            1 
  19   rs200110031       0.0281            1 
  19      rs252551       0.7262            1 
  19      rs252552       0.3733            1 
  19      rs252553       0.7262            1 
  19      rs252554       0.7262            1 
  19      rs252555       0.7262            1 
  19      rs252556        0.727            1 
  19      rs252557        0.727            1 
  19      rs252558        0.829            1 
  19      rs252559       0.3708            1 
  19      rs252560        0.727            1 
  19      rs252561        0.727            1 
  19      rs168780       0.3708            1 
  19     rs2453108       0.3733            1 
  19     rs2453109       0.3708            1 
  19     rs2431521        0.727            1 
  19     rs2445795        0.727            1 
  19     rs2445794       0.3708            1 
  19      rs675338        0.727            1 
  19    rs12981770       0.1366            1 
  19      rs388711       0.6658            1 
  19      rs660120       0.7339            1 
  19     rs8113124       0.3641            1 
  19     rs8099930       0.4036            1 
  19     rs8103399       0.7339            1 
  19     rs8100461       0.8114            1 
  19     rs8100058       0.3641            1 
  19      rs461339       0.3641            1 
  19      rs368419       0.7339            1 
  19    rs10405676       0.7339            1 
  19     rs1672966       0.2369            1 
  19      rs461295       0.3641            1 
  19      rs456642       0.3641            1 
  19      rs465197       0.8659            1 
  19    rs73488672       0.2371            1 
  19      rs455493       0.8293            1 
  19      rs455397       0.2369            1 
  19      rs455485       0.3641            1 
  19      rs463891       0.7339            1 
  19      rs464849       0.3641            1 
  19     rs1042747       0.4036            1 
  19    rs10407357        0.684            1 
  19      rs464056       0.3641            1 
  19      rs457749       0.7339            1 
  19      rs465241       0.3641            1 
  19      rs465020       0.3641            1 
  19      rs463218       0.3641            1 
  19      rs381451       0.3641            1 
  19      rs416967       0.7339            1 
  19    rs11330759       0.3998            1 
  19      rs460499       0.3641            1 
  19      rs376913       0.3641            1 
  19      rs424832       0.3641            1 
  19      rs459707       0.7339            1 
  19      rs460375       0.3641            1 
  19      rs460915        0.219            1 
  19    rs28627888        0.684            1 
  19      rs457037       0.3641            1 
  19      rs465543       0.3641            1 
  19      rs461935       0.3641            1 
  19    rs56160529       0.1475            1 
  19     rs7259423       0.5783            1 
  19      rs461057       0.7339            1 
  19      rs457762       0.7339            1 
  19      rs427813       0.3641            1 
  19      rs427806       0.7339            1 
  19     rs7258780       0.3641            1 
  19     rs7258805       0.3641            1 
  19   rs560498870       0.0422            1 
  19     rs7259047       0.8659            1 
  19      rs387058       0.8305            1 
  19      rs459192       0.4448            1 
  19      rs458770       0.4448            1 
  19      rs460069       0.4448            1 
  19     rs8113744       0.2245            1 
  19      rs466417       0.5937            1 
  19   rs144336392       0.4595            1 
  19    rs34259818       0.3233            1 
  19   rs116260887       0.0466            1 
  19      rs462277       0.5937            1 
  19      rs464372       0.5937            1 
  19      rs465838       0.5937            1 
  19      rs463451       0.5937            1 
  19      rs456320       0.6474            1 
  19    rs34441163       0.5937            1 
  19   rs200792103       0.1406            1 
  19   rs115457696       0.1406            1 
  19     rs4807917       0.3233            1 
  19      rs411664       0.7494            1 
  19      rs427403       0.7494            1 
  19    rs10416731       0.9585            1 
  19    rs11669266       0.3233            1 
  19      rs376620       0.2369            1 
  19      rs632813       0.7494            1 
  19    rs35235998       0.4199            1 
  19    rs57257126       0.7395            1 
  19    rs60527359       0.7494            1 
  19      rs632217       0.7494            1 
  19      rs444359       0.7494            1 
  19      rs444642       0.7494            1 
  19      rs365503       0.7494            1 
  19      rs460893       0.7494            1 
  19      rs463712       0.7494            1 
  19      rs460663       0.7494            1 
  19   rs112473425       0.6912            1 
  19    rs12977618       0.3233            1 
  19    rs10405515       0.9585            1 
  19      rs466822       0.7494            1 
  19    rs73920257       0.7625            1 
  19    rs57673327       0.4584            1 
  19   rs201744255       0.9835            1 
  19    rs60655767       0.6027            1 
  19    rs72990260       0.9835            1 
  19   rs558763212       0.5219            1 
  19      rs464398       0.9638            1 
  19    rs55829725       0.2794            1 
  19    rs75191940       0.7395            1 
  19      rs458509       0.9638            1 
  19      rs459853       0.5131            1 
  19      rs461988       0.8116            1 
  19      rs455572       0.9638            1 
  19     rs2641600       0.5131            1 
  19   rs143801777      0.09129            1 
  19    rs10415047       0.2399            1 
  19   rs534044461       0.2831            1 
  19    rs61521365       0.5395            1 
  19   rs367945885       0.7494            1 
  19   rs201476255       0.7741            1 
  19   rs113903915       0.6098            1 
  19   rs113830509       0.7061            1 
  19   rs547514922       0.2833            1 
  19    rs67270821       0.7494            1 
  19     rs2934454       0.9234            1 
  19     rs2453112       0.9234            1 
  19    rs60092414       0.7625            1 
  19   rs149252487       0.1621            1 
  19   rs142553433       0.9243            1 
  19   rs113688472       0.2371            1 
  19    rs10423088       0.9907            1 
  19     rs1493879       0.5075            1 
  19     rs1493880       0.2369            1 
  19      rs422318       0.5733            1 
  19    rs17704999      0.09469            1 
  19     rs8110979       0.9675            1 
  19      rs409665       0.5985            1 
  19   rs543245361       0.6378            1 
  19   rs138133149       0.5877            1 
  19    rs76491087      0.09129            1 
  19    rs56153614       0.5877            1 
  19    rs73490639       0.2831            1 
  19    rs11085208       0.2165            1 
  19    rs58841495       0.5877            1 
  19    rs11085209       0.2553            1 
  19    rs73490644       0.2831            1 
  19   rs111789436       0.3622            1 
  19    rs62636889        0.162            1 
  19    rs74407532       0.7625            1 
  19    rs73920261       0.6378            1 
  19    rs73920262       0.6378            1 
  19    rs16994004       0.2602            1 
  19     rs7256163        0.228            1 
  19      rs676372       0.5468            1 
  19    rs28722031       0.9903            1 
  19   rs139850099       0.4096            1 
  19      rs407959       0.5468            1 
  19     rs7256367       0.6407            1 
  19    rs77743233       0.9886            1 
  19    rs12019130       0.1989            1 
  19   rs116265852       0.6378            1 
  19   rs371388131       0.6802            1 
  19    rs10221488       0.4749            1 
  19    rs10221500       0.4749            1 
  19      rs459883      0.07089            1 
  19      rs460698      0.07089            1 
  19    rs11335206       0.9589            1 
  19    rs28581550       0.4749            1 
  19      rs459792       0.5468            1 
  19   rs150567367       0.8345            1 
  19   rs139609191       0.4749            1 
  19    rs10427012       0.6356            1 
  19      rs655852       0.2724            1 
  19   rs186907955       0.2836            1 
  19      rs691633       0.2379            1 
  19   rs111927215       0.6356            1 
  19   rs143340662       0.3497            1 
  19    rs73490659       0.6356            1 
  19      rs658085       0.7777            1 
  19    rs76840251       0.3492            1 
  19      rs691392       0.2724            1 
  19    rs10541335       0.2065            1 
  19   rs531256385       0.2279            1 
  19      rs670152      0.07089            1 
  19    rs73490665       0.6356            1 
  19   rs112456915       0.6356            1 
  19     rs8107125       0.4505            1 
  19     rs8107564      0.07089            1 
  19     rs8106366       0.2889            1 
  19      rs401238       0.4782            1 
  19      rs376640       0.1102            1 
  19    rs10424614       0.4749            1 
  19      rs367378       0.1102            1 
  19     rs7256912       0.4505            1 
  19      rs455627       0.5604            1 
  19    rs10404264       0.4749            1 
  19    rs73920266       0.7815            1 
  19      rs459301       0.3259            1 
  19   rs139707170       0.6378            1 
  19   rs112580191       0.2836            1 
  19   rs145782248       0.8345            1 
  19   rs528957884       0.4698            1 
  19    rs61099804       0.9289            1 
  19    rs35117691       0.9176            1 
  19      rs460337       0.7378            1 
  19   rs139820684      0.09539            1 
  19    rs76604031       0.6382            1 
  19   rs114817205       0.9537            1 
  19    rs28592697       0.1003            1 
  19    rs79991612       0.6378            1 
  19    rs11879350       0.7242            1 
  19     rs8108295         0.37            1 
  19     rs7249830       0.2298            1 
  19   rs149542373       0.2799            1 
  19    rs76481676       0.2904            1 
  19      rs625183       0.3374            1 
  19      rs795847        0.596            1 
  19   rs113329753       0.9359            1 
  19   rs368760677       0.6668            1 
  19    rs77150664       0.6349            1 
  19    rs76351892       0.6765            1 
  19    rs79998126       0.7636            1 
  19    rs74178487       0.6855            1 
  19    rs78017410       0.7238            1 
  19      rs795850       0.6567            1 
  19     rs6510932       0.9571            1 
  19     rs6510933       0.9571            1 
  19    rs10401466       0.2183            1 
  19    rs35315241       0.6457            1 
  19   rs114287917       0.1334            1 
  19     rs8102545       0.2546            1 
  19   rs115250510       0.1578            1 
  19   rs199545457       0.1578            1 
  19      rs455623       0.5937            1 
  19     rs7260552       0.7412            1 
  19    rs16994018       0.9039            1 
  19    rs11879107       0.3697            1 
  19    rs11881158       0.1613            1 
  19    rs35644058       0.7649            1 
  19      rs465162       0.6354            1 
  19      rs252579       0.9209            1 
  19   rs141371582       0.3793            1 
  19   rs145593204       0.6607            1 
  19      rs465606       0.4283            1 
  19    rs28674175        0.564            1 
  19     rs6510934       0.6595            1 
  19    rs28561494       0.8696            1 
  19    rs35090308       0.8696            1 
  19    rs28429860       0.3662            1 
  19      rs252577       0.6071            1 
  19      rs252576       0.9017            1 
  19    rs62124700       0.2812            1 
  19      rs252575       0.9017            1 
  19    rs62124701       0.2812            1 
  19   rs112944367       0.7366            1 
  19    rs62124702       0.2812            1 
  19    rs74176215       0.4702            1 
  19    rs62124703       0.2812            1 
  19     rs2431519       0.4103            1 
  19     rs2431520       0.2812            1 
  19    rs34720878       0.8665            1 
  19   rs189383793       0.1797            1 
  19    rs34534077       0.4526            1 
  19      rs252574       0.7144            1 
  19    rs79241732       0.5225            1 
  19    rs77638493       0.9913            1 
  19      rs466123        0.229            1 
  19   rs115990168       0.2774            1 
  19      rs367369       0.2812            1 
  19    rs73920270       0.5527            1 
  19    rs12977284       0.2189            1 
  19     rs9676431       0.6284            1 
  19   rs144192733       0.5527            1 
  19      rs252573       0.9017            1 
  19    rs10405675       0.1797            1 
  19    rs10407248       0.2737            1 
  19    rs74943916       0.9017            1 
  19      rs252571       0.9017            1 
  19     rs7247900       0.6758            1 
  19      rs382356       0.2855            1 
  19    rs28422471       0.7619            1 
  19   rs369082889       0.2963            1 
  19      rs381110       0.4622            1 
  19      rs252570       0.9173            1 
  19      rs420832       0.8847            1 
  19      rs448941       0.6948            1 
  19      rs436727       0.6948            1 
  19     rs4807918       0.6948            1 
  19     rs4807919       0.6948            1 
  19     rs7255801       0.4334            1 
  19     rs7254998       0.6948            1 
  19     rs7260101       0.4696            1 
  19     rs7256969       0.6948            1 
  19      rs252569       0.5871            1 
  19     rs7248335       0.6948            1 
  19    rs72411622       0.6948            1 
  19    rs10409496       0.5527            1 
  19      rs252568       0.7554            1 
  19    rs34796580       0.5871            1 
  19    rs79281408       0.8896            1 
  19    rs34700853       0.5871            1 
  19    rs12608611       0.6948            1 
  19    rs77719751       0.9504            1 
  19    rs12609981       0.6948            1 
  19    rs12610069       0.6948            1 
  19      rs252567       0.9039            1 
  19     rs7259613       0.6948            1 
  19     rs9304946       0.7312            1 
  19    rs12608637       0.6948            1 
  19     rs7245521       0.6948            1 
  19   rs140421036       0.8044            1 
  19     rs7247796       0.6948            1 
  19     rs7252356       0.6948            1 
  19     rs9676551       0.8044            1 
  19     rs7247914       0.6948            1 
  19     rs7247924       0.6948            1 
  19   rs148432185       0.8967            1 
  19    rs62124738       0.5409            1 
  19     rs7252597       0.6948            1 
  19     rs7252618       0.6948            1 
  19     rs7252952       0.6948            1 
  19    rs73490702       0.8896            1 
  19     rs2131749       0.6948            1 
  19     rs2172620       0.6948            1 
  19   rs201512683       0.5953            1 
  19    rs10410318       0.7341            1 
  19   rs199992788       0.3793            1 
  19   rs200143603       0.4334            1 
  19   rs201115816       0.6948            1 
  19    rs35181359       0.8696            1 
  19    rs62124739       0.6948            1 
  19    rs59093439       0.6948            1 
  19    rs58580029       0.6599            1 
  19     rs2035973       0.7335            1 
  19     rs2035972       0.5527            1 
  19     rs7249293       0.7603            1 
  19     rs6510935       0.9906            1 
  19     rs2035971       0.9906            1 
  19    rs73920273        0.973            1 
  19     rs1874003       0.5527            1 
  19     rs1874002       0.9906            1 
  19     rs2055097       0.5527            1 
  19   rs150777502       0.3793            1 
  19    rs12978841       0.9865            1 
  19   rs149953687       0.8181            1 
  19    rs12972066       0.8022            1 
  19    rs62124742       0.6527            1 
  19     rs2131747       0.6527            1 
  19     rs7247453       0.9335            1 
  19    rs34752448       0.8169            1 
  19    rs35031766       0.4702            1 
  19    rs34717833       0.4702            1 
  19    rs11671608       0.9906            1 
  19     rs1024023       0.5527            1 
  19     rs1963258       0.9906            1 
  19   rs148031983       0.5527            1 
  19   rs113943787       0.9907            1 
  19     rs8182451       0.6527            1 
  19     rs9749052        0.849            1 
  19     rs8182623       0.6527            1 
  19     rs8182629       0.9906            1 
  19     rs9749072        0.817            1 
  19   rs145910740       0.3872            1 
  19   rs527756879        0.836            1 
  19   rs202042751       0.6527            1 
  19   rs199811889       0.6527            1 
  19    rs10412063        0.565            1 
  19     rs4807114        0.817            1 
  19     rs4807920       0.5527            1 
  19    rs74707941       0.8696            1 
  19     rs7248868       0.7077            1 
  19     rs8107779       0.9906            1 
  19     rs8103492       0.9906            1 
  19     rs1466715       0.9906            1 
  19     rs1466714       0.9906            1 
  19     rs1466713       0.9965            1 
  19     rs7254256       0.7063            1 
  19     rs1466712       0.9965            1 
  19    rs12976603       0.7063            1 
  19    rs12984051       0.7063            1 
  19     rs1965976       0.3726            1 
  19    rs11879964       0.4702            1 
  19    rs66665522       0.6389            1 
  19    rs67291078       0.8164            1 
  19   rs141263884       0.9294            1 
  19    rs73920278       0.8924            1 
  19    rs28379855       0.5527            1 
  19    rs67674022       0.6849            1 
  19    rs35252816       0.8469            1 
  19   rs202096484       0.4647            1 
  19     rs5826954       0.6587            1 
  19     rs1122965       0.8052            1 
  19    rs79260636       0.7499            1 
  19     rs8105054       0.8651            1 
  19    rs73920279       0.6898            1 
  19    rs12972391       0.5988            1 
  19    rs12984813       0.5764            1 
  19     rs8108538       0.4544            1 
  19     rs4807921       0.9463            1 
  19     rs4807922       0.3789            1 
  19    rs11282353       0.9624            1 
  19     rs4807115       0.9624            1 
  19    rs62124746        0.384            1 
  19   rs199899196       0.4898            1 
  19   rs140618630       0.7736            1 
  19    rs72997022       0.5705            1 
  19   rs188154251       0.7101            1 
  19   rs145898370       0.7101            1 
  19    rs62124747       0.8037            1 
  19    rs62124748       0.8037            1 
  19   rs111347633       0.4302            1 
  19    rs62124749       0.5528            1 
  19   rs111955281       0.8314            1 
  19   rs112110491       0.4302            1 
  19    rs72997027       0.2116            1 
  19     rs7508248       0.9624            1 
  19   rs149553311       0.4302            1 
  19    rs76083142       0.4955            1 
  19     rs8109332       0.2116            1 
  19     rs8112741       0.8314            1 
  19     rs8109450       0.8314            1 
  19     rs8112990       0.8314            1 
  19   rs551666346        0.706            1 
  19   rs569418203       0.9891            1 
  19   rs202039415       0.4514            1 
  19   rs183353539       0.6035            1 
  19    rs62124750       0.5705            1 
  19   rs138979831       0.9842            1 
  19     rs1353166       0.4898            1 
  19     rs1389506       0.4898            1 
  19    rs34605679       0.9171            1 
  19     rs1812527       0.4898            1 
  19    rs34958996       0.7643            1 
  19    rs12327592       0.8037            1 
  19     rs8102161       0.4898            1 
  19    rs57475536       0.4898            1 
  19    rs78266583        0.585            1 
  19     rs8103040       0.4898            1 
  19     rs8103568       0.4898            1 
  19   rs111442782       0.9492            1 
  19     rs1038947       0.4898            1 
  19    rs28714392       0.5922            1 
  19    rs62126091       0.4644            1 
  19    rs78518730       0.4898            1 
  19    rs10416745       0.4993            1 
  19     rs6510937       0.6012            1 
  19    rs55712503       0.4993            1 
  19   rs545441514       0.6428            1 
  19   rs562507304        0.585            1 
  19     rs7249527       0.4867            1 
  19    rs10405670       0.6766            1 
  19     rs2018815        0.659            1 
  19    rs11881218       0.6428            1 
  19   rs113596170        0.654            1 
  19    rs10412186       0.6428            1 
  19    rs11878694       0.4867            1 
  19    rs10406255       0.7165            1 
  19     rs2035967       0.8166            1 
  19     rs2035968       0.8166            1 
  19    rs56285020       0.7442            1 
  19    rs10413019        0.659            1 
  19   rs112168399        0.659            1 
  19    rs12983873       0.6785            1 
  19     rs8104872       0.9854            1 
  19    rs78381272        0.659            1 
  19    rs10414142       0.4932            1 
  19    rs11879516       0.4133            1 
  19    rs12971401       0.9046            1 
  19     rs8105285       0.1738            1 
  19    rs12980126      0.09849            1 
  19    rs79917989       0.4221            1 
  19     rs1971294      0.09849            1 
  19     rs1971295      0.09849            1 
  19     rs1971296      0.09849            1 
  19    rs73920287       0.4221            1 
  19    rs58425158       0.1096            1 
  19     rs8113413      0.09849            1 
  19    rs11669654       0.6091            1 
  19    rs10403588      0.08489            1 
  19    rs58500806       0.4221            1 
  19   rs151023172       0.2612            1 
  19     rs2055095       0.8016            1 
  19    rs10418534       0.0143            1 
  19    rs10417484       0.2612            1 
  19    rs11672259       0.4812            1 
  19     rs7253638      0.09849            1 
  19     rs7253639      0.09849            1 
  19     rs7252712       0.6047            1 
  19     rs1542784      0.09849            1 
  19     rs1542785       0.0455            1 
  19     rs8110698       0.6047            1 
  19    rs10426564       0.5025            1 
  19    rs10406568       0.5347            1 
  19    rs76045680       0.5413            1 
  19    rs62126093       0.8742            1 
  19    rs10414331       0.2907            1 
  19    rs73492763       0.2907            1 
  19    rs12983790       0.5877            1 
  19   rs537566761       0.1984            1 
  19    rs62126095       0.8706            1 
  19    rs73492767      0.05879            1 
  19    rs11882263       0.8488            1 
  19    rs10561386       0.3541            1 
  19     rs1908212       0.5369            1 
  19    rs11879403       0.4945            1 
  19   rs116798293       0.1419            1 
  19     rs3050487        0.948            1 
  19    rs10427071       0.5369            1 
  19   rs113425852       0.5896            1 
  19    rs72997063       0.7888            1 
  19     rs8113797       0.1112            1 
  19    rs67473129       0.1112            1 
  19    rs74856737       0.6497            1 
  19    rs11349264       0.4602            1 
  19    rs35548671       0.5877            1 
  19     rs1973382       0.8706            1 
  19     rs7252974       0.1112            1 
  19     rs7253120       0.1112            1 
  19     rs7249563       0.1112            1 
  19   rs149293367       0.1074            1 
  19    rs60780444       0.1746            1 
  19    rs79954844       0.7509            1 
  19     rs7249943       0.0484            1 
  19     rs7253795      0.06899            1 
  19    rs77632833       0.3633            1 
  19     rs7249317      0.06899            1 
  19     rs7254172      0.06899            1 
  19     rs7254322      0.09439            1 
  19     rs7250576       0.4577            1 
  19   rs114601404      0.07259            1 
  19     rs7249689      0.07259            1 
  19   rs113730497       0.1211            1 
  19   rs546207896       0.1211            1 
  19   rs146597344      0.08299            1 
  19     rs8108169       0.9245            1 
  19    rs59667403      0.09349            1 
  19    rs73492792      0.09349            1 
  19    rs73492796      0.09349            1 
  19   rs113192827       0.3287            1 
  19    rs12986316       0.8196            1 
  19    rs73492797       0.2388            1 
  19    rs12971701       0.4041            1 
  19    rs78024263       0.3862            1 
  19    rs12971797       0.4041            1 
  19     rs1493877       0.7864            1 
  19    rs73492801       0.2388            1 
  19     rs7247908       0.2388            1 
  19     rs7247588       0.2388            1 
  19     rs7247693        0.617            1 
  19    rs12979320       0.4041            1 
  19     rs7248247       0.2388            1 
  19     rs7251470       0.2388            1 
  19     rs7251595       0.2388            1 
  19    rs12981210       0.3743            1 
  19     rs9304947        0.819            1 
  19     rs9636184       0.2388            1 
  19    rs10421815       0.4041            1 
  19   rs142024375       0.8698            1 
  19   rs112937549       0.3862            1 
  19     rs8109408       0.6497            1 
  19     rs7259417        0.617            1 
  19     rs7248921      0.08839            1 
  19    rs79431428       0.5425            1 
  19    rs10406011        0.277            1 
  19    rs73496924       0.4047            1 
  19    rs10418137       0.2002            1 
  19    rs10410403        0.138            1 
  19    rs10412778        0.138            1 
  19    rs10411973        0.138            1 
  19   rs200791117       0.5125            1 
  19   rs145069240       0.2794            1 
  19   rs563214843       0.5125            1 
  19   rs147584064       0.3952            1 
  19    rs10412398        0.154            1 
  19    rs11085210       0.1046            1 
  19   rs114547074       0.7707            1 
  19    rs34953878       0.7532            1 
  19   rs575304121       0.3171            1 
  19   rs544422202       0.3171            1 
  19   rs546569414       0.9813            1 
  19      rs923868       0.8188            1 
  19     rs1690412       0.6884            1 
  19    rs62123290       0.5465            1 
  19   rs201225494       0.6578            1 
  19   rs546333992       0.5413            1 
  19    rs78637972       0.7231            1 
  19   rs538176489       0.5623            1 
  19   rs533994203       0.5042            1 
  19    rs62123295      0.09419            1 
  19     rs1651763       0.1615            1 
  19   rs532262230       0.7711            1 
  19   rs575194776        0.543            1 
  19    rs62123298       0.0332            1 
  19    rs62123299       0.5355            1 
  19   rs527609354       0.7711            1 
  19   rs547256499      0.05129            1 
  19    rs28679667      0.05129            1 
  19   rs181477054       0.3637            1 
  19    rs62654157       0.6481            1 
  19   rs192432236       0.7632            1 
  19   rs560198817       0.7074            1 
  19   rs182314107       0.2249            1 
  19   rs527854435       0.4286            1 
  19   rs568488428       0.4286            1 
  19   rs183381172       0.2249            1 
  19   rs190377396       0.1845            1 
  19   rs201105128       0.1545            1 
  19   rs191611781       0.7711            1 
  19    rs75554697       0.1545            1 
  19   rs540168394       0.7711            1 
  19    rs63749342        0.399            1 
  19     rs1651752       0.4718            1 
  19    rs62123301       0.4718            1 
  19   rs573460223       0.8712            1 
  19   rs146475997       0.1089            1 
  19     rs1651760       0.6443            1 
  19   rs534462372       0.9553            1 
  19   rs373440928       0.5844            1 
  19    rs76699704       0.5844            1 
  19    rs77734619       0.5844            1 
  19   rs368743852       0.3148            1 
  19   rs576919265        0.639            1 
  19   rs528018096       0.4974            1 
  19   rs572902839       0.7711            1 
  19   rs199552044       0.4196            1 
  19   rs200081225       0.5437            1 
  19    rs62123316       0.3154            1 
  19     rs1651750       0.6566            1 
  19    rs62123318        0.538            1 
  19    rs10421762       0.3832            1 
  19   rs114496761       0.4286            1 
  19    rs10427101       0.6539            1 
  19    rs10403788       0.5294            1 
  19   rs547027642       0.2292            1 
  19   rs538618026       0.4614            1 
  19   rs185856045       0.7015            1 
  19   rs190913406       0.4286            1 
  19   rs542188595       0.4286            1 
  19     rs2967637       0.9612            1 
  19   rs543671528       0.6497            1 
  19   rs192555825        0.217            1 
  19   rs181343321        0.984            1 
  19   rs563769808         0.54            1 
  19   rs527256993         0.54            1 
  19   rs578247554       0.7437            1 
  19   rs532967152       0.4047            1 
  19   rs552214812       0.4047            1 
  19   rs188074190       0.6497            1 
  19   rs563782431       0.6746            1 
  19   rs556257301       0.1218            1 
  19   rs193034865       0.6497            1 
  19   rs540883214       0.6497            1 
  19   rs564051646       0.7581            1 
  19   rs562979389       0.6497            1 
  19     rs2967641       0.9469            1 
  19     rs2967640       0.1437            1 
  19     rs2914555       0.1437            1 
  19     rs1690424       0.3477            1 
  19   rs562220869       0.1218            1 
  19     rs1690428       0.7401            1 
  19    rs80096805       0.9215            1 
  19   rs145466870        0.176            1 
  19   rs111605618       0.8263            1 
  19   rs201882962       0.4933            1 
  19   rs542844902       0.7739            1 
  19    rs56324425       0.6529            1 
  19   rs200509291       0.4286            1 
  19    rs58677954       0.8915            1 
  19   rs530794507       0.4286            1 
  19   rs201116910       0.6285            1 
  19   rs545216070       0.8715            1 
  19   rs536268367       0.2655            1 
  19    rs28971635       0.4357            1 
  19    rs28971634       0.9838            1 
  19   rs193002156       0.2339            1 
  19   rs183635309       0.7017            1 
  19   rs111220024       0.4357            1 
  19   rs537600267       0.2339            1 
  19   rs202069478        0.468            1 
  19    rs61720671       0.4357            1 
  19   rs554629764       0.2339            1 
  19   rs532373257       0.4357            1 
  19   rs188347754       0.2339            1 
  19   rs191266947       0.2339            1 
  19   rs185099698       0.7027            1 
  19   rs190599400       0.6497            1 
  19   rs186870980       0.2339            1 
  19   rs531916855       0.2339            1 
  19   rs181241588       0.2339            1 
  19   rs185295501       0.4977            1 
  19   rs189735478       0.2339            1 
  19   rs113153498       0.5764            1 
  19    rs10405539       0.5294            1 
  19   rs112068722       0.5764            1 
  19   rs113626472       0.4286            1 
  19   rs116362549       0.4286            1 
  19   rs115760045       0.4286            1 
  19   rs142551446       0.6729            1 
  19    rs35851323       0.8263            1 
  19     rs2967642       0.7257            1 
  19   rs140700977       0.4286            1 
  19   rs545910997        0.143            1 
  19   rs115798903       0.4614            1 
  19    rs34678384       0.9151            1 
  19   rs542431822       0.5764            1 
  19   rs113898622       0.9824            1 
  19   rs112010235       0.6497            1 
  19    rs10426493       0.5764            1 
  19    rs12459150       0.5764            1 
  19   rs115498239       0.9163            1 
  19     rs2115472       0.7224            1 
  19     rs2967636       0.6362            1 
  19   rs115435435       0.4286            1 
  19     rs2914572       0.7257            1 
  19    rs77261434       0.4286            1 
  19     rs3810216       0.6628            1 
  19     rs2914571        0.665            1 
  19     rs9967625       0.5219            1 
  19   rs111633359       0.7121            1 
  19    rs12461040       0.6497            1 
  19    rs10406689       0.8763            1 
  19    rs10405215       0.7121            1 
  19    rs10407779       0.8763            1 
  19   rs115008601       0.6497            1 
  19    rs11878876       0.9208            1 
  19    rs10407931       0.8763            1 
  19    rs78212038       0.6497            1 
  19    rs72986657       0.6497            1 
  19   rs138209528       0.7121            1 
  19   rs552141577       0.6999            1 
  19    rs62124463       0.4215            1 
  19     rs2967662       0.8763            1 
  19    rs10416342       0.7121            1 
  19    rs55922947       0.1512            1 
  19    rs10401142       0.5219            1 
  19    rs10419273       0.5219            1 
  19     rs2967643       0.8763            1 
  19   rs200460434       0.8532            1 
  19     rs2967645       0.9208            1 
  19    rs10402172       0.7121            1 
  19     rs2967646       0.7641            1 
  19    rs56213804       0.8152            1 
  19    rs13344928        0.169            1 
  19   rs553020469       0.7121            1 
  19     rs2967648       0.9261            1 
  19   rs575321797       0.9949            1 
  19   rs544485239       0.9949            1 
  19    rs73923708       0.8152            1 
  19    rs10403544       0.7121            1 
  19     rs2914570       0.8763            1 
  19     rs7507465       0.6497            1 
  19     rs1808555       0.8321            1 
  19   rs115315198       0.6497            1 
  19    rs12983272       0.8263            1 
  19     rs2081996       0.8763            1 
  19     rs2099116       0.8321            1 
  19     rs2914568       0.8321            1 
  19     rs2967663       0.8321            1 
  19     rs2967664       0.8321            1 
  19     rs2914567       0.8321            1 
  19   rs186734497       0.8152            1 
  19     rs2914566       0.8321            1 
  19     rs2115476       0.8321            1 
  19    rs76069936       0.8321            1 
  19    rs35073164       0.4614            1 
  19   rs577831881       0.8572            1 
  19   rs550796699       0.8572            1 
  19     rs2967666       0.3527            1 
  19    rs62124464       0.2342            1 
  19    rs62124465       0.2342            1 
  19    rs35869342       0.2342            1 
  19    rs62124466       0.1622            1 
  19   rs144117752       0.2461            1 
  19   rs113686540       0.1825            1 
  19     rs8101341       0.5022            1 
  19    rs73496946       0.1825            1 
  19    rs57658145       0.4614            1 
  19    rs77893277       0.5338            1 
  19   rs531191945       0.4433            1 
  19   rs184027276        0.411            1 
  19     rs7247999        0.971            1 
  19    rs77509588       0.2863            1 
  19     rs8106231       0.5022            1 
  19   rs141508852       0.5338            1 
  19     rs7251143        0.806            1 
  19      rs966591       0.5022            1 
  19     rs8110740       0.5022            1 
  19     rs6510944       0.5022            1 
  19   rs113888968      0.07049            1 
  19     rs2352958       0.5022            1 
  19      rs768489       0.5022            1 
  19   rs116225679       0.5338            1 
  19   rs115410817       0.5338            1 
  19   rs148945441       0.5338            1 
  19   rs558432129       0.0479            1 
  19   rs144041414       0.4614            1 
  19   rs191577101       0.5338            1 
  19     rs8108168       0.3148            1 
  19   rs112859916       0.1092            1 
  19     rs8108545       0.5022            1 
  19     rs2967647       0.7802            1 
  19    rs10596721       0.5022            1 
  19    rs10596722         0.41            1 
  19   rs112513647       0.1708            1 
  19    rs36089479       0.8754            1 
  19     rs1049364       0.4254            1 
  19     rs2115475       0.3148            1 
  19     rs2115474        0.582            1 
  19     rs2913877       0.1235            1 
  19   rs137951936       0.3638            1 
  19    rs17775938        0.905            1 
  19     rs2914564       0.6933            1 
  19    rs57416547        0.905            1 
  19   rs112487737        0.905            1 
  19   rs199514485        0.905            1 
  19   rs200603370        0.905            1 
  19    rs56192236        0.905            1 
  19    rs57585195        0.905            1 
  19    rs56292710        0.905            1 
  19    rs17775944        0.905            1 
  19    rs77912898       0.6322            1 
  19     rs2914563       0.6322            1 
  19   rs116489323       0.3638            1 
  19    rs59812602       0.3298            1 
  19     rs2967649       0.6642            1 
  19    rs28482840       0.2951            1 
  19   rs112951667       0.9414            1 
  19   rs138521526       0.5448            1 
  19   rs114337082       0.8908            1 
  19   rs138710326         0.92            1 
  19    rs10425401       0.8106            1 
  19    rs35576324       0.9031            1 
  19    rs10401710       0.8106            1 
  19     rs2967650       0.8377            1 
  19     rs2913874       0.8434            1 
  19     rs7246835         0.92            1 
  19    rs74511358       0.9641            1 
  19    rs10409036       0.8106            1 
  19    rs77778580        0.975            1 
  19   rs114100661       0.5479            1 
  19    rs73923711         0.92            1 
  19    rs73923712         0.92            1 
  19     rs2967651       0.8046            1 
  19     rs2914562       0.8824            1 
  19     rs2914561       0.6019            1 
  19   rs148088805       0.9063            1 
  19     rs2967652       0.8824            1 
  19   rs141867010       0.9035            1 
  19   rs113801483       0.8824            1 
  19   rs146387037       0.9641            1 
  19   rs200316430       0.9063            1 
  19   rs112933687       0.9725            1 
  19   rs112231094       0.9641            1 
  19     rs1864195       0.8771            1 
  19     rs1864194       0.7258            1 
  19    rs35207600       0.8993            1 
  19    rs71653000         0.92            1 
  19    rs79991576       0.9063            1 
  19    rs35468960       0.5696            1 
  19   rs141393418       0.6818            1 
  19     rs4609957       0.7813            1 
  19   rs565234363        0.163            1 
  19     rs3950360       0.7813            1 
  19     rs4804277       0.7813            1 
  19    rs59958406         0.92            1 
  19    rs16994131       0.9708            1 
  19    rs12462239       0.7813            1 
  19    rs12460645       0.7813            1 
  19     rs2914560       0.7813            1 
  19     rs2914559       0.7813            1 
  19    rs10401138       0.7813            1 
  19    rs75388099       0.9063            1 
  19     rs2914558       0.7813            1 
  19     rs2967657       0.6019            1 
  19    rs34376932       0.7777            1 
  19    rs16994137       0.9939            1 
  19     rs2914557       0.7376            1 
  19    rs34306118       0.8418            1 
  19    rs34488330       0.8418            1 
  19     rs2967658       0.7376            1 
  19     rs2967659       0.7123            1 
  19   rs551947532      0.05019            1 
  19    rs13345933       0.7807            1 
  19     rs2967660       0.7376            1 
  19     rs2967661       0.7376            1 
  19   rs111067249       0.3266            1 
  19   rs141091715       0.7033            1 
  19    rs28687087       0.7807            1 
  19   rs116423877       0.9035            1 
  19    rs34343437       0.9454            1 
  19     rs2914551       0.7261            1 
  19     rs2914552         0.78            1 
  19      rs890831       0.7261            1 
  19    rs78718182       0.4227            1 
  19   rs114509030       0.2485            1 
  19    rs72988593       0.9641            1 
  19     rs1864000       0.6882            1 
  19     rs1863999       0.5123            1 
  19    rs77322834       0.8572            1 
  19     rs7258955       0.9035            1 
  19     rs2162772       0.5657            1 
  19     rs1560211       0.5657            1 
  19     rs1975052       0.5657            1 
  19     rs1975051       0.5657            1 
  19    rs58706501       0.7704            1 
  19    rs58785430       0.7704            1 
  19    rs28396205       0.5517            1 
  19    rs10414835       0.7548            1 
  19    rs12150997       0.7776            1 
  19    rs10415841       0.7807            1 
  19    rs10413914       0.7807            1 
  19     rs1052371       0.7776            1 
  19    rs10416396       0.9385            1 
  19     rs1366601         0.92            1 
  19     rs1366600         0.92            1 
  19   rs114405975       0.9935            1 
  19    rs75499056       0.9935            1 
  19     rs9282760       0.3266            1 
  19     rs3745551       0.9409            1 
  19   rs114982195       0.9035            1 
  19     rs3745550       0.5118            1 
  19   rs111557734       0.9641            1 
  19     rs3833238        0.982            1 
  19    rs34045095       0.9153            1 
  19     rs1051651       0.7312            1 
  19    rs35434645       0.2291            1 
  19     rs1051690       0.6162            1 
  19    rs11883325       0.7407            1 
  19    rs11883202       0.8044            1 
  19   rs559352924       0.9039            1 
  19   rs116702728       0.2839            1 
  19    rs79835743       0.9395            1 
  19    rs11666383       0.5347            1 
  19    rs12979425       0.9321            1 
  19   rs372682839       0.7666            1 
  19    rs12971764       0.9321            1 
  19    rs12971960       0.9321            1 
  19   rs114280312       0.2839            1 
  19   rs113982714       0.2839            1 
  19    rs11672032       0.3598            1 
  19   rs184752862       0.5674            1 
  19    rs66637440       0.8007            1 
  19    rs66500056        0.859            1 
  19   rs150710908       0.1628            1 
  19    rs62124490       0.2839            1 
  19     rs1529448       0.2839            1 
  19     rs4804069       0.5911            1 
  19    rs12460805       0.8007            1 
  19    rs12460809       0.9276            1 
  19    rs61145147       0.8488            1 
  19    rs74422985       0.9789            1 
  19   rs145446000       0.2839            1 
  19    rs11085212       0.8671            1 
  19     rs4031066       0.8944            1 
  19     rs8103497       0.8196            1 
  19     rs8100252       0.9659            1 
  19    rs36047075       0.7759            1 
  19    rs28817398       0.7989            1 
  19    rs34719250       0.6217            1 
  19     rs2288404       0.8802            1 
  19     rs1799817       0.9659            1 
  19     rs7258944       0.7989            1 
  19    rs10419597       0.6446            1 
  19    rs55856124       0.9659            1 
  19    rs56063996       0.9659            1 
  19    rs11292032       0.7461            1 
  19    rs10408374       0.7759            1 
  19     rs2860172       0.9659            1 
  19   rs143594911       0.7971            1 
  19     rs4804070       0.7427            1 
  19    rs10423028       0.4479            1 
  19     rs1800658       0.8574            1 
  19    rs34622759       0.9054            1 
  19     rs7252074       0.9863            1 
  19     rs7252192       0.8831            1 
  19     rs7253146       0.9863            1 
  19     rs8106714       0.9631            1 
  19     rs2860174       0.8831            1 
  19     rs8111012       0.9863            1 
  19    rs71873129       0.9863            1 
  19     rs8107074       0.9863            1 
  19   rs113298879       0.9863            1 
  19    rs75930593       0.9082            1 
  19    rs11878560          0.8            1 
  19    rs11883285          0.8            1 
  19    rs72990435       0.9115            1 
  19    rs11880482       0.8988            1 
  19   rs371571877       0.8871            1 
  19    rs28538777       0.4479            1 
  19   rs148055651       0.8716            1 
  19     rs2860175       0.8764            1 
  19    rs35169098       0.4479            1 
  19     rs2229433       0.2839            1 
  19     rs1549616       0.3284            1 
  19    rs77017193       0.9115            1 
  19    rs10710758        0.727            1 
  19     rs7247119       0.2373            1 
  19   rs113987427       0.6257            1 
  19    rs35195999       0.8867            1 
  19    rs10420973       0.4225            1 
  19    rs10421414       0.7943            1 
  19    rs10420382       0.7943            1 
  19    rs28706247       0.2894            1 
  19     rs4804071       0.6554            1 
  19    rs11672739       0.4046            1 
  19    rs11669671       0.4046            1 
  19    rs11409928       0.4856            1 
  19    rs79545787       0.6553            1 
  19    rs12610004       0.6553            1 
  19   rs375508439       0.7585            1 
  19    rs12610022       0.8829            1 
  19   rs145080093       0.8689            1 
  19    rs34343766       0.5619            1 
  19   rs113368510       0.9405            1 
  19    rs57360703       0.9575            1 
  19   rs142179418        0.271            1 
  19    rs74508573      0.09569            1 
  19     rs8102668       0.9575            1 
  19    rs16994164      0.09569            1 
  19    rs35055219       0.1234            1 
  19    rs78463963      0.09569            1 
  19     rs6510950       0.9575            1 
  19    rs16994167      0.09569            1 
  19    rs11667110       0.9444            1 
  19   rs115267256      0.09569            1 
  19   rs200915867      0.09569            1 
  19   rs116678829      0.09569            1 
  19   rs538191583      0.09569            1 
  19    rs73498772       0.2469            1 
  19     rs7252542       0.3142            1 
  19    rs72990442       0.9405            1 
  19     rs7256474       0.9806            1 
  19    rs16994169      0.09569            1 
  19    rs11299975       0.6643            1 
  19   rs554033713       0.5138            1 
  19    rs16990074      0.09569            1 
  19   rs145123564      0.09569            1 
  19    rs67112521       0.9405            1 
  19   rs534639808      0.09569            1 
  19   rs534176903      0.09569            1 
  19   rs554444184      0.09569            1 
  19   rs115637320      0.09569            1 
  19   rs369668340      0.09569            1 
  19   rs192567540      0.09569            1 
  19   rs147598229      0.09569            1 
  19     rs8110533       0.1234            1 
  19    rs66902150       0.9405            1 
  19   rs114162653      0.09569            1 
  19   rs553464161        0.656            1 
  19   rs151035284      0.09569            1 
  19     rs8100585      0.05999            1 
  19     rs8101843       0.0232            1 
  19   rs115887701      0.09569            1 
  19   rs140622481      0.09569            1 
  19    rs16994171      0.09569            1 
  19    rs74757437      0.09569            1 
  19    rs16994173      0.09569            1 
  19    rs78958929      0.09569            1 
  19    rs55769023       0.9405            1 
  19     rs4804304      0.09569            1 
  19     rs4804072      0.09569            1 
  19    rs11334308      0.09569            1 
  19   rs566690432      0.09569            1 
  19     rs4804073      0.09569            1 
  19    rs16994185      0.09569            1 
  19    rs73498779        0.469            1 
  19    rs16994189      0.09569            1 
  19    rs76195114      0.09569            1 
  19   rs111892938      0.09569            1 
  19    rs73498780        0.469            1 
  19     rs2229432      0.09569            1 
  19     rs2229431       0.9068            1 
  19    rs16994200      0.09569            1 
  19    rs77416154      0.09569            1 
  19   rs113396079      0.09569            1 
  19   rs112540628      0.09569            1 
  19   rs149954658      0.09569            1 
  19   rs193191063      0.09569            1 
  19   rs114076105       0.4207            1 
  19   rs112122628        0.469            1 
  19   rs200820470      0.09569            1 
  19    rs13306451      0.09569            1 
  19     rs2229430      0.09569            1 
  19     rs2229434      0.09569            1 
  19    rs16994210      0.09569            1 
  19    rs11400403        0.469            1 
  19    rs67009449      0.09569            1 
  19     rs8110116       0.1849            1 
  19    rs12151134       0.5619            1 
  19   rs199849409       0.9405            1 
  19    rs58074314       0.3993            1 
  19    rs73923727       0.1656            1 
  19    rs11314337        0.469            1 
  19     rs8103483       0.5619            1 
  19    rs12460478       0.4407            1 
  19     rs7257359       0.0232            1 
  19   rs115043703      0.09569            1 
  19    rs16994221       0.4407            1 
  19    rs72990456       0.9405            1 
  19   rs112216137       0.9886            1 
  19    rs36145952       0.4407            1 
  19    rs34338074       0.6888            1 
  19   rs115015773       0.2152            1 
  19    rs28614180       0.0232            1 
  19    rs73503005        0.469            1 
  19   rs143427778      0.09569            1 
  19    rs11882912      0.05999            1 
  19    rs72179382       0.8526            1 
  19   rs200764220       0.7293            1 
  19   rs201415266       0.8526            1 
  19   rs545747845       0.4306            1 
  19     rs8105232       0.9432            1 
  19   rs532074390       0.4306            1 
  19    rs75846085       0.8574            1 
  19     rs2252673       0.9432            1 
  19    rs41509747       0.6553            1 
  19    rs10410260       0.8411            1 
  19   rs548417145      0.09569            1 
  19    rs67375676       0.9169            1 
  19   rs569659502       0.4566            1 
  19   rs113198155       0.2182            1 
  19    rs13344920       0.6922            1 
  19    rs12710100       0.0186            1 
  19    rs73503011       0.5721            1 
  19    rs11879819       0.1735            1 
  19    rs79476774      0.09279            1 
  19     rs3943875       0.1204            1 
  19     rs2115070       0.1481            1 
  19     rs2352955       0.2247            1 
  19     rs2352954       0.5964            1 
  19    rs73503015       0.2314            1 
  19     rs6413502      0.09279            1 
  19    rs62124500       0.8657            1 
  19   rs564845387       0.2251            1 
  19   rs113402674       0.9098            1 
  19   rs138469952       0.4368            1 
  19   rs146293569       0.4368            1 
  19    rs76397691       0.8153            1 
  19     rs8104305      0.09279            1 
  19     rs8104049        0.396            1 
  19    rs73503016       0.2314            1 
  19    rs56131987       0.1721            1 
  19   rs553309405       0.7165            1 
  19   rs113970751       0.5018            1 
  19   rs115804270      0.09659            1 
  19    rs35259595       0.8878            1 
  19     rs7257973       0.6322            1 
  19     rs6510951       0.9249            1 
  19   rs113673233       0.1719            1 
  19   rs143908875        0.287            1 
  19   rs112482289       0.5133            1 
  19   rs113474477       0.9361            1 
  19   rs148710462       0.8327            1 
  19     rs6510952      0.05979            1 
  19     rs8101697        0.433            1 
  19     rs8102612       0.9114            1 
  19    rs34501799       0.1934            1 
  19   rs112530015       0.9498            1 
  19    rs10415781       0.4819            1 
  19   rs184909390       0.8327            1 
  19   rs111338547       0.4332            1 
  19    rs10414441       0.4376            1 
  19    rs73503023       0.3185            1 
  19    rs75581745       0.5876            1 
  19   rs113613284       0.6247            1 
  19   rs187992212       0.6247            1 
  19   rs181889575       0.6247            1 
  19   rs112250941       0.2196            1 
  19   rs187380220       0.6247            1 
  19    rs77347732       0.6247            1 
  19    rs78261200       0.6247            1 
  19     rs8100109       0.6802            1 
  19   rs113211779       0.6247            1 
  19   rs111407832       0.6247            1 
  19   rs113308879       0.6247            1 
  19   rs111958132       0.6247            1 
  19   rs111726472       0.6247            1 
  19   rs111668858        0.502            1 
  19   rs113219336         0.73            1 
  19   rs115095336        0.727            1 
  19    rs11882025       0.2875            1 
  19    rs61437416       0.3834            1 
  19    rs58402301       0.3834            1 
  19   rs115296577       0.8327            1 
  19    rs73503025       0.4497            1 
  19     rs8106126       0.1435            1 
  19    rs16990079        0.246            1 
  19     rs8106042      0.05729            1 
  19   rs528359977        0.492            1 
  19   rs112747118       0.4909            1 
  19     rs1808531       0.4149            1 
  19      rs890830       0.5089            1 
  19   rs139602807       0.6845            1 
  19    rs75593106         0.73            1 
  19        rs2962       0.5089            1 
  19    rs36081066         0.73            1 
  19     rs2245655       0.6886            1 
  19        rs2963       0.6845            1 
  19     rs2245649       0.6845            1 
  19     rs2245648       0.3253            1 
  19     rs2352953       0.6845            1 
  19   rs149690333       0.5089            1 
  19    rs77496929       0.9902            1 
  19    rs80342256       0.7371            1 
  19    rs75365779       0.1461            1 
  19   rs146983888       0.0408            1 
  19   rs142244113       0.7371            1 
  19     rs8103869      0.09119            1 
  19    rs12608977       0.4335            1 
  19    rs62124506       0.2978            1 
  19    rs62124507       0.6357            1 
  19     rs8107417      0.08289            1 
  19    rs12975950       0.6178            1 
  19    rs62124508       0.6357            1 
  19   rs146281182       0.6178            1 
  19     rs8106329       0.0408            1 
  19     rs8107359       0.0408            1 
  19     rs8107575       0.0408            1 
  19    rs55846402       0.8025            1 
  19    rs35482402       0.7956            1 
  19    rs10419596        0.209            1 
  19    rs34391898       0.7956            1 
  19    rs62124510       0.6108            1 
  19     rs2059807       0.9655            1 
  19     rs3815902       0.7956            1 
  19     rs2059806        0.392            1 
  19     rs2229429       0.4435            1 
  19     rs3815901       0.4734            1 
  19    rs10424428       0.7395            1 
  19    rs62124511       0.6108            1 
  19    rs74174870       0.4819            1 
  19   rs144702986       0.8937            1 
  19    rs34670852       0.6534            1 
  19     rs1366235       0.8075            1 
  19     rs1366234        0.905            1 
  19     rs2860177       0.8075            1 
  19     rs9676400       0.8212            1 
  19    rs73920303       0.1461            1 
  19   rs550625163       0.4369            1 
  19     rs3786683       0.8075            1 
  19     rs3786682       0.8075            1 
  19     rs3786681       0.8075            1 
  19    rs34198681       0.7623            1 
  19    rs11323545       0.8075            1 
  19     rs6510953       0.8075            1 
  19     rs6510954       0.8075            1 
  19     rs6510955        0.577            1 
  19     rs6510956       0.8075            1 
  19     rs6510957       0.8075            1 
  19     rs6510958       0.8075            1 
  19   rs112071191       0.4276            1 
  19     rs3848572       0.6483            1 
  19     rs3848573        0.976            1 
  19     rs3848574        0.976            1 
  19   rs534433372       0.3776            1 
  19     rs3848575        0.976            1 
  19    rs56026465       0.1461            1 
  19     rs3859489        0.976            1 
  19    rs77574463        0.825            1 
  19    rs61711226       0.1461            1 
  19     rs7251963         0.65            1 
  19    rs62124512       0.9297            1 
  19     rs7252268       0.6483            1 
  19     rs2860178       0.7735            1 
  19    rs34970365       0.2762            1 
  19    rs10415589       0.7395            1 
  19    rs61311198       0.8212            1 
  19     rs8109559        0.976            1 
  19     rs8110428        0.976            1 
  19    rs76182905       0.6262            1 
  19     rs8110518        0.976            1 
  19     rs8100068       0.8537            1 
  19   rs375076576       0.8181            1 
  19     rs8113777       0.7565            1 
  19    rs41412545       0.7371            1 
  19    rs45596032       0.9398            1 
  19    rs11671419        0.905            1 
  19    rs10411191        0.601            1 
  19    rs11671458        0.905            1 
  19    rs11671460        0.905            1 
  19    rs10411667        0.597            1 
  19    rs10418533       0.7712            1 
  19   rs143090273       0.2702            1 
  19    rs13306458       0.2762            1 
  19   rs145337171       0.1004            1 
  19   rs115614868       0.8578            1 
  19   rs113649135       0.1817            1 
  19    rs73920304       0.4399            1 
  19    rs73920305       0.4399            1 
  19   rs115298747       0.1309            1 
  19   rs114771494       0.1461            1 
  19   rs140195293       0.7371            1 
  19    rs62111393       0.9493            1 
  19    rs73486574       0.8418            1 
  19   rs114404947       0.2854            1 
  19    rs16994314       0.0158            1 
  19    rs11671975        0.905            1 
  19    rs11672896        0.905            1 
  19    rs12608547        0.905            1 
  19    rs12609574       0.7959            1 
  19   rs111481546       0.0158            1 
  19    rs10403229       0.9423            1 
  19    rs10403257       0.9423            1 
  19   rs150074533        0.456            1 
  19    rs75154977       0.2762            1 
  19    rs10404406        0.279            1 
  19     rs8112883       0.7959            1 
  19    rs73920306       0.9901            1 
  19     rs8110377        0.905            1 
  19    rs76043867       0.9493            1 
  19   rs565484284       0.8868            1 
  19    rs74453092       0.3144            1 
  19    rs59632637       0.8418            1 
  19     rs7246290       0.6485            1 
  19     rs7258229       0.6485            1 
  19     rs7256990       0.6485            1 
  19     rs7256994       0.9423            1 
  19     rs7257861        0.456            1 
  19     rs7257866       0.3163            1 
  19     rs7257990       0.6658            1 
  19     rs7245909       0.6485            1 
  19   rs370470950       0.1809            1 
  19   rs571034183       0.2854            1 
  19    rs73486582       0.0158            1 
  19    rs74255744       0.8868            1 
  19    rs75923074       0.2263            1 
  19     rs2894553       0.7746            1 
  19     rs4325676       0.5873            1 
  19    rs76729345       0.7135            1 
  19     rs2894552       0.7517            1 
  19    rs11672597       0.2263            1 
  19     rs8105406       0.2854            1 
  19    rs16994316       0.0158            1 
  19     rs8108622       0.7517            1 
  19   rs527723289        0.655            1 
  19   rs114074298       0.0158            1 
  19    rs10500204       0.4786            1 
  19   rs115918585       0.2762            1 
  19     rs3786680       0.6332            1 
  19    rs62111394       0.6756            1 
  19    rs34840745       0.6939            1 
  19    rs34013042       0.5601            1 
  19   rs113851839       0.0158            1 
  19   rs114574805       0.9014            1 
  19   rs533682498       0.8659            1 
  19    rs28497247       0.9014            1 
  19     rs8112748       0.6939            1 
  19     rs6510959       0.5854            1 
  19     rs2860179        0.904            1 
  19     rs9282757      0.04595            1 
  19      rs891087       0.9918            1 
  19     rs3835070       0.7259            1 
  19     rs3997565       0.5222            1 
  19     rs3997563       0.8862            1 
  19   rs374109667       0.8862            1 
  19   rs544294852       0.7095            1 
  19      rs891088       0.4873            1 
  19    rs67787836       0.8876            1 
  19    rs61418702       0.3977            1 
  19    rs58400572       0.3977            1 
  19    rs35211876        0.379            1 
  19     rs4804366       0.7758            1 
  19    rs76385903       0.1461            1 
  19    rs11670971       0.2732            1 
  19   rs139089618       0.8578            1 
  19   rs111715044       0.8578            1 
  19   rs185262985       0.8578            1 
  19    rs10416539       0.5517            1 
  19    rs10415017       0.5517            1 
  19   rs112819336       0.8578            1 
  19   rs139347012       0.5397            1 
  19     rs2162940       0.5517            1 
  19     rs4550582       0.9285            1 
  19    rs12974699         0.61            1 
  19     rs7245757       0.2433            1 
  19    rs34194998       0.5325            1 
  19    rs78848097       0.7057            1 
  19    rs73920309       0.3997            1 
  19    rs11085214        0.915            1 
  19    rs11085215       0.8698            1 
  19    rs11666330       0.8698            1 
  19   rs150147242       0.6034            1 
  19    rs56091360       0.9901            1 
  19     rs1035939       0.5424            1 
  19     rs8103934       0.1173            1 
  19    rs60598718        0.902            1 
  19     rs2860183        0.819            1 
  19   rs114880821       0.5397            1 
  19    rs57274677       0.1761            1 
  19   rs564296335        0.898            1 
  19   rs112024654      0.04595            1 
  19    rs10404874        0.895            1 
  19     rs4804368        0.895            1 
  19   rs575606581       0.2332            1 
  19    rs12460089       0.8656            1 
  19   rs144613606       0.1461            1 
  19    rs62111416       0.2322            1 
  19    rs11671338       0.8656            1 
  19    rs11671381       0.8656            1 
  19   rs550099539       0.5461            1 
  19    rs67732413       0.5461            1 
  19    rs10853999       0.8656            1 
  19    rs78583770       0.1461            1 
  19     rs4804372        0.362            1 
  19   rs139987401      0.04595            1 
  19    rs61713886       0.8656            1 
  19     rs4804373       0.5824            1 
  19     rs4804374       0.8656            1 
  19    rs78506612       0.6243            1 
  19     rs8109957        0.791            1 
  19    rs73920310       0.1461            1 
  19    rs73920311       0.1461            1 
  19    rs74201070       0.8868            1 
  19     rs4804090       0.5037            1 
  19    rs12608462       0.4397            1 
  19    rs12608473       0.4397            1 
  19    rs10659627       0.3059            1 
  19   rs376338027       0.3059            1 
  19    rs62111417       0.3059            1 
  19    rs74875657       0.1461            1 
  19   rs111330761       0.1256            1 
  19   rs113522542       0.7368            1 
  19    rs12982656       0.9798            1 
  19   rs553294867        0.495            1 
  19   rs114637271       0.8578            1 
  19     rs4804376       0.1256            1 
  19    rs10411728       0.8373            1 
  19     rs4804377       0.3059            1 
  19    rs62111418       0.1222            1 
  19   rs145247204       0.0279            1 
  19    rs62111419       0.1315            1 
  19    rs11085216       0.3059            1 
  19   rs201159119       0.9513            1 
  19    rs62111420       0.1315            1 
  19   rs374138569       0.3464            1 
  19   rs138455881       0.7334            1 
  19     rs4804092      0.05159            1 
  19    rs57829325       0.8682            1 
  19     rs4804093       0.1315            1 
  19     rs7257748       0.1461            1 
  19     rs2115386      0.05159            1 
  19    rs62111422       0.1222            1 
  19    rs77403281       0.4688            1 
  19    rs79275773       0.6022            1 
  19   rs201015168       0.4688            1 
  19   rs113829911      0.09289            1 
  19    rs13344151       0.5558            1 
  19   rs138289202      0.08059            1 
  19   rs200529496       0.1315            1 
  19   rs567377997       0.1723            1 
  19    rs66921136       0.3059            1 
  19   rs553564605       0.5977            1 
  19    rs28695870       0.9798            1 
  19    rs78012254       0.3107            1 
  19   rs192727489       0.9513            1 
  19    rs10413831       0.4156            1 
  19    rs59165976       0.5099            1 
  19    rs62111424      0.07779            1 
  19     rs7250292       0.1315            1 
  19   rs148250548       0.5141            1 
  19   rs201674447       0.4752            1 
  19    rs62111425        0.654            1 
  19    rs12610983        0.483            1 
  19    rs62111426       0.0284            1 
  19     rs7254358        0.483            1 
  19    rs58622625       0.9331            1 
  19    rs62111427       0.8337            1 
  19    rs73488719       0.6629            1 
  19     rs2396188        0.436            1 
  19    rs36038439       0.6629            1 
  19     rs1035942       0.3059            1 
  19   rs111412377       0.6629            1 
  19     rs5826963       0.3059            1 
  19     rs1035941       0.3059            1 
  19   rs112399407       0.8337            1 
  19     rs8106700       0.3059            1 
  19    rs11085217       0.5186            1 
  19     rs4499341       0.5186            1 
  19    rs79955115       0.9331            1 
  19    rs11085218       0.9167            1 
  19     rs8109687       0.9714            1 
  19    rs12608565       0.3059            1 
  19    rs12608575       0.3059            1 
  19    rs12974176       0.3059            1 
  19    rs62111428       0.4412            1 
  19   rs570519539       0.5166            1 
  19    rs79441499        0.436            1 
  19    rs62111429       0.3059            1 
  19   rs111516445       0.6948            1 
  19    rs62111430       0.4412            1 
  19    rs12982412       0.3059            1 
  19    rs62111450        0.396            1 
  19     rs2396187       0.1732            1 
  19     rs7245777       0.3267            1 
  19    rs11335901       0.1732            1 
  19    rs11881212       0.1633            1 
  19    rs11881057        0.396            1 
  19     rs8113542       0.1732            1 
  19    rs57476618        0.949            1 
  19    rs57549274       0.5825            1 
  19    rs74180104       0.4356            1 
  19     rs8103883       0.9457            1 
  19     rs6510960       0.8984            1 
  19     rs5826964       0.1596            1 
  19    rs62111453       0.9457            1 
  19     rs1896639       0.3457            1 
  19   rs568689331       0.3936            1 
  19   rs561579363       0.6289            1 
  19     rs2042901       0.1732            1 
  19     rs2042902       0.3457            1 
  19    rs57585829      0.06359            1 
  19     rs8108661       0.3457            1 
  19    rs10706876       0.3457            1 
  19     rs8107657        0.396            1 
  19   rs146784817       0.9331            1 
  19    rs60295528       0.5005            1 
  19    rs10426094       0.9798            1 
  19    rs74255751       0.3267            1 
  19   rs113990893       0.6399            1 
  19    rs12609995        0.364            1 
  19    rs12459488      0.07069            1 
  19    rs34846316       0.2676            1 
  19    rs79613604       0.9331            1 
  19   rs114706911       0.8578            1 
  19     rs8109040       0.8404            1 
  19     rs8105787       0.4078            1 
  19    rs60772715      0.07059            1 
  19    rs59695609       0.1991            1 
  19    rs61515378       0.1991            1 
  19     rs8106071       0.6952            1 
  19    rs59765738       0.1991            1 
  19    rs12971459      0.09679            1 
  19    rs12973230       0.8404            1 
  19    rs12973279      0.05589            1 
  19    rs12971756       0.0429            1 
  19   rs142282913       0.1002            1 
  19    rs58857770       0.8267            1 
  19    rs62111457       0.8267            1 
  19    rs59447204       0.8267            1 
  19    rs74955999       0.6289            1 
  19    rs12608528       0.8404            1 
  19    rs11668724       0.8404            1 
  19    rs11668986       0.8404            1 
  19    rs75328042       0.2841            1 
  19    rs11668772       0.7401            1 
  19    rs73000135       0.6931            1 
  19     rs7256730       0.7401            1 
  19   rs202099196       0.3187            1 
  19    rs73488778       0.6682            1 
  19    rs78582582       0.9918            1 
  19   rs538744591        0.739            1 
  19    rs62112760       0.5918            1 
  19    rs73488786       0.7296            1 
  19     rs2042903        0.947            1 
  19     rs2042904       0.6113            1 
  19    rs10405423       0.0173            1 
  19    rs35639485      0.06359            1 
  19     rs3745545       0.8198            1 
  19    rs34030944        0.049            1 
  19     rs8107928      0.06619            1 
  19     rs6510961      0.06619            1 
  19     rs6510962      0.06619            1 
  19    rs56266011       0.2717            1 
  19   rs113216019       0.3609            1 
  19   rs112314402      0.06619            1 
  19   rs139927313       0.3918            1 
  19    rs28576486       0.5368            1 
  19    rs11343255       0.8082            1 
  19   rs111286010      0.06619            1 
  19     rs7255382       0.2895            1 
  19   rs112998618      0.06619            1 
  19    rs12971499       0.6848            1 
  19    rs73488802       0.0473            1 
  19   rs146786396       0.4916            1 
  19   rs143138516       0.4996            1 
  19     rs4804099       0.2964            1 
  19    rs12610776       0.2964            1 
  19    rs12610686        0.267            1 
  19     rs8105391       0.0473            1 
  19     rs8105997       0.0473            1 
  19     rs4804403       0.1965            1 
  19    rs73490712      0.06989            1 
  19     rs7252150       0.7174            1 
  19     rs4804100       0.2964            1 
  19    rs56069276       0.9383            1 
  19     rs1975030       0.4875            1 
  19     rs3859490       0.4875            1 
  19     rs3929068       0.4875            1 
  19    rs11085219       0.5579            1 
  19   rs143336311       0.2964            1 
  19     rs7245562        0.562            1 
  19    rs57930737       0.4724            1 
  19     rs4804404        0.562            1 
  19   rs112187716      0.06989            1 
  19     rs4804405        0.562            1 
  19     rs1811344        0.562            1 
  19   rs112630404       0.7174            1 
  19    rs57976980       0.2964            1 
  19    rs79289147       0.2964            1 
  19    rs10412651        0.562            1 
  19    rs77017252       0.7174            1 
  19    rs73490726        0.267            1 
  19    rs12610987        0.562            1 
  19    rs10412485       0.9137            1 
  19   rs112602120       0.2964            1 
  19    rs10413173       0.9636            1 
  19   rs533605833       0.7174            1 
  19     rs3890483       0.9116            1 
  19    rs79674144       0.7174            1 
  19     rs4804409       0.9116            1 
  19    rs58096320       0.1067            1 
  19    rs61699527       0.1067            1 
  19    rs75950527       0.7174            1 
  19   rs143557816       0.9741            1 
  19     rs4804410       0.8766            1 
  19    rs10626946       0.6503            1 
  19   rs568067864       0.0408            1 
  19    rs10401485       0.6503            1 
  19   rs148744764       0.0466            1 
  19   rs191692547       0.7334            1 
  19     rs4804411       0.6503            1 
  19    rs59086063        0.562            1 
  19     rs4804412       0.0466            1 
  19     rs4804413      0.08669            1 
  19     rs7508679       0.6503            1 
  19      rs890859       0.8939            1 
  19     rs4804414      0.08669            1 
  19     rs4804416      0.08669            1 
  19   rs113595185       0.8939            1 
  19   rs140344155      0.07749            1 
  19   rs112281837       0.9293            1 
  19     rs7247736        0.562            1 
  19   rs368263157       0.1739            1 
  19    rs10410204       0.8832            1 
  19     rs7248104       0.8832            1 
  19    rs59132249       0.9831            1 
  19    rs59053029       0.8716            1 
  19    rs10419413       0.9036            1 
  19     rs4804418        0.754            1 
  19     rs4804420      0.09559            1 
  19   rs113385784       0.0466            1 
  19     rs4804421       0.0465            1 
  19   rs113097427       0.8492            1 
  19     rs4804422      0.09179            1 
  19   rs543571127       0.1929            1 
  19    rs73490743       0.0466            1 
  19    rs73490744       0.0466            1 
  19     rs8103955       0.8138            1 
  19    rs10404551      0.09179            1 
  19    rs11879297       0.8138            1 
  19    rs80175267       0.8492            1 
  19   rs140475272       0.8138            1 
  19    rs10413734       0.8887            1 
  19   rs116336808       0.7174            1 
  19      rs890860       0.1955            1 
  19    rs57177807       0.7883            1 
  19   rs112599434       0.8492            1 
  19   rs143154479       0.8887            1 
  19   rs112965367       0.2424            1 
  19    rs77831871       0.8492            1 
  19   rs557879024       0.0466            1 
  19     rs4804424      0.09559            1 
  19     rs4804425      0.09969            1 
  19     rs4804426      0.09559            1 
  19    rs10416429      0.09559            1 
  19    rs12971628       0.8887            1 
  19    rs12463007       0.1255            1 
  19    rs11085220       0.8138            1 
  19   rs563517780       0.7174            1 
  19     rs3957263       0.2352            1 
  19     rs7255710       0.4793            1 
  19     rs7256657       0.8138            1 
  19   rs139587966       0.9036            1 
  19    rs61588476       0.0429            1 
  19    rs10403764       0.0429            1 
  19     rs1529449      0.08259            1 
  19     rs1808539       0.1359            1 
  19    rs73490752       0.0348            1 
  19      rs890862        0.754            1 
  19    rs73490755       0.0348            1 
  19    rs73490756       0.0348            1 
  19     rs4804427       0.8704            1 
  19     rs4470256        0.754            1 
  19     rs7508459       0.8612            1 
  19    rs10420008       0.8783            1 
  19   rs142253269       0.1571            1 
  19     rs4608435       0.1094            1 
  19    rs17175860       0.7697            1 
  19     rs4804428       0.1094            1 
  19     rs4804103       0.1094            1 
  19    rs11404027       0.7053            1 
  19    rs10425868       0.8783            1 
  19    rs55904843      0.08989            1 
  19    rs10221473       0.9431            1 
  19    rs28763275      0.08989            1 
  19     rs4630674       0.7725            1 
  19    rs28786231       0.1094            1 
  19     rs8104283       0.1084            1 
  19   rs111359523       0.0483            1 
  19     rs8108933      0.05939            1 
  19    rs62112783       0.9579            1 
  19     rs6510969       0.7725            1 
  19    rs10416358       0.8783            1 
  19     rs6510970       0.7725            1 
  19    rs57432701       0.6113            1 
  19    rs10422199       0.1094            1 
  19   rs112659531       0.9203            1 
  19   rs111799344       0.7697            1 
  19    rs17254521       0.7725            1 
  19    rs17254556       0.7725            1 
  19    rs73490773      0.05939            1 
  19   rs551492230     0.009199            1 
  19    rs73490774      0.05939            1 
  19    rs10221462       0.7725            1 
  19    rs58664893      0.05939            1 
  19     rs3852876       0.9528            1 
  19    rs67584529       0.1944            1 
  19   rs202093969      0.07509            1 
  19     rs7508692       0.9058            1 
  19    rs28671367      0.05939            1 
  19    rs56312883       0.7697            1 
  19    rs10424085       0.8783            1 
  19    rs28532116       0.0348            1 
  19    rs11085221        0.157            1 
  19    rs12609789       0.8783            1 
  19    rs10424224       0.1382            1 
  19    rs62112785        0.857            1 
  19     rs4804433       0.1699            1 
  19    rs75253922       0.7697            1 
  19    rs78256050      0.06149            1 
  19     rs8100562      0.07279            1 
  19     rs7246346      0.06149            1 
  19   rs116523997      0.08559            1 
  19    rs56058728       0.7697            1 
  19    rs55831760       0.7697            1 
  19    rs12608943       0.9264            1 
  19   rs113788679       0.7697            1 
  19    rs56149994       0.9264            1 
  19   rs112132305       0.7697            1 
  19   rs113704574       0.9519            1 
  19   rs141152627       0.7697            1 
  19   rs148601688       0.7697            1 
  19    rs28406461         0.89            1 
  19    rs28663279       0.9519            1 
  19    rs59011698       0.9264            1 
  19    rs12463278       0.9383            1 
  19    rs73490786       0.9519            1 
  19    rs28376271       0.9264            1 
  19    rs10420901       0.9519            1 
  19     rs1346490       0.7814            1 
  19     rs1366246       0.9264            1 
  19    rs75909646       0.9264            1 
  19    rs73490791       0.9519            1 
  19   rs112638915      0.05939            1 
  19    rs73490794       0.9519            1 
  19    rs73490795      0.05939            1 
  19   rs114168346       0.5021            1 
  19    rs10408844       0.9264            1 
  19     rs8102363       0.7814            1 
  19     rs8102376       0.7697            1 
  19    rs10406487       0.0399            1 
  19     rs8105456       0.7697            1 
  19    rs10409259      0.05939            1 
  19    rs77155258      0.07299            1 
  19    rs10407075       0.9519            1 
  19    rs55649559       0.7697            1 
  19     rs8106080       0.9264            1 
  19    rs60283853       0.9264            1 
  19    rs58462449       0.9264            1 
  19     rs2396185       0.9264            1 
  19    rs73920344      0.07299            1 
  19     rs2894551       0.9519            1 
  19    rs57737507       0.2052            1 
  19    rs59779158       0.2052            1 
  19    rs57176884       0.9519            1 
  19    rs61394670       0.3473            1 
  19   rs111484336       0.3473            1 
  19   rs531481287       0.5532            1 
  19   rs541901217       0.5532            1 
  19   rs561677070       0.5532            1 
  19   rs527245501       0.5532            1 
  19   rs149722933       0.1888            1 
  19   rs147839062       0.1888            1 
  19   rs549986394         0.98            1 
  19   rs529130240         0.98            1 
  19   rs201635668         0.98            1 
  19   rs565908469      0.09199            1 
  19    rs10404318      0.05939            1 
  19    rs73492809      0.06149            1 
  19     rs8100311       0.9264            1 
  19    rs35231807       0.7882            1 
  19    rs10403033       0.7882            1 
  19   rs113130632       0.7882            1 
  19    rs75847801       0.7697            1 
  19    rs73492813      0.05939            1 
  19   rs552940485       0.7112            1 
  19   rs111279478       0.7697            1 
  19    rs77163996       0.6978            1 
  19    rs10412476       0.6978            1 
  19    rs74487764       0.7658            1 
  19     rs8103092       0.9528            1 
  19     rs2081879       0.3722            1 
  19     rs2396186       0.8412            1 
  19     rs2081881       0.3414            1 
  19     rs2081882       0.8544            1 
  19     rs4328554      0.06809            1 
  19     rs4584943       0.5775            1 
  19     rs6510973       0.9481            1 
  19   rs150197522       0.8983            1 
  19   rs146476809       0.6293            1 
  19    rs67574373       0.1529            1 
  19   rs115674180         0.73            1 
  19   rs201037798       0.5397            1 
  19   rs142777583       0.6695            1 
  19   rs553672834       0.1207            1 
  19   rs566996968       0.1017            1 
  19   rs112435464      0.06369            1 
  19     rs4804110        0.923            1 
  19   rs147997544      0.08819            1 
  19    rs11671297       0.1369            1 
  19   rs115126239       0.6702            1 
  19   rs112401739       0.4037            1 
  19    rs78569445       0.3835            1 
  19    rs10415205       0.7478            1 
  19    rs10414819       0.9598            1 
  19    rs11668751       0.9598            1 
  19    rs11672443       0.8846            1 
  19     rs8109384       0.9368            1 
  19    rs10402346       0.5607            1 
  19    rs56400430       0.7314            1 
  19    rs10402777        0.826            1 
  19    rs10422585       0.4057            1 
  19   rs534566042       0.6886            1 
  19    rs10403019       0.4057            1 
  19    rs10408759       0.4057            1 
  19    rs10426819       0.4057            1 
  19    rs10426979       0.8771            1 
  19    rs80054413       0.2384            1 
  19    rs10403619      0.06049            1 
  19    rs79161479       0.4037            1 
  19    rs60984717       0.0335            1 
  19     rs4482400      0.06049            1 
  19     rs8102764      0.06049            1 
  19     rs4372802      0.06049            1 
  19   rs115715155       0.5545            1 
  19     rs4538117       0.2397            1 
  19     rs4371268       0.2397            1 
  19     rs8102052       0.7153            1 
  19    rs10416766       0.9227            1 
  19    rs10417205       0.1155            1 
  19     rs4804195       0.7739            1 
  19    rs61649769       0.1482            1 
  19    rs60391531       0.1482            1 
  19   rs372585923       0.9945            1 
  19    rs36047283       0.2403            1 
  19    rs10424782       0.0294            1 
  19    rs67301489       0.2668            1 
  19    rs73492827       0.3264            1 
  19    rs71177188       0.3264            1 
  19   rs112800456       0.9532            1 
  19   rs536941245       0.5144            1 
  19    rs12608774       0.2916            1 
  19    rs12978472       0.5674            1 
  19    esv3643580       0.5674            1 
  19    rs11671314       0.5678            1 
  19   rs139105584        0.386            1 
  19    rs10427021        0.536            1 
  19     rs8109308       0.8714            1 
  19   rs201865397       0.3044            1 
  19     rs7249200       0.8538            1 
  19    rs59669940       0.8388            1 
  19     rs4804748       0.5518            1 
  19    rs79386654       0.4798            1 
  19    rs10628444       0.5702            1 
  19   rs140071605       0.8855            1 
  19      rs919275       0.9357            1 
  19   rs148973704       0.8855            1 
  19   rs146930541       0.8855            1 
  19    rs73003963       0.5518            1 
  19   rs181395160       0.8726            1 
  19   rs113898763       0.5518            1 
  19     rs7258382        0.903            1 
  19    rs12985940       0.8963            1 
  19    rs73003966       0.5518            1 
  19    rs56031102       0.2778            1 
  19    rs35571068       0.7768            1 
  19    rs66496113       0.7301            1 
  19     rs6510974       0.2888            1 
  19    rs77030109       0.4332            1 
  19   rs367805026       0.5324            1 
  19    rs67731056       0.3289            1 
  19    rs75229573       0.1847            1 
  19      rs934099       0.4693            1 
  19   rs141013998       0.7153            1 
  19    rs73492838         0.16            1 
  19     rs4804219       0.5246            1 
  19     rs7255731       0.8576            1 
  19     rs7260417       0.2855            1 
  19    rs12982677        0.401            1 
  19     rs6510975       0.4797            1 
  19     rs6510976       0.4797            1 
  19    rs75197460       0.7737            1 
  19     rs7248939       0.0232            1 
  19   rs115547488      0.06019            1 
  19   rs112501568       0.9446            1 
  19    rs62109585         0.81            1 
  19   rs115328098       0.3476            1 
  19     rs7254487       0.2862            1 
  19    rs67427762        0.705            1 
  19    rs34380919       0.2319            1 
  19    rs12977534       0.6553            1 
  19   rs183504176       0.3476            1 
  19     rs7254769       0.7739            1 
  19    rs78224067       0.3952            1 
  19    rs10420869       0.7623            1 
  19    rs34734821       0.2319            1 
  19    rs57295319        0.705            1 
  19     rs8109131       0.8993            1 
  19     rs6510977       0.5614            1 
  19     rs8113290       0.8345            1 
  19     rs7409488        0.834            1 
  19    rs62109586       0.4835            1 
  19    rs10408111       0.9609            1 
  19    rs79485287       0.9987            1 
  19    rs75094348       0.6507            1 
  19    rs10411676       0.4717            1 
  19    rs56266319        0.834            1 
  19    rs11673358       0.7253            1 
  19   rs149936272       0.1787            1 
  19    rs67054370        0.909            1 
  19    rs66676032        0.909            1 
  19    rs72988615       0.8302            1 
  19     rs7507622       0.7792            1 
  19    rs12984529       0.5037            1 
  19   rs150247709       0.1787            1 
  19   rs115557167       0.1787            1 
  19    rs55935107       0.4443            1 
  19     rs4804455       0.5611            1 
  19   rs139830448       0.1787            1 
  19     rs7254921       0.7663            1 
  19   rs144479495       0.7685            1 
  19   rs148429370       0.5606            1 
  19    rs75798583      0.06019            1 
  19     rs6510978       0.5611            1 
  19   rs111377853       0.4815            1 
  19   rs147854906        0.812            1 
  19    rs11882992       0.1811            1 
  19    rs10423156       0.5611            1 
  19    rs10409516       0.6775            1 
  19    rs11085224       0.7644            1 
  19    rs10404166       0.6528            1 
  19    rs12462446       0.7792            1 
  19    rs10408733       0.2001            1 
  19     rs8106735       0.5666            1 
  19     rs8103744        0.996            1 
  19     rs7507979       0.4104            1 
  19    rs10416131       0.6064            1 
  19     rs4804457       0.8306            1 
  19     rs7254060       0.4986            1 
  19    rs12976239       0.4617            1 
  19    rs10417000       0.6064            1 
  19    rs57910242       0.7274            1 
  19   rs113957958       0.8097            1 
  19    rs61025915       0.6383            1 
  19    rs11673642       0.5666            1 
  19     rs4804112       0.9397            1 
  19    rs78114750       0.7274            1 
  19     rs4804113       0.9397            1 
  19     rs6510979       0.7696            1 
  19    rs73492876       0.7509            1 
  19    rs12981659       0.7792            1 
  19     rs2860184       0.8302            1 
  19     rs8111943       0.7274            1 
  19    rs76659844       0.3404            1 
  19    rs10410130       0.5531            1 
  19     rs8102954       0.8302            1 
  19    rs10402062       0.8324            1 
  19    rs10410272       0.5531            1 
  19    rs74446840       0.4677            1 
  19   rs138144774       0.8711            1 
  19    rs10411100        0.931            1 
  19   rs116363554       0.7008            1 
  19    rs74975927       0.4007            1 
  19    rs76033454       0.3108            1 
  19    rs76036948       0.4007            1 
  19     rs8113253        0.931            1 
  19     rs8100501       0.7832            1 
  19     rs8100553        0.931            1 
  19     rs8100653       0.8875            1 
  19    rs58742460       0.5402            1 
  19    rs61628504       0.5402            1 
  19    rs58789187       0.5402            1 
  19    rs73492886       0.5402            1 
  19    rs10417142       0.7832            1 
  19     rs8111710       0.9717            1 
  19     rs8101064       0.4434            1 
  19   rs183525843       0.1125            1 
  19     rs2860189       0.3977            1 
  19     rs1864009       0.1528            1 
  19   rs577445894       0.5227            1 
  19   rs542022624       0.5227            1 
  19    rs10416100       0.3467            1 
  19   rs116556268       0.1125            1 
  19   rs115408920       0.1125            1 
  19    rs12981042       0.1528            1 
  19    rs62109606      0.07919            1 
  19    rs12463045       0.1528            1 
  19    rs12462548       0.6705            1 
  19    rs57974590       0.8836            1 
  19    rs79770401       0.1712            1 
  19    rs56718386       0.7931            1 
  19    rs11880337       0.1528            1 
  19    rs11880210       0.7768            1 
  19   rs145135755       0.3467            1 
  19     rs4640294       0.6705            1 
  19     rs7507911       0.2926            1 
  19     rs7249872       0.7359            1 
  19     rs7250537       0.2926            1 
  19    rs73494806       0.5227            1 
  19   rs200193129       0.1125            1 
  19    rs62109608       0.8066            1 
  19    rs10419580       0.3467            1 
  19    rs10414260       0.6824            1 
  19   rs186200941       0.5606            1 
  19   rs145016111       0.5606            1 
  19    rs10414152       0.5841            1 
  19    rs10418342       0.8684            1 
  19    rs12611381       0.9319            1 
  19    rs75944419       0.5556            1 
  19    rs35693540        0.991            1 
  19    rs12978732       0.7842            1 
  19     rs7258126       0.6074            1 
  19    rs10408273       0.8618            1 
  19   rs587744273       0.2421            1 
  19    rs77768881       0.6805            1 
  19   rs587763638       0.7592            1 
  19   rs587611770       0.7102            1 
  19    rs62109610       0.5463            1 
  19   rs143167378        0.986            1 
  19    rs28410986       0.5463            1 
  19   rs150405158      0.05549            1 
  19   rs138385379       0.2111            1 
  19     rs7254640       0.5463            1 
  19     rs1722212       0.2273            1 
  19   rs587679479        0.019            1 
  19   rs587691262      0.08619            1 
  19   rs587602383      0.08789            1 
  19    rs55651605       0.1002            1 
  19    rs34750539       0.2244            1 
  19   rs587610339       0.2996            1 
  19   rs587750428       0.1163            1 
  19   rs144236599       0.7555            1 
  19   rs146197209       0.5968            1 
  19   rs587597730      0.08619            1 
  19    rs34377020       0.1614            1 
  19   rs587611978       0.1122            1 
  19   rs587671288       0.1122            1 
  19   rs587683948       0.2026            1 
  19   rs373049825       0.6583            1 
  19   rs587774965       0.1426            1 
  19   rs587773013       0.1633            1 
  19   rs375049008      0.06129            1 
  19   rs587628486       0.8882            1 
  19      rs848680       0.4668            1 
  19      rs848679       0.5859            1 
  19    rs62109622       0.6745            1 
  19    rs34547251       0.6745            1 
  19   rs587716722       0.6745            1 
  19   rs368474972       0.5697            1 
  19   rs587766474       0.1461            1 
  19   rs587597393       0.5439            1 
  19   rs587710049       0.4214            1 
  19   rs147674024       0.8005            1 
  19   rs587697438      0.05659            1 
  19   rs587629300       0.8765            1 
  19   rs200217321       0.6039            1 
  19    rs35936082       0.6898            1 
  19   rs587667009       0.3538            1 
  19    rs62109631       0.7495            1 
  19    rs79994516       0.6456            1 
  19    rs28415875       0.6456            1 
  19     rs2690904       0.6089            1 
  19    rs10221492       0.2676            1 
  19   rs146178218       0.8984            1 
  19    rs62109632       0.2578            1 
  19    rs55950295       0.2578            1 
  19   rs587670968       0.9504            1 
  19    rs34501900       0.4779            1 
  19    rs34342514       0.4779            1 
  19   rs587770830       0.7242            1 
  19   rs145313412       0.8911            1 
  19   rs587607430       0.4526            1 
  19    rs62109636       0.7193            1 
  19   rs587745253       0.4526            1 
  19   rs587628982       0.8196            1 
  19      rs848660       0.2386            1 
  19   rs587710726       0.6996            1 
  19      rs848656       0.6996            1 
  19   rs115674067       0.8072            1 
  19     rs1968079       0.5013            1 
  19   rs587641937       0.5389            1 
  19   rs181118442       0.8598            1 
  19   rs144538377       0.5861            1 
  19   rs372419351       0.5861            1 
  19   rs145255863       0.5861            1 
  19   rs111067250       0.7139            1 
  19   rs558894778       0.3705            1 
  19   rs151110263      0.06499            1 
  19   rs141109022       0.1523            1 
  19   rs140490702       0.6176            1 
  19   rs113291602       0.9072            1 
  19    rs28520325       0.5224            1 
  19   rs112265491       0.1191            1 
  19    rs61119765       0.1523            1 
  19    rs57284656       0.1523            1 
  19    rs75364701        0.708            1 
  19    rs56845209       0.1523            1 
  19    rs80111555      0.09059            1 
  19    rs72620538       0.4664            1 
  19   rs149815396      0.09059            1 
  19   rs112497760       0.1063            1 
  19   rs144625604      0.09059            1 
  19   rs116336877      0.09059            1 
  19   rs115722482      0.09059            1 
  19    rs79568469      0.09059            1 
  19   rs190712283      0.06389            1 
  19    rs79103953       0.5433            1 
  19   rs114050531      0.09059            1 
  19   rs114689716      0.09059            1 
  19   rs115170252      0.09059            1 
  19   rs555352221      0.09059            1 
  19   rs377295806      0.09059            1 
  19   rs115888383      0.09059            1 
  19    rs77684805       0.8056            1 
  19   rs114963064      0.09059            1 
  19    rs74975775      0.09059            1 
  19   rs114391346      0.09059            1 
  19   rs115432047      0.09059            1 
  19     rs7249440      0.08999            1 
  19   rs114416954      0.09059            1 
  19    rs73494831       0.1494            1 
  19   rs143794862      0.09059            1 
  19   rs146855868      0.09059            1 
  19   rs117135061       0.8032            1 
  19   rs145418088      0.09059            1 
  19   rs148811049      0.09059            1 
  19    rs10408972       0.1191            1 
  19    rs76803711      0.09059            1 
  19    rs73494833       0.1494            1 
  19    rs67974150      0.08999            1 
  19    rs73494835       0.1494            1 
  19    rs73494837       0.8696            1 
  19    rs67583592       0.3332            1 
  19   rs144258276        0.822            1 
  19    rs76555259      0.06119            1 
  19     rs8103554        0.708            1 
  19   rs546119148        0.956            1 
  19   rs562817097        0.956            1 
  19     rs7251257        0.822            1 
  19    rs75195041       0.5273            1 
  19    rs60476970       0.3454            1 
  19     rs8099977        0.822            1 
  19   rs111260186       0.9831            1 
  19    rs59424809       0.9831            1 
  19     rs4804517        0.463            1 
  19    rs80252422       0.1836            1 
  19   rs527814836       0.2695            1 
  19   rs113134952       0.5725            1 
  19   rs113617858       0.5725            1 
  19    rs59894396       0.5725            1 
  19   rs114905247       0.6279            1 
  19   rs115587758       0.6279            1 
  19    rs78717162      0.08249            1 
  19   rs201172388       0.5851            1 
  19   rs147962762       0.5021            1 
  19   rs114417700       0.5021            1 
  19    rs10402979       0.7684            1 
  19    rs10403177       0.7684            1 
  19   rs113565694       0.5147            1 
  19    rs10425133       0.5481            1 
  19    rs10409131       0.5481            1 
  19   rs111664273       0.4575            1 
  19    rs59101469       0.9275            1 
  19    rs78291615       0.3138            1 
  19   rs113782035       0.1593            1 
  19    rs73923352       0.2656            1 
  19    rs73923353       0.2656            1 
  19   rs112977814       0.3426            1 
  19    rs74939578       0.3138            1 
  19   rs138033475       0.2656            1 
  19     rs7248023       0.8879            1 
  19    rs59852285        0.687            1 
  19    rs56251393        0.941            1 
  19    rs55984958       0.8088            1 
  19    rs57114817       0.3426            1 
  19    rs56750082       0.3426            1 
  19    rs73923354       0.1223            1 
  19    rs28737184       0.8879            1 
  19     rs6603095        0.941            1 
  19    rs10420021       0.4019            1 
  19     rs8110430       0.8879            1 
  19    rs12327892        0.463            1 
  19    rs12327893       0.7901            1 
  19   rs140165998       0.8879            1 
  19   rs145697859       0.8879            1 
  19    rs77852144       0.8879            1 
  19    rs73494862       0.9881            1 
  19    rs73923357       0.1223            1 
  19    rs13344291       0.3448            1 
  19     rs1965714      0.05399            1 
  19    rs77804463       0.5438            1 
  19    rs78529044        0.465            1 
  19    rs73923358       0.1223            1 
  19    rs74255762       0.3138            1 
  19     rs7250621       0.1278            1 
  19     rs6603096       0.7863            1 
  19   rs143227343       0.5963            1 
  19   rs151256639       0.1223            1 
  19     rs8102598       0.1087            1 
  19   rs147054300       0.2917            1 
  19   rs143949065       0.8496            1 
  19   rs201559686       0.1087            1 
  19    rs76617145       0.1223            1 
  19     rs9749250       0.7979            1 
  19   rs200284573       0.1223            1 
  19     rs7507355        0.898            1 
  19    rs79338689       0.1223            1 
  19    rs75450991       0.8496            1 
  19    rs78850031       0.7334            1 
  19     rs4804531         0.63            1 
  19   rs111898075       0.3594            1 
  19   rs193213816       0.7334            1 
  19   rs587602037       0.4777            1 
  19   rs112955095       0.7334            1 
  19   rs142616563       0.1223            1 
  19   rs150570516       0.7334            1 
  19   rs139614499       0.1223            1 
  19   rs117755042       0.7334            1 
  19    rs77356994       0.3594            1 
  19   rs149735868        0.992            1 
  19   rs113222390       0.2741            1 
  19   rs141492046        0.992            1 
  19    rs11880856       0.3594            1 
  19    rs59471511       0.1223            1 
  19    rs56989030       0.1223            1 
  19   rs587629242       0.3429            1 
  19    rs74426024       0.3795            1 
  19    rs78936333       0.7334            1 
  19    rs78263735       0.1223            1 
  19    rs74652037       0.7334            1 
  19   rs564280059       0.1223            1 
  19    rs28561537       0.1087            1 
  19    rs77780666       0.3594            1 
  19   rs149493332       0.4644            1 
  19    rs11879985       0.7863            1 
  19    rs58130577       0.9584            1 
  19    rs77845200       0.7334            1 
  19    rs10426616       0.2741            1 
  19   rs148785802       0.2741            1 
  19   rs145348136       0.2741            1 
  19    rs56873301       0.1223            1 
  19    rs60303381       0.1223            1 
  19    rs11878965       0.7334            1 
  19    rs10407235       0.9584            1 
  19    rs10408193       0.9584            1 
  19    rs74352882       0.8496            1 
  19    rs78556472       0.3138            1 
  19    rs11260002       0.7863            1 
  19    rs11260003       0.7863            1 
  19   rs551907810       0.1223            1 
  19    rs72488503       0.7334            1 
  19   rs144388403      0.07089            1 
  19   rs116414050       0.2917            1 
  19    rs10796331       0.7863            1 
  19    rs10421809       0.7334            1 
  19     rs6603107       0.7334            1 
  19     rs6603108       0.7334            1 
  19   rs201443071       0.1185            1 
  19   rs536657597       0.1185            1 
  19   rs148705082       0.0122            1 
  19   rs114034910       0.0384            1 
  19    rs73923361       0.0384            1 
  19     rs6603109       0.3413            1 
  19    rs12974556       0.8496            1 
  19     rs7255183       0.4375            1 
  19     rs7252678       0.8496            1 
  19    rs73923362       0.1223            1 
  19    rs74830687        0.299            1 
  19   rs111243690        0.979            1 
  19    rs72486370        0.992            1 
  19   rs148562783       0.1223            1 
  19    rs28489666       0.2128            1 
  19   rs114590444       0.1087            1 
  19   rs115980588       0.1087            1 
  19    rs28370465       0.2741            1 
  19   rs141219004       0.6224            1 
  19    rs66953087       0.2889            1 
  19   rs556316527       0.2309            1 
  19   rs140525807       0.8733            1 
  19   rs368253985       0.7685            1 
  19   rs572351656       0.2195            1 
  19   rs540946040       0.3615            1 
  19   rs557963109       0.4856            1 
  19   rs552261694       0.9499            1 
  19    rs75409659       0.2309            1 
  19   rs373185145        0.992            1 
  19   rs375333164       0.2196            1 
  19   rs113855346       0.1087            1 
  19    rs11260007       0.7863            1 
  19    rs72990744       0.9087            1 
  19    rs73923365       0.1223            1 
  19    rs79794208       0.3138            1 
  19     rs6603110        0.299            1 
  19    rs28419353       0.2889            1 
  19   rs140908881        0.147            1 
  19    rs11260008        0.299            1 
  19   rs369615195       0.1687            1 
  19    rs11260009       0.4457            1 
  19   rs112306415       0.9158            1 
  19    rs11260010        0.219            1 
  19    rs10906988        0.219            1 
  19     rs8110775       0.7889            1 
  19     rs8110797       0.2741            1 
  19     rs7508422         0.63            1 
  19     rs8108129       0.2889            1 
  19    rs73923371       0.1827            1 
  19    rs73494901       0.1087            1 
  19    rs12460156         0.63            1 
  19    rs10405669       0.2157            1 
  19    rs10418373       0.2157            1 
  19    rs12462611         0.63            1 
  19    rs10406815       0.2741            1 
  19    rs10419264       0.2157            1 
  19    rs10412464       0.2157            1 
  19    rs10417041       0.2741            1 
  19    rs10412663       0.2157            1 
  19    rs10425481       0.2157            1 
  19   rs112324379       0.2157            1 
  19   rs113431592       0.1087            1 
  19   rs113823023       0.2157            1 
  19   rs111788980       0.2157            1 
  19   rs111868831       0.2157            1 
  19   rs113671857       0.2157            1 
  19   rs138743577       0.6258            1 
  19   rs544562726       0.3326            1 
  19    rs28448498         0.63            1 
  19     rs8103593       0.5335            1 
  19    rs10536413      0.06009            1 
  19     rs9748964       0.4026            1 
  19    rs57845540       0.1783            1 
  19   rs202054891       0.4513            1 
  19    rs61051007       0.1783            1 
  19   rs141979726       0.2917            1 
  19     rs8110005       0.7151            1 
  19    rs75476118       0.1359            1 
  19   rs115972457       0.1223            1 
  19   rs150360222       0.1405            1 
  19   rs144971104       0.1405            1 
  19    rs28895917       0.5018            1 
  19    rs79632459       0.4805            1 
  19     rs8102486       0.5018            1 
  19     rs8113806       0.5018            1 
  19     rs8111637       0.5018            1 
  19     rs8099932      0.08169            1 
  19    rs80346630       0.4756            1 
  19     rs6603116       0.5018            1 
  19    rs73499031       0.1482            1 
  19     rs7246340       0.3018            1 
  19     rs7260248       0.5018            1 
  19     rs6603118       0.5018            1 
  19    rs76868501       0.1783            1 
  19     rs8110699       0.5018            1 
  19     rs8101072       0.5018            1 
  19     rs8110807       0.5018            1 
  19     rs8108566       0.5018            1 
  19   rs111787029       0.1482            1 
  19   rs554928736       0.2679            1 
  19    rs10410488       0.5018            1 
  19    rs10420212       0.5018            1 
  19    rs10420226       0.5018            1 
  19    rs79652720       0.2293            1 
  19    rs10420383       0.5018            1 
  19     rs7507709       0.5018            1 
  19   rs116353179       0.2293            1 
  19    rs79555217      0.08169            1 
  19   rs199510773       0.6613            1 
  19    rs61452993       0.6613            1 
  19     rs7247923       0.6613            1 
  19     rs7253648       0.1482            1 
  19   rs140441880       0.4513            1 
  19    rs10419148       0.5018            1 
  19     rs9807848       0.4513            1 
  19    rs10408952       0.7925            1 
  19   rs139218814        0.893            1 
  19    rs59225358       0.5018            1 
  19     rs9329370       0.5018            1 
  19     rs9329371       0.5913            1 
  19     rs9329372       0.5018            1 
  19     rs9329373       0.5018            1 
  19    rs59039881       0.1783            1 
  19    rs10404592       0.5018            1 
  19   rs116266850        0.299            1 
  19     rs7508557       0.8678            1 
  19    rs74662412       0.5751            1 
  19   rs188686809       0.1824            1 
  19   rs181115994       0.1824            1 
  19   rs184645206       0.1824            1 
  19    rs80190568       0.8026            1 
  19    rs61430220       0.7322            1 
  19     rs9749418       0.6263            1 
  19    rs76116955       0.4513            1 
  19    rs78541251       0.4513            1 
  19     rs1025281       0.3275            1 
  19     rs1015956       0.1767            1 
  19    rs79305500       0.4513            1 
  19    rs72992618       0.2816            1 
  19    rs74255771       0.3275            1 
  19   rs113965282       0.2816            1 
  19   rs138703213       0.4517            1 
  19     rs7255594       0.8108            1 
  19   rs148208689       0.1908            1 
  19   rs149439896       0.1908            1 
  19    rs56022401       0.1908            1 
  19     rs7252761       0.5604            1 
  19   rs369267815       0.1159            1 
  19    rs56296218       0.1908            1 
  19    rs56037171       0.1908            1 
  19    rs56230911       0.1908            1 
  19   rs116664360       0.4517            1 
  19   rs114141263        0.299            1 
  19     rs8113073       0.1159            1 
  19   rs115936275        0.251            1 
  19     rs8108266       0.5174            1 
  19   rs548305968       0.7182            1 
  19    rs10407852       0.1824            1 
  19    rs72992629       0.5604            1 
  19   rs114890151        0.299            1 
  19     rs7250313       0.7989            1 
  19    rs76190228       0.1359            1 
  19    rs10423520       0.1041            1 
  19    rs11326216       0.6225            1 
  19   rs139155799       0.4513            1 
  19   rs149950725        0.299            1 
  19    rs59500281        0.797            1 
  19   rs113495227       0.1482            1 
  19   rs113406333       0.1482            1 
  19   rs113884244      0.06119            1 
  19   rs184686978       0.2917            1 
  19   rs112294362       0.1482            1 
  19   rs374698954       0.2702            1 
  19   rs112802720       0.1046            1 
  19    rs10422357       0.4493            1 
  19    rs10401596       0.4493            1 
  19   rs138949567       0.3592            1 
  19   rs533011251       0.7303            1 
  19    rs74976149       0.3293            1 
  19     rs8109284        0.797            1 
  19   rs142622643       0.3293            1 
  19    rs73923385       0.1223            1 
  19    rs77026020        0.299            1 
  19     rs6603127        0.797            1 
  19    rs73923386       0.0264            1 
  19    rs73923387       0.0253            1 
  19     rs8100029        0.033            1 
  19    rs79680996       0.4521            1 
  19   rs369171603       0.9981            1 
  19     rs8113478      0.05729            1 
  19   rs116640223       0.4521            1 
  19     rs8111248        0.033            1 
  19     rs8111379       0.0264            1 
  19    rs76910551       0.0264            1 
  19   rs556942765      0.09419            1 
  19   rs572068294       0.0371            1 
  19      rs918617        0.033            1 
  19    rs60482731        0.033            1 
  19    rs73923388       0.0253            1 
  19    rs75794326        0.299            1 
  19    rs17159415        0.033            1 
  19   rs144248445       0.2917            1 
  19    rs60652111       0.3059            1 
  19   rs112938203       0.0135            1 
  19   rs560323120       0.1464            1 
  19   rs200037988       0.2432            1 
  19   rs201127521       0.0372            1 
  19    rs77690639       0.6215            1 
  19    rs75679021       0.2917            1 
  19    rs10424521       0.0372            1 
  19    rs59454828        0.033            1 
  19   rs149038431       0.6215            1 
  19     rs7260026       0.0337            1 
  19   rs200976491       0.1876            1 
  19    rs55646376      0.06639            1 
  19    rs17159418       0.0294            1 
  19    rs80269300       0.0327            1 
  19    rs10411889       0.1673            1 
  19   rs144829424       0.0327            1 
  19   rs528260537       0.1685            1 
  19    rs12976743       0.3506            1 
  19    rs35371365       0.7382            1 
  19     rs3865461       0.9773            1 
  19    rs77239504       0.1876            1 
  19    rs10403781      0.06969            1 
  19    rs79002183       0.6215            1 
  19   rs114378028       0.1876            1 
  19    rs58104113       0.0327            1 
  19     rs1820688       0.9332            1 
  19     rs1820687       0.3643            1 
  19    rs12327709       0.0294            1 
  19     rs2432107       0.7392            1 
  19   rs115418329        0.299            1 
  19     rs9917006      0.06969            1 
  19   rs113912031       0.6215            1 
  19    rs60347693        0.023            1 
  19   rs112634049       0.1876            1 
  19   rs146311693       0.6215            1 
  19   rs528314433       0.1162            1 
  19   rs189422266       0.0123            1 
  19   rs113459316       0.1247            1 
  19    rs76046311        0.023            1 
  19     rs2432106       0.1534            1 
  19    rs74694619        0.023            1 
  19    rs58782365       0.5993            1 
  19    rs11878698       0.3078            1 
  19   rs181852216       0.3078            1 
  19    rs11260042        0.575            1 
  19    rs11882769       0.0103            1 
  19    rs77782056       0.1511            1 
  19    rs80350027       0.1876            1 
  19   rs561569592       0.1247            1 
  19     rs8109789       0.0192            1 
  19    rs75006447       0.6317            1 
  19     rs2434445       0.2319            1 
  19    rs11882682       0.0485            1 
  19    rs11879232        0.045            1 
  19     rs2432104       0.1406            1 
  19    rs73923395       0.0191            1 
  19     rs2432103       0.1462            1 
  19    rs74576593       0.1406            1 
  19    rs77545091       0.1876            1 
  19   rs570927397     0.008799            1 
  19   rs144367040       0.0191            1 
  19     rs2432100       0.2319            1 
  19    rs10411822       0.1406            1 
  19    rs79679757       0.0191            1 
  19   rs112607444       0.2319            1 
  19    rs78447335       0.0419            1 
  19    rs10417593       0.1406            1 
  19    rs80192003       0.0158            1 
  19    rs75387087       0.1876            1 
  19    rs80294778        0.299            1 
  19   rs112543183       0.1876            1 
  19     rs1814339       0.2319            1 
  19     rs8102913       0.0191            1 
  19   rs546640629       0.2547            1 
  19    rs56393464       0.1406            1 
  19    rs76035563       0.0485            1 
  19   rs186636770        0.299            1 
  19   rs141153905       0.1876            1 
  19    rs10422562       0.2319            1 
  19     rs7246111       0.0453            1 
  19   rs552446345       0.1406            1 
  19     rs4804589       0.7791            1 
  19     rs4804590       0.5879            1 
  19   rs112769926       0.1338            1 
  19   rs145634178      0.05369            1 
  19   rs115742801       0.0419            1 
  19   rs113221301       0.1247            1 
  19    rs76952778       0.4293            1 
  19    rs56278940       0.6342            1 
  19    rs55893809       0.1012            1 
  19     rs6603142       0.4628            1 
  19     rs6603143       0.8688            1 
  19    rs55941160       0.8248            1 
  19   rs577436764      0.07889            1 
  19     rs2161569       0.9533            1 
  19   rs558873616       0.9689            1 
  19   rs149244772       0.3141            1 
  19     rs2113009       0.8688            1 
  19     rs3943931       0.4628            1 
  19    rs10426798       0.8422            1 
  19    rs11880237       0.3566            1 
  19    rs11878457       0.8811            1 
  19    rs11882466       0.3566            1 
  19    rs11880879       0.1754            1 
  19   rs575536466       0.2306            1 
  19    rs11880904       0.7892            1 
  19    rs73921403       0.2047            1 
  19    rs76421907       0.0284            1 
  19    rs11260059       0.3756            1 
  19    rs11260060       0.3756            1 
  19    rs11260061       0.3756            1 
  19    rs12974783       0.3756            1 
  19    rs35949554       0.2504            1 
  19    rs12975041       0.3756            1 
  19     rs7255362       0.8811            1 
  19   rs111737927        0.124            1 
  19    rs35946061       0.3756            1 
  19    rs11879917       0.3756            1 
  19    rs34271378       0.3756            1 
  19    rs35736055       0.4838            1 
  19    rs12982801       0.7791            1 
  19    rs10420208       0.3187            1 
  19    rs12977838       0.9746            1 
  19    rs12981119       0.9746            1 
  19    rs10409747        0.124            1 
  19   rs144662598       0.0284            1 
  19    rs12462145       0.9746            1 
  19    rs12461137       0.1986            1 
  19    rs12985781       0.9746            1 
  19    rs71179107       0.1986            1 
  19   rs116577069       0.5748            1 
  19    rs12459354       0.1986            1 
  19    rs12462237       0.9746            1 
  19    rs12972008       0.9746            1 
  19    rs34730673       0.9746            1 
  19    rs77548987       0.0284            1 
  19    rs11881520       0.9746            1 
  19    rs10412425        0.124            1 
  19    rs11879276       0.9746            1 
  19    rs11879296       0.9746            1 
  19    rs72121393       0.7791            1 
  19   rs138008503       0.5748            1 
  19    rs12979585       0.9746            1 
  19    rs12986081       0.8443            1 
  19    rs12971646       0.8169            1 
  19    rs12983155       0.9673            1 
  19     rs4804593       0.8169            1 
  19    rs12977471       0.6852            1 
  19    rs10415397       0.5722            1 
  19     rs8103234       0.5722            1 
  19     rs4804166       0.8169            1 
  19     rs4804596       0.8169            1 
  19     rs8107952       0.4365            1 
  19     rs6603155       0.6409            1 
  19    rs34427454       0.6997            1 
  19   rs115146837      0.05829            1 
  19    rs12463021       0.8169            1 
  19    rs12461223       0.8169            1 
  19    rs12459677       0.8169            1 
  19    rs12980976       0.8169            1 
  19    rs59137394       0.8169            1 
  19    rs11260064       0.8169            1 
  19   rs113691232       0.5722            1 
  19   rs112606146       0.5722            1 
  19   rs113893314       0.1087            1 
  19    rs12610271       0.6409            1 
  19    rs73921404       0.4068            1 
  19    rs10404835       0.4068            1 
  19    rs10409371       0.4068            1 
  19    rs10404890       0.4068            1 
  19    rs10420664       0.4068            1 
  19    rs10421125       0.4068            1 
  19    rs10421569       0.3069            1 
  19    rs10416317       0.4068            1 
  19   rs560714949       0.7872            1 
  19   rs144281850       0.4068            1 
  19   rs112166913       0.7756            1 
  19   rs113674524       0.4824            1 
  19   rs567942908       0.9699            1 
  19    rs12975715       0.1986            1 
  19   rs116672017       0.7977            1 
  19   rs113307310       0.7977            1 
  19   rs142950254       0.7942            1 
  19   rs574883532       0.8932            1 
  19   rs184535178       0.6322            1 
  19   rs149891540       0.9409            1 
  19     rs9329378       0.4068            1 
  19     rs9329379       0.4068            1 
  19    rs79860019       0.0284            1 
  19    rs12981383        0.822            1 
  19     rs9329380       0.6492            1 
  19     rs9329381       0.4068            1 
  19     rs9329382       0.3808            1 
  19     rs9329383       0.1618            1 
  19   rs146386067       0.4068            1 
  19   rs547002980       0.6471            1 
  19   rs564091527       0.6471            1 
  19   rs533102777       0.6037            1 
  19   rs550045911       0.6037            1 
  19   rs569790985       0.6037            1 
  19    rs34634484       0.4068            1 
  19    rs35441825       0.4068            1 
  19   rs115580374       0.6224            1 
  19    rs73921413       0.4068            1 
  19      rs746891       0.7628            1 
  19   rs116446508      0.06629            1 
  19      rs746892       0.7628            1 
  19    rs77180548       0.1598            1 
  19   rs115748054       0.1598            1 
  19   rs146333459       0.1598            1 
  19    rs79004148      0.06629            1 
  19    rs12983477       0.2272            1 
  19    rs12978425       0.2272            1 
  19     rs7343141       0.2272            1 
  19   rs147553763       0.9409            1 
  19     rs7343142       0.2781            1 
  19   rs115423715       0.9409            1 
  19   rs116120626       0.0449            1 
  19    rs76528607       0.0284            1 
  19    rs11260068       0.2476            1 
  19     rs4804600       0.1012            1 
  19     rs4804601       0.1012            1 
  19     rs4804602       0.1012            1 
  19     rs4804603       0.1012            1 
  19    rs11260069       0.1012            1 
  19    rs11260070       0.1012            1 
  19   rs149102782       0.4365            1 
  19    rs11260072       0.1012            1 
  19    rs11260073       0.1012            1 
  19    rs12462193       0.1012            1 
  19    rs12460732       0.7302            1 
  19    rs11260075       0.1012            1 
  19    rs11260076       0.1012            1 
  19    rs11260077       0.8793            1 
  19    rs72994557       0.0458            1 
  19   rs111383645       0.1012            1 
  19    rs34145699       0.8793            1 
  19    rs55948703      0.09919            1 
  19     rs7249195       0.1012            1 
  19     rs7249339       0.1012            1 
  19    rs11673513       0.1012            1 
  19    rs78326104       0.0284            1 
  19    rs11669931       0.8793            1 
  19    rs12985939       0.8793            1 
  19    rs12974560      0.06539            1 
  19     rs8107535       0.1012            1 
  19     rs4453621        0.124            1 
  19     rs8112164       0.1012            1 
  19   rs116122371       0.0217            1 
  19     rs8111332       0.1012            1 
  19     rs8108993       0.1012            1 
  19     rs8100171       0.1012            1 
  19    rs35086839      0.07679            1 
  19    rs12459740       0.8793            1 
  19    rs12461568       0.1012            1 
  19     rs7248093       0.1012            1 
  19    rs12980030       0.7302            1 
  19    rs12460296       0.1012            1 
  19    rs66522268       0.1012            1 
  19   rs140438472       0.3664            1 
  19    rs12463247       0.1012            1 
  19    rs12462162       0.1012            1 
  19    rs11668246        0.872            1 
  19     rs7247996       0.1012            1 
  19    rs10402721      0.05989            1 
  19   rs144721076       0.4365            1 
  19    rs12977793       0.6143            1 
  19    rs12983052       0.1012            1 
  19    rs34933605       0.6143            1 
  19    rs62111745       0.8793            1 
  19    rs12977850       0.7302            1 
  19    rs12611049       0.7302            1 
  19    rs75521797       0.4365            1 
  19    rs77781134       0.5357            1 
  19    rs73502886       0.1087            1 
  19   rs142402795       0.6143            1 
  19    rs36018013       0.7302            1 
  19    rs12460015       0.7302            1 
  19     rs7255892       0.5357            1 
  19   rs115601637       0.6224            1 
  19    rs11670452        0.847            1 
  19    rs11667743       0.2272            1 
  19     rs6603164       0.7302            1 
  19    rs10582344       0.4365            1 
  19     rs7259729        0.847            1 
  19     rs6603165       0.5357            1 
  19     rs7249390       0.1122            1 
  19    rs11301630       0.4069            1 
  19     rs7249530       0.5357            1 
  19     rs8103846        0.847            1 
  19   rs116255807       0.8811            1 
  19   rs115498952       0.4365            1 
  19    rs11666999        0.847            1 
  19    rs79971134       0.7055            1 
  19    rs79236665       0.0284            1 
  19     rs4804169       0.9683            1 
  19    rs80141774       0.2538            1 
  19     rs4804170       0.5283            1 
  19   rs116648240       0.9409            1 
  19    rs79608435       0.0284            1 
  19      rs722441       0.5283            1 
  19      rs722440       0.5283            1 
  19     rs2878333       0.2955            1 
  19   rs115609148      0.05049            1 
  19    rs76451352       0.1489            1 
  19     rs7248749       0.2628            1 
  19    rs34267862       0.3809            1
[truncated: 483,415 more chars]
