# Supplementary material for: Cell-to-cell expression dispersion of B-cell surface proteins is linked to genetic variants in humans
Source: Commun Biol. 2020 Jul 3;3:346. doi: 10.1038/s42003-020-1075-1 (PMC7335051; doi:10.1038/s42003-020-1075-1)
Supplement: Supplementary file 4 — Supplementary Data 2 [file 42003_2020_1075_MOESM4_ESM.zip › Supplementary_Data_S2/plink-results-40LCLs/CD23_chr19_var2/CD23_var2_40_LCLs.qassoc.adjusted]

 CHR           SNP      UNADJ         GC       BONF       HOLM   SIDAK_SS   SIDAK_SD     FDR_BH     FDR_BY
  19   rs535556928  2.623e-05  2.623e-05     0.5037     0.5037     0.3957     0.3957      0.359          1 
  19   rs150375695  8.094e-05  8.094e-05          1          1     0.7887     0.7887      0.359          1 
  19     rs8101398  0.0001052  0.0001052          1          1     0.8675     0.8674      0.359          1 
  19      rs168349  0.0001052  0.0001052          1          1     0.8675     0.8674      0.359          1 
  19   rs112885461  0.0001324  0.0001324          1          1     0.9214     0.9214      0.359          1 
  19    rs59145526  0.0001324  0.0001324          1          1     0.9214     0.9214      0.359          1 
  19   rs543020041  0.0001884  0.0001884          1          1     0.9732     0.9731      0.359          1 
  19    rs10404423  0.0002181  0.0002181          1          1     0.9848     0.9848      0.359          1 
  19      rs406974  0.0002181  0.0002181          1          1     0.9848     0.9848      0.359          1 
  19      rs393375  0.0002181  0.0002181          1          1     0.9848     0.9848      0.359          1 
  19   rs202221910  0.0002229  0.0002229          1          1     0.9862     0.9861      0.359          1 
  19      rs168348  0.0002327  0.0002327          1          1     0.9885     0.9885      0.359          1 
  19   rs112415550  0.0002431  0.0002431          1          1     0.9906     0.9906      0.359          1 
  19      rs348370  0.0003446  0.0003446          1          1     0.9987     0.9987     0.4268          1 
  19      rs348357  0.0003818  0.0003818          1          1     0.9993     0.9993     0.4268          1 
  19      rs348358  0.0003818  0.0003818          1          1     0.9993     0.9993     0.4268          1 
  19    rs35246766  0.0004436  0.0004436          1          1     0.9998     0.9998     0.4268          1 
  19   rs147736951  0.0005474  0.0005474          1          1          1          1     0.4268          1 
  19     rs8108323  0.0005474  0.0005474          1          1          1          1     0.4268          1 
  19   rs551042250  0.0005474  0.0005474          1          1          1          1     0.4268          1 
  19      rs348368  0.0006147  0.0006147          1          1          1          1     0.4268          1 
  19      rs348369  0.0006147  0.0006147          1          1          1          1     0.4268          1 
  19      rs173230  0.0006147  0.0006147          1          1          1          1     0.4268          1 
  19     rs8100607  0.0006976  0.0006976          1          1          1          1     0.4268          1 
  19   rs527924076  0.0007536  0.0007536          1          1          1          1     0.4268          1 
  19     rs2918300  0.0007744  0.0007744          1          1          1          1     0.4268          1 
  19    rs62107586   0.001068   0.001068          1          1          1          1     0.4268          1 
  19    rs10906991   0.001105   0.001105          1          1          1          1     0.4268          1 
  19   rs200067597   0.001118   0.001118          1          1          1          1     0.4268          1 
  19    rs35028797   0.001118   0.001118          1          1          1          1     0.4268          1 
  19   rs114662403   0.001261   0.001261          1          1          1          1     0.4268          1 
  19    rs75461488   0.001271   0.001271          1          1          1          1     0.4268          1 
  19   rs368355739   0.001341   0.001341          1          1          1          1     0.4268          1 
  19     rs7257887   0.001399   0.001399          1          1          1          1     0.4268          1 
  19     rs8111177   0.001526   0.001526          1          1          1          1     0.4268          1 
  19     rs2918315   0.001556   0.001556          1          1          1          1     0.4268          1 
  19    rs62110713   0.001676   0.001676          1          1          1          1     0.4268          1 
  19    rs35569886   0.001684   0.001684          1          1          1          1     0.4268          1 
  19   rs114489799   0.001813   0.001813          1          1          1          1     0.4268          1 
  19    rs59996701   0.001813   0.001813          1          1          1          1     0.4268          1 
  19   rs140101087   0.001813   0.001813          1          1          1          1     0.4268          1 
  19   rs114987286   0.001813   0.001813          1          1          1          1     0.4268          1 
  19    rs80329663   0.001813   0.001813          1          1          1          1     0.4268          1 
  19   rs115660924   0.001813   0.001813          1          1          1          1     0.4268          1 
  19   rs144101466   0.001813   0.001813          1          1          1          1     0.4268          1 
  19   rs114297580   0.001813   0.001813          1          1          1          1     0.4268          1 
  19   rs142905426   0.001813   0.001813          1          1          1          1     0.4268          1 
  19    rs78909912   0.001813   0.001813          1          1          1          1     0.4268          1 
  19    rs77750510   0.001813   0.001813          1          1          1          1     0.4268          1 
  19    rs79512178   0.001813   0.001813          1          1          1          1     0.4268          1 
  19    rs57117157   0.001813   0.001813          1          1          1          1     0.4268          1 
  19    rs76774936   0.001813   0.001813          1          1          1          1     0.4268          1 
  19   rs142520289   0.001813   0.001813          1          1          1          1     0.4268          1 
  19     rs2161491   0.001843   0.001843          1          1          1          1     0.4268          1 
  19     rs2061775   0.002103   0.002103          1          1          1          1     0.4268          1 
  19   rs140344155    0.00214    0.00214          1          1          1          1     0.4268          1 
  19   rs573493287   0.002144   0.002144          1          1          1          1     0.4268          1 
  19     rs2562717   0.002151   0.002151          1          1          1          1     0.4268          1 
  19   rs538854889   0.002174   0.002174          1          1          1          1     0.4268          1 
  19    rs12460997   0.002183   0.002183          1          1          1          1     0.4268          1 
  19    rs58787852   0.002226   0.002226          1          1          1          1     0.4268          1 
  19    rs76824413   0.002245   0.002245          1          1          1          1     0.4268          1 
  19    rs56357015   0.002245   0.002245          1          1          1          1     0.4268          1 
  19    rs58600725   0.002245   0.002245          1          1          1          1     0.4268          1 
  19    rs34882599   0.002245   0.002245          1          1          1          1     0.4268          1 
  19    rs35805499   0.002245   0.002245          1          1          1          1     0.4268          1 
  19    rs61324102   0.002245   0.002245          1          1          1          1     0.4268          1 
  19   rs200063392   0.002245   0.002245          1          1          1          1     0.4268          1 
  19    rs35954420   0.002245   0.002245          1          1          1          1     0.4268          1 
  19    rs34951221   0.002245   0.002245          1          1          1          1     0.4268          1 
  19    rs35921610   0.002245   0.002245          1          1          1          1     0.4268          1 
  19    rs34737362   0.002245   0.002245          1          1          1          1     0.4268          1 
  19    rs36042114   0.002245   0.002245          1          1          1          1     0.4268          1 
  19    rs73506515   0.002245   0.002245          1          1          1          1     0.4268          1 
  19   rs112729727   0.002245   0.002245          1          1          1          1     0.4268          1 
  19   rs113765639   0.002245   0.002245          1          1          1          1     0.4268          1 
  19   rs113161408   0.002245   0.002245          1          1          1          1     0.4268          1 
  19    rs73921517   0.002245   0.002245          1          1          1          1     0.4268          1 
  19    rs73921519   0.002245   0.002245          1          1          1          1     0.4268          1 
  19    rs66683559   0.002245   0.002245          1          1          1          1     0.4268          1 
  19    rs73921520   0.002245   0.002245          1          1          1          1     0.4268          1 
  19    rs55933885   0.002245   0.002245          1          1          1          1     0.4268          1 
  19    rs55823831   0.002245   0.002245          1          1          1          1     0.4268          1 
  19    rs55662346   0.002245   0.002245          1          1          1          1     0.4268          1 
  19    rs56994937   0.002245   0.002245          1          1          1          1     0.4268          1 
  19   rs113921198   0.002245   0.002245          1          1          1          1     0.4268          1 
  19   rs112823730   0.002245   0.002245          1          1          1          1     0.4268          1 
  19    rs35381137   0.002245   0.002245          1          1          1          1     0.4268          1 
  19    rs79024319   0.002245   0.002245          1          1          1          1     0.4268          1 
  19    rs76971274   0.002245   0.002245          1          1          1          1     0.4268          1 
  19   rs377487829   0.002245   0.002245          1          1          1          1     0.4268          1 
  19    rs35371613   0.002245   0.002245          1          1          1          1     0.4268          1 
  19    rs35387182   0.002245   0.002245          1          1          1          1     0.4268          1 
  19    rs34590744   0.002245   0.002245          1          1          1          1     0.4268          1 
  19    rs73489921   0.002245   0.002245          1          1          1          1     0.4268          1 
  19    rs35055364   0.002245   0.002245          1          1          1          1     0.4268          1 
  19    rs35522535   0.002245   0.002245          1          1          1          1     0.4268          1 
  19    rs56705009   0.002245   0.002245          1          1          1          1     0.4268          1 
  19    rs58342410   0.002245   0.002245          1          1          1          1     0.4268          1 
  19    rs57720845   0.002245   0.002245          1          1          1          1     0.4268          1 
  19    rs57638176   0.002245   0.002245          1          1          1          1     0.4268          1 
  19     rs2972585   0.002374   0.002374          1          1          1          1     0.4351          1 
  19     rs4804413   0.002379   0.002379          1          1          1          1     0.4351          1 
  19     rs4804414   0.002379   0.002379          1          1          1          1     0.4351          1 
  19     rs4804416   0.002379   0.002379          1          1          1          1     0.4351          1 
  19     rs4807871   0.002515   0.002515          1          1          1          1     0.4555          1 
  19   rs141138526   0.002578   0.002578          1          1          1          1     0.4565          1 
  19    rs12463007   0.002721   0.002721          1          1          1          1     0.4565          1 
  19     rs3105701   0.002727   0.002727          1          1          1          1     0.4565          1 
  19     rs7252003   0.002761   0.002761          1          1          1          1     0.4565          1 
  19    rs28753769   0.002782   0.002782          1          1          1          1     0.4565          1 
  19     rs4804077   0.002829   0.002829          1          1          1          1     0.4565          1 
  19    rs58970531   0.002829   0.002829          1          1          1          1     0.4565          1 
  19    rs58345519   0.002829   0.002829          1          1          1          1     0.4565          1 
  19    rs59535255   0.002829   0.002829          1          1          1          1     0.4565          1 
  19     rs4804078   0.002829   0.002829          1          1          1          1     0.4565          1 
  19   rs113595556   0.002829   0.002829          1          1          1          1     0.4565          1 
  19   rs141374359   0.002829   0.002829          1          1          1          1     0.4565          1 
  19    rs11085873   0.002829   0.002829          1          1          1          1     0.4565          1 
  19   rs112991382   0.003149   0.003149          1          1          1          1     0.4605          1 
  19    rs73538630   0.003149   0.003149          1          1          1          1     0.4605          1 
  19   rs111856291   0.003149   0.003149          1          1          1          1     0.4605          1 
  19    rs73538641   0.003149   0.003149          1          1          1          1     0.4605          1 
  19    rs75784306   0.003149   0.003149          1          1          1          1     0.4605          1 
  19    rs73538652   0.003149   0.003149          1          1          1          1     0.4605          1 
  19    rs73546550   0.003149   0.003149          1          1          1          1     0.4605          1 
  19    rs58111488   0.003149   0.003149          1          1          1          1     0.4605          1 
  19    rs73546566   0.003149   0.003149          1          1          1          1     0.4605          1 
  19    rs73921526   0.003185   0.003185          1          1          1          1     0.4605          1 
  19   rs202176139   0.003412   0.003412          1          1          1          1     0.4605          1 
  19   rs150679157   0.003415   0.003415          1          1          1          1     0.4605          1 
  19     rs1965714   0.003422   0.003422          1          1          1          1     0.4605          1 
  19     rs2913958   0.003442   0.003442          1          1          1          1     0.4605          1 
  19     rs4804420   0.003517   0.003517          1          1          1          1     0.4605          1 
  19     rs4804424   0.003517   0.003517          1          1          1          1     0.4605          1 
  19     rs4804426   0.003517   0.003517          1          1          1          1     0.4605          1 
  19    rs10416429   0.003517   0.003517          1          1          1          1     0.4605          1 
  19     rs2228138   0.003632   0.003632          1          1          1          1     0.4605          1 
  19     rs4996973   0.003632   0.003632          1          1          1          1     0.4605          1 
  19     rs4996972   0.003632   0.003632          1          1          1          1     0.4605          1 
  19    rs28364072   0.003632   0.003632          1          1          1          1     0.4605          1 
  19    rs28771971   0.003669   0.003669          1          1          1          1     0.4605          1 
  19     rs8102598   0.003727   0.003727          1          1          1          1     0.4605          1 
  19   rs201559686   0.003727   0.003727          1          1          1          1     0.4605          1 
  19    rs28561537   0.003727   0.003727          1          1          1          1     0.4605          1 
  19   rs114590444   0.003727   0.003727          1          1          1          1     0.4605          1 
  19   rs115980588   0.003727   0.003727          1          1          1          1     0.4605          1 
  19   rs113855346   0.003727   0.003727          1          1          1          1     0.4605          1 
  19    rs73494901   0.003727   0.003727          1          1          1          1     0.4605          1 
  19   rs113431592   0.003727   0.003727          1          1          1          1     0.4605          1 
  19   rs113893314   0.003727   0.003727          1          1          1          1     0.4605          1 
  19    rs73502886   0.003727   0.003727          1          1          1          1     0.4605          1 
  19    rs16994314   0.003789   0.003789          1          1          1          1     0.4605          1 
  19   rs111481546   0.003789   0.003789          1          1          1          1     0.4605          1 
  19    rs73486582   0.003789   0.003789          1          1          1          1     0.4605          1 
  19    rs16994316   0.003789   0.003789          1          1          1          1     0.4605          1 
  19   rs114074298   0.003789   0.003789          1          1          1          1     0.4605          1 
  19   rs113851839   0.003789   0.003789          1          1          1          1     0.4605          1 
  19   rs113900022   0.004093   0.004093          1          1          1          1     0.4943          1 
  19     rs2305058    0.00414    0.00414          1          1          1          1     0.4968          1 
  19    rs73546595   0.004379   0.004379          1          1          1          1     0.5223          1 
  19     rs1531548   0.004624   0.004624          1          1          1          1     0.5447          1 
  19     rs7246376   0.004624   0.004624          1          1          1          1     0.5447          1 
  19    rs73922200   0.004663   0.004663          1          1          1          1      0.546          1 
  19    rs74178109   0.004742   0.004742          1          1          1          1     0.5475          1 
  19    rs74178110   0.004742   0.004742          1          1          1          1     0.5475          1 
  19     rs9282757   0.004905   0.004905          1          1          1          1     0.5475          1 
  19   rs112024654   0.004905   0.004905          1          1          1          1     0.5475          1 
  19   rs139987401   0.004905   0.004905          1          1          1          1     0.5475          1 
  19     rs4804421   0.005124   0.005124          1          1          1          1     0.5475          1 
  19      rs527515   0.005361   0.005361          1          1          1          1     0.5475          1 
  19     rs4804312   0.005406   0.005406          1          1          1          1     0.5475          1 
  19    rs60015866   0.005467   0.005467          1          1          1          1     0.5475          1 
  19   rs150202376   0.005473   0.005473          1          1          1          1     0.5475          1 
  19    rs56244281   0.005617   0.005617          1          1          1          1     0.5475          1 
  19    rs74173087   0.005728   0.005728          1          1          1          1     0.5475          1 
  19    rs57836279   0.005788   0.005788          1          1          1          1     0.5475          1 
  19     rs7248939    0.00582    0.00582          1          1          1          1     0.5475          1 
  19   rs373917639   0.005947   0.005947          1          1          1          1     0.5475          1 
  19      rs377237   0.005989   0.005989          1          1          1          1     0.5475          1 
  19      rs416956   0.005989   0.005989          1          1          1          1     0.5475          1 
  19      rs382146   0.005989   0.005989          1          1          1          1     0.5475          1 
  19    rs55698874   0.006009   0.006009          1          1          1          1     0.5475          1 
  19     rs1047598   0.006009   0.006009          1          1          1          1     0.5475          1 
  19   rs146983888   0.006071   0.006071          1          1          1          1     0.5475          1 
  19     rs8106329   0.006071   0.006071          1          1          1          1     0.5475          1 
  19     rs8107359   0.006071   0.006071          1          1          1          1     0.5475          1 
  19     rs8107575   0.006071   0.006071          1          1          1          1     0.5475          1 
  19     rs2047140   0.006189   0.006189          1          1          1          1     0.5475          1 
  19      rs370209    0.00619    0.00619          1          1          1          1     0.5475          1 
  19   rs113379743   0.006482   0.006482          1          1          1          1     0.5475          1 
  19    rs75933578   0.006757   0.006757          1          1          1          1     0.5475          1 
  19    rs76045003   0.006757   0.006757          1          1          1          1     0.5475          1 
  19   rs115371334   0.006757   0.006757          1          1          1          1     0.5475          1 
  19   rs116834145   0.006757   0.006757          1          1          1          1     0.5475          1 
  19    rs80190249   0.006757   0.006757          1          1          1          1     0.5475          1 
  19    rs77665129   0.006757   0.006757          1          1          1          1     0.5475          1 
  19    rs75366109   0.006757   0.006757          1          1          1          1     0.5475          1 
  19   rs113958185   0.006757   0.006757          1          1          1          1     0.5475          1 
  19   rs113441103   0.006757   0.006757          1          1          1          1     0.5475          1 
  19    rs78494775   0.006757   0.006757          1          1          1          1     0.5475          1 
  19    rs78612848   0.006757   0.006757          1          1          1          1     0.5475          1 
  19   rs113314908   0.006757   0.006757          1          1          1          1     0.5475          1 
  19    rs77619851   0.006757   0.006757          1          1          1          1     0.5475          1 
  19   rs113791110   0.006757   0.006757          1          1          1          1     0.5475          1 
  19   rs144945223   0.006757   0.006757          1          1          1          1     0.5475          1 
  19   rs112708357   0.006757   0.006757          1          1          1          1     0.5475          1 
  19    rs78584255   0.006757   0.006757          1          1          1          1     0.5475          1 
  19   rs111523968   0.006757   0.006757          1          1          1          1     0.5475          1 
  19    rs74895591   0.006757   0.006757          1          1          1          1     0.5475          1 
  19   rs112702826   0.006757   0.006757          1          1          1          1     0.5475          1 
  19   rs112661498   0.006757   0.006757          1          1          1          1     0.5475          1 
  19   rs111587572   0.006757   0.006757          1          1          1          1     0.5475          1 
  19    rs76490307   0.006757   0.006757          1          1          1          1     0.5475          1 
  19    rs75162614   0.006757   0.006757          1          1          1          1     0.5475          1 
  19   rs113625471   0.006757   0.006757          1          1          1          1     0.5475          1 
  19    rs75915449   0.006757   0.006757          1          1          1          1     0.5475          1 
  19   rs145515071   0.006757   0.006757          1          1          1          1     0.5475          1 
  19    rs77294189   0.006757   0.006757          1          1          1          1     0.5475          1 
  19    rs79554965   0.006757   0.006757          1          1          1          1     0.5475          1 
  19   rs111964534   0.006757   0.006757          1          1          1          1     0.5475          1 
  19   rs113961306   0.006757   0.006757          1          1          1          1     0.5475          1 
  19   rs138598087   0.006757   0.006757          1          1          1          1     0.5475          1 
  19   rs112714471   0.006757   0.006757          1          1          1          1     0.5475          1 
  19   rs113240307   0.006757   0.006757          1          1          1          1     0.5475          1 
  19    rs76024709   0.006757   0.006757          1          1          1          1     0.5475          1 
  19    rs77657770   0.006757   0.006757          1          1          1          1     0.5475          1 
  19    rs76428705   0.006757   0.006757          1          1          1          1     0.5475          1 
  19   rs111973445   0.006757   0.006757          1          1          1          1     0.5475          1 
  19    rs75645001   0.006757   0.006757          1          1          1          1     0.5475          1 
  19   rs111360723   0.006757   0.006757          1          1          1          1     0.5475          1 
  19   rs540815089   0.006757   0.006757          1          1          1          1     0.5475          1 
  19   rs146533533   0.006757   0.006757          1          1          1          1     0.5475          1 
  19   rs141976291   0.006757   0.006757          1          1          1          1     0.5475          1 
  19     rs9676759   0.006757   0.006757          1          1          1          1     0.5475          1 
  19   rs200954323   0.006757   0.006757          1          1          1          1     0.5475          1 
  19   rs148002503   0.006757   0.006757          1          1          1          1     0.5475          1 
  19    rs61588476    0.00688    0.00688          1          1          1          1     0.5507          1 
  19    rs10403764    0.00688    0.00688          1          1          1          1     0.5507          1 
  19    rs11260055   0.007112   0.007112          1          1          1          1     0.5507          1 
  19    rs73548332   0.007117   0.007117          1          1          1          1     0.5507          1 
  19    rs10418055   0.007348   0.007348          1          1          1          1     0.5507          1 
  19    rs73493434   0.007421   0.007421          1          1          1          1     0.5507          1 
  19    rs61188328   0.007421   0.007421          1          1          1          1     0.5507          1 
  19     rs1651879   0.007481   0.007481          1          1          1          1     0.5507          1 
  19      rs778970   0.007539   0.007539          1          1          1          1     0.5507          1 
  19    rs12462882    0.00761    0.00761          1          1          1          1     0.5507          1 
  19   rs111662569   0.007855   0.007855          1          1          1          1     0.5507          1 
  19    rs73548308   0.007855   0.007855          1          1          1          1     0.5507          1 
  19      rs348362   0.007868   0.007868          1          1          1          1     0.5507          1 
  19    rs56075808   0.007886   0.007886          1          1          1          1     0.5507          1 
  19    rs62123354   0.007886   0.007886          1          1          1          1     0.5507          1 
  19    rs62123355   0.007886   0.007886          1          1          1          1     0.5507          1 
  19    rs62123356   0.007886   0.007886          1          1          1          1     0.5507          1 
  19    rs62123357   0.007886   0.007886          1          1          1          1     0.5507          1 
  19    rs62123358   0.007886   0.007886          1          1          1          1     0.5507          1 
  19    rs62123359   0.007886   0.007886          1          1          1          1     0.5507          1 
  19    rs56158821   0.007886   0.007886          1          1          1          1     0.5507          1 
  19    rs11667319   0.007886   0.007886          1          1          1          1     0.5507          1 
  19    rs11673107   0.007886   0.007886          1          1          1          1     0.5507          1 
  19   rs113364251   0.007886   0.007886          1          1          1          1     0.5507          1 
  19   rs112552841   0.007886   0.007886          1          1          1          1     0.5507          1 
  19    rs62124460   0.007886   0.007886          1          1          1          1     0.5507          1 
  19    rs75668894   0.007886   0.007886          1          1          1          1     0.5507          1 
  19    rs10423989   0.007886   0.007886          1          1          1          1     0.5507          1 
  19    rs12460591   0.007886   0.007886          1          1          1          1     0.5507          1 
  19    rs12460597   0.007886   0.007886          1          1          1          1     0.5507          1 
  19    rs12463194   0.007886   0.007886          1          1          1          1     0.5507          1 
  19    rs12463212   0.007886   0.007886          1          1          1          1     0.5507          1 
  19    rs55858841   0.007886   0.007886          1          1          1          1     0.5507          1 
  19    rs62124520   0.007886   0.007886          1          1          1          1     0.5507          1 
  19    rs10420779   0.007886   0.007886          1          1          1          1     0.5507          1 
  19    rs10426282   0.007886   0.007886          1          1          1          1     0.5507          1 
  19    rs10405419   0.007886   0.007886          1          1          1          1     0.5507          1 
  19     rs9329377   0.007886   0.007886          1          1          1          1     0.5507          1 
  19      rs872664   0.008139   0.008139          1          1          1          1     0.5662          1 
  19      rs274796   0.008171   0.008171          1          1          1          1     0.5665          1 
  19    rs71179880   0.008415   0.008415          1          1          1          1     0.5806          1 
  19    rs57776338   0.008435   0.008435          1          1          1          1     0.5806          1 
  19    rs10404838   0.008579   0.008579          1          1          1          1     0.5884          1 
  19     rs8103511   0.008626   0.008626          1          1          1          1     0.5895          1 
  19    rs12610475   0.008718   0.008718          1          1          1          1     0.5934          1 
  19    rs75342878   0.008745   0.008745          1          1          1          1     0.5934          1 
  19      rs339400   0.008837   0.008837          1          1          1          1     0.5975          1 
  19   rs113752432    0.00905    0.00905          1          1          1          1     0.6068          1 
  19      rs434364   0.009152   0.009152          1          1          1          1     0.6068          1 
  19      rs368341   0.009168   0.009168          1          1          1          1     0.6068          1 
  19      rs439839   0.009168   0.009168          1          1          1          1     0.6068          1 
  19      rs429682   0.009168   0.009168          1          1          1          1     0.6068          1 
  19      rs448726   0.009196   0.009196          1          1          1          1     0.6068          1 
  19    rs34837190   0.009196   0.009196          1          1          1          1     0.6068          1 
  19     rs8105046   0.009275   0.009275          1          1          1          1     0.6099          1 
  19    rs58173840   0.009483   0.009483          1          1          1          1     0.6215          1 
  19    rs11882213   0.009545   0.009545          1          1          1          1     0.6234          1 
  19    rs73498225   0.009606   0.009606          1          1          1          1     0.6253          1 
  19     rs2017307   0.009665   0.009665          1          1          1          1     0.6265          1 
  19      rs708687    0.00969    0.00969          1          1          1          1     0.6265          1 
  19    rs58003878    0.01012    0.01012          1          1          1          1     0.6523          1 
  19    rs35484313    0.01063    0.01063          1          1          1          1     0.6806          1 
  19    rs34134669    0.01063    0.01063          1          1          1          1     0.6806          1 
  19     rs9304931    0.01087    0.01087          1          1          1          1     0.6912          1 
  19     rs2446181    0.01087    0.01087          1          1          1          1     0.6912          1 
  19    rs12609243    0.01095    0.01095          1          1          1          1     0.6913          1 
  19   rs114287917    0.01097    0.01097          1          1          1          1     0.6913          1 
  19   rs113649135    0.01103    0.01103          1          1          1          1     0.6913          1 
  19    rs11671305    0.01105    0.01105          1          1          1          1     0.6913          1 
  19    rs11085759    0.01105    0.01105          1          1          1          1     0.6913          1 
  19   rs587679479    0.01123    0.01123          1          1          1          1        0.7          1 
  19   rs113660049    0.01129    0.01129          1          1          1          1     0.7018          1 
  19    rs11667690    0.01151    0.01151          1          1          1          1     0.7063          1 
  19    rs72988314    0.01151    0.01151          1          1          1          1     0.7063          1 
  19    rs72988324    0.01151    0.01151          1          1          1          1     0.7063          1 
  19   rs111768715    0.01151    0.01151          1          1          1          1     0.7063          1 
  19    rs62109632    0.01164    0.01164          1          1          1          1     0.7096          1 
  19    rs55950295    0.01164    0.01164          1          1          1          1     0.7096          1 
  19     rs1663802    0.01168    0.01168          1          1          1          1     0.7096          1 
  19    rs73538632    0.01192    0.01192          1          1          1          1     0.7219          1 
  19     rs1382354    0.01208    0.01208          1          1          1          1     0.7296          1 
  19   rs568067864    0.01223    0.01223          1          1          1          1     0.7365          1 
  19    rs79668571    0.01238    0.01238          1          1          1          1     0.7428          1 
  19   rs543193752    0.01248    0.01248          1          1          1          1     0.7467          1 
  19    rs78736229    0.01289    0.01289          1          1          1          1     0.7546          1 
  19   rs138419778    0.01289    0.01289          1          1          1          1     0.7546          1 
  19    rs79519121    0.01289    0.01289          1          1          1          1     0.7546          1 
  19   rs199694952    0.01289    0.01289          1          1          1          1     0.7546          1 
  19    rs78859616    0.01289    0.01289          1          1          1          1     0.7546          1 
  19   rs141573296    0.01289    0.01289          1          1          1          1     0.7546          1 
  19    rs10414323    0.01312    0.01312          1          1          1          1     0.7546          1 
  19     rs4804749    0.01314    0.01314          1          1          1          1     0.7546          1 
  19     rs2043837    0.01317    0.01317          1          1          1          1     0.7546          1 
  19    rs77901925    0.01332    0.01332          1          1          1          1     0.7546          1 
  19      rs917707    0.01338    0.01338          1          1          1          1     0.7546          1 
  19    rs78307859    0.01342    0.01342          1          1          1          1     0.7546          1 
  19     rs7257740    0.01342    0.01342          1          1          1          1     0.7546          1 
  19      rs472709    0.01347    0.01347          1          1          1          1     0.7546          1 
  19   rs144397254     0.0135     0.0135          1          1          1          1     0.7546          1 
  19      rs348361    0.01356    0.01356          1          1          1          1     0.7546          1 
  19    rs12986054     0.0137     0.0137          1          1          1          1     0.7546          1 
  19   rs143801777    0.01384    0.01384          1          1          1          1     0.7546          1 
  19    rs76491087    0.01384    0.01384          1          1          1          1     0.7546          1 
  19   rs112156119    0.01387    0.01387          1          1          1          1     0.7546          1 
  19   rs531706842    0.01405    0.01405          1          1          1          1     0.7546          1 
  19      rs171093    0.01405    0.01405          1          1          1          1     0.7546          1 
  19      rs344589    0.01405    0.01405          1          1          1          1     0.7546          1 
  19   rs112910547     0.0143     0.0143          1          1          1          1     0.7546          1 
  19    rs73546588    0.01432    0.01432          1          1          1          1     0.7546          1 
  19    rs73548324    0.01432    0.01432          1          1          1          1     0.7546          1 
  19    rs74500071    0.01432    0.01432          1          1          1          1     0.7546          1 
  19    rs60236148    0.01432    0.01432          1          1          1          1     0.7546          1 
  19   rs113940601     0.0144     0.0144          1          1          1          1     0.7546          1 
  19    rs73484406     0.0144     0.0144          1          1          1          1     0.7546          1 
  19   rs113846482    0.01452    0.01452          1          1          1          1     0.7546          1 
  19    rs13345466    0.01462    0.01462          1          1          1          1     0.7546          1 
  19    rs11672616    0.01465    0.01465          1          1          1          1     0.7546          1 
  19   rs111896090    0.01477    0.01477          1          1          1          1     0.7546          1 
  19      rs500914    0.01502    0.01502          1          1          1          1     0.7546          1 
  19   rs112948997    0.01512    0.01512          1          1          1          1     0.7546          1 
  19    rs78197454    0.01549    0.01549          1          1          1          1     0.7546          1 
  19    rs74589946    0.01549    0.01549          1          1          1          1     0.7546          1 
  19    rs58151161    0.01568    0.01568          1          1          1          1     0.7546          1 
  19    rs66533858    0.01577    0.01577          1          1          1          1     0.7546          1 
  19    rs58013530    0.01577    0.01577          1          1          1          1     0.7546          1 
  19    rs11260012    0.01594    0.01594          1          1          1          1     0.7546          1 
  19    rs59174308    0.01618    0.01618          1          1          1          1     0.7546          1 
  19      rs331681    0.01623    0.01623          1          1          1          1     0.7546          1 
  19   rs112382677    0.01625    0.01625          1          1          1          1     0.7546          1 
  19    rs12327692    0.01631    0.01631          1          1          1          1     0.7546          1 
  19    rs12327576    0.01631    0.01631          1          1          1          1     0.7546          1 
  19    rs73493685    0.01635    0.01635          1          1          1          1     0.7546          1 
  19    rs10409055    0.01635    0.01635          1          1          1          1     0.7546          1 
  19    rs10409558    0.01635    0.01635          1          1          1          1     0.7546          1 
  19   rs117405190    0.01652    0.01652          1          1          1          1     0.7546          1 
  19    rs12975181    0.01652    0.01652          1          1          1          1     0.7546          1 
  19   rs545322015    0.01664    0.01664          1          1          1          1     0.7546          1 
  19     rs7253583    0.01666    0.01666          1          1          1          1     0.7546          1 
  19     rs4476282    0.01666    0.01666          1          1          1          1     0.7546          1 
  19   rs115287619    0.01676    0.01676          1          1          1          1     0.7546          1 
  19    rs57618923    0.01682    0.01682          1          1          1          1     0.7546          1 
  19     rs4804280    0.01685    0.01685          1          1          1          1     0.7546          1 
  19     rs7260229    0.01696    0.01696          1          1          1          1     0.7546          1 
  19     rs7248021    0.01696    0.01696          1          1          1          1     0.7546          1 
  19     rs7251743    0.01696    0.01696          1          1          1          1     0.7546          1 
  19    rs10561865    0.01696    0.01696          1          1          1          1     0.7546          1 
  19     rs6603100    0.01696    0.01696          1          1          1          1     0.7546          1 
  19     rs6603101    0.01696    0.01696          1          1          1          1     0.7546          1 
  19     rs6603102    0.01696    0.01696          1          1          1          1     0.7546          1 
  19     rs7256394    0.01696    0.01696          1          1          1          1     0.7546          1 
  19    rs72620539    0.01714    0.01714          1          1          1          1     0.7546          1 
  19   rs143840733    0.01718    0.01718          1          1          1          1     0.7546          1 
  19   rs139448364    0.01721    0.01721          1          1          1          1     0.7546          1 
  19     rs8107099    0.01723    0.01723          1          1          1          1     0.7546          1 
  19    rs76080299    0.01723    0.01723          1          1          1          1     0.7546          1 
  19      rs610999    0.01723    0.01723          1          1          1          1     0.7546          1 
  19      rs392751    0.01723    0.01723          1          1          1          1     0.7546          1 
  19      rs425796    0.01723    0.01723          1          1          1          1     0.7546          1 
  19      rs454453    0.01723    0.01723          1          1          1          1     0.7546          1 
  19      rs390821    0.01723    0.01723          1          1          1          1     0.7546          1 
  19      rs438580    0.01723    0.01723          1          1          1          1     0.7546          1 
  19     rs7260397    0.01723    0.01723          1          1          1          1     0.7546          1 
  19     rs7260400    0.01723    0.01723          1          1          1          1     0.7546          1 
  19      rs409761    0.01723    0.01723          1          1          1          1     0.7546          1 
  19      rs370582    0.01723    0.01723          1          1          1          1     0.7546          1 
  19      rs429407    0.01723    0.01723          1          1          1          1     0.7546          1 
  19    rs28599733    0.01724    0.01724          1          1          1          1     0.7546          1 
  19    rs75883363     0.0173     0.0173          1          1          1          1     0.7546          1 
  19   rs114640829     0.0173     0.0173          1          1          1          1     0.7546          1 
  19    rs74677083     0.0173     0.0173          1          1          1          1     0.7546          1 
  19   rs115310879     0.0173     0.0173          1          1          1          1     0.7546          1 
  19   rs116348910     0.0173     0.0173          1          1          1          1     0.7546          1 
  19    rs10405572     0.0173     0.0173          1          1          1          1     0.7546          1 
  19    rs28630864     0.0173     0.0173          1          1          1          1     0.7546          1 
  19    rs28472921     0.0173     0.0173          1          1          1          1     0.7546          1 
  19    rs75726088     0.0173     0.0173          1          1          1          1     0.7546          1 
  19    rs10414303     0.0173     0.0173          1          1          1          1     0.7546          1 
  19   rs145191620     0.0173     0.0173          1          1          1          1     0.7546          1 
  19   rs142324633     0.0173     0.0173          1          1          1          1     0.7546          1 
  19    rs10407833     0.0173     0.0173          1          1          1          1     0.7546          1 
  19    rs10404282     0.0173     0.0173          1          1          1          1     0.7546          1 
  19    rs10412736     0.0173     0.0173          1          1          1          1     0.7546          1 
  19    rs10418789     0.0173     0.0173          1          1          1          1     0.7546          1 
  19    rs10412164     0.0173     0.0173          1          1          1          1     0.7546          1 
  19    rs10404928     0.0173     0.0173          1          1          1          1     0.7546          1 
  19   rs116258890     0.0173     0.0173          1          1          1          1     0.7546          1 
  19   rs114735679     0.0173     0.0173          1          1          1          1     0.7546          1 
  19     rs1865062     0.0173     0.0173          1          1          1          1     0.7546          1 
  19   rs146950743     0.0173     0.0173          1          1          1          1     0.7546          1 
  19   rs148748105     0.0173     0.0173          1          1          1          1     0.7546          1 
  19    rs10404353     0.0173     0.0173          1          1          1          1     0.7546          1 
  19     rs9916953     0.0173     0.0173          1          1          1          1     0.7546          1 
  19   rs112758849     0.0173     0.0173          1          1          1          1     0.7546          1 
  19     rs5826993    0.01732    0.01732          1          1          1          1     0.7546          1 
  19   rs192066309    0.01753    0.01753          1          1          1          1     0.7546          1 
  19   rs114104610    0.01753    0.01753          1          1          1          1     0.7546          1 
  19   rs116353040    0.01753    0.01753          1          1          1          1     0.7546          1 
  19   rs114280035    0.01753    0.01753          1          1          1          1     0.7546          1 
  19   rs116467332    0.01753    0.01753          1          1          1          1     0.7546          1 
  19   rs115310383    0.01753    0.01753          1          1          1          1     0.7546          1 
  19   rs115852443    0.01753    0.01753          1          1          1          1     0.7546          1 
  19   rs114512659    0.01753    0.01753          1          1          1          1     0.7546          1 
  19   rs115099377    0.01753    0.01753          1          1          1          1     0.7546          1 
  19   rs114389016    0.01753    0.01753          1          1          1          1     0.7546          1 
  19   rs114313600    0.01753    0.01753          1          1          1          1     0.7546          1 
  19   rs145232671    0.01753    0.01753          1          1          1          1     0.7546          1 
  19   rs111802507    0.01753    0.01753          1          1          1          1     0.7546          1 
  19   rs111660512    0.01753    0.01753          1          1          1          1     0.7546          1 
  19   rs113025966    0.01753    0.01753          1          1          1          1     0.7546          1 
  19     rs1529449    0.01764    0.01764          1          1          1          1     0.7546          1 
  19      rs348365    0.01769    0.01769          1          1          1          1     0.7546          1 
  19      rs164018    0.01775    0.01775          1          1          1          1     0.7546          1 
  19   rs183936056    0.01781    0.01781          1          1          1          1     0.7546          1 
  19    rs12232870    0.01783    0.01783          1          1          1          1     0.7546          1 
  19    rs12232828    0.01783    0.01783          1          1          1          1     0.7546          1 
  19    rs73502233    0.01783    0.01783          1          1          1          1     0.7546          1 
  19      rs308200    0.01795    0.01795          1          1          1          1     0.7546          1 
  19    rs11666443      0.018      0.018          1          1          1          1     0.7546          1 
  19      rs447573      0.018      0.018          1          1          1          1     0.7546          1 
  19     rs2547447      0.018      0.018          1          1          1          1     0.7546          1 
  19    rs55810426      0.018      0.018          1          1          1          1     0.7546          1 
  19    rs73538619    0.01847    0.01847          1          1          1          1     0.7677          1 
  19   rs113659374    0.01847    0.01847          1          1          1          1     0.7677          1 
  19     rs3892514    0.01847    0.01847          1          1          1          1     0.7677          1 
  19     rs3892515    0.01847    0.01847          1          1          1          1     0.7677          1 
  19     rs4578779    0.01865    0.01865          1          1          1          1     0.7713          1 
  19   rs138302544    0.01866    0.01866          1          1          1          1     0.7713          1 
  19   rs145168470    0.01872    0.01872          1          1          1          1     0.7713          1 
  19    rs10420789    0.01872    0.01872          1          1          1          1     0.7713          1 
  19    rs10414082    0.01911    0.01911          1          1          1          1     0.7858          1 
  19      rs340136    0.01919    0.01919          1          1          1          1     0.7859          1 
  19      rs340140    0.01919    0.01919          1          1          1          1     0.7859          1 
  19   rs116185247     0.0193     0.0193          1          1          1          1     0.7886          1 
  19     rs3745368    0.01939    0.01939          1          1          1          1     0.7886          1 
  19   rs146001938    0.01961    0.01961          1          1          1          1     0.7886          1 
  19    rs73499031    0.01963    0.01963          1          1          1          1     0.7886          1 
  19   rs111787029    0.01963    0.01963          1          1          1          1     0.7886          1 
  19     rs7253648    0.01963    0.01963          1          1          1          1     0.7886          1 
  19   rs113495227    0.01963    0.01963          1          1          1          1     0.7886          1 
  19   rs113406333    0.01963    0.01963          1          1          1          1     0.7886          1 
  19   rs112294362    0.01963    0.01963          1          1          1          1     0.7886          1 
  19   rs148744764    0.01997    0.01997          1          1          1          1     0.7922          1 
  19     rs4804412    0.01997    0.01997          1          1          1          1     0.7922          1 
  19   rs113385784    0.01997    0.01997          1          1          1          1     0.7922          1 
  19    rs73490743    0.01997    0.01997          1          1          1          1     0.7922          1 
  19    rs73490744    0.01997    0.01997          1          1          1          1     0.7922          1 
  19   rs557879024    0.01997    0.01997          1          1          1          1     0.7922          1 
  19   rs530127619    0.02025    0.02025          1          1          1          1     0.8008          1 
  19    rs75360060    0.02035    0.02035          1          1          1          1     0.8008          1 
  19    rs74342709    0.02035    0.02035          1          1          1          1     0.8008          1 
  19    rs79534730    0.02035    0.02035          1          1          1          1     0.8008          1 
  19   rs569052279    0.02041    0.02041          1          1          1          1     0.8016          1 
  19    rs56313992    0.02071    0.02071          1          1          1          1     0.8051          1 
  19   rs572642593    0.02085    0.02085          1          1          1          1     0.8051          1 
  19     rs3786689    0.02092    0.02092          1          1          1          1     0.8051          1 
  19   rs141592634    0.02092    0.02092          1          1          1          1     0.8051          1 
  19     rs4807831    0.02096    0.02096          1          1          1          1     0.8051          1 
  19      rs459883    0.02109    0.02109          1          1          1          1     0.8051          1 
  19      rs460698    0.02109    0.02109          1          1          1          1     0.8051          1 
  19      rs670152    0.02109    0.02109          1          1          1          1     0.8051          1 
  19     rs8107564    0.02109    0.02109          1          1          1          1     0.8051          1 
  19   rs113530025    0.02116    0.02116          1          1          1          1     0.8051          1 
  19    rs77280459    0.02116    0.02116          1          1          1          1     0.8051          1 
  19    rs12609798    0.02116    0.02116          1          1          1          1     0.8051          1 
  19    rs12610395    0.02116    0.02116          1          1          1          1     0.8051          1 
  19    rs12608618    0.02116    0.02116          1          1          1          1     0.8051          1 
  19     rs7250363    0.02121    0.02121          1          1          1          1     0.8051          1 
  19    rs60918571    0.02133    0.02133          1          1          1          1     0.8051          1 
  19      rs348398    0.02134    0.02134          1          1          1          1     0.8051          1 
  19      rs348399    0.02134    0.02134          1          1          1          1     0.8051          1 
  19     rs2972583    0.02136    0.02136          1          1          1          1     0.8051          1 
  19    rs12972001    0.02138    0.02138          1          1          1          1     0.8051          1 
  19     rs8110497    0.02138    0.02138          1          1          1          1     0.8051          1 
  19     rs7247477    0.02152    0.02152          1          1          1          1      0.806          1 
  19     rs7251975    0.02152    0.02152          1          1          1          1      0.806          1 
  19     rs4996978    0.02166    0.02166          1          1          1          1      0.806          1 
  19     rs4996977    0.02166    0.02166          1          1          1          1      0.806          1 
  19     rs4996976    0.02166    0.02166          1          1          1          1      0.806          1 
  19     rs4996975    0.02166    0.02166          1          1          1          1      0.806          1 
  19    rs12610157     0.0217     0.0217          1          1          1          1      0.806          1 
  19    rs12980486    0.02183    0.02183          1          1          1          1     0.8091          1 
  19     rs4804425     0.0219     0.0219          1          1          1          1     0.8104          1 
  19    rs57796367    0.02209    0.02209          1          1          1          1     0.8157          1 
  19    rs10418768     0.0223     0.0223          1          1          1          1     0.8219          1 
  19    rs71941306    0.02235    0.02235          1          1          1          1      0.822          1 
  19    rs71174998    0.02241    0.02241          1          1          1          1     0.8227          1 
  19      rs555836    0.02254    0.02254          1          1          1          1     0.8259          1 
  19   rs587697901    0.02266    0.02266          1          1          1          1     0.8272          1 
  19   rs587755852    0.02266    0.02266          1          1          1          1     0.8272          1 
  19   rs202035660    0.02316    0.02316          1          1          1          1     0.8305          1 
  19      rs376640     0.0232     0.0232          1          1          1          1     0.8305          1 
  19      rs367378     0.0232     0.0232          1          1          1          1     0.8305          1 
  19   rs144348484    0.02331    0.02331          1          1          1          1     0.8305          1 
  19    rs76040706    0.02331    0.02331          1          1          1          1     0.8305          1 
  19    rs78236562    0.02331    0.02331          1          1          1          1     0.8305          1 
  19     rs7254422    0.02331    0.02331          1          1          1          1     0.8305          1 
  19   rs149618250    0.02331    0.02331          1          1          1          1     0.8305          1 
  19   rs138339626    0.02331    0.02331          1          1          1          1     0.8305          1 
  19   rs114632106    0.02331    0.02331          1          1          1          1     0.8305          1 
  19   rs184999011    0.02331    0.02331          1          1          1          1     0.8305          1 
  19   rs143019805    0.02331    0.02331          1          1          1          1     0.8305          1 
  19   rs116623717    0.02331    0.02331          1          1          1          1     0.8305          1 
  19    rs10414229    0.02378    0.02378          1          1          1          1     0.8458          1 
  19     rs4395187    0.02384    0.02384          1          1          1          1     0.8463          1 
  19   rs144982866    0.02397    0.02397          1          1          1          1     0.8494          1 
  19    rs55999497    0.02426    0.02426          1          1          1          1     0.8562          1 
  19     rs8107767    0.02426    0.02426          1          1          1          1     0.8562          1 
  19      rs344561     0.0245     0.0245          1          1          1          1     0.8607          1 
  19      rs162727    0.02458    0.02458          1          1          1          1     0.8607          1 
  19   rs534114100    0.02465    0.02465          1          1          1          1     0.8607          1 
  19   rs145831973    0.02465    0.02465          1          1          1          1     0.8607          1 
  19   rs112302095    0.02465    0.02465          1          1          1          1     0.8607          1 
  19   rs114184135    0.02465    0.02465          1          1          1          1     0.8607          1 
  19   rs543907000    0.02471    0.02471          1          1          1          1     0.8611          1 
  19   rs141325306    0.02482    0.02482          1          1          1          1     0.8634          1 
  19    rs56160529    0.02489    0.02489          1          1          1          1     0.8636          1 
  19    rs80297296    0.02492    0.02492          1          1          1          1     0.8636          1 
  19   rs116122371    0.02502    0.02502          1          1          1          1     0.8652          1 
  19     rs4804251     0.0251     0.0251          1          1          1          1     0.8652          1 
  19     rs4804252     0.0251     0.0251          1          1          1          1     0.8652          1 
  19    rs62123347    0.02562    0.02562          1          1          1          1      0.869          1 
  19   rs149915173    0.02562    0.02562          1          1          1          1      0.869          1 
  19   rs141161676    0.02562    0.02562          1          1          1          1      0.869          1 
  19    rs57813543    0.02562    0.02562          1          1          1          1      0.869          1 
  19     rs7249130    0.02575    0.02575          1          1          1          1      0.869          1 
  19     rs8103609    0.02582    0.02582          1          1          1          1      0.869          1 
  19      rs529710    0.02599    0.02599          1          1          1          1      0.869          1 
  19      rs479651    0.02599    0.02599          1          1          1          1      0.869          1 
  19    rs12982157    0.02599    0.02599          1          1          1          1      0.869          1 
  19     rs6603139      0.026      0.026          1          1          1          1      0.869          1 
  19   rs528236835      0.026      0.026          1          1          1          1      0.869          1 
  19   rs143891874      0.026      0.026          1          1          1          1      0.869          1 
  19     rs7257658      0.026      0.026          1          1          1          1      0.869          1 
  19     rs9676439      0.026      0.026          1          1          1          1      0.869          1 
  19    rs78484880      0.026      0.026          1          1          1          1      0.869          1 
  19    rs45571440      0.026      0.026          1          1          1          1      0.869          1 
  19     rs6603140      0.026      0.026          1          1          1          1      0.869          1 
  19      rs609898    0.02602    0.02602          1          1          1          1      0.869          1 
  19    rs73012738    0.02635    0.02635          1          1          1          1     0.8769          1 
  19    rs34446693    0.02635    0.02635          1          1          1          1     0.8769          1 
  19     rs8102671    0.02649    0.02649          1          1          1          1     0.8777          1 
  19     rs8108439    0.02666    0.02666          1          1          1          1     0.8777          1 
  19    rs12983876    0.02666    0.02666          1          1          1          1     0.8777          1 
  19     rs4072910     0.0267     0.0267          1          1          1          1     0.8777          1 
  19    rs78158288    0.02672    0.02672          1          1          1          1     0.8777          1 
  19   rs117282984    0.02673    0.02673          1          1          1          1     0.8777          1 
  19   rs118126232    0.02673    0.02673          1          1          1          1     0.8777          1 
  19    rs57015940    0.02681    0.02681          1          1          1          1     0.8777          1 
  19    rs62124543    0.02698    0.02698          1          1          1          1     0.8777          1 
  19     rs6603103    0.02701    0.02701          1          1          1          1     0.8777          1 
  19     rs6603104    0.02701    0.02701          1          1          1          1     0.8777          1 
  19     rs6603105    0.02701    0.02701          1          1          1          1     0.8777          1 
  19    rs62111357    0.02701    0.02701          1          1          1          1     0.8777          1 
  19    rs59311011    0.02701    0.02701          1          1          1          1     0.8777          1 
  19   rs150405158    0.02715    0.02715          1          1          1          1     0.8807          1 
  19    rs10426598    0.02742    0.02742          1          1          1          1     0.8814          1 
  19    rs61233962    0.02742    0.02742          1          1          1          1     0.8814          1 
  19     rs9304957    0.02742    0.02742          1          1          1          1     0.8814          1 
  19     rs7343078    0.02742    0.02742          1          1          1          1     0.8814          1 
  19     rs2112929    0.02746    0.02746          1          1          1          1     0.8814          1 
  19     rs2967726    0.02758    0.02758          1          1          1          1     0.8814          1 
  19    rs10426510    0.02767    0.02767          1          1          1          1     0.8814          1 
  19    rs59337126    0.02806    0.02806          1          1          1          1     0.8814          1 
  19    rs73498222    0.02815    0.02815          1          1          1          1     0.8814          1 
  19     rs2241393    0.02832    0.02832          1          1          1          1     0.8814          1 
  19    rs10411644    0.02836    0.02836          1          1          1          1     0.8814          1 
  19    rs79203077    0.02836    0.02836          1          1          1          1     0.8814          1 
  19     rs4807813    0.02836    0.02836          1          1          1          1     0.8814          1 
  19    rs28523462    0.02836    0.02836          1          1          1          1     0.8814          1 
  19    rs28416984    0.02836    0.02836          1          1          1          1     0.8814          1 
  19    rs28724571    0.02836    0.02836          1          1          1          1     0.8814          1 
  19   rs190173225    0.02836    0.02836          1          1          1          1     0.8814          1 
  19   rs201037798    0.02836    0.02836          1          1          1          1     0.8814          1 
  19     rs8105247    0.02842    0.02842          1          1          1          1     0.8814          1 
  19    rs11669069    0.02874    0.02874          1          1          1          1     0.8814          1 
  19     rs2115106    0.02874    0.02874          1          1          1          1     0.8814          1 
  19      rs344590    0.02887    0.02887          1          1          1          1     0.8814          1 
  19    rs57867330    0.02894    0.02894          1          1          1          1     0.8814          1 
  19    rs68119574    0.02894    0.02894          1          1          1          1     0.8814          1 
  19      rs345602    0.02901    0.02901          1          1          1          1     0.8814          1 
  19    rs10406181    0.02911    0.02911          1          1          1          1     0.8814          1 
  19    rs73501539    0.02911    0.02911          1          1          1          1     0.8814          1 
  19    rs59703284    0.02911    0.02911          1          1          1          1     0.8814          1 
  19   rs138618598    0.02913    0.02913          1          1          1          1     0.8814          1 
  19   rs142653213    0.02913    0.02913          1          1          1          1     0.8814          1 
  19   rs113834368    0.02929    0.02929          1          1          1          1     0.8814          1 
  19   rs112636853    0.02929    0.02929          1          1          1          1     0.8814          1 
  19   rs145132202    0.02929    0.02929          1          1          1          1     0.8814          1 
  19    rs72982446    0.02929    0.02929          1          1          1          1     0.8814          1 
  19    rs10425555    0.02934    0.02934          1          1          1          1     0.8814          1 
  19    rs10425567    0.02934    0.02934          1          1          1          1     0.8814          1 
  19   rs112080759    0.02936    0.02936          1          1          1          1     0.8814          1 
  19    rs75686816    0.02936    0.02936          1          1          1          1     0.8814          1 
  19    rs60510913    0.02936    0.02936          1          1          1          1     0.8814          1 
  19    rs55865617    0.02936    0.02936          1          1          1          1     0.8814          1 
  19   rs139913158    0.02936    0.02936          1          1          1          1     0.8814          1 
  19    rs75341389    0.02936    0.02936          1          1          1          1     0.8814          1 
  19   rs141180014    0.02936    0.02936          1          1          1          1     0.8814          1 
  19    rs11882816    0.02936    0.02936          1          1          1          1     0.8814          1 
  19    rs12983696    0.02936    0.02936          1          1          1          1     0.8814          1 
  19      rs496110    0.02938    0.02938          1          1          1          1     0.8814          1 
  19    rs10415518    0.02952    0.02952          1          1          1          1     0.8814          1 
  19    rs73922246    0.02961    0.02961          1          1          1          1     0.8814          1 
  19    rs57738743    0.02961    0.02961          1          1          1          1     0.8814          1 
  19    rs57188466    0.02961    0.02961          1          1          1          1     0.8814          1 
  19    rs59574605    0.02961    0.02961          1          1          1          1     0.8814          1 
  19    rs10407381    0.02961    0.02961          1          1          1          1     0.8814          1 
  19    rs10408896    0.02961    0.02961          1          1          1          1     0.8814          1 
  19    rs58634952    0.02969    0.02969          1          1          1          1     0.8824          1 
  19   rs115250510     0.0299     0.0299          1          1          1          1     0.8846          1 
  19   rs199545457     0.0299     0.0299          1          1          1          1     0.8846          1 
  19     rs1864029    0.02994    0.02994          1          1          1          1     0.8846          1 
  19    rs35076940    0.02994    0.02994          1          1          1          1     0.8846          1 
  19    rs10410576    0.03037    0.03037          1          1          1          1     0.8957          1 
  19   rs145322928    0.03045    0.03045          1          1          1          1     0.8967          1 
  19   rs201789523    0.03061    0.03061          1          1          1          1     0.8983          1 
  19    rs12984534    0.03071    0.03071          1          1          1          1     0.8983          1 
  19   rs113611719    0.03071    0.03071          1          1          1          1     0.8983          1 
  19    rs62123345    0.03073    0.03073          1          1          1          1     0.8983          1 
  19   rs201673980    0.03073    0.03073          1          1          1          1     0.8983          1 
  19    rs55790431    0.03098    0.03098          1          1          1          1     0.9037          1 
  19   rs371546676    0.03119    0.03119          1          1          1          1     0.9037          1 
  19     rs4807849     0.0312     0.0312          1          1          1          1     0.9037          1 
  19   rs372406789     0.0312     0.0312          1          1          1          1     0.9037          1 
  19    rs12982374    0.03135    0.03135          1          1          1          1     0.9037          1 
  19    rs12980100    0.03144    0.03144          1          1          1          1     0.9037          1 
  19     rs2233188    0.03144    0.03144          1          1          1          1     0.9037          1 
  19    rs13343298    0.03144    0.03144          1          1          1          1     0.9037          1 
  19    rs76513798    0.03144    0.03144          1          1          1          1     0.9037          1 
  19    rs75975430    0.03144    0.03144          1          1          1          1     0.9037          1 
  19    rs10404571    0.03144    0.03144          1          1          1          1     0.9037          1 
  19     rs7260208    0.03155    0.03155          1          1          1          1     0.9055          1 
  19    rs11883387     0.0317     0.0317          1          1          1          1     0.9055          1 
  19      rs426815    0.03179    0.03179          1          1          1          1     0.9055          1 
  19   rs113638258    0.03184    0.03184          1          1          1          1     0.9055          1 
  19   rs111706205    0.03185    0.03185          1          1          1          1     0.9055          1 
  19   rs148429370     0.0319     0.0319          1          1          1          1     0.9055          1 
  19   rs186200941     0.0319     0.0319          1          1          1          1     0.9055          1 
  19   rs145016111     0.0319     0.0319          1          1          1          1     0.9055          1 
  19     rs8102202    0.03227    0.03227          1          1          1          1     0.9055          1 
  19    rs12986126    0.03228    0.03228          1          1          1          1     0.9055          1 
  19   rs148315141    0.03235    0.03235          1          1          1          1     0.9055          1 
  19    rs10411474    0.03236    0.03236          1          1          1          1     0.9055          1 
  19    rs79328422    0.03244    0.03244          1          1          1          1     0.9055          1 
  19    rs77540572    0.03244    0.03244          1          1          1          1     0.9055          1 
  19    rs80280568    0.03244    0.03244          1          1          1          1     0.9055          1 
  19    rs75818590    0.03244    0.03244          1          1          1          1     0.9055          1 
  19      rs374119    0.03244    0.03244          1          1          1          1     0.9055          1 
  19    rs76049419    0.03245    0.03245          1          1          1          1     0.9055          1 
  19   rs114737389    0.03245    0.03245          1          1          1          1     0.9055          1 
  19    rs57828334    0.03245    0.03245          1          1          1          1     0.9055          1 
  19   rs551657091    0.03254    0.03254          1          1          1          1     0.9055          1 
  19   rs558782933    0.03254    0.03254          1          1          1          1     0.9055          1 
  19   rs112620818    0.03265    0.03265          1          1          1          1     0.9063          1 
  19    rs73538629    0.03266    0.03266          1          1          1          1     0.9063          1 
  19     rs8100562    0.03278    0.03278          1          1          1          1     0.9082          1 
  19    rs12611036    0.03287    0.03287          1          1          1          1     0.9094          1 
  19    rs58830419    0.03304    0.03304          1          1          1          1     0.9107          1 
  19      rs889316    0.03304    0.03304          1          1          1          1     0.9107          1 
  19      rs348392    0.03305    0.03305          1          1          1          1     0.9107          1 
  19    rs78473740    0.03319    0.03319          1          1          1          1     0.9108          1 
  19   rs564666934     0.0332     0.0332          1          1          1          1     0.9108          1 
  19    rs79112124     0.0332     0.0332          1          1          1          1     0.9108          1 
  19   rs148208689    0.03359    0.03359          1          1          1          1     0.9137          1 
  19   rs149439896    0.03359    0.03359          1          1          1          1     0.9137          1 
  19    rs56022401    0.03359    0.03359          1          1          1          1     0.9137          1 
  19    rs56296218    0.03359    0.03359          1          1          1          1     0.9137          1 
  19    rs56037171    0.03359    0.03359          1          1          1          1     0.9137          1 
  19    rs56230911    0.03359    0.03359          1          1          1          1     0.9137          1 
  19    rs10417877     0.0338     0.0338          1          1          1          1     0.9169          1 
  19     rs2967718     0.0338     0.0338          1          1          1          1     0.9169          1 
  19    rs35523798    0.03412    0.03412          1          1          1          1     0.9225          1 
  19      rs348364    0.03414    0.03414          1          1          1          1     0.9225          1 
  19     rs7256298    0.03415    0.03415          1          1          1          1     0.9225          1 
  19     rs4804392     0.0343     0.0343          1          1          1          1     0.9238          1 
  19     rs4804394     0.0343     0.0343          1          1          1          1     0.9238          1 
  19    rs59272043    0.03439    0.03439          1          1          1          1     0.9239          1 
  19      rs348350    0.03445    0.03445          1          1          1          1     0.9239          1 
  19      rs348353    0.03445    0.03445          1          1          1          1     0.9239          1 
  19      rs340137    0.03458    0.03458          1          1          1          1     0.9262          1 
  19    rs61324715    0.03463    0.03463          1          1          1          1     0.9262          1 
  19   rs113133105    0.03472    0.03472          1          1          1          1      0.927          1 
  19     rs1561406     0.0348     0.0348          1          1          1          1      0.927          1 
  19   rs113719826    0.03485    0.03485          1          1          1          1      0.927          1 
  19   rs369374865     0.0349     0.0349          1          1          1          1      0.927          1 
  19   rs555434322    0.03499    0.03499          1          1          1          1      0.927          1 
  19   rs565696136    0.03499    0.03499          1          1          1          1      0.927          1 
  19   rs540074087      0.035      0.035          1          1          1          1      0.927          1 
  19     rs2291666    0.03543    0.03543          1          1          1          1     0.9351          1 
  19    rs73920720    0.03546    0.03546          1          1          1          1     0.9351          1 
  19     rs7247388    0.03561    0.03561          1          1          1          1     0.9351          1 
  19      rs398650    0.03561    0.03561          1          1          1          1     0.9351          1 
  19     rs8106042    0.03563    0.03563          1          1          1          1     0.9351          1 
  19     rs8106374    0.03564    0.03564          1          1          1          1     0.9351          1 
  19    rs10411656    0.03564    0.03564          1          1          1          1     0.9351          1 
  19    rs71165277    0.03582    0.03582          1          1          1          1      0.936          1 
  19   rs113829911    0.03583    0.03583          1          1          1          1      0.936          1 
  19     rs7249838    0.03583    0.03583          1          1          1          1      0.936          1 
  19    rs59526587    0.03608    0.03608          1          1          1          1     0.9388          1 
  19   rs117033539    0.03608    0.03608          1          1          1          1     0.9388          1 
  19    rs57995446    0.03608    0.03608          1          1          1          1     0.9388          1 
  19     rs4804059     0.0362     0.0362          1          1          1          1     0.9405          1 
  19   rs113911284    0.03635    0.03635          1          1          1          1     0.9433          1 
  19   rs538867334    0.03651    0.03651          1          1          1          1     0.9438          1 
  19   rs116679811    0.03651    0.03651          1          1          1          1     0.9438          1 
  19     rs2967722    0.03659    0.03659          1          1          1          1     0.9438          1 
  19   rs560498870    0.03664    0.03664          1          1          1          1     0.9438          1 
  19     rs2053073    0.03671    0.03671          1          1          1          1     0.9438          1 
  19     rs8111202    0.03675    0.03675          1          1          1          1     0.9438          1 
  19   rs139820684    0.03675    0.03675          1          1          1          1     0.9438          1 
  19   rs111480618    0.03676    0.03676          1          1          1          1     0.9438          1 
  19   rs368263157    0.03702    0.03702          1          1          1          1     0.9491          1 
  19    rs11259999    0.03716    0.03716          1          1          1          1     0.9501          1 
  19    rs10416592    0.03716    0.03716          1          1          1          1     0.9501          1 
  19    rs28402927    0.03737    0.03737          1          1          1          1     0.9515          1 
  19    rs28645424    0.03737    0.03737          1          1          1          1     0.9515          1 
  19     rs6510903    0.03737    0.03737          1          1          1          1     0.9515          1 
  19     rs8106010    0.03741    0.03741          1          1          1          1     0.9515          1 
  19    rs58437379    0.03755    0.03755          1          1          1          1     0.9538          1 
  19      rs571497    0.03761    0.03761          1          1          1          1      0.954          1 
  19    rs59949136    0.03798    0.03798          1          1          1          1     0.9605          1 
  19    rs10407881    0.03806    0.03806          1          1          1          1     0.9605          1 
  19     rs4807870    0.03812    0.03812          1          1          1          1     0.9605          1 
  19      rs193933    0.03823    0.03823          1          1          1          1     0.9605          1 
  19   rs574549195    0.03868    0.03868          1          1          1          1     0.9605          1 
  19    rs74509083    0.03868    0.03868          1          1          1          1     0.9605          1 
  19    rs74554583    0.03868    0.03868          1          1          1          1     0.9605          1 
  19    rs75153965    0.03868    0.03868          1          1          1          1     0.9605          1 
  19   rs115113676    0.03868    0.03868          1          1          1          1     0.9605          1 
  19    rs62120171    0.03868    0.03868          1          1          1          1     0.9605          1 
  19   rs571174580    0.03897    0.03897          1          1          1          1     0.9605          1 
  19     rs7252761    0.03903    0.03903          1          1          1          1     0.9605          1 
  19    rs72992629    0.03903    0.03903          1          1          1          1     0.9605          1 
  19   rs565422232    0.03941    0.03941          1          1          1          1     0.9605          1 
  19     rs7257555    0.03941    0.03941          1          1          1          1     0.9605          1 
  19   rs200143462    0.03948    0.03948          1          1          1          1     0.9605          1 
  19    rs34124816     0.0396     0.0396          1          1          1          1     0.9605          1 
  19     rs3042435    0.03989    0.03989          1          1          1          1     0.9605          1 
  19      rs368065    0.03989    0.03989          1          1          1          1     0.9605          1 
  19      rs685587    0.03989    0.03989          1          1          1          1     0.9605          1 
  19      rs526768    0.03989    0.03989          1          1          1          1     0.9605          1 
  19      rs778975    0.03993    0.03993          1          1          1          1     0.9605          1 
  19   rs147735663    0.03999    0.03999          1          1          1          1     0.9605          1 
  19     rs7246313    0.04007    0.04007          1          1          1          1     0.9605          1 
  19     rs7258329    0.04007    0.04007          1          1          1          1     0.9605          1 
  19   rs199701591    0.04009    0.04009          1          1          1          1     0.9605          1 
  19   rs147745918    0.04014    0.04014          1          1          1          1     0.9605          1 
  19     rs3887594    0.04053    0.04053          1          1          1          1     0.9605          1 
  19    rs28421148    0.04058    0.04058          1          1          1          1     0.9605          1 
  19    rs78309858    0.04058    0.04058          1          1          1          1     0.9605          1 
  19   rs559496286    0.04064    0.04064          1          1          1          1     0.9605          1 
  19   rs141802643    0.04068    0.04068          1          1          1          1     0.9605          1 
  19      rs373916    0.04076    0.04076          1          1          1          1     0.9605          1 
  19   rs143029988    0.04078    0.04078          1          1          1          1     0.9605          1 
  19   rs150189017    0.04084    0.04084          1          1          1          1     0.9605          1 
  19    rs10410753    0.04088    0.04088          1          1          1          1     0.9605          1 
  19     rs8112954    0.04088    0.04088          1          1          1          1     0.9605          1 
  19     rs8113057    0.04088    0.04088          1          1          1          1     0.9605          1 
  19   rs113718835    0.04094    0.04094          1          1          1          1     0.9605          1 
  19   rs142612013    0.04095    0.04095          1          1          1          1     0.9605          1 
  19   rs142880112    0.04101    0.04101          1          1          1          1     0.9605          1 
  19    rs35003675    0.04105    0.04105          1          1          1          1     0.9605          1 
  19    rs12974739    0.04105    0.04105          1          1          1          1     0.9605          1 
  19    rs10417444    0.04105    0.04105          1          1          1          1     0.9605          1 
  19     rs2967624    0.04105    0.04105          1          1          1          1     0.9605          1 
  19   rs563688078    0.04114    0.04114          1          1          1          1     0.9605          1 
  19     rs6603099    0.04124    0.04124          1          1          1          1     0.9605          1 
  19     rs8105834    0.04124    0.04124          1          1          1          1     0.9605          1 
  19    rs34022693    0.04124    0.04124          1          1          1          1     0.9605          1 
  19    rs35367623    0.04124    0.04124          1          1          1          1     0.9605          1 
  19     rs9676718    0.04124    0.04124          1          1          1          1     0.9605          1 
  19   rs140224333    0.04124    0.04124          1          1          1          1     0.9605          1 
  19    rs35063966    0.04126    0.04126          1          1          1          1     0.9605          1 
  19   rs543571127    0.04132    0.04132          1          1          1          1     0.9605          1 
  19    rs11881333    0.04149    0.04149          1          1          1          1     0.9605          1 
  19     rs1469082    0.04149    0.04149          1          1          1          1     0.9605          1 
  19   rs115185572    0.04162    0.04162          1          1          1          1     0.9605          1 
  19   rs115802879    0.04162    0.04162          1          1          1          1     0.9605          1 
  19   rs568724164    0.04162    0.04162          1          1          1          1     0.9605          1 
  19    rs10420795    0.04178    0.04178          1          1          1          1     0.9605          1 
  19    rs10409603    0.04178    0.04178          1          1          1          1     0.9605          1 
  19     rs2546134    0.04195    0.04195          1          1          1          1     0.9605          1 
  19     rs2546135    0.04195    0.04195          1          1          1          1     0.9605          1 
  19    rs79127960    0.04258    0.04258          1          1          1          1     0.9605          1 
  19    rs35702923    0.04265    0.04265          1          1          1          1     0.9605          1 
  19   rs113888968    0.04266    0.04266          1          1          1          1     0.9605          1 
  19    rs59637174    0.04276    0.04276          1          1          1          1     0.9605          1 
  19   rs139529488    0.04276    0.04276          1          1          1          1     0.9605          1 
  19     rs3763046    0.04276    0.04276          1          1          1          1     0.9605          1 
  19    rs34182948    0.04276    0.04276          1          1          1          1     0.9605          1 
  19    rs28481711    0.04276    0.04276          1          1          1          1     0.9605          1 
  19   rs143772327    0.04276    0.04276          1          1          1          1     0.9605          1 
  19   rs151082251    0.04276    0.04276          1          1          1          1     0.9605          1 
  19    rs76231074    0.04276    0.04276          1          1          1          1     0.9605          1 
  19   rs114355552    0.04276    0.04276          1          1          1          1     0.9605          1 
  19     rs8112257    0.04279    0.04279          1          1          1          1     0.9605          1 
  19   rs200613225    0.04284    0.04284          1          1          1          1     0.9605          1 
  19     rs4804765    0.04298    0.04298          1          1          1          1     0.9605          1 
  19    rs34080680    0.04298    0.04298          1          1          1          1     0.9605          1 
  19    rs35407097    0.04298    0.04298          1          1          1          1     0.9605          1 
  19      rs186996    0.04318    0.04318          1          1          1          1     0.9605          1 
  19      rs530942    0.04328    0.04328          1          1          1          1     0.9605          1 
  19    rs73548352     0.0433     0.0433          1          1          1          1     0.9605          1 
  19    rs60628887     0.0433     0.0433          1          1          1          1     0.9605          1 
  19   rs145391175     0.0433     0.0433          1          1          1          1     0.9605          1 
  19     rs2972575    0.04338    0.04338          1          1          1          1     0.9605          1 
  19     rs2913950    0.04338    0.04338          1          1          1          1     0.9605          1 
  19     rs4332847    0.04338    0.04338          1          1          1          1     0.9605          1 
  19     rs2972577    0.04338    0.04338          1          1          1          1     0.9605          1 
  19   rs148009606    0.04338    0.04338          1          1          1          1     0.9605          1 
  19     rs2972578    0.04338    0.04338          1          1          1          1     0.9605          1 
  19     rs2913952    0.04338    0.04338          1          1          1          1     0.9605          1 
  19     rs2913953    0.04338    0.04338          1          1          1          1     0.9605          1 
  19     rs3097183    0.04338    0.04338          1          1          1          1     0.9605          1 
  19     rs3111568    0.04338    0.04338          1          1          1          1     0.9605          1 
  19    rs35210193    0.04338    0.04338          1          1          1          1     0.9605          1 
  19     rs2913954    0.04338    0.04338          1          1          1          1     0.9605          1 
  19     rs2913955    0.04338    0.04338          1          1          1          1     0.9605          1 
  19      rs890852    0.04338    0.04338          1          1          1          1     0.9605          1 
  19      rs890851    0.04338    0.04338          1          1          1          1     0.9605          1 
  19      rs890850    0.04338    0.04338          1          1          1          1     0.9605          1 
  19   rs139471407    0.04338    0.04338          1          1          1          1     0.9605          1 
  19     rs4999701    0.04338    0.04338          1          1          1          1     0.9605          1 
  19     rs4999702    0.04338    0.04338          1          1          1          1     0.9605          1 
  19    rs62117475    0.04338    0.04338          1          1          1          1     0.9605          1 
  19     rs3097186    0.04338    0.04338          1          1          1          1     0.9605          1 
  19     rs3097187    0.04338    0.04338          1          1          1          1     0.9605          1 
  19     rs2913965    0.04338    0.04338          1          1          1          1     0.9605          1 
  19    rs79653587    0.04339    0.04339          1          1          1          1     0.9605          1 
  19    rs79001698    0.04339    0.04339          1          1          1          1     0.9605          1 
  19     rs4807883    0.04342    0.04342          1          1          1          1     0.9605          1 
  19    rs10405167    0.04351    0.04351          1          1          1          1     0.9613          1 
  19    rs60329214    0.04355    0.04355          1          1          1          1     0.9613          1 
  19     rs4804285    0.04361    0.04361          1          1          1          1     0.9614          1 
  19   rs542536915    0.04369    0.04369          1          1          1          1     0.9622          1 
  19    rs67978409    0.04381    0.04381          1          1          1          1     0.9632          1 
  19     rs7256464    0.04391    0.04391          1          1          1          1     0.9632          1 
  19    rs10421567    0.04406    0.04406          1          1          1          1     0.9632          1 
  19    rs10411608    0.04406    0.04406          1          1          1          1     0.9632          1 
  19     rs1833776    0.04406    0.04406          1          1          1          1     0.9632          1 
  19    rs10405423    0.04408    0.04408          1          1          1          1     0.9632          1 
  19    rs73020161    0.04409    0.04409          1          1          1          1     0.9632          1 
  19   rs553672834    0.04424    0.04424          1          1          1          1     0.9648          1 
  19   rs147997544    0.04426    0.04426          1          1          1          1     0.9648          1 
  19    rs17160147    0.04433    0.04433          1          1          1          1     0.9652          1 
  19    rs73559832    0.04449    0.04449          1          1          1          1     0.9676          1 
  19    rs34437435    0.04458    0.04458          1          1          1          1     0.9684          1 
  19   rs375146502    0.04479    0.04479          1          1          1          1     0.9709          1 
  19   rs369401441    0.04479    0.04479          1          1          1          1     0.9709          1 
  19   rs116444490     0.0449     0.0449          1          1          1          1     0.9709          1 
  19   rs112859916     0.0449     0.0449          1          1          1          1     0.9709          1 
  19     rs7249482    0.04496    0.04496          1          1          1          1     0.9712          1 
  19    rs12984227    0.04529    0.04529          1          1          1          1     0.9771          1 
  19    rs71179138    0.04565    0.04565          1          1          1          1     0.9807          1 
  19     rs3852880    0.04568    0.04568          1          1          1          1     0.9807          1 
  19     rs4807086    0.04568    0.04568          1          1          1          1     0.9807          1 
  19     rs1674033     0.0457     0.0457          1          1          1          1     0.9807          1 
  19   rs546602728    0.04576    0.04576          1          1          1          1     0.9807          1 
  19     rs1812631    0.04596    0.04596          1          1          1          1     0.9807          1 
  19    rs35585024    0.04596    0.04596          1          1          1          1     0.9807          1 
  19    rs57373144    0.04596    0.04596          1          1          1          1     0.9807          1 
  19    rs10164301    0.04596    0.04596          1          1          1          1     0.9807          1 
  19     rs4807879    0.04596    0.04596          1          1          1          1     0.9807          1 
  19   rs570005155    0.04601    0.04601          1          1          1          1     0.9807          1 
  19   rs147912027    0.04625    0.04625          1          1          1          1     0.9825          1 
  19   rs116037397    0.04628    0.04628          1          1          1          1     0.9825          1 
  19     rs8100070    0.04644    0.04644          1          1          1          1     0.9825          1 
  19     rs8112190    0.04648    0.04648          1          1          1          1     0.9825          1 
  19    rs10402403    0.04656    0.04656          1          1          1          1     0.9825          1 
  19    rs12461137    0.04656    0.04656          1          1          1          1     0.9825          1 
  19    rs71179107    0.04656    0.04656          1          1          1          1     0.9825          1 
  19    rs12459354    0.04656    0.04656          1          1          1          1     0.9825          1 
  19    rs12975715    0.04656    0.04656          1          1          1          1     0.9825          1 
  19   rs552173582    0.04664    0.04664          1          1          1          1     0.9831          1 
  19    rs10422773    0.04686    0.04686          1          1          1          1     0.9856          1 
  19     rs4804283    0.04686    0.04686          1          1          1          1     0.9856          1 
  19   rs147161305    0.04708    0.04708          1          1          1          1      0.987          1 
  19   rs148758501    0.04731    0.04731          1          1          1          1      0.987          1 
  19      rs625828    0.04736    0.04736          1          1          1          1      0.987          1 
  19     rs6422428    0.04736    0.04736          1          1          1          1      0.987          1 
  19     rs7507385    0.04736    0.04736          1          1          1          1      0.987          1 
  19    rs10416081    0.04744    0.04744          1          1          1          1      0.987          1 
  19     rs7248580    0.04744    0.04744          1          1          1          1      0.987          1 
  19    rs76224268    0.04755    0.04755          1          1          1          1      0.987          1 
  19   rs375635492    0.04787    0.04787          1          1          1          1      0.987          1 
  19    rs34244580    0.04787    0.04787          1          1          1          1      0.987          1 
  19     rs6510865     0.0482     0.0482          1          1          1          1      0.987          1 
  19     rs7256500     0.0482     0.0482          1          1          1          1      0.987          1 
  19     rs2918303    0.04824    0.04824          1          1          1          1      0.987          1 
  19     rs2967674    0.04824    0.04824          1          1          1          1      0.987          1 
  19     rs2967680    0.04824    0.04824          1          1          1          1      0.987          1 
  19      rs768896    0.04824    0.04824          1          1          1          1      0.987          1 
  19    rs12981234    0.04837    0.04837          1          1          1          1      0.987          1 
  19    rs35025963    0.04842    0.04842          1          1          1          1      0.987          1 
  19   rs148705082    0.04863    0.04863          1          1          1          1      0.987          1 
  19      rs344618    0.04864    0.04864          1          1          1          1      0.987          1 
  19    rs12608694    0.04865    0.04865          1          1          1          1      0.987          1 
  19     rs6603150    0.04868    0.04868          1          1          1          1      0.987          1 
  19    rs56122942    0.04871    0.04871          1          1          1          1      0.987          1 
  19     rs7250651     0.0488     0.0488          1          1          1          1      0.987          1 
  19     rs4527136     0.0488     0.0488          1          1          1          1      0.987          1 
  19    rs35899614     0.0488     0.0488          1          1          1          1      0.987          1 
  19    rs57410351    0.04883    0.04883          1          1          1          1      0.987          1 
  19     rs4476279    0.04883    0.04883          1          1          1          1      0.987          1 
  19     rs4804092    0.04891    0.04891          1          1          1          1      0.987          1 
  19     rs2115386    0.04891    0.04891          1          1          1          1      0.987          1 
  19    rs12981383    0.04902    0.04902          1          1          1          1      0.987          1 
  19    rs77790748    0.04912    0.04912          1          1          1          1      0.987          1 
  19     rs7260602    0.04912    0.04912          1          1          1          1      0.987          1 
  19      rs459301    0.04919    0.04919          1          1          1          1      0.987          1 
  19   rs150234576     0.0492     0.0492          1          1          1          1      0.987          1 
  19   rs143140157    0.04973    0.04973          1          1          1          1      0.987          1 
  19   rs200511640    0.04995    0.04995          1          1          1          1      0.987          1 
  19    rs11669374    0.05004    0.05004          1          1          1          1      0.987          1 
  19    rs74337797    0.05013    0.05013          1          1          1          1      0.987          1 
  19    rs79444393    0.05013    0.05013          1          1          1          1      0.987          1 
  19    rs78522267    0.05013    0.05013          1          1          1          1      0.987          1 
  19    rs62119398    0.05034    0.05034          1          1          1          1      0.987          1 
  19   rs201495932    0.05047    0.05047          1          1          1          1      0.987          1 
  19   rs189304471    0.05047    0.05047          1          1          1          1      0.987          1 
  19    rs80315444    0.05062    0.05062          1          1          1          1      0.987          1 
  19   rs111525981    0.05062    0.05062          1          1          1          1      0.987          1 
  19   rs111253111    0.05062    0.05062          1          1          1          1      0.987          1 
  19     rs9941457    0.05062    0.05062          1          1          1          1      0.987          1 
  19   rs113309267    0.05062    0.05062          1          1          1          1      0.987          1 
  19    rs10415658    0.05066    0.05066          1          1          1          1      0.987          1 
  19    rs55917268    0.05066    0.05066          1          1          1          1      0.987          1 
  19    rs12459040    0.05066    0.05066          1          1          1          1      0.987          1 
  19     rs9305034    0.05066    0.05066          1          1          1          1      0.987          1 
  19   rs578252915    0.05066    0.05066          1          1          1          1      0.987          1 
  19     rs2163816    0.05066    0.05066          1          1          1          1      0.987          1 
  19    rs10418591    0.05066    0.05066          1          1          1          1      0.987          1 
  19      rs340135    0.05074    0.05074          1          1          1          1      0.987          1 
  19      rs340141    0.05074    0.05074          1          1          1          1      0.987          1 
  19   rs370526873    0.05078    0.05078          1          1          1          1      0.987          1 
  19   rs569389578    0.05078    0.05078          1          1          1          1      0.987          1 
  19     rs1808536    0.05083    0.05083          1          1          1          1      0.987          1 
  19    rs10413947    0.05105    0.05105          1          1          1          1      0.987          1 
  19    rs62124731    0.05109    0.05109          1          1          1          1      0.987          1 
  19    rs17160149    0.05109    0.05109          1          1          1          1      0.987          1 
  19     rs2969299    0.05109    0.05109          1          1          1          1      0.987          1 
  19     rs8101404    0.05118    0.05118          1          1          1          1      0.987          1 
  19     rs6511831    0.05118    0.05118          1          1          1          1      0.987          1 
  19   rs566996968    0.05125    0.05125          1          1          1          1      0.987          1 
  19      rs593535     0.0513     0.0513          1          1          1          1      0.987          1 
  19    rs10906992    0.05146    0.05146          1          1          1          1      0.987          1 
  19   rs142977186    0.05147    0.05147          1          1          1          1      0.987          1 
  19    rs28617395    0.05161    0.05161          1          1          1          1      0.987          1 
  19      rs565801    0.05163    0.05163          1          1          1          1      0.987          1 
  19     rs1654589    0.05169    0.05169          1          1          1          1      0.987          1 
  19    rs10414865    0.05189    0.05189          1          1          1          1      0.987          1 
  19      rs637269     0.0521     0.0521          1          1          1          1      0.987          1 
  19    rs10419577     0.0521     0.0521          1          1          1          1      0.987          1 
  19    rs62124519     0.0521     0.0521          1          1          1          1      0.987          1 
  19     rs4804315    0.05232    0.05232          1          1          1          1      0.987          1 
  19   rs201491237    0.05242    0.05242          1          1          1          1      0.987          1 
  19    rs11880704    0.05262    0.05262          1          1          1          1      0.987          1 
  19    rs59149515    0.05265    0.05265          1          1          1          1      0.987          1 
  19    rs10422991    0.05265    0.05265          1          1          1          1      0.987          1 
  19     rs6511894    0.05265    0.05265          1          1          1          1      0.987          1 
  19    rs73494602    0.05265    0.05265          1          1          1          1      0.987          1 
  19    esv3643629    0.05265    0.05265          1          1          1          1      0.987          1 
  19   rs544661795    0.05265    0.05265          1          1          1          1      0.987          1 
  19   rs560005040    0.05265    0.05265          1          1          1          1      0.987          1 
  19   rs200216025    0.05271    0.05271          1          1          1          1      0.987          1 
  19    rs62107580    0.05271    0.05271          1          1          1          1      0.987          1 
  19   rs116270843    0.05271    0.05271          1          1          1          1      0.987          1 
  19    rs10415151    0.05277    0.05277          1          1          1          1      0.987          1 
  19      rs386574    0.05294    0.05294          1          1          1          1      0.987          1 
  19     rs1422402    0.05314    0.05314          1          1          1          1      0.987          1 
  19    rs11880234    0.05328    0.05328          1          1          1          1      0.987          1 
  19      rs345598    0.05329    0.05329          1          1          1          1      0.987          1 
  19      rs345601    0.05329    0.05329          1          1          1          1      0.987          1 
  19    rs10406687    0.05338    0.05338          1          1          1          1      0.987          1 
  19    rs11879028    0.05359    0.05359          1          1          1          1      0.987          1 
  19    rs11878573    0.05359    0.05359          1          1          1          1      0.987          1 
  19    rs12972975    0.05359    0.05359          1          1          1          1      0.987          1 
  19    rs12980552    0.05359    0.05359          1          1          1          1      0.987          1 
  19    rs11882242    0.05359    0.05359          1          1          1          1      0.987          1 
  19    rs11879018    0.05359    0.05359          1          1          1          1      0.987          1 
  19    rs11880048    0.05359    0.05359          1          1          1          1      0.987          1 
  19    rs34424600    0.05359    0.05359          1          1          1          1      0.987          1 
  19    rs12972953    0.05359    0.05359          1          1          1          1      0.987          1 
  19     rs8109763    0.05359    0.05359          1          1          1          1      0.987          1 
  19      rs882951    0.05359    0.05359          1          1          1          1      0.987          1 
  19   rs200891036    0.05369    0.05369          1          1          1          1      0.987          1 
  19    rs58936509    0.05374    0.05374          1          1          1          1      0.987          1 
  19      rs308196     0.0539     0.0539          1          1          1          1      0.987          1 
  19     rs8110612    0.05393    0.05393          1          1          1          1      0.987          1 
  19   rs369684837    0.05393    0.05393          1          1          1          1      0.987          1 
  19    rs62636889    0.05397    0.05397          1          1          1          1      0.987          1 
  19    rs11879107    0.05404    0.05404          1          1          1          1      0.987          1 
  19    rs62103641    0.05408    0.05408          1          1          1          1      0.987          1 
  19    rs73498885    0.05408    0.05408          1          1          1          1      0.987          1 
  19   rs573939462    0.05448    0.05448          1          1          1          1      0.987          1 
  19      rs476596    0.05449    0.05449          1          1          1          1      0.987          1 
  19    rs34501900    0.05449    0.05449          1          1          1          1      0.987          1 
  19    rs34342514    0.05449    0.05449          1          1          1          1      0.987          1 
  19     rs6511893    0.05458    0.05458          1          1          1          1      0.987          1 
  19     rs2279626    0.05469    0.05469          1          1          1          1      0.987          1 
  19      rs576366    0.05474    0.05474          1          1          1          1      0.987          1 
  19    rs79443459    0.05474    0.05474          1          1          1          1      0.987          1 
  19    rs79101058    0.05474    0.05474          1          1          1          1      0.987          1 
  19    rs78613466    0.05474    0.05474          1          1          1          1      0.987          1 
  19   rs111907688    0.05474    0.05474          1          1          1          1      0.987          1 
  19    rs34907622    0.05479    0.05479          1          1          1          1      0.987          1 
  19   rs112965367    0.05508    0.05508          1          1          1          1      0.987          1 
  19    rs79045618    0.05528    0.05528          1          1          1          1      0.987          1 
  19        rs7899    0.05531    0.05531          1          1          1          1      0.987          1 
  19      rs171094    0.05542    0.05542          1          1          1          1      0.987          1 
  19   rs141399079    0.05551    0.05551          1          1          1          1      0.987          1 
  19   rs112313778    0.05562    0.05562          1          1          1          1      0.987          1 
  19   rs145412013    0.05569    0.05569          1          1          1          1      0.987          1 
  19    rs62109767    0.05571    0.05571          1          1          1          1      0.987          1 
  19    rs10424133    0.05593    0.05593          1          1          1          1      0.987          1 
  19    rs10412145    0.05602    0.05602          1          1          1          1      0.987          1 
  19    rs10407491    0.05602    0.05602          1          1          1          1      0.987          1 
  19   rs113604778    0.05611    0.05611          1          1          1          1      0.987          1 
  19   rs561689576    0.05618    0.05618          1          1          1          1      0.987          1 
  19    rs10412469    0.05621    0.05621          1          1          1          1      0.987          1 
  19   rs140515973    0.05621    0.05621          1          1          1          1      0.987          1 
  19   rs145167324    0.05621    0.05621          1          1          1          1      0.987          1 
  19    rs28665117    0.05621    0.05621          1          1          1          1      0.987          1 
  19    rs10417390    0.05621    0.05621          1          1          1          1      0.987          1 
  19   rs145284991    0.05621    0.05621          1          1          1          1      0.987          1 
  19    rs10401464    0.05621    0.05621          1          1          1          1      0.987          1 
  19    rs10418359    0.05621    0.05621          1          1          1          1      0.987          1 
  19    rs10418760    0.05621    0.05621          1          1          1          1      0.987          1 
  19    rs10412314    0.05621    0.05621          1          1          1          1      0.987          1 
  19    rs10418778    0.05621    0.05621          1          1          1          1      0.987          1 
  19   rs144298319    0.05621    0.05621          1          1          1          1      0.987          1 
  19   rs186947607    0.05621    0.05621          1          1          1          1      0.987          1 
  19   rs191744341    0.05621    0.05621          1          1          1          1      0.987          1 
  19     rs8106901    0.05621    0.05621          1          1          1          1      0.987          1 
  19    rs73922940    0.05621    0.05621          1          1          1          1      0.987          1 
  19    rs73922941    0.05621    0.05621          1          1          1          1      0.987          1 
  19    rs73922942    0.05621    0.05621          1          1          1          1      0.987          1 
  19    rs17001928    0.05621    0.05621          1          1          1          1      0.987          1 
  19    rs73922943    0.05621    0.05621          1          1          1          1      0.987          1 
  19    rs28653025    0.05621    0.05621          1          1          1          1      0.987          1 
  19    rs28515927    0.05621    0.05621          1          1          1          1      0.987          1 
  19    rs28588152    0.05621    0.05621          1          1          1          1      0.987          1 
  19    rs10427155    0.05621    0.05621          1          1          1          1      0.987          1 
  19    rs10413318    0.05621    0.05621          1          1          1          1      0.987          1 
  19    rs10406950    0.05621    0.05621          1          1          1          1      0.987          1 
  19    rs12975127     0.0564     0.0564          1          1          1          1      0.987          1 
  19     rs4608435    0.05641    0.05641          1          1          1          1      0.987          1 
  19     rs4804428    0.05641    0.05641          1          1          1          1      0.987          1 
  19     rs4804103    0.05641    0.05641          1          1          1          1      0.987          1 
  19    rs28786231    0.05641    0.05641          1          1          1          1      0.987          1 
  19    rs10422199    0.05641    0.05641          1          1          1          1      0.987          1 
  19   rs113460662    0.05642    0.05642          1          1          1          1      0.987          1 
  19   rs112538078    0.05657    0.05657          1          1          1          1      0.987          1 
  19    rs10415047    0.05684    0.05684          1          1          1          1      0.987          1 
  19    rs75014155    0.05686    0.05686          1          1          1          1      0.987          1 
  19    rs74174809    0.05686    0.05686          1          1          1          1      0.987          1 
  19    rs59711330    0.05712    0.05712          1          1          1          1      0.987          1 
  19    rs10427003    0.05714    0.05714          1          1          1          1      0.987          1 
  19   rs539184401    0.05736    0.05736          1          1          1          1      0.987          1 
  19      rs163916    0.05747    0.05747          1          1          1          1      0.987          1 
  19      rs339399    0.05747    0.05747          1          1          1          1      0.987          1 
  19    rs12461971    0.05748    0.05748          1          1          1          1      0.987          1 
  19    rs76305978    0.05752    0.05752          1          1          1          1      0.987          1 
  19     rs7247751    0.05752    0.05752          1          1          1          1      0.987          1 
  19   rs138289202    0.05755    0.05755          1          1          1          1      0.987          1 
  19    rs62123298    0.05756    0.05756          1          1          1          1      0.987          1 
  19    rs10432321    0.05763    0.05763          1          1          1          1      0.987          1 
  19   rs112986420    0.05765    0.05765          1          1          1          1      0.987          1 
  19    rs73488449    0.05785    0.05785          1          1          1          1      0.987          1 
  19   rs146903562    0.05785    0.05785          1          1          1          1      0.987          1 
  19   rs554319457    0.05788    0.05788          1          1          1          1      0.987          1 
  19     rs8111024    0.05788    0.05788          1          1          1          1      0.987          1 
  19   rs112590827    0.05788    0.05788          1          1          1          1      0.987          1 
  19     rs8100962    0.05792    0.05792          1          1          1          1      0.987          1 
  19     rs8109009    0.05792    0.05792          1          1          1          1      0.987          1 
  19     rs8111822    0.05792    0.05792          1          1          1          1      0.987          1 
  19     rs8106538    0.05792    0.05792          1          1          1          1      0.987          1 
  19   rs113535021    0.05793    0.05793          1          1          1          1      0.987          1 
  19   rs149098725    0.05794    0.05794          1          1          1          1      0.987          1 
  19   rs144388403      0.058      0.058          1          1          1          1      0.987          1 
  19   rs114297686    0.05834    0.05834          1          1          1          1      0.987          1 
  19     rs2047139    0.05837    0.05837          1          1          1          1      0.987          1 
  19    rs12971756    0.05849    0.05849          1          1          1          1      0.987          1 
  19   rs201551767    0.05875    0.05875          1          1          1          1      0.987          1 
  19     rs1015956    0.05891    0.05891          1          1          1          1      0.987          1 
  19   rs536812550    0.05924    0.05924          1          1          1          1      0.987          1 
  19    rs10402045    0.05949    0.05949          1          1          1          1      0.987          1 
  19    rs59630361     0.0595     0.0595          1          1          1          1      0.987          1 
  19    rs60774578     0.0595     0.0595          1          1          1          1      0.987          1 
  19    rs73498880     0.0595     0.0595          1          1          1          1      0.987          1 
  19    rs10421711     0.0595     0.0595          1          1          1          1      0.987          1 
  19    rs72558013     0.0597     0.0597          1          1          1          1      0.987          1 
  19   rs112753238    0.05979    0.05979          1          1          1          1      0.987          1 
  19    rs73921558    0.06051    0.06051          1          1          1          1      0.987          1 
  19     rs2279623    0.06063    0.06063          1          1          1          1      0.987          1 
  19     rs8110777    0.06065    0.06065          1          1          1          1      0.987          1 
  19    rs35339766    0.06091    0.06091          1          1          1          1      0.987          1 
  19    rs74549644    0.06113    0.06113          1          1          1          1      0.987          1 
  19    rs78045374    0.06113    0.06113          1          1          1          1      0.987          1 
  19   rs111345834    0.06113    0.06113          1          1          1          1      0.987          1 
  19   rs138265982     0.0612     0.0612          1          1          1          1      0.987          1 
  19     rs1469081    0.06121    0.06121          1          1          1          1      0.987          1 
  19    rs55651605    0.06129    0.06129          1          1          1          1      0.987          1 
  19    rs57730736    0.06132    0.06132          1          1          1          1      0.987          1 
  19     rs2071347    0.06137    0.06137          1          1          1          1      0.987          1 
  19   rs114265483    0.06145    0.06145          1          1          1          1      0.987          1 
  19    rs35412614    0.06148    0.06148          1          1          1          1      0.987          1 
  19   rs145741456    0.06162    0.06162          1          1          1          1      0.987          1 
  19    rs11878208    0.06162    0.06162          1          1          1          1      0.987          1 
  19    rs73501570    0.06162    0.06162          1          1          1          1      0.987          1 
  19    rs11882422    0.06162    0.06162          1          1          1          1      0.987          1 
  19     rs7257191    0.06167    0.06167          1          1          1          1      0.987          1 
  19    rs12980358    0.06171    0.06171          1          1          1          1      0.987          1 
  19   rs557406319    0.06195    0.06195          1          1          1          1      0.987          1 
  19   rs550370461    0.06195    0.06195          1          1          1          1      0.987          1 
  19     rs2547448    0.06204    0.06204          1          1          1          1      0.987          1 
  19    rs75397041    0.06205    0.06205          1          1          1          1      0.987          1 
  19   rs368884266    0.06228    0.06228          1          1          1          1      0.987          1 
  19      rs480208    0.06232    0.06232          1          1          1          1      0.987          1 
  19   rs145247204    0.06244    0.06244          1          1          1          1      0.987          1 
  19   rs150933933    0.06247    0.06247          1          1          1          1      0.987          1 
  19    rs57452891    0.06249    0.06249          1          1          1          1      0.987          1 
  19     rs3105702     0.0626     0.0626          1          1          1          1      0.987          1 
  19   rs139907459    0.06261    0.06261          1          1          1          1      0.987          1 
  19     rs8108317    0.06273    0.06273          1          1          1          1      0.987          1 
  19    rs79877761    0.06305    0.06305          1          1          1          1      0.987          1 
  19    rs61755866    0.06305    0.06305          1          1          1          1      0.987          1 
  19     rs8108232    0.06318    0.06318          1          1          1          1      0.987          1 
  19   rs193002156    0.06327    0.06327          1          1          1          1      0.987          1 
  19   rs537600267    0.06327    0.06327          1          1          1          1      0.987          1 
  19   rs554629764    0.06327    0.06327          1          1          1          1      0.987          1 
  19   rs188347754    0.06327    0.06327          1          1          1          1      0.987          1 
  19   rs191266947    0.06327    0.06327          1          1          1          1      0.987          1 
  19   rs186870980    0.06327    0.06327          1          1          1          1      0.987          1 
  19   rs531916855    0.06327    0.06327          1          1          1          1      0.987          1 
  19   rs181241588    0.06327    0.06327          1          1          1          1      0.987          1 
  19   rs189735478    0.06327    0.06327          1          1          1          1      0.987          1 
  19   rs116567426    0.06329    0.06329          1          1          1          1      0.987          1 
  19   rs185762253    0.06332    0.06332          1          1          1          1      0.987          1 
  19   rs112321137    0.06332    0.06332          1          1          1          1      0.987          1 
  19     rs4804779    0.06341    0.06341          1          1          1          1      0.987          1 
  19   rs112883106    0.06356    0.06356          1          1          1          1      0.987          1 
  19    rs73488672    0.06367    0.06367          1          1          1          1      0.987          1 
  19   rs113688472    0.06367    0.06367          1          1          1          1      0.987          1 
  19   rs141928483    0.06368    0.06368          1          1          1          1      0.987          1 
  19   rs113069130    0.06378    0.06378          1          1          1          1      0.987          1 
  19   rs147265320    0.06378    0.06378          1          1          1          1      0.987          1 
  19     rs9653131    0.06384    0.06384          1          1          1          1      0.987          1 
  19   rs149144422    0.06384    0.06384          1          1          1          1      0.987          1 
  19   rs114514471    0.06384    0.06384          1          1          1          1      0.987          1 
  19    rs12327646    0.06384    0.06384          1          1          1          1      0.987          1 
  19    rs12327841    0.06384    0.06384          1          1          1          1      0.987          1 
  19    rs17160134    0.06404    0.06404          1          1          1          1      0.987          1 
  19     rs7260363    0.06428    0.06428          1          1          1          1      0.987          1 
  19    rs10401786     0.0643     0.0643          1          1          1          1      0.987          1 
  19    rs73923924    0.06442    0.06442          1          1          1          1      0.987          1 
  19   rs115852921    0.06443    0.06443          1          1          1          1      0.987          1 
  19    rs57631880    0.06443    0.06443          1          1          1          1      0.987          1 
  19   rs200668543    0.06447    0.06447          1          1          1          1      0.987          1 
  19     rs4804589    0.06474    0.06474          1          1          1          1      0.987          1 
  19    rs12982801    0.06474    0.06474          1          1          1          1      0.987          1 
  19    rs72121393    0.06474    0.06474          1          1          1          1      0.987          1 
  19    rs10409542    0.06479    0.06479          1          1          1          1      0.987          1 
  19    rs57907731    0.06488    0.06488          1          1          1          1      0.987          1 
  19    rs73488802    0.06501    0.06501          1          1          1          1      0.987          1 
  19     rs8105391    0.06501    0.06501          1          1          1          1      0.987          1 
  19     rs8105997    0.06501    0.06501          1          1          1          1      0.987          1 
  19     rs3111570    0.06513    0.06513          1          1          1          1      0.987          1 
  19    rs10410254    0.06516    0.06516          1          1          1          1      0.987          1 
  19    rs58996428    0.06527    0.06527          1          1          1          1      0.987          1 
  19   rs111326801    0.06527    0.06527          1          1          1          1      0.987          1 
  19   rs111777983    0.06527    0.06527          1          1          1          1      0.987          1 
  19     rs8101385    0.06539    0.06539          1          1          1          1      0.987          1 
  19   rs368540942    0.06552    0.06552          1          1          1          1      0.987          1 
  19     rs3936234    0.06557    0.06557          1          1          1          1      0.987          1 
  19   rs113189876    0.06561    0.06561          1          1          1          1      0.987          1 
  19     rs8100656    0.06561    0.06561          1          1          1          1      0.987          1 
  19    rs17855739    0.06561    0.06561          1          1          1          1      0.987          1 
  19    rs12019136    0.06561    0.06561          1          1          1          1      0.987          1 
  19   rs115936275    0.06619    0.06619          1          1          1          1      0.987          1 
  19    rs10416069    0.06625    0.06625          1          1          1          1      0.987          1 
  19   rs111931215    0.06625    0.06625          1          1          1          1      0.987          1 
  19   rs146475997    0.06636    0.06636          1          1          1          1      0.987          1 
  19       rs76274     0.0664     0.0664          1          1          1          1      0.987          1 
  19   rs143365332     0.0664     0.0664          1          1          1          1      0.987          1 
  19     rs1469079    0.06651    0.06651          1          1          1          1      0.987          1 
  19   rs541521794    0.06652    0.06652          1          1          1          1      0.987          1 
  19    rs11259978    0.06674    0.06674          1          1          1          1      0.987          1 
  19   rs556160910     0.0668     0.0668          1          1          1          1      0.987          1 
  19    rs28619893    0.06686    0.06686          1          1          1          1      0.987          1 
  19     rs7257839    0.06686    0.06686          1          1          1          1      0.987          1 
  19     rs7257039     0.0671     0.0671          1          1          1          1      0.987          1 
  19     rs9676711     0.0671     0.0671          1          1          1          1      0.987          1 
  19   rs111283231    0.06723    0.06723          1          1          1          1      0.987          1 
  19     rs4804422    0.06726    0.06726          1          1          1          1      0.987          1 
  19    rs10404551    0.06726    0.06726          1          1          1          1      0.987          1 
  19    rs12976944    0.06727    0.06727          1          1          1          1      0.987          1 
  19     rs3745571    0.06727    0.06727          1          1          1          1      0.987          1 
  19    rs77828133     0.0673     0.0673          1          1          1          1      0.987          1 
  19   rs141181254    0.06737    0.06737          1          1          1          1      0.987          1 
  19    rs78959039    0.06739    0.06739          1          1          1          1      0.987          1 
  19    rs77435012    0.06739    0.06739          1          1          1          1      0.987          1 
  19   rs115267943    0.06739    0.06739          1          1          1          1      0.987          1 
  19    rs78572778    0.06739    0.06739          1          1          1          1      0.987          1 
  19   rs114219540    0.06739    0.06739          1          1          1          1      0.987          1 
  19    rs78765140    0.06739    0.06739          1          1          1          1      0.987          1 
  19   rs185185746    0.06739    0.06739          1          1          1          1      0.987          1 
  19    rs34030944    0.06747    0.06747          1          1          1          1      0.987          1 
  19   rs111444609    0.06757    0.06757          1          1          1          1      0.987          1 
  19    rs10407831    0.06759    0.06759          1          1          1          1      0.987          1 
  19    rs62111355    0.06766    0.06766          1          1          1          1      0.987          1 
  19    rs12973098    0.06766    0.06766          1          1          1          1      0.987          1 
  19     rs7259351    0.06766    0.06766          1          1          1          1      0.987          1 
  19     rs7259626    0.06766    0.06766          1          1          1          1      0.987          1 
  19    rs62113360    0.06766    0.06766          1          1          1          1      0.987          1 
  19   rs201976102    0.06778    0.06778          1          1          1          1      0.987          1 
  19    rs74725466    0.06796    0.06796          1          1          1          1      0.987          1 
  19   rs139228034    0.06796    0.06796          1          1          1          1      0.987          1 
  19     rs2546136    0.06817    0.06817          1          1          1          1      0.987          1 
  19      rs364611    0.06829    0.06829          1          1          1          1      0.987          1 
  19     rs4804102    0.06832    0.06832          1          1          1          1      0.987          1 
  19   rs200081850    0.06834    0.06834          1          1          1          1      0.987          1 
  19    rs71175833    0.06847    0.06847          1          1          1          1      0.987          1 
  19   rs552499372    0.06853    0.06853          1          1          1          1      0.987          1 
  19      rs330881    0.06858    0.06858          1          1          1          1      0.987          1 
  19      rs447684    0.06858    0.06858          1          1          1          1      0.987          1 
  19    rs72992618    0.06873    0.06873          1          1          1          1      0.987          1 
  19   rs113965282    0.06873    0.06873          1          1          1          1      0.987          1 
  19     rs2918310    0.06877    0.06877          1          1          1          1      0.987          1 
  19     rs3097293    0.06884    0.06884          1          1          1          1      0.987          1 
  19    rs56727053    0.06896    0.06896          1          1          1          1      0.987          1 
  19    rs67706801    0.06903    0.06903          1          1          1          1      0.987          1 
  19   rs546156218    0.06914    0.06914          1          1          1          1      0.987          1 
  19     rs4134809    0.06924    0.06924          1          1          1          1      0.987          1 
  19   rs369615195    0.06926    0.06926          1          1          1          1      0.987          1 
  19   rs114250044    0.06931    0.06931          1          1          1          1      0.987          1 
  19   rs372259996    0.06931    0.06931          1          1          1          1      0.987          1 
  19   rs151218321    0.06931    0.06931          1          1          1          1      0.987          1 
  19    rs12973279    0.06939    0.06939          1          1          1          1      0.987          1 
  19   rs202193577    0.06956    0.06956          1          1          1          1      0.987          1 
  19   rs200305208    0.06956    0.06956          1          1          1          1      0.987          1 
  19    rs73921525    0.06966    0.06966          1          1          1          1      0.987          1 
  19   rs111896466    0.06974    0.06974          1          1          1          1      0.987          1 
  19     rs2918299    0.06979    0.06979          1          1          1          1      0.987          1 
  19     rs2967764    0.06999    0.06999          1          1          1          1      0.987          1 
  19   rs112093166    0.07009    0.07009          1          1          1          1      0.987          1 
  19   rs113008401    0.07022    0.07022          1          1          1          1      0.987          1 
  19    rs78208235    0.07032    0.07032          1          1          1          1      0.987          1 
  19   rs114202831    0.07033    0.07033          1          1          1          1      0.987          1 
  19    rs10401466    0.07038    0.07038          1          1          1          1      0.987          1 
  19    rs62124464     0.0705     0.0705          1          1          1          1      0.987          1 
  19    rs62124465     0.0705     0.0705          1          1          1          1      0.987          1 
  19    rs35869342     0.0705     0.0705          1          1          1          1      0.987          1 
  19   rs139999431     0.0707     0.0707          1          1          1          1      0.987          1 
  19   rs539327205    0.07071    0.07071          1          1          1          1      0.987          1 
  19     rs2913964    0.07072    0.07072          1          1          1          1      0.987          1 
  19      rs409665    0.07081    0.07081          1          1          1          1      0.987          1 
  19     rs8108106    0.07086    0.07086          1          1          1          1      0.987          1 
  19     rs4804065    0.07086    0.07086          1          1          1          1      0.987          1 
  19     rs8110313    0.07094    0.07094          1          1          1          1      0.987          1 
  19     rs4804793    0.07099    0.07099          1          1          1          1      0.987          1 
  19     rs4804794    0.07099    0.07099          1          1          1          1      0.987          1 
  19    rs34289482    0.07099    0.07099          1          1          1          1      0.987          1 
  19     rs7256836    0.07117    0.07117          1          1          1          1      0.987          1 
  19   rs545382843    0.07117    0.07117          1          1          1          1      0.987          1 
  19   rs187903762    0.07117    0.07117          1          1          1          1      0.987          1 
  19   rs147644408    0.07117    0.07117          1          1          1          1      0.987          1 
  19   rs144644066    0.07117    0.07117          1          1          1          1      0.987          1 
  19   rs140517056    0.07117    0.07117          1          1          1          1      0.987          1 
  19    rs10415427    0.07117    0.07117          1          1          1          1      0.987          1 
  19   rs115609148    0.07135    0.07135          1          1          1          1      0.987          1 
  19      rs413141    0.07136    0.07136          1          1          1          1      0.987          1 
  19    rs73922455     0.0714     0.0714          1          1          1          1      0.987          1 
  19    rs73922458     0.0714     0.0714          1          1          1          1      0.987          1 
  19    rs10541335    0.07157    0.07157          1          1          1          1      0.987          1 
  19    rs10425549    0.07157    0.07157          1          1          1          1      0.987          1 
  19   rs140250767    0.07164    0.07164          1          1          1          1      0.987          1 
  19    rs10410555    0.07172    0.07172          1          1          1          1      0.987          1 
  19   rs114791449    0.07199    0.07199          1          1          1          1      0.987          1 
  19   rs150407322    0.07199    0.07199          1          1          1          1      0.987          1 
  19    rs78382877    0.07199    0.07199          1          1          1          1      0.987          1 
  19   rs141613163    0.07199    0.07199          1          1          1          1      0.987          1 
  19     rs2918318    0.07212    0.07212          1          1          1          1      0.987          1 
  19     rs2340540    0.07212    0.07212          1          1          1          1      0.987          1 
  19    rs11085154    0.07223    0.07223          1          1          1          1      0.987          1 
  19      rs344591    0.07226    0.07226          1          1          1          1      0.987          1 
  19    rs73920224    0.07278    0.07278          1          1          1          1      0.987          1 
  19   rs144645256    0.07278    0.07278          1          1          1          1      0.987          1 
  19    rs11879232     0.0728     0.0728          1          1          1          1      0.987          1 
  19   rs563393795    0.07295    0.07295          1          1          1          1      0.987          1 
  19     rs2234179    0.07295    0.07295          1          1          1          1      0.987          1 
  19    rs10419225    0.07295    0.07295          1          1          1          1      0.987          1 
  19    rs10426436    0.07295    0.07295          1          1          1          1      0.987          1 
  19    rs10406760    0.07295    0.07295          1          1          1          1      0.987          1 
  19    rs10405649    0.07295    0.07295          1          1          1          1      0.987          1 
  19    rs10422353    0.07295    0.07295          1          1          1          1      0.987          1 
  19   rs114654390    0.07295    0.07295          1          1          1          1      0.987          1 
  19   rs115430719    0.07295    0.07295          1          1          1          1      0.987          1 
  19   rs375063180    0.07314    0.07314          1          1          1          1      0.987          1 
  19   rs140865515    0.07314    0.07314          1          1          1          1      0.987          1 
  19    rs76219436    0.07314    0.07314          1          1          1          1      0.987          1 
  19    rs56266348    0.07314    0.07314          1          1          1          1      0.987          1 
  19    rs55732112    0.07314    0.07314          1          1          1          1      0.987          1 
  19    rs55913254    0.07314    0.07314          1          1          1          1      0.987          1 
  19     rs7250187    0.07314    0.07314          1          1          1          1      0.987          1 
  19     rs7251591    0.07314    0.07314          1          1          1          1      0.987          1 
  19    rs60257087    0.07314    0.07314          1          1          1          1      0.987          1 
  19    rs56365043    0.07325    0.07325          1          1          1          1      0.987          1 
  19    rs34488963    0.07325    0.07325          1          1          1          1      0.987          1 
  19   rs143079189    0.07333    0.07333          1          1          1          1      0.987          1 
  19   rs145917648     0.0734     0.0734          1          1          1          1      0.987          1 
  19     rs4804281    0.07349    0.07349          1          1          1          1      0.987          1 
  19     rs9749394    0.07353    0.07353          1          1          1          1      0.987          1 
  19    rs10403514    0.07398    0.07398          1          1          1          1      0.987          1 
  19   rs145489562    0.07404    0.07404          1          1          1          1      0.987          1 
  19      rs252552     0.0741     0.0741          1          1          1          1      0.987          1 
  19     rs2453108     0.0741     0.0741          1          1          1          1      0.987          1 
  19    rs10422357     0.0742     0.0742          1          1          1          1      0.987          1 
  19    rs10401596     0.0742     0.0742          1          1          1          1      0.987          1 
  19     rs7247153    0.07444    0.07444          1          1          1          1      0.987          1 
  19      rs173229    0.07444    0.07444          1          1          1          1      0.987          1 
  19     rs6603114    0.07457    0.07457          1          1          1          1      0.987          1 
  19   rs142253269    0.07459    0.07459          1          1          1          1      0.987          1 
  19    rs62123295    0.07476    0.07476          1          1          1          1      0.987          1 
  19    rs34764437    0.07484    0.07484          1          1          1          1      0.987          1 
  19     rs8113276    0.07484    0.07484          1          1          1          1      0.987          1 
  19    rs34244802    0.07499    0.07499          1          1          1          1      0.987          1 
  19   rs587750428    0.07503    0.07503          1          1          1          1      0.987          1 
  19    rs62111426    0.07514    0.07514          1          1          1          1      0.987          1 
  19     rs7257030    0.07534    0.07534          1          1          1          1      0.987          1 
  19      rs778974    0.07538    0.07538          1          1          1          1      0.987          1 
  19     rs7250112    0.07546    0.07546          1          1          1          1      0.987          1 
  19    rs28447127    0.07549    0.07549          1          1          1          1      0.987          1 
  19   rs557753625    0.07557    0.07557          1          1          1          1      0.987          1 
  19   rs115442669    0.07561    0.07561          1          1          1          1      0.987          1 
  19   rs116035047    0.07561    0.07561          1          1          1          1      0.987          1 
  19    rs73920371    0.07572    0.07572          1          1          1          1      0.987          1 
  19     rs7256795    0.07582    0.07582          1          1          1          1      0.987          1 
  19    rs12976386    0.07587    0.07587          1          1          1          1      0.987          1 
  19   rs200102051    0.07593    0.07593          1          1          1          1      0.987          1 
  19    rs57499049    0.07594    0.07594          1          1          1          1      0.987          1 
  19     rs1650916    0.07596    0.07596          1          1          1          1      0.987          1 
  19     rs2967710    0.07596    0.07596          1          1          1          1      0.987          1 
  19     rs2967687    0.07596    0.07596          1          1          1          1      0.987          1 
  19     rs2918314    0.07596    0.07596          1          1          1          1      0.987          1 
  19    rs75734496    0.07602    0.07602          1          1          1          1      0.987          1 
  19     rs2232778    0.07605    0.07605          1          1          1          1      0.987          1 
  19     rs2927707    0.07605    0.07605          1          1          1          1      0.987          1 
  19     rs2972570    0.07605    0.07605          1          1          1          1      0.987          1 
  19     rs2241590    0.07605    0.07605          1          1          1          1      0.987          1 
  19     rs1057232    0.07605    0.07605          1          1          1          1      0.987          1 
  19      rs732217    0.07605    0.07605          1          1          1          1      0.987          1 
  19     rs2972572    0.07605    0.07605          1          1          1          1      0.987          1 
  19     rs2972574    0.07605    0.07605          1          1          1          1      0.987          1 
  19     rs3965185    0.07605    0.07605          1          1          1          1      0.987          1 
  19     rs3111569    0.07605    0.07605          1          1          1          1      0.987          1 
  19     rs2241589    0.07605    0.07605          1          1          1          1      0.987          1 
  19      rs710949    0.07605    0.07605          1          1          1          1      0.987          1 
  19     rs2913957    0.07605    0.07605          1          1          1          1      0.987          1 
  19     rs3787069    0.07607    0.07607          1          1          1          1      0.987          1 
  19   rs116523997    0.07616    0.07616          1          1          1          1      0.987          1 
  19   rs140484766    0.07622    0.07622          1          1          1          1      0.987          1 
  19     rs8100137    0.07645    0.07645          1          1          1          1      0.987          1 
  19    rs73493671    0.07676    0.07676          1          1          1          1      0.987          1 
  19   rs531238324    0.07678    0.07678          1          1          1          1      0.987          1 
  19     rs4134857    0.07706    0.07706          1          1          1          1      0.987          1 
  19   rs114969390    0.07706    0.07706          1          1          1          1      0.987          1 
  19    rs10420783     0.0771     0.0771          1          1          1          1      0.987          1 
  19    rs61731848    0.07725    0.07725          1          1          1          1      0.987          1 
  19    rs56807558    0.07725    0.07725          1          1          1          1      0.987          1 
  19    rs73495751    0.07725    0.07725          1          1          1          1      0.987          1 
  19   rs565491128    0.07725    0.07725          1          1          1          1      0.987          1 
  19     rs8106995     0.0774     0.0774          1          1          1          1      0.987          1 
  19    rs10775589     0.0774     0.0774          1          1          1          1      0.987          1 
  19    rs10405956    0.07756    0.07756          1          1          1          1      0.987          1 
  19    rs10418929    0.07756    0.07756          1          1          1          1      0.987          1 
  19   rs149955654    0.07758    0.07758          1          1          1          1      0.987          1 
  19   rs146242402    0.07787    0.07787          1          1          1          1      0.987          1 
  19    rs55942656    0.07792    0.07792          1          1          1          1      0.987          1 
  19    rs72984368    0.07798    0.07798          1          1          1          1      0.987          1 
  19    rs73922258     0.0781     0.0781          1          1          1          1      0.987          1 
  19   rs147119816    0.07817    0.07817          1          1          1          1      0.987          1 
  19    rs79035540    0.07817    0.07817          1          1          1          1      0.987          1 
  19   rs113469069    0.07817    0.07817          1          1          1          1      0.987          1 
  19   rs139866210    0.07817    0.07817          1          1          1          1      0.987          1 
  19     rs1654590     0.0782     0.0782          1          1          1          1      0.987          1 
  19     rs1663801     0.0782     0.0782          1          1          1          1      0.987          1 
  19   rs377065880    0.07826    0.07826          1          1          1          1      0.987          1 
  19    rs62118874    0.07826    0.07826          1          1          1          1      0.987          1 
  19    rs73924362    0.07826    0.07826          1          1          1          1      0.987          1 
  19    rs79134861    0.07832    0.07832          1          1          1          1      0.987          1 
  19   rs141234661    0.07835    0.07835          1          1          1          1      0.987          1 
  19   rs532372618    0.07835    0.07835          1          1          1          1      0.987          1 
  19   rs199866218    0.07858    0.07858          1          1          1          1      0.987          1 
  19    rs72987150    0.07863    0.07863          1          1          1          1      0.987          1 
  19    rs11465387    0.07875    0.07875          1          1          1          1      0.987          1 
  19    rs12459760    0.07886    0.07886          1          1          1          1      0.987          1 
  19     rs2642214     0.0789     0.0789          1          1          1          1      0.987          1 
  19    rs12983560    0.07904    0.07904          1          1          1          1      0.987          1 
  19    rs11665713    0.07904    0.07904          1          1          1          1      0.987          1 
  19   rs147599379    0.07911    0.07911          1          1          1          1      0.987          1 
  19   rs374573356    0.07924    0.07924          1          1          1          1      0.987          1 
  19   rs577205186    0.07924    0.07924          1          1          1          1      0.987          1 
  19    rs35407824    0.07943    0.07943          1          1          1          1      0.987          1 
  19    rs34957495    0.07943    0.07943          1          1          1          1      0.987          1 
  19     rs1808539    0.07951    0.07951          1          1          1          1      0.987          1 
  19   rs116264657    0.07962    0.07962          1          1          1          1      0.987          1 
  19   rs144343857    0.07962    0.07962          1          1          1          1      0.987          1 
  19      rs694414    0.07976    0.07976          1          1          1          1      0.987          1 
  19   rs111293957    0.07996    0.07996          1          1          1          1      0.987          1 
  19    rs12983106    0.07996    0.07996          1          1          1          1      0.987          1 
  19    rs10412083    0.07996    0.07996          1          1          1          1      0.987          1 
  19     rs8113531    0.07996    0.07996          1          1          1          1      0.987          1 
  19    rs12983477    0.08005    0.08005          1          1          1          1      0.987          1 
  19    rs12978425    0.08005    0.08005          1          1          1          1      0.987          1 
  19     rs7343141    0.08005    0.08005          1          1          1          1      0.987          1 
  19    rs11667743    0.08005    0.08005          1          1          1          1      0.987          1 
  19      rs691633    0.08017    0.08017          1          1          1          1      0.987          1 
  19    rs74803260     0.0802     0.0802          1          1          1          1      0.987          1 
  19      rs655852    0.08035    0.08035          1          1          1          1      0.987          1 
  19      rs691392    0.08035    0.08035          1          1          1          1      0.987          1 
  19    rs62106649    0.08053    0.08053          1          1          1          1      0.987          1 
  19    rs56852049    0.08053    0.08053          1          1          1          1      0.987          1 
  19    rs61179535    0.08053    0.08053          1          1          1          1      0.987          1 
  19    rs57329093    0.08053    0.08053          1          1          1          1      0.987          1 
  19    rs78494599    0.08053    0.08053          1          1          1          1      0.987          1 
  19    rs34714080    0.08074    0.08074          1          1          1          1      0.987          1 
  19    rs55669463    0.08077    0.08077          1          1          1          1      0.987          1 
  19    rs56179167     0.0809     0.0809          1          1          1          1      0.987          1 
  19    rs12609936    0.08098    0.08098          1          1          1          1      0.987          1 
  19   rs143474417    0.08099    0.08099          1          1          1          1      0.987          1 
  19     rs7247127    0.08104    0.08104          1          1          1          1      0.987          1 
  19    rs80194034    0.08107    0.08107          1          1          1          1      0.987          1 
  19    rs62124746    0.08113    0.08113          1          1          1          1      0.987          1 
  19    rs11666866    0.08122    0.08122          1          1          1          1      0.987          1 
  19    rs11878742    0.08135    0.08135          1          1          1          1      0.987          1 
  19     rs7245829    0.08136    0.08136          1          1          1          1      0.987          1 
  19    rs35807820    0.08136    0.08136          1          1          1          1      0.987          1 
  19    rs57291915    0.08136    0.08136          1          1          1          1      0.987          1 
  19    rs61242683    0.08136    0.08136          1          1          1          1      0.987          1 
  19    rs58176675    0.08136    0.08136          1          1          1          1      0.987          1 
  19    rs12973462    0.08136    0.08136          1          1          1          1      0.987          1 
  19     rs8101796    0.08136    0.08136          1          1          1          1      0.987          1 
  19    rs11667028    0.08136    0.08136          1          1          1          1      0.987          1 
  19    rs11667998    0.08136    0.08136          1          1          1          1      0.987          1 
  19    rs11667035    0.08136    0.08136          1          1          1          1      0.987          1 
  19    rs11667083    0.08136    0.08136          1          1          1          1      0.987          1 
  19    rs11670340    0.08136    0.08136          1          1          1          1      0.987          1 
  19    rs11668055    0.08136    0.08136          1          1          1          1      0.987          1 
  19    rs62111750    0.08136    0.08136          1          1          1          1      0.987          1 
  19    rs36093070    0.08136    0.08136          1          1          1          1      0.987          1 
  19    rs62111752    0.08136    0.08136          1          1          1          1      0.987          1 
  19    rs62109762    0.08136    0.08136          1          1          1          1      0.987          1 
  19    rs62109763    0.08136    0.08136          1          1          1          1      0.987          1 
  19   rs200582880    0.08136    0.08136          1          1          1          1      0.987          1 
  19    rs35268156    0.08136    0.08136          1          1          1          1      0.987          1 
  19    rs17159299    0.08136    0.08136          1          1          1          1      0.987          1 
  19   rs139667459    0.08136    0.08136          1          1          1          1      0.987          1 
  19     rs8106516    0.08136    0.08136          1          1          1          1      0.987          1 
  19   rs145021806    0.08136    0.08136          1          1          1          1      0.987          1 
  19     rs8109545    0.08136    0.08136          1          1          1          1      0.987          1 
  19     rs8112153    0.08136    0.08136          1          1          1          1      0.987          1 
  19     rs8112159    0.08136    0.08136          1          1          1          1      0.987          1 
  19     rs8112167    0.08136    0.08136          1          1          1          1      0.987          1 
  19     rs8112354    0.08136    0.08136          1          1          1          1      0.987          1 
  19    rs62109768    0.08136    0.08136          1          1          1          1      0.987          1 
  19   rs113721852    0.08156    0.08156          1          1          1          1      0.987          1 
  19     rs8102176    0.08162    0.08162          1          1          1          1      0.987          1 
  19     rs8102181    0.08162    0.08162          1          1          1          1      0.987          1 
  19     rs8102190    0.08162    0.08162          1          1          1          1      0.987          1 
  19     rs1862509    0.08168    0.08168          1          1          1          1      0.987          1 
  19      rs344555    0.08168    0.08168          1          1          1          1      0.987          1 
  19    rs61217964    0.08201    0.08201          1          1          1          1      0.987          1 
  19   rs201448018    0.08216    0.08216          1          1          1          1      0.987          1 
  19    rs73921559    0.08234    0.08234          1          1          1          1      0.987          1 
  19     rs7250235    0.08257    0.08257          1          1          1          1      0.987          1 
  19   rs534371614    0.08287    0.08287          1          1          1          1      0.987          1 
  19    rs75783912    0.08315    0.08315          1          1          1          1      0.987          1 
  19   rs140399517    0.08322    0.08322          1          1          1          1      0.987          1 
  19    rs72996468    0.08343    0.08343          1          1          1          1      0.987          1 
  19    rs12973997    0.08348    0.08348          1          1          1          1      0.987          1 
  19     rs7253943    0.08348    0.08348          1          1          1          1      0.987          1 
  19     rs7252545    0.08348    0.08348          1          1          1          1      0.987          1 
  19   rs542807196    0.08375    0.08375          1          1          1          1      0.987          1 
  19    rs58425158    0.08375    0.08375          1          1          1          1      0.987          1 
  19     rs7259857    0.08394    0.08394          1          1          1          1      0.987          1 
  19     rs2230208    0.08398    0.08398          1          1          1          1      0.987          1 
  19   rs542351266    0.08398    0.08398          1          1          1          1      0.987          1 
  19   rs562044198    0.08398    0.08398          1          1          1          1      0.987          1 
  19     rs2230207    0.08398    0.08398          1          1          1          1      0.987          1 
  19    rs11569448    0.08398    0.08398          1          1          1          1      0.987          1 
  19    rs11569446    0.08398    0.08398          1          1          1          1      0.987          1 
  19    rs60747136    0.08398    0.08398          1          1          1          1      0.987          1 
  19    rs61741669    0.08403    0.08403          1          1          1          1      0.987          1 
  19   rs369267815    0.08437    0.08437          1          1          1          1      0.987          1 
  19     rs8113073    0.08437    0.08437          1          1          1          1      0.987          1 
  19   rs137939834    0.08458    0.08458          1          1          1          1      0.987          1 
  19   rs578235561    0.08468    0.08468          1          1          1          1      0.987          1 
  19   rs141891210     0.0847     0.0847          1          1          1          1      0.987          1 
  19   rs534245337    0.08472    0.08472          1          1          1          1      0.987          1 
  19    rs77571385    0.08472    0.08472          1          1          1          1      0.987          1 
  19   rs112938203    0.08475    0.08475          1          1          1          1      0.987          1 
  19   rs113466717    0.08476    0.08476          1          1          1          1      0.987          1 
  19   rs111611035    0.08476    0.08476          1          1          1          1      0.987          1 
  19     rs3055535    0.08481    0.08481          1          1          1          1      0.987          1 
  19      rs428020     0.0849     0.0849          1          1          1          1      0.987          1 
  19   rs143826012    0.08506    0.08506          1          1          1          1      0.987          1 
  19   rs116329458    0.08506    0.08506          1          1          1          1      0.987          1 
  19   rs112880261    0.08506    0.08506          1          1          1          1      0.987          1 
  19     rs4804655    0.08513    0.08513          1          1          1          1      0.987          1 
  19     rs4804657    0.08513    0.08513          1          1          1          1      0.987          1 
  19    rs34776772    0.08515    0.08515          1          1          1          1      0.987          1 
  19    rs17159572    0.08516    0.08516          1          1          1          1      0.987          1 
  19   rs149536835    0.08517    0.08517          1          1          1          1      0.987          1 
  19     rs2227261    0.08517    0.08517          1          1          1          1      0.987          1 
  19    rs67583592    0.08547    0.08547          1          1          1          1      0.987          1 
  19     rs7248921    0.08556    0.08556          1          1          1          1      0.987          1 
  19     rs7256646    0.08569    0.08569          1          1          1          1      0.987          1 
  19    rs10402748    0.08582    0.08582          1          1          1          1      0.987          1 
  19     rs7246654    0.08584    0.08584          1          1          1          1      0.987          1 
  19    rs56780324    0.08584    0.08584          1          1          1          1      0.987          1 
  19    rs62113418    0.08586    0.08586          1          1          1          1      0.987          1 
  19    rs60305400    0.08586    0.08586          1          1          1          1      0.987          1 
  19    rs62113419    0.08586    0.08586          1          1          1          1      0.987          1 
  19   rs202242140    0.08586    0.08586          1          1          1          1      0.987          1 
  19     rs4134856    0.08586    0.08586          1          1          1          1      0.987          1 
  19    rs56659558    0.08586    0.08586          1          1          1          1      0.987          1 
  19    rs73924408    0.08586    0.08586          1          1          1          1      0.987          1 
  19   rs114359914    0.08586    0.08586          1          1          1          1      0.987          1 
  19    rs73924410    0.08586    0.08586          1          1          1          1      0.987          1 
  19    rs73924412    0.08586    0.08586          1          1          1          1      0.987          1 
  19    rs73924413    0.08586    0.08586          1          1          1          1      0.987          1 
  19    rs75441356    0.08586    0.08586          1          1          1          1      0.987          1 
  19    rs78950768    0.08586    0.08586          1          1          1          1      0.987          1 
  19   rs139517792    0.08586    0.08586          1          1          1          1      0.987          1 
  19   rs191732900    0.08586    0.08586          1          1          1          1      0.987          1 
  19     rs1808563    0.08595    0.08595          1          1          1          1      0.987          1 
  19    rs74809330    0.08598    0.08598          1          1          1          1      0.987          1 
  19    rs73539613    0.08598    0.08598          1          1          1          1      0.987          1 
  19    rs61064939    0.08598    0.08598          1          1          1          1      0.987          1 
  19   rs115502682    0.08604    0.08604          1          1          1          1      0.987          1 
  19    rs61738474    0.08604    0.08604          1          1          1          1      0.987          1 
  19   rs115192981    0.08604    0.08604          1          1          1          1      0.987          1 
  19   rs142281488    0.08604    0.08604          1          1          1          1      0.987          1 
  19    rs71174929    0.08617    0.08617          1          1          1          1      0.987          1 
  19   rs538283084    0.08624    0.08624          1          1          1          1      0.987          1 
  19    rs66529260    0.08625    0.08625          1          1          1          1      0.987          1 
  19      rs661825    0.08625    0.08625          1          1          1          1      0.987          1 
  19      rs496380    0.08625    0.08625          1          1          1          1      0.987          1 
  19      rs557596    0.08625    0.08625          1          1          1          1      0.987          1 
  19    rs11569393    0.08653    0.08653          1          1          1          1      0.987          1 
  19     rs2118706     0.0866     0.0866          1          1          1          1      0.987          1 
  19   rs144397154     0.0867     0.0867          1          1          1          1      0.987          1 
  19   rs147110014     0.0867     0.0867          1          1          1          1      0.987          1 
  19     rs8104528    0.08678    0.08678          1          1          1          1      0.987          1 
  19    rs11666268    0.08689    0.08689          1          1          1          1      0.987          1 
  19    rs35101205    0.08689    0.08689          1          1          1          1      0.987          1 
  19    rs35427227    0.08689    0.08689          1          1          1          1      0.987          1 
  19    rs76606052    0.08708    0.08708          1          1          1          1      0.987          1 
  19   rs114107206    0.08717    0.08717          1          1          1          1      0.987          1 
  19   rs115269722    0.08717    0.08717          1          1          1          1      0.987          1 
  19     rs2161523    0.08719    0.08719          1          1          1          1      0.987          1 
  19     rs6511182    0.08722    0.08722          1          1          1          1      0.987          1 
  19     rs1561405    0.08722    0.08722          1          1          1          1      0.987          1 
  19     rs2967720    0.08722    0.08722          1          1          1          1      0.987          1 
  19     rs3787054    0.08724    0.08724          1          1          1          1      0.987          1 
  19     rs7257062    0.08726    0.08726          1          1          1          1      0.987          1 
  19    rs35390907     0.0874     0.0874          1          1          1          1      0.987          1 
  19   rs146233321    0.08742    0.08742          1          1          1          1      0.987          1 
  19    rs35881440    0.08765    0.08765          1          1          1          1      0.987          1 
  19     rs7252764    0.08785    0.08785          1          1          1          1      0.987          1 
  19   rs199807139    0.08788    0.08788          1          1          1          1      0.987          1 
  19   rs200240432    0.08788    0.08788          1          1          1          1      0.987          1 
  19    rs78070574    0.08794    0.08794          1          1          1          1      0.987          1 
  19   rs374698954    0.08809    0.08809          1          1          1          1      0.987          1 
  19    rs58335327    0.08815    0.08815          1          1          1          1      0.987          1 
  19    rs73924359    0.08824    0.08824          1          1          1          1      0.987          1 
  19    rs56837513    0.08846    0.08846          1          1          1          1      0.987          1 
  19    rs61677360    0.08859    0.08859          1          1          1          1      0.987          1 
  19     rs2432110    0.08869    0.08869          1          1          1          1      0.987          1 
  19    rs10420313    0.08873    0.08873          1          1          1          1      0.987          1 
  19     rs2918302    0.08875    0.08875          1          1          1          1      0.987          1 
  19     rs2967684    0.08875    0.08875          1          1          1          1      0.987          1 
  19     rs2918301    0.08875    0.08875          1          1          1          1      0.987          1 
  19     rs2967685    0.08875    0.08875          1          1          1          1      0.987          1 
  19    rs11670067    0.08875    0.08875          1          1          1          1      0.987          1 
  19    rs61154119    0.08875    0.08875          1          1          1          1      0.987          1 
  19   rs140154668    0.08875    0.08875          1          1          1          1      0.987          1 
  19   rs111065633    0.08875    0.08875          1          1          1          1      0.987          1 
  19   rs145300825    0.08875    0.08875          1          1          1          1      0.987          1 
  19   rs140153525    0.08875    0.08875          1          1          1          1      0.987          1 
  19     rs2918306    0.08875    0.08875          1          1          1          1      0.987          1 
  19     rs2967673    0.08875    0.08875          1          1          1          1      0.987          1 
  19     rs1473280    0.08875    0.08875          1          1          1          1      0.987          1 
  19     rs1473281    0.08875    0.08875          1          1          1          1      0.987          1 
  19     rs2164983    0.08875    0.08875          1          1          1          1      0.987          1 
  19   rs146366338    0.08875    0.08875          1          1          1          1      0.987          1 
  19     rs2967675    0.08875    0.08875          1          1          1          1      0.987          1 
  19     rs2967676    0.08875    0.08875          1          1          1          1      0.987          1 
  19     rs2967677    0.08875    0.08875          1          1          1          1      0.987          1 
  19     rs2918307    0.08875    0.08875          1          1          1          1      0.987          1 
  19     rs2918308    0.08875    0.08875          1          1          1          1      0.987          1 
  19     rs2918309    0.08875    0.08875          1          1          1          1      0.987          1 
  19     rs7253377    0.08875    0.08875          1          1          1          1      0.987          1 
  19    rs74779691    0.08881    0.08881          1          1          1          1      0.987          1 
  19    rs10418534    0.08894    0.08894          1          1          1          1      0.987          1 
  19    rs12611381    0.08906    0.08906          1          1          1          1      0.987          1 
  19    rs35237501    0.08949    0.08949          1          1          1          1      0.987          1 
  19   rs113255096    0.08951    0.08951          1          1          1          1      0.987          1 
  19    rs73559835    0.08951    0.08951          1          1          1          1      0.987          1 
  19     rs8105909    0.08951    0.08951          1          1          1          1      0.987          1 
  19     rs8104835    0.08951    0.08951          1          1          1          1      0.987          1 
  19    rs56367248    0.08953    0.08953          1          1          1          1      0.987          1 
  19    rs10424498    0.08972    0.08972          1          1          1          1      0.987          1 
  19    rs28502541    0.08972    0.08972          1          1          1          1      0.987          1 
  19    rs73922198    0.08994    0.08994          1          1          1          1      0.987          1 
  19   rs539252230    0.08994    0.08994          1          1          1          1      0.987          1 
  19     rs7508271    0.08994    0.08994          1          1          1          1      0.987          1 
  19      rs344592    0.08994    0.08994          1          1          1          1      0.987          1 
  19   rs112722258       0.09       0.09          1          1          1          1      0.987          1 
  19     rs4566305    0.09006    0.09006          1          1          1          1      0.987          1 
  19   rs563371070    0.09007    0.09007          1          1          1          1      0.987          1 
  19    rs10408682    0.09025    0.09025          1          1          1          1      0.987          1 
  19    rs74180135    0.09035    0.09035          1          1          1          1      0.987          1 
  19    rs60775215    0.09049    0.09049          1          1          1          1      0.987          1 
  19   rs113836633    0.09049    0.09049          1          1          1          1      0.987          1 
  19     rs3865461    0.09054    0.09054          1          1          1          1      0.987          1 
  19     rs2918317    0.09059    0.09059          1          1          1          1      0.987          1 
  19     rs2967717    0.09059    0.09059          1          1          1          1      0.987          1 
  19     rs2967716    0.09059    0.09059          1          1          1          1      0.987          1 
  19     rs2967715    0.09059    0.09059          1          1          1          1      0.987          1 
  19    rs11669559     0.0906     0.0906          1          1          1          1      0.987          1 
  19    rs10402800    0.09074    0.09074          1          1          1          1      0.987          1 
  19    rs10422490    0.09078    0.09078          1          1          1          1      0.987          1 
  19    rs35104507    0.09101    0.09101          1          1          1          1      0.987          1 
  19   rs200702132    0.09105    0.09105          1          1          1          1      0.987          1 
  19   rs116794036    0.09112    0.09112          1          1          1          1      0.987          1 
  19     rs3916080    0.09112    0.09112          1          1          1          1      0.987          1 
  19    rs11668191    0.09112    0.09112          1          1          1          1      0.987          1 
  19   rs111261114    0.09112    0.09112          1          1          1          1      0.987          1 
  19   rs112972206    0.09125    0.09125          1          1          1          1      0.987          1 
  19     rs2241392    0.09138    0.09138          1          1          1          1      0.987          1 
  19   rs114021084    0.09138    0.09138          1          1          1          1      0.987          1 
  19     rs9676367    0.09146    0.09146          1          1          1          1      0.987          1 
  19   rs587600872    0.09151    0.09151          1          1          1          1      0.987          1 
  19    rs10411808    0.09166    0.09166          1          1          1          1      0.987          1 
  19      rs344634    0.09174    0.09174          1          1          1          1      0.987          1 
  19    rs10412438    0.09175    0.09175          1          1          1          1      0.987          1 
  19    rs10421395    0.09187    0.09187          1          1          1          1      0.987          1 
  19    rs10426231    0.09187    0.09187          1          1          1          1      0.987          1 
  19   rs112959873    0.09199    0.09199          1          1          1          1      0.987          1 
  19   rs186090279    0.09199    0.09199          1          1          1          1      0.987          1 
  19   rs140198063    0.09199    0.09199          1          1          1          1      0.987          1 
  19    rs58124313    0.09199    0.09199          1          1          1          1      0.987          1 
  19    rs57529249    0.09199    0.09199          1          1          1          1      0.987          1 
  19    rs62106624    0.09199    0.09199          1          1          1          1      0.987          1 
  19   rs112648928    0.09199    0.09199          1          1          1          1      0.987          1 
  19   rs115817862    0.09199    0.09199          1          1          1          1      0.987          1 
  19    rs60643382    0.09199    0.09199          1          1          1          1      0.987          1 
  19     rs8108629    0.09199    0.09199          1          1          1          1      0.987          1 
  19   rs149357173    0.09199    0.09199          1          1          1          1      0.987          1 
  19    rs62106643    0.09199    0.09199          1          1          1          1      0.987          1 
  19    rs62106645    0.09199    0.09199          1          1          1          1      0.987          1 
  19    rs62106648    0.09199    0.09199          1          1          1          1      0.987          1 
  19   rs117177436    0.09199    0.09199          1          1          1          1      0.987          1 
  19     rs2860168    0.09199    0.09199          1          1          1          1      0.987          1 
  19     rs2569401    0.09215    0.09215          1          1          1          1      0.987          1 
  19   rs202093969    0.09216    0.09216          1          1          1          1      0.987          1 
  19    rs16978945     0.0922     0.0922          1          1          1          1      0.987          1 
  19     rs3097356    0.09242    0.09242          1          1          1          1      0.987          1 
  19     rs8108266    0.09255    0.09255          1          1          1          1      0.987          1 
  19     rs7254240    0.09277    0.09277          1          1          1          1      0.987          1 
  19   rs537115789    0.09299    0.09299          1          1          1          1      0.987          1 
  19   rs112827254    0.09332    0.09332          1          1          1          1      0.987          1 
  19    rs79188675    0.09334    0.09334          1          1          1          1      0.987          1 
  19    rs35973501    0.09338    0.09338          1          1          1          1      0.987          1 
  19    rs10404710    0.09352    0.09352          1          1          1          1      0.987          1 
  19    rs12979709    0.09355    0.09355          1          1          1          1      0.987          1 
  19   rs200792103    0.09355    0.09355          1          1          1          1      0.987          1 
  19   rs115457696    0.09355    0.09355          1          1          1          1      0.987          1 
  19   rs142152976    0.09359    0.09359          1          1          1          1      0.987          1 
  19   rs564048609     0.0936     0.0936          1          1          1          1      0.987          1 
  19    rs75984429    0.09373    0.09373          1          1          1          1      0.987          1 
  19    rs10406220     0.0938     0.0938          1          1          1          1      0.987          1 
  19    rs17159858    0.09397    0.09397          1          1          1          1      0.987          1 
  19     rs3760776    0.09403    0.09403          1          1          1          1      0.987          1 
  19    rs60970422     0.0941     0.0941          1          1          1          1      0.987          1 
  19    rs10421948     0.0941     0.0941          1          1          1          1      0.987          1 
  19   rs112747118     0.0941     0.0941          1          1          1          1      0.987          1 
  19    rs62125170    0.09432    0.09432          1          1          1          1      0.987          1 
  19   rs530902577    0.09438    0.09438          1          1          1          1      0.987          1 
  19    rs12459293    0.09438    0.09438          1          1          1          1      0.987          1 
  19    rs12459776    0.09438    0.09438          1          1          1          1      0.987          1 
  19   rs150447916    0.09438    0.09438          1          1          1          1      0.987          1 
  19   rs114590470    0.09438    0.09438          1          1          1          1      0.987          1 
  19   rs550709403    0.09438    0.09438          1          1          1          1      0.987          1 
  19   rs556473991    0.09438    0.09438          1          1          1          1      0.987          1 
  19      rs348340    0.09444    0.09444          1          1          1          1      0.987          1 
  19   rs115735420    0.09445    0.09445          1          1          1          1      0.987          1 
  19   rs115014050    0.09445    0.09445          1          1          1          1      0.987          1 
  19   rs112210799    0.09445    0.09445          1          1          1          1      0.987          1 
  19   rs149118980    0.09445    0.09445          1          1          1          1      0.987          1 
  19   rs113566841    0.09445    0.09445          1          1          1          1      0.987          1 
  19     rs2607126    0.09452    0.09452          1          1          1          1      0.987          1 
  19      rs673320    0.09452    0.09452          1          1          1          1      0.987          1 
  19    rs11333815    0.09452    0.09452          1          1          1          1      0.987          1 
  19     rs7247509    0.09452    0.09452          1          1          1          1      0.987          1 
  19    rs72997027    0.09453    0.09453          1          1          1          1      0.987          1 
  19     rs8109332    0.09453    0.09453          1          1          1          1      0.987          1 
  19    rs35020672    0.09455    0.09455          1          1          1          1      0.987          1 
  19   rs114336217    0.09461    0.09461          1          1          1          1      0.987          1 
  19      rs514098    0.09467    0.09467          1          1          1          1      0.987          1 
  19      rs510403    0.09467    0.09467          1          1          1          1      0.987          1 
  19      rs564745    0.09467    0.09467          1          1          1          1      0.987          1 
  19    rs13382158    0.09471    0.09471          1          1          1          1      0.987          1 
  19      rs332426    0.09474    0.09474          1          1          1          1      0.987          1 
  19    rs76411198    0.09489    0.09489          1          1          1          1      0.987          1 
  19    rs10421603    0.09489    0.09489          1          1          1          1      0.987          1 
  19   rs558549170    0.09489    0.09489          1          1          1          1      0.987          1 
  19      rs441751    0.09496    0.09496          1          1          1          1      0.987          1 
  19    rs66805379    0.09518    0.09518          1          1          1          1      0.987          1 
  19      rs332425    0.09531    0.09531          1          1          1          1      0.987          1 
  19    rs59384601    0.09549    0.09549          1          1          1          1      0.987          1 
  19   rs558432129    0.09551    0.09551          1          1          1          1      0.987          1 
  19     rs4804286    0.09552    0.09552          1          1          1          1      0.987          1 
  19   rs111790118     0.0956     0.0956          1          1          1          1      0.987          1 
  19   rs146480385     0.0956     0.0956          1          1          1          1      0.987          1 
  19    rs76276705     0.0956     0.0956          1          1          1          1      0.987          1 
  19    rs78695519    0.09572    0.09572          1          1          1          1      0.987          1 
  19   rs550336615    0.09602    0.09602          1          1          1          1      0.987          1 
  19   rs549060946    0.09611    0.09611          1          1          1          1      0.987          1 
  19      rs954761    0.09636    0.09636          1          1          1          1      0.987          1 
  19     rs8108758    0.09658    0.09658          1          1          1          1      0.987          1 
  19    rs11879908    0.09658    0.09658          1          1          1          1      0.987          1 
  19   rs142845256    0.09658    0.09658          1          1          1          1      0.987          1 
  19    rs12979435    0.09658    0.09658          1          1          1          1      0.987          1 
  19    rs11301602    0.09658    0.09658          1          1          1          1      0.987          1 
  19     rs8106128    0.09658    0.09658          1          1          1          1      0.987          1 
  19    rs74174401    0.09658    0.09658          1          1          1          1      0.987          1 
  19    rs12461987    0.09658    0.09658          1          1          1          1      0.987          1 
  19     rs8103463    0.09658    0.09658          1          1          1          1      0.987          1 
  19    rs12462627    0.09658    0.09658          1          1          1          1      0.987          1 
  19     rs1494124    0.09658    0.09658          1          1          1          1      0.987          1 
  19     rs2172661    0.09658    0.09658          1          1          1          1      0.987          1 
  19    rs11260026    0.09671    0.09671          1          1          1          1      0.987          1 
  19    rs12971677    0.09671    0.09671          1          1          1          1      0.987          1 
  19     rs7250738    0.09671    0.09671          1          1          1          1      0.987          1 
  19    rs35757137    0.09697    0.09697          1          1          1          1      0.987          1 
  19   rs112275266    0.09699    0.09699          1          1          1          1      0.987          1 
  19     rs4807054    0.09705    0.09705          1          1          1          1      0.987          1 
  19   rs114300350    0.09712    0.09712          1          1          1          1      0.987          1 
  19   rs114927457    0.09712    0.09712          1          1          1          1      0.987          1 
  19      rs348367    0.09721    0.09721          1          1          1          1      0.987          1 
  19    rs72984363    0.09725    0.09725          1          1          1          1      0.987          1 
  19    rs10412845    0.09731    0.09731          1          1          1          1      0.987          1 
  19    rs10418327    0.09731    0.09731          1          1          1          1      0.987          1 
  19    rs11669819    0.09731    0.09731          1          1          1          1      0.987          1 
  19    rs10424521     0.0974     0.0974          1          1          1          1      0.987          1 
  19    rs58096320    0.09745    0.09745          1          1          1          1      0.987          1 
  19    rs61699527    0.09745    0.09745          1          1          1          1      0.987          1 
  19   rs571451882    0.09761    0.09761          1          1          1          1      0.987          1 
  19   rs375609046    0.09763    0.09763          1          1          1          1      0.987          1 
  19   rs112254571    0.09763    0.09763          1          1          1          1      0.987          1 
  19    rs10406487    0.09768    0.09768          1          1          1          1      0.987          1 
  19      rs529929    0.09776    0.09776          1          1          1          1      0.987          1 
  19      rs478755    0.09776    0.09776          1          1          1          1      0.987          1 
  19   rs143738237    0.09776    0.09776          1          1          1          1      0.987          1 
  19   rs144583511    0.09785    0.09785          1          1          1          1      0.987          1 
  19   rs114551987    0.09785    0.09785          1          1          1          1      0.987          1 
  19    rs59041779    0.09785    0.09785          1          1          1          1      0.987          1 
  19   rs116326422    0.09785    0.09785          1          1          1          1      0.987          1 
  19    rs34380919    0.09786    0.09786          1          1          1          1      0.987          1 
  19    rs34734821    0.09786    0.09786          1          1          1          1      0.987          1 
  19    rs78815175    0.09789    0.09789          1          1          1          1      0.987          1 
  19    rs12462305    0.09806    0.09806          1          1          1          1      0.987          1 
  19    rs58220924    0.09806    0.09806          1          1          1          1      0.987          1 
  19    rs73543057    0.09806    0.09806          1          1          1          1      0.987          1 
  19   rs114772352    0.09814    0.09814          1          1          1          1      0.987          1 
  19   rs139343055    0.09814    0.09814          1          1          1          1      0.987          1 
  19     rs8101232    0.09824    0.09824          1          1          1          1      0.987          1 
  19     rs8104876    0.09824    0.09824          1          1          1          1      0.987          1 
  19      rs339397    0.09825    0.09825          1          1          1          1      0.987          1 
  19   rs114831913    0.09832    0.09832          1          1          1          1      0.987          1 
  19   rs555823706    0.09832    0.09832          1          1          1          1      0.987          1 
  19     rs4804403    0.09838    0.09838          1          1          1          1      0.987          1 
  19   rs112975869    0.09848    0.09848          1          1          1          1      0.987          1 
  19   rs113883431    0.09848    0.09848          1          1          1          1      0.987          1 
  19    rs76094892    0.09848    0.09848          1          1          1          1      0.987          1 
  19    rs76605180    0.09848    0.09848          1          1          1          1      0.987          1 
  19   rs111560960    0.09848    0.09848          1          1          1          1      0.987          1 
  19    rs35382994    0.09848    0.09848          1          1          1          1      0.987          1 
  19   rs146989239    0.09849    0.09849          1          1          1          1      0.987          1 
  19   rs116642666    0.09868    0.09868          1          1          1          1      0.987          1 
  19    rs12979990    0.09906    0.09906          1          1          1          1      0.987          1 
  19    rs11669641    0.09908    0.09908          1          1          1          1      0.987          1 
  19    rs59099428    0.09918    0.09918          1          1          1          1      0.987          1 
  19     rs7250249    0.09918    0.09918          1          1          1          1      0.987          1 
  19     rs4536568     0.0992     0.0992          1          1          1          1      0.987          1 
  19     rs4637025     0.0992     0.0992          1          1          1          1      0.987          1 
  19    rs12327845     0.0992     0.0992          1          1          1          1      0.987          1 
  19    rs11260058     0.0992     0.0992          1          1          1          1      0.987          1 
  19     rs8112970     0.0992     0.0992          1          1          1          1      0.987          1 
  19    rs12974280     0.0992     0.0992          1          1          1          1      0.987          1 
  19    rs11671061     0.0992     0.0992          1          1          1          1      0.987          1 
  19    rs11666450     0.0992     0.0992          1          1          1          1      0.987          1 
  19    rs80029479     0.0992     0.0992          1          1          1          1      0.987          1 
  19     rs8104770    0.09932    0.09932          1          1          1          1      0.987          1 
  19   rs145236508    0.09932    0.09932          1          1          1          1      0.987          1 
  19   rs116428072    0.09948    0.09948          1          1          1          1      0.987          1 
  19   rs114905928    0.09948    0.09948          1          1          1          1      0.987          1 
  19   rs114912939    0.09948    0.09948          1          1          1          1      0.987          1 
  19     rs8103554    0.09953    0.09953          1          1          1          1      0.987          1 
  19    rs10407295    0.09957    0.09957          1          1          1          1      0.987          1 
  19    rs10409306    0.09957    0.09957          1          1          1          1      0.987          1 
  19    rs10407932    0.09957    0.09957          1          1          1          1      0.987          1 
  19   rs562273920    0.09975    0.09975          1          1          1          1      0.987          1 
  19    rs10424879    0.09977    0.09977          1          1          1          1      0.987          1 
  19    rs10418566    0.09977    0.09977          1          1          1          1      0.987          1 
  19   rs368761130    0.09992    0.09992          1          1          1          1      0.987          1 
  19    rs58510880        0.1        0.1          1          1          1          1      0.987          1 
  19   rs562986660     0.1002     0.1002          1          1          1          1      0.987          1 
  19   rs141575953     0.1002     0.1002          1          1          1          1      0.987          1 
  19   rs534044461     0.1002     0.1002          1          1          1          1      0.987          1 
  19    rs73490639     0.1002     0.1002          1          1          1          1      0.987          1 
  19    rs73490644     0.1002     0.1002          1          1          1          1      0.987          1 
  19      rs685034     0.1007     0.1007          1          1          1          1      0.987          1 
  19    rs10411055     0.1008     0.1008          1          1          1          1      0.987          1 
  19   rs115167107     0.1011     0.1011          1          1          1          1      0.987          1 
  19   rs115883804     0.1011     0.1011          1          1          1          1      0.987          1 
  19   rs143069386     0.1011     0.1011          1          1          1          1      0.987          1 
  19    rs76641139     0.1011     0.1011          1          1          1          1      0.987          1 
  19   rs567823831     0.1011     0.1011          1          1          1          1      0.987          1 
  19     rs7253795     0.1012     0.1012          1          1          1          1      0.987          1 
  19     rs7249317     0.1012     0.1012          1          1          1          1      0.987          1 
  19     rs7254172     0.1012     0.1012          1          1          1          1      0.987          1 
  19   rs111623945     0.1012     0.1012          1          1          1          1      0.987          1 
  19   rs199544150     0.1013     0.1013          1          1          1          1      0.987          1 
  19    rs11569398     0.1013     0.1013          1          1          1          1      0.987          1 
  19    rs11569396     0.1013     0.1013          1          1          1          1      0.987          1 
  19    rs62117478     0.1014     0.1014          1          1          1          1      0.987          1 
  19    rs79190062     0.1017     0.1017          1          1          1          1      0.987          1 
  19    rs76782992     0.1017     0.1017          1          1          1          1      0.987          1 
  19    rs10403518      0.102      0.102          1          1          1          1      0.987          1 
  19      rs598236      0.102      0.102          1          1          1          1      0.987          1 
  19     rs8103560      0.102      0.102          1          1          1          1      0.987          1 
  19     rs7246925      0.102      0.102          1          1          1          1      0.987          1 
  19      rs478239      0.102      0.102          1          1          1          1      0.987          1 
  19     rs1110621      0.102      0.102          1          1          1          1      0.987          1 
  19     rs3795010      0.102      0.102          1          1          1          1      0.987          1 
  19    rs11298163      0.102      0.102          1          1          1          1      0.987          1 
  19    rs35989251      0.102      0.102          1          1          1          1      0.987          1 
  19     rs8107977      0.102      0.102          1          1          1          1      0.987          1 
  19    rs10418205      0.102      0.102          1          1          1          1      0.987          1 
  19     rs8108892      0.102      0.102          1          1          1          1      0.987          1 
  19   rs142282913     0.1021     0.1021          1          1          1          1      0.987          1 
  19      rs494642     0.1021     0.1021          1          1          1          1      0.987          1 
  19   rs531256385     0.1021     0.1021          1          1          1          1      0.987          1 
  19    rs56229793     0.1022     0.1022          1          1          1          1      0.987          1 
  19   rs149227041     0.1023     0.1023          1          1          1          1      0.987          1 
  19   rs144841056     0.1024     0.1024          1          1          1          1      0.987          1 
  19   rs184186647     0.1024     0.1024          1          1          1          1      0.987          1 
  19   rs144566775     0.1024     0.1024          1          1          1          1      0.987          1 
  19   rs115839971     0.1027     0.1027          1          1          1          1      0.987          1 
  19    rs34124566     0.1029     0.1029          1          1          1          1      0.987          1 
  19    rs73491614      0.103      0.103          1          1          1          1      0.987          1 
  19    rs73550775      0.103      0.103          1          1          1          1      0.987          1 
  19   rs115515588     0.1031     0.1031          1          1          1          1      0.987          1 
  19   rs116362433     0.1031     0.1031          1          1          1          1      0.987          1 
  19    rs75228027     0.1031     0.1031          1          1          1          1      0.987          1 
  19   rs191354398     0.1031     0.1031          1          1          1          1      0.987          1 
  19   rs116785610     0.1031     0.1031          1          1          1          1      0.987          1 
  19   rs115321934     0.1031     0.1031          1          1          1          1      0.987          1 
  19   rs116565827     0.1031     0.1031          1          1          1          1      0.987          1 
  19   rs201284176     0.1031     0.1031          1          1          1          1      0.987          1 
  19   rs114426250     0.1031     0.1031          1          1          1          1      0.987          1 
  19   rs115581057     0.1031     0.1031          1          1          1          1      0.987          1 
  19      rs731773     0.1031     0.1031          1          1          1          1      0.987          1 
  19    rs71942694     0.1031     0.1031          1          1          1          1      0.987          1 
  19     rs2302222     0.1031     0.1031          1          1          1          1      0.987          1 
  19    rs12984893     0.1031     0.1031          1          1          1          1      0.987          1 
  19    rs12974931     0.1031     0.1031          1          1          1          1      0.987          1 
  19    rs12462074     0.1032     0.1032          1          1          1          1      0.987          1 
  19    rs73490752     0.1032     0.1032          1          1          1          1      0.987          1 
  19    rs73490755     0.1032     0.1032          1          1          1          1      0.987          1 
  19    rs73490756     0.1032     0.1032          1          1          1          1      0.987          1 
  19    rs28532116     0.1032     0.1032          1          1          1          1      0.987          1 
  19   rs201259088     0.1032     0.1032          1          1          1          1      0.987          1 
  19   rs111481125     0.1036     0.1036          1          1          1          1      0.987          1 
  19    rs74897580     0.1037     0.1037          1          1          1          1      0.987          1 
  19     rs4804282     0.1038     0.1038          1          1          1          1      0.987          1 
  19   rs186450569     0.1038     0.1038          1          1          1          1      0.987          1 
  19   rs148381379     0.1039     0.1039          1          1          1          1      0.987          1 
  19     rs2967709      0.104      0.104          1          1          1          1      0.987          1 
  19      rs425514     0.1041     0.1041          1          1          1          1      0.987          1 
  19    rs73490712     0.1042     0.1042          1          1          1          1      0.987          1 
  19   rs112187716     0.1042     0.1042          1          1          1          1      0.987          1 
  19   rs112476482     0.1043     0.1043          1          1          1          1      0.987          1 
  19   rs113884244     0.1043     0.1043          1          1          1          1      0.987          1 
  19      rs349090     0.1045     0.1045          1          1          1          1      0.987          1 
  19   rs143340662     0.1049     0.1049          1          1          1          1      0.987          1 
  19    rs73922406      0.105      0.105          1          1          1          1      0.987          1 
  19   rs587774965     0.1052     0.1052          1          1          1          1      0.987          1 
  19   rs201342740     0.1052     0.1052          1          1          1          1      0.987          1 
  19   rs147713220     0.1053     0.1053          1          1          1          1      0.987          1 
  19    rs34092548     0.1054     0.1054          1          1          1          1      0.987          1 
  19     rs4804284     0.1054     0.1054          1          1          1          1      0.987          1 
  19    rs10424311     0.1054     0.1054          1          1          1          1      0.987          1 
  19   rs151155178     0.1057     0.1057          1          1          1          1      0.987          1 
  19   rs138639985     0.1057     0.1057          1          1          1          1      0.987          1 
  19    rs59420882     0.1058     0.1058          1          1          1          1      0.987          1 
  19       rs36246     0.1059     0.1059          1          1          1          1      0.987          1 
  19   rs113198155      0.106      0.106          1          1          1          1      0.987          1 
  19    rs57585829      0.106      0.106          1          1          1          1      0.987          1 
  19    rs35639485      0.106      0.106          1          1          1          1      0.987          1 
  19    rs66809934     0.1061     0.1061          1          1          1          1      0.987          1 
  19    rs67145602     0.1063     0.1063          1          1          1          1      0.987          1 
  19    rs77680407     0.1064     0.1064          1          1          1          1      0.987          1 
  19   rs138737657     0.1064     0.1064          1          1          1          1      0.987          1 
  19     rs7508668     0.1064     0.1064          1          1          1          1      0.987          1 
  19   rs149201095     0.1064     0.1064          1          1          1          1      0.987          1 
  19   rs116287023     0.1066     0.1066          1          1          1          1      0.987          1 
  19   rs112232890     0.1068     0.1068          1          1          1          1      0.987          1 
  19    rs79314920     0.1068     0.1068          1          1          1          1      0.987          1 
  19    rs10416737     0.1069     0.1069          1          1          1          1      0.987          1 
  19   rs143725937     0.1069     0.1069          1          1          1          1      0.987          1 
  19   rs141513081     0.1069     0.1069          1          1          1          1      0.987          1 
  19    rs60407671     0.1069     0.1069          1          1          1          1      0.987          1 
  19     rs6510897     0.1069     0.1069          1          1          1          1      0.987          1 
  19    rs73503015     0.1069     0.1069          1          1          1          1      0.987          1 
  19    rs73503016     0.1069     0.1069          1          1          1          1      0.987          1 
  19    rs59799745      0.107      0.107          1          1          1          1      0.987          1 
  19    rs60636658      0.107      0.107          1          1          1          1      0.987          1 
  19    rs10401812      0.107      0.107          1          1          1          1      0.987          1 
  19    rs11404027     0.1072     0.1072          1          1          1          1      0.987          1 
  19   rs527814836     0.1073     0.1073          1          1          1          1      0.987          1 
  19    rs73550767     0.1073     0.1073          1          1          1          1      0.987          1 
  19    rs61735544     0.1073     0.1073          1          1          1          1      0.987          1 
  19     rs7253442     0.1077     0.1077          1          1          1          1      0.987          1 
  19   rs114220111     0.1077     0.1077          1          1          1          1      0.987          1 
  19      rs478430     0.1077     0.1077          1          1          1          1      0.987          1 
  19    rs73498772     0.1078     0.1078          1          1          1          1      0.987          1 
  19    rs78717162     0.1079     0.1079          1          1          1          1      0.987          1 
  19    rs79678642     0.1079     0.1079          1          1          1          1      0.987          1 
  19     rs6510869     0.1079     0.1079          1          1          1          1      0.987          1 
  19    rs79256079      0.108      0.108          1          1          1          1      0.987          1 
  19     rs4804299     0.1081     0.1081          1          1          1          1      0.987          1 
  19   rs151042608     0.1081     0.1081          1          1          1          1      0.987          1 
  19   rs149961765     0.1081     0.1081          1          1          1          1      0.987          1 
  19   rs115992487     0.1081     0.1081          1          1          1          1      0.987          1 
  19   rs114731788     0.1081     0.1081          1          1          1          1      0.987          1 
  19    rs12151307     0.1082     0.1082          1          1          1          1      0.987          1 
  19   rs115375098     0.1082     0.1082          1          1          1          1      0.987          1 
  19    rs35800262     0.1082     0.1082          1          1          1          1      0.987          1 
  19    rs12985470     0.1082     0.1082          1          1          1          1      0.987          1 
  19     rs1494123     0.1087     0.1087          1          1          1          1      0.987          1 
  19    rs79349293     0.1087     0.1087          1          1          1          1      0.987          1 
  19   rs112501578     0.1087     0.1087          1          1          1          1      0.987          1 
  19   rs138598198     0.1087     0.1087          1          1          1          1      0.987          1 
  19   rs548109917     0.1088     0.1088          1          1          1          1      0.987          1 
  19    rs10416039      0.109      0.109          1          1          1          1      0.987          1 
  19    rs10407838      0.109      0.109          1          1          1          1      0.987          1 
  19     rs7252938      0.109      0.109          1          1          1          1      0.987          1 
  19   rs141658386      0.109      0.109          1          1          1          1      0.987          1 
  19    rs60984717     0.1091     0.1091          1          1          1          1      0.987          1 
  19    rs11672913     0.1091     0.1091          1          1          1          1      0.987          1 
  19   rs374246306     0.1091     0.1091          1          1          1          1      0.987          1 
  19    rs10574751     0.1092     0.1092          1          1          1          1      0.987          1 
  19     rs1645799     0.1092     0.1092          1          1          1          1      0.987          1 
  19   rs114424868     0.1092     0.1092          1          1          1          1      0.987          1 
  19   rs115476330     0.1092     0.1092          1          1          1          1      0.987          1 
  19   rs116049537     0.1092     0.1092          1          1          1          1      0.987          1 
  19      rs688348     0.1092     0.1092          1          1          1          1      0.987          1 
  19      rs581698     0.1092     0.1092          1          1          1          1      0.987          1 
  19    rs59683794     0.1092     0.1092          1          1          1          1      0.987          1 
  19   rs112108346     0.1094     0.1094          1          1          1          1      0.987          1 
  19    rs11880979     0.1094     0.1094          1          1          1          1      0.987          1 
  19   rs147779689     0.1095     0.1095          1          1          1          1      0.987          1 
  19   rs141309403     0.1095     0.1095          1          1          1          1      0.987          1 
  19   rs116823342     0.1095     0.1095          1          1          1          1      0.987          1 
  19   rs200314328     0.1095     0.1095          1          1          1          1      0.987          1 
  19   rs138935258     0.1095     0.1095          1          1          1          1      0.987          1 
  19   rs111394911     0.1096     0.1096          1          1          1          1      0.987          1 
  19   rs114900627     0.1098     0.1098          1          1          1          1      0.987          1 
  19     rs8101047     0.1098     0.1098          1          1          1          1      0.987          1 
  19     rs4533396     0.1098     0.1098          1          1          1          1      0.987          1 
  19   rs150599717     0.1103     0.1103          1          1          1          1      0.987          1 
  19    rs35255991     0.1104     0.1104          1          1          1          1      0.987          1 
  19      rs890856     0.1104     0.1104          1          1          1          1      0.987          1 
  19    rs12151140     0.1104     0.1104          1          1          1          1      0.987          1 
  19      rs344633     0.1106     0.1106          1          1          1          1      0.987          1 
  19      rs173174     0.1106     0.1106          1          1          1          1      0.987          1 
  19    rs10424262     0.1106     0.1106          1          1          1          1      0.987          1 
  19   rs148523554     0.1107     0.1107          1          1          1          1      0.987          1 
  19      rs348355     0.1107     0.1107          1          1          1          1      0.987          1 
  19     rs3844450     0.1107     0.1107          1          1          1          1      0.987          1 
  19    rs73920723     0.1107     0.1107          1          1          1          1      0.987          1 
  19     rs8100375     0.1107     0.1107          1          1          1          1      0.987          1 
  19    rs73920726     0.1107     0.1107          1          1          1          1      0.987          1 
  19    rs73920727     0.1107     0.1107          1          1          1          1      0.987          1 
  19    rs17264395     0.1107     0.1107          1          1          1          1      0.987          1 
  19     rs7253197     0.1107     0.1107          1          1          1          1      0.987          1 
  19   rs147905407     0.1107     0.1107          1          1          1          1      0.987          1 
  19    rs56253013     0.1107     0.1107          1          1          1          1      0.987          1 
  19    rs76144183     0.1107     0.1107          1          1          1          1      0.987          1 
  19    rs77363050     0.1107     0.1107          1          1          1          1      0.987          1 
  19    rs73920753     0.1107     0.1107          1          1          1          1      0.987          1 
  19    rs73920755     0.1107     0.1107          1          1          1          1      0.987          1 
  19    rs73920756     0.1107     0.1107          1          1          1          1      0.987          1 
  19   rs114860328     0.1107     0.1107          1          1          1          1      0.987          1 
  19    rs73920762     0.1107     0.1107          1          1          1          1      0.987          1 
  19    rs59385074     0.1107     0.1107          1          1          1          1      0.987          1 
  19    rs73920764     0.1107     0.1107          1          1          1          1      0.987          1 
  19    rs73920765     0.1107     0.1107          1          1          1          1      0.987          1 
  19    rs58703238     0.1107     0.1107          1          1          1          1      0.987          1 
  19    rs73920770     0.1107     0.1107          1          1          1          1      0.987          1 
  19    rs60202069     0.1107     0.1107          1          1          1          1      0.987          1 
  19    rs73920784     0.1107     0.1107          1          1          1          1      0.987          1 
  19     rs7252150     0.1108     0.1108          1          1          1          1      0.987          1 
  19   rs112630404     0.1108     0.1108          1          1          1          1      0.987          1 
  19    rs77017252     0.1108     0.1108          1          1          1          1      0.987          1 
  19   rs533605833     0.1108     0.1108          1          1          1          1      0.987          1 
  19    rs79674144     0.1108     0.1108          1          1          1          1      0.987          1 
  19    rs75950527     0.1108     0.1108          1          1          1          1      0.987          1 
  19   rs116336808     0.1108     0.1108          1          1          1          1      0.987          1 
  19   rs563517780     0.1108     0.1108          1          1          1          1      0.987          1 
  19    rs73505693     0.1109     0.1109          1          1          1          1      0.987          1 
  19    rs11878235     0.1109     0.1109          1          1          1          1      0.987          1 
  19    rs80028363     0.1109     0.1109          1          1          1          1      0.987          1 
  19   rs115800421     0.1109     0.1109          1          1          1          1      0.987          1 
  19   rs115319725     0.1109     0.1109          1          1          1          1      0.987          1 
  19   rs147289416     0.1109     0.1109          1          1          1          1      0.987          1 
  19   rs116560426     0.1109     0.1109          1          1          1          1      0.987          1 
  19    rs28489666      0.111      0.111          1          1          1          1      0.987          1 
  19   rs527723289     0.1111     0.1111          1          1          1          1      0.987          1 
  19    rs57706581     0.1111     0.1111          1          1          1          1      0.987          1 
  19     rs4804056     0.1114     0.1114          1          1          1          1      0.987          1 
  19    rs12611310     0.1114     0.1114          1          1          1          1      0.987          1 
  19   rs116246092     0.1115     0.1115          1          1          1          1      0.987          1 
  19    rs34840054     0.1116     0.1116          1          1          1          1      0.987          1 
  19    rs73493613     0.1118     0.1118          1          1          1          1      0.987          1 
  19   rs113315365      0.112      0.112          1          1          1          1      0.987          1 
  19    rs35582446     0.1123     0.1123          1          1          1          1      0.987          1 
  19   rs137874001     0.1125     0.1125          1          1          1          1      0.987          1 
  19   rs143152443     0.1125     0.1125          1          1          1          1      0.987          1 
  19     rs8103611     0.1125     0.1125          1          1          1          1      0.987          1 
  19    rs34986624     0.1126     0.1126          1          1          1          1      0.987          1 
  19    rs57274677     0.1127     0.1127          1          1          1          1      0.987          1 
  19   rs567377997     0.1127     0.1127          1          1          1          1      0.987          1 
  19   rs201804228     0.1127     0.1127          1          1          1          1      0.987          1 
  19   rs556473322     0.1128     0.1128          1          1          1          1      0.987          1 
  19   rs370444993     0.1129     0.1129          1          1          1          1      0.987          1 
  19    rs10421762      0.113      0.113          1          1          1          1      0.987          1 
  19    rs11882221      0.113      0.113          1          1          1          1      0.987          1 
  19    rs62121177     0.1133     0.1133          1          1          1          1      0.987          1 
  19    rs34377020     0.1133     0.1133          1          1          1          1      0.987          1 
  19   rs115294901     0.1133     0.1133          1          1          1          1      0.987          1 
  19     rs7247287     0.1133     0.1133          1          1          1          1      0.987          1 
  19   rs148411184     0.1133     0.1133          1          1          1          1      0.987          1 
  19   rs139321727     0.1133     0.1133          1          1          1          1      0.987          1 
  19    rs75527781     0.1133     0.1133          1          1          1          1      0.987          1 
  19   rs114764749     0.1133     0.1133          1          1          1          1      0.987          1 
  19   rs115112177     0.1133     0.1133          1          1          1          1      0.987          1 
  19     rs6603064     0.1135     0.1135          1          1          1          1      0.987          1 
  19   rs587773013     0.1135     0.1135          1          1          1          1      0.987          1 
  19    rs10406691     0.1136     0.1136          1          1          1          1      0.987          1 
  19     rs9329366     0.1136     0.1136          1          1          1          1      0.987          1 
  19     rs9329367     0.1136     0.1136          1          1          1          1      0.987          1 
  19   rs112678902     0.1136     0.1136          1          1          1          1      0.987          1 
  19   rs113758470     0.1136     0.1136          1          1          1          1      0.987          1 
  19    rs12151125      0.114      0.114          1          1          1          1      0.987          1 
  19    rs79504417     0.1142     0.1142          1          1          1          1      0.987          1 
  19     rs4804322     0.1143     0.1143          1          1          1          1      0.987          1 
  19   rs111740355     0.1143     0.1143          1          1          1          1      0.987          1 
  19   rs149272824     0.1145     0.1145          1          1          1          1      0.987          1 
  19     rs2016145     0.1147     0.1147          1          1          1          1      0.987          1 
  19   rs138633372     0.1147     0.1147          1          1          1          1      0.987          1 
  19    rs10408865     0.1147     0.1147          1          1          1          1      0.987          1 
  19     rs7259402     0.1149     0.1149          1          1          1          1      0.987          1 
  19   rs150442126     0.1149     0.1149          1          1          1          1      0.987          1 
  19   rs115630322     0.1149     0.1149          1          1          1          1      0.987          1 
  19   rs141909129     0.1149     0.1149          1          1          1          1      0.987          1 
  19    rs75161094     0.1149     0.1149          1          1          1          1      0.987          1 
  19   rs147855143     0.1149     0.1149          1          1          1          1      0.987          1 
  19   rs190829820     0.1149     0.1149          1          1          1          1      0.987          1 
  19    rs74176693      0.115      0.115          1          1          1          1      0.987          1 
  19    rs35297872     0.1151     0.1151          1          1          1          1      0.987          1 
  19   rs200440094     0.1153     0.1153          1          1          1          1      0.987          1 
  19    rs73552524     0.1153     0.1153          1          1          1          1      0.987          1 
  19    rs73496924     0.1154     0.1154          1          1          1          1      0.987          1 
  19   rs532967152     0.1154     0.1154          1          1          1          1      0.987          1 
  19   rs552214812     0.1154     0.1154          1          1          1          1      0.987          1 
  19    rs34970365     0.1156     0.1156          1          1          1          1      0.987          1 
  19    rs13306458     0.1156     0.1156          1          1          1          1      0.987          1 
  19    rs75154977     0.1156     0.1156          1          1          1          1      0.987          1 
  19   rs115918585     0.1156     0.1156          1          1          1          1      0.987          1 
  19   rs143089678     0.1156     0.1156          1          1          1          1      0.987          1 
  19    rs11672121     0.1157     0.1157          1          1          1          1      0.987          1 
  19    rs59969167     0.1157     0.1157          1          1          1          1      0.987          1 
  19    rs35018123     0.1157     0.1157          1          1          1          1      0.987          1 
  19   rs572017058     0.1157     0.1157          1          1          1          1      0.987          1 
  19    rs57521028     0.1159     0.1159          1          1          1          1      0.987          1 
  19    rs10424782     0.1164     0.1164          1          1          1          1      0.987          1 
  19   rs200596347     0.1165     0.1165          1          1          1          1      0.987          1 
  19   rs568663229     0.1166     0.1166          1          1          1          1      0.987          1 
  19      rs778977     0.1166     0.1166          1          1          1          1      0.987          1 
  19   rs112048689     0.1167     0.1167          1          1          1          1      0.987          1 
  19    rs79348329     0.1168     0.1168          1          1          1          1      0.987          1 
  19   rs534859020     0.1168     0.1168          1          1          1          1      0.987          1 
  19     rs7260351     0.1168     0.1168          1          1          1          1      0.987          1 
  19      rs687960     0.1168     0.1168          1          1          1          1      0.987          1 
  19   rs111563044      0.117      0.117          1          1          1          1      0.987          1 
  19   rs139921165     0.1171     0.1171          1          1          1          1      0.987          1 
  19   rs145338776     0.1171     0.1171          1          1          1          1      0.987          1 
  19     rs7253445     0.1171     0.1171          1          1          1          1      0.987          1 
  19   rs200296011     0.1171     0.1171          1          1          1          1      0.987          1 
  19    rs73922160     0.1171     0.1171          1          1          1          1      0.987          1 
  19    rs56027355     0.1171     0.1171          1          1          1          1      0.987          1 
  19   rs145245395     0.1171     0.1171          1          1          1          1      0.987          1 
  19    rs59212649     0.1171     0.1171          1          1          1          1      0.987          1 
  19    rs73922162     0.1171     0.1171          1          1          1          1      0.987          1 
  19   rs116796882     0.1171     0.1171          1          1          1          1      0.987          1 
  19    rs73922163     0.1171     0.1171          1          1          1          1      0.987          1 
  19   rs199989311     0.1171     0.1171          1          1          1          1      0.987          1 
  19    rs78235251     0.1173     0.1173          1          1          1          1      0.987          1 
  19   rs115466690     0.1173     0.1173          1          1          1          1      0.987          1 
  19    rs13346588     0.1173     0.1173          1          1          1          1      0.987          1 
  19   rs144109185     0.1175     0.1175          1          1          1          1      0.987          1 
  19      rs250506     0.1175     0.1175          1          1          1          1      0.987          1 
  19   rs111421791     0.1176     0.1176          1          1          1          1      0.987          1 
  19    rs10402306     0.1178     0.1178          1          1          1          1      0.987          1 
  19    rs28971378     0.1179     0.1179          1          1          1          1      0.987          1 
  19     rs8189702     0.1179     0.1179          1          1          1          1      0.987          1 
  19     rs8100372     0.1179     0.1179          1          1          1          1      0.987          1 
  19   rs201760136     0.1179     0.1179          1          1          1          1      0.987          1 
  19      rs348347      0.118      0.118          1          1          1          1      0.987          1 
  19      rs171171      0.118      0.118          1          1          1          1      0.987          1 
  19     rs4804418      0.118      0.118          1          1          1          1      0.987          1 
  19      rs890862      0.118      0.118          1          1          1          1      0.987          1 
  19     rs4470256      0.118      0.118          1          1          1          1      0.987          1 
  19    rs11672491     0.1182     0.1182          1          1          1          1      0.987          1 
  19   rs114108998     0.1183     0.1183          1          1          1          1      0.987          1 
  19   rs140815113     0.1183     0.1183          1          1          1          1      0.987          1 
  19   rs141249318     0.1183     0.1183          1          1          1          1      0.987          1 
  19   rs114752990     0.1183     0.1183          1          1          1          1      0.987          1 
  19   rs114449437     0.1183     0.1183          1          1          1          1      0.987          1 
  19    rs57206831     0.1183     0.1183          1          1          1          1      0.987          1 
  19    rs17160011     0.1183     0.1183          1          1          1          1      0.987          1 
  19      rs778811     0.1183     0.1183          1          1          1          1      0.987          1 
  19     rs3097894     0.1183     0.1183          1          1          1          1      0.987          1 
  19     rs2485272     0.1183     0.1183          1          1          1          1      0.987          1 
  19   rs146597344     0.1184     0.1184          1          1          1          1      0.987          1 
  19   rs113160147     0.1186     0.1186          1          1          1          1      0.987          1 
  19   rs202039415     0.1187     0.1187          1          1          1          1      0.987          1 
  19   rs551100583     0.1187     0.1187          1          1          1          1      0.987          1 
  19   rs113911646     0.1187     0.1187          1          1          1          1      0.987          1 
  19   rs112674731     0.1187     0.1187          1          1          1          1      0.987          1 
  19   rs147468770     0.1187     0.1187          1          1          1          1      0.987          1 
  19    rs72986349     0.1187     0.1187          1          1          1          1      0.987          1 
  19    rs73920090     0.1188     0.1188          1          1          1          1      0.987          1 
  19     rs7253733     0.1188     0.1188          1          1          1          1      0.987          1 
  19    rs10418596     0.1188     0.1188          1          1          1          1      0.987          1 
  19     rs2608895     0.1188     0.1188          1          1          1          1      0.987          1 
  19   rs572351656     0.1189     0.1189          1          1          1          1      0.987          1 
  19     rs4807064     0.1191     0.1191          1          1          1          1      0.987          1 
  19     rs4807065     0.1191     0.1191          1          1          1          1      0.987          1 
  19    rs11667671     0.1191     0.1191          1          1          1          1      0.987          1 
  19    rs12978261     0.1191     0.1191          1          1          1          1      0.987          1 
  19     rs3787059     0.1191     0.1191          1          1          1          1      0.987          1 
  19      rs451202     0.1191     0.1191          1          1          1          1      0.987          1 
  19     rs8105658     0.1194     0.1194          1          1          1          1      0.987          1 
  19    rs59500281     0.1194     0.1194          1          1          1          1      0.987          1 
  19     rs8109284     0.1194     0.1194          1          1          1          1      0.987          1 
  19     rs6603127     0.1194     0.1194          1          1          1          1      0.987          1 
  19      rs753733     0.1196     0.1196          1          1          1          1      0.987          1 
  19    rs35633710     0.1199     0.1199          1          1          1          1      0.987          1 
  19   rs540946040     0.1199     0.1199          1          1          1          1      0.987          1 
  19    rs12971459     0.1199     0.1199          1          1          1          1      0.987          1 
  19    rs57130603     0.1199     0.1199          1          1          1          1      0.987          1 
  19   rs148970559     0.1199     0.1199          1          1          1          1      0.987          1 
  19    rs56684959     0.1199     0.1199          1          1          1          1      0.987          1 
  19    rs10419596     0.1199     0.1199          1          1          1          1      0.987          1 
  19    rs28882379     0.1201     0.1201          1          1          1          1      0.987          1 
  19     rs7251191     0.1201     0.1201          1          1          1          1      0.987          1 
  19    rs12151050     0.1201     0.1201          1          1          1          1      0.987          1 
  19   rs114228529     0.1202     0.1202          1          1          1          1      0.987          1 
  19   rs561344585     0.1202     0.1202          1          1          1          1      0.987          1 
  19   rs114098070     0.1202     0.1202          1          1          1          1      0.987          1 
  19   rs545577663     0.1202     0.1202          1          1          1          1      0.987          1 
  19   rs112778545     0.1202     0.1202          1          1          1          1      0.987          1 
  19   rs113388772     0.1202     0.1202          1          1          1          1      0.987          1 
  19    rs79442325     0.1202     0.1202          1          1          1          1      0.987          1 
  19     rs8108918     0.1203     0.1203          1          1          1          1      0.987          1 
  19     rs8110895     0.1204     0.1204          1          1          1          1      0.987          1 
  19    rs10420976     0.1205     0.1205          1          1          1          1      0.987          1 
  19   rs143149642     0.1206     0.1206          1          1          1          1      0.987          1 
  19    rs35011034     0.1206     0.1206          1          1          1          1      0.987          1 
  19   rs200318540     0.1206     0.1206          1          1          1          1      0.987          1 
  19    rs12327892     0.1206     0.1206          1          1          1          1      0.987          1 
  19      rs952444     0.1206     0.1206          1          1          1          1      0.987          1 
  19    rs11569411     0.1207     0.1207          1          1          1          1      0.987          1 
  19   rs138415686     0.1208     0.1208          1          1          1          1      0.987          1 
  19     rs7257729     0.1208     0.1208          1          1          1          1      0.987          1 
  19   rs117660421     0.1209     0.1209          1          1          1          1      0.987          1 
  19    rs28772909     0.1209     0.1209          1          1          1          1      0.987          1 
  19    rs71179860     0.1209     0.1209          1          1          1          1      0.987          1 
  19    rs61729603     0.1211     0.1211          1          1          1          1      0.987          1 
  19   rs116450972     0.1211     0.1211          1          1          1          1      0.987          1 
  19     rs1638538     0.1213     0.1213          1          1          1          1      0.987          1 
  19    rs78719250     0.1214     0.1214          1          1          1          1      0.987          1 
  19    rs76513192     0.1214     0.1214          1          1          1          1      0.987          1 
  19     rs3813779     0.1215     0.1215          1          1          1          1      0.987          1 
  19    rs11672038     0.1215     0.1215          1          1          1          1      0.987          1 
  19   rs114038042     0.1216     0.1216          1          1          1          1      0.987          1 
  19   rs114414737     0.1216     0.1216          1          1          1          1      0.987          1 
  19   rs150231717     0.1216     0.1216          1          1          1          1      0.987          1 
  19    rs10425093     0.1216     0.1216          1          1          1          1      0.987          1 
  19    rs10406443     0.1216     0.1216          1          1          1          1      0.987          1 
  19    rs73923910     0.1218     0.1218          1          1          1          1      0.987          1 
  19    rs75594428     0.1219     0.1219          1          1          1          1      0.987          1 
  19     rs2227288     0.1219     0.1219          1          1          1          1      0.987          1 
  19    rs11260079     0.1219     0.1219          1          1          1          1      0.987          1 
  19    rs35252095     0.1219     0.1219          1          1          1          1      0.987          1 
  19    rs34377224     0.1219     0.1219          1          1          1          1      0.987          1 
  19    rs11882029     0.1219     0.1219          1          1          1          1      0.987          1 
  19    rs35943159     0.1219     0.1219          1          1          1          1      0.987          1 
  19    rs12979153     0.1219     0.1219          1          1          1          1      0.987          1 
  19     rs7248298     0.1219     0.1219          1          1          1          1      0.987          1 
  19     rs8106699     0.1219     0.1219          1          1          1          1      0.987          1 
  19    rs60428200     0.1219     0.1219          1          1          1          1      0.987          1 
  19     rs2017507     0.1219     0.1219          1          1          1          1      0.987          1 
  19     rs1807414     0.1219     0.1219          1          1          1          1      0.987          1 
  19      rs737229     0.1219     0.1219          1          1          1          1      0.987          1 
  19      rs737228     0.1219     0.1219          1          1          1          1      0.987          1 
  19    rs11667076     0.1219     0.1219          1          1          1          1      0.987          1 
  19    rs13344227      0.122      0.122          1          1          1          1      0.987          1 
  19   rs200194087      0.122      0.122          1          1          1          1      0.987          1 
  19       rs36257     0.1221     0.1221          1          1          1          1      0.987          1 
  19    rs11880877     0.1222     0.1222          1          1          1          1      0.987          1 
  19    rs10416950     0.1222     0.1222          1          1          1          1      0.987          1 
  19     rs8103817     0.1222     0.1222          1          1          1          1      0.987          1 
  19    rs10411947     0.1222     0.1222          1          1          1          1      0.987          1 
  19    rs10417987     0.1222     0.1222          1          1          1          1      0.987          1 
  19    rs11666971     0.1223     0.1223          1          1          1          1      0.987          1 
  19    rs61744612     0.1223     0.1223          1          1          1          1      0.987          1 
  19    rs78704866     0.1223     0.1223          1          1          1          1      0.987          1 
  19    rs61734212     0.1223     0.1223          1          1          1          1      0.987          1 
  19   rs114396204     0.1223     0.1223          1          1          1          1      0.987          1 
  19    rs79087669     0.1223     0.1223          1          1          1          1      0.987          1 
  19    rs77727786     0.1223     0.1223          1          1          1          1      0.987          1 
  19   rs115596454     0.1223     0.1223          1          1          1          1      0.987          1 
  19   rs114440004     0.1223     0.1223          1          1          1          1      0.987          1 
  19   rs116765650     0.1223     0.1223          1          1          1          1      0.987          1 
  19   rs186220398     0.1223     0.1223          1          1          1          1      0.987          1 
  19   rs148855601     0.1223     0.1223          1          1          1          1      0.987          1 
  19   rs189960946     0.1223     0.1223          1          1          1          1      0.987          1 
  19    rs10405143     0.1223     0.1223          1          1          1          1      0.987          1 
  19      rs580572     0.1224     0.1224          1          1          1          1      0.987          1 
  19    rs10416912     0.1225     0.1225          1          1          1          1      0.987          1 
  19    rs10403781     0.1225     0.1225          1          1          1          1      0.987          1 
  19     rs9917006     0.1225     0.1225          1          1          1          1      0.987          1 
  19   rs556893284     0.1226     0.1226          1          1          1          1      0.987          1 
  19    rs10422281     0.1226     0.1226          1          1          1          1      0.987          1 
  19    rs73494837     0.1226     0.1226          1          1          1          1      0.987          1 
  19      rs344549     0.1227     0.1227          1          1          1          1      0.987          1 
  19   rs140416947     0.1227     0.1227          1          1          1          1      0.987          1 
  19   rs113686540     0.1229     0.1229          1          1          1          1      0.987          1 
  19    rs73496946     0.1229     0.1229          1          1          1          1      0.987          1 
  19   rs113798795      0.123      0.123          1          1          1          1      0.987          1 
  19    rs77166896      0.123      0.123          1          1          1          1      0.987          1 
  19   rs145811873      0.123      0.123          1          1          1          1      0.987          1 
  19     rs8102199      0.123      0.123          1          1          1          1      0.987          1 
  19    rs57372719      0.123      0.123          1          1          1          1      0.987          1 
  19   rs142268685      0.123      0.123          1          1          1          1      0.987          1 
  19   rs576824126     0.1231     0.1231          1          1          1          1      0.987          1 
  19    rs73488447     0.1233     0.1233          1          1          1          1      0.987          1 
  19    rs57355800     0.1233     0.1233          1          1          1          1      0.987          1 
  19   rs376465839     0.1233     0.1233          1          1          1          1      0.987          1 
  19   rs373142857     0.1233     0.1233          1          1          1          1      0.987          1 
  19    rs11881086     0.1233     0.1233          1          1          1          1      0.987          1 
  19    rs10221492     0.1235     0.1235          1          1          1          1      0.987          1 
  19     rs8106848     0.1236     0.1236          1          1          1          1      0.987          1 
  19   rs199921063     0.1236     0.1236          1          1          1          1      0.987          1 
  19     rs7251888     0.1237     0.1237          1          1          1          1      0.987          1 
  19     rs7252374     0.1237     0.1237          1          1          1          1      0.987          1 
  19     rs7252020     0.1237     0.1237          1          1          1          1      0.987          1 
  19    rs12460279     0.1237     0.1237          1          1          1          1      0.987          1 
  19     rs7252865     0.1237     0.1237          1          1          1          1      0.987          1 
  19    rs12052152     0.1238     0.1238          1          1          1          1      0.987          1 
  19    rs62110715     0.1239     0.1239          1          1          1          1      0.987          1 
  19   rs111674746     0.1239     0.1239          1          1          1          1      0.987          1 
  19   rs113453074     0.1239     0.1239          1          1          1          1      0.987          1 
  19   rs111740138     0.1239     0.1239          1          1          1          1      0.987          1 
  19    rs35260294     0.1239     0.1239          1          1          1          1      0.987          1 
  19    rs34288384     0.1239     0.1239          1          1          1          1      0.987          1 
  19    rs11672092      0.124      0.124          1          1          1          1      0.987          1 
  19   rs147106419      0.124      0.124          1          1          1          1      0.987          1 
  19   rs113595338      0.124      0.124          1          1          1          1      0.987          1 
  19    rs58173536      0.124      0.124          1          1          1          1      0.987          1 
  19    rs57430420      0.124      0.124          1          1          1          1      0.987          1 
  19   rs148600478     0.1244     0.1244          1          1          1          1      0.987          1 
  19     rs4541176     0.1244     0.1244          1          1          1          1      0.987          1 
  19    rs55657489     0.1244     0.1244          1          1          1          1      0.987          1 
  19    rs57673327     0.1244     0.1244          1          1          1          1      0.987          1 
  19   rs143262415     0.1244     0.1244          1          1          1          1      0.987          1 
  19    rs72993911     0.1244     0.1244          1          1          1          1      0.987          1 
  19    rs34470441     0.1244     0.1244          1          1          1          1      0.987          1 
  19   rs141584017     0.1244     0.1244          1          1          1          1      0.987          1 
  19     rs5826921     0.1245     0.1245          1          1          1          1      0.987          1 
  19   rs140649400     0.1245     0.1245          1          1          1          1      0.987          1 
  19   rs529330529     0.1245     0.1245          1          1          1          1      0.987          1 
  19    rs67574373     0.1245     0.1245          1          1          1          1      0.987          1 
  19     rs8112929     0.1248     0.1248          1          1          1          1      0.987          1 
  19     rs7255382     0.1248     0.1248          1          1          1          1      0.987          1 
  19   rs564764513     0.1249     0.1249          1          1          1          1      0.987          1 
  19   rs570927397     0.1249     0.1249          1          1          1          1      0.987          1 
  19    rs11671297     0.1249     0.1249          1          1          1          1      0.987          1 
  19    rs77353826     0.1253     0.1253          1          1          1          1      0.987          1 
  19    rs28638180     0.1253     0.1253          1          1          1          1      0.987          1 
  19       rs42316     0.1254     0.1254          1          1          1          1      0.987          1 
  19   rs146219291     0.1255     0.1255          1          1          1          1      0.987          1 
  19      rs683729     0.1256     0.1256          1          1          1          1      0.987          1 
  19    rs34457796     0.1256     0.1256          1          1          1          1      0.987          1 
  19    rs10221470     0.1256     0.1256          1          1          1          1      0.987          1 
  19     rs8100377     0.1259     0.1259          1          1          1          1      0.987          1 
  19   rs114831278     0.1259     0.1259          1          1          1          1      0.987          1 
  19   rs115389919     0.1259     0.1259          1          1          1          1      0.987          1 
  19    rs76452762      0.126      0.126          1          1          1          1      0.987          1 
  19   rs114137841      0.126      0.126          1          1          1          1      0.987          1 
  19     rs7253022     0.1262     0.1262          1          1          1          1      0.987          1 
  19   rs566289470     0.1262     0.1262          1          1          1          1      0.987          1 
  19   rs534926908     0.1262     0.1262          1          1          1          1      0.987          1 
  19    rs28846086     0.1262     0.1262          1          1          1          1      0.987          1 
  19   rs201252664     0.1264     0.1264          1          1          1          1      0.987          1 
  19     rs2250656     0.1264     0.1264          1          1          1          1      0.987          1 
  19    rs78219220     0.1264     0.1264          1          1          1          1      0.987          1 
  19    rs34684510     0.1264     0.1264          1          1          1          1      0.987          1 
  19     rs8101620     0.1265     0.1265          1          1          1          1      0.987          1 
  19   rs115753294     0.1265     0.1265          1          1          1          1      0.987          1 
  19   rs140590749     0.1265     0.1265          1          1          1          1      0.987          1 
  19    rs62109606     0.1268     0.1268          1          1          1          1      0.987          1 
  19      rs348394     0.1271     0.1271          1          1          1          1      0.987          1 
  19    rs11883096     0.1271     0.1271          1          1          1          1      0.987          1 
  19     rs3943875     0.1271     0.1271          1          1          1          1      0.987          1 
  19     rs7343142     0.1272     0.1272          1          1          1          1      0.987          1 
  19   rs144569478     0.1274     0.1274          1          1          1          1      0.987          1 
  19    rs28362463     0.1274     0.1274          1          1          1          1      0.987          1 
  19    rs28362458     0.1274     0.1274          1          1          1          1      0.987          1 
  19     rs4134813     0.1276     0.1276          1          1          1          1      0.987          1 
  19     rs3760676     0.1276     0.1276          1          1          1          1      0.987          1 
  19    rs11260004     0.1276     0.1276          1          1          1          1      0.987          1 
  19     rs3760677     0.1276     0.1276          1          1          1          1      0.987          1 
  19    rs11882197     0.1276     0.1276          1          1          1          1      0.987          1 
  19   rs115001942     0.1277     0.1277          1          1          1          1      0.987          1 
  19    rs28826689     0.1277     0.1277          1          1          1          1      0.987          1 
  19   rs141814291     0.1277     0.1277          1          1          1          1      0.987          1 
  19    rs75282451     0.1277     0.1277          1          1          1          1      0.987          1 
  19     rs8110302     0.1278     0.1278          1          1          1          1      0.987          1 
  19      rs432990     0.1278     0.1278          1          1          1          1      0.987          1 
  19     rs4807823     0.1278     0.1278          1          1          1          1      0.987          1 
  19     rs7247119     0.1278     0.1278          1          1          1          1      0.987          1 
  19   rs191066445     0.1279     0.1279          1          1          1          1      0.987          1 
  19     rs4045948      0.128      0.128          1          1          1          1      0.987          1 
  19     rs7250254      0.128      0.128          1          1          1          1      0.987          1 
  19     rs7253794      0.128      0.128          1          1          1          1      0.987          1 
  19     rs4807877      0.128      0.128          1          1          1          1      0.987          1 
  19    rs60507991      0.128      0.128          1          1          1          1      0.987          1 
  19    rs57928945      0.128      0.128          1          1          1          1      0.987          1 
  19     rs8113328      0.128      0.128          1          1          1          1      0.987          1 
  19   rs371568845     0.1281     0.1281          1          1          1          1      0.987          1 
  19    rs28623590     0.1282     0.1282          1          1          1          1      0.987          1 
  19     rs6603092     0.1283     0.1283          1          1          1          1      0.987          1 
  19   rs140563451     0.1284     0.1284          1          1          1          1      0.987          1 
  19   rs143413532     0.1284     0.1284          1          1          1          1      0.987          1 
  19   rs116747999     0.1284     0.1284          1          1          1          1      0.987          1 
  19   rs115271426     0.1284     0.1284          1          1          1          1      0.987          1 
  19   rs557018838     0.1284     0.1284          1          1          1          1      0.987          1 
  19   rs113935640     0.1284     0.1284          1          1          1          1      0.987          1 
  19    rs77461030     0.1285     0.1285          1          1          1          1      0.987          1 
  19    rs74677503     0.1285     0.1285          1          1          1          1      0.987          1 
  19    rs78066839     0.1285     0.1285          1          1          1          1      0.987          1 
  19   rs111274712     0.1285     0.1285          1          1          1          1      0.987          1 
  19     rs8110645     0.1286     0.1286          1          1          1          1      0.987          1 
  19     rs8102136     0.1286     0.1286          1          1          1          1      0.987          1 
  19    rs12719935     0.1286     0.1286          1          1          1          1      0.987          1 
  19     rs2287910     0.1286     0.1286          1          1          1          1      0.987          1 
  19    rs10403528     0.1286     0.1286          1          1          1          1      0.987          1 
  19     rs8104084     0.1286     0.1286          1          1          1          1      0.987          1 
  19   rs151052325     0.1286     0.1286          1          1          1          1      0.987          1 
  19   rs562087704     0.1286     0.1286          1          1          1          1      0.987          1 
  19    rs60375349     0.1286     0.1286          1          1          1          1      0.987          1 
  19   rs547294429     0.1288     0.1288          1          1          1          1      0.987          1 
  19    rs74663465     0.1288     0.1288          1          1          1          1      0.987          1 
  19    rs76283326     0.1288     0.1288          1          1          1          1      0.987          1 
  19    rs78836102     0.1288     0.1288          1          1          1          1      0.987          1 
  19    rs77917663     0.1288     0.1288          1          1          1          1      0.987          1 
  19    rs79860098     0.1288     0.1288          1          1          1          1      0.987          1 
  19     rs2287886     0.1288     0.1288          1          1          1          1      0.987          1 
  19     rs3813778     0.1288     0.1288          1          1          1          1      0.987          1 
  19     rs7249943     0.1289     0.1289          1          1          1          1      0.987          1 
  19    rs60585010     0.1289     0.1289          1          1          1          1      0.987          1 
  19    rs57729180     0.1289     0.1289          1          1          1          1      0.987          1 
  19    rs10405081     0.1289     0.1289          1          1          1          1      0.987          1 
  19    rs10405250     0.1289     0.1289          1          1          1          1      0.987          1 
  19    rs56742042     0.1289     0.1289          1          1          1          1      0.987          1 
  19    rs10414553      0.129      0.129          1          1          1          1      0.987          1 
  19     rs2287911     0.1291     0.1291          1          1          1          1      0.987          1 
  19     rs7252672     0.1291     0.1291          1          1          1          1      0.987          1 
  19   rs369996245     0.1293     0.1293          1          1          1          1      0.987          1 
  19   rs372861684     0.1293     0.1293          1          1          1          1      0.987          1 
  19   rs560279854     0.1293     0.1293          1          1          1          1      0.987          1 
  19    rs73498852     0.1293     0.1293          1          1          1          1      0.987          1 
  19    rs57442285     0.1293     0.1293          1          1          1          1      0.987          1 
  19    rs11879502     0.1293     0.1293          1          1          1          1      0.987          1 
  19    rs11878807     0.1293     0.1293          1          1          1          1      0.987          1 
  19     rs7249830     0.1295     0.1295          1          1          1          1      0.987          1 
  19    rs10419177     0.1297     0.1297          1          1          1          1      0.987          1 
  19    rs10419595     0.1297     0.1297          1          1          1          1      0.987          1 
  19    rs62125125     0.1297     0.1297          1          1          1          1      0.987          1 
  19   rs112957606     0.1298     0.1298          1          1          1          1      0.987          1 
  19     rs8110151     0.1298     0.1298          1          1          1          1      0.987          1 
  19    rs17175860     0.1299     0.1299          1          1          1          1      0.987          1 
  19   rs111799344     0.1299     0.1299          1          1          1          1      0.987          1 
  19    rs56312883     0.1299     0.1299          1          1          1          1      0.987          1 
  19    rs75253922     0.1299     0.1299          1          1          1          1      0.987          1 
  19    rs56058728     0.1299     0.1299          1          1          1          1      0.987          1 
  19    rs55831760     0.1299     0.1299          1          1          1          1      0.987          1 
  19   rs113788679     0.1299     0.1299          1          1          1          1      0.987          1 
  19   rs112132305     0.1299     0.1299          1          1          1          1      0.987          1 
  19   rs141152627     0.1299     0.1299          1          1          1          1      0.987          1 
  19   rs148601688     0.1299     0.1299          1          1          1          1      0.987          1 
  19     rs8102376     0.1299     0.1299          1          1          1          1      0.987          1 
  19     rs8105456     0.1299     0.1299          1          1          1          1      0.987          1 
  19    rs55649559     0.1299     0.1299          1          1          1          1      0.987          1 
  19    rs75847801     0.1299     0.1299          1          1          1          1      0.987          1 
  19   rs111279478     0.1299     0.1299          1          1          1          1      0.987          1 
  19     rs2967600     0.1301     0.1301          1          1          1          1      0.987          1 
  19     rs2910440     0.1301     0.1301          1          1          1          1      0.987          1 
  19      rs889181     0.1301     0.1301          1          1          1          1      0.987          1 
  19    rs11878531     0.1302     0.1302          1          1          1          1      0.987          1 
  19     rs8100683     0.1302     0.1302          1          1          1          1      0.987          1 
  19     rs7248589     0.1302     0.1302          1          1          1          1      0.987          1 
  19    rs10408495     0.1302     0.1302          1          1          1          1      0.987          1 
  19   rs112068173     0.1302     0.1302          1          1          1          1      0.987          1 
  19    rs10402721     0.1305     0.1305          1          1          1          1      0.987          1 
  19    rs10421842     0.1306     0.1306          1          1          1          1      0.987          1 
  19    rs10407086     0.1306     0.1306          1          1          1          1      0.987          1 
  19    rs79345726     0.1306     0.1306          1          1          1          1      0.987          1 
  19   rs111853886     0.1307     0.1307          1          1          1          1      0.987          1 
  19     rs4804097     0.1312     0.1312          1          1          1          1      0.987          1 
  19    rs10402876     0.1312     0.1312          1          1          1          1      0.987          1 
  19    rs78220710     0.1314     0.1314          1          1          1          1      0.987          1 
  19    rs57614495     0.1317     0.1317          1          1          1          1      0.987          1 
  19   rs562812749     0.1317     0.1317          1          1          1          1      0.987          1 
  19   rs115095336     0.1318     0.1318          1          1          1          1      0.987          1 
  19   rs199645156      0.132      0.132          1          1          1          1      0.987          1 
  19    rs77125961     0.1321     0.1321          1          1          1          1      0.987          1 
  19      rs661241     0.1322     0.1322          1          1          1          1      0.987          1 
  19    rs11880836     0.1322     0.1322          1          1          1          1      0.987          1 
  19    rs11286301     0.1326     0.1326          1          1          1          1      0.987          1 
  19   rs533567821     0.1328     0.1328          1          1          1          1      0.987          1 
  19    rs17160522     0.1329     0.1329          1          1          1          1      0.987          1 
  19    rs28687060     0.1331     0.1331          1          1          1          1      0.987          1 
  19     rs8106737     0.1332     0.1332          1          1          1          1      0.987          1 
  19     rs8103758     0.1332     0.1332          1          1          1          1      0.987          1 
  19    rs11673505     0.1332     0.1332          1          1          1          1      0.987          1 
  19     rs8101614     0.1333     0.1333          1          1          1          1      0.987          1 
  19   rs551869791     0.1333     0.1333          1          1          1          1      0.987          1 
  19    rs73920084     0.1334     0.1334          1          1          1          1      0.987          1 
  19       rs36253     0.1337     0.1337          1          1          1          1      0.987          1 
  19     rs4804750     0.1338     0.1338          1          1          1          1      0.987          1 
  19     rs2335079     0.1338     0.1338          1          1          1          1      0.987          1 
  19     rs2562020     0.1338     0.1338          1          1          1          1      0.987          1 
  19    rs10419413     0.1339     0.1339          1          1          1          1      0.987          1 
  19   rs139587966     0.1339     0.1339          1          1          1          1      0.987          1 
  19     rs7254538     0.1344     0.1344          1          1          1          1      0.987          1 
  19   rs116237429     0.1346     0.1346          1          1          1          1      0.987          1 
  19   rs149957579     0.1347     0.1347          1          1          1          1      0.987          1 
  19   rs549879700     0.1349     0.1349          1          1          1          1      0.987          1 
  19    rs71978052     0.1349     0.1349          1          1          1          1      0.987          1 
  19   rs112335245      0.135      0.135          1          1          1          1      0.987          1 
  19    rs12611080     0.1353     0.1353          1          1          1          1      0.987          1 
  19    rs12611379     0.1353     0.1353          1          1          1          1      0.987          1 
  19    rs11878476     0.1354     0.1354          1          1          1          1      0.987          1 
  19   rs116622055     0.1355     0.1355          1          1          1          1      0.987          1 
  19    rs11260068     0.1355     0.1355          1          1          1          1      0.987          1 
  19      rs693941     0.1356     0.1356          1          1          1          1      0.987          1 
  19      rs553205     0.1356     0.1356          1          1          1          1      0.987          1 
  19     rs4804298     0.1356     0.1356          1          1          1          1      0.987          1 
  19   rs112506764     0.1357     0.1357          1          1          1          1      0.987          1 
  19   rs114226885     0.1359     0.1359          1          1          1          1      0.987          1 
  19     rs8113500     0.1359     0.1359          1          1          1          1      0.987          1 
  19   rs587713205      0.136      0.136          1          1          1          1      0.987          1 
  19    rs28817930      0.136      0.136          1          1          1          1      0.987          1 
  19     rs2967625     0.1361     0.1361          1          1          1          1      0.987          1 
  19     rs2927722     0.1361     0.1361          1          1          1          1      0.987          1 
  19     rs6510952     0.1362     0.1362          1          1          1          1      0.987          1 
  19    rs10413643     0.1363     0.1363          1          1          1          1      0.987          1 
  19    rs59225647     0.1363     0.1363          1          1          1          1      0.987          1 
  19     rs8106366     0.1364     0.1364          1          1          1          1      0.987          1 
  19    rs79106014     0.1366     0.1366          1          1          1          1      0.987          1 
  19     rs7254206     0.1366     0.1366          1          1          1          1      0.987          1 
  19    rs12980335     0.1366     0.1366          1          1          1          1      0.987          1 
  19    rs12052147     0.1366     0.1366          1          1          1          1      0.987          1 
  19    rs12980113     0.1366     0.1366          1          1          1          1      0.987          1 
  19   rs147070392     0.1366     0.1366          1          1          1          1      0.987          1 
  19    rs80326600     0.1368     0.1368          1          1          1          1      0.987          1 
  19   rs571321261     0.1369     0.1369          1          1          1          1      0.987          1 
  19      rs906331     0.1373     0.1373          1          1          1          1      0.987          1 
  19    rs62106618     0.1375     0.1375          1          1          1          1      0.987          1 
  19   rs148854990     0.1375     0.1375          1          1          1          1      0.987          1 
  19   rs116481373     0.1376     0.1376          1          1          1          1      0.987          1 
  19   rs111662308     0.1377     0.1377          1          1          1          1      0.987          1 
  19    rs10424083     0.1378     0.1378          1          1          1          1      0.987          1 
  19   rs138976793     0.1378     0.1378          1          1          1          1      0.987          1 
  19    rs76421907     0.1379     0.1379          1          1          1          1      0.987          1 
  19   rs144662598     0.1379     0.1379          1          1          1          1      0.987          1 
  19    rs77548987     0.1379     0.1379          1          1          1          1      0.987          1 
  19    rs79860019     0.1379     0.1379          1          1          1          1      0.987          1 
  19    rs76528607     0.1379     0.1379          1          1          1          1      0.987          1 
  19    rs78326104     0.1379     0.1379          1          1          1          1      0.987          1 
  19    rs79236665     0.1379     0.1379          1          1          1          1      0.987          1 
  19    rs79608435     0.1379     0.1379          1          1          1          1      0.987          1 
  19    rs11672985      0.138      0.138          1          1          1          1      0.987          1 
  19   rs114034910     0.1381     0.1381          1          1          1          1      0.987          1 
  19    rs73923361     0.1381     0.1381          1          1          1          1      0.987          1 
  19     rs4080215     0.1383     0.1383          1          1          1          1      0.987          1 
  19   rs111359523     0.1384     0.1384          1          1          1          1      0.987          1 
  19    rs56061427     0.1386     0.1386          1          1          1          1      0.987          1 
  19    rs11085210     0.1388     0.1388          1          1          1          1      0.987          1 
  19   rs202146164     0.1389     0.1389          1          1          1          1      0.987          1 
  19    rs12977284     0.1392     0.1392          1          1          1          1      0.987          1 
  19    rs72558005     0.1393     0.1393          1          1          1          1      0.987          1 
  19   rs115270543     0.1393     0.1393          1          1          1          1      0.987          1 
  19     rs8111335     0.1394     0.1394          1          1          1          1      0.987          1 
  19   rs202193430     0.1394     0.1394          1          1          1          1      0.987          1 
  19    rs61458959     0.1396     0.1396          1          1          1          1      0.987          1 
  19    rs60168460     0.1396     0.1396          1          1          1          1      0.987          1 
  19    rs58439085     0.1396     0.1396          1          1          1          1      0.987          1 
  19    rs61027650     0.1396     0.1396          1          1          1          1      0.987          1 
  19    rs56768489     0.1396     0.1396          1          1          1          1      0.987          1 
  19    rs61171656     0.1396     0.1396          1          1          1          1      0.987          1 
  19    rs60953033     0.1396     0.1396          1          1          1          1      0.987          1 
  19    rs10405376     0.1396     0.1396          1          1          1          1      0.987          1 
  19    rs10421238     0.1396     0.1396          1          1          1          1      0.987          1 
  19    rs10401639     0.1396     0.1396          1          1          1          1      0.987          1 
  19    rs10411223     0.1396     0.1396          1          1          1          1      0.987          1 
  19    rs10421501     0.1396     0.1396          1          1          1          1      0.987          1 
  19    rs10421693     0.1396     0.1396          1          1          1          1      0.987          1 
  19    rs10422362     0.1396     0.1396          1          1          1          1      0.987          1 
  19   rs112307104     0.1396     0.1396          1          1          1          1      0.987          1 
  19   rs149197611     0.1397     0.1397          1          1          1          1      0.987          1 
  19   rs113482674     0.1397     0.1397          1          1          1          1      0.987          1 
  19   rs138703213     0.1401     0.1401          1          1          1          1      0.987          1 
  19   rs116664360     0.1401     0.1401          1          1          1          1      0.987          1 
  19     rs7257358     0.1403     0.1403          1          1          1          1      0.987          1 
  19   rs142587875     0.1403     0.1403          1          1          1          1      0.987          1 
  19   rs182314107     0.1404     0.1404          1          1          1          1      0.987          1 
  19   rs183381172     0.1404     0.1404          1          1          1          1      0.987          1 
  19    rs57838932     0.1404     0.1404          1          1          1          1      0.987          1 
  19     rs9329383     0.1405     0.1405          1          1          1          1      0.987          1 
  19    rs28362447     0.1405     0.1405          1          1          1          1      0.987          1 
  19   rs200110031     0.1407     0.1407          1          1          1          1      0.987          1 
  19    rs78555270     0.1407     0.1407          1          1          1          1      0.987          1 
  19    rs72486385     0.1407     0.1407          1          1          1          1      0.987          1 
  19    rs72996944     0.1407     0.1407          1          1          1          1      0.987          1 
  19   rs116308310     0.1407     0.1407          1          1          1          1      0.987          1 
  19   rs114702673     0.1407     0.1407          1          1          1          1      0.987          1 
  19   rs114655301     0.1407     0.1407          1          1          1          1      0.987          1 
  19   rs114700950     0.1407     0.1407          1          1          1          1      0.987          1 
  19   rs149725077     0.1407     0.1407          1          1          1          1      0.987          1 
  19   rs200215177     0.1408     0.1408          1          1          1          1      0.987          1 
  19     rs9749116     0.1408     0.1408          1          1          1          1      0.987          1 
  19   rs143215160     0.1408     0.1408          1          1          1          1      0.987          1 
  19    rs58092963     0.1411     0.1411          1          1          1          1      0.987          1 
  19   rs113975352     0.1413     0.1413          1          1          1          1      0.987          1 
  19   rs111348472     0.1413     0.1413          1          1          1          1      0.987          1 
  19   rs111685128     0.1413     0.1413          1          1          1          1      0.987          1 
  19    rs17159758     0.1413     0.1413          1          1          1          1      0.987          1 
  19     rs5826925     0.1413     0.1413          1          1          1          1      0.987          1 
  19       rs10001     0.1414     0.1414          1          1          1          1      0.987          1 
  19   rs112977814     0.1414     0.1414          1          1          1          1      0.987          1 
  19    rs57114817     0.1414     0.1414          1          1          1          1      0.987          1 
  19    rs56750082     0.1414     0.1414          1          1          1          1      0.987          1 
  19     rs1626918     0.1422     0.1422          1          1          1          1      0.987          1 
  19   rs539057269     0.1423     0.1423          1          1          1          1      0.987          1 
  19   rs147564437     0.1424     0.1424          1          1          1          1      0.987          1 
  19    rs77414006     0.1424     0.1424          1          1          1          1      0.987          1 
  19    rs75795770     0.1424     0.1424          1          1          1          1      0.987          1 
  19   rs139693572     0.1425     0.1425          1          1          1          1      0.987          1 
  19    rs62126086     0.1426     0.1426          1          1          1          1      0.987          1 
  19    rs73488463     0.1428     0.1428          1          1          1          1      0.987          1 
  19     rs8111975     0.1429     0.1429          1          1          1          1      0.987          1 
  19   rs148742661     0.1429     0.1429          1          1          1          1      0.987          1 
  19    rs34070649     0.1431     0.1431          1          1          1          1      0.987          1 
  19    rs12980251     0.1431     0.1431          1          1          1          1      0.987          1 
  19    rs34593851     0.1431     0.1431          1          1          1          1      0.987          1 
  19    rs34367204     0.1431     0.1431          1          1          1          1      0.987          1 
  19    rs35899557     0.1431     0.1431          1          1          1          1      0.987          1 
  19   rs138501563     0.1431     0.1431          1          1          1          1      0.987          1 
  19    rs74178113     0.1431     0.1431          1          1          1          1      0.987          1 
  19    rs34788887     0.1431     0.1431          1          1          1          1      0.987          1 
  19   rs587611978     0.1434     0.1434          1          1          1          1      0.987          1 
  19   rs587671288     0.1434     0.1434          1          1          1          1      0.987          1 
  19    rs79046309     0.1435     0.1435          1          1          1          1      0.987          1 
  19   rs116811293     0.1436     0.1436          1          1          1          1      0.987          1 
  19   rs574314650     0.1436     0.1436          1          1          1          1      0.987          1 
  19     rs1674160     0.1436     0.1436          1          1          1          1      0.987          1 
  19    rs11322174     0.1436     0.1436          1          1          1          1      0.987          1 
  19   rs113216019     0.1437     0.1437          1          1          1          1      0.987          1 
  19     rs6510871     0.1437     0.1437          1          1          1          1      0.987          1 
  19    rs73549950     0.1437     0.1437          1          1          1          1      0.987          1 
  19   rs587602383     0.1438     0.1438          1          1          1          1      0.987          1 
  19    rs57038171     0.1438     0.1438          1          1          1          1      0.987          1 
  19   rs202054891     0.1439     0.1439          1          1          1          1      0.987          1 
  19   rs140441880     0.1439     0.1439          1          1          1          1      0.987          1 
  19     rs9807848     0.1439     0.1439          1          1          1          1      0.987          1 
  19    rs76116955     0.1439     0.1439          1          1          1          1      0.987          1 
  19    rs78541251     0.1439     0.1439          1          1          1          1      0.987          1 
  19    rs79305500     0.1439     0.1439          1          1          1          1      0.987          1 
  19   rs139155799     0.1439     0.1439          1          1          1          1      0.987          1 
  19    rs56862142      0.144      0.144          1          1          1          1      0.987          1 
  19    rs75464137     0.1443     0.1443          1          1          1          1      0.987          1 
  19    rs73494862     0.1445     0.1445          1          1          1          1      0.987          1 
  19    rs16993897     0.1446     0.1446          1          1          1          1      0.987          1 
  19     rs2174759     0.1446     0.1446          1          1          1          1      0.987          1 
  19     rs8103869     0.1446     0.1446          1          1          1          1      0.987          1 
  19    rs12986095     0.1447     0.1447          1          1          1          1      0.987          1 
  19    rs34222003     0.1448     0.1448          1          1          1          1      0.987          1 
  19   rs114176414     0.1449     0.1449          1          1          1          1      0.987          1 
  19   rs144336392      0.145      0.145          1          1          1          1      0.987          1 
  19    rs62119405     0.1452     0.1452          1          1          1          1      0.987          1 
  19    rs11666151     0.1453     0.1453          1          1          1          1      0.987          1 
  19     rs1678860     0.1453     0.1453          1          1          1          1      0.987          1 
  19    rs11306508     0.1453     0.1453          1          1          1          1      0.987          1 
  19     rs1612621     0.1453     0.1453          1          1          1          1      0.987          1 
  19   rs200977535     0.1453     0.1453          1          1          1          1      0.987          1 
  19    rs12981580     0.1453     0.1453          1          1          1          1      0.987          1 
  19    rs61293321     0.1453     0.1453          1          1          1          1      0.987          1 
  19    rs61507041     0.1453     0.1453          1          1          1          1      0.987          1 
  19    rs35997297     0.1453     0.1453          1          1          1          1      0.987          1 
  19    rs12459489     0.1454     0.1454          1          1          1          1      0.987          1 
  19      rs330879     0.1459     0.1459          1          1          1          1      0.987          1 
  19      rs330887     0.1459     0.1459          1          1          1          1      0.987          1 
  19     rs8102545     0.1459     0.1459          1          1          1          1      0.987          1 
  19     rs8109800      0.146      0.146          1          1          1          1      0.987          1 
  19    rs56182050      0.146      0.146          1          1          1          1      0.987          1 
  19   rs200027879      0.146      0.146          1          1          1          1      0.987          1 
  19   rs534429132      0.146      0.146          1          1          1          1      0.987          1 
  19     rs8103745      0.146      0.146          1          1          1          1      0.987          1 
  19    rs80125054      0.146      0.146          1          1          1          1      0.987          1 
  19   rs201444959      0.146      0.146          1          1          1          1      0.987          1 
  19   rs149244871      0.146      0.146          1          1          1          1      0.987          1 
  19   rs555252319     0.1461     0.1461          1          1          1          1      0.987          1 
  19   rs556316527     0.1462     0.1462          1          1          1          1      0.987          1 
  19    rs75409659     0.1462     0.1462          1          1          1          1      0.987          1 
  19    rs73011072     0.1462     0.1462          1          1          1          1      0.987          1 
  19   rs531123623     0.1462     0.1462          1          1          1          1      0.987          1 
  19    rs10416530     0.1463     0.1463          1          1          1          1      0.987          1 
  19   rs558763212     0.1463     0.1463          1          1          1          1      0.987          1 
  19   rs112112241     0.1463     0.1463          1          1          1          1      0.987          1 
  19     rs3745550     0.1464     0.1464          1          1          1          1      0.987          1 
  19    rs13344306     0.1465     0.1465          1          1          1          1      0.987          1 
  19    rs80143950     0.1466     0.1466          1          1          1          1      0.987          1 
  19   rs118043255     0.1467     0.1467          1          1          1          1      0.987          1 
  19   rs539827379     0.1467     0.1467          1          1          1          1      0.987          1 
  19   rs190453356     0.1469     0.1469          1          1          1          1      0.987          1 
  19    rs11882325     0.1469     0.1469          1          1          1          1      0.987          1 
  19   rs147502330     0.1469     0.1469          1          1          1          1      0.987          1 
  19    rs76481676     0.1469     0.1469          1          1          1          1      0.987          1 
  19     rs1862460     0.1471     0.1471          1          1          1          1      0.987          1 
  19     rs2967694     0.1472     0.1472          1          1          1          1      0.987          1 
  19     rs2967693     0.1472     0.1472          1          1          1          1      0.987          1 
  19   rs372059459     0.1472     0.1472          1          1          1          1      0.987          1 
  19     rs2081165     0.1473     0.1473          1          1          1          1      0.987          1 
  19    rs12610269     0.1473     0.1473          1          1          1          1      0.987          1 
  19    rs11880611     0.1473     0.1473          1          1          1          1      0.987          1 
  19    rs35473070     0.1473     0.1473          1          1          1          1      0.987          1 
  19     rs8105816     0.1473     0.1473          1          1          1          1      0.987          1 
  19    rs57295329     0.1473     0.1473          1          1          1          1      0.987          1 
  19    rs60717664     0.1473     0.1473          1          1          1          1      0.987          1 
  19     rs7246289     0.1473     0.1473          1          1          1          1      0.987          1 
  19     rs1593072     0.1473     0.1473          1          1          1          1      0.987          1 
  19    rs11880419     0.1473     0.1473          1          1          1          1      0.987          1 
  19    rs11260043     0.1473     0.1473          1          1          1          1      0.987          1 
  19    rs11260044     0.1473     0.1473          1          1          1          1      0.987          1 
  19    rs11260045     0.1473     0.1473          1          1          1          1      0.987          1 
  19     rs7249835     0.1473     0.1473          1          1          1          1      0.987          1 
  19     rs7255527     0.1473     0.1473          1          1          1          1      0.987          1 
  19     rs7258871     0.1473     0.1473          1          1          1          1      0.987          1 
  19     rs6603131     0.1473     0.1473          1          1          1          1      0.987          1 
  19     rs6603132     0.1473     0.1473          1          1          1          1      0.987          1 
  19     rs6603133     0.1473     0.1473          1          1          1          1      0.987          1 
  19    rs35785452     0.1473     0.1473          1          1          1          1      0.987          1 
  19    rs10405582     0.1473     0.1473          1          1          1          1      0.987          1 
  19    rs10405588     0.1473     0.1473          1          1          1          1      0.987          1 
  19    rs10411185     0.1473     0.1473          1          1          1          1      0.987          1 
  19    rs10406511     0.1473     0.1473          1          1          1          1      0.987          1 
  19    rs10406540     0.1473     0.1473          1          1          1          1      0.987          1 
  19    rs10423672     0.1473     0.1473          1          1          1          1      0.987          1 
  19    rs57868533     0.1473     0.1473          1          1          1          1      0.987          1 
  19      rs344553     0.1473     0.1473          1          1          1          1      0.987          1 
  19     rs3097184     0.1474     0.1474          1          1          1          1      0.987          1 
  19     rs1808537     0.1474     0.1474          1          1          1          1      0.987          1 
  19    rs12151097     0.1474     0.1474          1          1          1          1      0.987          1 
  19    rs12151146     0.1474     0.1474          1          1          1          1      0.987          1 
  19     rs2913959     0.1474     0.1474          1          1          1          1      0.987          1 
  19     rs3097185     0.1474     0.1474          1          1          1          1      0.987          1 
  19     rs2972579     0.1474     0.1474          1          1          1          1      0.987          1 
  19     rs2972580     0.1474     0.1474          1          1          1          1      0.987          1 
  19     rs2913961     0.1474     0.1474          1          1          1          1      0.987          1 
  19     rs7508459     0.1476     0.1476          1          1          1          1      0.987          1 
  19    rs58013564     0.1476     0.1476          1          1          1          1      0.987          1 
  19     rs7409459     0.1477     0.1477          1          1          1          1      0.987          1 
  19   rs180905382     0.1477     0.1477          1          1          1          1      0.987          1 
  19    rs10414835     0.1478     0.1478          1          1          1          1      0.987          1 
  19     rs8108064     0.1478     0.1478          1          1          1          1      0.987          1 
  19    rs10406399     0.1478     0.1478          1          1          1          1      0.987          1 
  19      rs542767     0.1478     0.1478          1          1          1          1      0.987          1 
  19      rs539052     0.1478     0.1478          1          1          1          1      0.987          1 
  19      rs447980     0.1478     0.1478          1          1          1          1      0.987          1 
  19      rs445493     0.1478     0.1478          1          1          1          1      0.987          1 
  19    rs77170391     0.1479     0.1479          1          1          1          1      0.987          1 
  19     rs3924927     0.1484     0.1484          1          1          1          1      0.987          1 
  19    rs28550332     0.1484     0.1484          1          1          1          1      0.987          1 
  19    rs12611233     0.1484     0.1484          1          1          1          1      0.987          1 
  19   rs551492230     0.1485     0.1485          1          1          1          1      0.987          1 
  19    rs12978757     0.1485     0.1485          1          1          1          1      0.987          1 
  19     rs9636182     0.1485     0.1485          1          1          1          1      0.987          1 
  19    rs78658368     0.1485     0.1485          1          1          1          1      0.987          1 
  19    rs10405323     0.1486     0.1486          1          1          1          1      0.987          1 
  19    rs34501799     0.1486     0.1486          1          1          1          1      0.987          1 
  19    rs28627476     0.1487     0.1487          1          1          1          1      0.987          1 
  19      rs499028     0.1489     0.1489          1          1          1          1      0.987          1 
  19   rs111247982      0.149      0.149          1          1          1          1      0.987          1 
  19   rs113521808      0.149      0.149          1          1          1          1      0.987          1 
  19     rs9973214      0.149      0.149          1          1          1          1      0.987          1 
  19      rs581527      0.149      0.149          1          1          1          1      0.987          1 
  19      rs584307      0.149      0.149          1          1          1          1      0.987          1 
  19      rs625563      0.149      0.149          1          1          1          1      0.987          1 
  19    rs59360812      0.149      0.149          1          1          1          1      0.987          1 
  19    rs77658524      0.149      0.149          1          1          1          1      0.987          1 
  19    rs56132639     0.1491     0.1491          1          1          1          1      0.987          1 
  19    rs10416659     0.1493     0.1493          1          1          1          1      0.987          1 
  19    rs76708294     0.1493     0.1493          1          1          1          1      0.987          1 
  19     rs8113478     0.1493     0.1493          1          1          1          1      0.987          1 
  19    rs59667403     0.1493     0.1493          1          1          1          1      0.987          1 
  19    rs73492792     0.1493     0.1493          1          1          1          1      0.987          1 
  19    rs73492796     0.1493     0.1493          1          1          1          1      0.987          1 
  19   rs551947532     0.1494     0.1494          1          1          1          1      0.987          1 
  19     rs1614492     0.1495     0.1495          1          1          1          1      0.987          1 
  19   rs113452140     0.1495     0.1495          1          1          1          1      0.987          1 
  19   rs113486640     0.1496     0.1496          1          1          1          1      0.987          1 
  19     rs6603149     0.1497     0.1497          1          1          1          1      0.987          1 
  19   rs139622880     0.1497     0.1497          1          1          1          1      0.987          1 
  19   rs140545337     0.1497     0.1497          1          1          1          1      0.987          1 
  19   rs115358734     0.1497     0.1497          1          1          1          1      0.987          1 
  19    rs35957892       0.15       0.15          1          1          1          1      0.987          1 
  19   rs201091740       0.15       0.15          1          1          1          1      0.987          1 
  19   rs200378713       0.15       0.15          1          1          1          1      0.987          1 
  19    rs11260009     0.1502     0.1502          1          1          1          1      0.987          1 
  19    rs62123353     0.1502     0.1502          1          1          1          1      0.987          1 
  19    rs60711382     0.1502     0.1502          1          1          1          1      0.987          1 
  19    rs59514891     0.1502     0.1502          1          1          1          1      0.987          1 
  19    rs73488486     0.1503     0.1503          1          1          1          1      0.987          1 
  19   rs202126932     0.1504     0.1504          1          1          1          1      0.987          1 
  19    rs12973383     0.1504     0.1504          1          1          1          1      0.987          1 
  19     rs6603151     0.1506     0.1506          1          1          1          1      0.987          1 
  19    rs75891905     0.1507     0.1507          1          1          1          1      0.987          1 
  19   rs200441355     0.1509     0.1509          1          1          1          1      0.987          1 
  19    rs76226883     0.1509     0.1509          1          1          1          1      0.987          1 
  19   rs191806984     0.1509     0.1509          1          1          1          1      0.987          1 
  19      rs585107     0.1511     0.1511          1          1          1          1      0.987          1 
  19      rs502646     0.1511     0.1511          1          1          1          1      0.987          1 
  19   rs114259780     0.1514     0.1514          1          1          1          1      0.987          1 
  19    rs28504210     0.1515     0.1515          1          1          1          1      0.987          1 
  19   rs148751507     0.1515     0.1515          1          1          1          1      0.987          1 
  19   rs145879403     0.1515     0.1515          1          1          1          1      0.987          1 
  19   rs376138754     0.1515     0.1515          1          1          1          1      0.987          1 
  19   rs563757725     0.1517     0.1517          1          1          1          1      0.987          1 
  19     rs3835070     0.1518     0.1518          1          1          1          1      0.987          1 
  19    rs10409281     0.1518     0.1518          1          1          1          1      0.987          1 
  19     rs1722212     0.1519     0.1519          1          1          1          1      0.987          1 
  19    rs10411889     0.1519     0.1519          1          1          1          1      0.987          1 
  19   rs575984507     0.1519     0.1519          1          1          1          1      0.987          1 
  19    rs10417625      0.152      0.152          1          1          1          1      0.987          1 
  19   rs111377853     0.1522     0.1522          1          1          1          1      0.987          1 
  19     rs7258484     0.1523     0.1523          1          1          1          1      0.987          1 
  19     rs4807055     0.1524     0.1524          1          1          1          1      0.987          1 
  19     rs7245450     0.1524     0.1524          1          1          1          1      0.987          1 
  19     rs4807057     0.1524     0.1524          1          1          1          1      0.987          1 
  19      rs164019     0.1525     0.1525          1          1          1          1      0.987          1 
  19    rs11668246     0.1526     0.1526          1          1          1          1      0.987          1 
  19   rs116404679     0.1527     0.1527          1          1          1          1      0.987          1 
  19    rs10412515     0.1528     0.1528          1          1          1          1      0.987          1 
  19     rs7507522     0.1528     0.1528          1          1          1          1      0.987          1 
  19     rs7508527     0.1528     0.1528          1          1          1          1      0.987          1 
  19     rs7507914     0.1528     0.1528          1          1          1          1      0.987          1 
  19    rs10403530     0.1528     0.1528          1          1          1          1      0.987          1 
  19    rs77933818     0.1529     0.1529          1          1          1          1      0.987          1 
  19   rs532250756     0.1529     0.1529          1          1          1          1      0.987          1 
  19   rs552249819     0.1529     0.1529          1          1          1          1      0.987          1 
  19     rs8107928     0.1532     0.1532          1          1          1          1      0.987          1 
  19     rs6510961     0.1532     0.1532          1          1          1          1      0.987          1 
  19     rs6510962     0.1532     0.1532          1          1          1          1      0.987          1 
  19   rs112314402     0.1532     0.1532          1          1          1          1      0.987          1 
  19   rs111286010     0.1532     0.1532          1          1          1          1      0.987          1 
  19   rs112998618     0.1532     0.1532          1          1          1          1      0.987          1 
  19   rs112526880     0.1532     0.1532          1          1          1          1      0.987          1 
  19     rs8112219     0.1534     0.1534          1          1          1          1      0.987          1 
  19   rs113912884     0.1534     0.1534          1          1          1          1      0.987          1 
  19   rs113109804     0.1534     0.1534          1          1          1          1      0.987          1 
  19     rs7253194     0.1534     0.1534          1          1          1          1      0.987          1 
  19    rs62106642     0.1534     0.1534          1          1          1          1      0.987          1 
  19    rs10416160     0.1535     0.1535          1          1          1          1      0.987          1 
  19    rs10421964     0.1536     0.1536          1          1          1          1      0.987          1 
  19   rs112385920     0.1537     0.1537          1          1          1          1      0.987          1 
  19     rs7248719     0.1538     0.1538          1          1          1          1      0.987          1 
  19    rs10421043     0.1538     0.1538          1          1          1          1      0.987          1 
  19   rs190377396     0.1541     0.1541          1          1          1          1      0.987          1 
  19     rs6510860     0.1541     0.1541          1          1          1          1      0.987          1 
  19     rs8100267     0.1543     0.1543          1          1          1          1      0.987          1 
  19    rs11881108     0.1543     0.1543          1          1          1          1      0.987          1 
  19   rs113787639     0.1545     0.1545          1          1          1          1      0.987          1 
  19    rs77869671     0.1546     0.1546          1          1          1          1      0.987          1 
  19    rs76176043     0.1546     0.1546          1          1          1          1      0.987          1 
  19    rs77299138     0.1546     0.1546          1          1          1          1      0.987          1 
  19    rs75919807     0.1546     0.1546          1          1          1          1      0.987          1 
  19   rs114099174     0.1546     0.1546          1          1          1          1      0.987          1 
  19   rs149801705     0.1547     0.1547          1          1          1          1      0.987          1 
  19    rs34411333     0.1548     0.1548          1          1          1          1      0.987          1 
  19    rs11305442     0.1549     0.1549          1          1          1          1      0.987          1 
  19    rs12327886     0.1549     0.1549          1          1          1          1      0.987          1 
  19    rs11569553     0.1549     0.1549          1          1          1          1      0.987          1 
  19      rs344550     0.1549     0.1549          1          1          1          1      0.987          1 
  19     rs1077667     0.1551     0.1551          1          1          1          1      0.987          1 
  19      rs379983     0.1551     0.1551          1          1          1          1      0.987          1 
  19   rs116534951     0.1552     0.1552          1          1          1          1      0.987          1 
  19     rs4804816     0.1553     0.1553          1          1          1          1      0.987          1 
  19    rs62123187     0.1553     0.1553          1          1          1          1      0.987          1 
  19     rs3745369     0.1556     0.1556          1          1          1          1      0.987          1 
  19    rs62106619     0.1556     0.1556          1          1          1          1      0.987          1 
  19    rs12610686     0.1557     0.1557          1          1          1          1      0.987          1 
  19    rs73490726     0.1557     0.1557          1          1          1          1      0.987          1 
  19    rs75255422     0.1561     0.1561          1          1          1          1      0.987          1 
  19    rs10408562     0.1561     0.1561          1          1          1          1      0.987          1 
  19      rs889187     0.1562     0.1562          1          1          1          1      0.987          1 
  19      rs889185     0.1562     0.1562          1          1          1          1      0.987          1 
  19      rs889184     0.1562     0.1562          1          1          1          1      0.987          1 
  19    rs76487194     0.1563     0.1563          1          1          1          1      0.987          1 
  19    rs77648907     0.1563     0.1563          1          1          1          1      0.987          1 
  19   rs150393622     0.1563     0.1563          1          1          1          1      0.987          1 
  19   rs115988786     0.1563     0.1563          1          1          1          1      0.987          1 
  19     rs7247224     0.1563     0.1563          1          1          1          1      0.987          1 
  19     rs7251416     0.1563     0.1563          1          1          1          1      0.987          1 
  19    rs12976226     0.1564     0.1564          1          1          1          1      0.987          1 
  19   rs114601404     0.1565     0.1565          1          1          1          1      0.987          1 
  19     rs7249689     0.1565     0.1565          1          1          1          1      0.987          1 
  19     rs1542785     0.1565     0.1565          1          1          1          1      0.987          1 
  19    rs77155258     0.1566     0.1566          1          1          1          1      0.987          1 
  19    rs73920344     0.1566     0.1566          1          1          1          1      0.987          1 
  19   rs534256261     0.1567     0.1567          1          1          1          1      0.987          1 
  19     rs3865473     0.1567     0.1567          1          1          1          1      0.987          1 
  19    rs56228035     0.1567     0.1567          1          1          1          1      0.987          1 
  19    rs12972418     0.1567     0.1567          1          1          1          1      0.987          1 
  19   rs563769808     0.1567     0.1567          1          1          1          1      0.987          1 
  19   rs527256993     0.1567     0.1567          1          1          1          1      0.987          1 
  19   rs111664273     0.1568     0.1568          1          1          1          1      0.987          1 
  19    rs10413489     0.1569     0.1569          1          1          1          1      0.987          1 
  19    rs11085197     0.1573     0.1573          1          1          1          1      0.987          1 
  19     rs3760746     0.1573     0.1573          1          1          1          1      0.987          1 
  19    rs11878563     0.1573     0.1573          1          1          1          1      0.987          1 
  19     rs8103562     0.1573     0.1573          1          1          1          1      0.987          1 
  19    rs11881860     0.1573     0.1573          1          1          1          1      0.987          1 
  19    rs11881912     0.1573     0.1573          1          1          1          1      0.987          1 
  19    rs62123257     0.1573     0.1573          1          1          1          1      0.987          1 
  19   rs113092800     0.1573     0.1573          1          1          1          1      0.987          1 
  19      rs367443     0.1574     0.1574          1          1          1          1      0.987          1 
  19     rs8108933     0.1574     0.1574          1          1          1          1      0.987          1 
  19    rs73490773     0.1574     0.1574          1          1          1          1      0.987          1 
  19    rs73490774     0.1574     0.1574          1          1          1          1      0.987          1 
  19    rs58664893     0.1574     0.1574          1          1          1          1      0.987          1 
  19    rs28671367     0.1574     0.1574          1          1          1          1      0.987          1 
  19   rs112638915     0.1574     0.1574          1          1          1          1      0.987          1 
  19    rs73490795     0.1574     0.1574          1          1          1          1      0.987          1 
  19    rs10409259     0.1574     0.1574          1          1          1          1      0.987          1 
  19    rs10404318     0.1574     0.1574          1          1          1          1      0.987          1 
  19    rs73492813     0.1574     0.1574          1          1          1          1      0.987          1 
  19     rs4807830     0.1574     0.1574          1          1          1          1      0.987          1 
  19   rs112769926     0.1575     0.1575          1          1          1          1      0.987          1 
  19   rs180916589     0.1576     0.1576          1          1          1          1      0.987          1 
  19   rs185193243     0.1576     0.1576          1          1          1          1      0.987          1 
  19      rs625183     0.1576     0.1576          1          1          1          1      0.987          1 
  19    rs10853997     0.1576     0.1576          1          1          1          1      0.987          1 
  19   rs542774059     0.1576     0.1576          1          1          1          1      0.987          1 
  19     rs6510910     0.1577     0.1577          1          1          1          1      0.987          1 
  19    rs61506306      0.158      0.158          1          1          1          1      0.987          1 
  19   rs113038017     0.1581     0.1581          1          1          1          1      0.987          1 
  19    rs10423572     0.1584     0.1584          1          1          1          1      0.987          1 
  19    rs56036274     0.1585     0.1585          1          1          1          1      0.987          1 
  19     rs2642209     0.1585     0.1585          1          1          1          1      0.987          1 
  19   rs113019969     0.1586     0.1586          1          1          1          1      0.987          1 
  19    rs10408733     0.1587     0.1587          1          1          1          1      0.987          1 
  19   rs111535315     0.1587     0.1587          1          1          1          1      0.987          1 
  19   rs111243690     0.1588     0.1588          1          1          1          1      0.987          1 
  19    rs12461883     0.1588     0.1588          1          1          1          1      0.987          1 
  19    rs57930737     0.1589     0.1589          1          1          1          1      0.987          1 
  19     rs2115070     0.1589     0.1589          1          1          1          1      0.987          1 
  19    rs78847343      0.159      0.159          1          1          1          1      0.987          1 
  19   rs149025313      0.159      0.159          1          1          1          1      0.987          1 
  19   rs191304555      0.159      0.159          1          1          1          1      0.987          1 
  19    rs76334785      0.159      0.159          1          1          1          1      0.987          1 
  19   rs115966722      0.159      0.159          1          1          1          1      0.987          1 
  19   rs148542651      0.159      0.159          1          1          1          1      0.987          1 
  19   rs142590286      0.159      0.159          1          1          1          1      0.987          1 
  19     rs7256282     0.1591     0.1591          1          1          1          1      0.987          1 
  19     rs2927710     0.1592     0.1592          1          1          1          1      0.987          1 
  19      rs574937     0.1593     0.1593          1          1          1          1      0.987          1 
  19     rs2287887     0.1593     0.1593          1          1          1          1      0.987          1 
  19   rs547133537     0.1594     0.1594          1          1          1          1      0.987          1 
  19   rs564798967     0.1594     0.1594          1          1          1          1      0.987          1 
  19    rs72994960     0.1594     0.1594          1          1          1          1      0.987          1 
  19   rs112901863     0.1594     0.1594          1          1          1          1      0.987          1 
  19   rs143775792     0.1594     0.1594          1          1          1          1      0.987          1 
  19   rs538350748     0.1594     0.1594          1          1          1          1      0.987          1 
  19   rs139069282     0.1594     0.1594          1          1          1          1      0.987          1 
  19    rs10409457     0.1594     0.1594          1          1          1          1      0.987          1 
  19     rs6511918     0.1596     0.1596          1          1          1          1      0.987          1 
  19      rs899204     0.1596     0.1596          1          1          1          1      0.987          1 
  19    rs12609642     0.1598     0.1598          1          1          1          1      0.987          1 
  19     rs2081195     0.1598     0.1598          1          1          1          1      0.987          1 
  19     rs2913877     0.1599     0.1599          1          1          1          1      0.987          1 
  19   rs531888535     0.1599     0.1599          1          1          1          1      0.987          1 
  19    rs28735077     0.1599     0.1599          1          1          1          1      0.987          1 
  19    rs10410267     0.1599     0.1599          1          1          1          1      0.987          1 
  19    rs73492767       0.16       0.16          1          1          1          1      0.987          1 
  19    rs10413115       0.16       0.16          1          1          1          1      0.987          1 
  19     rs1864000     0.1603     0.1603          1          1          1          1      0.987          1 
  19   rs149293367     0.1604     0.1604          1          1          1          1      0.987          1 
  19    rs10411029     0.1604     0.1604          1          1          1          1      0.987          1 
  19    rs10402219     0.1604     0.1604          1          1          1          1      0.987          1 
  19   rs113730497     0.1605     0.1605          1          1          1          1      0.987          1 
  19   rs546207896     0.1605     0.1605          1          1          1          1      0.987          1 
  19    rs17159765     0.1605     0.1605          1          1          1          1      0.987          1 
  19   rs543976483     0.1605     0.1605          1          1          1          1      0.987          1 
  19   rs558411620     0.1605     0.1605          1          1          1          1      0.987          1 
  19   rs560166823     0.1605     0.1605          1          1          1          1      0.987          1 
  19    rs79120277     0.1605     0.1605          1          1          1          1      0.987          1 
  19      rs881877     0.1605     0.1605          1          1          1          1      0.987          1 
  19    rs79840264     0.1608     0.1608          1          1          1          1      0.987          1 
  19   rs116096463     0.1608     0.1608          1          1          1          1      0.987          1 
  19   rs116334574     0.1608     0.1608          1          1          1          1      0.987          1 
  19   rs116736632     0.1608     0.1608          1          1          1          1      0.987          1 
  19   rs116337990     0.1608     0.1608          1          1          1          1      0.987          1 
  19   rs146046646     0.1609     0.1609          1          1          1          1      0.987          1 
  19    rs79238723     0.1609     0.1609          1          1          1          1      0.987          1 
  19    rs75838623     0.1609     0.1609          1          1          1          1      0.987          1 
  19    rs61006516     0.1609     0.1609          1          1          1          1      0.987          1 
  19    rs61411575     0.1609     0.1609          1          1          1          1      0.987          1 
  19    rs61594329     0.1609     0.1609          1          1          1          1      0.987          1 
  19    rs55932604     0.1609     0.1609          1          1          1          1      0.987          1 
  19    rs75438961     0.1609     0.1609          1          1          1          1      0.987          1 
  19   rs149733827     0.1609     0.1609          1          1          1          1      0.987          1 
  19   rs201294597     0.1609     0.1609          1          1          1          1      0.987          1 
  19    rs76506598     0.1609     0.1609          1          1          1          1      0.987          1 
  19    rs74467981     0.1609     0.1609          1          1          1          1      0.987          1 
  19   rs148710574     0.1609     0.1609          1          1          1          1      0.987          1 
  19   rs181292833     0.1609     0.1609          1          1          1          1      0.987          1 
  19   rs147278126     0.1609     0.1609          1          1          1          1      0.987          1 
  19   rs116248082     0.1609     0.1609          1          1          1          1      0.987          1 
  19   rs145837984      0.161      0.161          1          1          1          1      0.987          1 
  19    rs34985787     0.1611     0.1611          1          1          1          1      0.987          1 
  19     rs8103311     0.1614     0.1614          1          1          1          1      0.987          1 
  19     rs2305059     0.1614     0.1614          1          1          1          1      0.987          1 
  19   rs149735868     0.1616     0.1616          1          1          1          1      0.987          1 
  19   rs141492046     0.1616     0.1616          1          1          1          1      0.987          1 
  19    rs72486370     0.1616     0.1616          1          1          1          1      0.987          1 
  19   rs373185145     0.1616     0.1616          1          1          1          1      0.987          1 
  19   rs111599207     0.1617     0.1617          1          1          1          1      0.987          1 
  19   rs146119881     0.1618     0.1618          1          1          1          1      0.987          1 
  19   rs144615328     0.1618     0.1618          1          1          1          1      0.987          1 
  19   rs200014629     0.1618     0.1618          1          1          1          1      0.987          1 
  19    rs12985299      0.162      0.162          1          1          1          1      0.987          1 
  19      rs180763      0.162      0.162          1          1          1          1      0.987          1 
  19    rs75185970     0.1621     0.1621          1          1          1          1      0.987          1 
  19      rs379527     0.1622     0.1622          1          1          1          1      0.987          1 
  19    rs12609647     0.1622     0.1622          1          1          1          1      0.987          1 
  19    rs77927328     0.1622     0.1622          1          1          1          1      0.987          1 
  19   rs111726651     0.1625     0.1625          1          1          1          1      0.987          1 
  19     rs4804287     0.1625     0.1625          1          1          1          1      0.987          1 
  19     rs4804288     0.1625     0.1625          1          1          1          1      0.987          1 
  19     rs4804289     0.1625     0.1625          1          1          1          1      0.987          1 
  19   rs112079006     0.1625     0.1625          1          1          1          1      0.987          1 
  19     rs9749041     0.1625     0.1625          1          1          1          1      0.987          1 
  19   rs115183105     0.1625     0.1625          1          1          1          1      0.987          1 
  19    rs11539588     0.1625     0.1625          1          1          1          1      0.987          1 
  19    rs10410403     0.1626     0.1626          1          1          1          1      0.987          1 
  19    rs10412778     0.1626     0.1626          1          1          1          1      0.987          1 
  19    rs10411973     0.1626     0.1626          1          1          1          1      0.987          1 
  19    rs12974560     0.1627     0.1627          1          1          1          1      0.987          1 
  19    rs57086020     0.1627     0.1627          1          1          1          1      0.987          1 
  19     rs2967679      0.163      0.163          1          1          1          1      0.987          1 
  19   rs112285583     0.1634     0.1634          1          1          1          1      0.987          1 
  19    rs73006384     0.1634     0.1634          1          1          1          1      0.987          1 
  19     rs3786614     0.1634     0.1634          1          1          1          1      0.987          1 
  19    rs34725772     0.1636     0.1636          1          1          1          1      0.987          1 
  19    rs35825797     0.1636     0.1636          1          1          1          1      0.987          1 
  19    rs12985234     0.1636     0.1636          1          1          1          1      0.987          1 
  19     rs4804244     0.1636     0.1636          1          1          1          1      0.987          1 
  19       rs14394     0.1636     0.1636          1          1          1          1      0.987          1 
  19      rs731604     0.1636     0.1636          1          1          1          1      0.987          1 
  19    rs17261137     0.1636     0.1636          1          1          1          1      0.987          1 
  19     rs2336091     0.1636     0.1636          1          1          1          1      0.987          1 
  19    rs11880220     0.1636     0.1636          1          1          1          1      0.987          1 
  19     rs4804057     0.1636     0.1636          1          1          1          1      0.987          1 
  19    rs62123129     0.1636     0.1636          1          1          1          1      0.987          1 
  19    rs17261158     0.1636     0.1636          1          1          1          1      0.987          1 
  19    rs11878283     0.1636     0.1636          1          1          1          1      0.987          1 
  19    rs12978737     0.1636     0.1636          1          1          1          1      0.987          1 
  19    rs11881277     0.1636     0.1636          1          1          1          1      0.987          1 
  19   rs113222390     0.1637     0.1637          1          1          1          1      0.987          1 
  19    rs10426616     0.1637     0.1637          1          1          1          1      0.987          1 
  19   rs148785802     0.1637     0.1637          1          1          1          1      0.987          1 
  19   rs145348136     0.1637     0.1637          1          1          1          1      0.987          1 
  19    rs28370465     0.1637     0.1637          1          1          1          1      0.987          1 
  19     rs8110797     0.1637     0.1637          1          1          1          1      0.987          1 
  19    rs10406815     0.1637     0.1637          1          1          1          1      0.987          1 
  19    rs10417041     0.1637     0.1637          1          1          1          1      0.987          1 
  19    rs10419317     0.1637     0.1637          1          1          1          1      0.987          1 
  19    rs62106646     0.1637     0.1637          1          1          1          1      0.987          1 
  19   rs150491840     0.1638     0.1638          1          1          1          1      0.987          1 
  19    rs10423231      0.164      0.164          1          1          1          1      0.987          1 
  19   rs547256499     0.1642     0.1642          1          1          1          1      0.987          1 
  19    rs28679667     0.1642     0.1642          1          1          1          1      0.987          1 
  19   rs113883969     0.1643     0.1643          1          1          1          1      0.987          1 
  19    rs73491607     0.1643     0.1643          1          1          1          1      0.987          1 
  19   rs587683948     0.1643     0.1643          1          1          1          1      0.987          1 
  19    rs28592697     0.1649     0.1649          1          1          1          1      0.987          1 
  19   rs114529327     0.1651     0.1651          1          1          1          1      0.987          1 
  19   rs115969731     0.1651     0.1651          1          1          1          1      0.987          1 
  19   rs139176096     0.1651     0.1651          1          1          1          1      0.987          1 
  19   rs116471364     0.1651     0.1651          1          1          1          1      0.987          1 
  19   rs113762539     0.1652     0.1652          1          1          1          1      0.987          1 
  19   rs151032321     0.1652     0.1652          1          1          1          1      0.987          1 
  19   rs151173567     0.1655     0.1655          1          1          1          1      0.987          1 
  19   rs113463169     0.1656     0.1656          1          1          1          1      0.987          1 
  19   rs144020501     0.1656     0.1656          1          1          1          1      0.987          1 
  19     rs1678851     0.1656     0.1656          1          1          1          1      0.987          1 
  19     rs1614324     0.1656     0.1656          1          1          1          1      0.987          1 
  19      rs778813     0.1656     0.1656          1          1          1          1      0.987          1 
  19      rs778812     0.1656     0.1656          1          1          1          1      0.987          1 
  19      rs708688     0.1656     0.1656          1          1          1          1      0.987          1 
  19      rs708689     0.1656     0.1656          1          1          1          1      0.987          1 
  19    rs71934499     0.1656     0.1656          1          1          1          1      0.987          1 
  19     rs7252993     0.1657     0.1657          1          1          1          1      0.987          1 
  19   rs587707327     0.1658     0.1658          1          1          1          1      0.987          1 
  19    rs74508573      0.166      0.166          1          1          1          1      0.987          1 
  19    rs16994164      0.166      0.166          1          1          1          1      0.987          1 
  19    rs78463963      0.166      0.166          1          1          1          1      0.987          1 
  19    rs16994167      0.166      0.166          1          1          1          1      0.987          1 
  19   rs115267256      0.166      0.166          1          1          1          1      0.987          1 
  19   rs200915867      0.166      0.166          1          1          1          1      0.987          1 
  19   rs116678829      0.166      0.166          1          1          1          1      0.987          1 
  19   rs538191583      0.166      0.166          1          1          1          1      0.987          1 
  19    rs16994169      0.166      0.166          1          1          1          1      0.987          1 
  19    rs16990074      0.166      0.166          1          1          1          1      0.987          1 
  19   rs145123564      0.166      0.166          1          1          1          1      0.987          1 
  19   rs534639808      0.166      0.166          1          1          1          1      0.987          1 
  19   rs534176903      0.166      0.166          1          1          1          1      0.987          1 
  19   rs554444184      0.166      0.166          1          1          1          1      0.987          1 
  19   rs115637320      0.166      0.166          1          1          1          1      0.987          1 
  19   rs369668340      0.166      0.166          1          1          1          1      0.987          1 
  19   rs192567540      0.166      0.166          1          1          1          1      0.987          1 
  19   rs147598229      0.166      0.166          1          1          1          1      0.987          1 
  19   rs114162653      0.166      0.166          1          1          1          1      0.987          1 
  19   rs151035284      0.166      0.166          1          1          1          1      0.987          1 
  19   rs115887701      0.166      0.166          1          1          1          1      0.987          1 
  19   rs140622481      0.166      0.166          1          1          1          1      0.987          1 
  19    rs16994171      0.166      0.166          1          1          1          1      0.987          1 
  19    rs74757437      0.166      0.166          1          1          1          1      0.987          1 
  19    rs16994173      0.166      0.166          1          1          1          1      0.987          1 
  19    rs78958929      0.166      0.166          1          1          1          1      0.987          1 
  19     rs4804304      0.166      0.166          1          1          1          1      0.987          1 
  19     rs4804072      0.166      0.166          1          1          1          1      0.987          1 
  19    rs11334308      0.166      0.166          1          1          1          1      0.987          1 
  19   rs566690432      0.166      0.166          1          1          1          1      0.987          1 
  19     rs4804073      0.166      0.166          1          1          1          1      0.987          1 
  19    rs16994185      0.166      0.166          1          1          1          1      0.987          1 
  19    rs16994189      0.166      0.166          1          1          1          1      0.987          1 
  19    rs76195114      0.166      0.166          1          1          1          1      0.987          1 
  19   rs111892938      0.166      0.166          1          1          1          1      0.987          1 
  19     rs2229432      0.166      0.166          1          1          1          1      0.987          1 
  19    rs16994200      0.166      0.166          1          1          1          1      0.987          1 
  19    rs77416154      0.166      0.166          1          1          1          1      0.987          1 
  19   rs113396079      0.166      0.166          1          1          1          1      0.987          1 
  19   rs112540628      0.166      0.166          1          1          1          1      0.987          1 
  19   rs149954658      0.166      0.166          1          1          1          1      0.987          1 
  19   rs193191063      0.166      0.166          1          1          1          1      0.987          1 
  19   rs200820470      0.166      0.166          1          1          1          1      0.987          1 
  19    rs13306451      0.166      0.166          1          1          1          1      0.987          1 
  19     rs2229430      0.166      0.166          1          1          1          1      0.987          1 
  19     rs2229434      0.166      0.166          1          1          1          1      0.987          1 
  19    rs16994210      0.166      0.166          1          1          1          1      0.987          1 
  19    rs67009449      0.166      0.166          1          1          1          1      0.987          1 
  19   rs115043703      0.166      0.166          1          1          1          1      0.987          1 
  19   rs143427778      0.166      0.166          1          1          1          1      0.987          1 
  19   rs548417145      0.166      0.166          1          1          1          1      0.987          1 
  19     rs4804381     0.1661     0.1661          1          1          1          1      0.987          1 
  19   rs111330761     0.1661     0.1661          1          1          1          1      0.987          1 
  19     rs4804376     0.1661     0.1661          1          1          1          1      0.987          1 
  19    rs12985575     0.1663     0.1663          1          1          1          1      0.987          1 
  19     rs3097355     0.1664     0.1664          1          1          1          1      0.987          1 
  19    rs61021252     0.1664     0.1664          1          1          1          1      0.987          1 
  19     rs2561794     0.1664     0.1664          1          1          1          1      0.987          1 
  19     rs1674146     0.1665     0.1665          1          1          1          1      0.987          1 
  19    rs11442325     0.1665     0.1665          1          1          1          1      0.987          1 
  19     rs8109264     0.1665     0.1665          1          1          1          1      0.987          1 
  19     rs2637198     0.1665     0.1665          1          1          1          1      0.987          1 
  19    rs11667261     0.1665     0.1665          1          1          1          1      0.987          1 
  19     rs2637202     0.1665     0.1665          1          1          1          1      0.987          1 
  19     rs6510959     0.1666     0.1666          1          1          1          1      0.987          1 
  19    rs11882777     0.1666     0.1666          1          1          1          1      0.987          1 
  19    rs11465406     0.1666     0.1666          1          1          1          1      0.987          1 
  19     rs1985937     0.1667     0.1667          1          1          1          1      0.987          1 
  19    rs73493454     0.1667     0.1667          1          1          1          1      0.987          1 
  19   rs150322003     0.1668     0.1668          1          1          1          1      0.987          1 
  19    rs16990079     0.1669     0.1669          1          1          1          1      0.987          1 
  19     rs9304930      0.167      0.167          1          1          1          1      0.987          1 
  19    rs57207852      0.167      0.167          1          1          1          1      0.987          1 
  19   rs111067254     0.1671     0.1671          1          1          1          1      0.987          1 
  19   rs535875034     0.1673     0.1673          1          1          1          1      0.987          1 
  19   rs553950924     0.1673     0.1673          1          1          1          1      0.987          1 
  19    rs13353320     0.1673     0.1673          1          1          1          1      0.987          1 
  19    rs13353340     0.1673     0.1673          1          1          1          1      0.987          1 
  19     rs7250572     0.1674     0.1674          1          1          1          1      0.987          1 
  19    rs36095559     0.1674     0.1674          1          1          1          1      0.987          1 
  19     rs2967735     0.1676     0.1676          1          1          1          1      0.987          1 
  19   rs192555825     0.1677     0.1677          1          1          1          1      0.987          1 
  19     rs2967725     0.1678     0.1678          1          1          1          1      0.987          1 
  19    rs74726110     0.1678     0.1678          1          1          1          1      0.987          1 
  19    rs60318332     0.1679     0.1679          1          1          1          1      0.987          1 
  19    rs60806618     0.1681     0.1681          1          1          1          1      0.987          1 
  19   rs111438314     0.1681     0.1681          1          1          1          1      0.987          1 
  19   rs111369943     0.1681     0.1681          1          1          1          1      0.987          1 
  19    rs80325452     0.1681     0.1681          1          1          1          1      0.987          1 
  19    rs73484455     0.1681     0.1681          1          1          1          1      0.987          1 
  19    rs73484457     0.1681     0.1681          1          1          1          1      0.987          1 
  19     rs8106687     0.1683     0.1683          1          1          1          1      0.987          1 
  19    rs35353507     0.1683     0.1683          1          1          1          1      0.987          1 
  19    rs16993372     0.1684     0.1684          1          1          1          1      0.987          1 
  19     rs8108217     0.1684     0.1684          1          1          1          1      0.987          1 
  19    rs73543060     0.1684     0.1684          1          1          1          1      0.987          1 
  19     rs7254965     0.1685     0.1685          1          1          1          1      0.987          1 
  19   rs200135820     0.1688     0.1688          1          1          1          1      0.987          1 
  19    rs34552692     0.1694     0.1694          1          1          1          1      0.987          1 
  19    rs11671555     0.1694     0.1694          1          1          1          1      0.987          1 
  19   rs116154385     0.1694     0.1694          1          1          1          1      0.987          1 
  19   rs116185299     0.1694     0.1694          1          1          1          1      0.987          1 
  19   rs115836551     0.1694     0.1694          1          1          1          1      0.987          1 
  19   rs114954530     0.1694     0.1694          1          1          1          1      0.987          1 
  19   rs115404661     0.1694     0.1694          1          1          1          1      0.987          1 
  19   rs149124010     0.1694     0.1694          1          1          1          1      0.987          1 
  19   rs368524406     0.1694     0.1694          1          1          1          1      0.987          1 
  19   rs148604558     0.1694     0.1694          1          1          1          1      0.987          1 
  19    rs12460643     0.1695     0.1695          1          1          1          1      0.987          1 
  19   rs189998654     0.1695     0.1695          1          1          1          1      0.987          1 
  19   rs116111185     0.1695     0.1695          1          1          1          1      0.987          1 
  19   rs116462746     0.1695     0.1695          1          1          1          1      0.987          1 
  19   rs531946255     0.1696     0.1696          1          1          1          1      0.987          1 
  19     rs2354121     0.1697     0.1697          1          1          1          1      0.987          1 
  19     rs2354120     0.1697     0.1697          1          1          1          1      0.987          1 
  19     rs2354119     0.1697     0.1697          1          1          1          1      0.987          1 
  19     rs2354118     0.1697     0.1697          1          1          1          1      0.987          1 
  19     rs2354117     0.1697     0.1697          1          1          1          1      0.987          1 
  19     rs2354115     0.1697     0.1697          1          1          1          1      0.987          1 
  19    rs72986346     0.1697     0.1697          1          1          1          1      0.987          1 
  19    rs79441523     0.1698     0.1698          1          1          1          1      0.987          1 
  19    rs60473130     0.1703     0.1703          1          1          1          1      0.987          1 
  19     rs2591591     0.1705     0.1705          1          1          1          1      0.987          1 
  19    rs12972954     0.1705     0.1705          1          1          1          1      0.987          1 
  19    rs11673355     0.1705     0.1705          1          1          1          1      0.987          1 
  19     rs4807856     0.1707     0.1707          1          1          1          1      0.987          1 
  19   rs557963109     0.1707     0.1707          1          1          1          1      0.987          1 
  19   rs181365699     0.1707     0.1707          1          1          1          1      0.987          1 
  19   rs114870947     0.1707     0.1707          1          1          1          1      0.987          1 
  19   rs576737264     0.1707     0.1707          1          1          1          1      0.987          1 
  19    rs11878279     0.1707     0.1707          1          1          1          1      0.987          1 
  19    rs78569841     0.1709     0.1709          1          1          1          1      0.987          1 
  19    rs34428318     0.1709     0.1709          1          1          1          1      0.987          1 
  19     rs6603058     0.1711     0.1711          1          1          1          1      0.987          1 
  19     rs6603059     0.1711     0.1711          1          1          1          1      0.987          1 
  19     rs6603060     0.1711     0.1711          1          1          1          1      0.987          1 
  19     rs6603063     0.1711     0.1711          1          1          1          1      0.987          1 
  19    rs56373502     0.1711     0.1711          1          1          1          1      0.987          1 
  19   rs148359292     0.1711     0.1711          1          1          1          1      0.987          1 
  19    rs74842294     0.1711     0.1711          1          1          1          1      0.987          1 
  19    rs11880369     0.1712     0.1712          1          1          1          1      0.987          1 
  19    rs77678798     0.1714     0.1714          1          1          1          1      0.987          1 
  19    rs73920065     0.1717     0.1717          1          1          1          1      0.987          1 
  19   rs565215806     0.1718     0.1718          1          1          1          1      0.987          1 
  19   rs111507902     0.1718     0.1718          1          1          1          1      0.987          1 
  19   rs112906903     0.1718     0.1718          1          1          1          1      0.987          1 
  19     rs8101644     0.1718     0.1718          1          1          1          1      0.987          1 
  19   rs199760748     0.1718     0.1718          1          1          1          1      0.987          1 
  19    rs73505652     0.1718     0.1718          1          1          1          1      0.987          1 
  19   rs114640787     0.1718     0.1718          1          1          1          1      0.987          1 
  19   rs113985006     0.1718     0.1718          1          1          1          1      0.987          1 
  19    rs73505702     0.1718     0.1718          1          1          1          1      0.987          1 
  19      rs412441     0.1719     0.1719          1          1          1          1      0.987          1 
  19   rs111064563     0.1719     0.1719          1          1          1          1      0.987          1 
  19    rs62124466      0.172      0.172          1          1          1          1      0.987          1 
  19    rs55884050     0.1722     0.1722          1          1          1          1      0.987          1 
  19     rs2279040     0.1722     0.1722          1          1          1          1      0.987          1 
  19     rs2279042     0.1722     0.1722          1          1          1          1      0.987          1 
  19    rs66952611     0.1723     0.1723          1          1          1          1      0.987          1 
  19   rs563587829     0.1723     0.1723          1          1          1          1      0.987          1 
  19    rs66831547     0.1723     0.1723          1          1          1          1      0.987          1 
  19    rs28534912     0.1723     0.1723          1          1          1          1      0.987          1 
  19    rs79016229     0.1724     0.1724          1          1          1          1      0.987          1 
  19     rs2967595     0.1729     0.1729          1          1          1          1      0.987          1 
  19      rs794072     0.1729     0.1729          1          1          1          1      0.987          1 
  19    rs61678563     0.1729     0.1729          1          1          1          1      0.987          1 
  19   rs114381378      0.173      0.173          1          1          1          1      0.987          1 
  19   rs116322461      0.173      0.173          1          1          1          1      0.987          1 
  19    rs56925921      0.173      0.173          1          1          1          1      0.987          1 
  19   rs141495853      0.173      0.173          1          1          1          1      0.987          1 
  19     rs2035967     0.1731     0.1731          1          1          1          1      0.987          1 
  19     rs2035968     0.1731     0.1731          1          1          1          1      0.987          1 
  19   rs587597393     0.1731     0.1731          1          1          1          1      0.987          1 
  19   rs201695231     0.1732     0.1732          1          1          1          1      0.987          1 
  19    rs71892431     0.1732     0.1732          1          1          1          1      0.987          1 
  19     rs8109794     0.1732     0.1732          1          1          1          1      0.987          1 
  19     rs4804091     0.1736     0.1736          1          1          1          1      0.987          1 
  19    rs59554542     0.1736     0.1736          1          1          1          1      0.987          1 
  19    rs11671264     0.1736     0.1736          1          1          1          1      0.987          1 
  19   rs116662144     0.1736     0.1736          1          1          1          1      0.987          1 
  19      rs473730     0.1737     0.1737          1          1          1          1      0.987          1 
  19   rs146828458     0.1738     0.1738          1          1          1          1      0.987          1 
  19    rs58163206     0.1739     0.1739          1          1          1          1      0.987          1 
  19   rs571555205      0.174      0.174          1          1          1          1      0.987          1 
  19   rs192011105      0.174      0.174          1          1          1          1      0.987          1 
  19   rs367727421      0.174      0.174          1          1          1          1      0.987          1 
  19    rs57762153      0.174      0.174          1          1          1          1      0.987          1 
  19    rs78969075      0.174      0.174          1          1          1          1      0.987          1 
  19   rs199899196     0.1741     0.1741          1          1          1          1      0.987          1 
  19     rs1353166     0.1741     0.1741          1          1          1          1      0.987          1 
  19     rs1389506     0.1741     0.1741          1          1          1          1      0.987          1 
  19     rs1812527     0.1741     0.1741          1          1          1          1      0.987          1 
  19     rs8102161     0.1741     0.1741          1          1          1          1      0.987          1 
  19    rs57475536     0.1741     0.1741          1          1          1          1      0.987          1 
  19     rs8103040     0.1741     0.1741          1          1          1          1      0.987          1 
  19     rs8103568     0.1741     0.1741          1          1          1          1      0.987          1 
  19     rs1038947     0.1741     0.1741          1          1          1          1      0.987          1 
  19    rs78518730     0.1741     0.1741          1          1          1          1      0.987          1 
  19    rs10404599     0.1741     0.1741          1          1          1          1      0.987          1 
  19    rs61027285     0.1741     0.1741          1          1          1          1      0.987          1 
  19     rs2303178     0.1742     0.1742          1          1          1          1      0.987          1 
  19    rs10412398     0.1743     0.1743          1          1          1          1      0.987          1 
  19    rs74697733     0.1743     0.1743          1          1          1          1      0.987          1 
  19   rs146374600     0.1743     0.1743          1          1          1          1      0.987          1 
  19   rs148405606     0.1743     0.1743          1          1          1          1      0.987          1 
  19   rs146204452     0.1744     0.1744          1          1          1          1      0.987          1 
  19    rs62118036     0.1745     0.1745          1          1          1          1      0.987          1 
  19     rs8101090     0.1746     0.1746          1          1          1          1      0.987          1 
  19   rs113974628     0.1746     0.1746          1          1          1          1      0.987          1 
  19    rs73502001     0.1746     0.1746          1          1          1          1      0.987          1 
  19   rs111851232     0.1749     0.1749          1          1          1          1      0.987          1 
  19   rs556851680     0.1749     0.1749          1          1          1          1      0.987          1 
  19   rs530898709     0.1749     0.1749          1          1          1          1      0.987          1 
  19   rs570665771     0.1749     0.1749          1          1          1          1      0.987          1 
  19   rs201143501     0.1749     0.1749          1          1          1          1      0.987          1 
  19    rs12972592     0.1749     0.1749          1          1          1          1      0.987          1 
  19     rs9710465     0.1749     0.1749          1          1          1          1      0.987          1 
  19    rs56288898     0.1749     0.1749          1          1          1          1      0.987          1 
  19    rs73920062     0.1749     0.1749          1          1          1          1      0.987          1 
  19    rs17468222     0.1752     0.1752          1          1          1          1      0.987          1 
  19   rs111551285     0.1752     0.1752          1          1          1          1      0.987          1 
  19   rs113195355     0.1752     0.1752          1          1          1          1      0.987          1 
  19   rs113745336     0.1752     0.1752          1          1          1          1      0.987          1 
  19    rs61732668     0.1752     0.1752          1          1          1          1      0.987          1 
  19     rs8100853     0.1752     0.1752          1          1          1          1      0.987          1 
  19    rs75144440     0.1752     0.1752          1          1          1          1      0.987          1 
  19    rs10414922     0.1753     0.1753          1          1          1          1      0.987          1 
  19        rs7788     0.1753     0.1753          1          1          1          1      0.987          1 
  19    rs10415368     0.1753     0.1753          1          1          1          1      0.987          1 
  19   rs145182380     0.1755     0.1755          1          1          1          1      0.987          1 
  19     rs7260547     0.1755     0.1755          1          1          1          1      0.987          1 
  19    rs75683374     0.1755     0.1755          1          1          1          1      0.987          1 
  19     rs7258673     0.1755     0.1755          1          1          1          1      0.987          1 
  19   rs112493073     0.1755     0.1755          1          1          1          1      0.987          1 
  19     rs2967768     0.1756     0.1756          1          1          1          1      0.987          1 
  19     rs8106212     0.1758     0.1758          1          1          1          1      0.987          1 
  19   rs539773012     0.1759     0.1759          1          1          1          1      0.987          1 
  19   rs368232136     0.1762     0.1762          1          1          1          1      0.987          1 
  19   rs375170236     0.1762     0.1762          1          1          1          1      0.987          1 
  19   rs548896772     0.1762     0.1762          1          1          1          1      0.987          1 
  19    rs59496745     0.1766     0.1766          1          1          1          1      0.987          1 
  19   rs142179418     0.1766     0.1766          1          1          1          1      0.987          1 
  19    rs28535217     0.1768     0.1768          1          1          1          1      0.987          1 
  19    rs10406986     0.1771     0.1771          1          1          1          1      0.987          1 
  19    rs10413351     0.1771     0.1771          1          1          1          1      0.987          1 
  19     rs7251643     0.1771     0.1771          1          1          1          1      0.987          1 
  19    rs10403113     0.1771     0.1771          1          1          1          1      0.987          1 
  19   rs113284340     0.1771     0.1771          1          1          1          1      0.987          1 
  19   rs148558424     0.1771     0.1771          1          1          1          1      0.987          1 
  19    rs72986530     0.1771     0.1771          1          1          1          1      0.987          1 
  19    rs10420047     0.1771     0.1771          1          1          1          1      0.987          1 
  19    rs10407292     0.1771     0.1771          1          1          1          1      0.987          1 
  19    rs10414729     0.1771     0.1771          1          1          1          1      0.987          1 
  19      rs662894     0.1773     0.1773          1          1          1          1      0.987          1 
  19   rs190712283     0.1775     0.1775          1          1          1          1      0.987          1 
  19    rs12985932     0.1776     0.1776          1          1          1          1      0.987          1 
  19    rs59881559     0.1776     0.1776          1          1          1          1      0.987          1 
  19    rs35571542     0.1776     0.1776          1          1          1          1      0.987          1 
  19   rs113205228     0.1776     0.1776          1          1          1          1      0.987          1 
  19   rs112388943     0.1776     0.1776          1          1          1          1      0.987          1 
  19   rs148761814     0.1776     0.1776          1          1          1          1      0.987          1 
  19    rs10422817     0.1776     0.1776          1          1          1          1      0.987          1 
  19    rs61245082     0.1776     0.1776          1          1          1          1      0.987          1 
  19    rs28895667     0.1776     0.1776          1          1          1          1      0.987          1 
  19    rs56992811     0.1778     0.1778          1          1          1          1      0.987          1 
  19   rs144027577     0.1779     0.1779          1          1          1          1      0.987          1 
  19    rs12976850     0.1779     0.1779          1          1          1          1      0.987          1 
  19    rs11542188     0.1779     0.1779          1          1          1          1      0.987          1 
  19    rs34425383     0.1779     0.1779          1          1          1          1      0.987          1 
  19    rs35050633     0.1779     0.1779          1          1          1          1      0.987          1 
  19     rs8104313     0.1779     0.1779          1          1          1          1      0.987          1 
  19      rs898010      0.178      0.178          1          1          1          1      0.987          1 
  19   rs564187150     0.1781     0.1781          1          1          1          1      0.987          1 
  19   rs532858604     0.1781     0.1781          1          1          1          1      0.987          1 
  19   rs543556424     0.1781     0.1781          1          1          1          1      0.987          1 
  19      rs186295     0.1783     0.1783          1          1          1          1      0.987          1 
  19     rs1975154     0.1783     0.1783          1          1          1          1      0.987          1 
  19   rs577697068     0.1786     0.1786          1          1          1          1      0.987          1 
  19   rs115776729     0.1786     0.1786          1          1          1          1      0.987          1 
  19     rs2232788     0.1786     0.1786          1          1          1          1      0.987          1 
  19   rs115039587     0.1786     0.1786          1          1          1          1      0.987          1 
  19   rs145763902     0.1786     0.1786          1          1          1          1      0.987          1 
  19   rs114311035     0.1786     0.1786          1          1          1          1      0.987          1 
  19    rs79602478     0.1786     0.1786          1          1          1          1      0.987          1 
  19   rs115415049     0.1786     0.1786          1          1          1          1      0.987          1 
  19   rs144484195     0.1786     0.1786          1          1          1          1      0.987          1 
  19   rs551003583     0.1786     0.1786          1          1          1          1      0.987          1 
  19   rs147928845     0.1786     0.1786          1          1          1          1      0.987          1 
  19   rs137914824     0.1786     0.1786          1          1          1          1      0.987          1 
  19   rs114689706     0.1786     0.1786          1          1          1          1      0.987          1 
  19    rs77790559     0.1786     0.1786          1          1          1          1      0.987          1 
  19   rs186143592     0.1786     0.1786          1          1          1          1      0.987          1 
  19   rs200339985     0.1786     0.1786          1          1          1          1      0.987          1 
  19   rs115590938     0.1786     0.1786          1          1          1          1      0.987          1 
  19    rs80301579     0.1786     0.1786          1          1          1          1      0.987          1 
  19    rs79019255     0.1786     0.1786          1          1          1          1      0.987          1 
  19     rs7508675     0.1786     0.1786          1          1          1          1      0.987          1 
  19   rs146433885     0.1786     0.1786          1          1          1          1      0.987          1 
  19   rs146685720     0.1786     0.1786          1          1          1          1      0.987          1 
  19   rs148030915     0.1786     0.1786          1          1          1          1      0.987          1 
  19   rs115023062     0.1786     0.1786          1          1          1          1      0.987          1 
  19   rs114158839     0.1786     0.1786          1          1          1          1      0.987          1 
  19   rs143930430     0.1786     0.1786          1          1          1          1      0.987          1 
  19    rs79959110     0.1786     0.1786          1          1          1          1      0.987          1 
  19   rs146696823     0.1786     0.1786          1          1          1          1      0.987          1 
  19   rs140234820     0.1786     0.1786          1          1          1          1      0.987          1 
  19   rs115779779     0.1786     0.1786          1          1          1          1      0.987          1 
  19   rs115498508     0.1786     0.1786          1          1          1          1      0.987          1 
  19    rs80148015     0.1786     0.1786          1          1          1          1      0.987          1 
  19    rs74490379     0.1786     0.1786          1          1          1          1      0.987          1 
  19   rs139046924     0.1786     0.1786          1          1          1          1      0.987          1 
  19   rs148703863     0.1786     0.1786          1          1          1          1      0.987          1 
  19    rs78884291     0.1786     0.1786          1          1          1          1      0.987          1 
  19   rs565500566     0.1786     0.1786          1          1          1          1      0.987          1 
  19   rs547059079     0.1786     0.1786          1          1          1          1      0.987          1 
  19    rs33975406     0.1786     0.1786          1          1          1          1      0.987          1 
  19   rs140274045     0.1787     0.1787          1          1          1          1      0.987          1 
  19    rs10422681     0.1787     0.1787          1          1          1          1      0.987          1 
  19   rs149412658     0.1787     0.1787          1          1          1          1      0.987          1 
  19   rs184717640     0.1787     0.1787          1          1          1          1      0.987          1 
  19    rs10401267     0.1787     0.1787          1          1          1          1      0.987          1 
  19    rs59301382     0.1787     0.1787          1          1          1          1      0.987          1 
  19   rs200121209     0.1787     0.1787          1          1          1          1      0.987          1 
  19   rs182868059     0.1787     0.1787          1          1          1          1      0.987          1 
  19     rs4044528     0.1787     0.1787          1          1          1          1      0.987          1 
  19    rs34761673      0.179      0.179          1          1          1          1      0.987          1 
  19   rs113656550      0.179      0.179          1          1          1          1      0.987          1 
  19    rs56873413     0.1792     0.1792          1          1          1          1      0.987          1 
  19     rs4807841     0.1792     0.1792          1          1          1          1      0.987          1 
  19   rs141096956     0.1792     0.1792          1          1          1          1      0.987          1 
  19     rs7260417     0.1792     0.1792          1          1          1          1      0.987          1 
  19     rs6603141     0.1793     0.1793          1          1          1          1      0.987          1 
  19    rs11883233     0.1793     0.1793          1          1          1          1      0.987          1 
  19     rs2690904     0.1794     0.1794          1          1          1          1      0.987          1 
  19   rs201241898     0.1796     0.1796          1          1          1          1      0.987          1 
  19   rs201731186     0.1797     0.1797          1          1          1          1      0.987          1 
  19    rs13345037     0.1797     0.1797          1          1          1          1      0.987          1 
  19   rs115968481     0.1799     0.1799          1          1          1          1      0.987          1 
  19   rs115680553     0.1799     0.1799          1          1          1          1      0.987          1 
  19   rs114652598       0.18       0.18          1          1          1          1      0.987          1 
  19    rs10416703       0.18       0.18          1          1          1          1      0.987          1 
  19    rs17160331     0.1801     0.1801          1          1          1          1      0.987          1 
  19    rs12985146     0.1803     0.1803          1          1          1          1      0.987          1 
  19   rs112331360     0.1803     0.1803          1          1          1          1      0.987          1 
  19   rs116638689     0.1804     0.1804          1          1          1          1      0.987          1 
  19    rs12150912     0.1805     0.1805          1          1          1          1      0.987          1 
  19    rs10402331     0.1805     0.1805          1          1          1          1      0.987          1 
  19    rs12984694     0.1805     0.1805          1          1          1          1      0.987          1 
  19     rs2972576     0.1807     0.1807          1          1          1          1      0.987          1 
  19      rs348337     0.1809     0.1809          1          1          1          1      0.987          1 
  19      rs250512     0.1809     0.1809          1          1          1          1      0.987          1 
  19     rs2241591     0.1809     0.1809          1          1          1          1      0.987          1 
  19   rs112992332     0.1809     0.1809          1          1          1          1      0.987          1 
  19   rs113225496     0.1809     0.1809          1          1          1          1      0.987          1 
  19   rs575606581     0.1809     0.1809          1          1          1          1      0.987          1 
  19    rs12972385      0.181      0.181          1          1          1          1      0.987          1 
  19     rs1678865      0.181      0.181          1          1          1          1      0.987          1 
  19     rs1629368      0.181      0.181          1          1          1          1      0.987          1 
  19     rs2112927      0.181      0.181          1          1          1          1      0.987          1 
  19   rs115190553     0.1811     0.1811          1          1          1          1      0.987          1 
  19   rs138491983     0.1811     0.1811          1          1          1          1      0.987          1 
  19   rs112473425     0.1812     0.1812          1          1          1          1      0.987          1 
  19    rs10409772     0.1813     0.1813          1          1          1          1      0.987          1 
  19    rs11668772     0.1813     0.1813          1          1          1          1      0.987          1 
  19     rs7256730     0.1813     0.1813          1          1          1          1      0.987          1 
  19     rs2432104     0.1814     0.1814          1          1          1          1      0.987          1 
  19    rs74576593     0.1814     0.1814          1          1          1          1      0.987          1 
  19    rs10411822     0.1814     0.1814          1          1          1          1      0.987          1 
  19    rs10417593     0.1814     0.1814          1          1          1          1      0.987          1 
  19    rs56393464     0.1814     0.1814          1          1          1          1      0.987          1 
  19   rs552446345     0.1814     0.1814          1          1          1          1      0.987          1 
  19     rs2967619     0.1814     0.1814          1          1          1          1      0.987          1 
  19    rs58529803     0.1815     0.1815          1          1          1          1      0.987          1 
  19    rs10416534     0.1816     0.1816          1          1          1          1      0.987          1 
  19    rs10404615     0.1817     0.1817          1          1          1          1      0.987          1 
  19    rs61512436     0.1817     0.1817          1          1          1          1      0.987          1 
  19    rs10415237     0.1817     0.1817          1          1          1          1      0.987          1 
  19     rs8101625     0.1818     0.1818          1          1          1          1      0.987          1 
  19     rs7252142      0.182      0.182          1          1          1          1      0.987          1 
  19    rs17271952      0.182      0.182          1          1          1          1      0.987          1 
  19   rs543208174     0.1821     0.1821          1          1          1          1      0.987          1 
  19     rs4132069     0.1821     0.1821          1          1          1          1      0.987          1 
  19    rs10414441     0.1821     0.1821          1          1          1          1      0.987          1 
  19    rs62111424     0.1822     0.1822          1          1          1          1      0.987          1 
  19    rs58761784     0.1824     0.1824          1          1          1          1      0.987          1 
  19      rs348349     0.1827     0.1827          1          1          1          1      0.987          1 
  19    rs56693983     0.1827     0.1827          1          1          1          1      0.987          1 
  19     rs4328554     0.1827     0.1827          1          1          1          1      0.987          1 
  19      rs563959     0.1828     0.1828          1          1          1          1      0.987          1 
  19   rs113664528     0.1829     0.1829          1          1          1          1      0.987          1 
  19      rs582611     0.1829     0.1829          1          1          1          1      0.987          1 
  19      rs583984     0.1829     0.1829          1          1          1          1      0.987          1 
  19      rs563266     0.1829     0.1829          1          1          1          1      0.987          1 
  19   rs144271825     0.1829     0.1829          1          1          1          1      0.987          1 
  19     rs7248276     0.1832     0.1832          1          1          1          1      0.987          1 
  19     rs7251600     0.1832     0.1832          1          1          1          1      0.987          1 
  19     rs6603117     0.1833     0.1833          1          1          1          1      0.987          1 
  19    rs28679745     0.1833     0.1833          1          1          1          1      0.987          1 
  19   rs575254068     0.1836     0.1836          1          1          1          1      0.987          1 
  19   rs116636572     0.1836     0.1836          1          1          1          1      0.987          1 
  19     rs7248446     0.1836     0.1836          1          1          1          1      0.987          1 
  19     rs2354573     0.1836     0.1836          1          1          1          1      0.987          1 
  19     rs2354574     0.1836     0.1836          1          1          1          1      0.987          1 
  19     rs2883472     0.1836     0.1836          1          1          1          1      0.987          1 
  19   rs113899542     0.1836     0.1836          1          1          1          1      0.987          1 
  19   rs111557897     0.1836     0.1836          1          1          1          1      0.987          1 
  19   rs111248127     0.1838     0.1838          1          1          1          1      0.987          1 
  19    rs77205550     0.1839     0.1839          1          1          1          1      0.987          1 
  19    rs79313324     0.1839     0.1839          1          1          1          1      0.987          1 
  19   rs200387256      0.184      0.184          1          1          1          1      0.987          1 
  19     rs8107652     0.1841     0.1841          1          1          1          1      0.987          1 
  19     rs7507610     0.1844     0.1844          1          1          1          1      0.987          1 
  19   rs199603897     0.1846     0.1846          1          1          1          1      0.987          1 
  19    rs66518971     0.1846     0.1846          1          1          1          1      0.987          1 
  19    rs33931165     0.1848     0.1848          1          1          1          1      0.987          1 
  19    rs77293962     0.1848     0.1848          1          1          1          1      0.987          1 
  19    rs11667816     0.1851     0.1851          1          1          1          1      0.987          1 
  19   rs138385379     0.1852     0.1852          1          1          1          1      0.987          1 
  19   rs116120626     0.1853     0.1853          1          1          1          1      0.987          1 
  19     rs8107417     0.1853     0.1853          1          1          1          1      0.987          1 
  19    rs11361927     0.1853     0.1853          1          1          1          1      0.987          1 
  19   rs200694765     0.1854     0.1854          1          1          1          1      0.987          1 
  19   rs145488814     0.1854     0.1854          1          1          1          1      0.987          1 
  19     rs1379868     0.1856     0.1856          1          1          1          1      0.987          1 
  19     rs4807070     0.1857     0.1857          1          1          1          1      0.987          1 
  19    rs10403619     0.1857     0.1857          1          1          1          1      0.987          1 
  19     rs4482400     0.1857     0.1857          1          1          1          1      0.987          1 
  19     rs8102764     0.1857     0.1857          1          1          1          1      0.987          1 
  19     rs4372802     0.1857     0.1857          1          1          1          1      0.987          1 
  19    rs73503624     0.1858     0.1858          1          1          1          1      0.987          1 
  19    rs73503635     0.1858     0.1858          1          1          1          1      0.987          1 
  19    rs73503636     0.1858     0.1858          1          1          1          1      0.987          1 
  19   rs113643247     0.1858     0.1858          1          1          1          1      0.987          1 
  19    rs73503658     0.1858     0.1858          1          1          1          1      0.987          1 
  19   rs141526005     0.1858     0.1858          1          1          1          1      0.987          1 
  19   rs113351298     0.1858     0.1858          1          1          1          1      0.987          1 
  19   rs112412140     0.1858     0.1858          1          1          1          1      0.987          1 
  19     rs4453621      0.186      0.186          1          1          1          1      0.987          1 
  19   rs111463432     0.1861     0.1861          1          1          1          1      0.987          1 
  19   rs145932639     0.1861     0.1861          1          1          1          1      0.987          1 
  19    rs73503755     0.1861     0.1861          1          1          1          1      0.987          1 
  19    rs74742224     0.1861     0.1861          1          1          1          1      0.987          1 
  19   rs138001663     0.1862     0.1862          1          1          1          1      0.987          1 
  19    rs78820599     0.1862     0.1862          1          1          1          1      0.987          1 
  19    rs16993416     0.1862     0.1862          1          1          1          1      0.987          1 
  19   rs111511429     0.1862     0.1862          1          1          1          1      0.987          1 
  19   rs116102400     0.1862     0.1862          1          1          1          1      0.987          1 
  19    rs55904843     0.1863     0.1863          1          1          1          1      0.987          1 
  19    rs28763275     0.1863     0.1863          1          1          1          1      0.987          1 
  19     rs7247211     0.1863     0.1863          1          1          1          1      0.987          1 
  19   rs201359716     0.1863     0.1863          1          1          1          1      0.987          1 
  19     rs2029743     0.1865     0.1865          1          1          1          1      0.987          1 
  19      rs427105     0.1865     0.1865          1          1          1          1      0.987          1 
  19    rs10422720     0.1865     0.1865          1          1          1          1      0.987          1 
  19    rs77509588     0.1867     0.1867          1          1          1          1      0.987          1 
  19    rs71175862     0.1867     0.1867          1          1          1          1      0.987          1 
  19    rs11668210     0.1868     0.1868          1          1          1          1      0.987          1 
  19     rs2059136     0.1868     0.1868          1          1          1          1      0.987          1 
  19     rs4804369     0.1868     0.1868          1          1          1          1      0.987          1 
  19   rs573332137      0.187      0.187          1          1          1          1      0.987          1 
  19      rs586551     0.1871     0.1871          1          1          1          1      0.987          1 
  19      rs491748     0.1871     0.1871          1          1          1          1      0.987          1 
  19    rs34651329     0.1871     0.1871          1          1          1          1      0.987          1 
  19    rs34670051     0.1871     0.1871          1          1          1          1      0.987          1 
  19    rs12459908     0.1871     0.1871          1          1          1          1      0.987          1 
  19    rs67390230     0.1871     0.1871          1          1          1          1      0.987          1 
  19    rs35896812     0.1871     0.1871          1          1          1          1      0.987          1 
  19    rs12460386     0.1871     0.1871          1          1          1          1      0.987          1 
  19    rs12460390     0.1871     0.1871          1          1          1          1      0.987          1 
  19    rs12460411     0.1871     0.1871          1          1          1          1      0.987          1 
  19    rs12459016     0.1871     0.1871          1          1          1          1      0.987          1 
  19      rs574663     0.1871     0.1871          1          1          1          1      0.987          1 
  19      rs577219     0.1871     0.1871          1          1          1          1      0.987          1 
  19   rs113771276     0.1874     0.1874          1          1          1          1      0.987          1 
  19      rs565989     0.1874     0.1874          1          1          1          1      0.987          1 
  19    rs57248437     0.1877     0.1877          1          1          1          1      0.987          1 
  19    rs34747150     0.1878     0.1878          1          1          1          1      0.987          1 
  19     rs7249421     0.1878     0.1878          1          1          1          1      0.987          1 
  19    rs28504237     0.1878     0.1878          1          1          1          1      0.987          1 
  19    rs35592775     0.1878     0.1878          1          1          1          1      0.987          1 
  19    rs28445940     0.1878     0.1878          1          1          1          1      0.987          1 
  19    rs10416231     0.1878     0.1878          1          1          1          1      0.987          1 
  19     rs1141221     0.1879     0.1879          1          1          1          1      0.987          1 
  19     rs1141220     0.1879     0.1879          1          1          1          1      0.987          1 
  19     rs2860185     0.1879     0.1879          1          1          1          1      0.987          1 
  19     rs2860182     0.1879     0.1879          1          1          1          1      0.987          1 
  19    rs76312564     0.1879     0.1879          1          1          1          1      0.987          1 
  19    rs79434743     0.1879     0.1879          1          1          1          1      0.987          1 
  19   rs138549938     0.1879     0.1879          1          1          1          1      0.987          1 
  19     rs2287846     0.1879     0.1879          1          1          1          1      0.987          1 
  19   rs144117752     0.1879     0.1879          1          1          1          1      0.987          1 
  19    rs75229573      0.188      0.188          1          1          1          1      0.987          1 
  19    rs17159814     0.1881     0.1881          1          1          1          1      0.987          1 
  19    rs10416571     0.1881     0.1881          1          1          1          1      0.987          1 
  19    rs10408607     0.1881     0.1881          1          1          1          1      0.987          1 
  19     rs1054060     0.1884     0.1884          1          1          1          1      0.987          1 
  19     rs2485273     0.1884     0.1884          1          1          1          1      0.987          1 
  19     rs2436497     0.1884     0.1884          1          1          1          1      0.987          1 
  19     rs2446202     0.1884     0.1884          1          1          1          1      0.987          1 
  19     rs7254322     0.1884     0.1884          1          1          1          1      0.987          1 
  19     rs7245757     0.1885     0.1885          1          1          1          1      0.987          1 
  19     rs2010871     0.1886     0.1886          1          1          1          1      0.987          1 
  19     rs2278236     0.1886     0.1886          1          1          1          1      0.987          1 
  19     rs7252574     0.1886     0.1886          1          1          1          1      0.987          1 
  19     rs8107125     0.1886     0.1886          1          1          1          1      0.987          1 
  19     rs7256912     0.1886     0.1886          1          1          1          1      0.987          1 
  19   rs113717850     0.1886     0.1886          1          1          1          1      0.987          1 
  19   rs113517203     0.1886     0.1886          1          1          1          1      0.987          1 
  19    rs79906591     0.1887     0.1887          1          1          1          1      0.987          1 
  19   rs112790957     0.1887     0.1887          1          1          1          1      0.987          1 
  19    rs55646376     0.1887     0.1887          1          1          1          1      0.987          1 
  19   rs113219336     0.1888     0.1888          1          1          1          1      0.987          1 
  19    rs75593106     0.1888     0.1888          1          1          1          1      0.987          1 
  19    rs36081066     0.1888     0.1888          1          1          1          1      0.987          1 
  19     rs8107538      0.189      0.189          1          1          1          1      0.987          1 
  19   rs139724965      0.189      0.189          1          1          1          1      0.987          1 
  19   rs147977145      0.189      0.189          1          1          1          1      0.987          1 
  19   rs151161247      0.189      0.189          1          1          1          1      0.987          1 
  19   rs545747845     0.1891     0.1891          1          1          1          1      0.987          1 
  19   rs532074390     0.1891     0.1891          1          1          1          1      0.987          1 
  19    rs77163996     0.1892     0.1892          1          1          1          1      0.987          1 
  19    rs10412476     0.1892     0.1892          1          1          1          1      0.987          1 
  19      rs685048     0.1893     0.1893          1          1          1          1      0.987          1 
  19      rs589710     0.1893     0.1893          1          1          1          1      0.987          1 
  19     rs2287845     0.1894     0.1894          1          1          1          1      0.987          1 
  19     rs2355315     0.1894     0.1894          1          1          1          1      0.987          1 
  19     rs2253756     0.1894     0.1894          1          1          1          1      0.987          1 
  19     rs2355316     0.1894     0.1894          1          1          1          1      0.987          1 
  19      rs408004     0.1894     0.1894          1          1          1          1      0.987          1 
  19      rs385421     0.1894     0.1894          1          1          1          1      0.987          1 
  19     rs2355317     0.1894     0.1894          1          1          1          1      0.987          1 
  19      rs448260     0.1894     0.1894          1          1          1          1      0.987          1 
  19     rs5826946     0.1894     0.1894          1          1          1          1      0.987          1 
  19      rs366510     0.1894     0.1894          1          1          1          1      0.987          1 
  19     rs1833792     0.1894     0.1894          1          1          1          1      0.987          1 
  19    rs10596077     0.1894     0.1894          1          1          1          1      0.987          1 
  19    rs62125104     0.1894     0.1894          1          1          1          1      0.987          1 
  19    rs62125105     0.1894     0.1894          1          1          1          1      0.987          1 
  19    rs62125106     0.1894     0.1894          1          1          1          1      0.987          1 
  19    rs35162257     0.1894     0.1894          1          1          1          1      0.987          1 
  19   rs200190294     0.1894     0.1894          1          1          1          1      0.987          1 
  19      rs445750     0.1894     0.1894          1          1          1          1      0.987          1 
  19      rs392690     0.1894     0.1894          1          1          1          1      0.987          1 
  19     rs2642208     0.1894     0.1894          1          1          1          1      0.987          1 
  19    rs11569459     0.1894     0.1894          1          1          1          1      0.987          1 
  19    rs11569458     0.1894     0.1894          1          1          1          1      0.987          1 
  19    rs11569457     0.1894     0.1894          1          1          1          1      0.987          1 
  19     rs2642207     0.1894     0.1894          1          1          1          1      0.987          1 
  19      rs408290     0.1894     0.1894          1          1          1          1      0.987          1 
  19      rs433594     0.1894     0.1894          1          1          1          1      0.987          1 
  19      rs428453     0.1894     0.1894          1          1          1          1      0.987          1 
  19      rs432823     0.1894     0.1894          1          1          1          1      0.987          1 
  19   rs200038113     0.1894     0.1894          1          1          1          1      0.987          1 
  19    rs12150888     0.1895     0.1895          1          1          1          1      0.987          1 
  19    rs10406209     0.1895     0.1895          1          1          1          1      0.987          1 
  19     rs2335116     0.1896     0.1896          1          1          1          1      0.987          1 
  19   rs112659531     0.1897     0.1897          1          1          1          1      0.987          1 
  19   rs112860927     0.1897     0.1897          1          1          1          1      0.987          1 
  19    rs16993344     0.1899     0.1899          1          1          1          1      0.987          1 
  19   rs116912419       0.19       0.19          1          1          1          1      0.987          1 
  19    rs11448240       0.19       0.19          1          1          1          1      0.987          1 
  19    rs10413078     0.1901     0.1901          1          1          1          1      0.987          1 
  19   rs558285568     0.1902     0.1902          1          1          1          1      0.987          1 
  19     rs3816548     0.1902     0.1902          1          1          1          1      0.987          1 
  19   rs113032892     0.1903     0.1903          1          1          1          1      0.987          1 
  19    rs35415311     0.1903     0.1903          1          1          1          1      0.987          1 
  19     rs1128792     0.1903     0.1903          1          1          1          1      0.987          1 
  19    rs78917808     0.1904     0.1904          1          1          1          1      0.987          1 
  19    rs10426222     0.1904     0.1904          1          1          1          1      0.987          1 
  19   rs146948980     0.1905     0.1905          1          1          1          1      0.987          1 
  19   rs112169950     0.1907     0.1907          1          1          1          1      0.987          1 
  19   rs116589925     0.1907     0.1907          1          1          1          1      0.987          1 
  19   rs117962420     0.1907     0.1907          1          1          1          1      0.987          1 
  19   rs115818977     0.1907     0.1907          1          1          1          1      0.987          1 
  19    rs77646034     0.1907     0.1907          1          1          1          1      0.987          1 
  19     rs4804225     0.1907     0.1907          1          1          1          1      0.987          1 
  19    rs11673122     0.1907     0.1907          1          1          1          1      0.987          1 
  19    rs62126591     0.1907     0.1907          1          1          1          1      0.987          1 
  19    rs11668398     0.1907     0.1907          1          1          1          1      0.987          1 
  19    rs10423520      0.191      0.191          1          1          1          1      0.987          1 
  19   rs145035385     0.1911     0.1911          1          1          1          1      0.987          1 
  19   rs140380863     0.1911     0.1911          1          1          1          1      0.987          1 
  19    rs77311302     0.1911     0.1911          1          1          1          1      0.987          1 
  19   rs114004703     0.1911     0.1911          1          1          1          1      0.987          1 
  19   rs115342819     0.1911     0.1911          1          1          1          1      0.987          1 
  19   rs370408750     0.1911     0.1911          1          1          1          1      0.987          1 
  19   rs191966103     0.1911     0.1911          1          1          1          1      0.987          1 
  19   rs114814819     0.1911     0.1911          1          1          1          1      0.987          1 
  19      rs378241     0.1911     0.1911          1          1          1          1      0.987          1 
  19      rs365135     0.1911     0.1911          1          1          1          1      0.987          1 
  19      rs426374     0.1911     0.1911          1          1          1          1      0.987          1 
  19      rs383622     0.1911     0.1911          1          1          1          1      0.987          1 
  19      rs395409     0.1911     0.1911          1          1          1          1      0.987          1 
  19      rs379194     0.1911     0.1911          1          1          1          1      0.987          1 
  19    rs11667956     0.1913     0.1913          1          1          1          1      0.987          1 
  19     rs2918319     0.1913     0.1913          1          1          1          1      0.987          1 
  19     rs7258822     0.1914     0.1914          1          1          1          1      0.987          1 
  19    rs12974297     0.1914     0.1914          1          1          1          1      0.987          1 
  19      rs344571     0.1915     0.1915          1          1          1          1      0.987          1 
  19     rs2191667     0.1917     0.1917          1          1          1          1      0.987          1 
  19    rs10408761     0.1917     0.1917          1          1          1          1      0.987          1 
  19     rs4635448     0.1917     0.1917          1          1          1          1      0.987          1 
  19     rs7250516     0.1917     0.1917          1          1          1          1      0.987          1 
  19     rs7260252     0.1917     0.1917          1          1          1          1      0.987          1 
  19    rs35902570     0.1917     0.1917          1          1          1          1      0.987          1 
  19     rs7258941     0.1917     0.1917          1          1          1          1      0.987          1 
  19    rs61747881     0.1917     0.1917          1          1          1          1      0.987          1 
  19    rs10714598     0.1917     0.1917          1          1          1          1      0.987          1 
  19   rs112306415     0.1918     0.1918          1          1          1          1      0.987          1 
  19    rs78012254     0.1918     0.1918          1          1          1          1      0.987          1
[truncated: 1,674,109 more chars]
