# Supplementary material for: Cell-to-cell expression dispersion of B-cell surface proteins is linked to genetic variants in humans
Source: Commun Biol. 2020 Jul 3;3:346. doi: 10.1038/s42003-020-1075-1 (PMC7335051; doi:10.1038/s42003-020-1075-1)
Supplement: Supplementary file 4 — Supplementary Data 2 [file 42003_2020_1075_MOESM4_ESM.zip › Supplementary_Data_S2/plink-results-40LCLs/CD23_chr19_var2/CD23_var2_40_LCLs.qassoc.means]

 CHR           SNP  VALUE      G11      G12      G22
  19   rs182840630   GENO      G/G      G/C      C/C
  19   rs182840630 COUNTS        0        5       35
  19   rs182840630   FREQ        0    0.125    0.875
  19   rs182840630   MEAN       NA   0.6364   0.5711
  19   rs182840630     SD       NA   0.2675   0.2908
  19   rs544445641   GENO    CA/CA     CA/C      C/C
  19   rs544445641 COUNTS        5       19       16
  19   rs544445641   FREQ    0.125    0.475      0.4
  19   rs544445641   MEAN   0.3393   0.6916   0.5209
  19   rs544445641     SD  0.02619   0.2772   0.2845
  19   rs192156884   GENO      T/T      T/C      C/C
  19   rs192156884 COUNTS        0        4       36
  19   rs192156884   FREQ        0      0.1      0.9
  19   rs192156884   MEAN       NA   0.4176   0.5972
  19   rs192156884     SD       NA   0.1255   0.2936
  19   rs200619331   GENO      C/C  C/CTTTT CTTTT/CTTTT
  19   rs200619331 COUNTS        0        4       36
  19   rs200619331   FREQ        0      0.1      0.9
  19   rs200619331   MEAN       NA   0.4361   0.5952
  19   rs200619331     SD       NA    0.159   0.2935
  19    rs71892431   GENO ATTATT/ATTATT ATTATT/A      A/A
  19    rs71892431 COUNTS        0       19       21
  19    rs71892431   FREQ        0    0.475    0.525
  19    rs71892431   MEAN       NA   0.6444   0.5203
  19    rs71892431     SD       NA   0.3023   0.2629
  19     rs3097894   GENO      T/T      T/C      C/C
  19     rs3097894 COUNTS        0       16       24
  19     rs3097894   FREQ        0      0.4      0.6
  19     rs3097894   MEAN       NA   0.6659   0.5215
  19     rs3097894     SD       NA   0.3027   0.2642
  19   rs115200198   GENO      G/G      G/C      C/C
  19   rs115200198 COUNTS        0        7       33
  19   rs115200198   FREQ        0    0.175    0.825
  19   rs115200198   MEAN       NA   0.4703   0.6024
  19   rs115200198     SD       NA   0.1541    0.303
  19     rs2485272   GENO      T/T      T/C      C/C
  19     rs2485272 COUNTS        0       16       24
  19     rs2485272   FREQ        0      0.4      0.6
  19     rs2485272   MEAN       NA   0.6659   0.5215
  19     rs2485272     SD       NA   0.3027   0.2642
  19   rs148465953   GENO      A/A      A/G      G/G
  19   rs148465953 COUNTS        0        4       36
  19   rs148465953   FREQ        0      0.1      0.9
  19   rs148465953   MEAN       NA   0.4176   0.5972
  19   rs148465953     SD       NA   0.1255   0.2936
  19   rs115801704   GENO      A/A      A/G      G/G
  19   rs115801704 COUNTS        0        4       36
  19   rs115801704   FREQ        0      0.1      0.9
  19   rs115801704   MEAN       NA   0.6328   0.5733
  19   rs115801704     SD       NA   0.3517   0.2827
  19     rs7257191   GENO      G/G      G/A      A/A
  19     rs7257191 COUNTS        0       15       25
  19     rs7257191   FREQ        0    0.375    0.625
  19     rs7257191   MEAN       NA   0.6878   0.5141
  19     rs7257191     SD       NA      0.3   0.2613
  19   rs147779689   GENO      G/G      G/T      T/T
  19   rs147779689 COUNTS        0        4       36
  19   rs147779689   FREQ        0      0.1      0.9
  19   rs147779689   MEAN       NA   0.3619   0.6034
  19   rs147779689     SD       NA  0.05795   0.2909
  19   rs115477493   GENO      T/T      T/G      G/G
  19   rs115477493 COUNTS        1        8       31
  19   rs115477493   FREQ    0.025      0.2    0.775
  19   rs115477493   MEAN   0.3173   0.6885   0.5595
  19   rs115477493     SD        0   0.4059   0.2484
  19    rs11881309   GENO      A/A      A/C      C/C
  19    rs11881309 COUNTS        1       15       24
  19    rs11881309   FREQ    0.025    0.375      0.6
  19    rs11881309   MEAN   0.3173    0.621   0.5641
  19    rs11881309     SD        0   0.3328   0.2579
  19     rs2485273   GENO      A/A      A/G      G/G
  19     rs2485273 COUNTS        0       14       26
  19     rs2485273   FREQ        0     0.35     0.65
  19     rs2485273   MEAN       NA   0.6609   0.5353
  19     rs2485273     SD       NA   0.3404   0.2475
  19     rs2436497   GENO      T/T      T/C      C/C
  19     rs2436497 COUNTS        0       14       26
  19     rs2436497   FREQ        0     0.35     0.65
  19     rs2436497   MEAN       NA   0.6609   0.5353
  19     rs2436497     SD       NA   0.3404   0.2475
  19   rs540503483   GENO      A/A     A/AG    AG/AG
  19   rs540503483 COUNTS        0        4       36
  19   rs540503483   FREQ        0      0.1      0.9
  19   rs540503483   MEAN       NA    0.425   0.5964
  19   rs540503483     SD       NA   0.1007   0.2949
  19   rs141309403   GENO      T/T      T/A      A/A
  19   rs141309403 COUNTS        0        4       36
  19   rs141309403   FREQ        0      0.1      0.9
  19   rs141309403   MEAN       NA   0.3619   0.6034
  19   rs141309403     SD       NA  0.05795   0.2909
  19   rs150388021   GENO      A/A      A/C      C/C
  19   rs150388021 COUNTS        0       14       26
  19   rs150388021   FREQ        0     0.35     0.65
  19   rs150388021   MEAN       NA    0.639   0.5471
  19   rs150388021     SD       NA   0.3372    0.255
  19   rs113719826   GENO      A/A      A/G      G/G
  19   rs113719826 COUNTS        0        9       31
  19   rs113719826   FREQ        0    0.225    0.775
  19   rs113719826   MEAN       NA   0.7544   0.5284
  19   rs113719826     SD       NA   0.3047   0.2635
  19     rs2446201   GENO      T/T      T/C      C/C
  19     rs2446201 COUNTS        0        7       33
  19     rs2446201   FREQ        0    0.175    0.825
  19     rs2446201   MEAN       NA   0.4703   0.6024
  19     rs2446201     SD       NA   0.1541    0.303
  19     rs2446202   GENO      C/C      C/G      G/G
  19     rs2446202 COUNTS        0       14       26
  19     rs2446202   FREQ        0     0.35     0.65
  19     rs2446202   MEAN       NA   0.6609   0.5353
  19     rs2446202     SD       NA   0.3404   0.2475
  19   rs544647993   GENO    AT/AT     AT/A      A/A
  19   rs544647993 COUNTS        2        8       30
  19   rs544647993   FREQ     0.05      0.2     0.75
  19   rs544647993   MEAN    0.531   0.5855   0.5808
  19   rs544647993     SD   0.1049   0.3343   0.2866
  19    rs12985299   GENO      C/C      C/G      G/G
  19    rs12985299 COUNTS        1        3       36
  19    rs12985299   FREQ    0.025    0.075      0.9
  19    rs12985299   MEAN   0.2591   0.4544   0.5986
  19    rs12985299     SD        0   0.1308    0.292
  19     rs2436495   GENO      T/T      T/C      C/C
  19     rs2436495 COUNTS        0       13       27
  19     rs2436495   FREQ        0    0.325    0.675
  19     rs2436495   MEAN       NA   0.6187   0.5603
  19     rs2436495     SD       NA   0.3038   0.2804
  19   rs192558256   GENO      T/T      T/C      C/C
  19   rs192558256 COUNTS        1       11       28
  19   rs192558256   FREQ    0.025    0.275      0.7
  19   rs192558256   MEAN   0.3429   0.6194   0.5719
  19   rs192558256     SD        0   0.3644   0.2566
  19   rs145076919   GENO      T/T      T/G      G/G
  19   rs145076919 COUNTS        0        7       33
  19   rs145076919   FREQ        0    0.175    0.825
  19   rs145076919   MEAN       NA   0.6192   0.5708
  19   rs145076919     SD       NA   0.3232   0.2818
  19    rs75296851   GENO      T/T      T/C      C/C
  19    rs75296851 COUNTS        0        5       35
  19    rs75296851   FREQ        0    0.125    0.875
  19    rs75296851   MEAN       NA   0.4618   0.5961
  19    rs75296851     SD       NA    0.101   0.3001
  19     rs4377262   GENO      G/G      G/C      C/C
  19     rs4377262 COUNTS        0       13       27
  19     rs4377262   FREQ        0    0.325    0.675
  19     rs4377262   MEAN       NA   0.6187   0.5603
  19     rs4377262     SD       NA   0.3038   0.2804
  19   rs116823342   GENO      C/C      C/T      T/T
  19   rs116823342 COUNTS        0        4       36
  19   rs116823342   FREQ        0      0.1      0.9
  19   rs116823342   MEAN       NA   0.3619   0.6034
  19   rs116823342     SD       NA  0.05795   0.2909
  19     rs4606852   GENO      G/G      G/A      A/A
  19     rs4606852 COUNTS        0        4       36
  19     rs4606852   FREQ        0      0.1      0.9
  19     rs4606852   MEAN       NA   0.4266   0.5962
  19     rs4606852     SD       NA    0.104    0.295
  19    rs12982357   GENO      A/A      A/G      G/G
  19    rs12982357 COUNTS        0       13       27
  19    rs12982357   FREQ        0    0.325    0.675
  19    rs12982357   MEAN       NA   0.6187   0.5603
  19    rs12982357     SD       NA   0.3038   0.2804
  19    rs71172770   GENO      C/C     C/CT    CT/CT
  19    rs71172770 COUNTS        4       20       16
  19    rs71172770   FREQ      0.1      0.5      0.4
  19    rs71172770   MEAN    0.532   0.5954    0.571
  19    rs71172770     SD   0.1806   0.3452   0.2315
  19   rs530047941   GENO    CT/CT     CT/C      C/C
  19   rs530047941 COUNTS        3       10       27
  19   rs530047941   FREQ    0.075     0.25    0.675
  19   rs530047941   MEAN   0.5863   0.5227   0.5995
  19   rs530047941     SD   0.3358   0.2713   0.2942
  19   rs143884233   GENO      T/T      T/C      C/C
  19   rs143884233 COUNTS        2       14       24
  19   rs143884233   FREQ     0.05     0.35      0.6
  19   rs143884233   MEAN   0.3403   0.5682   0.6056
  19   rs143884233     SD 0.003717   0.3363   0.2619
  19   rs111467240   GENO      T/T      T/C      C/C
  19   rs111467240 COUNTS        1       14       25
  19   rs111467240   FREQ    0.025     0.35    0.625
  19   rs111467240   MEAN   0.3429   0.5766   0.5902
  19   rs111467240     SD        0   0.3357   0.2628
  19   rs200314328   GENO      A/A  A/AAAAT AAAAT/AAAAT
  19   rs200314328 COUNTS        0        4       36
  19   rs200314328   FREQ        0      0.1      0.9
  19   rs200314328   MEAN       NA   0.3619   0.6034
  19   rs200314328     SD       NA  0.05795   0.2909
  19   rs113021450   GENO      A/A      A/G      G/G
  19   rs113021450 COUNTS        1       14       25
  19   rs113021450   FREQ    0.025     0.35    0.625
  19   rs113021450   MEAN   0.3429   0.5766   0.5902
  19   rs113021450     SD        0   0.3357   0.2628
  19     rs1026466   GENO      C/C      C/G      G/G
  19     rs1026466 COUNTS        1       15       24
  19     rs1026466   FREQ    0.025    0.375      0.6
  19     rs1026466   MEAN   0.3084   0.6894   0.5217
  19     rs1026466     SD        0   0.3162   0.2507
  19    rs35784220   GENO      C/C     C/CA    CA/CA
  19    rs35784220 COUNTS        3       22       15
  19    rs35784220   FREQ    0.075     0.55    0.375
  19    rs35784220   MEAN   0.3387   0.6242   0.5616
  19    rs35784220     SD   0.0266   0.2952   0.2838
  19     rs2436494   GENO      G/G      G/A      A/A
  19     rs2436494 COUNTS       10       18       12
  19     rs2436494   FREQ     0.25     0.45      0.3
  19     rs2436494   MEAN   0.5275   0.5555    0.658
  19     rs2436494     SD   0.2023   0.3474    0.243
  19     rs7250134   GENO      C/C      C/A      A/A
  19     rs7250134 COUNTS        1       15       24
  19     rs7250134   FREQ    0.025    0.375      0.6
  19     rs7250134   MEAN   0.3084   0.6894   0.5217
  19     rs7250134     SD        0   0.3162   0.2507
  19   rs146268405   GENO      T/T      T/C      C/C
  19   rs146268405 COUNTS        1       14       25
  19   rs146268405   FREQ    0.025     0.35    0.625
  19   rs146268405   MEAN   0.3429   0.5766   0.5902
  19   rs146268405     SD        0   0.3357   0.2628
  19   rs138935258   GENO      A/A      A/G      G/G
  19   rs138935258 COUNTS        0        4       36
  19   rs138935258   FREQ        0      0.1      0.9
  19   rs138935258   MEAN       NA   0.3619   0.6034
  19   rs138935258     SD       NA  0.05795   0.2909
  19   rs113138914   GENO      G/G      G/C      C/C
  19   rs113138914 COUNTS        0        5       35
  19   rs113138914   FREQ        0    0.125    0.875
  19   rs113138914   MEAN       NA   0.6594   0.5678
  19   rs113138914     SD       NA   0.2747   0.2891
  19    rs10417703   GENO      T/T      T/C      C/C
  19    rs10417703 COUNTS        1       15       24
  19    rs10417703   FREQ    0.025    0.375      0.6
  19    rs10417703   MEAN   0.3084   0.6894   0.5217
  19    rs10417703     SD        0   0.3162   0.2507
  19   rs112059347   GENO      T/T      T/C      C/C
  19   rs112059347 COUNTS        0        7       33
  19   rs112059347   FREQ        0    0.175    0.825
  19   rs112059347   MEAN       NA   0.6192   0.5708
  19   rs112059347     SD       NA   0.3232   0.2818
  19   rs116282598   GENO      G/G      G/T      T/T
  19   rs116282598 COUNTS        0        4       36
  19   rs116282598   FREQ        0      0.1      0.9
  19   rs116282598   MEAN       NA    0.576   0.5796
  19   rs116282598     SD       NA  0.07528   0.3007
  19    rs77584859   GENO      T/T      T/C      C/C
  19    rs77584859 COUNTS        0        7       33
  19    rs77584859   FREQ        0    0.175    0.825
  19    rs77584859   MEAN       NA   0.6192   0.5708
  19    rs77584859     SD       NA   0.3232   0.2818
  19   rs111553826   GENO      T/T      T/C      C/C
  19   rs111553826 COUNTS        0        5       35
  19   rs111553826   FREQ        0    0.125    0.875
  19   rs111553826   MEAN       NA   0.6594   0.5678
  19   rs111553826     SD       NA   0.2747   0.2891
  19    rs77395822   GENO      G/G      G/A      A/A
  19    rs77395822 COUNTS        0        5       35
  19    rs77395822   FREQ        0    0.125    0.875
  19    rs77395822   MEAN       NA   0.6594   0.5678
  19    rs77395822     SD       NA   0.2747   0.2891
  19    rs77077278   GENO      A/A      A/T      T/T
  19    rs77077278 COUNTS        0        4       36
  19    rs77077278   FREQ        0      0.1      0.9
  19    rs77077278   MEAN       NA   0.4266   0.5962
  19    rs77077278     SD       NA    0.104    0.295
  19     rs8100696   GENO      A/A      A/T      T/T
  19     rs8100696 COUNTS        0        4       36
  19     rs8100696   FREQ        0      0.1      0.9
  19     rs8100696   MEAN       NA    0.576   0.5796
  19     rs8100696     SD       NA  0.07528   0.3007
  19     rs2436493   GENO      A/A      A/G      G/G
  19     rs2436493 COUNTS        2        9       29
  19     rs2436493   FREQ     0.05    0.225    0.725
  19     rs2436493   MEAN   0.6348   0.6264   0.5608
  19     rs2436493     SD   0.4597   0.2436   0.2963
  19     rs2446206   GENO      T/T      T/C      C/C
  19     rs2446206 COUNTS        3        9       28
  19     rs2446206   FREQ    0.075    0.225      0.7
  19     rs2446206   MEAN   0.5863   0.6008   0.5716
  19     rs2446206     SD   0.3358   0.2704   0.2959
  19     rs1973115   GENO      C/C      C/T      T/T
  19     rs1973115 COUNTS        1       18       21
  19     rs1973115   FREQ    0.025     0.45    0.525
  19     rs1973115   MEAN   0.3084   0.6534   0.5287
  19     rs1973115     SD        0    0.299   0.2679
  19   rs150370765   GENO      A/A      A/G      G/G
  19   rs150370765 COUNTS        0        4       36
  19   rs150370765   FREQ        0      0.1      0.9
  19   rs150370765   MEAN       NA    0.576   0.5796
  19   rs150370765     SD       NA  0.07528   0.3007
  19   rs111998644   GENO      C/C      C/G      G/G
  19   rs111998644 COUNTS        0       14       26
  19   rs111998644   FREQ        0     0.35     0.65
  19   rs111998644   MEAN       NA   0.5923   0.5723
  19   rs111998644     SD       NA   0.2159   0.3207
  19     rs2017303   GENO      A/A      A/G      G/G
  19     rs2017303 COUNTS        0       14       26
  19     rs2017303   FREQ        0     0.35     0.65
  19     rs2017303   MEAN       NA   0.5686    0.585
  19     rs2017303     SD       NA   0.3047   0.2808
  19   rs569344305   GENO      C/C     C/CA    CA/CA
  19   rs569344305 COUNTS        4       24       12
  19   rs569344305   FREQ      0.1      0.6      0.3
  19   rs569344305   MEAN   0.4098   0.6076   0.5792
  19   rs569344305     SD    0.151   0.3035   0.2795
  19     rs2305925   GENO      T/T      T/A      A/A
  19     rs2305925 COUNTS        2       16       22
  19     rs2305925   FREQ     0.05      0.4     0.55
  19     rs2305925   MEAN   0.3084   0.6706   0.5375
  19     rs2305925     SD 2.899e-05   0.3144   0.2563
  19    rs73548665   GENO      A/A      A/G      G/G
  19    rs73548665 COUNTS        0       14       26
  19    rs73548665   FREQ        0     0.35     0.65
  19    rs73548665   MEAN       NA   0.5923   0.5723
  19    rs73548665     SD       NA   0.2159   0.3207
  19   rs111505087   GENO      A/A     A/AT    AT/AT
  19   rs111505087 COUNTS        0       14       26
  19   rs111505087   FREQ        0     0.35     0.65
  19   rs111505087   MEAN       NA   0.5923   0.5723
  19   rs111505087     SD       NA   0.2159   0.3207
  19   rs112444917   GENO      A/A      A/G      G/G
  19   rs112444917 COUNTS        0        5       35
  19   rs112444917   FREQ        0    0.125    0.875
  19   rs112444917   MEAN       NA   0.6594   0.5678
  19   rs112444917     SD       NA   0.2747   0.2891
  19   rs147288905   GENO      A/A      A/G      G/G
  19   rs147288905 COUNTS        0        4       36
  19   rs147288905   FREQ        0      0.1      0.9
  19   rs147288905   MEAN       NA   0.4266   0.5962
  19   rs147288905     SD       NA    0.104    0.295
  19   rs111283373   GENO      G/G      G/C      C/C
  19   rs111283373 COUNTS        0       13       27
  19   rs111283373   FREQ        0    0.325    0.675
  19   rs111283373   MEAN       NA   0.6027    0.568
  19   rs111283373     SD       NA    0.221   0.3153
  19   rs112876997   GENO      C/C      C/T      T/T
  19   rs112876997 COUNTS        0       14       26
  19   rs112876997   FREQ        0     0.35     0.65
  19   rs112876997   MEAN       NA   0.5923   0.5723
  19   rs112876997     SD       NA   0.2159   0.3207
  19   rs544997602   GENO      C/C     C/CT    CT/CT
  19   rs544997602 COUNTS        7       23       10
  19   rs544997602   FREQ    0.175    0.575     0.25
  19   rs544997602   MEAN   0.4758   0.5966    0.612
  19   rs544997602     SD   0.2065   0.2951   0.3191
  19   rs112549493   GENO      T/T      T/C      C/C
  19   rs112549493 COUNTS        1       13       26
  19   rs112549493   FREQ    0.025    0.325     0.65
  19   rs112549493   MEAN   0.3429   0.5926   0.5817
  19   rs112549493     SD        0   0.3438   0.2611
  19   rs145322928   GENO      A/A      A/T      T/T
  19   rs145322928 COUNTS        0        9       31
  19   rs145322928   FREQ        0    0.225    0.775
  19   rs145322928   MEAN       NA      0.4   0.6313
  19   rs145322928     SD       NA   0.1094   0.3007
  19   rs199782897   GENO      T/T     T/TA    TA/TA
  19   rs199782897 COUNTS        1       18       21
  19   rs199782897   FREQ    0.025     0.45    0.525
  19   rs199782897   MEAN   0.5811   0.5931   0.5673
  19   rs199782897     SD        0   0.3009   0.2859
  19   rs147676389   GENO CATAT/CATAT  CATAT/C      C/C
  19   rs147676389 COUNTS        6       17       17
  19   rs147676389   FREQ     0.15    0.425    0.425
  19   rs147676389   MEAN   0.5044   0.6415   0.5435
  19   rs147676389     SD   0.2646   0.2905   0.2915
  19   rs146945675   GENO    CA/CA     CA/C      C/C
  19   rs146945675 COUNTS        6       16       18
  19   rs146945675   FREQ     0.15      0.4     0.45
  19   rs146945675   MEAN   0.5044   0.6245    0.564
  19   rs146945675     SD   0.2646   0.2912   0.2959
  19    rs10415436   GENO      C/C      C/T      T/T
  19    rs10415436 COUNTS        9       11       20
  19    rs10415436   FREQ    0.225    0.275      0.5
  19    rs10415436   MEAN    0.539   0.6571   0.5546
  19    rs10415436     SD   0.2169   0.3471   0.2816
  19     rs5826901   GENO GAAAAA/GAAAAA GAAAAA/G      G/G
  19     rs5826901 COUNTS        2       17       21
  19     rs5826901   FREQ     0.05    0.425    0.525
  19     rs5826901   MEAN   0.3084   0.6593   0.5403
  19     rs5826901     SD 2.899e-05   0.3079   0.2623
  19     rs2436490   GENO      A/A      A/G      G/G
  19     rs2436490 COUNTS        0        7       33
  19     rs2436490   FREQ        0    0.175    0.825
  19     rs2436490   MEAN       NA   0.6647   0.5612
  19     rs2436490     SD       NA   0.3989   0.2601
  19     rs4533403   GENO      A/A      A/G      G/G
  19     rs4533403 COUNTS        1        5       34
  19     rs4533403   FREQ    0.025    0.125     0.85
  19     rs4533403   MEAN   0.4798   0.5527   0.5861
  19     rs4533403     SD        0   0.0869   0.3083
  19     rs4508530   GENO      A/A      A/T      T/T
  19     rs4508530 COUNTS        1        5       34
  19     rs4508530   FREQ    0.025    0.125     0.85
  19     rs4508530   MEAN   0.4798   0.5527   0.5861
  19     rs4508530     SD        0   0.0869   0.3083
  19    rs76081042   GENO      T/T      T/C      C/C
  19    rs76081042 COUNTS        8       22       10
  19    rs76081042   FREQ      0.2     0.55     0.25
  19    rs76081042   MEAN   0.6169   0.5718   0.5656
  19    rs76081042     SD   0.3712   0.2912   0.2164
  19    rs10416402   GENO      G/G      G/T      T/T
  19    rs10416402 COUNTS       10       12       18
  19    rs10416402   FREQ     0.25      0.3     0.45
  19    rs10416402   MEAN    0.533   0.6406    0.564
  19    rs10416402     SD   0.2053   0.3361   0.2959
  19   rs113252451   GENO TACAA/TACAA  TACAA/T      T/T
  19   rs113252451 COUNTS       10       12       18
  19   rs113252451   FREQ     0.25      0.3     0.45
  19   rs113252451   MEAN    0.533   0.6406    0.564
  19   rs113252451     SD   0.2053   0.3361   0.2959
  19     rs4343404   GENO      A/A      A/C      C/C
  19     rs4343404 COUNTS       10       12       18
  19     rs4343404   FREQ     0.25      0.3     0.45
  19     rs4343404   MEAN    0.533   0.6406    0.564
  19     rs4343404     SD   0.2053   0.3361   0.2959
  19     rs8106107   GENO      T/T      T/C      C/C
  19     rs8106107 COUNTS        2       19       19
  19     rs8106107   FREQ     0.05    0.475    0.475
  19     rs8106107   MEAN   0.6965   0.5686   0.5776
  19     rs8106107     SD   0.3065   0.2834   0.2992
  19     rs8106226   GENO      C/C      C/T      T/T
  19     rs8106226 COUNTS        7       18       15
  19     rs8106226   FREQ    0.175     0.45    0.375
  19     rs8106226   MEAN   0.5712   0.5628   0.6028
  19     rs8106226     SD   0.2272   0.3439    0.246
  19     rs8106240   GENO      A/A      A/C      C/C
  19     rs8106240 COUNTS        2       19       19
  19     rs8106240   FREQ     0.05    0.475    0.475
  19     rs8106240   MEAN   0.6965   0.5686   0.5776
  19     rs8106240     SD   0.3065   0.2834   0.2992
  19     rs8106687   GENO      A/A      A/G      G/G
  19     rs8106687 COUNTS        1        8       31
  19     rs8106687   FREQ    0.025      0.2    0.775
  19     rs8106687   MEAN   0.9599   0.6368   0.5522
  19     rs8106687     SD        0   0.2553   0.2904
  19   rs113399844   GENO      T/T      T/C      C/C
  19   rs113399844 COUNTS        0       10       30
  19   rs113399844   FREQ        0     0.25     0.75
  19   rs113399844   MEAN       NA   0.5657   0.5838
  19   rs113399844     SD       NA   0.3636   0.2619
  19   rs112310449   GENO TTTTTTC/TTTTTTC TTTTTTC/T      T/T
  19   rs112310449 COUNTS        0       15       25
  19   rs112310449   FREQ        0    0.375    0.625
  19   rs112310449   MEAN       NA   0.5969   0.5687
  19   rs112310449     SD       NA   0.3296   0.2624
  19   rs148694052   GENO      A/A      A/G      G/G
  19   rs148694052 COUNTS        1       11       28
  19   rs148694052   FREQ    0.025    0.275      0.7
  19   rs148694052   MEAN   0.3429   0.6194   0.5719
  19   rs148694052     SD        0   0.3644   0.2566
  19   rs146734254   GENO      T/T      T/C      C/C
  19   rs146734254 COUNTS        1        5       34
  19   rs146734254   FREQ    0.025    0.125     0.85
  19   rs146734254   MEAN   0.4798   0.5527   0.5861
  19   rs146734254     SD        0   0.0869   0.3083
  19   rs140331887   GENO      T/T      T/C      C/C
  19   rs140331887 COUNTS        0        4       36
  19   rs140331887   FREQ        0      0.1      0.9
  19   rs140331887   MEAN       NA    0.576   0.5796
  19   rs140331887     SD       NA  0.07528   0.3007
  19    rs35415311   GENO      T/T      T/C      C/C
  19    rs35415311 COUNTS        0        7       33
  19    rs35415311   FREQ        0    0.175    0.825
  19    rs35415311   MEAN       NA   0.7087   0.5518
  19    rs35415311     SD       NA   0.3792   0.2608
  19   rs114478485   GENO      C/C      C/G      G/G
  19   rs114478485 COUNTS        0        4       36
  19   rs114478485   FREQ        0      0.1      0.9
  19   rs114478485   MEAN       NA    0.576   0.5796
  19   rs114478485     SD       NA  0.07528   0.3007
  19    rs74698582   GENO      T/T      T/C      C/C
  19    rs74698582 COUNTS        0        9       31
  19    rs74698582   FREQ        0    0.225    0.775
  19    rs74698582   MEAN       NA   0.6437   0.5606
  19    rs74698582     SD       NA   0.4023   0.2475
  19   rs116094957   GENO      G/G      G/T      T/T
  19   rs116094957 COUNTS        1        5       34
  19   rs116094957   FREQ    0.025    0.125     0.85
  19   rs116094957   MEAN   0.4798   0.5527   0.5861
  19   rs116094957     SD        0   0.0869   0.3083
  19   rs114898173   GENO      C/C      C/T      T/T
  19   rs114898173 COUNTS        1        5       34
  19   rs114898173   FREQ    0.025    0.125     0.85
  19   rs114898173   MEAN   0.4798   0.5527   0.5861
  19   rs114898173     SD        0   0.0869   0.3083
  19     rs2446207   GENO      T/T      T/C      C/C
  19     rs2446207 COUNTS        1       12       27
  19     rs2446207   FREQ    0.025      0.3    0.675
  19     rs2446207   MEAN   0.4798    0.618   0.5657
  19     rs2446207     SD        0   0.3047    0.286
  19     rs2446208   GENO      C/C      C/G      G/G
  19     rs2446208 COUNTS        0       10       30
  19     rs2446208   FREQ        0     0.25     0.75
  19     rs2446208   MEAN       NA   0.5657   0.5838
  19     rs2446208     SD       NA   0.3636   0.2619
  19    rs35262565   GENO      T/T   T/TCTC TCTC/TCTC
  19    rs35262565 COUNTS        5       13       22
  19    rs35262565   FREQ    0.125    0.325     0.55
  19    rs35262565   MEAN   0.5054   0.6063   0.5801
  19    rs35262565     SD   0.2706   0.2099   0.3326
  19     rs2446209   GENO      T/T      T/C      C/C
  19     rs2446209 COUNTS        2       16       22
  19     rs2446209   FREQ     0.05      0.4     0.55
  19     rs2446209   MEAN   0.6817   0.5529   0.5891
  19     rs2446209     SD   0.3275   0.3157   0.2712
  19    rs78160779   GENO      G/G      G/C      C/C
  19    rs78160779 COUNTS        0        9       31
  19    rs78160779   FREQ        0    0.225    0.775
  19    rs78160779   MEAN       NA   0.6437   0.5606
  19    rs78160779     SD       NA   0.4023   0.2475
  19    rs10424996   GENO      G/G      G/A      A/A
  19    rs10424996 COUNTS        6       13       21
  19    rs10424996   FREQ     0.15    0.325    0.525
  19    rs10424996   MEAN   0.5044   0.6594   0.5511
  19    rs10424996     SD   0.2646   0.3142    0.275
  19    rs10404490   GENO      C/C      C/T      T/T
  19    rs10404490 COUNTS        6       13       21
  19    rs10404490   FREQ     0.15    0.325    0.525
  19    rs10404490   MEAN   0.5044   0.6594   0.5511
  19    rs10404490     SD   0.2646   0.3142    0.275
  19   rs115109202   GENO      A/A      A/C      C/C
  19   rs115109202 COUNTS        0        7       33
  19   rs115109202   FREQ        0    0.175    0.825
  19   rs115109202   MEAN       NA   0.5992   0.5751
  19   rs115109202     SD       NA   0.3058    0.286
  19   rs146900286   GENO      A/A      A/G      G/G
  19   rs146900286 COUNTS        1        5       34
  19   rs146900286   FREQ    0.025    0.125     0.85
  19   rs146900286   MEAN   0.4798   0.5527   0.5861
  19   rs146900286     SD        0   0.0869   0.3083
  19     rs2436489   GENO      A/A      A/T      T/T
  19     rs2436489 COUNTS        0       10       30
  19     rs2436489   FREQ        0     0.25     0.75
  19     rs2436489   MEAN       NA   0.5657   0.5838
  19     rs2436489     SD       NA   0.3636   0.2619
  19     rs2446210   GENO      T/T      T/C      C/C
  19     rs2446210 COUNTS        3       11       26
  19     rs2446210   FREQ    0.075    0.275     0.65
  19     rs2446210   MEAN   0.5863   0.5654   0.5843
  19     rs2446210     SD   0.3358   0.2549   0.3035
  19    rs74315694   GENO      C/C      C/G      G/G
  19    rs74315694 COUNTS        0        6       34
  19    rs74315694   FREQ        0     0.15     0.85
  19    rs74315694   MEAN       NA   0.5702   0.5809
  19    rs74315694     SD       NA   0.3243   0.2836
  19     rs2446211   GENO      T/T      T/C      C/C
  19     rs2446211 COUNTS        5       19       16
  19     rs2446211   FREQ    0.125    0.475      0.4
  19     rs2446211   MEAN   0.6696   0.5914   0.5367
  19     rs2446211     SD   0.3577   0.3202   0.2238
  19     rs3745640   GENO      A/A      A/G      G/G
  19     rs3745640 COUNTS        6       13       21
  19     rs3745640   FREQ     0.15    0.325    0.525
  19     rs3745640   MEAN   0.5044   0.6594   0.5511
  19     rs3745640     SD   0.2646   0.3142    0.275
  19    rs59904063   GENO      A/A      A/G      G/G
  19    rs59904063 COUNTS        1       13       26
  19    rs59904063   FREQ    0.025    0.325     0.65
  19    rs59904063   MEAN   0.3429   0.5926   0.5817
  19    rs59904063     SD        0   0.3438   0.2611
  19    rs10410693   GENO      A/A      A/G      G/G
  19    rs10410693 COUNTS        3       10       27
  19    rs10410693   FREQ    0.075     0.25    0.675
  19    rs10410693   MEAN   0.5311    0.677   0.5484
  19    rs10410693     SD   0.2947   0.2977   0.2829
  19     rs2446212   GENO      C/C      C/T      T/T
  19     rs2446212 COUNTS        3       11       26
  19     rs2446212   FREQ    0.075    0.275     0.65
  19     rs2446212   MEAN   0.5863   0.5654   0.5843
  19     rs2446212     SD   0.3358   0.2549   0.3035
  19    rs73548694   GENO      T/T      T/C      C/C
  19    rs73548694 COUNTS        0       11       29
  19    rs73548694   FREQ        0    0.275    0.725
  19    rs73548694   MEAN       NA    0.535   0.5961
  19    rs73548694     SD       NA   0.1806   0.3176
  19    rs45459297   GENO      A/A      A/G      G/G
  19    rs45459297 COUNTS        1       13       26
  19    rs45459297   FREQ    0.025    0.325     0.65
  19    rs45459297   MEAN   0.3429   0.5926   0.5817
  19    rs45459297     SD        0   0.3438   0.2611
  19    rs60199162   GENO      G/G      G/C      C/C
  19    rs60199162 COUNTS        4       18       18
  19    rs60199162   FREQ      0.1     0.45     0.45
  19    rs60199162   MEAN   0.5882   0.5755    0.581
  19    rs60199162     SD   0.3005   0.3289    0.251
  19    rs73920060   GENO      T/T      T/C      C/C
  19    rs73920060 COUNTS        0        5       35
  19    rs73920060   FREQ        0    0.125    0.875
  19    rs73920060   MEAN       NA   0.4618   0.5961
  19    rs73920060     SD       NA    0.101   0.3001
  19     rs3826798   GENO      T/T      T/C      C/C
  19     rs3826798 COUNTS        6       16       18
  19     rs3826798   FREQ     0.15      0.4     0.45
  19     rs3826798   MEAN   0.5044   0.6245    0.564
  19     rs3826798     SD   0.2646   0.2912   0.2959
  19    rs75393678   GENO      T/T      T/C      C/C
  19    rs75393678 COUNTS        0        4       36
  19    rs75393678   FREQ        0      0.1      0.9
  19    rs75393678   MEAN       NA   0.4266   0.5962
  19    rs75393678     SD       NA    0.104    0.295
  19     rs8107987   GENO      A/A      A/G      G/G
  19     rs8107987 COUNTS        1       18       21
  19     rs8107987   FREQ    0.025     0.45    0.525
  19     rs8107987   MEAN   0.9133   0.5747   0.5673
  19     rs8107987     SD        0   0.2901   0.2859
  19     rs2446193   GENO      A/A      A/G      G/G
  19     rs2446193 COUNTS        7       18       15
  19     rs2446193   FREQ    0.175     0.45    0.375
  19     rs2446193   MEAN   0.5712   0.5628   0.6028
  19     rs2446193     SD   0.2272   0.3439    0.246
  19     rs2436488   GENO      G/G      G/A      A/A
  19     rs2436488 COUNTS        7       18       15
  19     rs2436488   FREQ    0.175     0.45    0.375
  19     rs2436488   MEAN   0.5712   0.5628   0.6028
  19     rs2436488     SD   0.2272   0.3439    0.246
  19   rs114071992   GENO      A/A      A/G      G/G
  19   rs114071992 COUNTS        0        4       36
  19   rs114071992   FREQ        0      0.1      0.9
  19   rs114071992   MEAN       NA    0.576   0.5796
  19   rs114071992     SD       NA  0.07528   0.3007
  19     rs2305927   GENO      G/G      G/A      A/A
  19     rs2305927 COUNTS        6       16       18
  19     rs2305927   FREQ     0.15      0.4     0.45
  19     rs2305927   MEAN   0.5044   0.6245    0.564
  19     rs2305927     SD   0.2646   0.2912   0.2959
  19       rs10811   GENO      A/A      A/G      G/G
  19       rs10811 COUNTS        6       16       18
  19       rs10811   FREQ     0.15      0.4     0.45
  19       rs10811   MEAN   0.5044   0.6245    0.564
  19       rs10811     SD   0.2646   0.2912   0.2959
  19     rs1128792   GENO      T/T      T/C      C/C
  19     rs1128792 COUNTS        0        7       33
  19     rs1128792   FREQ        0    0.175    0.825
  19     rs1128792   MEAN       NA   0.7087   0.5518
  19     rs1128792     SD       NA   0.3792   0.2608
  19    rs75954858   GENO      G/G      G/A      A/A
  19    rs75954858 COUNTS        0        5       35
  19    rs75954858   FREQ        0    0.125    0.875
  19    rs75954858   MEAN       NA   0.4618   0.5961
  19    rs75954858     SD       NA    0.101   0.3001
  19   rs116702206   GENO      T/T      T/C      C/C
  19   rs116702206 COUNTS        0        8       32
  19   rs116702206   FREQ        0      0.2      0.8
  19   rs116702206   MEAN       NA   0.6819   0.5536
  19   rs116702206     SD       NA   0.4122   0.2467
  19   rs569019695   GENO      C/C      C/T      T/T
  19   rs569019695 COUNTS        0        6       34
  19   rs569019695   FREQ        0     0.15     0.85
  19   rs569019695   MEAN       NA   0.6205    0.572
  19   rs569019695     SD       NA    0.255   0.2936
  19   rs376282672   GENO      A/A      A/G      G/G
  19   rs376282672 COUNTS        0        6       34
  19   rs376282672   FREQ        0     0.15     0.85
  19   rs376282672   MEAN       NA   0.6205    0.572
  19   rs376282672     SD       NA    0.255   0.2936
  19    rs73550307   GENO      A/A      A/G      G/G
  19    rs73550307 COUNTS        0       11       29
  19    rs73550307   FREQ        0    0.275    0.725
  19    rs73550307   MEAN       NA    0.535   0.5961
  19    rs73550307     SD       NA   0.1806   0.3176
  19    rs12610399   GENO      T/T      T/C      C/C
  19    rs12610399 COUNTS        0        6       34
  19    rs12610399   FREQ        0     0.15     0.85
  19    rs12610399   MEAN       NA   0.5518   0.5841
  19    rs12610399     SD       NA   0.2918   0.2887
  19   rs141223640   GENO  ACG/ACG    ACG/A      A/A
  19   rs141223640 COUNTS        0       13       27
  19   rs141223640   FREQ        0    0.325    0.675
  19   rs141223640   MEAN       NA   0.5826   0.5777
  19   rs141223640     SD       NA   0.3457   0.2592
  19   rs111408740   GENO      G/G      G/A      A/A
  19   rs111408740 COUNTS        0       10       30
  19   rs111408740   FREQ        0     0.25     0.75
  19   rs111408740   MEAN       NA   0.5702   0.5823
  19   rs111408740     SD       NA   0.2584   0.2982
  19    rs66643563   GENO    AT/AT     AT/A      A/A
  19    rs66643563 COUNTS        3       11       26
  19    rs66643563   FREQ    0.075    0.275     0.65
  19    rs66643563   MEAN   0.5863   0.6551   0.5464
  19    rs66643563     SD   0.3358   0.3142    0.274
  19     rs2926067   GENO      G/G      G/A      A/A
  19     rs2926067 COUNTS        9       22        9
  19     rs2926067   FREQ    0.225     0.55    0.225
  19     rs2926067   MEAN   0.5519   0.5727   0.6227
  19     rs2926067     SD   0.2861   0.2807   0.3255
  19    rs10415058   GENO      A/A      A/G      G/G
  19    rs10415058 COUNTS        0        6       34
  19    rs10415058   FREQ        0     0.15     0.85
  19    rs10415058   MEAN       NA   0.5518   0.5841
  19    rs10415058     SD       NA   0.2918   0.2887
  19   rs138196124   GENO      A/A      A/G      G/G
  19   rs138196124 COUNTS        0       13       27
  19   rs138196124   FREQ        0    0.325    0.675
  19   rs138196124   MEAN       NA   0.5825   0.5777
  19   rs138196124     SD       NA   0.3512   0.2558
  19     rs2926066   GENO      G/G      G/T      T/T
  19     rs2926066 COUNTS        3       11       26
  19     rs2926066   FREQ    0.075    0.275     0.65
  19     rs2926066   MEAN   0.5863   0.6551   0.5464
  19     rs2926066     SD   0.3358   0.3142    0.274
  19   rs113682386   GENO      T/T      T/C      C/C
  19   rs113682386 COUNTS        0        7       33
  19   rs113682386   FREQ        0    0.175    0.825
  19   rs113682386   MEAN       NA   0.4716   0.6021
  19   rs113682386     SD       NA   0.1917   0.2991
  19    rs28663100   GENO      T/T      T/C      C/C
  19    rs28663100 COUNTS        4       15       21
  19    rs28663100   FREQ      0.1    0.375    0.525
  19    rs28663100   MEAN   0.3814   0.5839   0.6136
  19    rs28663100     SD   0.1014   0.2804   0.3056
  19   rs113312079   GENO      C/C C/CACCAGAGTGGG CACCAGAGTGGG/CACCAGAGTGGG
  19   rs113312079 COUNTS        3       11       26
  19   rs113312079   FREQ    0.075    0.275     0.65
  19   rs113312079   MEAN   0.5863   0.6551   0.5464
  19   rs113312079     SD   0.3358   0.3142    0.274
  19     rs2436487   GENO      T/T      T/C      C/C
  19     rs2436487 COUNTS        3        8       29
  19     rs2436487   FREQ    0.075      0.2    0.725
  19     rs2436487   MEAN   0.5863   0.6398   0.5618
  19     rs2436487     SD   0.3358   0.2606   0.2953
  19     rs2436486   GENO      T/T      T/C      C/C
  19     rs2436486 COUNTS        6       22       12
  19     rs2436486   FREQ     0.15     0.55      0.3
  19     rs2436486   MEAN   0.6249   0.5464   0.6166
  19     rs2436486     SD   0.3271   0.2797    0.294
  19     rs2290777   GENO      T/T      T/C      C/C
  19     rs2290777 COUNTS        1       15       24
  19     rs2290777   FREQ    0.025    0.375      0.6
  19     rs2290777   MEAN   0.3084   0.5454   0.6117
  19     rs2290777     SD        0   0.2797   0.2927
  19   rs148972790   GENO    AC/AC     AC/A      A/A
  19   rs148972790 COUNTS        0        9       31
  19   rs148972790   FREQ        0    0.225    0.775
  19   rs148972790   MEAN       NA   0.6437   0.5606
  19   rs148972790     SD       NA   0.4023   0.2475
  19     rs2290776   GENO      T/T      T/C      C/C
  19     rs2290776 COUNTS        3       11       26
  19     rs2290776   FREQ    0.075    0.275     0.65
  19     rs2290776   MEAN   0.5863   0.6551   0.5464
  19     rs2290776     SD   0.3358   0.3142    0.274
  19    rs76792018   GENO      G/G      G/A      A/A
  19    rs76792018 COUNTS        0        7       33
  19    rs76792018   FREQ        0    0.175    0.825
  19    rs76792018   MEAN       NA   0.5044   0.5952
  19    rs76792018     SD       NA   0.1249   0.3082
  19   rs115101089   GENO      C/C      C/T      T/T
  19   rs115101089 COUNTS        0        8       32
  19   rs115101089   FREQ        0      0.2      0.8
  19   rs115101089   MEAN       NA   0.6819   0.5536
  19   rs115101089     SD       NA   0.4122   0.2467
  19     rs9917116   GENO      C/C      C/A      A/A
  19     rs9917116 COUNTS        1       15       24
  19     rs9917116   FREQ    0.025    0.375      0.6
  19     rs9917116   MEAN   0.3084   0.5454   0.6117
  19     rs9917116     SD        0   0.2797   0.2927
  19   rs111510107   GENO      A/A      A/G      G/G
  19   rs111510107 COUNTS        0        4       36
  19   rs111510107   FREQ        0      0.1      0.9
  19   rs111510107   MEAN       NA   0.4266   0.5962
  19   rs111510107     SD       NA    0.104    0.295
  19   rs150181328   GENO      C/C      C/G      G/G
  19   rs150181328 COUNTS        0        7       33
  19   rs150181328   FREQ        0    0.175    0.825
  19   rs150181328   MEAN       NA   0.5992   0.5751
  19   rs150181328     SD       NA   0.3058    0.286
  19     rs4297808   GENO      T/T      T/A      A/A
  19     rs4297808 COUNTS        0        9       31
  19     rs4297808   FREQ        0    0.225    0.775
  19     rs4297808   MEAN       NA   0.6437   0.5606
  19     rs4297808     SD       NA   0.4023   0.2475
  19     rs8101416   GENO      T/T      T/A      A/A
  19     rs8101416 COUNTS        1       15       24
  19     rs8101416   FREQ    0.025    0.375      0.6
  19     rs8101416   MEAN   0.3084   0.5454   0.6117
  19     rs8101416     SD        0   0.2797   0.2927
  19    rs73550319   GENO      T/T      T/C      C/C
  19    rs73550319 COUNTS        0        5       35
  19    rs73550319   FREQ        0    0.125    0.875
  19    rs73550319   MEAN       NA   0.5112    0.589
  19    rs73550319     SD       NA   0.2115   0.2958
  19   rs112986420   GENO      G/G  G/GTTTA GTTTA/GTTTA
  19   rs112986420 COUNTS        0        4       36
  19   rs112986420   FREQ        0      0.1      0.9
  19   rs112986420   MEAN       NA   0.3232   0.6077
  19   rs112986420     SD       NA  0.03093   0.2872
  19     rs2436485   GENO      C/C      C/T      T/T
  19     rs2436485 COUNTS        3       21       16
  19     rs2436485   FREQ    0.075    0.525      0.4
  19     rs2436485   MEAN   0.5863   0.5624   0.6002
  19     rs2436485     SD   0.3358   0.2949   0.2831
  19     rs2446195   GENO      C/C      C/G      G/G
  19     rs2446195 COUNTS        3       11       26
  19     rs2446195   FREQ    0.075    0.275     0.65
  19     rs2446195   MEAN   0.5863   0.6551   0.5464
  19     rs2446195     SD   0.3358   0.3142    0.274
  19    rs78126441   GENO      A/A      A/G      G/G
  19    rs78126441 COUNTS        0       14       26
  19    rs78126441   FREQ        0     0.35     0.65
  19    rs78126441   MEAN       NA   0.5735   0.5824
  19    rs78126441     SD       NA   0.3391   0.2597
  19    rs73550322   GENO      A/A      A/G      G/G
  19    rs73550322 COUNTS        5       23       12
  19    rs73550322   FREQ    0.125    0.575      0.3
  19    rs73550322   MEAN   0.3793   0.6312   0.5632
  19    rs73550322     SD  0.08763   0.2916   0.3037
  19   rs147163358   GENO      C/C      C/T      T/T
  19   rs147163358 COUNTS        0        7       33
  19   rs147163358   FREQ        0    0.175    0.825
  19   rs147163358   MEAN       NA   0.5992   0.5751
  19   rs147163358     SD       NA   0.3058    0.286
  19   rs574627928   GENO      C/C     C/CA    CA/CA
  19   rs574627928 COUNTS        7       23       10
  19   rs574627928   FREQ    0.175    0.575     0.25
  19   rs574627928   MEAN   0.7265   0.5438   0.5578
  19   rs574627928     SD   0.3456   0.2717   0.2698
  19     rs2446196   GENO      A/A      A/C      C/C
  19     rs2446196 COUNTS        3       11       26
  19     rs2446196   FREQ    0.075    0.275     0.65
  19     rs2446196   MEAN   0.5863   0.6551   0.5464
  19     rs2446196     SD   0.3358   0.3142    0.274
  19   rs114711330   GENO      C/C      C/T      T/T
  19   rs114711330 COUNTS        0       14       26
  19   rs114711330   FREQ        0     0.35     0.65
  19   rs114711330   MEAN       NA   0.5735   0.5824
  19   rs114711330     SD       NA   0.3391   0.2597
  19   rs113649884   GENO      A/A      A/G      G/G
  19   rs113649884 COUNTS        3       11       26
  19   rs113649884   FREQ    0.075    0.275     0.65
  19   rs113649884   MEAN   0.5863   0.6551   0.5464
  19   rs113649884     SD   0.3358   0.3142    0.274
  19     rs8111850   GENO      A/A      A/G      G/G
  19     rs8111850 COUNTS        0        9       31
  19     rs8111850   FREQ        0    0.225    0.775
  19     rs8111850   MEAN       NA   0.4794   0.6083
  19     rs8111850     SD       NA   0.2553   0.2912
  19    rs73550380   GENO      C/C      C/A      A/A
  19    rs73550380 COUNTS        0        5       35
  19    rs73550380   FREQ        0    0.125    0.875
  19    rs73550380   MEAN       NA   0.5112    0.589
  19    rs73550380     SD       NA   0.2115   0.2958
  19   rs199509570   GENO      T/T   T/TTTA TTTA/TTTA
  19   rs199509570 COUNTS        0       16       24
  19   rs199509570   FREQ        0      0.4      0.6
  19   rs199509570   MEAN       NA   0.6244   0.5492
  19   rs199509570     SD       NA   0.3147   0.2671
  19    rs57330009   GENO      G/G      G/A      A/A
  19    rs57330009 COUNTS        0        8       32
  19    rs57330009   FREQ        0      0.2      0.8
  19    rs57330009   MEAN       NA   0.6886   0.5519
  19    rs57330009     SD       NA   0.3754   0.2587
  19   rs201824618   GENO      G/G      G/A      A/A
  19   rs201824618 COUNTS        0        8       32
  19   rs201824618   FREQ        0      0.2      0.8
  19   rs201824618   MEAN       NA   0.6886   0.5519
  19   rs201824618     SD       NA   0.3754   0.2587
  19     rs8101614   GENO      G/G      G/T      T/T
  19     rs8101614 COUNTS        3       26       11
  19     rs8101614   FREQ    0.075     0.65    0.275
  19     rs8101614   MEAN   0.5863    0.636   0.4433
  19     rs8101614     SD   0.3358   0.3123   0.1518
  19    rs72987150   GENO      C/C      C/T      T/T
  19    rs72987150 COUNTS        3       25       12
  19    rs72987150   FREQ    0.075    0.625      0.3
  19    rs72987150   MEAN   0.5863   0.6499   0.4304
  19    rs72987150     SD   0.3358   0.3104   0.1515
  19   rs113348531   GENO      A/A      A/G      G/G
  19   rs113348531 COUNTS        0        8       32
  19   rs113348531   FREQ        0      0.2      0.8
  19   rs113348531   MEAN       NA   0.6886   0.5519
  19   rs113348531     SD       NA   0.3754   0.2587
  19   rs144458355   GENO      G/G      G/A      A/A
  19   rs144458355 COUNTS        0        8       32
  19   rs144458355   FREQ        0      0.2      0.8
  19   rs144458355   MEAN       NA   0.6886   0.5519
  19   rs144458355     SD       NA   0.3754   0.2587
  19   rs113082862   GENO AACACACACAC/AACACACACAC AACACACACAC/A      A/A
  19   rs113082862 COUNTS        3       11       26
  19   rs113082862   FREQ    0.075    0.275     0.65
  19   rs113082862   MEAN   0.5863   0.6222   0.5603
  19   rs113082862     SD   0.3358   0.2566   0.3012
  19   rs373183784   GENO      G/G     G/GA    GA/GA
  19   rs373183784 COUNTS        2        9       29
  19   rs373183784   FREQ     0.05    0.225    0.725
  19   rs373183784   MEAN   0.5688   0.5613   0.5856
  19   rs373183784     SD   0.1258    0.244   0.3096
  19   rs561261578   GENO    TC/TC     TC/T      T/T
  19   rs561261578 COUNTS        0        6       34
  19   rs561261578   FREQ        0     0.15     0.85
  19   rs561261578   MEAN       NA   0.5702   0.5809
  19   rs561261578     SD       NA   0.3243   0.2836
  19    rs11878476   GENO      T/T      T/C      C/C
  19    rs11878476 COUNTS        4       20       16
  19    rs11878476   FREQ      0.1      0.5      0.4
  19    rs11878476   MEAN   0.5045   0.6959   0.4521
  19    rs11878476     SD   0.3192   0.2625   0.2598
  19      rs751992   GENO      A/A      A/G      G/G
  19      rs751992 COUNTS        0       11       29
  19      rs751992   FREQ        0    0.275    0.725
  19      rs751992   MEAN       NA   0.5125   0.6046
  19      rs751992     SD       NA   0.2507   0.2979
  19   rs144411408   GENO      A/A      A/G      G/G
  19   rs144411408 COUNTS        0        6       34
  19   rs144411408   FREQ        0     0.15     0.85
  19   rs144411408   MEAN       NA   0.5702   0.5809
  19   rs144411408     SD       NA   0.3243   0.2836
  19    rs10423645   GENO      A/A      A/G      G/G
  19    rs10423645 COUNTS        0       14       26
  19    rs10423645   FREQ        0     0.35     0.65
  19    rs10423645   MEAN       NA   0.6272   0.5535
  19    rs10423645     SD       NA   0.3726   0.2304
  19    rs79045618   GENO      A/A      A/G      G/G
  19    rs79045618 COUNTS        0       10       30
  19    rs79045618   FREQ        0     0.25     0.75
  19    rs79045618   MEAN       NA   0.4301    0.629
  19    rs79045618     SD       NA   0.1131    0.309
  19     rs2436531   GENO      C/C      C/T      T/T
  19     rs2436531 COUNTS        9       17       14
  19     rs2436531   FREQ    0.225    0.425     0.35
  19     rs2436531   MEAN   0.6717   0.5744   0.5258
  19     rs2436531     SD   0.2953    0.333   0.2134
  19     rs2446194   GENO      C/C      C/T      T/T
  19     rs2446194 COUNTS        4       22       14
  19     rs2446194   FREQ      0.1     0.55     0.35
  19     rs2446194   MEAN   0.6277   0.5359   0.6336
  19     rs2446194     SD   0.3411   0.2253   0.3588
  19    rs11878665   GENO      G/G      G/A      A/A
  19    rs11878665 COUNTS        4       13       23
  19    rs11878665   FREQ      0.1    0.325    0.575
  19    rs11878665   MEAN   0.5222   0.5968   0.5793
  19    rs11878665     SD   0.2302   0.3074   0.2916
  19    rs10404179   GENO      A/A      A/G      G/G
  19    rs10404179 COUNTS        0        8       32
  19    rs10404179   FREQ        0      0.2      0.8
  19    rs10404179   MEAN       NA   0.6699   0.5566
  19    rs10404179     SD       NA   0.4217   0.2445
  19     rs2436532   GENO      A/A      A/C      C/C
  19     rs2436532 COUNTS        0        9       31
  19     rs2436532   FREQ        0    0.225    0.775
  19     rs2436532   MEAN       NA   0.6654   0.5543
  19     rs2436532     SD       NA    0.358   0.2626
  19     rs2260187   GENO      A/A      A/G      G/G
  19     rs2260187 COUNTS        3       13       24
  19     rs2260187   FREQ    0.075    0.325      0.6
  19     rs2260187   MEAN   0.7174   0.6233   0.5381
  19     rs2260187     SD   0.3552   0.2449   0.3011
  19    rs10413115   GENO      C/C      C/T      T/T
  19    rs10413115 COUNTS        5       19       16
  19    rs10413115   FREQ    0.125    0.475      0.4
  19    rs10413115   MEAN   0.3542   0.6076    0.616
  19    rs10413115     SD  0.08607   0.3156   0.2669
  19   rs141224048   GENO      A/A      A/G      G/G
  19   rs141224048 COUNTS        0        6       34
  19   rs141224048   FREQ        0     0.15     0.85
  19   rs141224048   MEAN       NA   0.5865    0.578
  19   rs141224048     SD       NA   0.3471   0.2795
  19     rs6510857   GENO      C/C      C/T      T/T
  19     rs6510857 COUNTS        0       14       26
  19     rs6510857   FREQ        0     0.35     0.65
  19     rs6510857   MEAN       NA   0.6272   0.5535
  19     rs6510857     SD       NA   0.3726   0.2304
  19    rs57410351   GENO      A/A      A/G      G/G
  19    rs57410351 COUNTS        0        9       31
  19    rs57410351   FREQ        0    0.225    0.775
  19    rs57410351   MEAN       NA   0.4152   0.6269
  19    rs57410351     SD       NA   0.1091    0.304
  19   rs137956511   GENO      T/T      T/C      C/C
  19   rs137956511 COUNTS        0        5       35
  19   rs137956511   FREQ        0    0.125    0.875
  19   rs137956511   MEAN       NA   0.4522   0.5974
  19   rs137956511     SD       NA   0.1064   0.2992
  19    rs10408406   GENO      G/G      G/A      A/A
  19    rs10408406 COUNTS        3       17       20
  19    rs10408406   FREQ    0.075    0.425      0.5
  19    rs10408406   MEAN    0.319   0.6237   0.5805
  19    rs10408406     SD  0.02077   0.3291   0.2524
  19    rs10414470   GENO      G/G      G/T      T/T
  19    rs10414470 COUNTS        1       14       25
  19    rs10414470   FREQ    0.025     0.35    0.625
  19    rs10414470   MEAN   0.3057    0.638   0.5573
  19    rs10414470     SD        0   0.3647   0.2342
  19    rs12977437   GENO      T/T      T/G      G/G
  19    rs12977437 COUNTS        0        9       31
  19    rs12977437   FREQ        0    0.225    0.775
  19    rs12977437   MEAN       NA   0.5155   0.5978
  19    rs12977437     SD       NA   0.3263   0.2758
  19    rs10406481   GENO      T/T      T/G      G/G
  19    rs10406481 COUNTS        0       14       26
  19    rs10406481   FREQ        0     0.35     0.65
  19    rs10406481   MEAN       NA   0.6272   0.5535
  19    rs10406481     SD       NA   0.3726   0.2304
  19    rs56288898   GENO      A/A      A/G      G/G
  19    rs56288898 COUNTS        0        6       34
  19    rs56288898   FREQ        0     0.15     0.85
  19    rs56288898   MEAN       NA   0.4324   0.6052
  19    rs56288898     SD       NA   0.1285   0.2988
  19   rs149216849   GENO      C/C    C/CTG  CTG/CTG
  19   rs149216849 COUNTS        0       14       26
  19   rs149216849   FREQ        0     0.35     0.65
  19   rs149216849   MEAN       NA   0.6272   0.5535
  19   rs149216849     SD       NA   0.3726   0.2304
  19    rs73920062   GENO      C/C      C/T      T/T
  19    rs73920062 COUNTS        0        6       34
  19    rs73920062   FREQ        0     0.15     0.85
  19    rs73920062   MEAN       NA   0.4324   0.6052
  19    rs73920062     SD       NA   0.1285   0.2988
  19   rs552173582   GENO      A/A      A/T      T/T
  19   rs552173582 COUNTS        0        7       33
  19   rs552173582   FREQ        0    0.175    0.825
  19   rs552173582   MEAN       NA   0.3855   0.6204
  19   rs552173582     SD       NA  0.09849    0.296
  19    rs10688950   GENO  CAG/CAG    CAG/C      C/C
  19    rs10688950 COUNTS        3       14       23
  19    rs10688950   FREQ    0.075     0.35    0.575
  19    rs10688950   MEAN    0.319   0.6567   0.5661
  19    rs10688950     SD  0.02078   0.3529   0.2402
  19     rs7255607   GENO      T/T      T/C      C/C
  19     rs7255607 COUNTS        4       16       20
  19     rs7255607   FREQ      0.1      0.4      0.5
  19     rs7255607   MEAN   0.3163   0.6434   0.5805
  19     rs7255607     SD  0.01778   0.3294   0.2524
  19   rs576824126   GENO      C/C     C/CA    CA/CA
  19   rs576824126 COUNTS        8       17       15
  19   rs576824126   FREQ      0.2    0.425    0.375
  19   rs576824126   MEAN   0.4975   0.5349   0.6732
  19   rs576824126     SD   0.1784   0.2414   0.3593
  19    rs73920063   GENO      A/A      A/C      C/C
  19    rs73920063 COUNTS        4       16       20
  19    rs73920063   FREQ      0.1      0.4      0.5
  19    rs73920063   MEAN   0.3163   0.6434   0.5805
  19    rs73920063     SD  0.01778   0.3294   0.2524
  19    rs75833150   GENO      C/C      C/T      T/T
  19    rs75833150 COUNTS        4       16       20
  19    rs75833150   FREQ      0.1      0.4      0.5
  19    rs75833150   MEAN   0.3163   0.6434   0.5805
  19    rs75833150     SD  0.01778   0.3294   0.2524
  19   rs146119881   GENO      A/A      A/C      C/C
  19   rs146119881 COUNTS        0        7       33
  19   rs146119881   FREQ        0    0.175    0.825
  19   rs146119881   MEAN       NA   0.7174     0.55
  19   rs146119881     SD       NA   0.4319   0.2437
  19    rs10423575   GENO      T/T      T/A      A/A
  19    rs10423575 COUNTS        4       16       20
  19    rs10423575   FREQ      0.1      0.4      0.5
  19    rs10423575   MEAN   0.3163   0.6434   0.5805
  19    rs10423575     SD  0.01778   0.3294   0.2524
  19    rs57706581   GENO      C/C      C/T      T/T
  19    rs57706581 COUNTS        3       10       27
  19    rs57706581   FREQ    0.075     0.25    0.675
  19    rs57706581   MEAN   0.3075   0.5622   0.6158
  19    rs57706581     SD 0.001543   0.2336   0.3057
  19    rs10424012   GENO      T/T      T/A      A/A
  19    rs10424012 COUNTS        4       16       20
  19    rs10424012   FREQ      0.1      0.4      0.5
  19    rs10424012   MEAN   0.3163   0.6434   0.5805
  19    rs10424012     SD  0.01778   0.3294   0.2524
  19    rs10421619   GENO      A/A      A/G      G/G
  19    rs10421619 COUNTS        4       16       20
  19    rs10421619   FREQ      0.1      0.4      0.5
  19    rs10421619   MEAN   0.3163   0.6434   0.5805
  19    rs10421619     SD  0.01778   0.3294   0.2524
  19    rs10401730   GENO      A/A      A/G      G/G
  19    rs10401730 COUNTS        4       16       20
  19    rs10401730   FREQ      0.1      0.4      0.5
  19    rs10401730   MEAN   0.3163   0.6434   0.5805
  19    rs10401730     SD  0.01778   0.3294   0.2524
  19   rs114503593   GENO      A/A      A/G      G/G
  19   rs114503593 COUNTS        0        5       35
  19   rs114503593   FREQ        0    0.125    0.875
  19   rs114503593   MEAN       NA   0.6321   0.5717
  19   rs114503593     SD       NA   0.3674   0.2779
  19    rs10404599   GENO      A/A      A/G      G/G
  19    rs10404599 COUNTS       10       19       11
  19    rs10404599   FREQ     0.25    0.475    0.275
  19    rs10404599   MEAN   0.5678   0.6857    0.406
  19    rs10404599     SD   0.2461   0.3187   0.1615
  19     rs4476279   GENO      A/A      A/C      C/C
  19     rs4476279 COUNTS        0        9       31
  19     rs4476279   FREQ        0    0.225    0.775
  19     rs4476279   MEAN       NA   0.4152   0.6269
  19     rs4476279     SD       NA   0.1091    0.304
  19   rs190587670   GENO      A/A      A/G      G/G
  19   rs190587670 COUNTS        2       16       22
  19   rs190587670   FREQ     0.05      0.4     0.55
  19   rs190587670   MEAN   0.4615    0.633   0.5509
  19   rs190587670     SD  0.02588   0.3336     0.26
  19   rs561782359   GENO      G/G     G/GC    GC/GC
  19   rs561782359 COUNTS        0       13       27
  19   rs561782359   FREQ        0    0.325    0.675
  19   rs561782359   MEAN       NA   0.6126   0.5632
  19   rs561782359     SD       NA   0.3837   0.2315
  19    rs61027285   GENO      A/A      A/G      G/G
  19    rs61027285 COUNTS       10       19       11
  19    rs61027285   FREQ     0.25    0.475    0.275
  19    rs61027285   MEAN   0.5678   0.6857    0.406
  19    rs61027285     SD   0.2461   0.3187   0.1615
  19      rs898010   GENO      G/G      G/A      A/A
  19      rs898010 COUNTS        5       17       18
  19      rs898010   FREQ    0.125    0.425     0.45
  19      rs898010   MEAN   0.6535   0.6344   0.5066
  19      rs898010     SD   0.3395   0.2716   0.2834
  19   rs144615328   GENO      A/A      A/G      G/G
  19   rs144615328 COUNTS        0        7       33
  19   rs144615328   FREQ        0    0.175    0.825
  19   rs144615328   MEAN       NA   0.7174     0.55
  19   rs144615328     SD       NA   0.4319   0.2437
  19     rs2436530   GENO      A/A      A/G      G/G
  19     rs2436530 COUNTS        0       10       30
  19     rs2436530   FREQ        0     0.25     0.75
  19     rs2436530   MEAN       NA   0.6553   0.5539
  19     rs2436530     SD       NA    0.339   0.2671
  19     rs1466326   GENO      A/A      A/G      G/G
  19     rs1466326 COUNTS        1       15       24
  19     rs1466326   FREQ    0.025    0.375      0.6
  19     rs1466326   MEAN   0.3429   0.6158   0.5663
  19     rs1466326     SD        0   0.3616    0.235
  19    rs55745818   GENO      T/T      T/C      C/C
  19    rs55745818 COUNTS        0        5       35
  19    rs55745818   FREQ        0    0.125    0.875
  19    rs55745818   MEAN       NA   0.6964   0.5625
  19    rs55745818     SD       NA    0.267   0.2879
  19   rs368649123   GENO  CTT/CTT    CTT/C      C/C
  19   rs368649123 COUNTS        6       20       14
  19   rs368649123   FREQ     0.15      0.5     0.35
  19   rs368649123   MEAN   0.6769   0.5796    0.537
  19   rs368649123     SD   0.2597   0.2684   0.3273
  19   rs570492039   GENO      G/G     G/GT    GT/GT
  19   rs570492039 COUNTS        1        5       34
  19   rs570492039   FREQ    0.025    0.125     0.85
  19   rs570492039   MEAN   0.6577    0.546   0.5819
  19   rs570492039     SD        0   0.4571   0.2659
  19    rs68159132   GENO      T/T     T/TG    TG/TG
  19    rs68159132 COUNTS        1       12       27
  19    rs68159132   FREQ    0.025      0.3    0.675
  19    rs68159132   MEAN   0.3429   0.6394   0.5613
  19    rs68159132     SD        0   0.3506   0.2572
  19     rs5826903   GENO      T/T      T/G      G/G
  19     rs5826903 COUNTS        1       15       24
  19     rs5826903   FREQ    0.025    0.375      0.6
  19     rs5826903   MEAN   0.3429   0.6158   0.5663
  19     rs5826903     SD        0   0.3616    0.235
  19    rs12610749   GENO      G/G      G/A      A/A
  19    rs12610749 COUNTS        3       13       24
  19    rs12610749   FREQ    0.075    0.325      0.6
  19    rs12610749   MEAN    0.573   0.5066   0.6194
  19    rs12610749     SD    0.253   0.2459   0.3107
  19   rs114500600   GENO      T/T      T/C      C/C
  19   rs114500600 COUNTS        0        4       36
  19   rs114500600   FREQ        0      0.1      0.9
  19   rs114500600   MEAN       NA   0.4262   0.5963
  19   rs114500600     SD       NA   0.1224   0.2943
  19     rs8102202   GENO      A/A      A/G      G/G
  19     rs8102202 COUNTS        1       11       28
  19     rs8102202   FREQ    0.025    0.275      0.7
  19     rs8102202   MEAN   0.8827   0.7046   0.5192
  19     rs8102202     SD        0   0.2463    0.286
  19   rs200014629   GENO    CA/CA     CA/C      C/C
  19   rs200014629 COUNTS        0        7       33
  19   rs200014629   FREQ        0    0.175    0.825
  19   rs200014629   MEAN       NA   0.7174     0.55
  19   rs200014629     SD       NA   0.4319   0.2437
  19   rs113480602   GENO      A/A      A/C      C/C
  19   rs113480602 COUNTS        0        5       35
  19   rs113480602   FREQ        0    0.125    0.875
  19   rs113480602   MEAN       NA   0.6563   0.5683
  19   rs113480602     SD       NA   0.3556   0.2787
  19     rs6510858   GENO      G/G      G/A      A/A
  19     rs6510858 COUNTS       11       17       12
  19     rs6510858   FREQ    0.275    0.425      0.3
  19     rs6510858   MEAN   0.5412   0.6063   0.5759
  19     rs6510858     SD   0.2961    0.304   0.2693
  19   rs112270862   GENO      G/G      G/A      A/A
  19   rs112270862 COUNTS        0       10       30
  19   rs112270862   FREQ        0     0.25     0.75
  19   rs112270862   MEAN       NA    0.584   0.5777
  19   rs112270862     SD       NA   0.2818   0.2916
  19   rs112047027   GENO      T/T      T/C      C/C
  19   rs112047027 COUNTS        0        4       36
  19   rs112047027   FREQ        0      0.1      0.9
  19   rs112047027   MEAN       NA   0.7508   0.5602
  19   rs112047027     SD       NA   0.2744   0.2841
  19   rs562544125   GENO      C/C      C/T      T/T
  19   rs562544125 COUNTS        0        4       36
  19   rs562544125   FREQ        0      0.1      0.9
  19   rs562544125   MEAN       NA   0.7279   0.5628
  19   rs562544125     SD       NA   0.3666   0.2767
  19   rs549551792   GENO      C/C     C/CA    CA/CA
  19   rs549551792 COUNTS        2       20       18
  19   rs549551792   FREQ     0.05      0.5     0.45
  19   rs549551792   MEAN   0.8846   0.5411   0.5877
  19   rs549551792     SD  0.04056   0.2617   0.3126
  19    rs60386129   GENO      A/A      A/T      T/T
  19    rs60386129 COUNTS        4       16       20
  19    rs60386129   FREQ      0.1      0.4      0.5
  19    rs60386129   MEAN    0.687    0.574    0.562
  19    rs60386129     SD   0.2412   0.2796   0.3061
  19   rs111850522   GENO      G/G      G/A      A/A
  19   rs111850522 COUNTS        1        7       32
  19   rs111850522   FREQ    0.025    0.175      0.8
  19   rs111850522   MEAN   0.5811   0.6838   0.5564
  19   rs111850522     SD        0   0.2982    0.287
  19    rs75397041   GENO      G/G      G/A      A/A
  19    rs75397041 COUNTS        0       10       30
  19    rs75397041   FREQ        0     0.25     0.75
  19    rs75397041   MEAN       NA   0.4338   0.6278
  19    rs75397041     SD       NA   0.2478   0.2844
  19   rs202128143   GENO      T/T   T/TTTG TTTG/TTTG
  19   rs202128143 COUNTS        3       15       22
  19   rs202128143   FREQ    0.075    0.375     0.55
  19   rs202128143   MEAN   0.4142   0.7236   0.5034
  19   rs202128143     SD   0.1425    0.269   0.2766
  19   rs139787145   GENO GTTA/GTTA   GTTA/G      G/G
  19   rs139787145 COUNTS        0       13       27
  19   rs139787145   FREQ        0    0.325    0.675
  19   rs139787145   MEAN       NA    0.651   0.5447
  19   rs139787145     SD       NA   0.2617   0.2948
  19   rs148378949   GENO      T/T      T/G      G/G
  19   rs148378949 COUNTS        0        4       36
  19   rs148378949   FREQ        0      0.1      0.9
  19   rs148378949   MEAN       NA   0.7279   0.5628
  19   rs148378949     SD       NA   0.3666   0.2767
  19    rs74422372   GENO      T/T      T/A      A/A
  19    rs74422372 COUNTS        1       13       26
  19    rs74422372   FREQ    0.025    0.325     0.65
  19    rs74422372   MEAN   0.4786   0.5841   0.5807
  19    rs74422372     SD        0   0.2749   0.3009
  19   rs192855697   GENO      A/A      A/T      T/T
  19   rs192855697 COUNTS        0        4       36
  19   rs192855697   FREQ        0      0.1      0.9
  19   rs192855697   MEAN       NA   0.7279   0.5628
  19   rs192855697     SD       NA   0.3666   0.2767
  19     rs2007774   GENO      A/A      A/T      T/T
  19     rs2007774 COUNTS        4       18       18
  19     rs2007774   FREQ      0.1     0.45     0.45
  19     rs2007774   MEAN   0.6264   0.5436   0.6045
  19     rs2007774     SD   0.2912   0.2527   0.3252
  19     rs2007761   GENO      A/A      A/G      G/G
  19     rs2007761 COUNTS        1       12       27
  19     rs2007761   FREQ    0.025      0.3    0.675
  19     rs2007761   MEAN   0.6056   0.5878   0.5745
  19     rs2007761     SD        0   0.3033   0.2887
  19   rs200182058   GENO    GT/GT     GT/G      G/G
  19   rs200182058 COUNTS        1       13       26
  19   rs200182058   FREQ    0.025    0.325     0.65
  19   rs200182058   MEAN   0.4786   0.5841   0.5807
  19   rs200182058     SD        0   0.2749   0.3009
  19     rs2336068   GENO      C/C      C/A      A/A
  19     rs2336068 COUNTS        6       17       17
  19     rs2336068   FREQ     0.15    0.425    0.425
  19     rs2336068   MEAN    0.698   0.4965   0.6202
  19     rs2336068     SD   0.2922   0.2239   0.3281
  19   rs557383692   GENO      G/G    G/GAA  GAA/GAA
  19   rs557383692 COUNTS        1       13       26
  19   rs557383692   FREQ    0.025    0.325     0.65
  19   rs557383692   MEAN   0.3978   0.5903   0.5807
  19   rs557383692     SD        0   0.2712   0.3009
  19   rs148487998   GENO      C/C      C/T      T/T
  19   rs148487998 COUNTS        1       13       26
  19   rs148487998   FREQ    0.025    0.325     0.65
  19   rs148487998   MEAN   0.4786   0.5841   0.5807
  19   rs148487998     SD        0   0.2749   0.3009
  19   rs112742683   GENO      A/A      A/G      G/G
  19   rs112742683 COUNTS        0        9       31
  19   rs112742683   FREQ        0    0.225    0.775
  19   rs112742683   MEAN       NA   0.5618   0.5843
  19   rs112742683     SD       NA   0.2671   0.2948
  19    rs73552423   GENO      G/G      G/A      A/A
  19    rs73552423 COUNTS        1       13       26
  19    rs73552423   FREQ    0.025    0.325     0.65
  19    rs73552423   MEAN   0.4786   0.5841   0.5807
  19    rs73552423     SD        0   0.2749   0.3009
  19   rs140598402   GENO CACAG/CACAG  CACAG/C      C/C
  19   rs140598402 COUNTS        1       13       26
  19   rs140598402   FREQ    0.025    0.325     0.65
  19   rs140598402   MEAN   0.4786   0.5841   0.5807
  19   rs140598402     SD        0   0.2749   0.3009
  19    rs75694600   GENO      T/T      T/C      C/C
  19    rs75694600 COUNTS        2       13       25
  19    rs75694600   FREQ     0.05    0.325    0.625
  19    rs75694600   MEAN   0.4382    0.582   0.5892
  19    rs75694600     SD  0.05715   0.2766    0.304
  19    rs28721898   GENO      T/T      T/C      C/C
  19    rs28721898 COUNTS        0        8       32
  19    rs28721898   FREQ        0      0.2      0.8
  19    rs28721898   MEAN       NA   0.6772   0.5548
  19    rs28721898     SD       NA   0.3182   0.2769
  19     rs2446203   GENO      T/T      T/C      C/C
  19     rs2446203 COUNTS        7       16       17
  19     rs2446203   FREQ    0.175      0.4    0.425
  19     rs2446203   MEAN   0.5727   0.5695   0.5912
  19     rs2446203     SD   0.3746   0.2809   0.2682
  19    rs55814356   GENO      C/C   C/CCTT CCTT/CCTT
  19    rs55814356 COUNTS        1       12       27
  19    rs55814356   FREQ    0.025      0.3    0.675
  19    rs55814356   MEAN   0.6056   0.5878   0.5745
  19    rs55814356     SD        0   0.3033   0.2887
  19    rs73920064   GENO      T/T      T/C      C/C
  19    rs73920064 COUNTS        0        5       35
  19    rs73920064   FREQ        0    0.125    0.875
  19    rs73920064   MEAN       NA   0.4964   0.5911
  19    rs73920064     SD       NA   0.2585   0.2908
  19   rs138509270   GENO      T/T      T/C      C/C
  19   rs138509270 COUNTS        0        4       36
  19   rs138509270   FREQ        0      0.1      0.9
  19   rs138509270   MEAN       NA   0.5298   0.5848
  19   rs138509270     SD       NA   0.1979   0.2953
  19    rs28542390   GENO      T/T      T/C      C/C
  19    rs28542390 COUNTS        0        8       32
  19    rs28542390   FREQ        0      0.2      0.8
  19    rs28542390   MEAN       NA   0.6772   0.5548
  19    rs28542390     SD       NA   0.3182   0.2769
  19   rs114965986   GENO      A/A      A/G      G/G
  19   rs114965986 COUNTS        0        4       36
  19   rs114965986   FREQ        0      0.1      0.9
  19   rs114965986   MEAN       NA   0.7279   0.5628
  19   rs114965986     SD       NA   0.3666   0.2767
  19   rs113321396   GENO      A/A      A/C      C/C
  19   rs113321396 COUNTS        1       13       26
  19   rs113321396   FREQ    0.025    0.325     0.65
  19   rs113321396   MEAN   0.4786   0.5841   0.5807
  19   rs113321396     SD        0   0.2749   0.3009
  19    rs79582876   GENO      T/T      T/C      C/C
  19    rs79582876 COUNTS        2       16       22
  19    rs79582876   FREQ     0.05      0.4     0.55
  19    rs79582876   MEAN    0.696   0.5156    0.615
  19    rs79582876     SD   0.3073   0.2478   0.3121
  19    rs57800928   GENO      T/T      T/A      A/A
  19    rs57800928 COUNTS        2       12       26
  19    rs57800928   FREQ     0.05      0.3     0.65
  19    rs57800928   MEAN   0.4382   0.5997   0.5807
  19    rs57800928     SD  0.05715   0.2811   0.3009
  19   rs112091285   GENO      G/G      G/C      C/C
  19   rs112091285 COUNTS        0        5       35
  19   rs112091285   FREQ        0    0.125    0.875
  19   rs112091285   MEAN       NA   0.4964   0.5911
  19   rs112091285     SD       NA   0.2585   0.2908
  19    rs80020143   GENO      C/C      C/T      T/T
  19    rs80020143 COUNTS        1        4       35
  19    rs80020143   FREQ    0.025      0.1    0.875
  19    rs80020143   MEAN   0.3697   0.5281   0.5911
  19    rs80020143     SD        0    0.287   0.2908
  19    rs72987170   GENO      A/A      A/G      G/G
  19    rs72987170 COUNTS        1       12       27
  19    rs72987170   FREQ    0.025      0.3    0.675
  19    rs72987170   MEAN   0.6056   0.5878   0.5745
  19    rs72987170     SD        0   0.3033   0.2887
  19    rs76444128   GENO      G/G      G/C      C/C
  19    rs76444128 COUNTS        0        5       35
  19    rs76444128   FREQ        0    0.125    0.875
  19    rs76444128   MEAN       NA   0.4964   0.5911
  19    rs76444128     SD       NA   0.2585   0.2908
  19    rs11880922   GENO      T/T      T/C      C/C
  19    rs11880922 COUNTS        4       14       22
  19    rs11880922   FREQ      0.1     0.35     0.55
  19    rs11880922   MEAN   0.5399   0.5344    0.615
  19    rs11880922     SD   0.2532   0.2603   0.3121
  19    rs79008529   GENO      A/A      A/G      G/G
  19    rs79008529 COUNTS        0        4       36
  19    rs79008529   FREQ        0      0.1      0.9
  19    rs79008529   MEAN       NA   0.6436   0.5721
  19    rs79008529     SD       NA   0.2917   0.2882
  19    rs11878862   GENO      G/G      G/A      A/A
  19    rs11878862 COUNTS        5       16       19
  19    rs11878862   FREQ    0.125      0.4    0.475
  19    rs11878862   MEAN    0.488   0.5934   0.5914
  19    rs11878862     SD    0.248   0.2581   0.3239
  19    rs59447241   GENO      A/A    A/AAG  AAG/AAG
  19    rs59447241 COUNTS        7       16       17
  19    rs59447241   FREQ    0.175      0.4    0.425
  19    rs59447241   MEAN   0.5727   0.5841   0.5775
  19    rs59447241     SD   0.3746   0.2876   0.2619
  19   rs151116256   GENO      G/G  G/GAGAA GAGAA/GAGAA
  19   rs151116256 COUNTS        0        5       35
  19   rs151116256   FREQ        0    0.125    0.875
  19   rs151116256   MEAN       NA   0.4964   0.5911
  19   rs151116256     SD       NA   0.2585   0.2908
  19   rs150950820   GENO      A/A  A/AAGGG AAGGG/AAGGG
  19   rs150950820 COUNTS        1       13       26
  19   rs150950820   FREQ    0.025    0.325     0.65
  19   rs150950820   MEAN   0.3978   0.5903   0.5807
  19   rs150950820     SD        0   0.2712   0.3009
  19   rs201393824   GENO      A/A A/AAGAAGGCAGGC AAGAAGGCAGGC/AAGAAGGCAGGC
  19   rs201393824 COUNTS        0       12       28
  19   rs201393824   FREQ        0      0.3      0.7
  19   rs201393824   MEAN       NA   0.5583   0.5883
  19   rs201393824     SD       NA   0.2802   0.2925
  19   rs111430527   GENO      A/A A/AAGGCAGGC AAGGCAGGC/AAGGCAGGC
  19   rs111430527 COUNTS        0       20       20
  19   rs111430527   FREQ        0      0.5      0.5
  19   rs111430527   MEAN       NA   0.5635   0.5951
  19   rs111430527     SD       NA   0.2246   0.3412
  19   rs113732036   GENO      T/T      T/C      C/C
  19   rs113732036 COUNTS        2       15       23
  19   rs113732036   FREQ     0.05    0.375    0.575
  19   rs113732036   MEAN   0.6415    0.538   0.6008
  19   rs113732036     SD   0.3843   0.2452   0.3124
  19    rs75708854   GENO      C/C      C/T      T/T
  19    rs75708854 COUNTS        3       16       21
  19    rs75708854   FREQ    0.075      0.4    0.525
  19    rs75708854   MEAN   0.5212   0.5951   0.5755
  19    rs75708854     SD   0.3424   0.2525   0.3143
  19    rs60538197   GENO      T/T      T/C      C/C
  19    rs60538197 COUNTS        2       15       23
  19    rs60538197   FREQ     0.05    0.375    0.575
  19    rs60538197   MEAN   0.6415    0.538   0.6008
  19    rs60538197     SD   0.3843   0.2452   0.3124
  19   rs112956342   GENO      A/A      A/G      G/G
  19   rs112956342 COUNTS        1        3       36
  19   rs112956342   FREQ    0.025    0.075      0.9
  19   rs112956342   MEAN   0.4786   0.4319   0.5943
  19   rs112956342     SD        0   0.1382   0.2957
  19   rs112880059   GENO      C/C      C/A      A/A
  19   rs112880059 COUNTS        2       16       22
  19   rs112880059   FREQ     0.05      0.4     0.55
  19   rs112880059   MEAN   0.4731    0.563   0.6007
  19   rs112880059     SD   0.2611   0.3291   0.2629
  19    rs73920065   GENO      C/C      C/T      T/T
  19    rs73920065 COUNTS        1        8       31
  19    rs73920065   FREQ    0.025      0.2    0.775
  19    rs73920065   MEAN   0.3697   0.4802   0.6116
  19    rs73920065     SD        0   0.2094   0.3011
  19    rs59337126   GENO      A/A      A/G      G/G
  19    rs59337126 COUNTS        0        6       34
  19    rs59337126   FREQ        0     0.15     0.85
  19    rs59337126   MEAN       NA   0.8125   0.5381
  19    rs59337126     SD       NA   0.2293   0.2771
  19   rs143077610   GENO      A/A A/ATGCAGTGGGGATAAGGGTATTACT ATGCAGTGGGGATAAGGGTATTACT/ATGCAGTGGGGATAAGGGTATTACT
  19   rs143077610 COUNTS        0        8       32
  19   rs143077610   FREQ        0      0.2      0.8
  19   rs143077610   MEAN       NA   0.5703   0.5815
  19   rs143077610     SD       NA   0.2917   0.2887
  19   rs144726938   GENO      A/A      A/G      G/G
  19   rs144726938 COUNTS        0        5       35
  19   rs144726938   FREQ        0    0.125    0.875
  19   rs144726938   MEAN       NA    0.671   0.5662
  19   rs144726938     SD       NA   0.3421     0.28
  19   rs149536835   GENO      C/C C/CAAAAATAAATAAAAATTTTA CAAAAATAAATAAAAATTTTA/CAAAAATAAATAAAAATTTTA
  19   rs149536835 COUNTS        3       11       26
  19   rs149536835   FREQ    0.075    0.275     0.65
  19   rs149536835   MEAN   0.3184   0.5441   0.6243
  19   rs149536835     SD  0.03599    0.244   0.3042
  19    rs10422361   GENO      G/G      G/A      A/A
  19    rs10422361 COUNTS        7       17       16
  19    rs10422361   FREQ    0.175    0.425      0.4
  19    rs10422361   MEAN   0.6243   0.6413   0.4936
  19    rs10422361     SD   0.3719   0.2752   0.2506
  19   rs372188986   GENO    GA/GA     GA/G      G/G
  19   rs372188986 COUNTS        0       10       30
  19   rs372188986   FREQ        0     0.25     0.75
  19   rs372188986   MEAN       NA   0.6298   0.5624
  19   rs372188986     SD       NA   0.2941   0.2858
  19    rs79390761   GENO      T/T      T/G      G/G
  19    rs79390761 COUNTS        0        8       32
  19    rs79390761   FREQ        0      0.2      0.8
  19    rs79390761   MEAN       NA   0.4986   0.5994
  19    rs79390761     SD       NA   0.2193   0.2994
  19   rs192011105   GENO      A/A      A/G      G/G
  19   rs192011105 COUNTS        1        8       31
  19   rs192011105   FREQ    0.025      0.2    0.775
  19   rs192011105   MEAN   0.3084   0.4963   0.6094
  19   rs192011105     SD        0   0.2655   0.2905
  19   rs367727421   GENO      C/C      C/T      T/T
  19   rs367727421 COUNTS        1        8       31
  19   rs367727421   FREQ    0.025      0.2    0.775
  19   rs367727421   MEAN   0.3084   0.4963   0.6094
  19   rs367727421     SD        0   0.2655   0.2905
  19    rs10417568   GENO      G/G      G/A      A/A
  19    rs10417568 COUNTS        3       10       27
  19    rs10417568   FREQ    0.075     0.25    0.675
  19    rs10417568   MEAN   0.3752   0.5767   0.6029
  19    rs10417568     SD  0.09619   0.2559   0.3059
  19    rs10416844   GENO      A/A      A/C      C/C
  19    rs10416844 COUNTS        1        5       34
  19    rs10416844   FREQ    0.025    0.125     0.85
  19    rs10416844   MEAN   0.4786   0.5588   0.5852
  19    rs10416844     SD        0   0.3067   0.2908
  19   rs532862172   GENO    TC/TC     TC/T      T/T
  19   rs532862172 COUNTS        0        8       32
  19   rs532862172   FREQ        0      0.2      0.8
  19   rs532862172   MEAN       NA   0.4986   0.5994
  19   rs532862172     SD       NA   0.2193   0.2994
  19   rs574429788   GENO      C/C     C/CA    CA/CA
  19   rs574429788 COUNTS        4       20       16
  19   rs574429788   FREQ      0.1      0.5      0.4
  19   rs574429788   MEAN   0.6488   0.5945   0.5428
  19   rs574429788     SD   0.2909   0.3058   0.2714
  19   rs188389805   GENO      T/T      T/C      C/C
  19   rs188389805 COUNTS        0        6       34
  19   rs188389805   FREQ        0     0.15     0.85
  19   rs188389805   MEAN       NA   0.6688   0.5635
  19   rs188389805     SD       NA    0.306   0.2837
  19   rs139143223   GENO      A/A      A/C      C/C
  19   rs139143223 COUNTS        0       10       30
  19   rs139143223   FREQ        0     0.25     0.75
  19   rs139143223   MEAN       NA   0.6413   0.5586
  19   rs139143223     SD       NA   0.3503   0.2642
  19    rs72127155   GENO    CA/CA     CA/C      C/C
  19    rs72127155 COUNTS        5       27        8
  19    rs72127155   FREQ    0.125    0.675      0.2
  19    rs72127155   MEAN    0.579   0.5865    0.555
  19    rs72127155     SD   0.2801   0.3041   0.2555
  19     rs7252435   GENO      G/G      G/C      C/C
  19     rs7252435 COUNTS        2       14       24
  19     rs7252435   FREQ     0.05     0.35      0.6
  19     rs7252435   MEAN    0.358    0.621   0.5734
  19     rs7252435     SD   0.1398    0.305    0.282
  19     rs3834829   GENO      G/G G/GTTCATTCA GTTCATTCA/GTTCATTCA
  19     rs3834829 COUNTS        6       23       11
  19     rs3834829   FREQ     0.15    0.575    0.275
  19     rs3834829   MEAN   0.6773   0.5294   0.6301
  19     rs3834829     SD   0.4141    0.285   0.1982
  19    rs10411644   GENO      A/A      A/T      T/T
  19    rs10411644 COUNTS        4       15       21
  19    rs10411644   FREQ      0.1    0.375    0.525
  19    rs10411644   MEAN   0.7095   0.6837   0.4799
  19    rs10411644     SD   0.4481   0.2849    0.224
  19    rs79203077   GENO      T/T      T/C      C/C
  19    rs79203077 COUNTS        4       15       21
  19    rs79203077   FREQ      0.1    0.375    0.525
  19    rs79203077   MEAN   0.7095   0.6837   0.4799
  19    rs79203077     SD   0.4481   0.2849    0.224
  19   rs144020501   GENO      G/G G/GGTGCAGGGCAGC GGTGCAGGGCAGC/GGTGCAGGGCAGC
  19   rs144020501 COUNTS        5       19       16
  19   rs144020501   FREQ    0.125    0.475      0.4
  19   rs144020501   MEAN   0.7221    0.593   0.5183
  19   rs144020501     SD   0.3891   0.2904   0.2439
  19     rs1678851   GENO      A/A      A/G      G/G
  19     rs1678851 COUNTS        5       19       16
  19     rs1678851   FREQ    0.125    0.475      0.4
  19     rs1678851   MEAN   0.7221    0.593   0.5183
  19     rs1678851     SD   0.3891   0.2904   0.2439
  19     rs1614324   GENO      T/T      T/C      C/C
  19     rs1614324 COUNTS        5       19       16
  19     rs1614324   FREQ    0.125    0.475      0.4
  19     rs1614324   MEAN   0.7221    0.593   0.5183
  19     rs1614324     SD   0.3891   0.2904   0.2439
  19      rs778813   GENO      A/A      A/G      G/G
  19      rs778813 COUNTS        5       19       16
  19      rs778813   FREQ    0.125    0.475      0.4
  19      rs778813   MEAN   0.7221    0.593   0.5183
  19      rs778813     SD   0.3891   0.2904   0.2439
  19   rs187745880   GENO      C/C      C/T      T/T
  19   rs187745880 COUNTS        0        5       35
  19   rs187745880   FREQ        0    0.125    0.875
  19   rs187745880   MEAN       NA   0.7139     0.56
  19   rs187745880     SD       NA    0.319   0.2802
  19      rs778812   GENO      T/T      T/C      C/C
  19      rs778812 COUNTS        5       19       16
  19      rs778812   FREQ    0.125    0.475      0.4
  19      rs778812   MEAN   0.7221    0.593   0.5183
  19      rs778812     SD   0.3891   0.2904   0.2439
  19     rs2436519   GENO      C/C      C/G      G/G
  19     rs2436519 COUNTS        9       16       15
  19     rs2436519   FREQ    0.225      0.4    0.375
  19     rs2436519   MEAN   0.5105   0.6322   0.5641
  19     rs2436519     SD   0.2398   0.2988   0.3036
  19     rs4807813   GENO      A/A      A/G      G/G
  19     rs4807813 COUNTS        4       15       21
  19     rs4807813   FREQ      0.1    0.375    0.525
  19     rs4807813   MEAN   0.7095   0.6837   0.4799
  19     rs4807813     SD   0.4481   0.2849    0.224
  19     rs4807814   GENO      C/C      C/T      T/T
  19     rs4807814 COUNTS        6       17       17
  19     rs4807814   FREQ     0.15    0.425    0.425
  19     rs4807814   MEAN   0.5155    0.607   0.5741
  19     rs4807814     SD   0.2185   0.2966   0.3058
  19   rs199921063   GENO      G/G      G/A      A/A
  19   rs199921063 COUNTS        0        4       36
  19   rs199921063   FREQ        0      0.1      0.9
  19   rs199921063   MEAN       NA   0.3699   0.6025
  19   rs199921063     SD       NA  0.05566   0.2916
  19      rs708688   GENO      A/A      A/G      G/G
  19      rs708688 COUNTS        5       19       16
  19      rs708688   FREQ    0.125    0.475      0.4
  19      rs708688   MEAN   0.7221    0.593   0.5183
  19      rs708688     SD   0.3891   0.2904   0.2439
  19    rs59637174   GENO      A/A      A/G      G/G
  19    rs59637174 COUNTS        5       15       20
  19    rs59637174   FREQ    0.125    0.375      0.5
  19    rs59637174   MEAN   0.7221   0.6525   0.4886
  19    rs59637174     SD   0.3891   0.2996   0.2262
  19      rs708689   GENO      C/C      C/A      A/A
  19      rs708689 COUNTS        5       19       16
  19      rs708689   FREQ    0.125    0.475      0.4
  19      rs708689   MEAN   0.7221    0.593   0.5183
  19      rs708689     SD   0.3891   0.2904   0.2439
  19   rs139529488   GENO      A/A      A/C      C/C
  19   rs139529488 COUNTS        5       15       20
  19   rs139529488   FREQ    0.125    0.375      0.5
  19   rs139529488   MEAN   0.7221   0.6525   0.4886
  19   rs139529488     SD   0.3891   0.2996   0.2262
  19    rs73554357   GENO      T/T      T/C      C/C
  19    rs73554357 COUNTS        0       10       30
  19    rs73554357   FREQ        0     0.25     0.75
  19    rs73554357   MEAN       NA   0.6298   0.5624
  19    rs73554357     SD       NA   0.2941   0.2858
  19     rs3763046   GENO      A/A      A/G      G/G
  19     rs3763046 COUNTS        5       15       20
  19     rs3763046   FREQ    0.125    0.375      0.5
  19     rs3763046   MEAN   0.7221   0.6525   0.4886
  19     rs3763046     SD   0.3891   0.2996   0.2262
  19   rs115287619   GENO      T/T      T/C      C/C
  19   rs115287619 COUNTS        0       13       27
  19   rs115287619   FREQ        0    0.325    0.675
  19   rs115287619   MEAN       NA   0.7321   0.5057
  19   rs115287619     SD       NA   0.3153   0.2432
  19    rs73554359   GENO      C/C      C/T      T/T
  19    rs73554359 COUNTS        1       13       26
  19    rs73554359   FREQ    0.025    0.325     0.65
  19    rs73554359   MEAN   0.9133   0.5349   0.5886
  19    rs73554359     SD        0   0.2672   0.2956
  19    rs61731573   GENO      T/T      T/C      C/C
  19    rs61731573 COUNTS        0       10       30
  19    rs61731573   FREQ        0     0.25     0.75
  19    rs61731573   MEAN       NA   0.6298   0.5624
  19    rs61731573     SD       NA   0.2941   0.2858
  19    rs71934499   GENO      G/G    G/GGT  GGT/GGT
  19    rs71934499 COUNTS        5       19       16
  19    rs71934499   FREQ    0.125    0.475      0.4
  19    rs71934499   MEAN   0.7221    0.593   0.5183
  19    rs71934499     SD   0.3891   0.2904   0.2439
  19    rs34182948   GENO    GT/GT     GT/G      G/G
  19    rs34182948 COUNTS        5       15       20
  19    rs34182948   FREQ    0.125    0.375      0.5
  19    rs34182948   MEAN   0.7221   0.6525   0.4886
  19    rs34182948     SD   0.3891   0.2996   0.2262
  19    rs28523462   GENO      A/A      A/G      G/G
  19    rs28523462 COUNTS        4       15       21
  19    rs28523462   FREQ      0.1    0.375    0.525
  19    rs28523462   MEAN   0.7095   0.6837   0.4799
  19    rs28523462     SD   0.4481   0.2849    0.224
  19   rs115240543   GENO      T/T      T/C      C/C
  19   rs115240543 COUNTS        0        4       36
  19   rs115240543   FREQ        0      0.1      0.9
  19   rs115240543   MEAN       NA   0.7039   0.5654
  19   rs115240543     SD       NA   0.2315   0.2904
  19    rs28416984   GENO      T/T      T/C      C/C
  19    rs28416984 COUNTS        4       15       21
  19    rs28416984   FREQ      0.1    0.375    0.525
  19    rs28416984   MEAN   0.7095   0.6837   0.4799
  19    rs28416984     SD   0.4481   0.2849    0.224
  19    rs28481711   GENO      C/C      C/T      T/T
  19    rs28481711 COUNTS        5       15       20
  19    rs28481711   FREQ    0.125    0.375      0.5
  19    rs28481711   MEAN   0.7221   0.6525   0.4886
  19    rs28481711     SD   0.3891   0.2996   0.2262
  19    rs28724571   GENO      A/A      A/G      G/G
  19    rs28724571 COUNTS        4       15       21
  19    rs28724571   FREQ      0.1    0.375    0.525
  19    rs28724571   MEAN   0.7095   0.6837   0.4799
  19    rs28724571     SD   0.4481   0.2849    0.224
  19     rs6510859   GENO      C/C      C/T      T/T
  19     rs6510859 COUNTS        3       19       18
  19     rs6510859   FREQ    0.075    0.475     0.45
  19     rs6510859   MEAN   0.6504   0.5896   0.5566
  19     rs6510859     SD    0.236   0.2841   0.3059
  19   rs190173225   GENO      A/A      A/G      G/G
  19   rs190173225 COUNTS        4       15       21
  19   rs190173225   FREQ      0.1    0.375    0.525
  19   rs190173225   MEAN   0.7095   0.6837   0.4799
  19   rs190173225     SD   0.4481   0.2849    0.224
  19   rs144970486   GENO      A/A      A/T      T/T
  19   rs144970486 COUNTS        0        6       34
  19   rs144970486   FREQ        0     0.15     0.85
  19   rs144970486   MEAN       NA   0.6688   0.5635
  19   rs144970486     SD       NA    0.306   0.2837
  19     rs1379868   GENO      G/G      G/A      A/A
  19     rs1379868 COUNTS        3       12       25
  19     rs1379868   FREQ    0.075      0.3    0.625
  19     rs1379868   MEAN   0.3752   0.5547   0.6156
  19     rs1379868     SD  0.09619   0.2679   0.3033
  19     rs8106995   GENO      C/C      C/T      T/T
  19     rs8106995 COUNTS        4       13       23
  19     rs8106995   FREQ      0.1    0.325    0.575
  19     rs8106995   MEAN   0.3585   0.5509   0.6337
  19     rs8106995     SD  0.08534   0.2542   0.3097
  19     rs1622498   GENO      T/T      T/A      A/A
  19     rs1622498 COUNTS        0        8       32
  19     rs1622498   FREQ        0      0.2      0.8
  19     rs1622498   MEAN       NA   0.4795   0.6042
  19     rs1622498     SD       NA   0.2735   0.2872
  19   rs143772327   GENO      G/G      G/C      C/C
  19   rs143772327 COUNTS        5       15       20
  19   rs143772327   FREQ    0.125    0.375      0.5
  19   rs143772327   MEAN   0.7221   0.6525   0.4886
  19   rs143772327     SD   0.3891   0.2996   0.2262
  19   rs151082251   GENO      C/C      C/G      G/G
  19   rs151082251 COUNTS        5       15       20
  19   rs151082251   FREQ    0.125    0.375      0.5
  19   rs151082251   MEAN   0.7221   0.6525   0.4886
  19   rs151082251     SD   0.3891   0.2996   0.2262
  19    rs76231074   GENO      A/A      A/G      G/G
  19    rs76231074 COUNTS        5       15       20
  19    rs76231074   FREQ    0.125    0.375      0.5
  19    rs76231074   MEAN   0.7221   0.6525   0.4886
  19    rs76231074     SD   0.3891   0.2996   0.2262
  19   rs115043339   GENO      T/T      T/C      C/C
  19   rs115043339 COUNTS        0       10       30
  19   rs115043339   FREQ        0     0.25     0.75
  19   rs115043339   MEAN       NA   0.6413   0.5586
  19   rs115043339     SD       NA   0.3503   0.2642
  19   rs114355552   GENO      T/T      T/G      G/G
  19   rs114355552 COUNTS        5       15       20
  19   rs114355552   FREQ    0.125    0.375      0.5
  19   rs114355552   MEAN   0.7221   0.6525   0.4886
  19   rs114355552     SD   0.3891   0.2996   0.2262
  19    rs10775589   GENO      G/G      G/C      C/C
  19    rs10775589 COUNTS        4       13       23
  19    rs10775589   FREQ      0.1    0.325    0.575
  19    rs10775589   MEAN   0.3585   0.5509   0.6337
  19    rs10775589     SD  0.08534   0.2542   0.3097
  19   rs112836591   GENO      T/T     T/TG    TG/TG
  19   rs112836591 COUNTS        1       13       26
  19   rs112836591   FREQ    0.025    0.325     0.65
  19   rs112836591   MEAN   0.9133   0.5349   0.5886
  19   rs112836591     SD        0   0.2672   0.2956
  19   rs113189876   GENO      C/C      C/G      G/G
  19   rs113189876 COUNTS        6       16       18
  19   rs113189876   FREQ     0.15      0.4     0.45
  19   rs113189876   MEAN   0.7618   0.5904   0.5085
  19   rs113189876     SD   0.3613   0.2986   0.2299
  19      rs778811   GENO      T/T      T/G      G/G
  19      rs778811 COUNTS        3       13       24
  19      rs778811   FREQ    0.075    0.325      0.6
  19      rs778811   MEAN   0.3752   0.5359   0.6283
  19      rs778811     SD  0.09619   0.2654   0.3029
  19    rs10853991   GENO      G/G      G/A      A/A
  19    rs10853991 COUNTS        1       12       27
  19    rs10853991   FREQ    0.025      0.3    0.675
  19    rs10853991   MEAN   0.9133   0.5537   0.5783
  19    rs10853991     SD        0     0.27   0.2948
  19      rs778810   GENO      A/A      A/G      G/G
  19      rs778810 COUNTS        3       11       26
  19      rs778810   FREQ    0.075    0.275     0.65
  19      rs778810   MEAN   0.4631   0.5516   0.6044
  19      rs778810     SD  0.02366   0.2976   0.2986
  19   rs148112183   GENO      C/C C/CCCCAGCGTCTCCCTGTCCGCACTGAT CCCCAGCGTCTCCCTGTCCGCACTGAT/CCCCAGCGTCTCCCTGTCCGCACTGAT
  19   rs148112183 COUNTS        3       11       26
  19   rs148112183   FREQ    0.075    0.275     0.65
  19   rs148112183   MEAN   0.4631   0.5516   0.6044
  19   rs148112183     SD  0.02366   0.2976   0.2986
  19     rs8100656   GENO      C/C      C/A      A/A
  19     rs8100656 COUNTS        6       16       18
  19     rs8100656   FREQ     0.15      0.4     0.45
  19     rs8100656   MEAN   0.7618   0.5904   0.5085
  19     rs8100656     SD   0.3613   0.2986   0.2299
  19    rs11666494   GENO      G/G      G/A      A/A
  19    rs11666494 COUNTS        2       10       28
  19    rs11666494   FREQ     0.05     0.25      0.7
  19    rs11666494   MEAN    0.473   0.5833   0.5854
  19    rs11666494     SD  0.02293   0.2973   0.2957
  19    rs73920067   GENO      G/G      G/C      C/C
  19    rs73920067 COUNTS        0        5       35
  19    rs73920067   FREQ        0    0.125    0.875
  19    rs73920067   MEAN       NA   0.4964   0.5911
  19    rs73920067     SD       NA   0.2585   0.2908
  19      rs778809   GENO      G/G      G/A      A/A
  19      rs778809 COUNTS        8       18       14
  19      rs778809   FREQ      0.2     0.45     0.35
  19      rs778809   MEAN   0.4883   0.6052    0.598
  19      rs778809     SD   0.1925   0.3002    0.317
  19   rs111912575   GENO      A/A      A/G      G/G
  19   rs111912575 COUNTS        1       13       26
  19   rs111912575   FREQ    0.025    0.325     0.65
  19   rs111912575   MEAN   0.9133   0.5349   0.5886
  19   rs111912575     SD        0   0.2672   0.2956
  19   rs181778413   GENO      T/T      T/C      C/C
  19   rs181778413 COUNTS        0       11       29
  19   rs181778413   FREQ        0    0.275    0.725
  19   rs181778413   MEAN       NA   0.6703   0.5448
  19   rs181778413     SD       NA    0.346   0.2576
  19    rs35845041   GENO      A/A      A/G      G/G
  19    rs35845041 COUNTS        2       10       28
  19    rs35845041   FREQ     0.05     0.25      0.7
  19    rs35845041   MEAN    0.473   0.5833   0.5854
  19    rs35845041     SD  0.02293   0.2973   0.2957
  19    rs12986368   GENO      T/T      T/C      C/C
  19    rs12986368 COUNTS        2       10       28
  19    rs12986368   FREQ     0.05     0.25      0.7
  19    rs12986368   MEAN    0.473   0.5833   0.5854
  19    rs12986368     SD  0.02293   0.2973   0.2957
  19      rs778806   GENO      T/T      T/C      C/C
  19      rs778806 COUNTS        0        8       32
  19      rs778806   FREQ        0      0.2      0.8
  19      rs778806   MEAN       NA   0.4795   0.6042
  19      rs778806     SD       NA   0.2735   0.2872
  19   rs116794036   GENO      T/T      T/C      C/C
  19   rs116794036 COUNTS        0        4       36
  19   rs116794036   FREQ        0      0.1      0.9
  19   rs116794036   MEAN       NA   0.3503   0.6047
  19   rs116794036     SD       NA  0.09887   0.2888
  19    rs61740561   GENO      C/C      C/G      G/G
  19    rs61740561 COUNTS        1       13       26
  19    rs61740561   FREQ    0.025    0.325     0.65
  19    rs61740561   MEAN   0.9133   0.5349   0.5886
  19    rs61740561     SD        0   0.2672   0.2956
  19   rs112313064   GENO      T/T      T/C      C/C
  19   rs112313064 COUNTS        3       11       26
  19   rs112313064   FREQ    0.075    0.275     0.65
  19   rs112313064   MEAN   0.4631   0.5516   0.6044
  19   rs112313064     SD  0.02366   0.2976   0.2986
  19    rs17855739   GENO      T/T      T/C      C/C
  19    rs17855739 COUNTS        6       16       18
  19    rs17855739   FREQ     0.15      0.4     0.45
  19    rs17855739   MEAN   0.7618   0.5904   0.5085
  19    rs17855739     SD   0.3613   0.2986   0.2299
  19    rs79359759   GENO      G/G      G/A      A/A
  19    rs79359759 COUNTS        0        5       35
  19    rs79359759   FREQ        0    0.125    0.875
  19    rs79359759   MEAN       NA   0.4964   0.5911
  19    rs79359759     SD       NA   0.2585   0.2908
  19      rs778805   GENO      G/G      G/A      A/A
  19      rs778805 COUNTS        8       16       16
  19      rs778805   FREQ      0.2      0.4      0.4
  19      rs778805   MEAN   0.4883   0.6134   0.5907
  19      rs778805     SD   0.1925   0.3069   0.3079
  19     rs9807877   GENO      C/C      C/A      A/A
  19     rs9807877 COUNTS        6       17       17
  19     rs9807877   FREQ     0.15    0.425    0.425
  19     rs9807877   MEAN   0.5155    0.607   0.5741
  19     rs9807877     SD   0.2185   0.2966   0.3058
  19     rs3916080   GENO      A/A      A/C      C/C
  19     rs3916080 COUNTS        0        4       36
  19     rs3916080   FREQ        0      0.1      0.9
  19     rs3916080   MEAN       NA   0.3503   0.6047
  19     rs3916080     SD       NA  0.09887   0.2888
  19    rs73536616   GENO      G/G      G/A      A/A
  19    rs73536616 COUNTS        1       13       26
  19    rs73536616   FREQ    0.025    0.325     0.65
  19    rs73536616   MEAN   0.9133   0.5349   0.5886
  19    rs73536616     SD        0   0.2672   0.2956
  19     rs3859563   GENO      T/T      T/C      C/C
  19     rs3859563 COUNTS        4       14       22
  19     rs3859563   FREQ      0.1     0.35     0.55
  19     rs3859563   MEAN    0.553   0.5286   0.6163
  19     rs3859563     SD   0.3642   0.2287   0.3112
  19    rs10420107   GENO      G/G      G/A      A/A
  19    rs10420107 COUNTS        8       16       16
  19    rs10420107   FREQ      0.2      0.4      0.4
  19    rs10420107   MEAN   0.4883   0.6134   0.5907
  19    rs10420107     SD   0.1925   0.3069   0.3079
  19   rs111342270   GENO      T/T      T/C      C/C
  19   rs111342270 COUNTS        1       13       26
  19   rs111342270   FREQ    0.025    0.325     0.65
  19   rs111342270   MEAN   0.9133   0.5349   0.5886
  19   rs111342270     SD        0   0.2672   0.2956
  19   rs112641207   GENO      A/A      A/G      G/G
  19   rs112641207 COUNTS        1       13       26
  19   rs112641207   FREQ    0.025    0.325     0.65
  19   rs112641207   MEAN   0.9133   0.5349   0.5886
  19   rs112641207     SD        0   0.2672   0.2956
  19    rs10402728   GENO      T/T      T/C      C/C
  19    rs10402728 COUNTS        2       14       24
  19    rs10402728   FREQ     0.05     0.35      0.6
  19    rs10402728   MEAN   0.6415    0.524   0.6064
  19    rs10402728     SD   0.3843   0.2613   0.3005
  19   rs113769774   GENO      A/A      A/C      C/C
  19   rs113769774 COUNTS        1       13       26
  19   rs113769774   FREQ    0.025    0.325     0.65
  19   rs113769774   MEAN   0.9133   0.5349   0.5886
  19   rs113769774     SD        0   0.2672   0.2956
  19    rs73536626   GENO      A/A      A/T      T/T
  19    rs73536626 COUNTS        1       13       26
  19    rs73536626   FREQ    0.025    0.325     0.65
  19    rs73536626   MEAN   0.9133   0.5349   0.5886
  19    rs73536626     SD        0   0.2672   0.2956
  19    rs34940903   GENO      T/T      T/C      C/C
  19    rs34940903 COUNTS        2       10       28
  19    rs34940903   FREQ     0.05     0.25      0.7
  19    rs34940903   MEAN    0.473   0.5833   0.5854
  19    rs34940903     SD  0.02293   0.2973   0.2957
  19    rs80053250   GENO      T/T      T/C      C/C
  19    rs80053250 COUNTS        1       13       26
  19    rs80053250   FREQ    0.025    0.325     0.65
  19    rs80053250   MEAN   0.9133   0.5349   0.5886
  19    rs80053250     SD        0   0.2672   0.2956
  19   rs113180603   GENO      A/A      A/G      G/G
  19   rs113180603 COUNTS        1       13       26
  19   rs113180603   FREQ    0.025    0.325     0.65
  19   rs113180603   MEAN   0.9133   0.5349   0.5886
  19   rs113180603     SD        0   0.2672   0.2956
  19    rs11305548   GENO      G/G     G/GA    GA/GA
  19    rs11305548 COUNTS        3       14       23
  19    rs11305548   FREQ    0.075     0.35    0.575
  19    rs11305548   MEAN   0.3752   0.5894   0.5997
  19    rs11305548     SD  0.09619   0.2704   0.3072
  19    rs73536629   GENO      G/G      G/A      A/A
  19    rs73536629 COUNTS        1       13       26
  19    rs73536629   FREQ    0.025    0.325     0.65
  19    rs73536629   MEAN   0.9133   0.5349   0.5886
  19    rs73536629     SD        0   0.2672   0.2956
  19    rs17271883   GENO      C/C      C/T      T/T
  19    rs17271883 COUNTS        8       16       16
  19    rs17271883   FREQ      0.2      0.4      0.4
  19    rs17271883   MEAN   0.4883   0.6134   0.5907
  19    rs17271883     SD   0.1925   0.3069   0.3079
  19    rs10403115   GENO      A/A      A/C      C/C
  19    rs10403115 COUNTS        0        7       33
  19    rs10403115   FREQ        0    0.175    0.825
  19    rs10403115   MEAN       NA   0.6392   0.5666
  19    rs10403115     SD       NA   0.4242   0.2544
  19     rs5826905   GENO    CA/CA     CA/C      C/C
  19     rs5826905 COUNTS        2       10       28
  19     rs5826905   FREQ     0.05     0.25      0.7
  19     rs5826905   MEAN    0.473   0.5833   0.5854
  19     rs5826905     SD  0.02293   0.2973   0.2957
  19   rs149138148   GENO      T/T      T/C      C/C
  19   rs149138148 COUNTS        0        6       34
  19   rs149138148   FREQ        0     0.15     0.85
  19   rs149138148   MEAN       NA   0.6688   0.5635
  19   rs149138148     SD       NA    0.306   0.2837
  19    rs12019136   GENO      A/A      A/G      G/G
  19    rs12019136 COUNTS        6       16       18
  19    rs12019136   FREQ     0.15      0.4     0.45
  19    rs12019136   MEAN   0.7618   0.5904   0.5085
  19    rs12019136     SD   0.3613   0.2986   0.2299
  19   rs146989239   GENO      T/T      T/C      C/C
  19   rs146989239 COUNTS        0       15       25
  19   rs146989239   FREQ        0    0.375    0.625
  19   rs146989239   MEAN       NA   0.6757   0.5214
  19   rs146989239     SD       NA   0.3279    0.246
  19   rs139999431   GENO      C/C C/CTTTTCTTTTCTTTTG CTTTTCTTTTCTTTTG/CTTTTCTTTTCTTTTG
  19   rs139999431 COUNTS        2        7       31
  19   rs139999431   FREQ     0.05    0.175    0.775
  19   rs139999431   MEAN   0.3397   0.4615   0.6213
  19   rs139999431     SD  0.04244   0.1787   0.3012
  19   rs145275499   GENO      A/A  A/AAAAT AAAAT/AAAAT
  19   rs145275499 COUNTS        3       14       23
  19   rs145275499   FREQ    0.075     0.35    0.575
  19   rs145275499   MEAN   0.3752   0.5626    0.616
  19   rs145275499     SD  0.09619   0.2694   0.3059
  19     rs1678849   GENO      G/G      G/A      A/A
  19     rs1678849 COUNTS        2       13       25
  19     rs1678849   FREQ     0.05    0.325    0.625
  19     rs1678849   MEAN   0.6415   0.5405   0.5944
  19     rs1678849     SD   0.3843   0.2642   0.3002
  19    rs60383067   GENO      C/C      C/T      T/T
  19    rs60383067 COUNTS        2       10       28
  19    rs60383067   FREQ     0.05     0.25      0.7
  19    rs60383067   MEAN    0.473   0.5833   0.5854
  19    rs60383067     SD  0.02293   0.2973   0.2957
  19    rs35222081   GENO      T/T      T/C      C/C
  19    rs35222081 COUNTS        2       10       28
  19    rs35222081   FREQ     0.05     0.25      0.7
  19    rs35222081   MEAN    0.473   0.5833   0.5854
  19    rs35222081     SD  0.02293   0.2973   0.2957
  19     rs8101385   GENO      C/C      C/T      T/T
  19     rs8101385 COUNTS        8       20       12
  19     rs8101385   FREQ      0.2      0.5      0.3
  19     rs8101385   MEAN    0.441   0.5737   0.6807
  19     rs8101385     SD   0.1117   0.3002   0.3169
  19    rs73920069   GENO      T/T      T/C      C/C
  19    rs73920069 COUNTS        0        5       35
  19    rs73920069   FREQ        0    0.125    0.875
  19    rs73920069   MEAN       NA   0.4964   0.5911
  19    rs73920069     SD       NA   0.2585   0.2908
  19     rs3760776   GENO      G/G      G/A      A/A
  19     rs3760776 COUNTS        7       21       12
  19     rs3760776   FREQ    0.175    0.525      0.3
  19     rs3760776   MEAN     0.46   0.5611   0.6807
  19     rs3760776     SD   0.1058   0.2983   0.3169
  19      rs708686   GENO      C/C      C/T      T/T
  19      rs708686 COUNTS        2       11       27
  19      rs708686   FREQ     0.05    0.275    0.675
  19      rs708686   MEAN    0.473   0.5639   0.5934
  19      rs708686     SD  0.02293   0.2893   0.2983
  19    rs10409772   GENO      C/C      C/A      A/A
  19    rs10409772 COUNTS        7       19       14
  19    rs10409772   FREQ    0.175    0.475     0.35
  19    rs10409772   MEAN     0.46   0.5772   0.6418
  19    rs10409772     SD   0.1058   0.3008   0.3199
  19   rs371330919   GENO      A/A    A/ATT  ATT/ATT
  19   rs371330919 COUNTS        2       15       23
  19   rs371330919   FREQ     0.05    0.375    0.575
  19   rs371330919   MEAN    0.898   0.4807   0.6159
  19   rs371330919     SD  0.02159   0.2345   0.3038
  19     rs3760775   GENO      T/T      T/G      G/G
  19     rs3760775 COUNTS        2       15       23
  19     rs3760775   FREQ     0.05    0.375    0.575
  19     rs3760775   MEAN    0.898   0.4773    0.618
  19     rs3760775     SD  0.02159   0.2367   0.3017
  19     rs3760774   GENO      C/C      C/T      T/T
  19     rs3760774 COUNTS        2       10       28
  19     rs3760774   FREQ     0.05     0.25      0.7
  19     rs3760774   MEAN    0.473   0.5833   0.5854
  19     rs3760774     SD  0.02293   0.2973   0.2957
  19     rs3760771   GENO      A/A      A/C      C/C
  19     rs3760771 COUNTS        2        9       29
  19     rs3760771   FREQ     0.05    0.225    0.725
  19     rs3760771   MEAN    0.473   0.5574   0.5934
  19     rs3760771     SD  0.02293   0.3031   0.2936
  19    rs12982233   GENO      T/T      T/A      A/A
  19    rs12982233 COUNTS        2       10       28
  19    rs12982233   FREQ     0.05     0.25      0.7
  19    rs12982233   MEAN    0.473   0.5833   0.5854
  19    rs12982233     SD  0.02293   0.2973   0.2957
  19    rs28381973   GENO      C/C      C/A      A/A
  19    rs28381973 COUNTS        0       19       21
  19    rs28381973   FREQ        0    0.475    0.525
  19    rs28381973   MEAN       NA   0.6306   0.5328
  19    rs28381973     SD       NA   0.3163   0.2534
  19    rs28742595   GENO      T/T      T/C      C/C
  19    rs28742595 COUNTS        0        8       32
  19    rs28742595   FREQ        0      0.2      0.8
  19    rs28742595   MEAN       NA   0.6608   0.5589
  19    rs28742595     SD       NA   0.2763   0.2885
  19      rs874232   GENO      C/C      C/T      T/T
  19      rs874232 COUNTS        2       15       23
  19      rs874232   FREQ     0.05    0.375    0.575
  19      rs874232   MEAN    0.898   0.4773    0.618
  19      rs874232     SD  0.02159   0.2367   0.3017
  19    rs28381969   GENO      A/A      A/G      G/G
  19    rs28381969 COUNTS        0        4       36
  19    rs28381969   FREQ        0      0.1      0.9
  19    rs28381969   MEAN       NA   0.7039   0.5654
  19    rs28381969     SD       NA   0.2315   0.2904
  19   rs139326855   GENO      C/C      C/T      T/T
  19   rs139326855 COUNTS        0        5       35
  19   rs139326855   FREQ        0    0.125    0.875
  19   rs139326855   MEAN       NA   0.4437   0.5986
  19   rs139326855     SD       NA   0.2637   0.2869
  19   rs137909900   GENO      T/T      T/C      C/C
  19   rs137909900 COUNTS        0        4       36
  19   rs137909900   FREQ        0      0.1      0.9
  19   rs137909900   MEAN       NA   0.4242   0.5965
  19   rs137909900     SD       NA   0.2336   0.2884
  19   rs144569478   GENO      T/T      T/C      C/C
  19   rs144569478 COUNTS        0       17       23
  19   rs144569478   FREQ        0    0.425    0.575
  19   rs144569478   MEAN       NA   0.6597   0.5198
  19   rs144569478     SD       NA   0.3208   0.2471
  19     rs3745635   GENO      T/T      T/C      C/C
  19     rs3745635 COUNTS        2       15       23
  19     rs3745635   FREQ     0.05    0.375    0.575
  19     rs3745635   MEAN    0.898   0.4773    0.618
  19     rs3745635     SD  0.02159   0.2367   0.3017
  19    rs28362463   GENO      T/T      T/C      C/C
  19    rs28362463 COUNTS        0       17       23
  19    rs28362463   FREQ        0    0.425    0.575
  19    rs28362463   MEAN       NA   0.6597   0.5198
  19    rs28362463     SD       NA   0.3208   0.2471
  19      rs778986   GENO      A/A      A/G      G/G
  19      rs778986 COUNTS        0        7       33
  19      rs778986   FREQ        0    0.175    0.825
  19      rs778986   MEAN       NA   0.5581   0.5838
  19      rs778986     SD       NA   0.2414   0.2973
  19      rs812936   GENO      G/G      G/A      A/A
  19      rs812936 COUNTS        0        7       33
  19      rs812936   FREQ        0    0.175    0.825
  19      rs812936   MEAN       NA   0.5581   0.5838
  19      rs812936     SD       NA   0.2414   0.2973
  19    rs28362459   GENO      C/C      C/A      A/A
  19    rs28362459 COUNTS        2       15       23
  19    rs28362459   FREQ     0.05    0.375    0.575
  19    rs28362459   MEAN    0.898   0.4773    0.618
  19    rs28362459     SD  0.02159   0.2367   0.3017
  19    rs28362458   GENO      T/T      T/C      C/C
  19    rs28362458 COUNTS        0       17       23
  19    rs28362458   FREQ        0    0.425    0.575
  19    rs28362458   MEAN       NA   0.6597   0.5198
  19    rs28362458     SD       NA   0.3208   0.2471
  19    rs11668191   GENO      A/A      A/G      G/G
  19    rs11668191 COUNTS        0        4       36
  19    rs11668191   FREQ        0      0.1      0.9
  19    rs11668191   MEAN       NA   0.3503   0.6047
  19    rs11668191     SD       NA  0.09887   0.2888
  19      rs778987   GENO      A/A      A/G      G/G
  19      rs778987 COUNTS        3       16       21
  19      rs778987   FREQ    0.075      0.4    0.525
  19      rs778987   MEAN   0.5034   0.5865   0.5846
  19      rs778987     SD  0.05505    0.281    0.314
  19     rs4807816   GENO      G/G      G/A      A/A
  19     rs4807816 COUNTS        2       10       28
  19     rs4807816   FREQ     0.05     0.25      0.7
  19     rs4807816   MEAN    0.473   0.5833   0.5854
  19     rs4807816     SD  0.02293   0.2973   0.2957
  19     rs4807052   GENO      T/T      T/C      C/C
  19     rs4807052 COUNTS        2       10       28
  19     rs4807052   FREQ     0.05     0.25      0.7
  19     rs4807052   MEAN    0.473   0.5833   0.5854
  19     rs4807052     SD  0.02293   0.2973   0.2957
  19   rs537757549   GENO AAAAT/AAAAT  AAAAT/A      A/A
  19   rs537757549 COUNTS        0       12       28
  19   rs537757549   FREQ        0      0.3      0.7
  19   rs537757549   MEAN       NA   0.5497    0.592
  19   rs537757549     SD       NA   0.2919   0.2873
  19      rs809646   GENO      C/C      C/T      T/T
  19      rs809646 COUNTS        0        6       34
  19      rs809646   FREQ        0     0.15     0.85
  19      rs809646   MEAN       NA   0.4822   0.5964
  19      rs809646     SD       NA   0.3156   0.2816
  19     rs2561796   GENO      A/A      A/C      C/C
  19     rs2561796 COUNTS        0        6       34
  19     rs2561796   FREQ        0     0.15     0.85
  19     rs2561796   MEAN       NA   0.4822   0.5964
  19     rs2561796     SD       NA   0.3156   0.2816
  19     rs2637193   GENO      T/T      T/C      C/C
  19     rs2637193 COUNTS        0        6       34
  19     rs2637193   FREQ        0     0.15     0.85
  19     rs2637193   MEAN       NA   0.4822   0.5964
  19     rs2637193     SD       NA   0.3156   0.2816
  19   rs554274438   GENO    CA/CA     CA/C      C/C
  19   rs554274438 COUNTS        1       19       20
  19   rs554274438   FREQ    0.025    0.475      0.5
  19   rs554274438   MEAN   0.4432   0.6148   0.5523
  19   rs554274438     SD        0   0.3311   0.2461
  19     rs2608892   GENO      C/C      C/T      T/T
  19     rs2608892 COUNTS        0        6       34
  19     rs2608892   FREQ        0     0.15     0.85
  19     rs2608892   MEAN       NA   0.4822   0.5964
  19     rs2608892     SD       NA   0.3156   0.2816
  19     rs2608893   GENO      A/A      A/G      G/G
  19     rs2608893 COUNTS        0        6       34
  19     rs2608893   FREQ        0     0.15     0.85
  19     rs2608893   MEAN       NA   0.4822   0.5964
  19     rs2608893     SD       NA   0.3156   0.2816
  19     rs2637194   GENO      T/T      T/C      C/C
  19     rs2637194 COUNTS        0        6       34
  19     rs2637194   FREQ        0     0.15     0.85
  19     rs2637194   MEAN       NA   0.4822   0.5964
  19     rs2637194     SD       NA   0.3156   0.2816
  19     rs2637195   GENO      T/T      T/C      C/C
  19     rs2637195 COUNTS        0        6       34
  19     rs2637195   FREQ        0     0.15     0.85
  19     rs2637195   MEAN       NA   0.4822   0.5964
  19     rs2637195     SD       NA   0.3156   0.2816
  19     rs2608894   GENO      T/T      T/C      C/C
  19     rs2608894 COUNTS        0        6       34
  19     rs2608894   FREQ        0     0.15     0.85
  19     rs2608894   MEAN       NA   0.5571   0.5832
  19     rs2608894     SD       NA   0.2645   0.2927
  19    rs28742591   GENO      A/A     A/AG    AG/AG
  19    rs28742591 COUNTS        1       13       26
  19    rs28742591   FREQ    0.025    0.325     0.65
  19    rs28742591   MEAN   0.6577   0.5887   0.5716
  19    rs28742591     SD        0   0.3378   0.2686
  19    rs28742588   GENO      C/C      C/T      T/T
  19    rs28742588 COUNTS        0        4       36
  19    rs28742588   FREQ        0      0.1      0.9
  19    rs28742588   MEAN       NA   0.7279   0.5628
  19    rs28742588     SD       NA   0.3666   0.2767
  19    rs28742587   GENO      T/T      T/C      C/C
  19    rs28742587 COUNTS        7       23       10
  19    rs28742587   FREQ    0.175    0.575     0.25
  19    rs28742587   MEAN   0.6374    0.593    0.507
  19    rs28742587     SD   0.2742   0.3101   0.2436
  19    rs28362447   GENO      G/G      G/C      C/C
  19    rs28362447 COUNTS        0       16       24
  19    rs28362447   FREQ        0      0.4      0.6
  19    rs28362447   MEAN       NA   0.6612   0.5247
  19    rs28362447     SD       NA    0.322   0.2508
  19    rs28362446   GENO      C/C      C/G      G/G
  19    rs28362446 COUNTS        0        4       36
  19    rs28362446   FREQ        0      0.1      0.9
  19    rs28362446   MEAN       NA   0.7279   0.5628
  19    rs28362446     SD       NA   0.3666   0.2767
  19    rs73920070   GENO      A/A      A/G      G/G
  19    rs73920070 COUNTS        0        6       34
  19    rs73920070   FREQ        0     0.15     0.85
  19    rs73920070   MEAN       NA   0.5425   0.5858
  19    rs73920070     SD       NA   0.2572   0.2934
  19     rs2306969   GENO      A/A      A/G      G/G
  19     rs2306969 COUNTS        1       15       24
  19     rs2306969   FREQ    0.025    0.375      0.6
  19     rs2306969   MEAN   0.6056   0.5881   0.5726
  19     rs2306969     SD        0   0.2913   0.2942
  19    rs28362437   GENO      T/T      T/C      C/C
  19    rs28362437 COUNTS        0       16       24
  19    rs28362437   FREQ        0      0.4      0.6
  19    rs28362437   MEAN       NA   0.5828   0.5769
  19    rs28362437     SD       NA   0.2393   0.3177
  19    rs10406157   GENO      T/T      T/C      C/C
  19    rs10406157 COUNTS        0       12       28
  19    rs10406157   FREQ        0      0.3      0.7
  19    rs10406157   MEAN       NA   0.5597   0.5876
  19    rs10406157     SD       NA    0.308    0.281
  19    rs10405209   GENO      G/G      G/A      A/A
  19    rs10405209 COUNTS        9       21       10
  19    rs10405209   FREQ    0.225    0.525     0.25
  19    rs10405209   MEAN   0.6486   0.5104   0.6616
  19    rs10405209     SD   0.3138   0.2464    0.328
  19    rs28742581   GENO      A/A     A/AT    AT/AT
  19    rs28742581 COUNTS        6       23       11
  19    rs28742581   FREQ     0.15    0.575    0.275
  19    rs28742581   MEAN   0.5179   0.5672   0.6379
  19    rs28742581     SD   0.2549   0.2904   0.3061
  19     rs4807817   GENO      C/C      C/A      A/A
  19     rs4807817 COUNTS        8       22       10
  19     rs4807817   FREQ      0.2     0.55     0.25
  19     rs4807817   MEAN   0.6726   0.5326   0.6074
  19     rs4807817     SD   0.3265   0.2497   0.3333
  19    rs11671428   GENO      A/A      A/C      C/C
  19    rs11671428 COUNTS        1        6       33
  19    rs11671428   FREQ    0.025     0.15    0.825
  19    rs11671428   MEAN   0.4893   0.5557   0.5863
  19    rs11671428     SD        0   0.3771   0.2771
  19    rs10418972   GENO      T/T      T/C      C/C
  19    rs10418972 COUNTS        5       20       15
  19    rs10418972   FREQ    0.125      0.5    0.375
  19    rs10418972   MEAN   0.5678   0.6014   0.5536
  19    rs10418972     SD   0.4041    0.273   0.2791
  19     rs4807818   GENO      T/T      T/G      G/G
  19     rs4807818 COUNTS        5       22       13
  19     rs4807818   FREQ    0.125     0.55    0.325
  19     rs4807818   MEAN    0.542   0.5586   0.6286
  19     rs4807818     SD   0.2002   0.3027   0.2957
  19     rs4807819   GENO      A/A      A/C      C/C
  19     rs4807819 COUNTS        5       22       13
  19     rs4807819   FREQ    0.125     0.55    0.325
  19     rs4807819   MEAN    0.542   0.5586   0.6286
  19     rs4807819     SD   0.2002   0.3027   0.2957
  19    rs35082514   GENO      C/C     C/CT    CT/CT
  19    rs35082514 COUNTS        6       21       13
  19    rs35082514   FREQ     0.15    0.525    0.325
  19    rs35082514   MEAN    0.513   0.6215   0.5417
  19    rs35082514     SD   0.1962   0.3382   0.2271
  19    rs11671528   GENO      C/C      C/T      T/T
  19    rs11671528 COUNTS        0       10       30
  19    rs11671528   FREQ        0     0.25     0.75
  19    rs11671528   MEAN       NA   0.6655   0.5505
  19    rs11671528     SD       NA   0.3937   0.2412
  19    rs34552692   GENO      G/G      G/A      A/A
  19    rs34552692 COUNTS        0        9       31
  19    rs34552692   FREQ        0    0.225    0.775
  19    rs34552692   MEAN       NA   0.6953   0.5456
  19    rs34552692     SD       NA   0.4055   0.2387
  19    rs11671555   GENO      C/C      C/T      T/T
  19    rs11671555 COUNTS        0        9       31
  19    rs11671555   FREQ        0    0.225    0.775
  19    rs11671555   MEAN       NA   0.6953   0.5456
  19    rs11671555     SD       NA   0.4055   0.2387
  19    rs58634952   GENO      T/T      T/C      C/C
  19    rs58634952 COUNTS        0        4       36
  19    rs58634952   FREQ        0      0.1      0.9
  19    rs58634952   MEAN       NA   0.8704   0.5469
  19    rs58634952     SD       NA   0.3462   0.2643
  19    rs11882055   GENO      T/T      T/C      C/C
  19    rs11882055 COUNTS        4       26       10
  19    rs11882055   FREQ      0.1     0.65     0.25
  19    rs11882055   MEAN   0.5709   0.5769   0.5888
  19    rs11882055     SD    0.288   0.3054   0.2581
  19   rs576584223   GENO    AT/AT     AT/A      A/A
  19   rs576584223 COUNTS        0       14       26
  19   rs576584223   FREQ        0     0.35     0.65
  19   rs576584223   MEAN       NA   0.5632    0.588
  19   rs576584223     SD       NA   0.2321   0.3146
  19   rs190151545   GENO      G/G      G/A      A/A
  19   rs190151545 COUNTS        0        7       33
  19   rs190151545   FREQ        0    0.175    0.825
  19   rs190151545   MEAN       NA   0.4702   0.6024
  19   rs190151545     SD       NA   0.2899   0.2837
  19    rs77559081   GENO      T/T      T/C      C/C
  19    rs77559081 COUNTS        3        9       28
  19    rs77559081   FREQ    0.075    0.225      0.7
  19    rs77559081   MEAN   0.7759   0.5882   0.5553
  19    rs77559081     SD   0.4333   0.3475   0.2514
  19    rs57861181   GENO      A/A      A/G      G/G
  19    rs57861181 COUNTS        6       18       16
  19    rs57861181   FREQ     0.15     0.45      0.4
  19    rs57861181   MEAN   0.7247   0.4833   0.6327
  19    rs57861181     SD   0.2814   0.2335   0.3183
  19    rs11668487   GENO      C/C      C/T      T/T
  19    rs11668487 COUNTS        5       20       15
  19    rs11668487   FREQ    0.125      0.5    0.375
  19    rs11668487   MEAN   0.5134   0.5489   0.6418
  19    rs11668487     SD    0.168   0.2658   0.3409
  19    rs12977833   GENO      T/T      T/C      C/C
  19    rs12977833 COUNTS        9       20       11
  19    rs12977833   FREQ    0.225      0.5    0.275
  19    rs12977833   MEAN   0.5964   0.5725   0.5776
  19    rs12977833     SD   0.2899   0.2243   0.3936
  19    rs59822531   GENO      A/A      A/G      G/G
  19    rs59822531 COUNTS        9       20       11
  19    rs59822531   FREQ    0.225      0.5    0.275
  19    rs59822531   MEAN   0.6086   0.5152   0.6718
  19    rs59822531     SD   0.4206   0.2199   0.2574
  19    rs58309625   GENO      T/T      T/C      C/C
  19    rs58309625 COUNTS        8       18       14
  19    rs58309625   FREQ      0.2     0.45     0.35
  19    rs58309625   MEAN   0.6486   0.5117   0.6266
  19    rs58309625     SD    0.431    0.237    0.244
  19    rs77880277   GENO      G/G      G/C      C/C
  19    rs77880277 COUNTS        0        6       34
  19    rs77880277   FREQ        0     0.15     0.85
  19    rs77880277   MEAN       NA   0.4822   0.5964
  19    rs77880277     SD       NA   0.3156   0.2816
  19     rs2608889   GENO      A/A      A/G      G/G
  19     rs2608889 COUNTS        0        6       34
  19     rs2608889   FREQ        0     0.15     0.85
  19     rs2608889   MEAN       NA   0.4822   0.5964
  19     rs2608889     SD       NA   0.3156   0.2816
  19     rs2637197   GENO      A/A      A/C      C/C
  19     rs2637197 COUNTS        3       19       18
  19     rs2637197   FREQ    0.075    0.475     0.45
  19     rs2637197   MEAN   0.4989   0.5498   0.6238
  19     rs2637197     SD   0.3324   0.2275   0.3393
  19   rs113149612   GENO      A/A      A/G      G/G
  19   rs113149612 COUNTS        0        7       33
  19   rs113149612   FREQ        0    0.175    0.825
  19   rs113149612   MEAN       NA   0.4545   0.6058
  19   rs113149612     SD       NA   0.1762   0.2991
  19     rs2608890   GENO      A/A      A/C      C/C
  19     rs2608890 COUNTS        2       21       17
  19     rs2608890   FREQ     0.05    0.525    0.425
  19     rs2608890   MEAN   0.3092   0.6334   0.5442
  19     rs2608890     SD  0.04035    0.312   0.2505
  19   rs115471385   GENO      A/A      A/G      G/G
  19   rs115471385 COUNTS        0        7       33
  19   rs115471385   FREQ        0    0.175    0.825
  19   rs115471385   MEAN       NA   0.6732   0.5593
  19   rs115471385     SD       NA   0.2033   0.2989
  19    rs35939715   GENO      C/C     C/CT    CT/CT
  19    rs35939715 COUNTS        3       19       18
  19    rs35939715   FREQ    0.075    0.475     0.45
  19    rs35939715   MEAN   0.3916   0.5783   0.6115
  19    rs35939715     SD   0.1854   0.2476    0.333
  19    rs56688182   GENO      C/C      C/G      G/G
  19    rs56688182 COUNTS        2       10       28
  19    rs56688182   FREQ     0.05     0.25      0.7
  19    rs56688182   MEAN   0.3092   0.7692   0.5307
  19    rs56688182     SD  0.04035   0.3445   0.2387
  19     rs7254765   GENO      G/G      G/A      A/A
  19     rs7254765 COUNTS        3        9       28
  19     rs7254765   FREQ    0.075    0.225      0.7
  19     rs7254765   MEAN   0.5702   0.5878   0.5775
  19     rs7254765     SD   0.2658   0.3003    0.293
  19    rs12984439   GENO      A/A      A/G      G/G
  19    rs12984439 COUNTS        4       16       20
  19    rs12984439   FREQ      0.1      0.4      0.5
  19    rs12984439   MEAN   0.6952    0.571   0.5627
  19    rs12984439     SD   0.4078   0.2956   0.2627
  19   rs116810092   GENO      T/T      T/C      C/C
  19   rs116810092 COUNTS        4       18       18
  19   rs116810092   FREQ      0.1     0.45     0.45
  19   rs116810092   MEAN   0.4656   0.5915   0.5924
  19   rs116810092     SD  0.09195   0.2692   0.3313
  19   rs114963941   GENO      C/C      C/T      T/T
  19   rs114963941 COUNTS        4       18       18
  19   rs114963941   FREQ      0.1     0.45     0.45
  19   rs114963941   MEAN   0.4656   0.5915   0.5924
  19   rs114963941     SD  0.09195   0.2692   0.3313
  19    rs56351405   GENO      C/C      C/T      T/T
  19    rs56351405 COUNTS        1        4       35
  19    rs56351405   FREQ    0.025      0.1    0.875
  19    rs56351405   MEAN   0.4568   0.4803   0.5941
  19    rs56351405     SD        0   0.1191   0.3008
  19    rs55669463   GENO      T/T      T/G      G/G
  19    rs55669463 COUNTS        2       12       26
  19    rs55669463   FREQ     0.05      0.3     0.65
  19    rs55669463   MEAN   0.3833   0.4914   0.6349
  19    rs55669463     SD    0.104    0.237   0.3035
  19   rs111244730   GENO      G/G      G/C      C/C
  19   rs111244730 COUNTS        0        4       36
  19   rs111244730   FREQ        0      0.1      0.9
  19   rs111244730   MEAN       NA   0.4054   0.5986
  19   rs111244730     SD       NA   0.1718   0.2907
  19      rs778802   GENO      A/A      A/C      C/C
  19      rs778802 COUNTS        0        6       34
  19      rs778802   FREQ        0     0.15     0.85
  19      rs778802   MEAN       NA   0.4822   0.5964
  19      rs778802     SD       NA   0.3156   0.2816
  19      rs778803   GENO      C/C      C/T      T/T
  19      rs778803 COUNTS        2       16       22
  19      rs778803   FREQ     0.05      0.4     0.55
  19      rs778803   MEAN   0.6054   0.6113   0.5536
  19      rs778803     SD 0.0002652   0.3625   0.2368
  19    rs10414865   GENO      C/C      C/T      T/T
  19    rs10414865 COUNTS        5       21       14
  19    rs10414865   FREQ    0.125    0.525     0.35
  19    rs10414865   MEAN   0.5044   0.5066   0.7151
  19    rs10414865     SD   0.2743   0.1982   0.3613
  19    rs73920071   GENO      C/C      C/T      T/T
  19    rs73920071 COUNTS        0        4       36
  19    rs73920071   FREQ        0      0.1      0.9
  19    rs73920071   MEAN       NA   0.5208   0.5858
  19    rs73920071     SD       NA   0.2947   0.2881
  19      rs708687   GENO      C/C      C/T      T/T
  19      rs708687 COUNTS        8       19       13
  19      rs708687   FREQ      0.2    0.475    0.325
  19      rs708687   MEAN   0.8082   0.5577   0.4699
  19      rs708687     SD   0.4104   0.2148   0.2213
  19     rs8102917   GENO      T/T      T/C      C/C
  19     rs8102917 COUNTS        0        4       36
  19     rs8102917   FREQ        0      0.1      0.9
  19     rs8102917   MEAN       NA   0.5632   0.5811
  19     rs8102917     SD       NA   0.2586   0.2918
  19     rs4807053   GENO      T/T      T/C      C/C
  19     rs4807053 COUNTS        9       17       14
  19     rs4807053   FREQ    0.225    0.425     0.35
  19     rs4807053   MEAN   0.5703   0.5789   0.5855
  19     rs4807053     SD   0.2026   0.3202   0.3052
  19    rs11667943   GENO      G/G      G/C      C/C
  19    rs11667943 COUNTS        0        4       36
  19    rs11667943   FREQ        0      0.1      0.9
  19    rs11667943   MEAN       NA   0.7279   0.5628
  19    rs11667943     SD       NA   0.3666   0.2767
  19   rs150375695   GENO      T/T      T/C      C/C
  19   rs150375695 COUNTS        0        5       35
  19   rs150375695   FREQ        0    0.125    0.875
  19   rs150375695   MEAN       NA    1.014   0.5172
  19   rs150375695     SD       NA   0.3266    0.222
  19   rs112493073   GENO      G/G      G/T      T/T
  19   rs112493073 COUNTS        1        8       31
  19   rs112493073   FREQ    0.025      0.2    0.775
  19   rs112493073   MEAN   0.3084   0.4968   0.6093
  19   rs112493073     SD        0   0.2652   0.2906
  19    rs56254644   GENO      T/T      T/G      G/G
  19    rs56254644 COUNTS        0       13       27
  19    rs56254644   FREQ        0    0.325    0.675
  19    rs56254644   MEAN       NA    0.656   0.5423
  19    rs56254644     SD       NA   0.3545   0.2449
  19   rs114662403   GENO      G/G      G/T      T/T
  19   rs114662403 COUNTS        0        4       36
  19   rs114662403   FREQ        0      0.1      0.9
  19   rs114662403   MEAN       NA   0.9955    0.533
  19   rs114662403     SD       NA   0.3742   0.2385
  19   rs116495662   GENO      T/T      T/C      C/C
  19   rs116495662 COUNTS        0        4       36
  19   rs116495662   FREQ        0      0.1      0.9
  19   rs116495662   MEAN       NA   0.5376   0.5839
  19   rs116495662     SD       NA   0.1819   0.2964
  19    rs73538619   GENO      T/T      T/C      C/C
  19    rs73538619 COUNTS        3        9       28
  19    rs73538619   FREQ    0.075    0.225      0.7
  19    rs73538619   MEAN   0.5676   0.8753   0.4854
  19    rs73538619     SD   0.2022   0.3513   0.1997
  19   rs146871836   GENO      C/C     C/CA    CA/CA
  19   rs146871836 COUNTS        1       10       29
  19   rs146871836   FREQ    0.025     0.25    0.725
  19   rs146871836   MEAN   0.2885   0.5892   0.5859
  19   rs146871836     SD        0   0.2817   0.2916
  19   rs145837984   GENO  CTT/CTT    CTT/C      C/C
  19   rs145837984 COUNTS        3       13       24
  19   rs145837984   FREQ    0.075    0.325      0.6
  19   rs145837984   MEAN   0.5387   0.4741   0.6413
  19   rs145837984     SD   0.2194   0.2227   0.3127
  19      rs778988   GENO      T/T      T/C      C/C
  19      rs778988 COUNTS        1        7       32
  19      rs778988   FREQ    0.025    0.175      0.8
  19      rs778988   MEAN   0.7728   0.5723   0.5747
  19      rs778988     SD        0   0.2516   0.2985
  19   rs112991382   GENO      C/C      C/T      T/T
  19   rs112991382 COUNTS        2        8       30
  19   rs112991382   FREQ     0.05      0.2     0.75
  19   rs112991382   MEAN   0.6767   0.8881   0.4904
  19   rs112991382     SD   0.1012   0.3654   0.2049
  19    rs34406997   GENO    CT/CT     CT/C      C/C
  19    rs34406997 COUNTS        0        4       36
  19    rs34406997   FREQ        0      0.1      0.9
  19    rs34406997   MEAN       NA   0.5369    0.584
  19    rs34406997     SD       NA   0.4922   0.2644
  19     rs7260208   GENO      A/A      A/G      G/G
  19     rs7260208 COUNTS        5       13       22
  19     rs7260208   FREQ    0.125    0.325     0.55
  19     rs7260208   MEAN    0.404   0.5063   0.6622
  19     rs7260208     SD   0.1349    0.277   0.2938
  19    rs11085149   GENO      T/T      T/C      C/C
  19    rs11085149 COUNTS        1        7       32
  19    rs11085149   FREQ    0.025    0.175      0.8
  19    rs11085149   MEAN   0.7728   0.5723   0.5747
  19    rs11085149     SD        0   0.2516   0.2985
  19    rs73538629   GENO      C/C      C/T      T/T
  19    rs73538629 COUNTS        3       10       27
  19    rs73538629   FREQ    0.075     0.25    0.675
  19    rs73538629   MEAN   0.5676   0.8247   0.4897
  19    rs73538629     SD   0.2022   0.3678   0.2021
  19    rs10406559   GENO      G/G      G/A      A/A
  19    rs10406559 COUNTS        1        5       34
  19    rs10406559   FREQ    0.025    0.125     0.85
  19    rs10406559   MEAN   0.3697   0.5191   0.5943
  19    rs10406559     SD        0   0.2737   0.2919
  19     rs7246884   GENO      G/G      G/A      A/A
  19     rs7246884 COUNTS        7       19       14
  19     rs7246884   FREQ    0.175    0.475     0.35
  19     rs7246884   MEAN   0.4617   0.6537    0.537
  19     rs7246884     SD  0.09934   0.3421   0.2462
  19   rs151014743   GENO      A/A      A/G      G/G
  19   rs151014743 COUNTS        0        4       36
  19   rs151014743   FREQ        0      0.1      0.9
  19   rs151014743   MEAN       NA   0.6754   0.5686
  19   rs151014743     SD       NA   0.4613   0.2673
  19    rs73538630   GENO      A/A      A/G      G/G
  19    rs73538630 COUNTS        2        8       30
  19    rs73538630   FREQ     0.05      0.2     0.75
  19    rs73538630   MEAN   0.6767   0.8881   0.4904
  19    rs73538630     SD   0.1012   0.3654   0.2049
  19   rs150399952   GENO      T/T   T/TTGA TTGA/TTGA
  19   rs150399952 COUNTS        2       10       28
  19   rs150399952   FREQ     0.05     0.25      0.7
  19   rs150399952   MEAN   0.4754   0.6481   0.5621
  19   rs150399952     SD   0.1495   0.3351    0.277
  19    rs28753769   GENO      A/A      A/G      G/G
  19    rs28753769 COUNTS        3       10       27
  19    rs28753769   FREQ    0.075     0.25    0.675
  19    rs28753769   MEAN   0.9026   0.7098    0.495
  19    rs28753769     SD   0.3977   0.3336   0.2137
  19   rs112693648   GENO      T/T      T/A      A/A
  19   rs112693648 COUNTS        1       10       29
  19   rs112693648   FREQ    0.025     0.25    0.725
  19   rs112693648   MEAN   0.2885   0.5892   0.5859
  19   rs112693648     SD        0   0.2817   0.2916
  19      rs778975   GENO      A/A      A/G      G/G
  19      rs778975 COUNTS        2       14       24
  19      rs778975   FREQ     0.05     0.35      0.6
  19      rs778975   MEAN   0.4076   0.4734   0.6554
  19      rs778975     SD  0.06965   0.2109   0.3123
  19    rs73538632   GENO      G/G      G/A      A/A
  19    rs73538632 COUNTS        4       11       25
  19    rs73538632   FREQ      0.1    0.275    0.625
  19    rs73538632   MEAN   0.7642   0.7155   0.4897
  19    rs73538632     SD   0.4266   0.3234    0.209
  19      rs778976   GENO      G/G      G/C      C/C
  19      rs778976 COUNTS        6       20       14
  19      rs778976   FREQ     0.15      0.5     0.35
  19      rs778976   MEAN   0.5657   0.5175   0.6734
  19      rs778976     SD   0.3307   0.1851   0.3702
  19    rs13343470   GENO      A/A      A/T      T/T
  19    rs13343470 COUNTS        0        4       36
  19    rs13343470   FREQ        0      0.1      0.9
  19    rs13343470   MEAN       NA   0.6754   0.5686
  19    rs13343470     SD       NA   0.4613   0.2673
  19   rs111856291   GENO      G/G      G/A      A/A
  19   rs111856291 COUNTS        2        8       30
  19   rs111856291   FREQ     0.05      0.2     0.75
  19   rs111856291   MEAN   0.6767   0.8881   0.4904
  19   rs111856291     SD   0.1012   0.3654   0.2049
  19   rs543760607   GENO      A/A   A/ATTT ATTT/ATTT
  19   rs543760607 COUNTS        6       16       18
  19   rs543760607   FREQ     0.15      0.4     0.45
  19   rs543760607   MEAN   0.5718   0.6582   0.5116
  19   rs543760607     SD   0.2156   0.3652   0.2123
  19    rs16993239   GENO      T/T      T/C      C/C
  19    rs16993239 COUNTS        9       16       15
  19    rs16993239   FREQ    0.225      0.4    0.375
  19    rs16993239   MEAN   0.4254   0.6523   0.5937
  19    rs16993239     SD   0.1139   0.3488   0.2606
  19     rs7249219   GENO      T/T      T/G      G/G
  19     rs7249219 COUNTS        1        8       31
  19     rs7249219   FREQ    0.025      0.2    0.775
  19     rs7249219   MEAN   0.7728   0.5368    0.584
  19     rs7249219     SD        0   0.2537   0.2988
  19     rs7259885   GENO      G/G      G/A      A/A
  19     rs7259885 COUNTS        1        8       31
  19     rs7259885   FREQ    0.025      0.2    0.775
  19     rs7259885   MEAN   0.7728   0.5368    0.584
  19     rs7259885     SD        0   0.2537   0.2988
  19      rs778977   GENO      T/T      T/C      C/C
  19      rs778977 COUNTS        3       13       24
  19      rs778977   FREQ    0.075    0.325      0.6
  19      rs778977   MEAN   0.4013   0.5232   0.6319
  19      rs778977     SD   0.1773   0.2672   0.2992
  19     rs6510860   GENO      T/T      T/C      C/C
  19     rs6510860 COUNTS        8       14       18
  19     rs6510860   FREQ      0.2     0.35     0.45
  19     rs6510860   MEAN   0.4232   0.6159   0.6202
  19     rs6510860     SD   0.1216   0.3105   0.3049
  19    rs73538641   GENO      T/T      T/C      C/C
  19    rs73538641 COUNTS        2        8       30
  19    rs73538641   FREQ     0.05      0.2     0.75
  19    rs73538641   MEAN   0.6767   0.8881   0.4904
  19    rs73538641     SD   0.1012   0.3654   0.2049
  19    rs73920072   GENO      T/T      T/C      C/C
  19    rs73920072 COUNTS        2       10       28
  19    rs73920072   FREQ     0.05     0.25      0.7
  19    rs73920072   MEAN   0.4754   0.6481   0.5621
  19    rs73920072     SD   0.1495   0.3351    0.277
  19    rs11322174   GENO      A/A     A/AC    AC/AC
  19    rs11322174 COUNTS        1       10       29
  19    rs11322174   FREQ    0.025     0.25    0.725
  19    rs11322174   MEAN   0.4798   0.4638   0.6225
  19    rs11322174     SD        0   0.1945   0.3072
  19    rs75784306   GENO      A/A      A/G      G/G
  19    rs75784306 COUNTS        2        8       30
  19    rs75784306   FREQ     0.05      0.2     0.75
  19    rs75784306   MEAN   0.6767   0.8881   0.4904
  19    rs75784306     SD   0.1012   0.3654   0.2049
  19      rs778979   GENO      G/G      G/C      C/C
  19      rs778979 COUNTS        1        7       32
  19      rs778979   FREQ    0.025    0.175      0.8
  19      rs778979   MEAN   0.7728   0.5723   0.5747
  19      rs778979     SD        0   0.2516   0.2985
  19      rs778980   GENO      T/T      T/C      C/C
  19      rs778980 COUNTS        1        7       32
  19      rs778980   FREQ    0.025    0.175      0.8
  19      rs778980   MEAN   0.7728   0.5723   0.5747
  19      rs778980     SD        0   0.2516   0.2985
  19   rs113659374   GENO      A/A      A/G      G/G
  19   rs113659374 COUNTS        3        9       28
  19   rs113659374   FREQ    0.075    0.225      0.7
  19   rs113659374   MEAN   0.5676   0.8753   0.4854
  19   rs113659374     SD   0.2022   0.3513   0.1997
  19     rs3892514   GENO      A/A      A/G      G/G
  19     rs3892514 COUNTS        3        9       28
  19     rs3892514   FREQ    0.075    0.225      0.7
  19     rs3892514   MEAN   0.5676   0.8753   0.4854
  19     rs3892514     SD   0.2022   0.3513   0.1997
  19     rs3892515   GENO      C/C      C/T      T/T
  19     rs3892515 COUNTS        3        9       28
  19     rs3892515   FREQ    0.075    0.225      0.7
  19     rs3892515   MEAN   0.5676   0.8753   0.4854
  19     rs3892515     SD   0.2022   0.3513   0.1997
  19     rs8108362   GENO      T/T      T/C      C/C
  19     rs8108362 COUNTS        1        2       37
  19     rs8108362   FREQ    0.025     0.05    0.925
  19     rs8108362   MEAN   0.3697   0.6386   0.5817
  19     rs8108362     SD        0   0.4544    0.285
  19    rs77933818   GENO      A/A      A/C      C/C
  19    rs77933818 COUNTS        0        6       34
  19    rs77933818   FREQ        0     0.15     0.85
  19    rs77933818   MEAN       NA   0.7339    0.552
  19    rs77933818     SD       NA   0.1995    0.292
  19    rs10426709   GENO      T/T      T/C      C/C
  19    rs10426709 COUNTS        0        4       36
  19    rs10426709   FREQ        0      0.1      0.9
  19    rs10426709   MEAN       NA   0.6754   0.5686
  19    rs10426709     SD       NA   0.4613   0.2673
  19    rs73538652   GENO      A/A      A/C      C/C
  19    rs73538652 COUNTS        2        8       30
  19    rs73538652   FREQ     0.05      0.2     0.75
  19    rs73538652   MEAN   0.6767   0.8881   0.4904
  19    rs73538652     SD   0.1012   0.3654   0.2049
  19    rs11881470   GENO      C/C      C/T      T/T
  19    rs11881470 COUNTS        1        2       37
  19    rs11881470   FREQ    0.025     0.05    0.925
  19    rs11881470   MEAN   0.3697   0.6386   0.5817
  19    rs11881470     SD        0   0.4544    0.285
  19    rs73546550   GENO      A/A      A/G      G/G
  19    rs73546550 COUNTS        2        8       30
  19    rs73546550   FREQ     0.05      0.2     0.75
  19    rs73546550   MEAN   0.6767   0.8881   0.4904
  19    rs73546550     SD   0.1012   0.3654   0.2049
  19     rs8101625   GENO      A/A      A/C      C/C
  19     rs8101625 COUNTS       10       15       15
  19     rs8101625   FREQ     0.25    0.375    0.375
  19     rs8101625   MEAN   0.5127   0.5415   0.6614
  19     rs8101625     SD   0.2531   0.2455   0.3374
  19      rs778982   GENO      C/C      C/T      T/T
  19      rs778982 COUNTS        1       10       29
  19      rs778982   FREQ    0.025     0.25    0.725
  19      rs778982   MEAN   0.7728   0.5478   0.5835
  19      rs778982     SD        0   0.2482   0.3035
  19      rs778983   GENO      A/A      A/G      G/G
  19      rs778983 COUNTS        1        7       32
  19      rs778983   FREQ    0.025    0.175      0.8
  19      rs778983   MEAN   0.7728   0.5723   0.5747
  19      rs778983     SD        0   0.2516   0.2985
  19     rs4807054   GENO      A/A      A/G      G/G
  19     rs4807054 COUNTS        3       12       25
  19     rs4807054   FREQ    0.075      0.3    0.625
  19     rs4807054   MEAN   0.3683   0.5271   0.6296
  19     rs4807054     SD   0.0987   0.2866   0.2907
  19    rs28541500   GENO      G/G      G/A      A/A
  19    rs28541500 COUNTS        1        9       30
  19    rs28541500   FREQ    0.025    0.225     0.75
  19    rs28541500   MEAN   0.7728    0.546   0.5828
  19    rs28541500     SD        0   0.2632   0.2982
  19      rs702065   GENO      T/T      T/C      C/C
  19      rs702065 COUNTS        1        7       32
  19      rs702065   FREQ    0.025    0.175      0.8
  19      rs702065   MEAN   0.7728   0.5723   0.5747
  19      rs702065     SD        0   0.2516   0.2985
  19    rs61730513   GENO      G/G      G/A      A/A
  19    rs61730513 COUNTS        3        9       28
  19    rs61730513   FREQ    0.075    0.225      0.7
  19    rs61730513   MEAN   0.4702   0.5688   0.5943
  19    rs61730513     SD      0.3   0.2819   0.2933
  19      rs778970   GENO      A/A      A/G      G/G
  19      rs778970 COUNTS        5       11       24
  19      rs778970   FREQ    0.125    0.275      0.6
  19      rs778970   MEAN    0.404   0.4369    0.681
  19      rs778970     SD   0.1349   0.2379   0.2887
  19    rs10412834   GENO      A/A      A/G      G/G
  19    rs10412834 COUNTS        0        4       36
  19    rs10412834   FREQ        0      0.1      0.9
  19    rs10412834   MEAN       NA   0.6754   0.5686
  19    rs10412834     SD       NA   0.4613   0.2673
  19    rs59903004   GENO      T/T      T/C      C/C
  19    rs59903004 COUNTS        4       19       17
  19    rs59903004   FREQ      0.1    0.475    0.425
  19    rs59903004   MEAN   0.4633   0.7043   0.4668
  19    rs59903004     SD   0.2064   0.3503    0.132
  19      rs778971   GENO      T/T      T/G      G/G
  19      rs778971 COUNTS       10       17       13
  19      rs778971   FREQ     0.25    0.425    0.325
  19      rs778971   MEAN   0.4778   0.6593   0.5528
  19      rs778971     SD   0.1516   0.3264   0.2955
  19      rs778972   GENO      G/G      G/A      A/A
  19      rs778972 COUNTS        1       13       26
  19      rs778972   FREQ    0.025    0.325     0.65
  19      rs778972   MEAN   0.7728   0.5679   0.5775
  19      rs778972     SD        0   0.3137   0.2801
  19     rs7256360   GENO      G/G      G/A      A/A
  19     rs7256360 COUNTS        1        9       30
  19     rs7256360   FREQ    0.025    0.225     0.75
  19     rs7256360   MEAN   0.5811   0.4794   0.6092
  19     rs7256360     SD        0   0.1618   0.3138
  19     rs7255893   GENO      T/T      T/C      C/C
  19     rs7255893 COUNTS        0        6       34
  19     rs7255893   FREQ        0     0.15     0.85
  19     rs7255893   MEAN       NA   0.4982   0.5936
  19     rs7255893     SD       NA   0.1841   0.2998
  19     rs7255125   GENO      A/A      A/G      G/G
  19     rs7255125 COUNTS        0        6       34
  19     rs7255125   FREQ        0     0.15     0.85
  19     rs7255125   MEAN       NA   0.4982   0.5936
  19     rs7255125     SD       NA   0.1841   0.2998
  19   rs137874001   GENO      A/A      A/G      G/G
  19   rs137874001 COUNTS        0        5       35
  19   rs137874001   FREQ        0    0.125    0.875
  19   rs137874001   MEAN       NA   0.7694   0.5521
  19   rs137874001     SD       NA   0.3727   0.2667
  19     rs7256646   GENO      G/G      G/A      A/A
  19     rs7256646 COUNTS        9       19       12
  19     rs7256646   FREQ    0.225    0.475      0.3
  19     rs7256646   MEAN   0.5945   0.6826   0.4043
  19     rs7256646     SD   0.1849     0.35   0.1089
  19   rs148155052   GENO      A/A      A/G      G/G
  19   rs148155052 COUNTS        0        6       34
  19   rs148155052   FREQ        0     0.15     0.85
  19   rs148155052   MEAN       NA   0.4614   0.6001
  19   rs148155052     SD       NA   0.2089   0.2946
  19    rs10404705   GENO      T/T      T/C      C/C
  19    rs10404705 COUNTS        0        6       34
  19    rs10404705   FREQ        0     0.15     0.85
  19    rs10404705   MEAN       NA   0.6844   0.5607
  19    rs10404705     SD       NA   0.3931   0.2657
  19    rs58111488   GENO      A/A      A/G      G/G
  19    rs58111488 COUNTS        2        8       30
  19    rs58111488   FREQ     0.05      0.2     0.75
  19    rs58111488   MEAN   0.6767   0.8881   0.4904
  19    rs58111488     SD   0.1012   0.3654   0.2049
  19   rs147466477   GENO      A/A      A/C      C/C
  19   rs147466477 COUNTS        1        7       32
  19   rs147466477   FREQ    0.025    0.175      0.8
  19   rs147466477   MEAN   0.3377   0.5639   0.5902
  19   rs147466477     SD        0    0.358   0.2752
  19      rs778974   GENO      A/A      A/G      G/G
  19      rs778974 COUNTS        9       20       11
  19      rs778974   FREQ    0.225      0.5    0.275
  19      rs778974   MEAN   0.4083     0.62   0.6451
  19      rs778974     SD   0.1195   0.3446   0.2159
  19    rs56671476   GENO    CA/CA     CA/C      C/C
  19    rs56671476 COUNTS        0        7       33
  19    rs56671476   FREQ        0    0.175    0.825
  19    rs56671476   MEAN       NA   0.5225   0.5913
  19    rs56671476     SD       NA   0.1716    0.305
  19    rs12984793   GENO      T/T      T/A      A/A
  19    rs12984793 COUNTS        0        8       32
  19    rs12984793   FREQ        0      0.2      0.8
  19    rs12984793   MEAN       NA   0.5172   0.5948
  19    rs12984793     SD       NA   0.1596   0.3092
  19    rs73546566   GENO      T/T      T/C      C/C
  19    rs73546566 COUNTS        2        8       30
  19    rs73546566   FREQ     0.05      0.2     0.75
  19    rs73546566   MEAN   0.6767   0.8881   0.4904
  19    rs73546566     SD   0.1012   0.3654   0.2049
  19    rs75621193   GENO      T/T      T/C      C/C
  19    rs75621193 COUNTS        0        6       34
  19    rs75621193   FREQ        0     0.15     0.85
  19    rs75621193   MEAN       NA   0.4735   0.5979
  19    rs75621193     SD       NA   0.1232   0.3028
  19   rs552960113   GENO    TA/TA     TA/T      T/T
  19   rs552960113 COUNTS        5       26        9
  19   rs552960113   FREQ    0.125     0.65    0.225
  19   rs552960113   MEAN   0.4741   0.6049   0.5636
  19   rs552960113     SD   0.2172   0.3109   0.2504
  19    rs11666151   GENO      G/G      G/A      A/A
  19    rs11666151 COUNTS        1        5       34
  19    rs11666151   FREQ    0.025    0.125     0.85
  19    rs11666151   MEAN   0.3097   0.4539   0.6056
  19    rs11666151     SD        0   0.1086   0.2994
  19   rs142612013   GENO      T/T      T/C      C/C
  19   rs142612013 COUNTS        2       11       27
  19   rs142612013   FREQ     0.05    0.275    0.675
  19   rs142612013   MEAN   0.6767   0.7364   0.5081
  19   rs142612013     SD   0.1012   0.4015   0.2086
  19   rs146828458   GENO      A/A      A/G      G/G
  19   rs146828458 COUNTS        0        7       33
  19   rs146828458   FREQ        0    0.175    0.825
  19   rs146828458   MEAN       NA   0.7136   0.5508
  19   rs146828458     SD       NA   0.3189   0.2749
  19   rs139228342   GENO      C/C      C/G      G/G
  19   rs139228342 COUNTS        1        6       33
  19   rs139228342   FREQ    0.025     0.15    0.825
  19   rs139228342   MEAN   0.3377   0.6069   0.5816
  19   rs139228342     SD        0   0.3746   0.2748
  19   rs143152443   GENO      G/G      G/A      A/A
  19   rs143152443 COUNTS        0        5       35
  19   rs143152443   FREQ        0    0.125    0.875
  19   rs143152443   MEAN       NA   0.7694   0.5521
  19   rs143152443     SD       NA   0.3727   0.2667
  19   rs199701591   GENO      C/C     C/CA    CA/CA
  19   rs199701591 COUNTS        1        8       31
  19   rs199701591   FREQ    0.025      0.2    0.775
  19   rs199701591   MEAN   0.3097   0.4227   0.6284
  19   rs199701591     SD        0  0.09856   0.3038
  19   rs148102730   GENO      T/T      T/G      G/G
  19   rs148102730 COUNTS        0        4       36
  19   rs148102730   FREQ        0      0.1      0.9
  19   rs148102730   MEAN       NA   0.5715   0.5801
  19   rs148102730     SD       NA   0.3729    0.281
  19     rs1674146   GENO      A/A      A/G      G/G
  19     rs1674146 COUNTS        2       15       23
  19     rs1674146   FREQ     0.05    0.375    0.575
  19     rs1674146   MEAN   0.5853   0.4785   0.6445
  19     rs1674146     SD   0.2651   0.2277   0.3115
  19    rs12984289   GENO      A/A      A/G      G/G
  19    rs12984289 COUNTS        2       12       26
  19    rs12984289   FREQ     0.05      0.3     0.65
  19    rs12984289   MEAN   0.6202     0.58   0.5758
  19    rs12984289     SD   0.4803   0.2475   0.3015
  19    rs34971496   GENO      G/G      G/A      A/A
  19    rs34971496 COUNTS        2       12       26
  19    rs34971496   FREQ     0.05      0.3     0.65
  19    rs34971496   MEAN   0.6202     0.58   0.5758
  19    rs34971496     SD   0.4803   0.2475   0.3015
  19     rs1678854   GENO      A/A      A/G      G/G
  19     rs1678854 COUNTS        1       14       25
  19     rs1678854   FREQ    0.025     0.35    0.625
  19     rs1678854   MEAN   0.3097   0.5278   0.6189
  19     rs1678854     SD        0   0.2565   0.3012
  19    rs11355885   GENO    TA/TA     TA/T      T/T
  19    rs11355885 COUNTS        3       14       23
  19    rs11355885   FREQ    0.075     0.35    0.575
  19    rs11355885   MEAN   0.5839   0.4712   0.6445
  19    rs11355885     SD   0.1875   0.2345   0.3115
  19   rs142791611   GENO      A/A  A/AGAGT AGAGT/AGAGT
  19   rs142791611 COUNTS        1       10       29
  19   rs142791611   FREQ    0.025     0.25    0.725
  19   rs142791611   MEAN   0.2806     0.59   0.5859
  19   rs142791611     SD        0   0.2807   0.2916
  19    rs59068331   GENO      C/C      C/T      T/T
  19    rs59068331 COUNTS        2       11       27
  19    rs59068331   FREQ     0.05    0.275    0.675
  19    rs59068331   MEAN   0.6202   0.5891   0.5722
  19    rs59068331     SD   0.4803   0.2574   0.2962
  19    rs60974710   GENO      G/G      G/A      A/A
  19    rs60974710 COUNTS        2       11       27
  19    rs60974710   FREQ     0.05    0.275    0.675
  19    rs60974710   MEAN   0.6202   0.5891   0.5722
  19    rs60974710     SD   0.4803   0.2574   0.2962
  19     rs8108862   GENO      T/T      T/C      C/C
  19     rs8108862 COUNTS        2       12       26
  19     rs8108862   FREQ     0.05      0.3     0.65
  19     rs8108862   MEAN   0.6202     0.58   0.5758
  19     rs8108862     SD   0.4803   0.2475   0.3015
  19    rs11442325   GENO      T/T     T/TC    TC/TC
  19    rs11442325 COUNTS        2       15       23
  19    rs11442325   FREQ     0.05    0.375    0.575
  19    rs11442325   MEAN   0.5853   0.4785   0.6445
  19    rs11442325     SD   0.2651   0.2277   0.3115
  19    rs28375314   GENO      T/T      T/C      C/C
  19    rs28375314 COUNTS        2       11       27
  19    rs28375314   FREQ     0.05    0.275    0.675
  19    rs28375314   MEAN   0.6202   0.5891   0.5722
  19    rs28375314     SD   0.4803   0.2574   0.2962
  19   rs150446611   GENO      T/T      T/C      C/C
  19   rs150446611 COUNTS        0        5       35
  19   rs150446611   FREQ        0    0.125    0.875
  19   rs150446611   MEAN       NA   0.6342   0.5714
  19   rs150446611     SD       NA   0.2529   0.2924
  19     rs1678855   GENO      A/A      A/G      G/G
  19     rs1678855 COUNTS        5       16       19
  19     rs1678855   FREQ    0.125      0.4    0.475
  19     rs1678855   MEAN   0.4923   0.5503   0.6265
  19     rs1678855     SD   0.2934   0.2319    0.328
  19     rs1678856   GENO      A/A      A/G      G/G
  19     rs1678856 COUNTS        1       14       25
  19     rs1678856   FREQ    0.025     0.35    0.625
  19     rs1678856   MEAN   0.3097   0.5278   0.6189
  19     rs1678856     SD        0   0.2565   0.3012
  19     rs1678857   GENO      C/C      C/T      T/T
  19     rs1678857 COUNTS        1       14       25
  19     rs1678857   FREQ    0.025     0.35    0.625
  19     rs1678857   MEAN   0.3097   0.5278   0.6189
  19     rs1678857     SD        0   0.2565   0.3012
  19     rs1674149   GENO      T/T      T/C      C/C
  19     rs1674149 COUNTS        1       12       27
  19     rs1674149   FREQ    0.025      0.3    0.675
  19     rs1674149   MEAN   0.3097   0.5201   0.6155
  19     rs1674149     SD        0    0.278   0.2896
  19     rs1678858   GENO      A/A      A/G      G/G
  19     rs1678858 COUNTS       10       19       11
  19     rs1678858   FREQ     0.25    0.475    0.275
  19     rs1678858   MEAN   0.7097   0.4966   0.6035
  19     rs1678858     SD     0.39   0.2002   0.2799
  19    rs10407295   GENO      A/A      A/G      G/G
  19    rs10407295 COUNTS        7        9       24
  19    rs10407295   FREQ    0.175    0.225      0.6
  19    rs10407295   MEAN   0.7309   0.5987   0.5278
  19    rs10407295     SD   0.3257   0.4022   0.2108
  19    rs10409306   GENO      T/T      T/C      C/C
  19    rs10409306 COUNTS        7        9       24
  19    rs10409306   FREQ    0.175    0.225      0.6
  19    rs10409306   MEAN   0.7309   0.5987   0.5278
  19    rs10409306     SD   0.3257   0.4022   0.2108
  19    rs10407932   GENO      A/A      A/G      G/G
  19    rs10407932 COUNTS        7        9       24
  19    rs10407932   FREQ    0.175    0.225      0.6
  19    rs10407932   MEAN   0.7309   0.5987   0.5278
  19    rs10407932     SD   0.3257   0.4022   0.2108
  19    rs12973503   GENO      G/G      G/T      T/T
  19    rs12973503 COUNTS        2       12       26
  19    rs12973503   FREQ     0.05      0.3     0.65
  19    rs12973503   MEAN   0.6202     0.58   0.5758
  19    rs12973503     SD   0.4803   0.2475   0.3015
  19   rs112242666   GENO      T/T      T/C      C/C
  19   rs112242666 COUNTS        1       10       29
  19   rs112242666   FREQ    0.025     0.25    0.725
  19   rs112242666   MEAN   0.2806     0.59   0.5859
  19   rs112242666     SD        0   0.2807   0.2916
  19     rs1678860   GENO      T/T      T/G      G/G
  19     rs1678860 COUNTS        1        5       34
  19     rs1678860   FREQ    0.025    0.125     0.85
  19     rs1678860   MEAN   0.3097   0.4539   0.6056
  19     rs1678860     SD        0   0.1086   0.2994
  19    rs11306508   GENO      C/C     C/CT    CT/CT
  19    rs11306508 COUNTS        1        5       34
  19    rs11306508   FREQ    0.025    0.125     0.85
  19    rs11306508   MEAN   0.3097   0.4539   0.6056
  19    rs11306508     SD        0   0.1086   0.2994
  19    rs34764248   GENO  CCT/CCT    CCT/C      C/C
  19    rs34764248 COUNTS        7       14       19
  19    rs34764248   FREQ    0.175     0.35    0.475
  19    rs34764248   MEAN   0.7223   0.5507   0.5476
  19    rs34764248     SD   0.3374   0.3267   0.2282
  19     rs1612621   GENO      A/A      A/G      G/G
  19     rs1612621 COUNTS        1        5       34
  19     rs1612621   FREQ    0.025    0.125     0.85
  19     rs1612621   MEAN   0.3097   0.4539   0.6056
  19     rs1612621     SD        0   0.1086   0.2994
  19     rs3865521   GENO      C/C      C/G      G/G
  19     rs3865521 COUNTS        0        8       32
  19     rs3865521   FREQ        0      0.2      0.8
  19     rs3865521   MEAN       NA   0.5462   0.5875
  19     rs3865521     SD       NA   0.3361    0.277
  19     rs1614492   GENO      A/A      A/G      G/G
  19     rs1614492 COUNTS        1        8       31
  19     rs1614492   FREQ    0.025      0.2    0.775
  19     rs1614492   MEAN   0.3097   0.4872   0.6117
  19     rs1614492     SD        0  0.09858    0.313
  19    rs73546588   GENO      G/G      G/A      A/A
  19    rs73546588 COUNTS        2        9       29
  19    rs73546588   FREQ     0.05    0.225    0.725
  19    rs73546588   MEAN   0.6767   0.8083   0.5015
  19    rs73546588     SD   0.1012   0.4136   0.2014
  19    rs10423970   GENO      G/G      G/A      A/A
  19    rs10423970 COUNTS        3       16       21
  19    rs10423970   FREQ    0.075      0.4    0.525
  19    rs10423970   MEAN   0.5766   0.6084   0.5575
  19    rs10423970     SD   0.3479    0.247   0.3163
  19     rs8109264   GENO      C/C      C/G      G/G
  19     rs8109264 COUNTS        2       15       23
  19     rs8109264   FREQ     0.05    0.375    0.575
  19     rs8109264   MEAN   0.5853   0.4785   0.6445
  19     rs8109264     SD   0.2651   0.2277   0.3115
  19    rs10423418   GENO      T/T      T/C      C/C
  19    rs10423418 COUNTS        3       16       21
  19    rs10423418   FREQ    0.075      0.4    0.525
  19    rs10423418   MEAN   0.5766   0.6084   0.5575
  19    rs10423418     SD   0.3479    0.247   0.3163
  19    rs77205156   GENO      T/T      T/C      C/C
  19    rs77205156 COUNTS        0        5       35
  19    rs77205156   FREQ        0    0.125    0.875
  19    rs77205156   MEAN       NA   0.6342   0.5714
  19    rs77205156     SD       NA   0.2529   0.2924
  19    rs10424279   GENO      T/T      T/C      C/C
  19    rs10424279 COUNTS        3       16       21
  19    rs10424279   FREQ    0.075      0.4    0.525
  19    rs10424279   MEAN   0.5766   0.6084   0.5575
  19    rs10424279     SD   0.3479    0.247   0.3163
  19    rs10425039   GENO      G/G      G/A      A/A
  19    rs10425039 COUNTS        3       16       21
  19    rs10425039   FREQ    0.075      0.4    0.525
  19    rs10425039   MEAN   0.5766   0.6084   0.5575
  19    rs10425039     SD   0.3479    0.247   0.3163
  19    rs10424683   GENO      T/T      T/C      C/C
  19    rs10424683 COUNTS        3       16       21
  19    rs10424683   FREQ    0.075      0.4    0.525
  19    rs10424683   MEAN   0.5766   0.6084   0.5575
  19    rs10424683     SD   0.3479    0.247   0.3163
  19    rs34261218   GENO      T/T     T/TG    TG/TG
  19    rs34261218 COUNTS        0        7       33
  19    rs34261218   FREQ        0    0.175    0.825
  19    rs34261218   MEAN       NA   0.6046   0.5739
  19    rs34261218     SD       NA   0.2146    0.301
  19   rs148095216   GENO      T/T  T/TTTTC TTTTC/TTTTC
  19   rs148095216 COUNTS        3       16       21
  19   rs148095216   FREQ    0.075      0.4    0.525
  19   rs148095216   MEAN   0.5766   0.6084   0.5575
  19   rs148095216     SD   0.3479    0.247   0.3163
  19   rs117410144   GENO      T/T      T/C      C/C
  19   rs117410144 COUNTS        0        5       35
  19   rs117410144   FREQ        0    0.125    0.875
  19   rs117410144   MEAN       NA   0.6342   0.5714
  19   rs117410144     SD       NA   0.2529   0.2924
  19    rs10405089   GENO      T/T      T/C      C/C
  19    rs10405089 COUNTS        5       14       21
  19    rs10405089   FREQ    0.125     0.35    0.525
  19    rs10405089   MEAN   0.5756   0.6133   0.5575
  19    rs10405089     SD   0.2461   0.2649   0.3163
  19   rs112132165   GENO      A/A      A/G      G/G
  19   rs112132165 COUNTS        0        7       33
  19   rs112132165   FREQ        0    0.175    0.825
  19   rs112132165   MEAN       NA   0.5674   0.5818
  19   rs112132165     SD       NA   0.3572   0.2747
  19    rs10406814   GENO      C/C      C/A      A/A
  19    rs10406814 COUNTS        2       15       23
  19    rs10406814   FREQ     0.05    0.375    0.575
  19    rs10406814   MEAN   0.3849   0.6102    0.576
  19    rs10406814     SD   0.1475    0.262   0.3096
  19    rs10406047   GENO      T/T      T/C      C/C
  19    rs10406047 COUNTS        3       16       21
  19    rs10406047   FREQ    0.075      0.4    0.525
  19    rs10406047   MEAN   0.5766   0.6084   0.5575
  19    rs10406047     SD   0.3479    0.247   0.3163
  19    rs71172778   GENO    GA/GA     GA/G      G/G
  19    rs71172778 COUNTS        2       15       23
  19    rs71172778   FREQ     0.05    0.375    0.575
  19    rs71172778   MEAN   0.3849   0.6102    0.576
  19    rs71172778     SD   0.1475    0.262   0.3096
  19    rs73546595   GENO      A/A      A/G      G/G
  19    rs73546595 COUNTS        2        8       30
  19    rs73546595   FREQ     0.05      0.2     0.75
  19    rs73546595   MEAN   0.6767   0.8769   0.4934
  19    rs73546595     SD   0.1012   0.3835   0.2028
  19    rs10418257   GENO      G/G      G/T      T/T
  19    rs10418257 COUNTS        3       16       21
  19    rs10418257   FREQ    0.075      0.4    0.525
  19    rs10418257   MEAN   0.5766   0.6084   0.5575
  19    rs10418257     SD   0.3479    0.247   0.3163
  19    rs10412316   GENO      T/T      T/C      C/C
  19    rs10412316 COUNTS        3       16       21
  19    rs10412316   FREQ    0.075      0.4    0.525
  19    rs10412316   MEAN   0.5766   0.6084   0.5575
  19    rs10412316     SD   0.3479    0.247   0.3163
  19    rs10411214   GENO      A/A      A/G      G/G
  19    rs10411214 COUNTS        2       15       23
  19    rs10411214   FREQ     0.05    0.375    0.575
  19    rs10411214   MEAN   0.3849   0.6102    0.576
  19    rs10411214     SD   0.1475    0.262   0.3096
  19    rs11881333   GENO      C/C      C/T      T/T
  19    rs11881333 COUNTS        6       14       20
  19    rs11881333   FREQ     0.15     0.35      0.5
  19    rs11881333   MEAN   0.4479   0.5024   0.6725
  19    rs11881333     SD   0.1729   0.2322    0.322
  19     rs1674153   GENO      T/T      T/C      C/C
  19     rs1674153 COUNTS        1       12       27
  19     rs1674153   FREQ    0.025      0.3    0.675
  19     rs1674153   MEAN   0.3097   0.5201   0.6155
  19     rs1674153     SD        0    0.278   0.2896
  19     rs1674154   GENO      T/T      T/C      C/C
  19     rs1674154 COUNTS        3       16       21
  19     rs1674154   FREQ    0.075      0.4    0.525
  19     rs1674154   MEAN   0.6094   0.5227   0.6181
  19     rs1674154     SD   0.1921   0.2656   0.3134
  19     rs2637198   GENO      T/T      T/C      C/C
  19     rs2637198 COUNTS        2       15       23
  19     rs2637198   FREQ     0.05    0.375    0.575
  19     rs2637198   MEAN   0.5853   0.4785   0.6445
  19     rs2637198     SD   0.2651   0.2277   0.3115
  19     rs1674155   GENO      T/T      T/C      C/C
  19     rs1674155 COUNTS        1       12       27
  19     rs1674155   FREQ    0.025      0.3    0.675
  19     rs1674155   MEAN   0.3097   0.5201   0.6155
  19     rs1674155     SD        0    0.278   0.2896
  19   rs148244510   GENO      A/A      A/G      G/G
  19   rs148244510 COUNTS        0        7       33
  19   rs148244510   FREQ        0    0.175    0.825
  19   rs148244510   MEAN       NA   0.5674   0.5818
  19   rs148244510     SD       NA   0.3572   0.2747
  19     rs1678850   GENO      G/G      G/A      A/A
  19     rs1678850 COUNTS        1       12       27
  19     rs1678850   FREQ    0.025      0.3    0.675
  19     rs1678850   MEAN   0.3097   0.5201   0.6155
  19     rs1678850     SD        0    0.278   0.2896
  19   rs548447348   GENO      T/T     T/TG    TG/TG
  19   rs548447348 COUNTS        0        5       35
  19   rs548447348   FREQ        0    0.125    0.875
  19   rs548447348   MEAN       NA   0.6342   0.5714
  19   rs548447348     SD       NA   0.2529   0.2924
  19    rs10420696   GENO      A/A      A/C      C/C
  19    rs10420696 COUNTS        0        8       32
  19    rs10420696   FREQ        0      0.2      0.8
  19    rs10420696   MEAN       NA    0.619   0.5693
  19    rs10420696     SD       NA   0.3522   0.2722
  19   rs200977535   GENO AGGT/AGGT   AGGT/A      A/A
  19   rs200977535 COUNTS        1        5       34
  19   rs200977535   FREQ    0.025    0.125     0.85
  19   rs200977535   MEAN   0.3097   0.4539   0.6056
  19   rs200977535     SD        0   0.1086   0.2994
  19    rs77102125   GENO      C/C      C/A      A/A
  19    rs77102125 COUNTS        0        4       36
  19    rs77102125   FREQ        0      0.1      0.9
  19    rs77102125   MEAN       NA   0.4034   0.5988
  19    rs77102125     SD       NA    0.088   0.2938
  19    rs12981580   GENO      C/C      C/A      A/A
  19    rs12981580 COUNTS        1        5       34
  19    rs12981580   FREQ    0.025    0.125     0.85
  19    rs12981580   MEAN   0.3097   0.4539   0.6056
  19    rs12981580     SD        0   0.1086   0.2994
  19    rs61293321   GENO      A/A      A/T      T/T
  19    rs61293321 COUNTS        1        5       34
  19    rs61293321   FREQ    0.025    0.125     0.85
  19    rs61293321   MEAN   0.3097   0.4539   0.6056
  19    rs61293321     SD        0   0.1086   0.2994
  19    rs61507041   GENO      A/A      A/C      C/C
  19    rs61507041 COUNTS        1        5       34
  19    rs61507041   FREQ    0.025    0.125     0.85
  19    rs61507041   MEAN   0.3097   0.4539   0.6056
  19    rs61507041     SD        0   0.1086   0.2994
  19   rs145377516   GENO      C/C      C/T      T/T
  19   rs145377516 COUNTS        0        7       33
  19   rs145377516   FREQ        0    0.175    0.825
  19   rs145377516   MEAN       NA   0.5674   0.5818
  19   rs145377516     SD       NA   0.3572   0.2747
  19   rs200694765   GENO CAAAAAAGAAA/CAAAAAAGAAA CAAAAAAGAAA/C      C/C
  19   rs200694765 COUNTS       10       18       12
  19   rs200694765   FREQ     0.25     0.45      0.3
  19   rs200694765   MEAN    0.615   0.4405   0.7577
  19   rs200694765     SD   0.2924   0.1461   0.3448
  19     rs8113052   GENO      G/G      G/A      A/A
  19     rs8113052 COUNTS        8       19       13
  19     rs8113052   FREQ      0.2    0.475    0.325
  19     rs8113052   MEAN   0.8013   0.4723    0.599
  19     rs8113052     SD    0.384   0.2036   0.2558
  19     rs8102177   GENO      G/G      G/T      T/T
  19     rs8102177 COUNTS        8       19       13
  19     rs8102177   FREQ      0.2    0.475    0.325
  19     rs8102177   MEAN   0.8013   0.4723    0.599
  19     rs8102177     SD    0.384   0.2036   0.2558
  19   rs201622322   GENO      C/C     C/CA    CA/CA
  19   rs201622322 COUNTS        0        7       33
  19   rs201622322   FREQ        0    0.175    0.825
  19   rs201622322   MEAN       NA   0.5674   0.5818
  19   rs201622322     SD       NA   0.3572   0.2747
  19    rs12974377   GENO      T/T      T/C      C/C
  19    rs12974377 COUNTS        1       12       27
  19    rs12974377   FREQ    0.025      0.3    0.675
  19    rs12974377   MEAN   0.2806   0.5801     0.59
  19    rs12974377     SD        0   0.2559   0.3018
  19   rs146543131   GENO      T/T      T/C      C/C
  19   rs146543131 COUNTS        0        7       33
  19   rs146543131   FREQ        0    0.175    0.825
  19   rs146543131   MEAN       NA   0.5674   0.5818
  19   rs146543131     SD       NA   0.3572   0.2747
  19    rs62106025   GENO      T/T      T/C      C/C
  19    rs62106025 COUNTS        1       12       27
  19    rs62106025   FREQ    0.025      0.3    0.675
  19    rs62106025   MEAN   0.3097   0.5201   0.6155
  19    rs62106025     SD        0    0.278   0.2896
  19    rs58013564   GENO      G/G      G/A      A/A
  19    rs58013564 COUNTS        8       21       11
  19    rs58013564   FREQ      0.2    0.525    0.275
  19    rs58013564   MEAN    0.555   0.5119   0.7255
  19    rs58013564     SD    0.301   0.2019   0.3737
  19     rs6510861   GENO      C/C      C/T      T/T
  19     rs6510861 COUNTS        0        5       35
  19     rs6510861   FREQ        0    0.125    0.875
  19     rs6510861   MEAN       NA   0.4252   0.6013
  19     rs6510861     SD       NA   0.1068    0.297
  19   rs149300280   GENO      A/A      A/G      G/G
  19   rs149300280 COUNTS        0        5       35
  19   rs149300280   FREQ        0    0.125    0.875
  19   rs149300280   MEAN       NA   0.6342   0.5714
  19   rs149300280     SD       NA   0.2529   0.2924
  19    rs55702327   GENO      T/T      T/C      C/C
  19    rs55702327 COUNTS        0        6       34
  19    rs55702327   FREQ        0     0.15     0.85
  19    rs55702327   MEAN       NA   0.6254   0.5711
  19    rs55702327     SD       NA   0.2273   0.2968
  19   rs111662569   GENO      C/C      C/T      T/T
  19   rs111662569 COUNTS       10       12       18
  19   rs111662569   FREQ     0.25      0.3     0.45
  19   rs111662569   MEAN   0.7854   0.5522   0.4828
  19   rs111662569     SD   0.2726    0.316   0.2187
  19   rs113752432   GENO      A/A      A/G      G/G
  19   rs113752432 COUNTS        7       10       23
  19   rs113752432   FREQ    0.175     0.25    0.575
  19   rs113752432   MEAN   0.8041   0.6176   0.4942
  19   rs113752432     SD   0.2862   0.3826   0.1951
  19    rs73548308   GENO      C/C      C/T      T/T
  19    rs73548308 COUNTS       10       12       18
  19    rs73548308   FREQ     0.25      0.3     0.45
  19    rs73548308   MEAN   0.7854   0.5522   0.4828
  19    rs73548308     SD   0.2726    0.316   0.2187
  19    rs28508130   GENO      A/A      A/G      G/G
  19    rs28508130 COUNTS        1       10       29
  19    rs28508130   FREQ    0.025     0.25    0.725
  19    rs28508130   MEAN   0.2806     0.59   0.5859
  19    rs28508130     SD        0   0.2807   0.2916
  19    rs28366403   GENO      A/A      A/C      C/C
  19    rs28366403 COUNTS        1       10       29
  19    rs28366403   FREQ    0.025     0.25    0.725
  19    rs28366403   MEAN   0.2806     0.59   0.5859
  19    rs28366403     SD        0   0.2807   0.2916
  19     rs1674160   GENO      G/G      G/T      T/T
  19     rs1674160 COUNTS        1       15       24
  19     rs1674160   FREQ    0.025    0.375      0.6
  19     rs1674160   MEAN   0.3097   0.5192   0.6281
  19     rs1674160     SD        0   0.2495    0.304
  19   rs185767679   GENO      A/A      A/G      G/G
  19   rs185767679 COUNTS        0        5       35
  19   rs185767679   FREQ        0    0.125    0.875
  19   rs185767679   MEAN       NA   0.7297   0.5578
  19   rs185767679     SD       NA   0.1804   0.2931
  19     rs1678869   GENO      C/C      C/G      G/G
  19     rs1678869 COUNTS        1        7       32
  19     rs1678869   FREQ    0.025    0.175      0.8
  19     rs1678869   MEAN   0.3173   0.5749   0.5884
  19     rs1678869     SD        0   0.3516   0.2764
  19     rs1674159   GENO      T/T      T/C      C/C
  19     rs1674159 COUNTS        0        7       33
  19     rs1674159   FREQ        0    0.175    0.825
  19     rs1674159   MEAN       NA   0.5674   0.5818
  19     rs1674159     SD       NA   0.3572   0.2747
  19    rs11667261   GENO      A/A      A/T      T/T
  19    rs11667261 COUNTS        2       15       23
  19    rs11667261   FREQ     0.05    0.375    0.575
  19    rs11667261   MEAN   0.5853   0.4785   0.6445
  19    rs11667261     SD   0.2651   0.2277   0.3115
  19   rs112910547   GENO    AT/AT     AT/A      A/A
  19   rs112910547 COUNTS       10       14       16
  19   rs112910547   FREQ     0.25     0.35      0.4
  19   rs112910547   MEAN   0.7854   0.5302   0.4934
  19   rs112910547     SD   0.2726   0.2977   0.2286
  19    rs10407831   GENO      G/G      G/A      A/A
  19    rs10407831 COUNTS        8       12       20
  19    rs10407831   FREQ      0.2      0.3      0.5
  19    rs10407831   MEAN   0.7741   0.5338   0.5286
  19    rs10407831     SD   0.3254   0.3087   0.2307
  19     rs2561794   GENO      T/T      T/G      G/G
  19     rs2561794 COUNTS        5       16       19
  19     rs2561794   FREQ    0.125      0.4    0.475
  19     rs2561794   MEAN   0.4471   0.5532    0.636
  19     rs2561794     SD   0.1464   0.3235   0.2755
  19     rs2637199   GENO      T/T      T/C      C/C
  19     rs2637199 COUNTS        1       12       27
  19     rs2637199   FREQ    0.025      0.3    0.675
  19     rs2637199   MEAN   0.3097   0.5201   0.6155
  19     rs2637199     SD        0    0.278   0.2896
  19     rs8103609   GENO      A/A      A/G      G/G
  19     rs8103609 COUNTS       11       13       16
  19     rs8103609   FREQ    0.275    0.325      0.4
  19     rs8103609   MEAN   0.7476   0.5426   0.4934
  19     rs8103609     SD   0.2873   0.3061   0.2286
  19   rs535327199   GENO  TAC/TAC    TAC/T      T/T
  19   rs535327199 COUNTS        1        9       30
  19   rs535327199   FREQ    0.025    0.225     0.75
  19   rs535327199   MEAN   0.7728   0.5369   0.5855
  19   rs535327199     SD        0   0.2691   0.2964
  19   rs146580252   GENO      T/T      T/C      C/C
  19   rs146580252 COUNTS        0        7       33
  19   rs146580252   FREQ        0    0.175    0.825
  19   rs146580252   MEAN       NA   0.5674   0.5818
  19   rs146580252     SD       NA   0.3572   0.2747
  19   rs139741322   GENO      A/A      A/C      C/C
  19   rs139741322 COUNTS        0        7       33
  19   rs139741322   FREQ        0    0.175    0.825
  19   rs139741322   MEAN       NA   0.6728   0.5594
  19   rs139741322     SD       NA   0.1789   0.3018
  19   rs149779298   GENO      C/C      C/T      T/T
  19   rs149779298 COUNTS        1       12       27
  19   rs149779298   FREQ    0.025      0.3    0.675
  19   rs149779298   MEAN   0.4798   0.6435   0.5544
  19   rs149779298     SD        0    0.294   0.2879
  19    rs35997297   GENO      A/A      A/G      G/G
  19    rs35997297 COUNTS        1        5       34
  19    rs35997297   FREQ    0.025    0.125     0.85
  19    rs35997297   MEAN   0.3097   0.4539   0.6056
  19    rs35997297     SD        0   0.1086   0.2994
  19     rs2637200   GENO      A/A      A/G      G/G
  19     rs2637200 COUNTS        3       16       21
  19     rs2637200   FREQ    0.075      0.4    0.525
  19     rs2637200   MEAN   0.6094   0.5227   0.6181
  19     rs2637200     SD   0.1921   0.2656   0.3134
  19   rs541521794   GENO    CA/CA     CA/C      C/C
  19   rs541521794 COUNTS        2       16       22
  19   rs541521794   FREQ     0.05      0.4     0.55
  19   rs541521794   MEAN   0.6698   0.6789   0.4986
  19   rs541521794     SD   0.3012    0.291   0.2674
  19     rs2608895   GENO      C/C      C/G      G/G
  19     rs2608895 COUNTS        7       19       14
  19     rs2608895   FREQ    0.175    0.475     0.35
  19     rs2608895   MEAN   0.5644   0.4856   0.7138
  19     rs2608895     SD   0.3239   0.1632   0.3563
  19     rs2637201   GENO      A/A      A/G      G/G
  19     rs2637201 COUNTS        2       16       22
  19     rs2637201   FREQ     0.05      0.4     0.55
  19     rs2637201   MEAN   0.3833   0.5924   0.5875
  19     rs2637201     SD    0.104   0.2881   0.2963
  19     rs2637202   GENO      G/G      G/A      A/A
  19     rs2637202 COUNTS        2       15       23
  19     rs2637202   FREQ     0.05    0.375    0.575
  19     rs2637202   MEAN   0.5853   0.4785   0.6445
  19     rs2637202     SD   0.2651   0.2277   0.3115
  19    rs11085152   GENO      G/G      G/T      T/T
  19    rs11085152 COUNTS       10       17       13
  19    rs11085152   FREQ     0.25    0.425    0.325
  19    rs11085152   MEAN   0.6959    0.519   0.5684
  19    rs11085152     SD   0.3328   0.2642   0.2689
  19    rs79264470   GENO      A/A      A/G      G/G
  19    rs79264470 COUNTS        1        8       31
  19    rs79264470   FREQ    0.025      0.2    0.775
  19    rs79264470   MEAN   0.7728   0.5655   0.5766
  19    rs79264470     SD        0   0.2727   0.2956
  19     rs1678864   GENO      T/T      T/C      C/C
  19     rs1678864 COUNTS        2       16       22
  19     rs1678864   FREQ     0.05      0.4     0.55
  19     rs1678864   MEAN   0.3833   0.5924   0.5875
  19     rs1678864     SD    0.104   0.2881   0.2963
  19    rs73548324   GENO      A/A      A/G      G/G
  19    rs73548324 COUNTS        2        9       29
  19    rs73548324   FREQ     0.05    0.225    0.725
  19    rs73548324   MEAN   0.6767   0.8083   0.5015
  19    rs73548324     SD   0.1012   0.4136   0.2014
  19    rs12972385   GENO      C/C      C/T      T/T
  19    rs12972385 COUNTS        9       15       16
  19    rs12972385   FREQ    0.225    0.375      0.4
  19    rs12972385   MEAN   0.7322   0.5209    0.548
  19    rs12972385     SD   0.3313   0.2794   0.2493
  19    rs10420396   GENO      C/C      C/G      G/G
  19    rs10420396 COUNTS        1       10       29
  19    rs10420396   FREQ    0.025     0.25    0.725
  19    rs10420396   MEAN   0.2806     0.59   0.5859
  19    rs10420396     SD        0   0.2807   0.2916
  19    rs58163206   GENO    AC/AC     AC/A      A/A
  19    rs58163206 COUNTS        8       16       16
  19    rs58163206   FREQ      0.2      0.4      0.4
  19    rs58163206   MEAN   0.7481   0.5262    0.548
  19    rs58163206     SD   0.3505   0.2708   0.2493
  19     rs1678865   GENO      A/A      A/G      G/G
  19     rs1678865 COUNTS        9       15       16
  19     rs1678865   FREQ    0.225    0.375      0.4
  19     rs1678865   MEAN   0.7322   0.5209    0.548
  19     rs1678865     SD   0.3313   0.2794   0.2493
  19    rs67849401   GENO      C/C     C/CA    CA/CA
  19    rs67849401 COUNTS        1       10       29
  19    rs67849401   FREQ    0.025     0.25    0.725
  19    rs67849401   MEAN   0.2806     0.59   0.5859
  19    rs67849401     SD        0   0.2807   0.2916
  19     rs1674158   GENO      T/T      T/C      C/C
  19     rs1674158 COUNTS        2       16       22
  19     rs1674158   FREQ     0.05      0.4     0.55
  19     rs1674158   MEAN   0.3833   0.5924   0.5875
  19     rs1674158     SD    0.104   0.2881   0.2963
  19     rs1678866   GENO      C/C      C/G      G/G
  19     rs1678866 COUNTS       11       14       15
  19     rs1678866   FREQ    0.275     0.35    0.375
  19     rs1678866   MEAN   0.7034   0.5104   0.5525
  19     rs1678866     SD   0.3032   0.2892   0.2574
  19    rs73548332   GENO      T/T      T/C      C/C
  19    rs73548332 COUNTS        2        9       29
  19    rs73548332   FREQ     0.05    0.225    0.725
  19    rs73548332   MEAN   0.6767   0.8328   0.4939
  19    rs73548332     SD   0.1012   0.3824   0.2064
  19    rs74500071   GENO      T/T      T/G      G/G
  19    rs74500071 COUNTS        2        9       29
  19    rs74500071   FREQ     0.05    0.225    0.725
  19    rs74500071   MEAN   0.6767   0.8083   0.5015
  19    rs74500071     SD   0.1012   0.4136   0.2014
  19     rs1626918   GENO      C/C      C/T      T/T
  19     rs1626918 COUNTS       11       16       13
  19     rs1626918   FREQ    0.275      0.4    0.325
  19     rs1626918   MEAN   0.5247   0.5256   0.6916
  19     rs1626918     SD   0.2618   0.2818   0.2974
  19     rs1678867   GENO      C/C      C/T      T/T
  19     rs1678867 COUNTS        3       18       19
  19     rs1678867   FREQ    0.075     0.45    0.475
  19     rs1678867   MEAN   0.6094   0.5028    0.647
  19     rs1678867     SD   0.1921   0.2562   0.3159
  19     rs1627779   GENO      T/T      T/C      C/C
  19     rs1627779 COUNTS        2       16       22
  19     rs1627779   FREQ     0.05      0.4     0.55
  19     rs1627779   MEAN   0.3833   0.5924   0.5875
  19     rs1627779     SD    0.104   0.2881   0.2963
  19     rs1628564   GENO      T/T      T/C      C/C
  19     rs1628564 COUNTS        9       16       15
  19     rs1628564   FREQ    0.225      0.4    0.375
  19     rs1628564   MEAN   0.7322   0.5184   0.5525
  19     rs1628564     SD   0.3313   0.2702   0.2574
  19     rs1629368   GENO      T/T      T/G      G/G
  19     rs1629368 COUNTS        9       15       16
  19     rs1629368   FREQ    0.225    0.375      0.4
  19     rs1629368   MEAN   0.7322   0.5209    0.548
  19     rs1629368     SD   0.3313   0.2794   0.2493
  19    rs60236148   GENO      A/A      A/G      G/G
  19    rs60236148 COUNTS        2        9       29
  19    rs60236148   FREQ     0.05    0.225    0.725
  19    rs60236148   MEAN   0.6767   0.8083   0.5015
  19    rs60236148     SD   0.1012   0.4136   0.2014
  19    rs77452913   GENO      T/T      T/C      C/C
  19    rs77452913 COUNTS        1        8       31
  19    rs77452913   FREQ    0.025      0.2    0.775
  19    rs77452913   MEAN   0.7728   0.5655   0.5766
  19    rs77452913     SD        0   0.2727   0.2956
  19     rs1631032   GENO      T/T      T/C      C/C
  19     rs1631032 COUNTS        9       19       12
  19     rs1631032   FREQ    0.225    0.475      0.3
  19     rs1631032   MEAN   0.6101   0.6015    0.521
  19     rs1631032     SD   0.2463   0.3291     0.25
  19     rs1678868   GENO      C/C      C/T      T/T
  19     rs1678868 COUNTS        2       16       22
  19     rs1678868   FREQ     0.05      0.4     0.55
  19     rs1678868   MEAN   0.3833   0.5924   0.5875
  19     rs1678868     SD    0.104   0.2881   0.2963
  19   rs192066309   GENO      G/G      G/C      C/C
  19   rs192066309 COUNTS        0        5       35
  19   rs192066309   FREQ        0    0.125    0.875
  19   rs192066309   MEAN       NA   0.8581   0.5394
  19   rs192066309     SD       NA   0.4466   0.2388
  19    rs28506987   GENO      T/T      T/A      A/A
  19    rs28506987 COUNTS        2       16       22
  19    rs28506987   FREQ     0.05      0.4     0.55
  19    rs28506987   MEAN   0.6202   0.5497    0.597
  19    rs28506987     SD   0.4803   0.2269   0.3202
  19    rs76691409   GENO      A/A      A/G      G/G
  19    rs76691409 COUNTS        0        4       36
  19    rs76691409   FREQ        0      0.1      0.9
  19    rs76691409   MEAN       NA   0.5522   0.5823
  19    rs76691409     SD       NA  0.04908    0.301
  19     rs7257835   GENO      T/T      T/C      C/C
  19     rs7257835 COUNTS        1        8       31
  19     rs7257835   FREQ    0.025      0.2    0.775
  19     rs7257835   MEAN   0.7728   0.5655   0.5766
  19     rs7257835     SD        0   0.2727   0.2956
  19     rs3889896   GENO      C/C      C/G      G/G
  19     rs3889896 COUNTS        1        9       30
  19     rs3889896   FREQ    0.025    0.225     0.75
  19     rs3889896   MEAN   0.4798   0.5802   0.5823
  19     rs3889896     SD        0   0.3076   0.2885
  19   rs113846482   GENO      A/A      A/G      G/G
  19   rs113846482 COUNTS        2       10       28
  19   rs113846482   FREQ     0.05     0.25      0.7
  19   rs113846482   MEAN   0.6767    0.788   0.4978
  19   rs113846482     SD   0.1012   0.3952   0.2041
  19      rs702064   GENO      T/T      T/C      C/C
  19      rs702064 COUNTS        0        9       31
  19      rs702064   FREQ        0    0.225    0.775
  19      rs702064   MEAN       NA   0.5322   0.5929
  19      rs702064     SD       NA   0.2314   0.3015
  19   rs114489799   GENO      C/C      C/T      T/T
  19   rs114489799 COUNTS        0        8       32
  19   rs114489799   FREQ        0      0.2      0.8
  19   rs114489799   MEAN       NA   0.8489   0.5119
  19   rs114489799     SD       NA   0.3481   0.2276
  19    rs10421538   GENO      T/T      T/C      C/C
  19    rs10421538 COUNTS        4       18       18
  19    rs10421538   FREQ      0.1     0.45     0.45
  19    rs10421538   MEAN   0.5282   0.5779    0.592
  19    rs10421538     SD   0.1904   0.3141   0.2851
  19     rs7255840   GENO      T/T      T/G      G/G
  19     rs7255840 COUNTS        4       18       18
  19     rs7255840   FREQ      0.1     0.45     0.45
  19     rs7255840   MEAN   0.5282   0.5779    0.592
  19     rs7255840     SD   0.1904   0.3141   0.2851
  19    rs59996701   GENO      A/A      A/G      G/G
  19    rs59996701 COUNTS        0        8       32
  19    rs59996701   FREQ        0      0.2      0.8
  19    rs59996701   MEAN       NA   0.8489   0.5119
  19    rs59996701     SD       NA   0.3481   0.2276
  19    rs73920084   GENO      C/C      C/T      T/T
  19    rs73920084 COUNTS        0        8       32
  19    rs73920084   FREQ        0      0.2      0.8
  19    rs73920084   MEAN       NA   0.4431   0.6133
  19    rs73920084     SD       NA   0.1023    0.307
  19     rs4807821   GENO      A/A      A/G      G/G
  19     rs4807821 COUNTS        2       14       24
  19     rs4807821   FREQ     0.05     0.35      0.6
  19     rs4807821   MEAN   0.5853   0.5851   0.5754
  19     rs4807821     SD   0.2651   0.3173   0.2798
  19   rs111790118   GENO      A/A      A/G      G/G
  19   rs111790118 COUNTS        0        6       34
  19   rs111790118   FREQ        0     0.15     0.85
  19   rs111790118   MEAN       NA   0.3999   0.6109
  19   rs111790118     SD       NA  0.07536   0.2977
  19     rs4807822   GENO      T/T      T/C      C/C
  19     rs4807822 COUNTS        5       26        9
  19     rs4807822   FREQ    0.125     0.65    0.225
  19     rs4807822   MEAN    0.573   0.5755   0.5938
  19     rs4807822     SD    0.298   0.2809   0.3262
  19   rs375635492   GENO  GCA/GCA    GCA/G      G/G
  19   rs375635492 COUNTS        0       11       29
  19   rs375635492   FREQ        0    0.275    0.725
  19   rs375635492   MEAN       NA   0.7234   0.5246
  19   rs375635492     SD       NA   0.3638   0.2347
  19      rs778801   GENO      T/T      T/C      C/C
  19      rs778801 COUNTS        0       10       30
  19      rs778801   FREQ        0     0.25     0.75
  19      rs778801   MEAN       NA    0.524   0.5977
  19      rs778801     SD       NA   0.2197   0.3055
  19   rs143394995   GENO      T/T      T/C      C/C
  19   rs143394995 COUNTS        1        7       32
  19   rs143394995   FREQ    0.025    0.175      0.8
  19   rs143394995   MEAN   0.2806   0.5885   0.5866
  19   rs143394995     SD        0   0.2228   0.3001
  19   rs114385434   GENO      A/A      A/G      G/G
  19   rs114385434 COUNTS        1        7       32
  19   rs114385434   FREQ    0.025    0.175      0.8
  19   rs114385434   MEAN   0.2806   0.5885   0.5866
  19   rs114385434     SD        0   0.2228   0.3001
  19      rs778800   GENO      C/C      C/T      T/T
  19      rs778800 COUNTS        0       10       30
  19      rs778800   FREQ        0     0.25     0.75
  19      rs778800   MEAN       NA    0.524   0.5977
  19      rs778800     SD       NA   0.2197   0.3055
  19    rs73548352   GENO      C/C      C/T      T/T
  19    rs73548352 COUNTS        0        7       33
  19    rs73548352   FREQ        0    0.175    0.825
  19    rs73548352   MEAN       NA   0.7759   0.5376
  19    rs73548352     SD       NA   0.2378   0.2803
  19   rs113610796   GENO      A/A      A/T      T/T
  19   rs113610796 COUNTS        1       16       23
  19   rs113610796   FREQ    0.025      0.4    0.575
  19   rs113610796   MEAN   0.2806   0.6408   0.5494
  19   rs113610796     SD        0   0.2542   0.3046
  19    rs28473717   GENO      A/A      A/G      G/G
  19    rs28473717 COUNTS        1        7       32
  19    rs28473717   FREQ    0.025    0.175      0.8
  19    rs28473717   MEAN   0.2806   0.5885   0.5866
  19    rs28473717     SD        0   0.2228   0.3001
  19   rs116028877   GENO      A/A      A/G      G/G
  19   rs116028877 COUNTS        0        5       35
  19   rs116028877   FREQ        0    0.125    0.875
  19   rs116028877   MEAN       NA   0.6342   0.5714
  19   rs116028877     SD       NA   0.2529   0.2924
  19     rs4807055   GENO      T/T      T/C      C/C
  19     rs4807055 COUNTS        2       19       19
  19     rs4807055   FREQ     0.05    0.475    0.475
  19     rs4807055   MEAN   0.3263   0.5522    0.633
  19     rs4807055     SD   0.0235   0.2805   0.2952
  19     rs7245450   GENO      A/A      A/G      G/G
  19     rs7245450 COUNTS        2       19       19
  19     rs7245450   FREQ     0.05    0.475    0.475
  19     rs7245450   MEAN   0.3263   0.5522    0.633
  19     rs7245450     SD   0.0235   0.2805   0.2952
  19   rs146480385   GENO      A/A      A/G      G/G
  19   rs146480385 COUNTS        0        6       34
  19   rs146480385   FREQ        0     0.15     0.85
  19   rs146480385   MEAN       NA   0.3999   0.6109
  19   rs146480385     SD       NA  0.07536   0.2977
  19     rs7246733   GENO      T/T      T/C      C/C
  19     rs7246733 COUNTS        1       15       24
  19     rs7246733   FREQ    0.025    0.375      0.6
  19     rs7246733   MEAN   0.3097   0.5852   0.5868
  19     rs7246733     SD        0    0.307   0.2787
  19   rs140101087   GENO      A/A      A/C      C/C
  19   rs140101087 COUNTS        0        8       32
  19   rs140101087   FREQ        0      0.2      0.8
  19   rs140101087   MEAN       NA   0.8489   0.5119
  19   rs140101087     SD       NA   0.3481   0.2276
  19   rs545310981   GENO    CA/CA     CA/C      C/C
  19   rs545310981 COUNTS        1       21       18
  19   rs545310981   FREQ    0.025    0.525     0.45
  19   rs545310981   MEAN   0.4338   0.5831   0.5829
  19   rs545310981     SD        0   0.2798   0.3061
  19    rs35728843   GENO      G/G      G/C      C/C
  19    rs35728843 COUNTS        0        9       31
  19    rs35728843   FREQ        0    0.225    0.775
  19    rs35728843   MEAN       NA   0.5322   0.5929
  19    rs35728843     SD       NA   0.2314   0.3015
  19     rs8108064   GENO      G/G      G/T      T/T
  19     rs8108064 COUNTS        4       21       15
  19     rs8108064   FREQ      0.1    0.525    0.375
  19     rs8108064   MEAN   0.7956    0.576   0.5262
  19     rs8108064     SD   0.4041   0.2876   0.2401
  19     rs1056987   GENO      T/T      T/C      C/C
  19     rs1056987 COUNTS        2       15       23
  19     rs1056987   FREQ     0.05    0.375    0.575
  19     rs1056987   MEAN   0.5853   0.5531   0.5958
  19     rs1056987     SD   0.2651   0.3176   0.2765
  19   rs115530541   GENO      G/G      G/A      A/A
  19   rs115530541 COUNTS        1        7       32
  19   rs115530541   FREQ    0.025    0.175      0.8
  19   rs115530541   MEAN   0.2806   0.5885   0.5866
  19   rs115530541     SD        0   0.2228   0.3001
  19   rs114987286   GENO      T/T      T/C      C/C
  19   rs114987286 COUNTS        0        8       32
  19   rs114987286   FREQ        0      0.2      0.8
  19   rs114987286   MEAN       NA   0.8489   0.5119
  19   rs114987286     SD       NA   0.3481   0.2276
  19     rs6510862   GENO      G/G      G/A      A/A
  19     rs6510862 COUNTS        2       15       23
  19     rs6510862   FREQ     0.05    0.375    0.575
  19     rs6510862   MEAN   0.5853   0.5531   0.5958
  19     rs6510862     SD   0.2651   0.3176   0.2765
  19   rs114104610   GENO      T/T      T/A      A/A
  19   rs114104610 COUNTS        0        5       35
  19   rs114104610   FREQ        0    0.125    0.875
  19   rs114104610   MEAN       NA   0.8581   0.5394
  19   rs114104610     SD       NA   0.4466   0.2388
  19    rs80329663   GENO      A/A      A/G      G/G
  19    rs80329663 COUNTS        0        8       32
  19    rs80329663   FREQ        0      0.2      0.8
  19    rs80329663   MEAN       NA   0.8489   0.5119
  19    rs80329663     SD       NA   0.3481   0.2276
  19    rs55660714   GENO      C/C      C/G      G/G
  19    rs55660714 COUNTS        0       10       30
  19    rs55660714   FREQ        0     0.25     0.75
  19    rs55660714   MEAN       NA    0.527   0.5967
  19    rs55660714     SD       NA   0.2188   0.3059
  19    rs10406399   GENO      G/G      G/A      A/A
  19    rs10406399 COUNTS        4       21       15
  19    rs10406399   FREQ      0.1    0.525    0.375
  19    rs10406399   MEAN   0.7956    0.576   0.5262
  19    rs10406399     SD   0.4041   0.2876   0.2401
  19   rs150926741   GENO      T/T      T/C      C/C
  19   rs150926741 COUNTS        0        5       35
  19   rs150926741   FREQ        0    0.125    0.875
  19   rs150926741   MEAN       NA   0.6234    0.573
  19   rs150926741     SD       NA   0.4309   0.2672
  19    rs33945799   GENO    TA/TA     TA/T      T/T
  19    rs33945799 COUNTS        4       31        5
  19    rs33945799   FREQ      0.1    0.775    0.125
  19    rs33945799   MEAN    0.655   0.5742   0.5502
  19    rs33945799     SD   0.3993   0.2917   0.1742
  19      rs543519   GENO      A/A      A/T      T/T
  19      rs543519 COUNTS        0        9       31
  19      rs543519   FREQ        0    0.225    0.775
  19      rs543519   MEAN       NA   0.5322   0.5929
  19      rs543519     SD       NA   0.2314   0.3015
  19    rs77008912   GENO      G/G      G/A      A/A
  19    rs77008912 COUNTS        1       16       23
  19    rs77008912   FREQ    0.025      0.4    0.575
  19    rs77008912   MEAN   0.2806   0.6408   0.5494
  19    rs77008912     SD        0   0.2542   0.3046
  19      rs542767   GENO      G/G      G/A      A/A
  19      rs542767 COUNTS        4       21       15
  19      rs542767   FREQ      0.1    0.525    0.375
  19      rs542767   MEAN   0.7956    0.576   0.5262
  19      rs542767     SD   0.4041   0.2876   0.2401
  19      rs539052   GENO      C/C      C/T      T/T
  19      rs539052 COUNTS        4       21       15
  19      rs539052   FREQ      0.1    0.525    0.375
  19      rs539052   MEAN   0.7956    0.576   0.5262
  19      rs539052     SD   0.4041   0.2876   0.2401
  19     rs4807057   GENO      T/T      T/C      C/C
  19     rs4807057 COUNTS        2       19       19
  19     rs4807057   FREQ     0.05    0.475    0.475
  19     rs4807057   MEAN   0.3263   0.5522    0.633
  19     rs4807057     SD   0.0235   0.2805   0.2952
  19      rs432990   GENO      C/C      C/T      T/T
  19      rs432990 COUNTS        4       19       17
  19      rs432990   FREQ      0.1    0.475    0.425
  19      rs432990   MEAN   0.7956   0.5823    0.525
  19      rs432990     SD   0.4041   0.3017   0.2258
  19      rs417337   GENO      T/T      T/C      C/C
  19      rs417337 COUNTS        2       15       23
  19      rs417337   FREQ     0.05    0.375    0.575
  19      rs417337   MEAN   0.5853   0.5531   0.5958
  19      rs417337     SD   0.2651   0.3176   0.2765
  19    rs34366264   GENO      T/T      T/C      C/C
  19    rs34366264 COUNTS        0        9       31
  19    rs34366264   FREQ        0    0.225    0.775
  19    rs34366264   MEAN       NA   0.5322   0.5929
  19    rs34366264     SD       NA   0.2314   0.3015
  19      rs483466   GENO      T/T      T/C      C/C
  19      rs483466 COUNTS        2       15       23
  19      rs483466   FREQ     0.05    0.375    0.575
  19      rs483466   MEAN   0.5853   0.5531   0.5958
  19      rs483466     SD   0.2651   0.3176   0.2765
  19      rs447980   GENO      A/A      A/C      C/C
  19      rs447980 COUNTS        4       21       15
  19      rs447980   FREQ      0.1    0.525    0.375
  19      rs447980   MEAN   0.7956    0.576   0.5262
  19      rs447980     SD   0.4041   0.2876   0.2401
  19      rs445493   GENO      A/A      A/G      G/G
  19      rs445493 COUNTS        4       21       15
  19      rs445493   FREQ      0.1    0.525    0.375
  19      rs445493   MEAN   0.7956    0.576   0.5262
  19      rs445493     SD   0.4041   0.2876   0.2401
  19   rs144253763   GENO      T/T   T/TATA TATA/TATA
  19   rs144253763 COUNTS       10       19       11
  19   rs144253763   FREQ     0.25    0.475    0.275
  19   rs144253763   MEAN   0.5614   0.6446   0.4826
  19   rs144253763     SD   0.3186   0.2982   0.2191
  19   rs116353040   GENO      T/T      T/C      C/C
  19   rs116353040 COUNTS        0        5       35
  19   rs116353040   FREQ        0    0.125    0.875
  19   rs116353040   MEAN       NA   0.8581   0.5394
  19   rs116353040     SD       NA   0.4466   0.2388
  19    rs10404195   GENO      A/A      A/G      G/G
  19    rs10404195 COUNTS        1       16       23
  19    rs10404195   FREQ    0.025      0.4    0.575
  19    rs10404195   MEAN   0.2806   0.6408   0.5494
  19    rs10404195     SD        0   0.2542   0.3046
  19      rs420458   GENO      T/T      T/C      C/C
  19      rs420458 COUNTS        2       17       21
  19      rs420458   FREQ     0.05    0.425    0.525
  19      rs420458   MEAN   0.5853   0.5487   0.6034
  19      rs420458     SD   0.2651   0.2982   0.2881
  19    rs74809330   GENO      G/G      G/C      C/C
  19    rs74809330 COUNTS        0        8       32
  19    rs74809330   FREQ        0      0.2      0.8
  19    rs74809330   MEAN       NA   0.7343   0.5405
  19    rs74809330     SD       NA   0.2496   0.2842
  19   rs115660924   GENO      A/A      A/C      C/C
  19   rs115660924 COUNTS        0        8       32
  19   rs115660924   FREQ        0      0.2      0.8
  19   rs115660924   MEAN       NA   0.8489   0.5119
  19   rs115660924     SD       NA   0.3481   0.2276
  19    rs10419322   GENO      C/C      C/T      T/T
  19    rs10419322 COUNTS        1        8       31
  19    rs10419322   FREQ    0.025      0.2    0.775
  19    rs10419322   MEAN   0.2806   0.5473   0.5972
  19    rs10419322     SD        0   0.2369   0.2989
  19    rs76856385   GENO      T/T      T/C      C/C
  19    rs76856385 COUNTS        0        7       33
  19    rs76856385   FREQ        0    0.175    0.825
  19    rs76856385   MEAN       NA   0.5466   0.5862
  19    rs76856385     SD       NA   0.2554   0.2948
  19    rs11393158   GENO      A/A     A/AG    AG/AG
  19    rs11393158 COUNTS        2       15       23
  19    rs11393158   FREQ     0.05    0.375    0.575
  19    rs11393158   MEAN   0.5853   0.5531   0.5958
  19    rs11393158     SD   0.2651   0.3176   0.2765
  19     rs7260578   GENO      G/G      G/A      A/A
  19     rs7260578 COUNTS        7       25        8
  19     rs7260578   FREQ    0.175    0.625      0.2
  19     rs7260578   MEAN   0.5862   0.5843   0.5575
  19     rs7260578     SD   0.2645   0.2758   0.3647
  19    rs73539613   GENO      C/C      C/T      T/T
  19    rs73539613 COUNTS        0        8       32
  19    rs73539613   FREQ        0      0.2      0.8
  19    rs73539613   MEAN       NA   0.7343   0.5405
  19    rs73539613     SD       NA   0.2496   0.2842
  19     rs4807823   GENO      C/C      C/G      G/G
  19     rs4807823 COUNTS        4       19       17
  19     rs4807823   FREQ      0.1    0.475    0.425
  19     rs4807823   MEAN   0.7956   0.5823    0.525
  19     rs4807823     SD   0.4041   0.3017   0.2258
  19   rs150429696   GENO      C/C      C/G      G/G
  19   rs150429696 COUNTS        1        8       31
  19   rs150429696   FREQ    0.025      0.2    0.775
  19   rs150429696   MEAN   0.2806   0.5473   0.5972
  19   rs150429696     SD        0   0.2369   0.2989
  19   rs545404295   GENO      A/A   A/AAAC AAAC/AAAC
  19   rs545404295 COUNTS        2       16       22
  19   rs545404295   FREQ     0.05      0.4     0.55
  19   rs545404295   MEAN   0.8413   0.5719   0.5608
  19   rs545404295     SD   0.3333   0.2127    0.327
  19   rs144101466   GENO      C/C C/CTTTCT CTTTCT/CTTTCT
  19   rs144101466 COUNTS        0        8       32
  19   rs144101466   FREQ        0      0.2      0.8
  19   rs144101466   MEAN       NA   0.8489   0.5119
  19   rs144101466     SD       NA   0.3481   0.2276
  19    rs61064939   GENO      C/C      C/A      A/A
  19    rs61064939 COUNTS        0        8       32
  19    rs61064939   FREQ        0      0.2      0.8
  19    rs61064939   MEAN       NA   0.7343   0.5405
  19    rs61064939     SD       NA   0.2496   0.2842
  19    rs60628887   GENO      G/G      G/A      A/A
  19    rs60628887 COUNTS        0        7       33
  19    rs60628887   FREQ        0    0.175    0.825
  19    rs60628887   MEAN       NA   0.7759   0.5376
  19    rs60628887     SD       NA   0.2378   0.2803
  19   rs542774059   GENO    CT/CT     CT/C      C/C
  19   rs542774059 COUNTS        1       22       17
  19   rs542774059   FREQ    0.025     0.55    0.425
  19   rs542774059   MEAN   0.3429   0.5379   0.6467
  19   rs542774059     SD        0   0.2419   0.3336
  19      rs274789   GENO      C/C      C/G      G/G
  19      rs274789 COUNTS        2       24       14
  19      rs274789   FREQ     0.05      0.6     0.35
  19      rs274789   MEAN   0.5853   0.6105   0.5249
  19      rs274789     SD   0.2651   0.2976   0.2785
  19   rs112968295   GENO      C/C      C/T      T/T
  19   rs112968295 COUNTS        0        9       31
  19   rs112968295   FREQ        0    0.225    0.775
  19   rs112968295   MEAN       NA   0.6815   0.5496
  19   rs112968295     SD       NA   0.2822   0.2842
  19   rs111261114   GENO      C/C     C/CT    CT/CT
  19   rs111261114 COUNTS        2       25       13
  19   rs111261114   FREQ     0.05    0.625    0.325
  19   rs111261114   MEAN   0.4612    0.665   0.4326
  19   rs111261114     SD   0.2036   0.3235   0.1069
  19   rs555591251   GENO      C/C      C/T      T/T
  19   rs555591251 COUNTS        0        5       35
  19   rs555591251   FREQ        0    0.125    0.875
  19   rs555591251   MEAN       NA   0.4658   0.5955
  19   rs555591251     SD       NA   0.1058   0.3001
  19    rs11882811   GENO      T/T      T/C      C/C
  19    rs11882811 COUNTS        2       14       24
  19    rs11882811   FREQ     0.05     0.35      0.6
  19    rs11882811   MEAN   0.5853   0.5706   0.5838
  19    rs11882811     SD   0.2651    0.322   0.2767
  19      rs274788   GENO      T/T      T/C      C/C
  19      rs274788 COUNTS        4       19       17
  19      rs274788   FREQ      0.1    0.475    0.425
  19      rs274788   MEAN    0.549   0.5905   0.5739
  19      rs274788     SD   0.3625   0.2181   0.3468
  19      rs274787   GENO      C/C      C/G      G/G
  19      rs274787 COUNTS        4       23       13
  19      rs274787   FREQ      0.1    0.575    0.325
  19      rs274787   MEAN   0.7956   0.5483   0.5676
  19      rs274787     SD   0.4041   0.2844   0.2415
  19      rs274786   GENO      T/T      T/G      G/G
  19      rs274786 COUNTS        0       10       30
  19      rs274786   FREQ        0     0.25     0.75
  19      rs274786   MEAN       NA    0.527   0.5967
  19      rs274786     SD       NA   0.2188   0.3059
  19   rs114297580   GENO      A/A      A/G      G/G
  19   rs114297580 COUNTS        0        8       32
  19   rs114297580   FREQ        0      0.2      0.8
  19   rs114297580   MEAN       NA   0.8489   0.5119
  19   rs114297580     SD       NA   0.3481   0.2276
  19   rs142905426   GENO      T/T      T/C      C/C
  19   rs142905426 COUNTS        0        8       32
  19   rs142905426   FREQ        0      0.2      0.8
  19   rs142905426   MEAN       NA   0.8489   0.5119
  19   rs142905426     SD       NA   0.3481   0.2276
  19      rs274784   GENO      T/T      T/C      C/C
  19      rs274784 COUNTS        0        9       31
  19      rs274784   FREQ        0    0.225    0.775
  19      rs274784   MEAN       NA   0.5322   0.5929
  19      rs274784     SD       NA   0.2314   0.3015
  19    rs78909912   GENO      A/A      A/G      G/G
  19    rs78909912 COUNTS        0        8       32
  19    rs78909912   FREQ        0      0.2      0.8
  19    rs78909912   MEAN       NA   0.8489   0.5119
  19    rs78909912     SD       NA   0.3481   0.2276
  19     rs7249419   GENO      G/G      G/A      A/A
  19     rs7249419 COUNTS        0        9       31
  19     rs7249419   FREQ        0    0.225    0.775
  19     rs7249419   MEAN       NA   0.5043    0.601
  19     rs7249419     SD       NA   0.2244   0.3007
  19     rs7248090   GENO      A/A      A/G      G/G
  19     rs7248090 COUNTS        0        9       31
  19     rs7248090   FREQ        0    0.225    0.775
  19     rs7248090   MEAN       NA   0.5043    0.601
  19     rs7248090     SD       NA   0.2244   0.3007
  19    rs79897803   GENO      T/T      T/C      C/C
  19    rs79897803 COUNTS        0        7       33
  19    rs79897803   FREQ        0    0.175    0.825
  19    rs79897803   MEAN       NA   0.5466   0.5862
  19    rs79897803     SD       NA   0.2554   0.2948
  19    rs11437855   GENO    CA/CA     CA/C      C/C
  19    rs11437855 COUNTS        0        9       31
  19    rs11437855   FREQ        0    0.225    0.775
  19    rs11437855   MEAN       NA   0.5043    0.601
  19    rs11437855     SD       NA   0.2244   0.3007
  19    rs61741511   GENO      A/A      A/C      C/C
  19    rs61741511 COUNTS        2        6       32
  19    rs61741511   FREQ     0.05     0.15      0.8
  19    rs61741511   MEAN   0.9296   0.4887   0.5744
  19    rs61741511     SD   0.2218    0.205   0.2911
  19    rs78387443   GENO      A/A      A/G      G/G
  19    rs78387443 COUNTS        0        7       33
  19    rs78387443   FREQ        0    0.175    0.825
  19    rs78387443   MEAN       NA   0.5466   0.5862
  19    rs78387443     SD       NA   0.2554   0.2948
  19    rs74174355   GENO      T/T      T/C      C/C
  19    rs74174355 COUNTS        0        9       31
  19    rs74174355   FREQ        0    0.225    0.775
  19    rs74174355   MEAN       NA   0.5322   0.5929
  19    rs74174355     SD       NA   0.2314   0.3015
  19    rs77750510   GENO      G/G      G/A      A/A
  19    rs77750510 COUNTS        0        8       32
  19    rs77750510   FREQ        0      0.2      0.8
  19    rs77750510   MEAN       NA   0.8489   0.5119
  19    rs77750510     SD       NA   0.3481   0.2276
  19    rs10423464   GENO      C/C      C/T      T/T
  19    rs10423464 COUNTS        0        4       36
  19    rs10423464   FREQ        0      0.1      0.9
  19    rs10423464   MEAN       NA   0.6547   0.5709
  19    rs10423464     SD       NA   0.2703   0.2897
  19   rs141138526   GENO      G/G     G/GA    GA/GA
  19   rs141138526 COUNTS        0        7       33
  19   rs141138526   FREQ        0    0.175    0.825
  19   rs141138526   MEAN       NA   0.8632    0.519
  19   rs141138526     SD       NA   0.3734   0.2278
  19     rs2245651   GENO      T/T      T/C      C/C
  19     rs2245651 COUNTS        0        8       32
  19     rs2245651   FREQ        0      0.2      0.8
  19     rs2245651   MEAN       NA   0.5382   0.5895
  19     rs2245651     SD       NA   0.3495   0.2729
  19     rs2245650   GENO      A/A      A/G      G/G
  19     rs2245650 COUNTS        0       10       30
  19     rs2245650   FREQ        0     0.25     0.75
  19     rs2245650   MEAN       NA   0.5203   0.5989
  19     rs2245650     SD       NA   0.3149   0.2781
  19   rs114280035   GENO      T/T      T/C      C/C
  19   rs114280035 COUNTS        0        5       35
  19   rs114280035   FREQ        0    0.125    0.875
  19   rs114280035   MEAN       NA   0.8581   0.5394
  19   rs114280035     SD       NA   0.4466   0.2388
  19   rs114775620   GENO      T/T      T/C      C/C
  19   rs114775620 COUNTS        1        6       33
  19   rs114775620   FREQ    0.025     0.15    0.825
  19   rs114775620   MEAN   0.2806   0.5505   0.5936
  19   rs114775620     SD        0   0.2178   0.2981
  19    rs79512178   GENO      A/A      A/G      G/G
  19    rs79512178 COUNTS        0        8       32
  19    rs79512178   FREQ        0      0.2      0.8
  19    rs79512178   MEAN       NA   0.8489   0.5119
  19    rs79512178     SD       NA   0.3481   0.2276
  19    rs57117157   GENO      A/A      A/G      G/G
  19    rs57117157 COUNTS        0        8       32
  19    rs57117157   FREQ        0      0.2      0.8
  19    rs57117157   MEAN       NA   0.8489   0.5119
  19    rs57117157     SD       NA   0.3481   0.2276
  19    rs10407369   GENO      T/T      T/A      A/A
  19    rs10407369 COUNTS        1        7       32
  19    rs10407369   FREQ    0.025    0.175      0.8
  19    rs10407369   MEAN   0.2806   0.5885   0.5866
  19    rs10407369     SD        0   0.2228   0.3001
  19      rs274796   GENO      A/A      A/G      G/G
  19      rs274796 COUNTS        7       13       20
  19      rs274796   FREQ    0.175    0.325      0.5
  19      rs274796   MEAN   0.7759   0.6376   0.4726
  19      rs274796     SD   0.2378   0.3483   0.2107
  19    rs10421873   GENO      G/G      G/A      A/A
  19    rs10421873 COUNTS        1        7       32
  19    rs10421873   FREQ    0.025    0.175      0.8
  19    rs10421873   MEAN   0.2806   0.5885   0.5866
  19    rs10421873     SD        0   0.2228   0.3001
  19    rs76276705   GENO      G/G      G/A      A/A
  19    rs76276705 COUNTS        0        6       34
  19    rs76276705   FREQ        0     0.15     0.85
  19    rs76276705   MEAN       NA   0.3999   0.6109
  19    rs76276705     SD       NA  0.07536   0.2977
  19     rs5826910   GENO    CA/CA     CA/C      C/C
  19     rs5826910 COUNTS        8       22       10
  19     rs5826910   FREQ      0.2     0.55     0.25
  19     rs5826910   MEAN   0.5584   0.6348   0.4738
  19     rs5826910     SD   0.3701   0.2824   0.2015
  19   rs113948981   GENO      A/A      A/C      C/C
  19   rs113948981 COUNTS        0        9       31
  19   rs113948981   FREQ        0    0.225    0.775
  19   rs113948981   MEAN       NA    0.535   0.5921
  19   rs113948981     SD       NA   0.3302   0.2761
  19   rs115381213   GENO      G/G      G/A      A/A
  19   rs115381213 COUNTS        1        8       31
  19   rs115381213   FREQ    0.025      0.2    0.775
  19   rs115381213   MEAN   0.2806    0.551   0.5962
  19   rs115381213     SD        0    0.232      0.3
  19    rs73539627   GENO      G/G      G/A      A/A
  19    rs73539627 COUNTS        2       10       28
  19    rs73539627   FREQ     0.05     0.25      0.7
  19    rs73539627   MEAN   0.7131   0.6405   0.5478
  19    rs73539627     SD   0.5146   0.2028   0.3009
  19    rs58706158   GENO      C/C    C/CTG  CTG/CTG
  19    rs58706158 COUNTS        1       12       27
  19    rs58706158   FREQ    0.025      0.3    0.675
  19    rs58706158   MEAN   0.3097   0.5533   0.6008
  19    rs58706158     SD        0   0.3133   0.2779
  19   rs139188821   GENO      G/G G/GTGGGCCCAGCCCTTGCGGT GTGGGCCCAGCCCTTGCGGT/GTGGGCCCAGCCCTTGCGGT
  19   rs139188821 COUNTS        1        5       34
  19   rs139188821   FREQ    0.025    0.125     0.85
  19   rs139188821   MEAN   0.7728   0.6784    0.559
  19   rs139188821     SD        0   0.2849    0.289
  19   rs115164822   GENO      T/T      T/C      C/C
  19   rs115164822 COUNTS        1        7       32
  19   rs115164822   FREQ    0.025    0.175      0.8
  19   rs115164822   MEAN   0.2806   0.5885   0.5866
  19   rs115164822     SD        0   0.2228   0.3001
  19    rs73920090   GENO      G/G      G/A      A/A
  19    rs73920090 COUNTS        0        7       33
  19    rs73920090   FREQ        0    0.175    0.825
  19    rs73920090   MEAN       NA   0.4258   0.6118
  19    rs73920090     SD       NA  0.09707   0.3023
  19    rs78521116   GENO      T/T      T/C      C/C
  19    rs78521116 COUNTS        1        6       33
  19    rs78521116   FREQ    0.025     0.15    0.825
  19    rs78521116   MEAN   0.7728   0.6217   0.5657
  19    rs78521116     SD        0   0.2903   0.2908
  19   rs116467332   GENO      C/C      C/G      G/G
  19   rs116467332 COUNTS        0        5       35
  19   rs116467332   FREQ        0    0.125    0.875
  19   rs116467332   MEAN       NA   0.8581   0.5394
  19   rs116467332     SD       NA   0.4466   0.2388
  19    rs77540905   GENO      A/A      A/C      C/C
  19    rs77540905 COUNTS        1        6       33
  19    rs77540905   FREQ    0.025     0.15    0.825
  19    rs77540905   MEAN   0.7728   0.6217   0.5657
  19    rs77540905     SD        0   0.2903   0.2908
  19    rs10417885   GENO      A/A      A/G      G/G
  19    rs10417885 COUNTS        1        7       32
  19    rs10417885   FREQ    0.025    0.175      0.8
  19    rs10417885   MEAN   0.2806   0.5885   0.5866
  19    rs10417885     SD        0   0.2228   0.3001
  19     rs8107420   GENO      A/A      A/G      G/G
  19     rs8107420 COUNTS        1        6       33
  19     rs8107420   FREQ    0.025     0.15    0.825
  19     rs8107420   MEAN   0.7728   0.6217   0.5657
  19     rs8107420     SD        0   0.2903   0.2908
  19    rs10405707   GENO      C/C      C/T      T/T
  19    rs10405707 COUNTS        1        7       32
  19    rs10405707   FREQ    0.025    0.175      0.8
  19    rs10405707   MEAN   0.2806   0.5885   0.5866
  19    rs10405707     SD        0   0.2228   0.3001
  19    rs77604270   GENO      G/G      G/C      C/C
  19    rs77604270 COUNTS        1        6       33
  19    rs77604270   FREQ    0.025     0.15    0.825
  19    rs77604270   MEAN   0.7728   0.6217   0.5657
  19    rs77604270     SD        0   0.2903   0.2908
  19      rs274794   GENO      C/C      C/T      T/T
  19      rs274794 COUNTS        2       18       20
  19      rs274794   FREQ     0.05     0.45      0.5
  19      rs274794   MEAN   0.5552   0.5543   0.6042
  19      rs274794     SD   0.3077   0.2847   0.2976
  19    rs10422021   GENO      C/C      C/T      T/T
  19    rs10422021 COUNTS        1        7       32
  19    rs10422021   FREQ    0.025    0.175      0.8
  19    rs10422021   MEAN   0.2806   0.5885   0.5866
  19    rs10422021     SD        0   0.2228   0.3001
  19      rs274793   GENO      T/T      T/C      C/C
  19      rs274793 COUNTS        2       18       20
  19      rs274793   FREQ     0.05     0.45      0.5
  19      rs274793   MEAN   0.5552   0.5543   0.6042
  19      rs274793     SD   0.3077   0.2847   0.2976
  19    rs56002800   GENO  CTT/CTT    CTT/C      C/C
  19    rs56002800 COUNTS        0       13       27
  19    rs56002800   FREQ        0    0.325    0.675
  19    rs56002800   MEAN       NA   0.4979   0.6185
  19    rs56002800     SD       NA   0.2845    0.283
  19    rs11085154   GENO      C/C      C/T      T/T
  19    rs11085154 COUNTS        3       20       17
  19    rs11085154   FREQ    0.075      0.5    0.425
  19    rs11085154   MEAN   0.3653   0.5439   0.6587
  19    rs11085154     SD   0.1224   0.2793   0.2958
  19   rs561760978   GENO      C/C     C/CA    CA/CA
  19   rs561760978 COUNTS        1        6       33
  19   rs561760978   FREQ    0.025     0.15    0.825
  19   rs561760978   MEAN   0.7728   0.6217   0.5657
  19   rs561760978     SD        0   0.2903   0.2908
  19    rs76428391   GENO      G/G      G/C      C/C
  19    rs76428391 COUNTS        1        6       33
  19    rs76428391   FREQ    0.025     0.15    0.825
  19    rs76428391   MEAN   0.7728   0.6217   0.5657
  19    rs76428391     SD        0   0.2903   0.2908
  19    rs76505415   GENO      T/T      T/C      C/C
  19    rs76505415 COUNTS        1        6       33
  19    rs76505415   FREQ    0.025     0.15    0.825
  19    rs76505415   MEAN   0.7728   0.6217   0.5657
  19    rs76505415     SD        0   0.2903   0.2908
  19    rs28676824   GENO      C/C      C/A      A/A
  19    rs28676824 COUNTS        0        8       32
  19    rs28676824   FREQ        0      0.2      0.8
  19    rs28676824   MEAN       NA     0.55   0.5866
  19    rs28676824     SD       NA   0.2333   0.3001
  19     rs7253733   GENO      C/C      C/T      T/T
  19     rs7253733 COUNTS        0        7       33
  19     rs7253733   FREQ        0    0.175    0.825
  19     rs7253733   MEAN       NA   0.4258   0.6118
  19     rs7253733     SD       NA  0.09707   0.3023
  19      rs121742   GENO      G/G      G/A      A/A
  19      rs121742 COUNTS        0       13       27
  19      rs121742   FREQ        0    0.325    0.675
  19      rs121742   MEAN       NA   0.4979   0.6185
  19      rs121742     SD       NA   0.2845    0.283
  19   rs116465967   GENO      C/C      C/T      T/T
  19   rs116465967 COUNTS        0        8       32
  19   rs116465967   FREQ        0      0.2      0.8
  19   rs116465967   MEAN       NA     0.55   0.5866
  19   rs116465967     SD       NA   0.2333   0.3001
  19    rs75234676   GENO      C/C      C/G      G/G
  19    rs75234676 COUNTS        1        6       33
  19    rs75234676   FREQ    0.025     0.15    0.825
  19    rs75234676   MEAN   0.7728   0.6217   0.5657
  19    rs75234676     SD        0   0.2903   0.2908
  19    rs78736229   GENO      C/C      C/T      T/T
  19    rs78736229 COUNTS        0        9       31
  19    rs78736229   FREQ        0    0.225    0.775
  19    rs78736229   MEAN       NA   0.7833     0.52
  19    rs78736229     SD       NA   0.3803   0.2266
  19      rs274792   GENO      C/C      C/T      T/T
  19      rs274792 COUNTS        2       19       19
  19      rs274792   FREQ     0.05    0.475    0.475
  19      rs274792   MEAN   0.5552   0.5484   0.6126
  19      rs274792     SD   0.3077   0.2779   0.3033
  19      rs274791   GENO      A/A      A/G      G/G
  19      rs274791 COUNTS        0        8       32
  19      rs274791   FREQ        0      0.2      0.8
  19      rs274791   MEAN       NA   0.5347   0.5904
  19      rs274791     SD       NA   0.3575   0.2704
  19   rs114829599   GENO      A/A      A/G      G/G
  19   rs114829599 COUNTS        1        6       33
  19   rs114829599   FREQ    0.025     0.15    0.825
  19   rs114829599   MEAN   0.7728   0.6217   0.5657
  19   rs114829599     SD        0   0.2903   0.2908
  19   rs116188150   GENO      A/A      A/G      G/G
  19   rs116188150 COUNTS        1        6       33
  19   rs116188150   FREQ    0.025     0.15    0.825
  19   rs116188150   MEAN   0.7728   0.6217   0.5657
  19   rs116188150     SD        0   0.2903   0.2908
  19    rs71925452   GENO      T/T T/TGCAGGCAG TGCAGGCAG/TGCAGGCAG
  19    rs71925452 COUNTS        1       12       27
  19    rs71925452   FREQ    0.025      0.3    0.675
  19    rs71925452   MEAN   0.3097   0.5533   0.6008
  19    rs71925452     SD        0   0.3133   0.2779
  19     rs8105367   GENO      T/T      T/G      G/G
  19     rs8105367 COUNTS        1        6       33
  19     rs8105367   FREQ    0.025     0.15    0.825
  19     rs8105367   MEAN   0.7728   0.6217   0.5657
  19     rs8105367     SD        0   0.2903   0.2908
  19    rs12462305   GENO      A/A      A/G      G/G
  19    rs12462305 COUNTS        3       19       18
  19    rs12462305   FREQ    0.075    0.475     0.45
  19    rs12462305   MEAN   0.3653   0.5492   0.6467
  19    rs12462305     SD   0.1224   0.2859   0.2914
  19   rs114900219   GENO      T/T      T/C      C/C
  19   rs114900219 COUNTS        1        7       32
  19   rs114900219   FREQ    0.025    0.175      0.8
  19   rs114900219   MEAN   0.2806   0.5885   0.5866
  19   rs114900219     SD        0   0.2228   0.3001
  19    rs77801611   GENO      G/G      G/A      A/A
  19    rs77801611 COUNTS        1        6       33
  19    rs77801611   FREQ    0.025     0.15    0.825
  19    rs77801611   MEAN   0.7728   0.6217   0.5657
  19    rs77801611     SD        0   0.2903   0.2908
  19     rs6510863   GENO      C/C      C/G      G/G
  19     rs6510863 COUNTS        3       16       21
  19     rs6510863   FREQ    0.075      0.4    0.525
  19     rs6510863   MEAN   0.5028   0.5771   0.5918
  19     rs6510863     SD   0.2358   0.2935   0.2964
  19   rs145391175   GENO      C/C     C/CA    CA/CA
  19   rs145391175 COUNTS        0        7       33
  19   rs145391175   FREQ        0    0.175    0.825
  19   rs145391175   MEAN       NA   0.7759   0.5376
  19   rs145391175     SD       NA   0.2378   0.2803
  19   rs138419778   GENO      A/A      A/G      G/G
  19   rs138419778 COUNTS        0        9       31
  19   rs138419778   FREQ        0    0.225    0.775
  19   rs138419778   MEAN       NA   0.7833     0.52
  19   rs138419778     SD       NA   0.3803   0.2266
  19    rs79519121   GENO      T/T      T/C      C/C
  19    rs79519121 COUNTS        0        9       31
  19    rs79519121   FREQ        0    0.225    0.775
  19    rs79519121   MEAN       NA   0.7833     0.52
  19    rs79519121     SD       NA   0.3803   0.2266
  19   rs199694952   GENO      G/G    G/GTA  GTA/GTA
  19   rs199694952 COUNTS        0        9       31
  19   rs199694952   FREQ        0    0.225    0.775
  19   rs199694952   MEAN       NA   0.7833     0.52
  19   rs199694952     SD       NA   0.3803   0.2266
  19     rs2067089   GENO      A/A      A/C      C/C
  19     rs2067089 COUNTS        1       12       27
  19     rs2067089   FREQ    0.025      0.3    0.675
  19     rs2067089   MEAN   0.3097   0.5533   0.6008
  19     rs2067089     SD        0   0.3133   0.2779
  19       rs81570   GENO      G/G      G/C      C/C
  19       rs81570 COUNTS        0        8       32
  19       rs81570   FREQ        0      0.2      0.8
  19       rs81570   MEAN       NA   0.5347   0.5904
  19       rs81570     SD       NA   0.3575   0.2704
  19   rs558285568   GENO      C/C    C/CAA  CAA/CAA
  19   rs558285568 COUNTS        7       18       15
  19   rs558285568   FREQ    0.175     0.45    0.375
  19   rs558285568   MEAN   0.6982   0.5814   0.5212
  19   rs558285568     SD     0.39   0.2717   0.2484
  19     rs7258475   GENO      T/T      T/G      G/G
  19     rs7258475 COUNTS        4       11       25
  19     rs7258475   FREQ      0.1    0.275    0.625
  19     rs7258475   MEAN   0.7988   0.5427   0.5602
  19     rs7258475     SD    0.314   0.1727   0.3143
  19    rs12459051   GENO      G/G      G/A      A/A
  19    rs12459051 COUNTS        2       18       20
  19    rs12459051   FREQ     0.05     0.45      0.5
  19    rs12459051   MEAN   0.5552   0.5543   0.6042
  19    rs12459051     SD   0.3077   0.2847   0.2976
  19   rs115421085   GENO      A/A      A/G      G/G
  19   rs115421085 COUNTS        0        4       36
  19   rs115421085   FREQ        0      0.1      0.9
  19   rs115421085   MEAN       NA   0.6786   0.5682
  19   rs115421085     SD       NA   0.2687   0.2889
  19     rs7252993   GENO      C/C      C/G      G/G
  19     rs7252993 COUNTS        2       14       24
  19     rs7252993   FREQ     0.05     0.35      0.6
  19     rs7252993   MEAN   0.3935   0.5262   0.6257
  19     rs7252993     SD   0.1204   0.3135   0.2742
  19   rs113797077   GENO      C/C      C/T      T/T
  19   rs113797077 COUNTS        2        5       33
  19   rs113797077   FREQ     0.05    0.125    0.825
  19   rs113797077   MEAN   0.5853   0.6664   0.5657
  19   rs113797077     SD   0.2651   0.3005   0.2908
  19   rs114407272   GENO      G/G      G/C      C/C
  19   rs114407272 COUNTS        0        5       35
  19   rs114407272   FREQ        0    0.125    0.875
  19   rs114407272   MEAN       NA   0.6033   0.5758
  19   rs114407272     SD       NA   0.2607   0.2923
  19    rs59272043   GENO      T/T      T/C      C/C
  19    rs59272043 COUNTS        0       11       29
  19    rs59272043   FREQ        0    0.275    0.725
  19    rs59272043   MEAN       NA   0.7328    0.521
  19    rs59272043     SD       NA   0.3573    0.235
  19    rs57776338   GENO      T/T      T/C      C/C
  19    rs57776338 COUNTS        0        9       31
  19    rs57776338   FREQ        0    0.225    0.775
  19    rs57776338   MEAN       NA   0.7944   0.5168
  19    rs57776338     SD       NA   0.3644   0.2296
  19    rs73920096   GENO      G/G      G/C      C/C
  19    rs73920096 COUNTS        1        6       33
  19    rs73920096   FREQ    0.025     0.15    0.825
  19    rs73920096   MEAN   0.7728   0.6217   0.5657
  19    rs73920096     SD        0   0.2903   0.2908
  19   rs115243272   GENO      C/C      C/T      T/T
  19   rs115243272 COUNTS        1        7       32
  19   rs115243272   FREQ    0.025    0.175      0.8
  19   rs115243272   MEAN   0.2806   0.5885   0.5866
  19   rs115243272     SD        0   0.2228   0.3001
  19   rs115002923   GENO      T/T      T/C      C/C
  19   rs115002923 COUNTS        1        7       32
  19   rs115002923   FREQ    0.025    0.175      0.8
  19   rs115002923   MEAN   0.2806   0.5885   0.5866
  19   rs115002923     SD        0   0.2228   0.3001
  19     rs4807825   GENO      C/C      C/T      T/T
  19     rs4807825 COUNTS        0       12       28
  19     rs4807825   FREQ        0      0.3      0.7
  19     rs4807825   MEAN       NA   0.4909   0.6171
  19     rs4807825     SD       NA    0.296   0.2778
  19     rs8108471   GENO      T/T      T/C      C/C
  19     rs8108471 COUNTS        1        7       32
  19     rs8108471   FREQ    0.025    0.175      0.8
  19     rs8108471   MEAN   0.7728   0.6159   0.5652
  19     rs8108471     SD        0   0.2654   0.2954
  19     rs7251218   GENO      T/T      T/C      C/C
  19     rs7251218 COUNTS        4        9       27
  19     rs7251218   FREQ      0.1    0.225    0.675
  19     rs7251218   MEAN   0.7988   0.5562   0.5544
  19     rs7251218     SD    0.314   0.1798   0.3046
  19    rs59174308   GENO      C/C      C/T      T/T
  19    rs59174308 COUNTS        7       14       19
  19    rs59174308   FREQ    0.175     0.35    0.475
  19    rs59174308   MEAN   0.7759   0.6105   0.4838
  19    rs59174308     SD   0.2378   0.3496   0.2102
  19    rs28453379   GENO      A/A      A/C      C/C
  19    rs28453379 COUNTS        1        7       32
  19    rs28453379   FREQ    0.025    0.175      0.8
  19    rs28453379   MEAN   0.2806   0.5885   0.5866
  19    rs28453379     SD        0   0.2228   0.3001
  19    rs61461754   GENO      A/A      A/G      G/G
  19    rs61461754 COUNTS        2       10       28
  19    rs61461754   FREQ     0.05     0.25      0.7
  19    rs61461754   MEAN   0.7131   0.6405   0.5478
  19    rs61461754     SD   0.5146   0.2028   0.3009
  19     rs7259761   GENO      A/A      A/G      G/G
  19     rs7259761 COUNTS        4       11       25
  19     rs7259761   FREQ      0.1    0.275    0.625
  19     rs7259761   MEAN   0.7988   0.5427   0.5602
  19     rs7259761     SD    0.314   0.1727   0.3143
  19    rs73920098   GENO      A/A      A/T      T/T
  19    rs73920098 COUNTS        1        7       32
  19    rs73920098   FREQ    0.025    0.175      0.8
  19    rs73920098   MEAN   0.7728   0.6159   0.5652
  19    rs73920098     SD        0   0.2654   0.2954
  19    rs77638824   GENO      A/A      A/G      G/G
  19    rs77638824 COUNTS        1        6       33
  19    rs77638824   FREQ    0.025     0.15    0.825
  19    rs77638824   MEAN   0.7728   0.6217   0.5657
  19    rs77638824     SD        0   0.2903   0.2908
  19    rs76774936   GENO      T/T      T/C      C/C
  19    rs76774936 COUNTS        0        8       32
  19    rs76774936   FREQ        0      0.2      0.8
  19    rs76774936   MEAN       NA   0.8489   0.5119
  19    rs76774936     SD       NA   0.3481   0.2276
  19   rs114171699   GENO      A/A      A/G      G/G
  19   rs114171699 COUNTS        1        7       32
  19   rs114171699   FREQ    0.025    0.175      0.8
  19   rs114171699   MEAN   0.2806   0.5885   0.5866
  19   rs114171699     SD        0   0.2228   0.3001
  19    rs73920099   GENO      G/G      G/C      C/C
  19    rs73920099 COUNTS        1        7       32
  19    rs73920099   FREQ    0.025    0.175      0.8
  19    rs73920099   MEAN   0.7728   0.6159   0.5652
  19    rs73920099     SD        0   0.2654   0.2954
  19    rs34831649   GENO      T/T      T/C      C/C
  19    rs34831649 COUNTS        4       11       25
  19    rs34831649   FREQ      0.1    0.275    0.625
  19    rs34831649   MEAN   0.7988   0.5427   0.5602
  19    rs34831649     SD    0.314   0.1727   0.3143
  19    rs10414882   GENO      C/C      C/T      T/T
  19    rs10414882 COUNTS        0       15       25
  19    rs10414882   FREQ        0    0.375    0.625
  19    rs10414882   MEAN       NA   0.5594   0.5912
  19    rs10414882     SD       NA   0.3041   0.2796
  19   rs537868498   GENO      A/A     A/AG    AG/AG
  19   rs537868498 COUNTS        0        6       34
  19   rs537868498   FREQ        0     0.15     0.85
  19   rs537868498   MEAN       NA   0.6135   0.5732
  19   rs537868498     SD       NA   0.3861   0.2712
  19    rs78859616   GENO      G/G      G/A      A/A
  19    rs78859616 COUNTS        0        9       31
  19    rs78859616   FREQ        0    0.225    0.775
  19    rs78859616   MEAN       NA   0.7833     0.52
  19    rs78859616     SD       NA   0.3803   0.2266
  19   rs115310383   GENO      A/A      A/G      G/G
  19   rs115310383 COUNTS        0        5       35
  19   rs115310383   FREQ        0    0.125    0.875
  19   rs115310383   MEAN       NA   0.8581   0.5394
  19   rs115310383     SD       NA   0.4466   0.2388
  19    rs79029050   GENO      T/T      T/C      C/C
  19    rs79029050 COUNTS        0        6       34
  19    rs79029050   FREQ        0     0.15     0.85
  19    rs79029050   MEAN       NA   0.6135   0.5732
  19    rs79029050     SD       NA   0.3861   0.2712
  19    rs28590395   GENO      T/T      T/C      C/C
  19    rs28590395 COUNTS        4        9       27
  19    rs28590395   FREQ      0.1    0.225    0.675
  19    rs28590395   MEAN   0.7988   0.5562   0.5544
  19    rs28590395     SD    0.314   0.1798   0.3046
  19   rs145134461   GENO      C/C      C/T      T/T
  19   rs145134461 COUNTS        1        7       32
  19   rs145134461   FREQ    0.025    0.175      0.8
  19   rs145134461   MEAN   0.7728   0.6159   0.5652
  19   rs145134461     SD        0   0.2654   0.2954
  19    rs12985605   GENO      C/C      C/T      T/T
  19    rs12985605 COUNTS        4       11       25
  19    rs12985605   FREQ      0.1    0.275    0.625
  19    rs12985605   MEAN   0.7988   0.5427   0.5602
  19    rs12985605     SD    0.314   0.1727   0.3143
  19      rs548323   GENO      C/C      C/G      G/G
  19      rs548323 COUNTS        4        9       27
  19      rs548323   FREQ      0.1    0.225    0.675
  19      rs548323   MEAN   0.7988   0.5562   0.5544
  19      rs548323     SD    0.314   0.1798   0.3046
  19    rs67416888   GENO      T/T T/TCAAAA TCAAAA/TCAAAA
  19    rs67416888 COUNTS        1        7       32
  19    rs67416888   FREQ    0.025    0.175      0.8
  19    rs67416888   MEAN   0.7728   0.6159   0.5652
  19    rs67416888     SD        0   0.2654   0.2954
  19   rs568728229   GENO      G/G      G/A      A/A
  19   rs568728229 COUNTS        1        7       32
  19   rs568728229   FREQ    0.025    0.175      0.8
  19   rs568728229   MEAN   0.7728   0.6159   0.5652
  19   rs568728229     SD        0   0.2654   0.2954
  19   rs534407911   GENO      G/G      G/A      A/A
  19   rs534407911 COUNTS        0        8       32
  19   rs534407911   FREQ        0      0.2      0.8
  19   rs534407911   MEAN       NA   0.6355   0.5652
  19   rs534407911     SD       NA   0.2519   0.2954
  19      rs626000   GENO      A/A      A/C      C/C
  19      rs626000 COUNTS        4       11       25
  19      rs626000   FREQ      0.1    0.275    0.625
  19      rs626000   MEAN   0.7988   0.5427   0.5602
  19      rs626000     SD    0.314   0.1727   0.3143
  19      rs551244   GENO      G/G      G/C      C/C
  19      rs551244 COUNTS        0       11       29
  19      rs551244   FREQ        0    0.275    0.725
  19      rs551244   MEAN       NA   0.4919   0.6124
  19      rs551244     SD       NA   0.3104    0.274
  19    rs73920100   GENO      A/A      A/G      G/G
  19    rs73920100 COUNTS        1        7       32
  19    rs73920100   FREQ    0.025    0.175      0.8
  19    rs73920100   MEAN   0.7728   0.6159   0.5652
  19    rs73920100     SD        0   0.2654   0.2954
  19      rs639251   GENO      C/C      C/T      T/T
  19      rs639251 COUNTS        0       12       28
  19      rs639251   FREQ        0      0.3      0.7
  19      rs639251   MEAN       NA   0.4909   0.6171
  19      rs639251     SD       NA    0.296   0.2778
  19    rs56061427   GENO      G/G      G/A      A/A
  19    rs56061427 COUNTS        1       15       24
  19    rs56061427   FREQ    0.025    0.375      0.6
  19    rs56061427   MEAN   0.3097    0.518   0.6288
  19    rs56061427     SD        0   0.2882   0.2821
  19    rs36071073   GENO      T/T      T/G      G/G
  19    rs36071073 COUNTS        4       11       25
  19    rs36071073   FREQ      0.1    0.275    0.625
  19    rs36071073   MEAN   0.7988   0.5427   0.5602
  19    rs36071073     SD    0.314   0.1727   0.3143
  19     rs8102722   GENO      T/T      T/C      C/C
  19     rs8102722 COUNTS        1        7       32
  19     rs8102722   FREQ    0.025    0.175      0.8
  19     rs8102722   MEAN   0.7728   0.6159   0.5652
  19     rs8102722     SD        0   0.2654   0.2954
  19    rs73920102   GENO      A/A      A/G      G/G
  19    rs73920102 COUNTS        1        7       32
  19    rs73920102   FREQ    0.025    0.175      0.8
  19    rs73920102   MEAN   0.7728   0.6159   0.5652
  19    rs73920102     SD        0   0.2654   0.2954
  19    rs73923403   GENO      C/C      C/T      T/T
  19    rs73923403 COUNTS        1        8       31
  19    rs73923403   FREQ    0.025      0.2    0.775
  19    rs73923403   MEAN   0.7728   0.5989    0.568
  19    rs73923403     SD        0   0.2504   0.2999
  19    rs12610356   GENO      G/G      G/A      A/A
  19    rs12610356 COUNTS        0       10       30
  19    rs12610356   FREQ        0     0.25     0.75
  19    rs12610356   MEAN       NA   0.5123   0.6016
  19    rs12610356     SD       NA   0.3194   0.2756
  19   rs115852443   GENO      G/G      G/A      A/A
  19   rs115852443 COUNTS        0        5       35
  19   rs115852443   FREQ        0    0.125    0.875
  19   rs115852443   MEAN       NA   0.8581   0.5394
  19   rs115852443     SD       NA   0.4466   0.2388
  19    rs73923404   GENO      T/T      T/C      C/C
  19    rs73923404 COUNTS        1        7       32
  19    rs73923404   FREQ    0.025    0.175      0.8
  19    rs73923404   MEAN   0.7728   0.6159   0.5652
  19    rs73923404     SD        0   0.2654   0.2954
  19   rs142372412   GENO    TA/TA     TA/T      T/T
  19   rs142372412 COUNTS        2       12       26
  19   rs142372412   FREQ     0.05      0.3     0.65
  19   rs142372412   MEAN   0.7131   0.6141   0.5529
  19   rs142372412     SD   0.5146   0.2006   0.3102
  19      rs525452   GENO      G/G      G/C      C/C
  19      rs525452 COUNTS        1        9       30
  19      rs525452   FREQ    0.025    0.225     0.75
  19      rs525452   MEAN   0.3084   0.6682   0.5616
  19      rs525452     SD        0   0.3717   0.2574
  19      rs628271   GENO      C/C      C/T      T/T
  19      rs628271 COUNTS        1       15       24
  19      rs628271   FREQ    0.025    0.375      0.6
  19      rs628271   MEAN   0.3084   0.6285   0.5598
  19      rs628271     SD        0   0.3536   0.2388
  19    rs73923405   GENO      C/C      C/T      T/T
  19    rs73923405 COUNTS        1        7       32
  19    rs73923405   FREQ    0.025    0.175      0.8
  19    rs73923405   MEAN   0.7728   0.5857   0.5718
  19    rs73923405     SD        0   0.2504   0.2987
  19   rs149586693   GENO      G/G      G/C      C/C
  19   rs149586693 COUNTS        0        6       34
  19   rs149586693   FREQ        0     0.15     0.85
  19   rs149586693   MEAN       NA   0.6556   0.5658
  19   rs149586693     SD       NA   0.3934   0.2678
  19   rs113774422   GENO      G/G      G/A      A/A
  19   rs113774422 COUNTS        2        6       32
  19   rs113774422   FREQ     0.05     0.15      0.8
  19   rs113774422   MEAN   0.2945   0.6352   0.5866
  19   rs113774422     SD   0.0196   0.2031   0.3001
  19      rs555836   GENO      T/T      T/C      C/C
  19      rs555836 COUNTS        7       15       18
  19      rs555836   FREQ    0.175    0.375     0.45
  19      rs555836   MEAN   0.7759   0.5963   0.4886
  19      rs555836     SD   0.2378   0.3413   0.2152
  19     rs2024163   GENO      C/C      C/T      T/T
  19     rs2024163 COUNTS        1       13       26
  19     rs2024163   FREQ    0.025    0.325     0.65
  19     rs2024163   MEAN   0.3097   0.5351   0.6117
  19     rs2024163     SD        0    0.307   0.2774
  19      rs481912   GENO      T/T      T/C      C/C
  19      rs481912 COUNTS        4       11       25
  19      rs481912   FREQ      0.1    0.275    0.625
  19      rs481912   MEAN   0.7988   0.5427   0.5602
  19      rs481912     SD    0.314   0.1727   0.3143
  19    rs55831999   GENO      C/C      C/T      T/T
  19    rs55831999 COUNTS        1        6       33
  19    rs55831999   FREQ    0.025     0.15    0.825
  19    rs55831999   MEAN   0.7728   0.5824   0.5728
  19    rs55831999     SD        0   0.2741    0.294
  19    rs28436149   GENO      G/G      G/A      A/A
  19    rs28436149 COUNTS        2        6       32
  19    rs28436149   FREQ     0.05     0.15      0.8
  19    rs28436149   MEAN   0.2945   0.6352   0.5866
  19    rs28436149     SD   0.0196   0.2031   0.3001
  19    rs58761764   GENO      A/A      A/G      G/G
  19    rs58761764 COUNTS        1        6       33
  19    rs58761764   FREQ    0.025     0.15    0.825
  19    rs58761764   MEAN   0.7728   0.5824   0.5728
  19    rs58761764     SD        0   0.2741    0.294
  19      rs671892   GENO      A/A      A/G      G/G
  19      rs671892 COUNTS        0       10       30
  19      rs671892   FREQ        0     0.25     0.75
  19      rs671892   MEAN       NA   0.5602   0.5856
  19      rs671892     SD       NA   0.3263   0.2766
  19    rs73923406   GENO      A/A      A/C      C/C
  19    rs73923406 COUNTS        1        6       33
  19    rs73923406   FREQ    0.025     0.15    0.825
  19    rs73923406   MEAN   0.7728   0.5824   0.5728
  19    rs73923406     SD        0   0.2741    0.294
  19      rs581910   GENO      T/T      T/C      C/C
  19      rs581910 COUNTS        1       15       24
  19      rs581910   FREQ    0.025    0.375      0.6
  19      rs581910   MEAN   0.7728    0.584   0.5682
  19      rs581910     SD        0   0.3022   0.2845
  19     rs7248008   GENO      T/T      T/C      C/C
  19     rs7248008 COUNTS        0       11       29
  19     rs7248008   FREQ        0    0.275    0.725
  19     rs7248008   MEAN       NA   0.5529   0.5893
  19     rs7248008     SD       NA   0.3105   0.2807
  19    rs73923408   GENO      T/T      T/C      C/C
  19    rs73923408 COUNTS        1        6       33
  19    rs73923408   FREQ    0.025     0.15    0.825
  19    rs73923408   MEAN   0.7728   0.5824   0.5728
  19    rs73923408     SD        0   0.2741    0.294
  19    rs10404724   GENO      G/G      G/A      A/A
  19    rs10404724 COUNTS        0        4       36
  19    rs10404724   FREQ        0      0.1      0.9
  19    rs10404724   MEAN       NA   0.4592   0.5926
  19    rs10404724     SD       NA   0.1229   0.2962
  19    rs76049419   GENO      G/G      G/A      A/A
  19    rs76049419 COUNTS        0       10       30
  19    rs76049419   FREQ        0     0.25     0.75
  19    rs76049419   MEAN       NA   0.7448   0.5241
  19    rs76049419     SD       NA   0.3788   0.2293
  19    rs73923409   GENO      A/A      A/G      G/G
  19    rs73923409 COUNTS        1        6       33
  19    rs73923409   FREQ    0.025     0.15    0.825
  19    rs73923409   MEAN   0.7728   0.5824   0.5728
  19    rs73923409     SD        0   0.2741    0.294
  19    rs73923410   GENO      T/T      T/C      C/C
  19    rs73923410 COUNTS        1        6       33
  19    rs73923410   FREQ    0.025     0.15    0.825
  19    rs73923410   MEAN   0.7728   0.5824   0.5728
  19    rs73923410     SD        0   0.2741    0.294
  19    rs10425737   GENO      T/T      T/A      A/A
  19    rs10425737 COUNTS        4       11       25
  19    rs10425737   FREQ      0.1    0.275    0.625
  19    rs10425737   MEAN   0.7988   0.5427   0.5602
  19    rs10425737     SD    0.314   0.1727   0.3143
  19    rs10406420   GENO      G/G      G/T      T/T
  19    rs10406420 COUNTS        4       11       25
  19    rs10406420   FREQ      0.1    0.275    0.625
  19    rs10406420   MEAN   0.7988   0.5427   0.5602
  19    rs10406420     SD    0.314   0.1727   0.3143
  19    rs10412262   GENO      T/T      T/C      C/C
  19    rs10412262 COUNTS        1       14       25
  19    rs10412262   FREQ    0.025     0.35    0.625
  19    rs10412262   MEAN   0.7728   0.5842   0.5688
  19    rs10412262     SD        0   0.3136   0.2785
  19   rs111536113   GENO      G/G      G/A      A/A
  19   rs111536113 COUNTS        0        7       33
  19   rs111536113   FREQ        0    0.175    0.825
  19   rs111536113   MEAN       NA   0.6425   0.5659
  19   rs111536113     SD       NA   0.3608   0.2719
  19    rs78060389   GENO      A/A      A/T      T/T
  19    rs78060389 COUNTS        0        7       33
  19    rs78060389   FREQ        0    0.175    0.825
  19    rs78060389   MEAN       NA   0.6425   0.5659
  19    rs78060389     SD       NA   0.3608   0.2719
  19   rs116302592   GENO      C/C      C/T      T/T
  19   rs116302592 COUNTS        1        6       33
  19   rs116302592   FREQ    0.025     0.15    0.825
  19   rs116302592   MEAN   0.7728   0.5824   0.5728
  19   rs116302592     SD        0   0.2741    0.294
  19   rs200668543   GENO      C/C    C/CAT  CAT/CAT
  19   rs200668543 COUNTS        0        4       36
  19   rs200668543   FREQ        0      0.1      0.9
  19   rs200668543   MEAN       NA    0.829   0.5515
  19   rs200668543     SD       NA   0.3687    0.267
  19    rs56023496   GENO      G/G      G/A      A/A
  19    rs56023496 COUNTS        0       13       27
  19    rs56023496   FREQ        0    0.325    0.675
  19    rs56023496   MEAN       NA   0.5797   0.5791
  19    rs56023496     SD       NA    0.362   0.2487
  19    rs56304400   GENO      G/G      G/A      A/A
  19    rs56304400 COUNTS        0       11       29
  19    rs56304400   FREQ        0    0.275    0.725
  19    rs56304400   MEAN       NA   0.5412   0.5937
  19    rs56304400     SD       NA   0.3162   0.2777
  19   rs532372618   GENO TATAC/TATAC  TATAC/T      T/T
  19   rs532372618 COUNTS        0       10       30
  19   rs532372618   FREQ        0     0.25     0.75
  19   rs532372618   MEAN       NA   0.7168   0.5334
  19   rs532372618     SD       NA   0.2375   0.2889
  19     rs4807830   GENO      T/T      T/C      C/C
  19     rs4807830 COUNTS        1       14       25
  19     rs4807830   FREQ    0.025     0.35    0.625
  19     rs4807830   MEAN   0.3097   0.5189   0.6238
  19     rs4807830     SD        0   0.3012    0.276
  19     rs4807831   GENO      T/T      T/C      C/C
  19     rs4807831 COUNTS        6       18       16
  19     rs4807831   FREQ     0.15     0.45      0.4
  19     rs4807831   MEAN   0.3667   0.5617   0.6787
  19     rs4807831     SD  0.09834   0.2877   0.2933
  19    rs80012190   GENO      G/G      G/C      C/C
  19    rs80012190 COUNTS        0        7       33
  19    rs80012190   FREQ        0    0.175    0.825
  19    rs80012190   MEAN       NA   0.6425   0.5659
  19    rs80012190     SD       NA   0.3608   0.2719
  19   rs571174580   GENO  CTT/CTT    CTT/C      C/C
  19   rs571174580 COUNTS        1       17       22
  19   rs571174580   FREQ    0.025    0.425     0.55
  19   rs571174580   MEAN   0.3173   0.4911   0.6593
  19   rs571174580     SD        0   0.2634   0.2869
  19   rs114737389   GENO      T/T      T/C      C/C
  19   rs114737389 COUNTS        0       10       30
  19   rs114737389   FREQ        0     0.25     0.75
  19   rs114737389   MEAN       NA   0.7448   0.5241
  19   rs114737389     SD       NA   0.3788   0.2293
  19   rs142520289   GENO      T/T      T/C      C/C
  19   rs142520289 COUNTS        0        8       32
  19   rs142520289   FREQ        0      0.2      0.8
  19   rs142520289   MEAN       NA   0.8489   0.5119
  19   rs142520289     SD       NA   0.3481   0.2276
  19   rs530500429   GENO    CA/CA     CA/C      C/C
  19   rs530500429 COUNTS        0       11       29
  19   rs530500429   FREQ        0    0.275    0.725
  19   rs530500429   MEAN       NA   0.5256   0.5996
  19   rs530500429     SD       NA   0.3237   0.2732
  19    rs75844401   GENO      A/A      A/G      G/G
  19    rs75844401 COUNTS        1        6       33
  19    rs75844401   FREQ    0.025     0.15    0.825
  19    rs75844401   MEAN   0.7728   0.5824   0.5728
  19    rs75844401     SD        0   0.2741    0.294
  19     rs6510864   GENO      G/G      G/A      A/A
  19     rs6510864 COUNTS        1       13       26
  19     rs6510864   FREQ    0.025    0.325     0.65
  19     rs6510864   MEAN   0.4798    0.526   0.6097
  19     rs6510864     SD        0    0.291   0.2894
  19     rs6510865   GENO      C/C      C/T      T/T
  19     rs6510865 COUNTS        1       13       26
  19     rs6510865   FREQ    0.025    0.325     0.65
  19     rs6510865   MEAN   0.3097   0.4753   0.6416
  19     rs6510865     SD        0   0.2634   0.2853
  19     rs6510866   GENO      G/G      G/A      A/A
  19     rs6510866 COUNTS        3       17       20
  19     rs6510866   FREQ    0.075    0.425      0.5
  19     rs6510866   MEAN   0.5301   0.5681   0.5961
  19     rs6510866     SD   0.2219   0.2861   0.3041
  19      rs527515   GENO      T/T      T/C      C/C
  19      rs527515 COUNTS        6       15       19
  19      rs527515   FREQ     0.15    0.375    0.475
  19      rs527515   MEAN    0.847   0.5992   0.4789
  19      rs527515     SD   0.1593   0.3388   0.2134
  19    rs75734271   GENO      C/C      C/T      T/T
  19    rs75734271 COUNTS        0        4       36
  19    rs75734271   FREQ        0      0.1      0.9
  19    rs75734271   MEAN       NA    0.429    0.596
  19    rs75734271     SD       NA  0.05954   0.2962
  19      rs552320   GENO      A/A      A/G      G/G
  19      rs552320 COUNTS        1       15       24
  19      rs552320   FREQ    0.025    0.375      0.6
  19      rs552320   MEAN   0.7728    0.584   0.5682
  19      rs552320     SD        0   0.3022   0.2845
  19     rs7259058   GENO      T/T      T/C      C/C
  19     rs7259058 COUNTS        1        6       33
  19     rs7259058   FREQ    0.025     0.15    0.825
  19     rs7259058   MEAN   0.7728   0.5824   0.5728
  19     rs7259058     SD        0   0.2741    0.294
  19   rs140982422   GENO      C/C      C/T      T/T
  19   rs140982422 COUNTS        1        6       33
  19   rs140982422   FREQ    0.025     0.15    0.825
  19   rs140982422   MEAN   0.7728   0.5824   0.5728
  19   rs140982422     SD        0   0.2741    0.294
  19    rs10407747   GENO      T/T      T/C      C/C
  19    rs10407747 COUNTS        1        7       32
  19    rs10407747   FREQ    0.025    0.175      0.8
  19    rs10407747   MEAN   0.2806   0.5885   0.5866
  19    rs10407747     SD        0   0.2228   0.3001
  19   rs115063080   GENO      T/T      T/G      G/G
  19   rs115063080 COUNTS        0        4       36
  19   rs115063080   FREQ        0      0.1      0.9
  19   rs115063080   MEAN       NA    0.429    0.596
  19   rs115063080     SD       NA  0.05954   0.2962
  19      rs434040   GENO      C/C      C/T      T/T
  19      rs434040 COUNTS        2       17       21
  19      rs434040   FREQ     0.05    0.425    0.525
  19      rs434040   MEAN   0.6263   0.5598   0.5906
  19      rs434040     SD   0.2072   0.2909   0.2976
  19   rs113822695   GENO      G/G      G/A      A/A
  19   rs113822695 COUNTS        0        4       36
  19   rs113822695   FREQ        0      0.1      0.9
  19   rs113822695   MEAN       NA    0.429    0.596
  19   rs113822695     SD       NA  0.05954   0.2962
  19    rs58052845   GENO      T/T      T/C      C/C
  19    rs58052845 COUNTS        1        6       33
  19    rs58052845   FREQ    0.025     0.15    0.825
  19    rs58052845   MEAN   0.7728   0.5824   0.5728
  19    rs58052845     SD        0   0.2741    0.294
  19   rs141573296   GENO      T/T T/TCTCCTCCTCCTC TCTCCTCCTCCTC/TCTCCTCCTCCTC
  19   rs141573296 COUNTS        0        9       31
  19   rs141573296   FREQ        0    0.225    0.775
  19   rs141573296   MEAN       NA   0.7833     0.52
  19   rs141573296     SD       NA   0.3803   0.2266
  19   rs201860571   GENO      C/C C/CCTCCTT CCTCCTT/CCTCCTT
  19   rs201860571 COUNTS        0        4       36
  19   rs201860571   FREQ        0      0.1      0.9
  19   rs201860571   MEAN       NA    0.429    0.596
  19   rs201860571     SD       NA  0.05954   0.2962
  19      rs372890   GENO      T/T      T/C      C/C
  19      rs372890 COUNTS        0        8       32
  19      rs372890   FREQ        0      0.2      0.8
  19      rs372890   MEAN       NA   0.5982   0.5745
  19      rs372890     SD       NA   0.3567   0.2716
  19     rs1270038   GENO      G/G      G/C      C/C
  19     rs1270038 COUNTS        2       17       21
  19     rs1270038   FREQ     0.05    0.425    0.525
  19     rs1270038   MEAN   0.6263   0.5598   0.5906
  19     rs1270038     SD   0.2072   0.2909   0.2976
  19    rs79786852   GENO      A/A      A/G      G/G
  19    rs79786852 COUNTS        0        5       35
  19    rs79786852   FREQ        0    0.125    0.875
  19    rs79786852   MEAN       NA   0.6342   0.5714
  19    rs79786852     SD       NA   0.2529   0.2924
  19    rs74821533   GENO      A/A      A/G      G/G
  19    rs74821533 COUNTS        1        7       32
  19    rs74821533   FREQ    0.025    0.175      0.8
  19    rs74821533   MEAN   0.2806   0.5885   0.5866
  19    rs74821533     SD        0   0.2228   0.3001
  19      rs494642   GENO      T/T      T/C      C/C
  19      rs494642 COUNTS        3       11       26
  19      rs494642   FREQ    0.075    0.275     0.65
  19      rs494642   MEAN   0.9487   0.5467   0.5504
  19      rs494642     SD   0.1147   0.1671   0.3119
  19    rs73923411   GENO      G/G      G/C      C/C
  19    rs73923411 COUNTS        1        6       33
  19    rs73923411   FREQ    0.025     0.15    0.825
  19    rs73923411   MEAN   0.7728   0.5824   0.5728
  19    rs73923411     SD        0   0.2741    0.294
  19    rs57828334   GENO      A/A      A/G      G/G
  19    rs57828334 COUNTS        0       10       30
  19    rs57828334   FREQ        0     0.25     0.75
  19    rs57828334   MEAN       NA   0.7448   0.5241
  19    rs57828334     SD       NA   0.3788   0.2293
  19      rs574567   GENO      T/T      T/C      C/C
  19      rs574567 COUNTS        0        8       32
  19      rs574567   FREQ        0      0.2      0.8
  19      rs574567   MEAN       NA   0.5982   0.5745
  19      rs574567     SD       NA   0.3567   0.2716
  19    rs67982039   GENO      G/G G/GACCCTAATCT GACCCTAATCT/GACCCTAATCT
  19    rs67982039 COUNTS        0        9       31
  19    rs67982039   FREQ        0    0.225    0.775
  19    rs67982039   MEAN       NA   0.5851   0.5776
  19    rs67982039     SD       NA    0.336   0.2755
  19    rs73923412   GENO      T/T      T/C      C/C
  19    rs73923412 COUNTS        1        6       33
  19    rs73923412   FREQ    0.025     0.15    0.825
  19    rs73923412   MEAN   0.7728   0.5824   0.5728
  19    rs73923412     SD        0   0.2741    0.294
  19     rs1638538   GENO      G/G      G/C      C/C
  19     rs1638538 COUNTS        5       15       20
  19     rs1638538   FREQ    0.125    0.375      0.5
  19     rs1638538   MEAN   0.7936   0.5667   0.5351
  19     rs1638538     SD   0.2722   0.2133   0.3225
  19   rs111653728   GENO      A/A      A/G      G/G
  19   rs111653728 COUNTS        0        6       34
  19   rs111653728   FREQ        0     0.15     0.85
  19   rs111653728   MEAN       NA   0.6556   0.5658
  19   rs111653728     SD       NA   0.3934   0.2678
  19      rs731773   GENO      C/C      C/T      T/T
  19      rs731773 COUNTS        0        5       35
  19      rs731773   FREQ        0    0.125    0.875
  19      rs731773   MEAN       NA   0.3842   0.6071
  19      rs731773     SD       NA  0.07367   0.2941
  19      rs398592   GENO      T/T      T/C      C/C
  19      rs398592 COUNTS        1        6       33
  19      rs398592   FREQ    0.025     0.15    0.825
  19      rs398592   MEAN   0.3583   0.6968   0.5646
  19      rs398592     SD        0   0.3681   0.2718
  19    rs80255471   GENO      C/C      C/G      G/G
  19    rs80255471 COUNTS        0        6       34
  19    rs80255471   FREQ        0     0.15     0.85
  19    rs80255471   MEAN       NA   0.5555   0.5835
  19    rs80255471     SD       NA   0.2752   0.2912
  19   rs563082656   GENO      T/T     T/TA    TA/TA
  19   rs563082656 COUNTS        2       13       25
  19   rs563082656   FREQ     0.05    0.325    0.625
  19   rs563082656   MEAN   0.8721   0.4647   0.6154
  19   rs563082656     SD   0.3032   0.2052   0.3034
  19    rs79314920   GENO      G/G      G/C      C/C
  19    rs79314920 COUNTS        0        4       36
  19    rs79314920   FREQ        0      0.1      0.9
  19    rs79314920   MEAN       NA   0.3603   0.6036
  19    rs79314920     SD       NA  0.05853   0.2907
  19    rs71942694   GENO      C/C   C/CGAG CGAG/CGAG
  19    rs71942694 COUNTS        0        5       35
  19    rs71942694   FREQ        0    0.125    0.875
  19    rs71942694   MEAN       NA   0.3842   0.6071
  19    rs71942694     SD       NA  0.07367   0.2941
  19    rs11880463   GENO      G/G      G/A      A/A
  19    rs11880463 COUNTS        0       10       30
  19    rs11880463   FREQ        0     0.25     0.75
  19    rs11880463   MEAN       NA   0.5092   0.6026
  19    rs11880463     SD       NA   0.2196   0.3041
  19      rs452767   GENO      T/T      T/C      C/C
  19      rs452767 COUNTS        7       25        8
  19      rs452767   FREQ    0.175    0.625      0.2
  19      rs452767   MEAN   0.6643   0.5316   0.6539
  19      rs452767     SD   0.3168   0.2491    0.366
  19     rs2302222   GENO      C/C      C/T      T/T
  19     rs2302222 COUNTS        0        5       35
  19     rs2302222   FREQ        0    0.125    0.875
  19     rs2302222   MEAN       NA   0.3842   0.6071
  19     rs2302222     SD       NA  0.07367   0.2941
  19    rs57452891   GENO      A/A      A/G      G/G
  19    rs57452891 COUNTS        0        5       35
  19    rs57452891   FREQ        0    0.125    0.875
  19    rs57452891   MEAN       NA   0.8011   0.5476
  19    rs57452891     SD       NA   0.1259   0.2888
  19    esv3643546   GENO ACACAAACACCCGCCCACACACGCCCACGCAGCCCCGTTCACGACGGCCACAGAGAGGGAGCGCGTG/ACACAAACACCCGCCCACACACGCCCACGCAGCCCCGTTCACGACGGCCACAGAGAGGGAGCGCGTG ACACAAACACCCGCCCACACACGCCCACGCAGCCCCGTTCACGACGGCCACAGAGAGGGAGCGCGTG/A      A/A
  19    esv3643546 COUNTS        0       25       15
  19    esv3643546   FREQ        0    0.625    0.375
  19    esv3643546   MEAN       NA   0.5925   0.5572
  19    esv3643546     SD       NA   0.3058   0.2571
  19      rs398462   GENO      C/C      C/T      T/T
  19      rs398462 COUNTS        3       15       22
  19      rs398462   FREQ    0.075    0.375     0.55
  19      rs398462   MEAN   0.4542   0.5837   0.5933
  19      rs398462     SD   0.1018   0.3034   0.2944
  19      rs454532   GENO      C/C      C/T      T/T
  19      rs454532 COUNTS        9       21       10
  19      rs454532   FREQ    0.225    0.525     0.25
  19      rs454532   MEAN   0.6763   0.5359   0.5829
  19      rs454532     SD   0.3489   0.2523   0.2999
  19   rs115849142   GENO      T/T      T/C      C/C
  19   rs115849142 COUNTS        0        7       33
  19   rs115849142   FREQ        0    0.175    0.825
  19   rs115849142   MEAN       NA   0.5568    0.584
  19   rs115849142     SD       NA   0.2512   0.2957
  19      rs672355   GENO      G/G      G/C      C/C
  19      rs672355 COUNTS        0        4       36
  19      rs672355   FREQ        0      0.1      0.9
  19      rs672355   MEAN       NA   0.7554   0.5597
  19      rs672355     SD       NA   0.2582    0.285
  19    rs12984893   GENO      T/T      T/C      C/C
  19    rs12984893 COUNTS        0        5       35
  19    rs12984893   FREQ        0    0.125    0.875
  19    rs12984893   MEAN       NA   0.3842   0.6071
  19    rs12984893     SD       NA  0.07367   0.2941
  19    rs12974931   GENO      A/A      A/G      G/G
  19    rs12974931 COUNTS        0        5       35
  19    rs12974931   FREQ        0    0.125    0.875
  19    rs12974931   MEAN       NA   0.3842   0.6071
  19    rs12974931     SD       NA  0.07367   0.2941
  19   rs112110212   GENO GCAAC/GCAAC  GCAAC/G      G/G
  19   rs112110212 COUNTS        0        5       35
  19   rs112110212   FREQ        0    0.125    0.875
  19   rs112110212   MEAN       NA   0.6053   0.5756
  19   rs112110212     SD       NA   0.2222    0.296
  19    rs78125990   GENO      A/A      A/C      C/C
  19    rs78125990 COUNTS        0        4       36
  19    rs78125990   FREQ        0      0.1      0.9
  19    rs78125990   MEAN       NA   0.7554   0.5597
  19    rs78125990     SD       NA   0.2582    0.285
  19    rs73923415   GENO      A/A      A/G      G/G
  19    rs73923415 COUNTS        0        4       36
  19    rs73923415   FREQ        0      0.1      0.9
  19    rs73923415   MEAN       NA   0.4993   0.5882
  19    rs73923415     SD       NA   0.1535   0.2967
  19     rs6510867   GENO      T/T      T/C      C/C
  19     rs6510867 COUNTS        1        7       32
  19     rs6510867   FREQ    0.025    0.175      0.8
  19     rs6510867   MEAN   0.3583   0.7195   0.5555
  19     rs6510867     SD        0   0.3414    0.271
  19   rs114512659   GENO      G/G      G/C      C/C
  19   rs114512659 COUNTS        0        5       35
  19   rs114512659   FREQ        0    0.125    0.875
  19   rs114512659   MEAN       NA   0.8581   0.5394
  19   rs114512659     SD       NA   0.4466   0.2388
  19     rs8103398   GENO      T/T      T/C      C/C
  19     rs8103398 COUNTS        0        5       35
  19     rs8103398   FREQ        0    0.125    0.875
  19     rs8103398   MEAN       NA   0.6997   0.5621
  19     rs8103398     SD       NA   0.2309   0.2913
  19    rs28421560   GENO      G/G      G/A      A/A
  19    rs28421560 COUNTS        3       16       21
  19    rs28421560   FREQ    0.075      0.4    0.525
  19    rs28421560   MEAN   0.4989     0.52   0.6359
  19    rs28421560     SD  0.06105    0.267   0.3131
  19     rs3795017   GENO      A/A      A/G      G/G
  19     rs3795017 COUNTS        1       11       28
  19     rs3795017   FREQ    0.025    0.275      0.7
  19     rs3795017   MEAN   0.3429   0.5221   0.6102
  19     rs3795017     SD        0    0.341   0.2652
  19     rs3795016   GENO      A/A      A/C      C/C
  19     rs3795016 COUNTS        2       16       22
  19     rs3795016   FREQ     0.05      0.4     0.55
  19     rs3795016   MEAN   0.3243   0.5598   0.6166
  19     rs3795016     SD  0.02634     0.31   0.2736
  19   rs143140157   GENO      A/A      A/G      G/G
  19   rs143140157 COUNTS        0        6       34
  19   rs143140157   FREQ        0     0.15     0.85
  19   rs143140157   MEAN       NA    0.789   0.5423
  19   rs143140157     SD       NA   0.4339   0.2418
  19      rs530942   GENO      G/G      G/A      A/A
  19      rs530942 COUNTS        0        7       33
  19      rs530942   FREQ        0    0.175    0.825
  19      rs530942   MEAN       NA   0.3826    0.621
  19      rs530942     SD       NA   0.1106   0.2947
  19   rs114090653   GENO      T/T      T/C      C/C
  19   rs114090653 COUNTS        0        4       36
  19   rs114090653   FREQ        0      0.1      0.9
  19   rs114090653   MEAN       NA   0.4376    0.595
  19   rs114090653     SD       NA   0.1458   0.2941
  19    rs78985335   GENO      A/A      A/G      G/G
  19    rs78985335 COUNTS        0        6       34
  19    rs78985335   FREQ        0     0.15     0.85
  19    rs78985335   MEAN       NA   0.5555   0.5835
  19    rs78985335     SD       NA   0.2752   0.2912
  19   rs147242114   GENO      G/G      G/A      A/A
  19   rs147242114 COUNTS        0        8       32
  19   rs147242114   FREQ        0      0.2      0.8
  19   rs147242114   MEAN       NA   0.5611   0.5838
  19   rs147242114     SD       NA   0.3263   0.2801
  19   rs115099377   GENO      T/T      T/G      G/G
  19   rs115099377 COUNTS        0        5       35
  19   rs115099377   FREQ        0    0.125    0.875
  19   rs115099377   MEAN       NA   0.8581   0.5394
  19   rs115099377     SD       NA   0.4466   0.2388
  19   rs112842748   GENO      C/C      C/T      T/T
  19   rs112842748 COUNTS        2       10       28
  19   rs112842748   FREQ     0.05     0.25      0.7
  19   rs112842748   MEAN   0.6392   0.4739   0.6126
  19   rs112842748     SD   0.1888   0.2082   0.3107
  19    rs75933578   GENO      A/A      A/G      G/G
  19    rs75933578 COUNTS        0        6       34
  19    rs75933578   FREQ        0     0.15     0.85
  19    rs75933578   MEAN       NA   0.8622   0.5293
  19    rs75933578     SD       NA   0.3996   0.2347
  19   rs111638245   GENO      A/A      A/G      G/G
  19   rs111638245 COUNTS        0        4       36
  19   rs111638245   FREQ        0      0.1      0.9
  19   rs111638245   MEAN       NA   0.7478   0.5606
  19   rs111638245     SD       NA   0.4641   0.2623
  19    rs10408217   GENO      C/C      C/A      A/A
  19    rs10408217 COUNTS        3        9       28
  19    rs10408217   FREQ    0.075    0.225      0.7
  19    rs10408217   MEAN   0.5456   0.4867   0.6126
  19    rs10408217     SD   0.2101   0.2166   0.3107
  19    rs10411237   GENO      A/A      A/G      G/G
  19    rs10411237 COUNTS       10       12       18
  19    rs10411237   FREQ     0.25      0.3     0.45
  19    rs10411237   MEAN   0.5567   0.5597   0.6048
  19    rs10411237     SD   0.2329   0.3273   0.2964
  19    rs11879954   GENO      C/C      C/T      T/T
  19    rs11879954 COUNTS       10       12       18
  19    rs11879954   FREQ     0.25      0.3     0.45
  19    rs11879954   MEAN   0.5567   0.5597   0.6048
  19    rs11879954     SD   0.2329   0.3273   0.2964
  19    rs11881902   GENO      A/A      A/G      G/G
  19    rs11881902 COUNTS       10       12       18
  19    rs11881902   FREQ     0.25      0.3     0.45
  19    rs11881902   MEAN   0.5567   0.5597   0.6048
  19    rs11881902     SD   0.2329   0.3273   0.2964
  19    rs10420456   GENO      C/C      C/T      T/T
  19    rs10420456 COUNTS        0        8       32
  19    rs10420456   FREQ        0      0.2      0.8
  19    rs10420456   MEAN       NA   0.5611   0.5838
  19    rs10420456     SD       NA   0.3263   0.2801
  19   rs145849096   GENO      A/A      A/G      G/G
  19   rs145849096 COUNTS        1        4       35
  19   rs145849096   FREQ    0.025      0.1    0.875
  19   rs145849096   MEAN   0.7728   0.5731   0.5744
  19   rs145849096     SD        0   0.2736    0.293
  19    rs10420873   GENO      A/A      A/T      T/T
  19    rs10420873 COUNTS        1        4       35
  19    rs10420873   FREQ    0.025      0.1    0.875
  19    rs10420873   MEAN   0.5057   0.3984    0.602
  19    rs10420873     SD        0   0.1424   0.2953
  19    rs10418579   GENO      A/A      A/G      G/G
  19    rs10418579 COUNTS        0        8       32
  19    rs10418579   FREQ        0      0.2      0.8
  19    rs10418579   MEAN       NA   0.5611   0.5838
  19    rs10418579     SD       NA   0.3263   0.2801
  19    rs73547541   GENO      A/A      A/G      G/G
  19    rs73547541 COUNTS        0       11       29
  19    rs73547541   FREQ        0    0.275    0.725
  19    rs73547541   MEAN       NA   0.5677   0.5837
  19    rs73547541     SD       NA   0.3328    0.272
  19    rs76045003   GENO      C/C      C/T      T/T
  19    rs76045003 COUNTS        0        6       34
  19    rs76045003   FREQ        0     0.15     0.85
  19    rs76045003   MEAN       NA   0.8622   0.5293
  19    rs76045003     SD       NA   0.3996   0.2347
  19    rs79342694   GENO      C/C      C/G      G/G
  19    rs79342694 COUNTS        0        4       36
  19    rs79342694   FREQ        0      0.1      0.9
  19    rs79342694   MEAN       NA   0.5187    0.586
  19    rs79342694     SD       NA   0.3727   0.2802
  19   rs183550614   GENO      C/C      C/T      T/T
  19   rs183550614 COUNTS        0        6       34
  19   rs183550614   FREQ        0     0.15     0.85
  19   rs183550614   MEAN       NA   0.5717   0.5806
  19   rs183550614     SD       NA   0.2732   0.2917
  19    rs10402257   GENO      T/T      T/C      C/C
  19    rs10402257 COUNTS        0        4       36
  19    rs10402257   FREQ        0      0.1      0.9
  19    rs10402257   MEAN       NA   0.5187    0.586
  19    rs10402257     SD       NA   0.3727   0.2802
  19    rs10403518   GENO      A/A      A/G      G/G
  19    rs10403518 COUNTS        1        8       31
  19    rs10403518   FREQ    0.025      0.2    0.775
  19    rs10403518   MEAN   0.3097   0.4664   0.6171
  19    rs10403518     SD        0   0.1946   0.2998
  19    rs10409633   GENO      T/T      T/A      A/A
  19    rs10409633 COUNTS        0        4       36
  19    rs10409633   FREQ        0      0.1      0.9
  19    rs10409633   MEAN       NA   0.5187    0.586
  19    rs10409633     SD       NA   0.3727   0.2802
  19      rs563793   GENO      A/A      A/G      G/G
  19      rs563793 COUNTS        1       17       22
  19      rs563793   FREQ    0.025    0.425     0.55
  19      rs563793   MEAN   0.3097   0.5495   0.6145
  19      rs563793     SD        0   0.2036   0.3383
  19      rs563771   GENO      C/C      C/T      T/T
  19      rs563771 COUNTS        9       18       13
  19      rs563771   FREQ    0.225     0.45    0.325
  19      rs563771   MEAN   0.6316   0.5561   0.5751
  19      rs563771     SD   0.3164   0.3021   0.2573
  19      rs598236   GENO      T/T      T/C      C/C
  19      rs598236 COUNTS        1        8       31
  19      rs598236   FREQ    0.025      0.2    0.775
  19      rs598236   MEAN   0.3097   0.4664   0.6171
  19      rs598236     SD        0   0.1946   0.2998
  19      rs585107   GENO      G/G      G/A      A/A
  19      rs585107 COUNTS        3       16       21
  19      rs585107   FREQ    0.075      0.4    0.525
  19      rs585107   MEAN   0.6508   0.6552   0.5112
  19      rs585107     SD   0.5409   0.3034   0.2247
  19   rs114389016   GENO      A/A      A/G      G/G
  19   rs114389016 COUNTS        0        5       35
  19   rs114389016   FREQ        0    0.125    0.875
  19   rs114389016   MEAN       NA   0.8581   0.5394
  19   rs114389016     SD       NA   0.4466   0.2388
  19   rs143193745   GENO      T/T      T/C      C/C
  19   rs143193745 COUNTS        0        6       34
  19   rs143193745   FREQ        0     0.15     0.85
  19   rs143193745   MEAN       NA   0.5717   0.5806
  19   rs143193745     SD       NA   0.2732   0.2917
  19      rs528062   GENO      T/T      T/G      G/G
  19      rs528062 COUNTS        1       17       22
  19      rs528062   FREQ    0.025    0.425     0.55
  19      rs528062   MEAN   0.3097   0.5495   0.6145
  19      rs528062     SD        0   0.2036   0.3383
  19   rs145663572   GENO      A/A      A/G      G/G
  19   rs145663572 COUNTS        0        8       32
  19   rs145663572   FREQ        0      0.2      0.8
  19   rs145663572   MEAN       NA   0.5611   0.5838
  19   rs145663572     SD       NA   0.3263   0.2801
  19      rs505401   GENO      A/A      A/T      T/T
  19      rs505401 COUNTS        1       23       16
  19      rs505401   FREQ    0.025    0.575      0.4
  19      rs505401   MEAN   0.3097   0.5838   0.5896
  19      rs505401     SD        0   0.2514   0.3382
  19   rs367991289   GENO TTAAAATAAAA/TTAAAATAAAA TTAAAATAAAA/T      T/T
  19   rs367991289 COUNTS        0       17       23
  19   rs367991289   FREQ        0    0.425    0.575
  19   rs367991289   MEAN       NA   0.6158   0.5523
  19   rs367991289     SD       NA   0.3057   0.2736
  19   rs116414903   GENO      A/A      A/G      G/G
  19   rs116414903 COUNTS        1        5       34
  19   rs116414903   FREQ    0.025    0.125     0.85
  19   rs116414903   MEAN   0.7728   0.5162   0.5829
  19   rs116414903     SD        0    0.269    0.293
  19    rs57740431   GENO      T/T      T/C      C/C
  19    rs57740431 COUNTS        0        6       34
  19    rs57740431   FREQ        0     0.15     0.85
  19    rs57740431   MEAN       NA   0.5717   0.5806
  19    rs57740431     SD       NA   0.2732   0.2917
  19      rs502646   GENO      G/G      G/T      T/T
  19      rs502646 COUNTS        3       16       21
  19      rs502646   FREQ    0.075      0.4    0.525
  19      rs502646   MEAN   0.6508   0.6552   0.5112
  19      rs502646     SD   0.5409   0.3034   0.2247
  19    rs59836278   GENO      C/C     C/CT    CT/CT
  19    rs59836278 COUNTS        0       11       29
  19    rs59836278   FREQ        0    0.275    0.725
  19    rs59836278   MEAN       NA   0.5677   0.5837
  19    rs59836278     SD       NA   0.3328    0.272
  19    rs10417339   GENO      T/T      T/G      G/G
  19    rs10417339 COUNTS        5       15       20
  19    rs10417339   FREQ    0.125    0.375      0.5
  19    rs10417339   MEAN    0.685   0.6038   0.5344
  19    rs10417339     SD   0.4608   0.3066   0.2189
  19    rs58546514   GENO      T/T      T/A      A/A
  19    rs58546514 COUNTS        0       11       29
  19    rs58546514   FREQ        0    0.275    0.725
  19    rs58546514   MEAN       NA   0.5677   0.5837
  19    rs58546514     SD       NA   0.3328    0.272
  19   rs531706842   GENO      C/C     C/CT    CT/CT
  19   rs531706842 COUNTS        9       22        9
  19   rs531706842   FREQ    0.225     0.55    0.225
  19   rs531706842   MEAN   0.4844   0.5243   0.8084
  19   rs531706842     SD   0.2039   0.2545   0.3294
  19    rs59045422   GENO      T/T      T/C      C/C
  19    rs59045422 COUNTS        0        8       32
  19    rs59045422   FREQ        0      0.2      0.8
  19    rs59045422   MEAN       NA   0.6132   0.5708
  19    rs59045422     SD       NA   0.3799   0.2639
  19   rs115371334   GENO      A/A      A/G      G/G
  19   rs115371334 COUNTS        0        6       34
  19   rs115371334   FREQ        0     0.15     0.85
  19   rs115371334   MEAN       NA   0.8622   0.5293
  19   rs115371334     SD       NA   0.3996   0.2347
  19    rs57838932   GENO      A/A      A/G      G/G
  19    rs57838932 COUNTS        2       13       25
  19    rs57838932   FREQ     0.05    0.325    0.625
  19    rs57838932   MEAN   0.7914   0.6348   0.5334
  19    rs57838932     SD   0.6831   0.3207   0.2325
  19      rs521878   GENO      T/T      T/C      C/C
  19      rs521878 COUNTS        0        5       35
  19      rs521878   FREQ        0    0.125    0.875
  19      rs521878   MEAN       NA   0.5941   0.5772
  19      rs521878     SD       NA   0.2669   0.2918
  19   rs111480618   GENO      T/T      T/C      C/C
  19   rs111480618 COUNTS        1       12       27
  19   rs111480618   FREQ    0.025      0.3    0.675
  19   rs111480618   MEAN    1.274   0.6275   0.5321
  19   rs111480618     SD        0   0.3442   0.2242
  19    rs12977353   GENO      A/A      A/G      G/G
  19    rs12977353 COUNTS        0        9       31
  19    rs12977353   FREQ        0    0.225    0.775
  19    rs12977353   MEAN       NA   0.6234   0.5665
  19    rs12977353     SD       NA   0.1916    0.309
  19      rs617748   GENO      G/G      G/A      A/A
  19      rs617748 COUNTS        0        5       35
  19      rs617748   FREQ        0    0.125    0.875
  19      rs617748   MEAN       NA   0.5941   0.5772
  19      rs617748     SD       NA   0.2669   0.2918
  19      rs645760   GENO      A/A      A/C      C/C
  19      rs645760 COUNTS        1       17       22
  19      rs645760   FREQ    0.025    0.425     0.55
  19      rs645760   MEAN   0.3097   0.5495   0.6145
  19      rs645760     SD        0   0.2036   0.3383
  19     rs8105106   GENO      A/A      A/C      C/C
  19     rs8105106 COUNTS       10       14       16
  19     rs8105106   FREQ     0.25     0.35      0.4
  19     rs8105106   MEAN   0.5567   0.5505   0.6185
  19     rs8105106     SD   0.2329   0.3049   0.3102
  19     rs1865028   GENO      T/T      T/C      C/C
  19     rs1865028 COUNTS        1       17       22
  19     rs1865028   FREQ    0.025    0.425     0.55
  19     rs1865028   MEAN   0.3097   0.5495   0.6145
  19     rs1865028     SD        0   0.2036   0.3383
  19    rs73547555   GENO      T/T      T/G      G/G
  19    rs73547555 COUNTS        0        8       32
  19    rs73547555   FREQ        0      0.2      0.8
  19    rs73547555   MEAN       NA   0.6132   0.5708
  19    rs73547555     SD       NA   0.3799   0.2639
  19   rs114102851   GENO      G/G      G/C      C/C
  19   rs114102851 COUNTS        0        8       32
  19   rs114102851   FREQ        0      0.2      0.8
  19   rs114102851   MEAN       NA   0.5611   0.5838
  19   rs114102851     SD       NA   0.3263   0.2801
  19    rs78807434   GENO      A/A      A/G      G/G
  19    rs78807434 COUNTS       10       14       16
  19    rs78807434   FREQ     0.25     0.35      0.4
  19    rs78807434   MEAN   0.5567   0.5505   0.6185
  19    rs78807434     SD   0.2329   0.3049   0.3102
  19      rs608145   GENO      A/A      A/G      G/G
  19      rs608145 COUNTS        1       17       22
  19      rs608145   FREQ    0.025    0.425     0.55
  19      rs608145   MEAN   0.3097   0.5495   0.6145
  19      rs608145     SD        0   0.2036   0.3383
  19   rs145090757   GENO      A/A      A/G      G/G
  19   rs145090757 COUNTS        0        8       32
  19   rs145090757   FREQ        0      0.2      0.8
  19   rs145090757   MEAN       NA   0.5611   0.5838
  19   rs145090757     SD       NA   0.3263   0.2801
  19      rs609898   GENO      G/G      G/A      A/A
  19      rs609898 COUNTS        0       11       29
  19      rs609898   FREQ        0    0.275    0.725
  19      rs609898   MEAN       NA   0.7403   0.5182
  19      rs609898     SD       NA   0.3577   0.2321
  19      rs510664   GENO      A/A      A/G      G/G
  19      rs510664 COUNTS        0        5       35
  19      rs510664   FREQ        0    0.125    0.875
  19      rs510664   MEAN       NA   0.5941   0.5772
  19      rs510664     SD       NA   0.2669   0.2918
  19     rs6510869   GENO      C/C      C/T      T/T
  19     rs6510869 COUNTS        2       23       15
  19     rs6510869   FREQ     0.05    0.575    0.375
  19     rs6510869   MEAN   0.8818   0.5982     0.51
  19     rs6510869     SD   0.5552   0.3076   0.1943
  19   rs111635621   GENO      A/A      A/C      C/C
  19   rs111635621 COUNTS        1        8       31
  19   rs111635621   FREQ    0.025      0.2    0.775
  19   rs111635621   MEAN   0.2591   0.7379   0.5487
  19   rs111635621     SD        0   0.3223   0.2659
  19      rs476596   GENO      A/A      A/G      G/G
  19      rs476596 COUNTS        2       15       23
  19      rs476596   FREQ     0.05    0.375    0.575
  19      rs476596   MEAN   0.8221   0.6507   0.5116
  19      rs476596     SD   0.6397   0.3222   0.2152
  19    rs73547557   GENO      A/A      A/G      G/G
  19    rs73547557 COUNTS        0        8       32
  19    rs73547557   FREQ        0      0.2      0.8
  19    rs73547557   MEAN       NA   0.6132   0.5708
  19    rs73547557     SD       NA   0.3799   0.2639
  19    rs73547558   GENO      T/T      T/C      C/C
  19    rs73547558 COUNTS        0        8       32
  19    rs73547558   FREQ        0      0.2      0.8
  19    rs73547558   MEAN       NA   0.6132   0.5708
  19    rs73547558     SD       NA   0.3799   0.2639
  19   rs116834145   GENO      A/A      A/G      G/G
  19   rs116834145 COUNTS        0        6       34
  19   rs116834145   FREQ        0     0.15     0.85
  19   rs116834145   MEAN       NA   0.8622   0.5293
  19   rs116834145     SD       NA   0.3996   0.2347
  19    rs80190249   GENO      A/A      A/G      G/G
  19    rs80190249 COUNTS        0        6       34
  19    rs80190249   FREQ        0     0.15     0.85
  19    rs80190249   MEAN       NA   0.8622   0.5293
  19    rs80190249     SD       NA   0.3996   0.2347
  19    rs12974192   GENO      A/A      A/G      G/G
  19    rs12974192 COUNTS        0       10       30
  19    rs12974192   FREQ        0     0.25     0.75
  19    rs12974192   MEAN       NA   0.6467   0.5568
  19    rs12974192     SD       NA    0.195   0.3095
  19    rs61460442   GENO      G/G      G/A      A/A
  19    rs61460442 COUNTS        2       27       11
  19    rs61460442   FREQ     0.05    0.675    0.275
  19    rs61460442   MEAN   0.4101   0.6356   0.4718
  19    rs61460442     SD   0.2136   0.3113   0.1861
  19   rs141504032   GENO  GAT/GAT    GAT/G      G/G
  19   rs141504032 COUNTS        1       10       29
  19   rs141504032   FREQ    0.025     0.25    0.725
  19   rs141504032   MEAN   0.5811   0.5177   0.6005
  19   rs141504032     SD        0   0.1951   0.3155
  19   rs114550549   GENO      T/T      T/C      C/C
  19   rs114550549 COUNTS        1        3       36
  19   rs114550549   FREQ    0.025    0.075      0.9
  19   rs114550549   MEAN   0.5057   0.4148    0.595
  19   rs114550549     SD        0   0.1697   0.2941
  19      rs527555   GENO      C/C      C/G      G/G
  19      rs527555 COUNTS        2       16       22
  19      rs527555   FREQ     0.05      0.4     0.55
  19      rs527555   MEAN   0.5828   0.5304   0.6145
  19      rs527555     SD   0.3862   0.1938   0.3383
  19    rs58905799   GENO      A/A      A/T      T/T
  19    rs58905799 COUNTS        0        4       36
  19    rs58905799   FREQ        0      0.1      0.9
  19    rs58905799   MEAN       NA   0.5187    0.586
  19    rs58905799     SD       NA   0.3727   0.2802
  19   rs116208371   GENO      T/T      T/G      G/G
  19   rs116208371 COUNTS        1        5       34
  19   rs116208371   FREQ    0.025    0.125     0.85
  19   rs116208371   MEAN   0.7728   0.5162   0.5829
  19   rs116208371     SD        0    0.269    0.293
  19    rs78378620   GENO      T/T      T/C      C/C
  19    rs78378620 COUNTS        0        6       34
  19    rs78378620   FREQ        0     0.15     0.85
  19    rs78378620   MEAN       NA   0.5555   0.5835
  19    rs78378620     SD       NA   0.2752   0.2912
  19      rs679368   GENO      A/A      A/G      G/G
  19      rs679368 COUNTS        0        4       36
  19      rs679368   FREQ        0      0.1      0.9
  19      rs679368   MEAN       NA   0.5286   0.5849
  19      rs679368     SD       NA   0.2577   0.2913
  19    rs73923421   GENO      A/A      A/G      G/G
  19    rs73923421 COUNTS        1        9       30
  19    rs73923421   FREQ    0.025    0.225     0.75
  19    rs73923421   MEAN   0.7728   0.4849   0.6011
  19    rs73923421     SD        0   0.2054   0.3058
  19      rs493615   GENO      T/T      T/C      C/C
  19      rs493615 COUNTS        2       16       22
  19      rs493615   FREQ     0.05      0.4     0.55
  19      rs493615   MEAN   0.5828   0.5304   0.6145
  19      rs493615     SD   0.3862   0.1938   0.3383
  19   rs114420633   GENO      T/T      T/G      G/G
  19   rs114420633 COUNTS        1        5       34
  19   rs114420633   FREQ    0.025    0.125     0.85
  19   rs114420633   MEAN   0.7728   0.5162   0.5829
  19   rs114420633     SD        0    0.269    0.293
  19   rs116518628   GENO      T/T      T/C      C/C
  19   rs116518628 COUNTS        0        6       34
  19   rs116518628   FREQ        0     0.15     0.85
  19   rs116518628   MEAN       NA   0.5555   0.5835
  19   rs116518628     SD       NA   0.2752   0.2912
  19      rs577139   GENO      A/A      A/C      C/C
  19      rs577139 COUNTS        0        4       36
  19      rs577139   FREQ        0      0.1      0.9
  19      rs577139   MEAN       NA   0.5286   0.5849
  19      rs577139     SD       NA   0.2577   0.2913
  19      rs576366   GENO      C/C      C/T      T/T
  19      rs576366 COUNTS        0       10       30
  19      rs576366   FREQ        0     0.25     0.75
  19      rs576366   MEAN       NA   0.7288   0.5294
  19      rs576366     SD       NA   0.3748   0.2362
  19      rs549785   GENO      A/A      A/G      G/G
  19      rs549785 COUNTS        2        7       31
  19      rs549785   FREQ     0.05    0.175    0.775
  19      rs549785   MEAN   0.5828   0.4108   0.6171
  19      rs549785     SD   0.3862   0.1237   0.2998
  19   rs114313600   GENO      A/A      A/G      G/G
  19   rs114313600 COUNTS        0        5       35
  19   rs114313600   FREQ        0    0.125    0.875
  19   rs114313600   MEAN       NA   0.8581   0.5394
  19   rs114313600     SD       NA   0.4466   0.2388
  19    rs16993334   GENO      T/T      T/C      C/C
  19    rs16993334 COUNTS        0        6       34
  19    rs16993334   FREQ        0     0.15     0.85
  19    rs16993334   MEAN       NA   0.5555   0.5835
  19    rs16993334     SD       NA   0.2752   0.2912
  19   rs146517552   GENO      A/A      A/G      G/G
  19   rs146517552 COUNTS        0        5       35
  19   rs146517552   FREQ        0    0.125    0.875
  19   rs146517552   MEAN       NA   0.6342   0.5714
  19   rs146517552     SD       NA   0.2529   0.2924
  19    rs73547564   GENO      G/G      G/A      A/A
  19    rs73547564 COUNTS        6       18       16
  19    rs73547564   FREQ     0.15     0.45      0.4
  19    rs73547564   MEAN   0.7192   0.5264   0.5863
  19    rs73547564     SD   0.2301   0.3043   0.2798
  19    rs10423666   GENO      A/A      A/G      G/G
  19    rs10423666 COUNTS        3       18       19
  19    rs10423666   FREQ    0.075     0.45    0.475
  19    rs10423666   MEAN    0.693   0.4875   0.6483
  19    rs10423666     SD   0.3331   0.1602   0.3529
  19    rs10423680   GENO      A/A      A/G      G/G
  19    rs10423680 COUNTS        6       18       16
  19    rs10423680   FREQ     0.15     0.45      0.4
  19    rs10423680   MEAN   0.7192   0.5264   0.5863
  19    rs10423680     SD   0.2301   0.3043   0.2798
  19    rs56788109   GENO      T/T     T/TA    TA/TA
  19    rs56788109 COUNTS        0        6       34
  19    rs56788109   FREQ        0     0.15     0.85
  19    rs56788109   MEAN       NA   0.5717   0.5806
  19    rs56788109     SD       NA   0.2732   0.2917
  19    rs11878522   GENO      T/T      T/C      C/C
  19    rs11878522 COUNTS        1        3       36
  19    rs11878522   FREQ    0.025    0.075      0.9
  19    rs11878522   MEAN   0.5057   0.4148    0.595
  19    rs11878522     SD        0   0.1697   0.2941
  19   rs115045092   GENO      A/A      A/G      G/G
  19   rs115045092 COUNTS        0        6       34
  19   rs115045092   FREQ        0     0.15     0.85
  19   rs115045092   MEAN       NA   0.5555   0.5835
  19   rs115045092     SD       NA   0.2752   0.2912
  19    rs77665129   GENO      A/A      A/G      G/G
  19    rs77665129 COUNTS        0        6       34
  19    rs77665129   FREQ        0     0.15     0.85
  19    rs77665129   MEAN       NA   0.8622   0.5293
  19    rs77665129     SD       NA   0.3996   0.2347
  19    rs76050221   GENO      T/T      T/C      C/C
  19    rs76050221 COUNTS        1        3       36
  19    rs76050221   FREQ    0.025    0.075      0.9
  19    rs76050221   MEAN   0.5057   0.4148    0.595
  19    rs76050221     SD        0   0.1697   0.2941
  19    rs79443459   GENO      C/C      C/T      T/T
  19    rs79443459 COUNTS        0       10       30
  19    rs79443459   FREQ        0     0.25     0.75
  19    rs79443459   MEAN       NA   0.7288   0.5294
  19    rs79443459     SD       NA   0.3748   0.2362
  19    rs79101058   GENO      A/A      A/G      G/G
  19    rs79101058 COUNTS        0       10       30
  19    rs79101058   FREQ        0     0.25     0.75
  19    rs79101058   MEAN       NA   0.7288   0.5294
  19    rs79101058     SD       NA   0.3748   0.2362
  19    rs58259461   GENO      G/G      G/C      C/C
  19    rs58259461 COUNTS        2        9       29
  19    rs58259461   FREQ     0.05    0.225    0.725
  19    rs58259461   MEAN   0.5306   0.5987   0.5766
  19    rs58259461     SD   0.3424   0.3555   0.2702
  19    rs57165886   GENO      A/A      A/G      G/G
  19    rs57165886 COUNTS        0        8       32
  19    rs57165886   FREQ        0      0.2      0.8
  19    rs57165886   MEAN       NA   0.6132   0.5708
  19    rs57165886     SD       NA   0.3799   0.2639
  19    rs78613466   GENO      A/A      A/G      G/G
  19    rs78613466 COUNTS        0       10       30
  19    rs78613466   FREQ        0     0.25     0.75
  19    rs78613466   MEAN       NA   0.7288   0.5294
  19    rs78613466     SD       NA   0.3748   0.2362
  19    rs77614605   GENO      T/T      T/A      A/A
  19    rs77614605 COUNTS        0        6       34
  19    rs77614605   FREQ        0     0.15     0.85
  19    rs77614605   MEAN       NA   0.5717   0.5806
  19    rs77614605     SD       NA   0.2732   0.2917
  19     rs7254081   GENO      C/C      C/A      A/A
  19     rs7254081 COUNTS        2        7       31
  19     rs7254081   FREQ     0.05    0.175    0.775
  19     rs7254081   MEAN   0.5828   0.4108   0.6171
  19     rs7254081     SD   0.3862   0.1237   0.2998
  19    rs57628698   GENO      G/G      G/A      A/A
  19    rs57628698 COUNTS        6       18       16
  19    rs57628698   FREQ     0.15     0.45      0.4
  19    rs57628698   MEAN   0.7192   0.5264   0.5863
  19    rs57628698     SD   0.2301   0.3043   0.2798
  19    rs80210175   GENO      A/A      A/G      G/G
  19    rs80210175 COUNTS        0        4       36
  19    rs80210175   FREQ        0      0.1      0.9
  19    rs80210175   MEAN       NA   0.5286   0.5849
  19    rs80210175     SD       NA   0.2577   0.2913
  19    rs73555668   GENO      C/C      C/T      T/T
  19    rs73555668 COUNTS        2        9       29
  19    rs73555668   FREQ     0.05    0.225    0.725
  19    rs73555668   MEAN   0.5306   0.5987   0.5766
  19    rs73555668     SD   0.3424   0.3555   0.2702
  19    rs73555670   GENO      G/G      G/A      A/A
  19    rs73555670 COUNTS        6       18       16
  19    rs73555670   FREQ     0.15     0.45      0.4
  19    rs73555670   MEAN   0.7192   0.5264   0.5863
  19    rs73555670     SD   0.2301   0.3043   0.2798
  19   rs138358430   GENO      T/T      T/C      C/C
  19   rs138358430 COUNTS        0        4       36
  19   rs138358430   FREQ        0      0.1      0.9
  19   rs138358430   MEAN       NA   0.5286   0.5849
  19   rs138358430     SD       NA   0.2577   0.2913
  19   rs151173567   GENO    CA/CA     CA/C      C/C
  19   rs151173567 COUNTS        0        5       35
  19   rs151173567   FREQ        0    0.125    0.875
  19   rs151173567   MEAN       NA   0.7461   0.5554
  19   rs151173567     SD       NA   0.1531   0.2935
  19    rs73555671   GENO      T/T      T/C      C/C
  19    rs73555671 COUNTS        0        8       32
  19    rs73555671   FREQ        0      0.2      0.8
  19    rs73555671   MEAN       NA   0.6132   0.5708
  19    rs73555671     SD       NA   0.3799   0.2639
  19   rs115621513   GENO      A/A      A/C      C/C
  19   rs115621513 COUNTS        0        4       36
  19   rs115621513   FREQ        0      0.1      0.9
  19   rs115621513   MEAN       NA   0.6786   0.5682
  19   rs115621513     SD       NA   0.2687   0.2889
  19    rs75807193   GENO      C/C      C/T      T/T
  19    rs75807193 COUNTS        7       14       19
  19    rs75807193   FREQ    0.175     0.35    0.475
  19    rs75807193   MEAN   0.6753   0.5167     0.59
  19    rs75807193     SD   0.2874   0.3141   0.2668
  19    rs10401913   GENO      T/T      T/C      C/C
  19    rs10401913 COUNTS        1        3       36
  19    rs10401913   FREQ    0.025    0.075      0.9
  19    rs10401913   MEAN   0.5057   0.4148    0.595
  19    rs10401913     SD        0   0.1697   0.2941
  19    rs73555674   GENO      A/A      A/G      G/G
  19    rs73555674 COUNTS        2        9       29
  19    rs73555674   FREQ     0.05    0.225    0.725
  19    rs73555674   MEAN   0.5306   0.5987   0.5766
  19    rs73555674     SD   0.3424   0.3555   0.2702
  19    rs10402138   GENO      G/G      G/A      A/A
  19    rs10402138 COUNTS        6       18       16
  19    rs10402138   FREQ     0.15     0.45      0.4
  19    rs10402138   MEAN   0.7192   0.5264   0.5863
  19    rs10402138     SD   0.2301   0.3043   0.2798
  19   rs145232671   GENO TTTA/TTTA   TTTA/T      T/T
  19   rs145232671 COUNTS        0        5       35
  19   rs145232671   FREQ        0    0.125    0.875
  19   rs145232671   MEAN       NA   0.8581   0.5394
  19   rs145232671     SD       NA   0.4466   0.2388
  19   rs116689230   GENO      T/T      T/C      C/C
  19   rs116689230 COUNTS        1        3       36
  19   rs116689230   FREQ    0.025    0.075      0.9
  19   rs116689230   MEAN   0.5057   0.4148    0.595
  19   rs116689230     SD        0   0.1697   0.2941
  19    rs13343964   GENO      T/T      T/C      C/C
  19    rs13343964 COUNTS        0        4       36
  19    rs13343964   FREQ        0      0.1      0.9
  19    rs13343964   MEAN       NA   0.5187    0.586
  19    rs13343964     SD       NA   0.3727   0.2802
  19   rs147254722   GENO      A/A      A/G      G/G
  19   rs147254722 COUNTS        0        4       36
  19   rs147254722   FREQ        0      0.1      0.9
  19   rs147254722   MEAN       NA   0.6786   0.5682
  19   rs147254722     SD       NA   0.2687   0.2889
  19      rs669638   GENO      A/A      A/C      C/C
  19      rs669638 COUNTS        0        4       36
  19      rs669638   FREQ        0      0.1      0.9
  19      rs669638   MEAN       NA   0.5286   0.5849
  19      rs669638     SD       NA   0.2577   0.2913
  19    rs75366109   GENO      C/C      C/G      G/G
  19    rs75366109 COUNTS        0        6       34
  19    rs75366109   FREQ        0     0.15     0.85
  19    rs75366109   MEAN       NA   0.8622   0.5293
  19    rs75366109     SD       NA   0.3996   0.2347
  19    rs16993340   GENO      A/A      A/T      T/T
  19    rs16993340 COUNTS        0        6       34
  19    rs16993340   FREQ        0     0.15     0.85
  19    rs16993340   MEAN       NA   0.5555   0.5835
  19    rs16993340     SD       NA   0.2752   0.2912
  19   rs113958185   GENO      C/C      C/A      A/A
  19   rs113958185 COUNTS        0        6       34
  19   rs113958185   FREQ        0     0.15     0.85
  19   rs113958185   MEAN       NA   0.8622   0.5293
  19   rs113958185     SD       NA   0.3996   0.2347
  19   rs113441103   GENO      A/A      A/G      G/G
  19   rs113441103 COUNTS        0        6       34
  19   rs113441103   FREQ        0     0.15     0.85
  19   rs113441103   MEAN       NA   0.8622   0.5293
  19   rs113441103     SD       NA   0.3996   0.2347
  19    rs10411646   GENO      A/A      A/T      T/T
  19    rs10411646 COUNTS        1        3       36
  19    rs10411646   FREQ    0.025    0.075      0.9
  19    rs10411646   MEAN   0.5057   0.4148    0.595
  19    rs10411646     SD        0   0.1697   0.2941
  19    rs13345465   GENO      G/G      G/T      T/T
  19    rs13345465 COUNTS        4       17       19
  19    rs13345465   FREQ      0.1    0.425    0.475
  19    rs13345465   MEAN   0.6305   0.4901   0.6483
  19    rs13345465     SD   0.2993   0.1648   0.3529
  19    rs13345582   GENO      T/T      T/C      C/C
  19    rs13345582 COUNTS        1       14       25
  19    rs13345582   FREQ    0.025     0.35    0.625
  19    rs13345582   MEAN   0.9599   0.5303   0.5915
  19    rs13345582     SD        0   0.2706    0.292
  19    rs16993344   GENO      A/A      A/G      G/G
  19    rs16993344 COUNTS        1        8       31
  19    rs16993344   FREQ    0.025      0.2    0.775
  19    rs16993344   MEAN   0.3084   0.7924    0.533
  19    rs16993344     SD        0   0.3539    0.245
  19      rs577554   GENO      G/G      G/T      T/T
  19      rs577554 COUNTS        2       24       14
  19      rs577554   FREQ     0.05      0.6     0.35
  19      rs577554   MEAN   0.3765   0.5784   0.6098
  19      rs577554     SD  0.09439   0.3212   0.2327
  19    rs16993348   GENO      G/G      G/A      A/A
  19    rs16993348 COUNTS        1        8       31
  19    rs16993348   FREQ    0.025      0.2    0.775
  19    rs16993348   MEAN   0.2591   0.7379   0.5487
  19    rs16993348     SD        0   0.3223   0.2659
  19    rs79130990   GENO      G/G      G/A      A/A
  19    rs79130990 COUNTS        2        9       29
  19    rs79130990   FREQ     0.05    0.225    0.725
  19    rs79130990   MEAN   0.5306   0.5987   0.5766
  19    rs79130990     SD   0.3424   0.3555   0.2702
  19    rs76820960   GENO      C/C      C/T      T/T
  19    rs76820960 COUNTS        0        4       36
  19    rs76820960   FREQ        0      0.1      0.9
  19    rs76820960   MEAN       NA   0.5286   0.5849
  19    rs76820960     SD       NA   0.2577   0.2913
  19    rs28877689   GENO      G/G      G/A      A/A
  19    rs28877689 COUNTS        0        4       36
  19    rs28877689   FREQ        0      0.1      0.9
  19    rs28877689   MEAN       NA   0.5187    0.586
  19    rs28877689     SD       NA   0.3727   0.2802
  19    rs10425716   GENO      A/A      A/G      G/G
  19    rs10425716 COUNTS        0        4       36
  19    rs10425716   FREQ        0      0.1      0.9
  19    rs10425716   MEAN       NA   0.5187    0.586
  19    rs10425716     SD       NA   0.3727   0.2802
  19    rs10407834   GENO      A/A      A/T      T/T
  19    rs10407834 COUNTS       10       13       17
  19    rs10407834   FREQ     0.25    0.325    0.425
  19    rs10407834   MEAN   0.5872   0.5538   0.5941
  19    rs10407834     SD   0.2794   0.3151   0.2821
  19   rs113735104   GENO      C/C      C/T      T/T
  19   rs113735104 COUNTS        0        4       36
  19   rs113735104   FREQ        0      0.1      0.9
  19   rs113735104   MEAN       NA   0.4457   0.5941
  19   rs113735104     SD       NA   0.1114   0.2959
  19    rs78494775   GENO      T/T      T/A      A/A
  19    rs78494775 COUNTS        0        6       34
  19    rs78494775   FREQ        0     0.15     0.85
  19    rs78494775   MEAN       NA   0.8622   0.5293
  19    rs78494775     SD       NA   0.3996   0.2347
  19    rs73923425   GENO      A/A      A/G      G/G
  19    rs73923425 COUNTS        0        4       36
  19    rs73923425   FREQ        0      0.1      0.9
  19    rs73923425   MEAN       NA   0.4457   0.5941
  19    rs73923425     SD       NA   0.1114   0.2959
  19    rs73541908   GENO      C/C      C/G      G/G
  19    rs73541908 COUNTS        0        8       32
  19    rs73541908   FREQ        0      0.2      0.8
  19    rs73541908   MEAN       NA   0.6132   0.5708
  19    rs73541908     SD       NA   0.3799   0.2639
  19    rs78612848   GENO      A/A      A/G      G/G
  19    rs78612848 COUNTS        0        6       34
  19    rs78612848   FREQ        0     0.15     0.85
  19    rs78612848   MEAN       NA   0.8622   0.5293
  19    rs78612848     SD       NA   0.3996   0.2347
  19    rs11879056   GENO      T/T      T/C      C/C
  19    rs11879056 COUNTS        4       15       21
  19    rs11879056   FREQ      0.1    0.375    0.525
  19    rs11879056   MEAN   0.5261   0.5542   0.6073
  19    rs11879056     SD   0.3038   0.2518   0.3146
  19    rs35078478   GENO      T/T      T/C      C/C
  19    rs35078478 COUNTS        2        9       29
  19    rs35078478   FREQ     0.05    0.225    0.725
  19    rs35078478   MEAN   0.5306   0.5987   0.5766
  19    rs35078478     SD   0.3424   0.3555   0.2702
  19   rs113314908   GENO      T/T      T/C      C/C
  19   rs113314908 COUNTS        0        6       34
  19   rs113314908   FREQ        0     0.15     0.85
  19   rs113314908   MEAN       NA   0.8622   0.5293
  19   rs113314908     SD       NA   0.3996   0.2347
  19     rs8103560   GENO      T/T      T/C      C/C
  19     rs8103560 COUNTS        1        8       31
  19     rs8103560   FREQ    0.025      0.2    0.775
  19     rs8103560   MEAN   0.3097   0.4664   0.6171
  19     rs8103560     SD        0   0.1946   0.2998
  19      rs604710   GENO      A/A      A/G      G/G
  19      rs604710 COUNTS        5       13       22
  19      rs604710   FREQ    0.125    0.325     0.55
  19      rs604710   MEAN   0.6278   0.6554   0.5232
  19      rs604710     SD   0.4057    0.333   0.2221
  19    rs10417019   GENO      C/C      C/T      T/T
  19    rs10417019 COUNTS        1        3       36
  19    rs10417019   FREQ    0.025    0.075      0.9
  19    rs10417019   MEAN   0.5057   0.4148    0.595
  19    rs10417019     SD        0   0.1697   0.2941
  19     rs6510871   GENO      T/T      T/C      C/C
  19     rs6510871 COUNTS        3       13       24
  19     rs6510871   FREQ    0.075    0.325      0.6
  19     rs6510871   MEAN   0.7786   0.6164   0.5343
  19     rs6510871     SD    0.493   0.3302   0.2285
  19      rs532145   GENO      C/C      C/G      G/G
  19      rs532145 COUNTS        0        4       36
  19      rs532145   FREQ        0      0.1      0.9
  19      rs532145   MEAN       NA   0.5286   0.5849
  19      rs532145     SD       NA   0.2577   0.2913
  19    rs78698956   GENO      T/T      T/C      C/C
  19    rs78698956 COUNTS        7        9       24
  19    rs78698956   FREQ    0.175    0.225      0.6
  19    rs78698956   MEAN   0.4677   0.7095    0.563
  19    rs78698956     SD   0.1929   0.3428   0.2775
  19    rs11363444   GENO    CT/CT     CT/C      C/C
  19    rs11363444 COUNTS        9       20       11
  19    rs11363444   FREQ    0.225      0.5    0.275
  19    rs11363444   MEAN   0.5159    0.566   0.6553
  19    rs11363444     SD    0.224   0.2587   0.3748
  19     rs2288846   GENO      T/T      T/C      C/C
  19     rs2288846 COUNTS        0       10       30
  19     rs2288846   FREQ        0     0.25     0.75
  19     rs2288846   MEAN       NA   0.6467   0.5568
  19     rs2288846     SD       NA    0.195   0.3095
  19   rs115824332   GENO      G/G      G/T      T/T
  19   rs115824332 COUNTS        1        3       36
  19   rs115824332   FREQ    0.025    0.075      0.9
  19   rs115824332   MEAN   0.5057   0.4148    0.595
  19   rs115824332     SD        0   0.1697   0.2941
  19     rs3838916   GENO      T/T      T/G      G/G
  19     rs3838916 COUNTS        2       16       22
  19     rs3838916   FREQ     0.05      0.4     0.55
  19     rs3838916   MEAN   0.5828   0.5304   0.6145
  19     rs3838916     SD   0.3862   0.1938   0.3383
  19      rs694758   GENO      G/G      G/T      T/T
  19      rs694758 COUNTS        0        4       36
  19      rs694758   FREQ        0      0.1      0.9
  19      rs694758   MEAN       NA   0.5286   0.5849
  19      rs694758     SD       NA   0.2577   0.2913
  19    rs73541921   GENO      T/T      T/C      C/C
  19    rs73541921 COUNTS        0        8       32
  19    rs73541921   FREQ        0      0.2      0.8
  19    rs73541921   MEAN       NA   0.6132   0.5708
  19    rs73541921     SD       NA   0.3799   0.2639
  19      rs640913   GENO      C/C      C/G      G/G
  19      rs640913 COUNTS        2       16       22
  19      rs640913   FREQ     0.05      0.4     0.55
  19      rs640913   MEAN   0.5828   0.5304   0.6145
  19      rs640913     SD   0.3862   0.1938   0.3383
  19   rs115120742   GENO      T/T      T/C      C/C
  19   rs115120742 COUNTS        0        8       32
  19   rs115120742   FREQ        0      0.2      0.8
  19   rs115120742   MEAN       NA    0.532   0.5911
  19   rs115120742     SD       NA   0.2429   0.2976
  19    rs10424464   GENO      C/C      C/G      G/G
  19    rs10424464 COUNTS        1        3       36
  19    rs10424464   FREQ    0.025    0.075      0.9
  19    rs10424464   MEAN   0.5057   0.4148    0.595
  19    rs10424464     SD        0   0.1697   0.2941
  19    rs16989868   GENO      T/T      T/C      C/C
  19    rs16989868 COUNTS        1       12       27
  19    rs16989868   FREQ    0.025      0.3    0.675
  19    rs16989868   MEAN   0.4502   0.5744   0.5862
  19    rs16989868     SD        0   0.2967   0.2905
  19    rs73541925   GENO      T/T      T/C      C/C
  19    rs73541925 COUNTS        2        9       29
  19    rs73541925   FREQ     0.05    0.225    0.725
  19    rs73541925   MEAN   0.5306   0.5987   0.5766
  19    rs73541925     SD   0.3424   0.3555   0.2702
  19    rs77619851   GENO      A/A      A/T      T/T
  19    rs77619851 COUNTS        0        6       34
  19    rs77619851   FREQ        0     0.15     0.85
  19    rs77619851   MEAN       NA   0.8622   0.5293
  19    rs77619851     SD       NA   0.3996   0.2347
  19    rs61731072   GENO      T/T      T/C      C/C
  19    rs61731072 COUNTS        1        3       36
  19    rs61731072   FREQ    0.025    0.075      0.9
  19    rs61731072   MEAN   0.5057   0.4148    0.595
  19    rs61731072     SD        0   0.1697   0.2941
  19    rs35193540   GENO      T/T      T/A      A/A
  19    rs35193540 COUNTS        1        3       36
  19    rs35193540   FREQ    0.025    0.075      0.9
  19    rs35193540   MEAN   0.5057   0.4148    0.595
  19    rs35193540     SD        0   0.1697   0.2941
  19   rs113791110   GENO      T/T      T/C      C/C
  19   rs113791110 COUNTS        0        6       34
  19   rs113791110   FREQ        0     0.15     0.85
  19   rs113791110   MEAN       NA   0.8622   0.5293
  19   rs113791110     SD       NA   0.3996   0.2347
  19    rs11666695   GENO      T/T      T/C      C/C
  19    rs11666695 COUNTS        0       10       30
  19    rs11666695   FREQ        0     0.25     0.75
  19    rs11666695   MEAN       NA   0.6467   0.5568
  19    rs11666695     SD       NA    0.195   0.3095
  19     rs6510872   GENO      A/A      A/G      G/G
  19     rs6510872 COUNTS        2       16       22
  19     rs6510872   FREQ     0.05      0.4     0.55
  19     rs6510872   MEAN   0.5828   0.5304   0.6145
  19     rs6510872     SD   0.3862   0.1938   0.3383
  19    rs73923428   GENO      A/A      A/G      G/G
  19    rs73923428 COUNTS        1       12       27
  19    rs73923428   FREQ    0.025      0.3    0.675
  19    rs73923428   MEAN   0.4502   0.5744   0.5862
  19    rs73923428     SD        0   0.2967   0.2905
  19    rs28421503   GENO      A/A      A/G      G/G
  19    rs28421503 COUNTS       10       16       14
  19    rs28421503   FREQ     0.25      0.4     0.35
  19    rs28421503   MEAN   0.4941   0.6602   0.5477
  19    rs28421503     SD   0.2002   0.3652   0.2198
  19    rs28489448   GENO      T/T      T/C      C/C
  19    rs28489448 COUNTS        1        3       36
  19    rs28489448   FREQ    0.025    0.075      0.9
  19    rs28489448   MEAN   0.5057   0.4148    0.595
  19    rs28489448     SD        0   0.1697   0.2941
  19    rs28760585   GENO      T/T      T/C      C/C
  19    rs28760585 COUNTS        5       20       15
  19    rs28760585   FREQ    0.125      0.5    0.375
  19    rs28760585   MEAN   0.4931   0.6154   0.5599
  19    rs28760585     SD   0.2396   0.2785   0.3172
  19    rs28393650   GENO      G/G      G/T      T/T
  19    rs28393650 COUNTS        2       16       22
  19    rs28393650   FREQ     0.05      0.4     0.55
  19    rs28393650   MEAN   0.5828   0.5304   0.6145
  19    rs28393650     SD   0.3862   0.1938   0.3383
  19   rs570128570   GENO      G/G      G/T      T/T
  19   rs570128570 COUNTS        0        8       32
  19   rs570128570   FREQ        0      0.2      0.8
  19   rs570128570   MEAN       NA   0.6132   0.5708
  19   rs570128570     SD       NA   0.3799   0.2639
  19    rs76452762   GENO      T/T      T/C      C/C
  19    rs76452762 COUNTS        0        4       36
  19    rs76452762   FREQ        0      0.1      0.9
  19    rs76452762   MEAN       NA   0.7874   0.5562
  19    rs76452762     SD       NA    0.141   0.2893
  19   rs144945223   GENO      A/A      A/G      G/G
  19   rs144945223 COUNTS        0        6       34
  19   rs144945223   FREQ        0     0.15     0.85
  19   rs144945223   MEAN       NA   0.8622   0.5293
  19   rs144945223     SD       NA   0.3996   0.2347
  19   rs113972698   GENO      T/T      T/C      C/C
  19   rs113972698 COUNTS        1       12       27
  19   rs113972698   FREQ    0.025      0.3    0.675
  19   rs113972698   MEAN   0.4502   0.5744   0.5862
  19   rs113972698     SD        0   0.2967   0.2905
  19   rs544173946   GENO      A/A      A/G      G/G
  19   rs544173946 COUNTS        0        4       36
  19   rs544173946   FREQ        0      0.1      0.9
  19   rs544173946   MEAN       NA   0.5286   0.5849
  19   rs544173946     SD       NA   0.2577   0.2913
  19   rs553142802   GENO      C/C     C/CA    CA/CA
  19   rs553142802 COUNTS        0        9       31
  19   rs553142802   FREQ        0    0.225    0.775
  19   rs553142802   MEAN       NA   0.6753   0.5514
  19   rs553142802     SD       NA    0.317   0.2751
  19    rs77063334   GENO      A/A      A/C      C/C
  19    rs77063334 COUNTS        1       12       27
  19    rs77063334   FREQ    0.025      0.3    0.675
  19    rs77063334   MEAN   0.4502   0.5744   0.5862
  19    rs77063334     SD        0   0.2967   0.2905
  19   rs115215622   GENO      C/C      C/T      T/T
  19   rs115215622 COUNTS        0       10       30
  19   rs115215622   FREQ        0     0.25     0.75
  19   rs115215622   MEAN       NA    0.601    0.572
  19   rs115215622     SD       NA   0.3142   0.2808
  19   rs112708357   GENO      T/T      T/G      G/G
  19   rs112708357 COUNTS        0        6       34
  19   rs112708357   FREQ        0     0.15     0.85
  19   rs112708357   MEAN       NA   0.8622   0.5293
  19   rs112708357     SD       NA   0.3996   0.2347
  19   rs558543579   GENO      A/A     A/AT    AT/AT
  19   rs558543579 COUNTS        7       19       14
  19   rs558543579   FREQ    0.175    0.475     0.35
  19   rs558543579   MEAN   0.6492    0.577   0.5474
  19   rs558543579     SD    0.347   0.3022   0.2427
  19   rs114886630   GENO      A/A      A/G      G/G
  19   rs114886630 COUNTS        1        3       36
  19   rs114886630   FREQ    0.025    0.075      0.9
  19   rs114886630   MEAN   0.5057   0.4148    0.595
  19   rs114886630     SD        0   0.1697   0.2941
  19    rs73541931   GENO      G/G      G/C      C/C
  19    rs73541931 COUNTS        0        8       32
  19    rs73541931   FREQ        0      0.2      0.8
  19    rs73541931   MEAN       NA   0.6132   0.5708
  19    rs73541931     SD       NA   0.3799   0.2639
  19     rs8113431   GENO      T/T      T/C      C/C
  19     rs8113431 COUNTS        1        8       31
  19     rs8113431   FREQ    0.025      0.2    0.775
  19     rs8113431   MEAN   0.2591   0.7379   0.5487
  19     rs8113431     SD        0   0.3223   0.2659
  19    rs76158626   GENO      G/G      G/A      A/A
  19    rs76158626 COUNTS        1        3       36
  19    rs76158626   FREQ    0.025    0.075      0.9
  19    rs76158626   MEAN   0.7728   0.3533   0.5927
  19    rs76158626     SD        0  0.07389   0.2914
  19   rs111907688   GENO      C/C      C/T      T/T
  19   rs111907688 COUNTS        0       10       30
  19   rs111907688   FREQ        0     0.25     0.75
  19   rs111907688   MEAN       NA   0.7288   0.5294
  19   rs111907688     SD       NA   0.3748   0.2362
  19    rs10402841   GENO      A/A      A/G      G/G
  19    rs10402841 COUNTS       10       16       14
  19    rs10402841   FREQ     0.25      0.4     0.35
  19    rs10402841   MEAN   0.4941   0.6602   0.5477
  19    rs10402841     SD   0.2002   0.3652   0.2198
  19    rs78584255   GENO      G/G      G/A      A/A
  19    rs78584255 COUNTS        0        6       34
  19    rs78584255   FREQ        0     0.15     0.85
  19    rs78584255   MEAN       NA   0.8622   0.5293
  19    rs78584255     SD       NA   0.3996   0.2347
  19    rs55923207   GENO      A/A      A/G      G/G
  19    rs55923207 COUNTS        1       12       27
  19    rs55923207   FREQ    0.025      0.3    0.675
  19    rs55923207   MEAN   0.4502   0.5744   0.5862
  19    rs55923207     SD        0   0.2967   0.2905
  19    rs17842398   GENO      T/T      T/A      A/A
  19    rs17842398 COUNTS        0        4       36
  19    rs17842398   FREQ        0      0.1      0.9
  19    rs17842398   MEAN       NA   0.5286   0.5849
  19    rs17842398     SD       NA   0.2577   0.2913
  19    rs79135336   GENO      A/A      A/G      G/G
  19    rs79135336 COUNTS        1        3       36
  19    rs79135336   FREQ    0.025    0.075      0.9
  19    rs79135336   MEAN   0.5057   0.4148    0.595
  19    rs79135336     SD        0   0.1697   0.2941
  19    rs58506788   GENO      G/G      G/T      T/T
  19    rs58506788 COUNTS        3       18       19
  19    rs58506788   FREQ    0.075     0.45    0.475
  19    rs58506788   MEAN   0.3855   0.7093   0.4867
  19    rs58506788     SD  0.07169   0.3378   0.1902
  19   rs116583711   GENO      C/C      C/G      G/G
  19   rs116583711 COUNTS        0        6       34
  19   rs116583711   FREQ        0     0.15     0.85
  19   rs116583711   MEAN       NA   0.5555   0.5835
  19   rs116583711     SD       NA   0.2752   0.2912
  19   rs111523968   GENO      T/T      T/G      G/G
  19   rs111523968 COUNTS        0        6       34
  19   rs111523968   FREQ        0     0.15     0.85
  19   rs111523968   MEAN       NA   0.8622   0.5293
  19   rs111523968     SD       NA   0.3996   0.2347
  19    rs74895591   GENO      A/A      A/G      G/G
  19    rs74895591 COUNTS        0        6       34
  19    rs74895591   FREQ        0     0.15     0.85
  19    rs74895591   MEAN       NA   0.8622   0.5293
  19    rs74895591     SD       NA   0.3996   0.2347
  19   rs112724667   GENO      G/G G/GGTAGCATCA GGTAGCATCA/GGTAGCATCA
  19   rs112724667 COUNTS        1       12       27
  19   rs112724667   FREQ    0.025      0.3    0.675
  19   rs112724667   MEAN   0.4502   0.5744   0.5862
  19   rs112724667     SD        0   0.2967   0.2905
  19    rs28524792   GENO      A/A      A/G      G/G
  19    rs28524792 COUNTS        1       12       27
  19    rs28524792   FREQ    0.025      0.3    0.675
  19    rs28524792   MEAN   0.4502   0.5744   0.5862
  19    rs28524792     SD        0   0.2967   0.2905
  19   rs112702826   GENO      A/A      A/T      T/T
  19   rs112702826 COUNTS        0        6       34
  19   rs112702826   FREQ        0     0.15     0.85
  19   rs112702826   MEAN       NA   0.8622   0.5293
  19   rs112702826     SD       NA   0.3996   0.2347
  19    rs77514081   GENO      A/A      A/G      G/G
  19    rs77514081 COUNTS        0        8       32
  19    rs77514081   FREQ        0      0.2      0.8
  19    rs77514081   MEAN       NA    0.532   0.5911
  19    rs77514081     SD       NA   0.2429   0.2976
  19    rs73923429   GENO      A/A      A/G      G/G
  19    rs73923429 COUNTS        1       12       27
  19    rs73923429   FREQ    0.025      0.3    0.675
  19    rs73923429   MEAN   0.4502   0.5744   0.5862
  19    rs73923429     SD        0   0.2967   0.2905
  19   rs201115984   GENO      G/G  G/GAAAC GAAAC/GAAAC
  19   rs201115984 COUNTS        1        3       36
  19   rs201115984   FREQ    0.025    0.075      0.9
  19   rs201115984   MEAN   0.5057   0.4148    0.595
  19   rs201115984     SD        0   0.1697   0.2941
  19     rs7246925   GENO      T/T      T/C      C/C
  19     rs7246925 COUNTS        1        8       31
  19     rs7246925   FREQ    0.025      0.2    0.775
  19     rs7246925   MEAN   0.3097   0.4664   0.6171
  19     rs7246925     SD        0   0.1946   0.2998
  19    rs61358944   GENO      T/T      T/C      C/C
  19    rs61358944 COUNTS        1        8       31
  19    rs61358944   FREQ    0.025      0.2    0.775
  19    rs61358944   MEAN   0.2591   0.7379   0.5487
  19    rs61358944     SD        0   0.3223   0.2659
  19   rs112661498   GENO      C/C      C/T      T/T
  19   rs112661498 COUNTS        0        6       34
  19   rs112661498   FREQ        0     0.15     0.85
  19   rs112661498   MEAN       NA   0.8622   0.5293
  19   rs112661498     SD       NA   0.3996   0.2347
  19   rs116082689   GENO      G/G      G/A      A/A
  19   rs116082689 COUNTS        0        8       32
  19   rs116082689   FREQ        0      0.2      0.8
  19   rs116082689   MEAN       NA    0.532   0.5911
  19   rs116082689     SD       NA   0.2429   0.2976
  19    rs78486160   GENO      T/T      T/C      C/C
  19    rs78486160 COUNTS        1       12       27
  19    rs78486160   FREQ    0.025      0.3    0.675
  19    rs78486160   MEAN   0.4502   0.5744   0.5862
  19    rs78486160     SD        0   0.2967   0.2905
  19    rs78944643   GENO      C/C      C/T      T/T
  19    rs78944643 COUNTS        0        4       36
  19    rs78944643   FREQ        0      0.1      0.9
  19    rs78944643   MEAN       NA   0.5286   0.5849
  19    rs78944643     SD       NA   0.2577   0.2913
  19    rs79196960   GENO      C/C      C/A      A/A
  19    rs79196960 COUNTS        0       11       29
  19    rs79196960   FREQ        0    0.275    0.725
  19    rs79196960   MEAN       NA   0.5867   0.5765
  19    rs79196960     SD       NA   0.3018   0.2847
  19   rs531647824   GENO      C/C     C/CA    CA/CA
  19   rs531647824 COUNTS        0        8       32
  19   rs531647824   FREQ        0      0.2      0.8
  19   rs531647824   MEAN       NA   0.6132   0.5708
  19   rs531647824     SD       NA   0.3799   0.2639
  19      rs478239   GENO      C/C      C/A      A/A
  19      rs478239 COUNTS        1        8       31
  19      rs478239   FREQ    0.025      0.2    0.775
  19      rs478239   MEAN   0.3097   0.4664   0.6171
  19      rs478239     SD        0   0.1946   0.2998
  19   rs116207857   GENO      G/G      G/T      T/T
  19   rs116207857 COUNTS        0        8       32
  19   rs116207857   FREQ        0      0.2      0.8
  19   rs116207857   MEAN       NA    0.532   0.5911
  19   rs116207857     SD       NA   0.2429   0.2976
  19    rs28790283   GENO      G/G      G/C      C/C
  19    rs28790283 COUNTS        2       18       20
  19    rs28790283   FREQ     0.05     0.45      0.5
  19    rs28790283   MEAN    0.705   0.5127   0.6266
  19    rs28790283     SD   0.3604   0.2461   0.3133
  19   rs115054623   GENO      C/C      C/T      T/T
  19   rs115054623 COUNTS        0        8       32
  19   rs115054623   FREQ        0      0.2      0.8
  19   rs115054623   MEAN       NA    0.532   0.5911
  19   rs115054623     SD       NA   0.2429   0.2976
  19   rs111587572   GENO      T/T      T/C      C/C
  19   rs111587572 COUNTS        0        6       34
  19   rs111587572   FREQ        0     0.15     0.85
  19   rs111587572   MEAN       NA   0.8622   0.5293
  19   rs111587572     SD       NA   0.3996   0.2347
  19    rs11881111   GENO      C/C      C/T      T/T
  19    rs11881111 COUNTS        1        3       36
  19    rs11881111   FREQ    0.025    0.075      0.9
  19    rs11881111   MEAN   0.5057   0.4148    0.595
  19    rs11881111     SD        0   0.1697   0.2941
  19    rs10424449   GENO      T/T      T/C      C/C
  19    rs10424449 COUNTS        1        3       36
  19    rs10424449   FREQ    0.025    0.075      0.9
  19    rs10424449   MEAN   0.5057   0.4148    0.595
  19    rs10424449     SD        0   0.1697   0.2941
  19    rs76490307   GENO      G/G      G/A      A/A
  19    rs76490307 COUNTS        0        6       34
  19    rs76490307   FREQ        0     0.15     0.85
  19    rs76490307   MEAN       NA   0.8622   0.5293
  19    rs76490307     SD       NA   0.3996   0.2347
  19   rs140407047   GENO    TA/TA     TA/T      T/T
  19   rs140407047 COUNTS        1        3       36
  19   rs140407047   FREQ    0.025    0.075      0.9
  19   rs140407047   MEAN   0.5057   0.4148    0.595
  19   rs140407047     SD        0   0.1697   0.2941
  19    rs78074720   GENO      G/G      G/A      A/A
  19    rs78074720 COUNTS        0        8       32
  19    rs78074720   FREQ        0      0.2      0.8
  19    rs78074720   MEAN       NA    0.532   0.5911
  19    rs78074720     SD       NA   0.2429   0.2976
  19    rs10410809   GENO      G/G      G/T      T/T
  19    rs10410809 COUNTS        1        3       36
  19    rs10410809   FREQ    0.025    0.075      0.9
  19    rs10410809   MEAN   0.5057   0.4148    0.595
  19    rs10410809     SD        0   0.1697   0.2941
  19   rs115261052   GENO      T/T      T/G      G/G
  19   rs115261052 COUNTS        1        3       36
  19   rs115261052   FREQ    0.025    0.075      0.9
  19   rs115261052   MEAN   0.5057   0.4148    0.595
  19   rs115261052     SD        0   0.1697   0.2941
  19    rs75162614   GENO      T/T      T/C      C/C
  19    rs75162614 COUNTS        0        6       34
  19    rs75162614   FREQ        0     0.15     0.85
  19    rs75162614   MEAN       NA   0.8622   0.5293
  19    rs75162614     SD       NA   0.3996   0.2347
  19   rs113625471   GENO      T/T      T/C      C/C
  19   rs113625471 COUNTS        0        6       34
  19   rs113625471   FREQ        0     0.15     0.85
  19   rs113625471   MEAN       NA   0.8622   0.5293
  19   rs113625471     SD       NA   0.3996   0.2347
  19    rs75915449   GENO      C/C      C/G      G/G
  19    rs75915449 COUNTS        0        6       34
  19    rs75915449   FREQ        0     0.15     0.85
  19    rs75915449   MEAN       NA   0.8622   0.5293
  19    rs75915449     SD       NA   0.3996   0.2347
  19    rs10419436   GENO      C/C      C/T      T/T
  19    rs10419436 COUNTS        2       18       20
  19    rs10419436   FREQ     0.05     0.45      0.5
  19    rs10419436   MEAN    0.705   0.5127   0.6266
  19    rs10419436     SD   0.3604   0.2461   0.3133
  19   rs114734355   GENO      T/T      T/C      C/C
  19   rs114734355 COUNTS        0        6       34
  19   rs114734355   FREQ        0     0.15     0.85
  19   rs114734355   MEAN       NA   0.5555   0.5835
  19   rs114734355     SD       NA   0.2752   0.2912
  19    rs73541940   GENO      A/A      A/G      G/G
  19    rs73541940 COUNTS       10       20       10
  19    rs73541940   FREQ     0.25      0.5     0.25
  19    rs73541940   MEAN   0.6969   0.5294   0.5614
  19    rs73541940     SD   0.3269   0.2587   0.2899
  19   rs112549511   GENO      G/G     G/GT    GT/GT
  19   rs112549511 COUNTS        3       21       16
  19   rs112549511   FREQ    0.075    0.525      0.4
  19   rs112549511   MEAN   0.7276   0.4899   0.6687
  19   rs112549511     SD   0.2578   0.2352   0.3246
  19    rs17842397   GENO      C/C      C/T      T/T
  19    rs17842397 COUNTS        1       12       27
  19    rs17842397   FREQ    0.025      0.3    0.675
  19    rs17842397   MEAN   0.2591   0.6681   0.5516
  19    rs17842397     SD        0   0.3079   0.2717
  19    rs10424290   GENO      C/C      C/G      G/G
  19    rs10424290 COUNTS        1        3       36
  19    rs10424290   FREQ    0.025    0.075      0.9
  19    rs10424290   MEAN   0.5057   0.4148    0.595
  19    rs10424290     SD        0   0.1697   0.2941
  19   rs114055175   GENO      C/C      C/T      T/T
  19   rs114055175 COUNTS        0       10       30
  19   rs114055175   FREQ        0     0.25     0.75
  19   rs114055175   MEAN       NA    0.601    0.572
  19   rs114055175     SD       NA   0.3142   0.2808
  19    rs73923432   GENO      G/G      G/A      A/A
  19    rs73923432 COUNTS        2       18       20
  19    rs73923432   FREQ     0.05     0.45      0.5
  19    rs73923432   MEAN    0.705   0.5127   0.6266
  19    rs73923432     SD   0.3604   0.2461   0.3133
  19    rs73923433   GENO      T/T      T/C      C/C
  19    rs73923433 COUNTS        2       18       20
  19    rs73923433   FREQ     0.05     0.45      0.5
  19    rs73923433   MEAN    0.705   0.5127   0.6266
  19    rs73923433     SD   0.3604   0.2461   0.3133
  19   rs145242562   GENO      A/A      A/C      C/C
  19   rs145242562 COUNTS        0        6       34
  19   rs145242562   FREQ        0     0.15     0.85
  19   rs145242562   MEAN       NA   0.5555   0.5835
  19   rs145242562     SD       NA   0.2752   0.2912
  19     rs7247400   GENO      C/C      C/T      T/T
  19     rs7247400 COUNTS        2        9       29
  19     rs7247400   FREQ     0.05    0.225    0.725
  19     rs7247400   MEAN   0.5306   0.5987   0.5766
  19     rs7247400     SD   0.3424   0.3555   0.2702
  19     rs1110625   GENO      T/T      T/C      C/C
  19     rs1110625 COUNTS        2       18       20
  19     rs1110625   FREQ     0.05     0.45      0.5
  19     rs1110625   MEAN    0.705   0.5127   0.6266
  19     rs1110625     SD   0.3604   0.2461   0.3133
  19   rs145515071   GENO      A/A    A/AAC  AAC/AAC
  19   rs145515071 COUNTS        0        6       34
  19   rs145515071   FREQ        0     0.15     0.85
  19   rs145515071   MEAN       NA   0.8622   0.5293
  19   rs145515071     SD       NA   0.3996   0.2347
  19     rs1110624   GENO      G/G      G/A      A/A
  19     rs1110624 COUNTS        2       18       20
  19     rs1110624   FREQ     0.05     0.45      0.5
  19     rs1110624   MEAN    0.705   0.5127   0.6266
  19     rs1110624     SD   0.3604   0.2461   0.3133
  19   rs143270181   GENO    TG/TG     TG/T      T/T
  19   rs143270181 COUNTS        1        9       30
  19   rs143270181   FREQ    0.025    0.225     0.75
  19   rs143270181   MEAN   0.5057   0.7131   0.5416
  19   rs143270181     SD        0   0.3962   0.2432
  19    rs74793478   GENO      T/T      T/G      G/G
  19    rs74793478 COUNTS        0       10       30
  19    rs74793478   FREQ        0     0.25     0.75
  19    rs74793478   MEAN       NA    0.601    0.572
  19    rs74793478     SD       NA   0.3142   0.2808
  19   rs137890686   GENO      C/C     C/CA    CA/CA
  19   rs137890686 COUNTS        0        6       34
  19   rs137890686   FREQ        0     0.15     0.85
  19   rs137890686   MEAN       NA   0.5555   0.5835
  19   rs137890686     SD       NA   0.2752   0.2912
  19    rs77294189   GENO      G/G      G/C      C/C
  19    rs77294189 COUNTS        0        6       34
  19    rs77294189   FREQ        0     0.15     0.85
  19    rs77294189   MEAN       NA   0.8622   0.5293
  19    rs77294189     SD       NA   0.3996   0.2347
  19    rs76623884   GENO      A/A      A/C      C/C
  19    rs76623884 COUNTS        0        4       36
  19    rs76623884   FREQ        0      0.1      0.9
  19    rs76623884   MEAN       NA   0.5286   0.5849
  19    rs76623884     SD       NA   0.2577   0.2913
  19    rs10410263   GENO      A/A      A/G      G/G
  19    rs10410263 COUNTS        6       22       12
  19    rs10410263   FREQ     0.15     0.55      0.3
  19    rs10410263   MEAN   0.5631   0.5725   0.5997
  19    rs10410263     SD   0.2745    0.266   0.3453
  19     rs1110622   GENO      T/T      T/C      C/C
  19     rs1110622 COUNTS        0        4       36
  19     rs1110622   FREQ        0      0.1      0.9
  19     rs1110622   MEAN       NA   0.4457   0.5941
  19     rs1110622     SD       NA   0.1114   0.2959
  19     rs1110621   GENO      T/T      T/C      C/C
  19     rs1110621 COUNTS        1        8       31
  19     rs1110621   FREQ    0.025      0.2    0.775
  19     rs1110621   MEAN   0.3097   0.4664   0.6171
  19     rs1110621     SD        0   0.1946   0.2998
  19     rs3795010   GENO      C/C      C/A      A/A
  19     rs3795010 COUNTS        1        8       31
  19     rs3795010   FREQ    0.025      0.2    0.775
  19     rs3795010   MEAN   0.3097   0.4664   0.6171
  19     rs3795010     SD        0   0.1946   0.2998
  19   rs114302463   GENO      T/T      T/G      G/G
  19   rs114302463 COUNTS        0        6       34
  19   rs114302463   FREQ        0     0.15     0.85
  19   rs114302463   MEAN       NA   0.5555   0.5835
  19   rs114302463     SD       NA   0.2752   0.2912
  19    rs11298163   GENO    AC/AC     AC/A      A/A
  19    rs11298163 COUNTS        1        8       31
  19    rs11298163   FREQ    0.025      0.2    0.775
  19    rs11298163   MEAN   0.3097   0.4664   0.6171
  19    rs11298163     SD        0   0.1946   0.2998
  19    rs61426112   GENO      A/A      A/T      T/T
  19    rs61426112 COUNTS        0        6       34
  19    rs61426112   FREQ        0     0.15     0.85
  19    rs61426112   MEAN       NA   0.5717   0.5806
  19    rs61426112     SD       NA   0.2732   0.2917
  19   rs115578373   GENO      T/T      T/C      C/C
  19   rs115578373 COUNTS        0        6       34
  19   rs115578373   FREQ        0     0.15     0.85
  19   rs115578373   MEAN       NA   0.5555   0.5835
  19   rs115578373     SD       NA   0.2752   0.2912
  19   rs570213340   GENO      G/G      G/A      A/A
  19   rs570213340 COUNTS        0        4       36
  19   rs570213340   FREQ        0      0.1      0.9
  19   rs570213340   MEAN       NA   0.5187    0.586
  19   rs570213340     SD       NA   0.3727   0.2802
  19    rs73549940   GENO      A/A      A/C      C/C
  19    rs73549940 COUNTS        2        9       29
  19    rs73549940   FREQ     0.05    0.225    0.725
  19    rs73549940   MEAN   0.5306   0.5987   0.5766
  19    rs73549940     SD   0.3424   0.3555   0.2702
  19      rs683305   GENO      T/T      T/C      C/C
  19      rs683305 COUNTS        2       16       22
  19      rs683305   FREQ     0.05      0.4     0.55
  19      rs683305   MEAN   0.5828   0.5304   0.6145
  19      rs683305     SD   0.3862   0.1938   0.3383
  19    rs79554965   GENO      A/A      A/G      G/G
  19    rs79554965 COUNTS        0        6       34
  19    rs79554965   FREQ        0     0.15     0.85
  19    rs79554965   MEAN       NA   0.8622   0.5293
  19    rs79554965     SD       NA   0.3996   0.2347
  19    rs73549942   GENO      A/A      A/G      G/G
  19    rs73549942 COUNTS        0        8       32
  19    rs73549942   FREQ        0      0.2      0.8
  19    rs73549942   MEAN       NA   0.6132   0.5708
  19    rs73549942     SD       NA   0.3799   0.2639
  19      rs509081   GENO      T/T      T/G      G/G
  19      rs509081 COUNTS        0        4       36
  19      rs509081   FREQ        0      0.1      0.9
  19      rs509081   MEAN       NA   0.5286   0.5849
  19      rs509081     SD       NA   0.2577   0.2913
  19      rs509079   GENO      T/T      T/G      G/G
  19      rs509079 COUNTS        0        4       36
  19      rs509079   FREQ        0      0.1      0.9
  19      rs509079   MEAN       NA   0.5286   0.5849
  19      rs509079     SD       NA   0.2577   0.2913
  19    rs80336072   GENO      T/T      T/C      C/C
  19    rs80336072 COUNTS        0       11       29
  19    rs80336072   FREQ        0    0.275    0.725
  19    rs80336072   MEAN       NA   0.5867   0.5765
  19    rs80336072     SD       NA   0.3018   0.2847
  19   rs111964534   GENO      T/T      T/C      C/C
  19   rs111964534 COUNTS        0        6       34
  19   rs111964534   FREQ        0     0.15     0.85
  19   rs111964534   MEAN       NA   0.8622   0.5293
  19   rs111964534     SD       NA   0.3996   0.2347
  19    rs74695033   GENO      G/G      G/A      A/A
  19    rs74695033 COUNTS        1        3       36
  19    rs74695033   FREQ    0.025    0.075      0.9
  19    rs74695033   MEAN   0.5057   0.4148    0.595
  19    rs74695033     SD        0   0.1697   0.2941
  19    rs73549943   GENO      G/G      G/C      C/C
  19    rs73549943 COUNTS        0        8       32
  19    rs73549943   FREQ        0      0.2      0.8
  19    rs73549943   MEAN       NA   0.6132   0.5708
  19    rs73549943     SD       NA   0.3799   0.2639
  19   rs111802507   GENO      A/A      A/G      G/G
  19   rs111802507 COUNTS        0        5       35
  19   rs111802507   FREQ        0    0.125    0.875
  19   rs111802507   MEAN       NA   0.8581   0.5394
  19   rs111802507     SD       NA   0.4466   0.2388
  19   rs114214766   GENO      A/A      A/G      G/G
  19   rs114214766 COUNTS        0        6       34
  19   rs114214766   FREQ        0     0.15     0.85
  19   rs114214766   MEAN       NA   0.5717   0.5806
  19   rs114214766     SD       NA   0.2732   0.2917
  19    rs73923435   GENO      T/T      T/G      G/G
  19    rs73923435 COUNTS        2       18       20
  19    rs73923435   FREQ     0.05     0.45      0.5
  19    rs73923435   MEAN    0.705   0.5127   0.6266
  19    rs73923435     SD   0.3604   0.2461   0.3133
  19     rs7255387   GENO      C/C      C/T      T/T
  19     rs7255387 COUNTS        2        9       29
  19     rs7255387   FREQ     0.05    0.225    0.725
  19     rs7255387   MEAN   0.5306   0.5987   0.5766
  19     rs7255387     SD   0.3424   0.3555   0.2702
  19    rs78960448   GENO      C/C      C/T      T/T
  19    rs78960448 COUNTS        1        3       36
  19    rs78960448   FREQ    0.025    0.075      0.9
  19    rs78960448   MEAN   0.5057   0.4148    0.595
  19    rs78960448     SD        0   0.1697   0.2941
  19    rs75460141   GENO      T/T      T/G      G/G
  19    rs75460141 COUNTS        0        6       34
  19    rs75460141   FREQ        0     0.15     0.85
  19    rs75460141   MEAN       NA   0.5717   0.5806
  19    rs75460141     SD       NA   0.2732   0.2917
  19      rs574937   GENO      C/C      C/G      G/G
  19      rs574937 COUNTS        1        7       32
  19      rs574937   FREQ    0.025    0.175      0.8
  19      rs574937   MEAN   0.3097   0.4832   0.6087
  19      rs574937     SD        0   0.2039   0.2987
  19    rs10415213   GENO      T/T      T/G      G/G
  19    rs10415213 COUNTS        1        3       36
  19    rs10415213   FREQ    0.025    0.075      0.9
  19    rs10415213   MEAN   0.5057   0.4148    0.595
  19    rs10415213     SD        0   0.1697   0.2941
  19      rs572011   GENO      C/C      C/A      A/A
  19      rs572011 COUNTS        0        4       36
  19      rs572011   FREQ        0      0.1      0.9
  19      rs572011   MEAN       NA   0.5286   0.5849
  19      rs572011     SD       NA   0.2577   0.2913
  19    rs80111252   GENO      C/C      C/T      T/T
  19    rs80111252 COUNTS        1        3       36
  19    rs80111252   FREQ    0.025    0.075      0.9
  19    rs80111252   MEAN   0.7728   0.3533   0.5927
  19    rs80111252     SD        0  0.07389   0.2914
  19    rs73923436   GENO      G/G      G/A      A/A
  19    rs73923436 COUNTS        2       18       20
  19    rs73923436   FREQ     0.05     0.45      0.5
  19    rs73923436   MEAN    0.705   0.5127   0.6266
  19    rs73923436     SD   0.3604   0.2461   0.3133
  19   rs114137841   GENO      C/C      C/T      T/T
  19   rs114137841 COUNTS        0        4       36
  19   rs114137841   FREQ        0      0.1      0.9
  19   rs114137841   MEAN       NA   0.7874   0.5562
  19   rs114137841     SD       NA    0.141   0.2893
  19    rs60902169   GENO      G/G      G/A      A/A
  19    rs60902169 COUNTS        6       22       12
  19    rs60902169   FREQ     0.15     0.55      0.3
  19    rs60902169   MEAN   0.5631   0.5725   0.5997
  19    rs60902169     SD   0.2745    0.266   0.3453
  19    rs80001830   GENO      T/T      T/G      G/G
  19    rs80001830 COUNTS        1        3       36
  19    rs80001830   FREQ    0.025    0.075      0.9
  19    rs80001830   MEAN   0.5057   0.4148    0.595
  19    rs80001830     SD        0   0.1697   0.2941
  19   rs138436876   GENO AGTGATC/AGTGATC AGTGATC/A      A/A
  19   rs138436876 COUNTS        0        4       36
  19   rs138436876   FREQ        0      0.1      0.9
  19   rs138436876   MEAN       NA   0.5187    0.586
  19   rs138436876     SD       NA   0.3727   0.2802
  19    rs35989251   GENO    TA/TA     TA/T      T/T
  19    rs35989251 COUNTS        1        8       31
  19    rs35989251   FREQ    0.025      0.2    0.775
  19    rs35989251   MEAN   0.3097   0.4664   0.6171
  19    rs35989251     SD        0   0.1946   0.2998
  19    rs78936951   GENO      C/C      C/T      T/T
  19    rs78936951 COUNTS        0        6       34
  19    rs78936951   FREQ        0     0.15     0.85
  19    rs78936951   MEAN       NA   0.5717   0.5806
  19    rs78936951     SD       NA   0.2732   0.2917
  19    rs79200872   GENO      C/C      C/T      T/T
  19    rs79200872 COUNTS        1        8       31
  19    rs79200872   FREQ    0.025      0.2    0.775
  19    rs79200872   MEAN   0.2591   0.7379   0.5487
  19    rs79200872     SD        0   0.3223   0.2659
  19    rs73549950   GENO      A/A      A/C      C/C
  19    rs73549950 COUNTS        3       13       24
  19    rs73549950   FREQ    0.075    0.325      0.6
  19    rs73549950   MEAN   0.7786   0.6164   0.5343
  19    rs73549950     SD    0.493   0.3302   0.2285
  19    rs60827844   GENO    GA/GA     GA/G      G/G
  19    rs60827844 COUNTS        2       18       20
  19    rs60827844   FREQ     0.05     0.45      0.5
  19    rs60827844   MEAN    0.705   0.5127   0.6266
  19    rs60827844     SD   0.3604   0.2461   0.3133
  19    rs10419786   GENO      C/C      C/T      T/T
  19    rs10419786 COUNTS        4       22       14
  19    rs10419786   FREQ      0.1     0.55     0.35
  19    rs10419786   MEAN   0.7005   0.5159   0.6442
  19    rs10419786     SD   0.3807    0.256   0.2992
  19      rs687320   GENO      G/G      G/A      A/A
  19      rs687320 COUNTS        3       19       18
  19      rs687320   FREQ    0.075    0.475     0.45
  19      rs687320   MEAN   0.5571   0.5121   0.6538
  19      rs687320     SD   0.2767   0.1907   0.3586
  19      rs687789   GENO      C/C      C/T      T/T
  19      rs687789 COUNTS        5       19       16
  19      rs687789   FREQ    0.125    0.475      0.4
  19      rs687789   MEAN   0.6804   0.5564   0.5749
  19      rs687789     SD   0.2342   0.3101   0.2792
  19      rs687791   GENO      C/C      C/T      T/T
  19      rs687791 COUNTS        5       19       16
  19      rs687791   FREQ    0.125    0.475      0.4
  19      rs687791   MEAN   0.6804   0.5564   0.5749
  19      rs687791     SD   0.2342   0.3101   0.2792
  19    rs10412321   GENO      A/A      A/G      G/G
  19    rs10412321 COUNTS        0        4       36
  19    rs10412321   FREQ        0      0.1      0.9
  19    rs10412321   MEAN       NA   0.5187    0.586
  19    rs10412321     SD       NA   0.3727   0.2802
  19    rs73549954   GENO      T/T      T/C      C/C
  19    rs73549954 COUNTS        0        8       32
  19    rs73549954   FREQ        0      0.2      0.8
  19    rs73549954   MEAN       NA   0.6132   0.5708
  19    rs73549954     SD       NA   0.3799   0.2639
  19    rs28449972   GENO      C/C      C/G      G/G
  19    rs28449972 COUNTS        1        4       35
  19    rs28449972   FREQ    0.025      0.1    0.875
  19    rs28449972   MEAN   0.5057   0.4196   0.5996
  19    rs28449972     SD        0   0.1389   0.2971
  19    rs12979180   GENO      T/T      T/C      C/C
  19    rs12979180 COUNTS        0       10       30
  19    rs12979180   FREQ        0     0.25     0.75
  19    rs12979180   MEAN       NA   0.6467   0.5568
  19    rs12979180     SD       NA    0.195   0.3095
  19    rs11880033   GENO      A/A      A/G      G/G
  19    rs11880033 COUNTS        0       10       30
  19    rs11880033   FREQ        0     0.25     0.75
  19    rs11880033   MEAN       NA   0.6467   0.5568
  19    rs11880033     SD       NA    0.195   0.3095
  19   rs112156119   GENO      C/C      C/A      A/A
  19   rs112156119 COUNTS        3        4       33
  19   rs112156119   FREQ    0.075      0.1    0.825
  19   rs112156119   MEAN   0.7454   0.9626   0.5177
  19   rs112156119     SD   0.1388   0.4765   0.2282
  19   rs116780067   GENO      G/G      G/C      C/C
  19   rs116780067 COUNTS        0        4       36
  19   rs116780067   FREQ        0      0.1      0.9
  19   rs116780067   MEAN       NA     0.47   0.5914
  19   rs116780067     SD       NA   0.1011   0.2975
  19      rs553528   GENO      G/G      G/A      A/A
  19      rs553528 COUNTS        1       12       27
  19      rs553528   FREQ    0.025      0.3    0.675
  19      rs553528   MEAN   0.2591   0.6681   0.5516
  19      rs553528     SD        0   0.3079   0.2717
  19    rs10401349   GENO      A/A      A/G      G/G
  19    rs10401349 COUNTS        1        3       36
  19    rs10401349   FREQ    0.025    0.075      0.9
  19    rs10401349   MEAN   0.5057   0.4148    0.595
  19    rs10401349     SD        0   0.1697   0.2941
  19    rs10403344   GENO      T/T      T/C      C/C
  19    rs10403344 COUNTS        0       10       30
  19    rs10403344   FREQ        0     0.25     0.75
  19    rs10403344   MEAN       NA    0.601    0.572
  19    rs10403344     SD       NA   0.3142   0.2808
  19      rs622574   GENO      A/A      A/T      T/T
  19      rs622574 COUNTS        0        4       36
  19      rs622574   FREQ        0      0.1      0.9
  19      rs622574   MEAN       NA   0.5286   0.5849
  19      rs622574     SD       NA   0.2577   0.2913
  19      rs623062   GENO      G/G      G/A      A/A
  19      rs623062 COUNTS        1       12       27
  19      rs623062   FREQ    0.025      0.3    0.675
  19      rs623062   MEAN   0.2591   0.6681   0.5516
  19      rs623062     SD        0   0.3079   0.2717
  19   rs113961306   GENO      T/T      T/C      C/C
  19   rs113961306 COUNTS        0        6       34
  19   rs113961306   FREQ        0     0.15     0.85
  19   rs113961306   MEAN       NA   0.8622   0.5293
  19   rs113961306     SD       NA   0.3996   0.2347
  19    rs10407686   GENO      A/A      A/G      G/G
  19    rs10407686 COUNTS        1        3       36
  19    rs10407686   FREQ    0.025    0.075      0.9
  19    rs10407686   MEAN   0.5057   0.4148    0.595
  19    rs10407686     SD        0   0.1697   0.2941
  19    rs10408625   GENO      A/A      A/G      G/G
  19    rs10408625 COUNTS        1        3       36
  19    rs10408625   FREQ    0.025    0.075      0.9
  19    rs10408625   MEAN   0.5057   0.4148    0.595
  19    rs10408625     SD        0   0.1697   0.2941
  19      rs637094   GENO      A/A      A/G      G/G
  19      rs637094 COUNTS        2       16       22
  19      rs637094   FREQ     0.05      0.4     0.55
  19      rs637094   MEAN   0.5828   0.5304   0.6145
  19      rs637094     SD   0.3862   0.1938   0.3383
  19    rs59277920   GENO      A/A      A/G      G/G
  19    rs59277920 COUNTS       11       17       12
  19    rs59277920   FREQ    0.275    0.425      0.3
  19    rs59277920   MEAN   0.6409    0.553     0.56
  19    rs59277920     SD    0.311   0.2966   0.2609
  19   rs115117074   GENO      T/T      T/C      C/C
  19   rs115117074 COUNTS        0        6       34
  19   rs115117074   FREQ        0     0.15     0.85
  19   rs115117074   MEAN       NA   0.5555   0.5835
  19   rs115117074     SD       NA   0.2752   0.2912
  19   rs138598087   GENO      A/A      A/G      G/G
  19   rs138598087 COUNTS        0        6       34
  19   rs138598087   FREQ        0     0.15     0.85
  19   rs138598087   MEAN       NA   0.8622   0.5293
  19   rs138598087     SD       NA   0.3996   0.2347
  19      rs602054   GENO      A/A      A/C      C/C
  19      rs602054 COUNTS        4       14       22
  19      rs602054   FREQ      0.1     0.35     0.55
  19      rs602054   MEAN   0.5323   0.6095   0.5686
  19      rs602054     SD   0.2297   0.3313   0.2736
  19      rs573297   GENO      G/G      G/A      A/A
  19      rs573297 COUNTS        6       21       13
  19      rs573297   FREQ     0.15    0.525    0.325
  19      rs573297   MEAN   0.5418   0.5754   0.6029
  19      rs573297     SD   0.2818   0.2901   0.3007
  19   rs114678243   GENO      A/A      A/G      G/G
  19   rs114678243 COUNTS        0        6       34
  19   rs114678243   FREQ        0     0.15     0.85
  19   rs114678243   MEAN       NA   0.5555   0.5835
  19   rs114678243     SD       NA   0.2752   0.2912
  19    rs78293648   GENO      C/C      C/T      T/T
  19    rs78293648 COUNTS        0        6       34
  19    rs78293648   FREQ        0     0.15     0.85
  19    rs78293648   MEAN       NA   0.5717   0.5806
  19    rs78293648     SD       NA   0.2732   0.2917
  19   rs201515277   GENO      T/T     T/TA    TA/TA
  19   rs201515277 COUNTS        2        9       29
  19   rs201515277   FREQ     0.05    0.225    0.725
  19   rs201515277   MEAN   0.7185   0.4181   0.6197
  19   rs201515277     SD   0.1943   0.1498   0.3073
  19   rs143824257   GENO      A/A      A/G      G/G
  19   rs143824257 COUNTS        1       12       27
  19   rs143824257   FREQ    0.025      0.3    0.675
  19   rs143824257   MEAN   0.2591   0.6681   0.5516
  19   rs143824257     SD        0   0.3079   0.2717
  19   rs147254341   GENO      T/T      T/C      C/C
  19   rs147254341 COUNTS        1        3       36
  19   rs147254341   FREQ    0.025    0.075      0.9
  19   rs147254341   MEAN   0.7728   0.3533   0.5927
  19   rs147254341     SD        0  0.07389   0.2914
  19    rs59907625   GENO      G/G      G/A      A/A
  19    rs59907625 COUNTS        2       15       23
  19    rs59907625   FREQ     0.05    0.375    0.575
  19    rs59907625   MEAN   0.4779   0.5425   0.6121
  19    rs59907625     SD  0.03928   0.2786   0.3035
  19   rs111856345   GENO      T/T      T/G      G/G
  19   rs111856345 COUNTS        2        9       29
  19   rs111856345   FREQ     0.05    0.225    0.725
  19   rs111856345   MEAN   0.5306   0.5987   0.5766
  19   rs111856345     SD   0.3424   0.3555   0.2702
  19    rs58617377   GENO      T/T      T/C      C/C
  19    rs58617377 COUNTS        2       15       23
  19    rs58617377   FREQ     0.05    0.375    0.575
  19    rs58617377   MEAN   0.4779   0.5425   0.6121
  19    rs58617377     SD  0.03928   0.2786   0.3035
  19   rs140199860   GENO      G/G      G/C      C/C
  19   rs140199860 COUNTS        0        4       36
  19   rs140199860   FREQ        0      0.1      0.9
  19   rs140199860   MEAN       NA   0.5286   0.5849
  19   rs140199860     SD       NA   0.2577   0.2913
  19   rs573939462   GENO      A/A    A/ATG  ATG/ATG
  19   rs573939462 COUNTS        4       24       12
  19   rs573939462   FREQ      0.1      0.6      0.3
  19   rs573939462   MEAN    0.685   0.6304   0.4417
  19   rs573939462     SD   0.4471   0.2921   0.1608
  19    rs78597455   GENO      A/A      A/G      G/G
  19    rs78597455 COUNTS        1       12       27
  19    rs78597455   FREQ    0.025      0.3    0.675
  19    rs78597455   MEAN   0.2591   0.6681   0.5516
  19    rs78597455     SD        0   0.3079   0.2717
  19    rs11880706   GENO      G/G      G/C      C/C
  19    rs11880706 COUNTS        2       15       23
  19    rs11880706   FREQ     0.05    0.375    0.575
  19    rs11880706   MEAN   0.4779   0.5425   0.6121
  19    rs11880706     SD  0.03928   0.2786   0.3035
  19   rs116105499   GENO      G/G      G/A      A/A
  19   rs116105499 COUNTS        0        4       36
  19   rs116105499   FREQ        0      0.1      0.9
  19   rs116105499   MEAN       NA   0.5286   0.5849
  19   rs116105499     SD       NA   0.2577   0.2913
  19   rs112714471   GENO      G/G      G/C      C/C
  19   rs112714471 COUNTS        0        6       34
  19   rs112714471   FREQ        0     0.15     0.85
  19   rs112714471   MEAN       NA   0.8622   0.5293
  19   rs112714471     SD       NA   0.3996   0.2347
  19   rs138190849   GENO      C/C      C/G      G/G
  19   rs138190849 COUNTS        0        6       34
  19   rs138190849   FREQ        0     0.15     0.85
  19   rs138190849   MEAN       NA   0.5555   0.5835
  19   rs138190849     SD       NA   0.2752   0.2912
  19   rs546169517   GENO      T/T      T/A      A/A
  19   rs546169517 COUNTS        2       10       28
  19   rs546169517   FREQ     0.05     0.25      0.7
  19   rs546169517   MEAN   0.5306   0.5831   0.5814
  19   rs546169517     SD   0.3424   0.3387   0.2739
  19      rs543030   GENO      C/C      C/T      T/T
  19      rs543030 COUNTS        6       21       13
  19      rs543030   FREQ     0.15    0.525    0.325
  19      rs543030   MEAN   0.5418   0.5754   0.6029
  19      rs543030     SD   0.2818   0.2901   0.3007
  19   rs113706407   GENO      T/T      T/C      C/C
  19   rs113706407 COUNTS        1       12       27
  19   rs113706407   FREQ    0.025      0.3    0.675
  19   rs113706407   MEAN   0.4502   0.5744   0.5862
  19   rs113706407     SD        0   0.2967   0.2905
  19   rs144733211   GENO      A/A      A/C      C/C
  19   rs144733211 COUNTS        0        4       36
  19   rs144733211   FREQ        0      0.1      0.9
  19   rs144733211   MEAN       NA   0.4354   0.5953
  19   rs144733211     SD       NA   0.1629   0.2932
  19   rs148125491   GENO      G/G      G/C      C/C
  19   rs148125491 COUNTS        0        6       34
  19   rs148125491   FREQ        0     0.15     0.85
  19   rs148125491   MEAN       NA   0.5555   0.5835
  19   rs148125491     SD       NA   0.2752   0.2912
  19   rs564185905   GENO      C/C     C/CA    CA/CA
  19   rs564185905 COUNTS        3       25       12
  19   rs564185905   FREQ    0.075    0.625      0.3
  19   rs564185905   MEAN   0.4507   0.6166   0.5336
  19   rs564185905     SD   0.1499   0.2843   0.3143
  19   rs113240307   GENO      A/A      A/G      G/G
  19   rs113240307 COUNTS        0        6       34
  19   rs113240307   FREQ        0     0.15     0.85
  19   rs113240307   MEAN       NA   0.8622   0.5293
  19   rs113240307     SD       NA   0.3996   0.2347
  19     rs7251098   GENO      T/T      T/G      G/G
  19     rs7251098 COUNTS        0        6       34
  19     rs7251098   FREQ        0     0.15     0.85
  19     rs7251098   MEAN       NA   0.5717   0.5806
  19     rs7251098     SD       NA   0.2732   0.2917
  19   rs115022256   GENO      A/A      A/C      C/C
  19   rs115022256 COUNTS        1        5       34
  19   rs115022256   FREQ    0.025    0.125     0.85
  19   rs115022256   MEAN   0.2591   0.6342   0.5806
  19   rs115022256     SD        0   0.2529   0.2917
  19      rs609335   GENO      C/C      C/A      A/A
  19      rs609335 COUNTS        1       12       27
  19      rs609335   FREQ    0.025      0.3    0.675
  19      rs609335   MEAN   0.2591   0.6681   0.5516
  19      rs609335     SD        0   0.3079   0.2717
  19   rs114478046   GENO      T/T      T/G      G/G
  19   rs114478046 COUNTS        1        8       31
  19   rs114478046   FREQ    0.025      0.2    0.775
  19   rs114478046   MEAN   0.2591   0.7379   0.5487
  19   rs114478046     SD        0   0.3223   0.2659
  19    rs66503447   GENO      G/G     G/GT    GT/GT
  19    rs66503447 COUNTS        3       21       16
  19    rs66503447   FREQ    0.075    0.525      0.4
  19    rs66503447   MEAN   0.5854   0.6124   0.5347
  19    rs66503447     SD   0.3271   0.2807   0.2984
  19    rs76024709   GENO      G/G      G/A      A/A
  19    rs76024709 COUNTS        0        6       34
  19    rs76024709   FREQ        0     0.15     0.85
  19    rs76024709   MEAN       NA   0.8622   0.5293
  19    rs76024709     SD       NA   0.3996   0.2347
  19    rs77657770   GENO      A/A      A/C      C/C
  19    rs77657770 COUNTS        0        6       34
  19    rs77657770   FREQ        0     0.15     0.85
  19    rs77657770   MEAN       NA   0.8622   0.5293
  19    rs77657770     SD       NA   0.3996   0.2347
  19    rs77517239   GENO      C/C      C/A      A/A
  19    rs77517239 COUNTS        2       17       21
  19    rs77517239   FREQ     0.05    0.425    0.525
  19    rs77517239   MEAN   0.5306   0.5673   0.5936
  19    rs77517239     SD   0.3424   0.3003   0.2837
  19    rs11665960   GENO      A/A      A/G      G/G
  19    rs11665960 COUNTS        0       10       30
  19    rs11665960   FREQ        0     0.25     0.75
  19    rs11665960   MEAN       NA   0.6467   0.5568
  19    rs11665960     SD       NA    0.195   0.3095
  19    rs11666200   GENO      T/T      T/C      C/C
  19    rs11666200 COUNTS        0       10       30
  19    rs11666200   FREQ        0     0.25     0.75
  19    rs11666200   MEAN       NA   0.6467   0.5568
  19    rs11666200     SD       NA    0.195   0.3095
  19     rs2163802   GENO      C/C      C/T      T/T
  19     rs2163802 COUNTS        0       10       30
  19     rs2163802   FREQ        0     0.25     0.75
  19     rs2163802   MEAN       NA   0.6467   0.5568
  19     rs2163802     SD       NA    0.195   0.3095
  19   rs143326088   GENO      C/C  C/CCTGT CCTGT/CCTGT
  19   rs143326088 COUNTS        0        4       36
  19   rs143326088   FREQ        0      0.1      0.9
  19   rs143326088   MEAN       NA   0.5286   0.5849
  19   rs143326088     SD       NA   0.2577   0.2913
  19    rs11879739   GENO      C/C      C/A      A/A
  19    rs11879739 COUNTS        2       16       22
  19    rs11879739   FREQ     0.05      0.4     0.55
  19    rs11879739   MEAN   0.5828   0.5304   0.6145
  19    rs11879739     SD   0.3862   0.1938   0.3383
  19    rs76428705   GENO      A/A      A/G      G/G
  19    rs76428705 COUNTS        0        6       34
  19    rs76428705   FREQ        0     0.15     0.85
  19    rs76428705   MEAN       NA   0.8622   0.5293
  19    rs76428705     SD       NA   0.3996   0.2347
  19    rs73549958   GENO      T/T      T/C      C/C
  19    rs73549958 COUNTS        2        9       29
  19    rs73549958   FREQ     0.05    0.225    0.725
  19    rs73549958   MEAN   0.5306   0.5987   0.5766
  19    rs73549958     SD   0.3424   0.3555   0.2702
  19   rs368962252   GENO      C/C     C/CT    CT/CT
  19   rs368962252 COUNTS        3       21       16
  19   rs368962252   FREQ    0.075    0.525      0.4
  19   rs368962252   MEAN   0.7786   0.5842   0.5354
  19   rs368962252     SD    0.493   0.2964   0.2292
  19    rs28479876   GENO      C/C      C/T      T/T
  19    rs28479876 COUNTS        1        3       36
  19    rs28479876   FREQ    0.025    0.075      0.9
  19    rs28479876   MEAN   0.5057   0.4148    0.595
  19    rs28479876     SD        0   0.1697   0.2941
  19      rs476988   GENO      C/C      C/T      T/T
  19      rs476988 COUNTS        1       12       27
  19      rs476988   FREQ    0.025      0.3    0.675
  19      rs476988   MEAN   0.2591   0.6681   0.5516
  19      rs476988     SD        0   0.3079   0.2717
  19    rs73549960   GENO      A/A      A/G      G/G
  19    rs73549960 COUNTS        3       21       16
  19    rs73549960   FREQ    0.075    0.525      0.4
  19    rs73549960   MEAN   0.7786   0.5842   0.5354
  19    rs73549960     SD    0.493   0.2964   0.2292
  19    rs73923443   GENO      A/A      A/G      G/G
  19    rs73923443 COUNTS        0        4       36
  19    rs73923443   FREQ        0      0.1      0.9
  19    rs73923443   MEAN       NA   0.4457   0.5941
  19    rs73923443     SD       NA   0.1114   0.2959
  19    rs73549964   GENO      A/A      A/G      G/G
  19    rs73549964 COUNTS        0        8       32
  19    rs73549964   FREQ        0      0.2      0.8
  19    rs73549964   MEAN       NA   0.6132   0.5708
  19    rs73549964     SD       NA   0.3799   0.2639
  19    rs10406048   GENO      T/T      T/C      C/C
  19    rs10406048 COUNTS        0        4       36
  19    rs10406048   FREQ        0      0.1      0.9
  19    rs10406048   MEAN       NA   0.5187    0.586
  19    rs10406048     SD       NA   0.3727   0.2802
  19    rs78148525   GENO      G/G      G/T      T/T
  19    rs78148525 COUNTS        1        3       36
  19    rs78148525   FREQ    0.025    0.075      0.9
  19    rs78148525   MEAN   0.5057   0.4148    0.595
  19    rs78148525     SD        0   0.1697   0.2941
  19      rs557318   GENO      G/G      G/C      C/C
  19      rs557318 COUNTS        2       16       22
  19      rs557318   FREQ     0.05      0.4     0.55
  19      rs557318   MEAN   0.5828   0.5304   0.6145
  19      rs557318     SD   0.3862   0.1938   0.3383
  19   rs111725429   GENO    AT/AT     AT/A      A/A
  19   rs111725429 COUNTS        6       21       13
  19   rs111725429   FREQ     0.15    0.525    0.325
  19   rs111725429   MEAN   0.5418   0.5754   0.6029
  19   rs111725429     SD   0.2818   0.2901   0.3007
  19    rs11879374   GENO      G/G      G/T      T/T
  19    rs11879374 COUNTS        1        3       36
  19    rs11879374   FREQ    0.025    0.075      0.9
  19    rs11879374   MEAN   0.5057   0.4148    0.595
  19    rs11879374     SD        0   0.1697   0.2941
  19    rs74561304   GENO      A/A      A/G      G/G
  19    rs74561304 COUNTS        1        3       36
  19    rs74561304   FREQ    0.025    0.075      0.9
  19    rs74561304   MEAN   0.7728   0.3533   0.5927
  19    rs74561304     SD        0  0.07389   0.2914
  19      rs588236   GENO      A/A      A/G      G/G
  19      rs588236 COUNTS        0        4       36
  19      rs588236   FREQ        0      0.1      0.9
  19      rs588236   MEAN       NA   0.5286   0.5849
  19      rs588236     SD       NA   0.2577   0.2913
  19     rs3795009   GENO      C/C      C/T      T/T
  19     rs3795009 COUNTS        1        3       36
  19     rs3795009   FREQ    0.025    0.075      0.9
  19     rs3795009   MEAN   0.5057   0.4148    0.595
  19     rs3795009     SD        0   0.1697   0.2941
  19      rs550905   GENO      T/T      T/C      C/C
  19      rs550905 COUNTS        2       16       22
  19      rs550905   FREQ     0.05      0.4     0.55
  19      rs550905   MEAN   0.5828   0.5304   0.6145
  19      rs550905     SD   0.3862   0.1938   0.3383
  19    rs73549967   GENO      C/C      C/T      T/T
  19    rs73549967 COUNTS        0        8       32
  19    rs73549967   FREQ        0      0.2      0.8
  19    rs73549967   MEAN       NA   0.6132   0.5708
  19    rs73549967     SD       NA   0.3799   0.2639
  19   rs111973445   GENO      G/G      G/A      A/A
  19   rs111973445 COUNTS        0        6       34
  19   rs111973445   FREQ        0     0.15     0.85
  19   rs111973445   MEAN       NA   0.8622   0.5293
  19   rs111973445     SD       NA   0.3996   0.2347
  19    rs75645001   GENO      T/T      T/C      C/C
  19    rs75645001 COUNTS        0        6       34
  19    rs75645001   FREQ        0     0.15     0.85
  19    rs75645001   MEAN       NA   0.8622   0.5293
  19    rs75645001     SD       NA   0.3996   0.2347
  19     rs7246824   GENO      C/C      C/G      G/G
  19     rs7246824 COUNTS        0        6       34
  19     rs7246824   FREQ        0     0.15     0.85
  19     rs7246824   MEAN       NA   0.5717   0.5806
  19     rs7246824     SD       NA   0.2732   0.2917
  19   rs111360723   GENO      A/A      A/T      T/T
  19   rs111360723 COUNTS        0        6       34
  19   rs111360723   FREQ        0     0.15     0.85
  19   rs111360723   MEAN       NA   0.8622   0.5293
  19   rs111360723     SD       NA   0.3996   0.2347
  19    rs78478209   GENO      T/T      T/C      C/C
  19    rs78478209 COUNTS        1       15       24
  19    rs78478209   FREQ    0.025    0.375      0.6
  19    rs78478209   MEAN   0.7728   0.6378   0.5347
  19    rs78478209     SD        0   0.3559   0.2351
  19    rs28718730   GENO      A/A      A/G      G/G
  19    rs28718730 COUNTS        1        3       36
  19    rs28718730   FREQ    0.025    0.075      0.9
  19    rs28718730   MEAN   0.5057   0.4148    0.595
  19    rs28718730     SD        0   0.1697   0.2941
  19   rs114348542   GENO      C/C      C/T      T/T
  19   rs114348542 COUNTS        0        4       36
  19   rs114348542   FREQ        0      0.1      0.9
  19   rs114348542   MEAN       NA   0.5286   0.5849
  19   rs114348542     SD       NA   0.2577   0.2913
  19    rs74452731   GENO      A/A      A/T      T/T
  19    rs74452731 COUNTS        0        4       36
  19    rs74452731   FREQ        0      0.1      0.9
  19    rs74452731   MEAN       NA   0.5286   0.5849
  19    rs74452731     SD       NA   0.2577   0.2913
  19   rs142775072   GENO    TA/TA     TA/T      T/T
  19   rs142775072 COUNTS        3       10       27
  19   rs142775072   FREQ    0.075     0.25    0.675
  19   rs142775072   MEAN   0.7159    0.515   0.5879
  19   rs142775072     SD    0.402   0.2916   0.2769
  19    rs73549970   GENO      T/T      T/C      C/C
  19    rs73549970 COUNTS        0        8       32
  19    rs73549970   FREQ        0      0.2      0.8
  19    rs73549970   MEAN       NA   0.6132   0.5708
  19    rs73549970     SD       NA   0.3799   0.2639
  19    rs10405373   GENO      T/T      T/A      A/A
  19    rs10405373 COUNTS        2       15       23
  19    rs10405373   FREQ     0.05    0.375    0.575
  19    rs10405373   MEAN   0.4779   0.5425   0.6121
  19    rs10405373     SD  0.03928   0.2786   0.3035
  19   rs111660512   GENO      G/G      G/A      A/A
  19   rs111660512 COUNTS        0        5       35
  19   rs111660512   FREQ        0    0.125    0.875
  19   rs111660512   MEAN       NA   0.8581   0.5394
  19   rs111660512     SD       NA   0.4466   0.2388
  19   rs540815089   GENO      C/C  C/CTTTT CTTTT/CTTTT
  19   rs540815089 COUNTS        0        6       34
  19   rs540815089   FREQ        0     0.15     0.85
  19   rs540815089   MEAN       NA   0.8622   0.5293
  19   rs540815089     SD       NA   0.3996   0.2347
  19   rs112541629   GENO      A/A      A/G      G/G
  19   rs112541629 COUNTS        0        6       34
  19   rs112541629   FREQ        0     0.15     0.85
  19   rs112541629   MEAN       NA   0.5717   0.5806
  19   rs112541629     SD       NA   0.2732   0.2917
  19    rs76369997   GENO      A/A      A/T      T/T
  19    rs76369997 COUNTS        0        4       36
  19    rs76369997   FREQ        0      0.1      0.9
  19    rs76369997   MEAN       NA   0.5286   0.5849
  19    rs76369997     SD       NA   0.2577   0.2913
  19     rs8103735   GENO      A/A      A/G      G/G
  19     rs8103735 COUNTS        1        3       36
  19     rs8103735   FREQ    0.025    0.075      0.9
  19     rs8103735   MEAN   0.5057   0.4148    0.595
  19     rs8103735     SD        0   0.1697   0.2941
  19   rs182727077   GENO      G/G      G/C      C/C
  19   rs182727077 COUNTS        0        6       34
  19   rs182727077   FREQ        0     0.15     0.85
  19   rs182727077   MEAN       NA   0.5555   0.5835
  19   rs182727077     SD       NA   0.2752   0.2912
  19    rs56730124   GENO      C/C      C/G      G/G
  19    rs56730124 COUNTS        0       10       30
  19    rs56730124   FREQ        0     0.25     0.75
  19    rs56730124   MEAN       NA    0.601    0.572
  19    rs56730124     SD       NA   0.3142   0.2808
  19   rs113376976   GENO      T/T      T/C      C/C
  19   rs113376976 COUNTS        2        9       29
  19   rs113376976   FREQ     0.05    0.225    0.725
  19   rs113376976   MEAN   0.5306   0.5987   0.5766
  19   rs113376976     SD   0.3424   0.3555   0.2702
  19   rs146533533   GENO      G/G      G/A      A/A
  19   rs146533533 COUNTS        0        6       34
  19   rs146533533   FREQ        0     0.15     0.85
  19   rs146533533   MEAN       NA   0.8622   0.5293
  19   rs146533533     SD       NA   0.3996   0.2347
  19     rs8108378   GENO      G/G      G/A      A/A
  19     rs8108378 COUNTS        1        3       36
  19     rs8108378   FREQ    0.025    0.075      0.9
  19     rs8108378   MEAN   0.5057   0.4148    0.595
  19     rs8108378     SD        0   0.1697   0.2941
  19     rs8108512   GENO      G/G      G/A      A/A
  19     rs8108512 COUNTS        6       17       17
  19     rs8108512   FREQ     0.15    0.425    0.425
  19     rs8108512   MEAN    0.448   0.6819   0.5229
  19     rs8108512     SD   0.1931   0.3438   0.2189
  19    rs12975650   GENO      A/A      A/G      G/G
  19    rs12975650 COUNTS        0       10       30
  19    rs12975650   FREQ        0     0.25     0.75
  19    rs12975650   MEAN       NA   0.6467   0.5568
  19    rs12975650     SD       NA    0.195   0.3095
  19    rs73549979   GENO      C/C      C/T      T/T
  19    rs73549979 COUNTS        0        8       32
  19    rs73549979   FREQ        0      0.2      0.8
  19    rs73549979   MEAN       NA   0.6132   0.5708
  19    rs73549979     SD       NA   0.3799   0.2639
  19     rs8107977   GENO      G/G      G/T      T/T
  19     rs8107977 COUNTS        1        8       31
  19     rs8107977   FREQ    0.025      0.2    0.775
  19     rs8107977   MEAN   0.3097   0.4664   0.6171
  19     rs8107977     SD        0   0.1946   0.2998
  19    rs11670606   GENO      C/C      C/T      T/T
  19    rs11670606 COUNTS        0       10       30
  19    rs11670606   FREQ        0     0.25     0.75
  19    rs11670606   MEAN       NA   0.6467   0.5568
  19    rs11670606     SD       NA    0.195   0.3095
  19   rs148143748   GENO      T/T      T/C      C/C
  19   rs148143748 COUNTS        0        4       36
  19   rs148143748   FREQ        0      0.1      0.9
  19   rs148143748   MEAN       NA   0.5286   0.5849
  19   rs148143748     SD       NA   0.2577   0.2913
  19   rs141976291   GENO      C/C      C/T      T/T
  19   rs141976291 COUNTS        0        6       34
  19   rs141976291   FREQ        0     0.15     0.85
  19   rs141976291   MEAN       NA   0.8622   0.5293
  19   rs141976291     SD       NA   0.3996   0.2347
  19    rs28460625   GENO      G/G      G/A      A/A
  19    rs28460625 COUNTS        1        3       36
  19    rs28460625   FREQ    0.025    0.075      0.9
  19    rs28460625   MEAN   0.5057   0.4148    0.595
  19    rs28460625     SD        0   0.1697   0.2941
  19    rs16993371   GENO      T/T      T/C      C/C
  19    rs16993371 COUNTS        0        6       34
  19    rs16993371   FREQ        0     0.15     0.85
  19    rs16993371   MEAN       NA   0.6523   0.5664
  19    rs16993371     SD       NA   0.3942   0.2678
  19    rs10405994   GENO      G/G      G/A      A/A
  19    rs10405994 COUNTS        2       16       22
  19    rs10405994   FREQ     0.05      0.4     0.55
  19    rs10405994   MEAN   0.5828   0.5304   0.6145
  19    rs10405994     SD   0.3862   0.1938   0.3383
  19    rs17271924   GENO      A/A      A/G      G/G
  19    rs17271924 COUNTS        1        3       36
  19    rs17271924   FREQ    0.025    0.075      0.9
  19    rs17271924   MEAN   0.5057   0.4148    0.595
  19    rs17271924     SD        0   0.1697   0.2941
  19    rs78380430   GENO      A/A      A/G      G/G
  19    rs78380430 COUNTS        0        6       34
  19    rs78380430   FREQ        0     0.15     0.85
  19    rs78380430   MEAN       NA   0.5717   0.5806
  19    rs78380430     SD       NA   0.2732   0.2917
  19    rs73549985   GENO      A/A      A/G      G/G
  19    rs73549985 COUNTS        2       15       23
  19    rs73549985   FREQ     0.05    0.375    0.575
  19    rs73549985   MEAN   0.5306   0.5814   0.5821
  19    rs73549985     SD   0.3424   0.3158   0.2749
  19    rs16993372   GENO      C/C      C/A      A/A
  19    rs16993372 COUNTS        9       21       10
  19    rs16993372   FREQ    0.225    0.525     0.25
  19    rs16993372   MEAN   0.4797   0.5824   0.6622
  19    rs16993372     SD   0.1656   0.2678     0.39
  19    rs73549989   GENO      C/C      C/T      T/T
  19    rs73549989 COUNTS        8       19       13
  19    rs73549989   FREQ      0.2    0.475    0.325
  19    rs73549989   MEAN   0.4992   0.6482   0.5279
  19    rs73549989     SD    0.208   0.3523   0.1977
  19    rs75596836   GENO      T/T      T/A      A/A
  19    rs75596836 COUNTS        2       12       26
  19    rs75596836   FREQ     0.05      0.3     0.65
  19    rs75596836   MEAN   0.4116    0.651   0.5591
  19    rs75596836     SD   0.2157   0.3198   0.2743
  19    rs73549991   GENO      C/C      C/G      G/G
  19    rs73549991 COUNTS        0        8       32
  19    rs73549991   FREQ        0      0.2      0.8
  19    rs73549991   MEAN       NA   0.6132   0.5708
  19    rs73549991     SD       NA   0.3799   0.2639
  19    rs16993374   GENO      C/C      C/T      T/T
  19    rs16993374 COUNTS        0        4       36
  19    rs16993374   FREQ        0      0.1      0.9
  19    rs16993374   MEAN       NA   0.4457   0.5941
  19    rs16993374     SD       NA   0.1114   0.2959
  19   rs542815659   GENO CAAAAAAAAAAAAAAAA/CAAAAAAAAAAAAAAAA CAAAAAAAAAAAAAAAA/C      C/C
  19   rs542815659 COUNTS        5       15       20
  19   rs542815659   FREQ    0.125    0.375      0.5
  19   rs542815659   MEAN   0.5784   0.5741   0.5834
  19   rs542815659     SD   0.2614   0.2785   0.3096
  19    rs16993376   GENO      C/C      C/G      G/G
  19    rs16993376 COUNTS        0        4       36
  19    rs16993376   FREQ        0      0.1      0.9
  19    rs16993376   MEAN       NA   0.4457   0.5941
  19    rs16993376     SD       NA   0.1114   0.2959
  19   rs150889266   GENO      A/A A/AGGGGAG AGGGGAG/AGGGGAG
  19   rs150889266 COUNTS        1        3       36
  19   rs150889266   FREQ    0.025    0.075      0.9
  19   rs150889266   MEAN   0.5057   0.4148    0.595
  19   rs150889266     SD        0   0.1697   0.2941
  19     rs9676759   GENO      G/G      G/A      A/A
  19     rs9676759 COUNTS        0        6       34
  19     rs9676759   FREQ        0     0.15     0.85
  19     rs9676759   MEAN       NA   0.8622   0.5293
  19     rs9676759     SD       NA   0.3996   0.2347
  19    rs10418205   GENO      A/A      A/G      G/G
  19    rs10418205 COUNTS        1        8       31
  19    rs10418205   FREQ    0.025      0.2    0.775
  19    rs10418205   MEAN   0.3097   0.4664   0.6171
  19    rs10418205     SD        0   0.1946   0.2998
  19    rs73549994   GENO      T/T      T/C      C/C
  19    rs73549994 COUNTS        2       17       21
  19    rs73549994   FREQ     0.05    0.425    0.525
  19    rs73549994   MEAN   0.5306   0.5673   0.5936
  19    rs73549994     SD   0.3424   0.3003   0.2837
  19   rs200954323   GENO    AT/AT     AT/A      A/A
  19   rs200954323 COUNTS        0        6       34
  19   rs200954323   FREQ        0     0.15     0.85
  19   rs200954323   MEAN       NA   0.8622   0.5293
  19   rs200954323     SD       NA   0.3996   0.2347
  19    rs71741773   GENO      G/G  G/GAATT GAATT/GAATT
  19    rs71741773 COUNTS        0       10       30
  19    rs71741773   FREQ        0     0.25     0.75
  19    rs71741773   MEAN       NA    0.601    0.572
  19    rs71741773     SD       NA   0.3142   0.2808
  19   rs201584029   GENO      T/T     T/TG    TG/TG
  19   rs201584029 COUNTS        0        7       33
  19   rs201584029   FREQ        0    0.175    0.825
  19   rs201584029   MEAN       NA   0.5381    0.588
  19   rs201584029     SD       NA   0.2617   0.2934
  19   rs143544211   GENO      G/G  G/GAATT GAATT/GAATT
  19   rs143544211 COUNTS        5       18       17
  19   rs143544211   FREQ    0.125     0.45    0.425
  19   rs143544211   MEAN   0.5116   0.5595   0.6201
  19   rs143544211     SD   0.2294   0.2048   0.3707
  19    rs10404544   GENO      T/T      T/C      C/C
  19    rs10404544 COUNTS        2       16       22
  19    rs10404544   FREQ     0.05      0.4     0.55
  19    rs10404544   MEAN   0.5828   0.5304   0.6145
  19    rs10404544     SD   0.3862   0.1938   0.3383
  19    rs73543052   GENO      A/A      A/G      G/G
  19    rs73543052 COUNTS        2       15       23
  19    rs73543052   FREQ     0.05    0.375    0.575
  19    rs73543052   MEAN   0.5306   0.5879   0.5779
  19    rs73543052     SD   0.3424   0.3147   0.2756
  19    rs79564426   GENO      A/A      A/G      G/G
  19    rs79564426 COUNTS        0        6       34
  19    rs79564426   FREQ        0     0.15     0.85
  19    rs79564426   MEAN       NA   0.5555   0.5835
  19    rs79564426     SD       NA   0.2752   0.2912
  19    rs10423669   GENO      A/A      A/G      G/G
  19    rs10423669 COUNTS        0        4       36
  19    rs10423669   FREQ        0      0.1      0.9
  19    rs10423669   MEAN       NA   0.5187    0.586
  19    rs10423669     SD       NA   0.3727   0.2802
  19    rs10411604   GENO      T/T      T/G      G/G
  19    rs10411604 COUNTS        3       19       18
  19    rs10411604   FREQ    0.075    0.475     0.45
  19    rs10411604   MEAN   0.5571   0.5121   0.6538
  19    rs10411604     SD   0.2767   0.1907   0.3586
  19    rs79791918   GENO      T/T      T/C      C/C
  19    rs79791918 COUNTS        0        4       36
  19    rs79791918   FREQ        0      0.1      0.9
  19    rs79791918   MEAN       NA   0.5286   0.5849
  19    rs79791918     SD       NA   0.2577   0.2913
  19    rs10411815   GENO      T/T      T/C      C/C
  19    rs10411815 COUNTS        2       16       22
  19    rs10411815   FREQ     0.05      0.4     0.55
  19    rs10411815   MEAN   0.5828   0.5304   0.6145
  19    rs10411815     SD   0.3862   0.1938   0.3383
  19    rs10405147   GENO      T/T      T/G      G/G
  19    rs10405147 COUNTS        1        3       36
  19    rs10405147   FREQ    0.025    0.075      0.9
  19    rs10405147   MEAN   0.5057   0.4148    0.595
  19    rs10405147     SD        0   0.1697   0.2941
  19    rs75093002   GENO      C/C      C/T      T/T
  19    rs75093002 COUNTS        0        8       32
  19    rs75093002   FREQ        0      0.2      0.8
  19    rs75093002   MEAN       NA    0.532   0.5911
  19    rs75093002     SD       NA   0.2429   0.2976
  19     rs8108217   GENO      T/T      T/C      C/C
  19     rs8108217 COUNTS        9       21       10
  19     rs8108217   FREQ    0.225    0.525     0.25
  19     rs8108217   MEAN   0.4797   0.5824   0.6622
  19     rs8108217     SD   0.1656   0.2678     0.39
  19    rs76012882   GENO      T/T      T/C      C/C
  19    rs76012882 COUNTS        0        8       32
  19    rs76012882   FREQ        0      0.2      0.8
  19    rs76012882   MEAN       NA    0.532   0.5911
  19    rs76012882     SD       NA   0.2429   0.2976
  19    rs58452134   GENO      G/G      G/T      T/T
  19    rs58452134 COUNTS        2       15       23
  19    rs58452134   FREQ     0.05    0.375    0.575
  19    rs58452134   MEAN   0.5306   0.5879   0.5779
  19    rs58452134     SD   0.3424   0.3147   0.2756
  19    rs58220924   GENO      C/C      C/A      A/A
  19    rs58220924 COUNTS        7       19       14
  19    rs58220924   FREQ    0.175    0.475     0.35
  19    rs58220924   MEAN   0.6789   0.6166   0.4788
  19    rs58220924     SD   0.4662   0.2479   0.2026
  19     rs8108892   GENO      A/A      A/G      G/G
  19     rs8108892 COUNTS        1        8       31
  19     rs8108892   FREQ    0.025      0.2    0.775
  19     rs8108892   MEAN   0.3097   0.4664   0.6171
  19     rs8108892     SD        0   0.1946   0.2998
  19    rs58693730   GENO      T/T      T/A      A/A
  19    rs58693730 COUNTS        0        8       32
  19    rs58693730   FREQ        0      0.2      0.8
  19    rs58693730   MEAN       NA    0.532   0.5911
  19    rs58693730     SD       NA   0.2429   0.2976
  19    rs10401490   GENO      C/C      C/T      T/T
  19    rs10401490 COUNTS        1        3       36
  19    rs10401490   FREQ    0.025    0.075      0.9
  19    rs10401490   MEAN   0.5057   0.4148    0.595
  19    rs10401490     SD        0   0.1697   0.2941
  19    rs73543057   GENO      C/C      C/T      T/T
  19    rs73543057 COUNTS        7       19       14
  19    rs73543057   FREQ    0.175    0.475     0.35
  19    rs73543057   MEAN   0.6789   0.6166   0.4788
  19    rs73543057     SD   0.4662   0.2479   0.2026
  19    rs10422245   GENO      G/G      G/A      A/A
  19    rs10422245 COUNTS        1        3       36
  19    rs10422245   FREQ    0.025    0.075      0.9
  19    rs10422245   MEAN   0.5057   0.4148    0.595
  19    rs10422245     SD        0   0.1697   0.2941
  19   rs115014675   GENO      A/A      A/G      G/G
  19   rs115014675 COUNTS        0       10       30
  19   rs115014675   FREQ        0     0.25     0.75
  19   rs115014675   MEAN       NA    0.601    0.572
  19   rs115014675     SD       NA   0.3142   0.2808
  19   rs141815985   GENO      T/T      T/G      G/G
  19   rs141815985 COUNTS        0        4       36
  19   rs141815985   FREQ        0      0.1      0.9
  19   rs141815985   MEAN       NA   0.6036   0.5766
  19   rs141815985     SD       NA   0.3237   0.2861
  19   rs200865688   GENO      T/T    T/TCA  TCA/TCA
  19   rs200865688 COUNTS        0        9       31
  19   rs200865688   FREQ        0    0.225    0.775
  19   rs200865688   MEAN       NA   0.5073   0.6002
  19   rs200865688     SD       NA    0.239    0.298
  19    rs10402293   GENO      G/G      G/A      A/A
  19    rs10402293 COUNTS        1        3       36
  19    rs10402293   FREQ    0.025    0.075      0.9
  19    rs10402293   MEAN   0.5057   0.4148    0.595
  19    rs10402293     SD        0   0.1697   0.2941
  19    rs73543060   GENO      C/C      C/G      G/G
  19    rs73543060 COUNTS        9       21       10
  19    rs73543060   FREQ    0.225    0.525     0.25
  19    rs73543060   MEAN   0.4797   0.5824   0.6622
  19    rs73543060     SD   0.1656   0.2678     0.39
  19   rs115178519   GENO      A/A      A/G      G/G
  19   rs115178519 COUNTS        0        8       32
  19   rs115178519   FREQ        0      0.2      0.8
  19   rs115178519   MEAN       NA    0.532   0.5911
  19   rs115178519     SD       NA   0.2429   0.2976
  19   rs115936678   GENO      A/A      A/G      G/G
  19   rs115936678 COUNTS        0        6       34
  19   rs115936678   FREQ        0     0.15     0.85
  19   rs115936678   MEAN       NA   0.5555   0.5835
  19   rs115936678     SD       NA   0.2752   0.2912
  19    rs10401351   GENO      C/C      C/G      G/G
  19    rs10401351 COUNTS        8       23        9
  19    rs10401351   FREQ      0.2    0.575    0.225
  19    rs10401351   MEAN   0.6142   0.6057   0.4807
  19    rs10401351     SD   0.3909   0.2695   0.2237
  19    rs73543063   GENO      T/T      T/G      G/G
  19    rs73543063 COUNTS        2        9       29
  19    rs73543063   FREQ     0.05    0.225    0.725
  19    rs73543063   MEAN   0.5306   0.5987   0.5766
  19    rs73543063     SD   0.3424   0.3555   0.2702
  19    rs10409535   GENO      C/C      C/A      A/A
  19    rs10409535 COUNTS        2       16       22
  19    rs10409535   FREQ     0.05      0.4     0.55
  19    rs10409535   MEAN   0.5828   0.5304   0.6145
  19    rs10409535     SD   0.3862   0.1938   0.3383
  19    rs79114230   GENO      A/A      A/T      T/T
  19    rs79114230 COUNTS        0        8       32
  19    rs79114230   FREQ        0      0.2      0.8
  19    rs79114230   MEAN       NA   0.6287   0.5669
  19    rs79114230     SD       NA   0.2041    0.304
  19    rs16993388   GENO      T/T      T/C      C/C
  19    rs16993388 COUNTS        1       12       27
  19    rs16993388   FREQ    0.025      0.3    0.675
  19    rs16993388   MEAN   0.4502   0.5744   0.5862
  19    rs16993388     SD        0   0.2967   0.2905
  19    rs78846755   GENO      T/T      T/C      C/C
  19    rs78846755 COUNTS        0        8       32
  19    rs78846755   FREQ        0      0.2      0.8
  19    rs78846755   MEAN       NA    0.532   0.5911
  19    rs78846755     SD       NA   0.2429   0.2976
  19    rs10408410   GENO      A/A      A/G      G/G
  19    rs10408410 COUNTS        0       10       30
  19    rs10408410   FREQ        0     0.25     0.75
  19    rs10408410   MEAN       NA    0.601    0.572
  19    rs10408410     SD       NA   0.3142   0.2808
  19    rs10416794   GENO      T/T      T/C      C/C
  19    rs10416794 COUNTS        4       20       16
  19    rs10416794   FREQ      0.1      0.5      0.4
  19    rs10416794   MEAN   0.4882   0.5584   0.6282
  19    rs10416794     SD   0.2579   0.2124   0.3692
  19    rs10416027   GENO      C/C      C/A      A/A
  19    rs10416027 COUNTS        4       20       16
  19    rs10416027   FREQ      0.1      0.5      0.4
  19    rs10416027   MEAN   0.4882   0.5584   0.6282
  19    rs10416027     SD   0.2579   0.2124   0.3692
  19   rs148002503   GENO      C/C      C/A      A/A
  19   rs148002503 COUNTS        0        6       34
  19   rs148002503   FREQ        0     0.15     0.85
  19   rs148002503   MEAN       NA   0.8622   0.5293
  19   rs148002503     SD       NA   0.3996   0.2347
  19    rs56677442   GENO      G/G      G/A      A/A
  19    rs56677442 COUNTS        4       20       16
  19    rs56677442   FREQ      0.1      0.5      0.4
  19    rs56677442   MEAN   0.4882   0.5584   0.6282
  19    rs56677442     SD   0.2579   0.2124   0.3692
  19    rs57895191   GENO      A/A      A/G      G/G
  19    rs57895191 COUNTS        1       12       27
  19    rs57895191   FREQ    0.025      0.3    0.675
  19    rs57895191   MEAN   0.4502   0.5744   0.5862
  19    rs57895191     SD        0   0.2967   0.2905
  19   rs113346699   GENO      A/A      A/G      G/G
  19   rs113346699 COUNTS        0       14       26
  19   rs113346699   FREQ        0     0.35     0.65
  19   rs113346699   MEAN       NA   0.5954   0.5706
  19   rs113346699     SD       NA   0.3269   0.2673
  19     rs8106862   GENO      C/C      C/G      G/G
  19     rs8106862 COUNTS        4       20       16
  19     rs8106862   FREQ      0.1      0.5      0.4
  19     rs8106862   MEAN   0.4882   0.5584   0.6282
  19     rs8106862     SD   0.2579   0.2124   0.3692
  19    rs61644281   GENO      A/A      A/T      T/T
  19    rs61644281 COUNTS        2       15       23
  19    rs61644281   FREQ     0.05    0.375    0.575
  19    rs61644281   MEAN   0.5306   0.5879   0.5779
  19    rs61644281     SD   0.3424   0.3147   0.2756
  19   rs116142891   GENO      A/A      A/G      G/G
  19   rs116142891 COUNTS        0        4       36
  19   rs116142891   FREQ        0      0.1      0.9
  19   rs116142891   MEAN       NA   0.5286   0.5849
  19   rs116142891     SD       NA   0.2577   0.2913
  19    rs28441261   GENO      G/G      G/A      A/A
  19    rs28441261 COUNTS        3       19       18
  19    rs28441261   FREQ    0.075    0.475     0.45
  19    rs28441261   MEAN   0.5476   0.5633   0.6014
  19    rs28441261     SD   0.2802   0.2173   0.3562
  19   rs144248270   GENO      C/C      C/T      T/T
  19   rs144248270 COUNTS        1        3       36
  19   rs144248270   FREQ    0.025    0.075      0.9
  19   rs144248270   MEAN   0.7728   0.3533   0.5927
  19   rs144248270     SD        0  0.07389   0.2914
  19   rs113025966   GENO      A/A      A/G      G/G
  19   rs113025966 COUNTS        0        5       35
  19   rs113025966   FREQ        0    0.125    0.875
  19   rs113025966   MEAN       NA   0.8581   0.5394
  19   rs113025966     SD       NA   0.4466   0.2388
  19    rs10425519   GENO      T/T      T/C      C/C
  19    rs10425519 COUNTS        1       12       27
  19    rs10425519   FREQ    0.025      0.3    0.675
  19    rs10425519   MEAN   0.4502   0.5744   0.5862
  19    rs10425519     SD        0   0.2967   0.2905
  19    rs10407185   GENO      T/T      T/G      G/G
  19    rs10407185 COUNTS        1       15       24
  19    rs10407185   FREQ    0.025    0.375      0.6
  19    rs10407185   MEAN   0.8559   0.5348   0.5956
  19    rs10407185     SD        0   0.2002   0.3302
  19    rs10427036   GENO      C/C      C/T      T/T
  19    rs10427036 COUNTS        1       15       24
  19    rs10427036   FREQ    0.025    0.375      0.6
  19    rs10427036   MEAN   0.8559   0.5348   0.5956
  19    rs10427036     SD        0   0.2002   0.3302
  19    rs10425506   GENO      T/T      T/G      G/G
  19    rs10425506 COUNTS        1        3       36
  19    rs10425506   FREQ    0.025    0.075      0.9
  19    rs10425506   MEAN   0.5057   0.4148    0.595
  19    rs10425506     SD        0   0.1697   0.2941
  19    rs73923451   GENO      G/G      G/A      A/A
  19    rs73923451 COUNTS        1       15       24
  19    rs73923451   FREQ    0.025    0.375      0.6
  19    rs73923451   MEAN   0.8559   0.5348   0.5956
  19    rs73923451     SD        0   0.2002   0.3302
  19     rs9636181   GENO      G/G      G/A      A/A
  19     rs9636181 COUNTS        6       24       10
  19     rs9636181   FREQ     0.15      0.6     0.25
  19     rs9636181   MEAN   0.5828   0.5701   0.5993
  19     rs9636181     SD   0.2293   0.2834   0.3439
  19   rs543952976   GENO    CT/CT     CT/C      C/C
  19   rs543952976 COUNTS        1       14       25
  19   rs543952976   FREQ    0.025     0.35    0.625
  19   rs543952976   MEAN   0.3697   0.6709   0.5363
  19   rs543952976     SD        0   0.3657   0.2269
  19   rs200002071   GENO      C/C    C/CAG  CAG/CAG
  19   rs200002071 COUNTS        0        4       36
  19   rs200002071   FREQ        0      0.1      0.9
  19   rs200002071   MEAN       NA     0.47   0.5914
  19   rs200002071     SD       NA   0.1011   0.2975
  19    rs10420168   GENO      C/C      C/T      T/T
  19    rs10420168 COUNTS        1       12       27
  19    rs10420168   FREQ    0.025      0.3    0.675
  19    rs10420168   MEAN   0.4502   0.5744   0.5862
  19    rs10420168     SD        0   0.2967   0.2905
  19    rs10539184   GENO GGCTC/GGCTC  GGCTC/G      G/G
  19    rs10539184 COUNTS        1       15       24
  19    rs10539184   FREQ    0.025    0.375      0.6
  19    rs10539184   MEAN   0.8559   0.5348   0.5956
  19    rs10539184     SD        0   0.2002   0.3302
  19   rs114342391   GENO      C/C      C/T      T/T
  19   rs114342391 COUNTS        1        3       36
  19   rs114342391   FREQ    0.025    0.075      0.9
  19   rs114342391   MEAN   0.7728   0.3533   0.5927
  19   rs114342391     SD        0  0.07389   0.2914
  19   rs567031865   GENO      A/A     A/AT    AT/AT
  19   rs567031865 COUNTS        1       22       17
  19   rs567031865   FREQ    0.025     0.55    0.425
  19   rs567031865   MEAN   0.8559   0.5416   0.6118
  19   rs567031865     SD        0   0.2541   0.3259
  19    rs10415411   GENO      T/T      T/C      C/C
  19    rs10415411 COUNTS        0       10       30
  19    rs10415411   FREQ        0     0.25     0.75
  19    rs10415411   MEAN       NA    0.601    0.572
  19    rs10415411     SD       NA   0.3142   0.2808
  19     rs6510874   GENO      G/G      G/A      A/A
  19     rs6510874 COUNTS        1       15       24
  19     rs6510874   FREQ    0.025    0.375      0.6
  19     rs6510874   MEAN   0.8559   0.5348   0.5956
  19     rs6510874     SD        0   0.2002   0.3302
  19   rs115329736   GENO      A/A      A/C      C/C
  19   rs115329736 COUNTS        0        8       32
  19   rs115329736   FREQ        0      0.2      0.8
  19   rs115329736   MEAN       NA    0.532   0.5911
  19   rs115329736     SD       NA   0.2429   0.2976
  19     rs9636182   GENO      T/T      T/A      A/A
  19     rs9636182 COUNTS        0        6       34
  19     rs9636182   FREQ        0     0.15     0.85
  19     rs9636182   MEAN       NA   0.7355   0.5517
  19     rs9636182     SD       NA    0.374   0.2645
  19   rs141207151   GENO  AAT/AAT    AAT/A      A/A
  19   rs141207151 COUNTS        0       10       30
  19   rs141207151   FREQ        0     0.25     0.75
  19   rs141207151   MEAN       NA   0.6691   0.5493
  19   rs141207151     SD       NA   0.3909    0.242
  19     rs8109482   GENO      C/C      C/A      A/A
  19     rs8109482 COUNTS        1       15       24
  19     rs8109482   FREQ    0.025    0.375      0.6
  19     rs8109482   MEAN   0.8559   0.5348   0.5956
  19     rs8109482     SD        0   0.2002   0.3302
  19    rs79848801   GENO      C/C      C/G      G/G
  19    rs79848801 COUNTS        0        8       32
  19    rs79848801   FREQ        0      0.2      0.8
  19    rs79848801   MEAN       NA    0.532   0.5911
  19    rs79848801     SD       NA   0.2429   0.2976
  19     rs8110142   GENO      A/A      A/G      G/G
  19     rs8110142 COUNTS        5       18       17
  19     rs8110142   FREQ    0.125     0.45    0.425
  19     rs8110142   MEAN   0.6804   0.5489   0.5817
  19     rs8110142     SD   0.2342   0.3204    0.268
  19   rs114663324   GENO      A/A      A/T      T/T
  19   rs114663324 COUNTS        1        3       36
  19   rs114663324   FREQ    0.025    0.075      0.9
  19   rs114663324   MEAN   0.7728   0.3533   0.5927
  19   rs114663324     SD        0  0.07389   0.2914
  19    rs78656288   GENO      T/T      T/C      C/C
  19    rs78656288 COUNTS        0       10       30
  19    rs78656288   FREQ        0     0.25     0.75
  19    rs78656288   MEAN       NA   0.6691   0.5493
  19    rs78656288     SD       NA   0.3909    0.242
  19    rs11085156   GENO      T/T      T/C      C/C
  19    rs11085156 COUNTS        0       10       30
  19    rs11085156   FREQ        0     0.25     0.75
  19    rs11085156   MEAN       NA   0.6467   0.5568
  19    rs11085156     SD       NA    0.195   0.3095
  19     rs8113710   GENO      A/A      A/G      G/G
  19     rs8113710 COUNTS        5       18       17
  19     rs8113710   FREQ    0.125     0.45    0.425
  19     rs8113710   MEAN   0.6804   0.5489   0.5817
  19     rs8113710     SD   0.2342   0.3204    0.268
  19     rs8102649   GENO      A/A      A/T      T/T
  19     rs8102649 COUNTS        2       15       23
  19     rs8102649   FREQ     0.05    0.375    0.575
  19     rs8102649   MEAN   0.5306   0.5879   0.5779
  19     rs8102649     SD   0.3424   0.3147   0.2756
  19     rs8102784   GENO      T/T      T/C      C/C
  19     rs8102784 COUNTS        5       18       17
  19     rs8102784   FREQ    0.125     0.45    0.425
  19     rs8102784   MEAN   0.6804   0.5489   0.5817
  19     rs8102784     SD   0.2342   0.3204    0.268
  19   rs150605786   GENO      T/T      T/C      C/C
  19   rs150605786 COUNTS        0        6       34
  19   rs150605786   FREQ        0     0.15     0.85
  19   rs150605786   MEAN       NA   0.5717   0.5806
  19   rs150605786     SD       NA   0.2732   0.2917
  19   rs143055136   GENO      A/A      A/C      C/C
  19   rs143055136 COUNTS        0       10       30
  19   rs143055136   FREQ        0     0.25     0.75
  19   rs143055136   MEAN       NA   0.6691   0.5493
  19   rs143055136     SD       NA   0.3909    0.242
  19    rs57365030   GENO      C/C      C/A      A/A
  19    rs57365030 COUNTS        5       20       15
  19    rs57365030   FREQ    0.125      0.5    0.375
  19    rs57365030   MEAN   0.6804   0.5401   0.5978
  19    rs57365030     SD   0.2342   0.3061   0.2797
  19   rs111444609   GENO      A/A     A/AT    AT/AT
  19   rs111444609 COUNTS        5       23       12
  19   rs111444609   FREQ    0.125    0.575      0.3
  19   rs111444609   MEAN   0.5132   0.5181   0.7241
  19   rs111444609     SD   0.2041   0.2203   0.3798
  19    rs78658368   GENO      C/C      C/G      G/G
  19    rs78658368 COUNTS        0        6       34
  19    rs78658368   FREQ        0     0.15     0.85
  19    rs78658368   MEAN       NA   0.7355   0.5517
  19    rs78658368     SD       NA    0.374   0.2645
  19     rs8104313   GENO      A/A      A/G      G/G
  19     rs8104313 COUNTS        0        9       31
  19     rs8104313   FREQ        0    0.225    0.775
  19     rs8104313   MEAN       NA   0.4655   0.6123
  19     rs8104313     SD       NA   0.1899   0.3023
  19    rs77806179   GENO      T/T      T/G      G/G
  19    rs77806179 COUNTS        2       15       23
  19    rs77806179   FREQ     0.05    0.375    0.575
  19    rs77806179   MEAN   0.5306   0.5879   0.5779
  19    rs77806179     SD   0.3424   0.3147   0.2756
  19   rs111313263   GENO      A/A      A/G      G/G
  19   rs111313263 COUNTS        1        3       36
  19   rs111313263   FREQ    0.025    0.075      0.9
  19   rs111313263   MEAN   0.5057   0.4148    0.595
  19   rs111313263     SD        0   0.1697   0.2941
  19     rs7253993   GENO      T/T      T/C      C/C
  19     rs7253993 COUNTS        6       24       10
  19     rs7253993   FREQ     0.15      0.6     0.25
  19     rs7253993   MEAN   0.5963    0.594   0.5337
  19     rs7253993     SD   0.3815   0.3016   0.1927
  19    rs59583096   GENO      T/T      T/C      C/C
  19    rs59583096 COUNTS        1       13       26
  19    rs59583096   FREQ    0.025    0.325     0.65
  19    rs59583096   MEAN   0.5057   0.6104   0.5665
  19    rs59583096     SD        0   0.3631   0.2511
  19     rs8111823   GENO      T/T      T/C      C/C
  19     rs8111823 COUNTS        5       19       16
  19     rs8111823   FREQ    0.125    0.475      0.4
  19     rs8111823   MEAN   0.6173    0.598   0.5452
  19     rs8111823     SD   0.4147   0.3073   0.2253
  19   rs116049224   GENO      A/A      A/G      G/G
  19   rs116049224 COUNTS        1        3       36
  19   rs116049224   FREQ    0.025    0.075      0.9
  19   rs116049224   MEAN   0.7728   0.3533   0.5927
  19   rs116049224     SD        0  0.07389   0.2914
  19    rs11879285   GENO      C/C      C/T      T/T
  19    rs11879285 COUNTS        1        3       36
  19    rs11879285   FREQ    0.025    0.075      0.9
  19    rs11879285   MEAN   0.5057   0.4148    0.595
  19    rs11879285     SD        0   0.1697   0.2941
  19     rs8100976   GENO      T/T      T/C      C/C
  19     rs8100976 COUNTS        5       14       21
  19     rs8100976   FREQ    0.125     0.35    0.525
  19     rs8100976   MEAN   0.4906   0.5853   0.5964
  19     rs8100976     SD    0.211   0.3228   0.2831
  19     rs4505447   GENO      A/A      A/T      T/T
  19     rs4505447 COUNTS        8       20       12
  19     rs4505447   FREQ      0.2      0.5      0.3
  19     rs4505447   MEAN   0.7641   0.4989   0.5901
  19     rs4505447     SD   0.3225   0.2273   0.3116
  19   rs188381494   GENO      G/G      G/T      T/T
  19   rs188381494 COUNTS        0        6       34
  19   rs188381494   FREQ        0     0.15     0.85
  19   rs188381494   MEAN       NA   0.5717   0.5806
  19   rs188381494     SD       NA   0.2732   0.2917
  19   rs375458669   GENO TTTCC/TTTCC  TTTCC/T      T/T
  19   rs375458669 COUNTS        0        6       34
  19   rs375458669   FREQ        0     0.15     0.85
  19   rs375458669   MEAN       NA   0.5717   0.5806
  19   rs375458669     SD       NA   0.2732   0.2917
  19   rs532696338   GENO TCCTC/TCCTC  TCCTC/T      T/T
  19   rs532696338 COUNTS        0        7       33
  19   rs532696338   FREQ        0    0.175    0.825
  19   rs532696338   MEAN       NA   0.5614   0.5831
  19   rs532696338     SD       NA   0.3209   0.2829
  19   rs114349183   GENO      A/A      A/G      G/G
  19   rs114349183 COUNTS        1        3       36
  19   rs114349183   FREQ    0.025    0.075      0.9
  19   rs114349183   MEAN   0.5057   0.4148    0.595
  19   rs114349183     SD        0   0.1697   0.2941
  19     rs4525615   GENO      G/G      G/T      T/T
  19     rs4525615 COUNTS        0       14       26
  19     rs4525615   FREQ        0     0.35     0.65
  19     rs4525615   MEAN       NA   0.5885   0.5743
  19     rs4525615     SD       NA   0.3282   0.2668
  19   rs111636182   GENO      T/T      T/C      C/C
  19   rs111636182 COUNTS        2       16       22
  19   rs111636182   FREQ     0.05      0.4     0.55
  19   rs111636182   MEAN   0.5306   0.5728   0.5884
  19   rs111636182     SD   0.3424    0.307   0.2797
  19     rs6510875   GENO      T/T      T/C      C/C
  19     rs6510875 COUNTS        1       17       22
  19     rs6510875   FREQ    0.025    0.425     0.55
  19     rs6510875   MEAN   0.8559   0.5261   0.6078
  19     rs6510875     SD        0   0.1923   0.3413
  19   rs112556895   GENO      G/G      G/A      A/A
  19   rs112556895 COUNTS        0       13       27
  19   rs112556895   FREQ        0    0.325    0.675
  19   rs112556895   MEAN       NA    0.644   0.5481
  19   rs112556895     SD       NA    0.364    0.241
  19   rs113498659   GENO      C/C      C/T      T/T
  19   rs113498659 COUNTS        2       15       23
  19   rs113498659   FREQ     0.05    0.375    0.575
  19   rs113498659   MEAN   0.5306   0.5814   0.5821
  19   rs113498659     SD   0.3424   0.3158   0.2749
  19   rs112149488   GENO      T/T      T/C      C/C
  19   rs112149488 COUNTS        1       14       25
  19   rs112149488   FREQ    0.025     0.35    0.625
  19   rs112149488   MEAN   0.3097    0.632   0.5605
  19   rs112149488     SD        0   0.3516   0.2461
  19    rs10407886   GENO      A/A      A/G      G/G
  19    rs10407886 COUNTS        1       13       26
  19    rs10407886   FREQ    0.025    0.325     0.65
  19    rs10407886   MEAN   0.4502   0.5788   0.5845
  19    rs10407886     SD        0    0.304   0.2867
  19    rs11439793   GENO    CT/CT     CT/C      C/C
  19    rs11439793 COUNTS        4       18       18
  19    rs11439793   FREQ      0.1     0.45     0.45
  19    rs11439793   MEAN    0.573   0.5293   0.6306
  19    rs11439793     SD   0.3522    0.227   0.3291
  19     rs8106772   GENO      A/A      A/G      G/G
  19     rs8106772 COUNTS        7       20       13
  19     rs8106772   FREQ    0.175      0.5    0.325
  19     rs8106772   MEAN   0.8099   0.4802   0.6075
  19     rs8106772     SD   0.3189   0.2148   0.3048
  19    rs76980039   GENO      A/A      A/T      T/T
  19    rs76980039 COUNTS        0        6       34
  19    rs76980039   FREQ        0     0.15     0.85
  19    rs76980039   MEAN       NA   0.5717   0.5806
  19    rs76980039     SD       NA   0.2732   0.2917
  19   rs113449807   GENO    AT/AT     AT/A      A/A
  19   rs113449807 COUNTS        0        4       36
  19   rs113449807   FREQ        0      0.1      0.9
  19   rs113449807   MEAN       NA    0.539   0.5837
  19   rs113449807     SD       NA   0.2159   0.2944
  19     rs7256341   GENO      C/C      C/T      T/T
  19     rs7256341 COUNTS        7       20       13
  19     rs7256341   FREQ    0.175      0.5    0.325
  19     rs7256341   MEAN   0.8099   0.4802   0.6075
  19     rs7256341     SD   0.3189   0.2148   0.3048
  19    rs76144025   GENO      A/A      A/G      G/G
  19    rs76144025 COUNTS        1        3       36
  19    rs76144025   FREQ    0.025    0.075      0.9
  19    rs76144025   MEAN   0.7728   0.3533   0.5927
  19    rs76144025     SD        0  0.07389   0.2914
  19    rs10423785   GENO      T/T      T/C      C/C
  19    rs10423785 COUNTS        1       13       26
  19    rs10423785   FREQ    0.025    0.325     0.65
  19    rs10423785   MEAN   0.4502   0.5788   0.5845
  19    rs10423785     SD        0    0.304   0.2867
  19   rs113552827   GENO      T/T      T/C      C/C
  19   rs113552827 COUNTS        1        3       36
  19   rs113552827   FREQ    0.025    0.075      0.9
  19   rs113552827   MEAN   0.5057   0.4148    0.595
  19   rs113552827     SD        0   0.1697   0.2941
  19     rs6510876   GENO      A/A      A/G      G/G
  19     rs6510876 COUNTS        8       19       13
  19     rs6510876   FREQ      0.2    0.475    0.325
  19     rs6510876   MEAN   0.5598   0.5935   0.5704
  19     rs6510876     SD   0.3354   0.3055   0.2426
  19   rs113008401   GENO      C/C  C/CTCAA CTCAA/CTCAA
  19   rs113008401 COUNTS        4       19       17
  19   rs113008401   FREQ      0.1    0.475    0.425
  19   rs113008401   MEAN   0.4272   0.5321   0.6678
  19   rs113008401     SD   0.1306   0.2292   0.3461
  19    rs10411682   GENO      T/T      T/C      C/C
  19    rs10411682 COUNTS        3       18       19
  19    rs10411682   FREQ    0.075     0.45    0.475
  19    rs10411682   MEAN   0.6555   0.5183    0.625
  19    rs10411682     SD   0.2783    0.191    0.356
  19   rs113551364   GENO      T/T      T/C      C/C
  19   rs113551364 COUNTS        1        3       36
  19   rs113551364   FREQ    0.025    0.075      0.9
  19   rs113551364   MEAN   0.5057   0.4148    0.595
  19   rs113551364     SD        0   0.1697   0.2941
  19    rs77447384   GENO      A/A      A/G      G/G
  19    rs77447384 COUNTS        1        3       36
  19    rs77447384   FREQ    0.025    0.075      0.9
  19    rs77447384   MEAN   0.5057   0.4148    0.595
  19    rs77447384     SD        0   0.1697   0.2941
  19    rs75183021   GENO      G/G      G/T      T/T
  19    rs75183021 COUNTS        2        6       32
  19    rs75183021   FREQ     0.05     0.15      0.8
  19    rs75183021   MEAN   0.6392   0.3841   0.6121
  19    rs75183021     SD   0.1888   0.1218   0.3006
  19   rs142152976   GENO      C/C      C/T      T/T
  19   rs142152976 COUNTS        0        4       36
  19   rs142152976   FREQ        0      0.1      0.9
  19   rs142152976   MEAN       NA   0.8066    0.554
  19   rs142152976     SD       NA   0.4238   0.2625
  19     rs8108134   GENO      C/C      C/T      T/T
  19     rs8108134 COUNTS        1        3       36
  19     rs8108134   FREQ    0.025    0.075      0.9
  19     rs8108134   MEAN   0.5057   0.4148    0.595
  19     rs8108134     SD        0   0.1697   0.2941
  19     rs4807836   GENO      T/T      T/A      A/A
  19     rs4807836 COUNTS        2       20       18
  19     rs4807836   FREQ     0.05      0.5     0.45
  19     rs4807836   MEAN   0.7958    0.585   0.5488
  19     rs4807836     SD   0.6768   0.3046   0.2234
  19     rs6510877   GENO      T/T      T/C      C/C
  19     rs6510877 COUNTS        1       18       21
  19     rs6510877   FREQ    0.025     0.45    0.525
  19     rs6510877   MEAN   0.8559   0.5241   0.6134
  19     rs6510877     SD        0   0.1868   0.3487
  19   rs112313255   GENO      T/T      T/C      C/C
  19   rs112313255 COUNTS        2       20       18
  19   rs112313255   FREQ     0.05      0.5     0.45
  19   rs112313255   MEAN   0.7958    0.585   0.5488
  19   rs112313255     SD   0.6768   0.3046   0.2234
  19    rs60913572   GENO      A/A      A/C      C/C
  19    rs60913572 COUNTS        0        5       35
  19    rs60913572   FREQ        0    0.125    0.875
  19    rs60913572   MEAN       NA   0.5947   0.5771
  19    rs60913572     SD       NA   0.2989   0.2881
  19    rs73544815   GENO      G/G      G/C      C/C
  19    rs73544815 COUNTS        0       13       27
  19    rs73544815   FREQ        0    0.325    0.675
  19    rs73544815   MEAN       NA   0.5961   0.5712
  19    rs73544815     SD       NA   0.3403   0.2621
  19    rs73544817   GENO      C/C      C/A      A/A
  19    rs73544817 COUNTS        2       19       19
  19    rs73544817   FREQ     0.05    0.475    0.475
  19    rs73544817   MEAN   0.7958   0.5925   0.5433
  19    rs73544817     SD   0.6768   0.3111   0.2185
  19    rs73544818   GENO      T/T      T/C      C/C
  19    rs73544818 COUNTS        8       22       10
  19    rs73544818   FREQ      0.2     0.55     0.25
  19    rs73544818   MEAN   0.5585   0.5644   0.6286
  19    rs73544818     SD   0.1818   0.2836   0.3693
  19    rs73923455   GENO      T/T      T/C      C/C
  19    rs73923455 COUNTS        0        4       36
  19    rs73923455   FREQ        0      0.1      0.9
  19    rs73923455   MEAN       NA    0.539   0.5837
  19    rs73923455     SD       NA   0.2159   0.2944
  19   rs139498778   GENO      G/G      G/A      A/A
  19   rs139498778 COUNTS        0        5       35
  19   rs139498778   FREQ        0    0.125    0.875
  19   rs139498778   MEAN       NA   0.6342   0.5714
  19   rs139498778     SD       NA   0.2529   0.2924
  19   rs113263323   GENO      G/G      G/C      C/C
  19   rs113263323 COUNTS        0        5       35
  19   rs113263323   FREQ        0    0.125    0.875
  19   rs113263323   MEAN       NA   0.4879   0.5923
  19   rs113263323     SD       NA   0.2432   0.2919
  19     rs4439887   GENO      A/A      A/G      G/G
  19     rs4439887 COUNTS        1       13       26
  19     rs4439887   FREQ    0.025    0.325     0.65
  19     rs4439887   MEAN   0.9133     0.53   0.5911
  19     rs4439887     SD        0   0.2165   0.3145
  19    rs11673527   GENO      G/G      G/A      A/A
  19    rs11673527 COUNTS        1       17       22
  19    rs11673527   FREQ    0.025    0.425     0.55
  19    rs11673527   MEAN   0.9133   0.5596   0.5793
  19    rs11673527     SD        0   0.2185   0.3309
  19    rs73544824   GENO      A/A      A/T      T/T
  19    rs73544824 COUNTS        1       19       20
  19    rs73544824   FREQ    0.025    0.475      0.5
  19    rs73544824   MEAN   0.5057   0.5851   0.5774
  19    rs73544824     SD        0   0.2355   0.3384
  19   rs115072163   GENO      C/C      C/T      T/T
  19   rs115072163 COUNTS        0        5       35
  19   rs115072163   FREQ        0    0.125    0.875
  19   rs115072163   MEAN       NA   0.5394    0.585
  19   rs115072163     SD       NA   0.2846   0.2894
  19    rs10439150   GENO      A/A      A/G      G/G
  19    rs10439150 COUNTS        8       20       12
  19    rs10439150   FREQ      0.2      0.5      0.3
  19    rs10439150   MEAN   0.5223   0.6124    0.562
  19    rs10439150     SD   0.2487   0.2939   0.3097
  19    rs76291861   GENO      T/T      T/C      C/C
  19    rs76291861 COUNTS        0        5       35
  19    rs76291861   FREQ        0    0.125    0.875
  19    rs76291861   MEAN       NA   0.6342   0.5714
  19    rs76291861     SD       NA   0.2529   0.2924
  19   rs111668599   GENO      A/A      A/G      G/G
  19   rs111668599 COUNTS        1       10       29
  19   rs111668599   FREQ    0.025     0.25    0.725
  19   rs111668599   MEAN   0.4502    0.659   0.5562
  19   rs111668599     SD        0   0.3149   0.2799
  19    rs61021252   GENO      T/T      T/C      C/C
  19    rs61021252 COUNTS        5       15       20
  19    rs61021252   FREQ    0.125    0.375      0.5
  19    rs61021252   MEAN   0.7168   0.6043   0.5261
  19    rs61021252     SD   0.3316     0.31    0.255
  19    rs10413883   GENO      T/T      T/G      G/G
  19    rs10413883 COUNTS        3       23       14
  19    rs10413883   FREQ    0.075    0.575     0.35
  19    rs10413883   MEAN   0.4837   0.5701   0.6147
  19    rs10413883     SD   0.0833   0.3044   0.2884
  19    rs11085157   GENO      T/T      T/C      C/C
  19    rs11085157 COUNTS        1       11       28
  19    rs11085157   FREQ    0.025    0.275      0.7
  19    rs11085157   MEAN   0.3492   0.5314   0.6063
[truncated: 4,696,705 more chars]
