# Supplementary material for: Cell-to-cell expression dispersion of B-cell surface proteins is linked to genetic variants in humans
Source: Commun Biol. 2020 Jul 3;3:346. doi: 10.1038/s42003-020-1075-1 (PMC7335051; doi:10.1038/s42003-020-1075-1)
Supplement: Supplementary file 4 — Supplementary Data 2 [file 42003_2020_1075_MOESM4_ESM.zip › Supplementary_Data_S2/plink-results-40LCLs/CD23_chr19_var2/CD23_var2_40_LCLs.qassoc.mperm]

 CHR           SNP         EMP1         EMP2 
  19   rs182840630       0.6468            1 
  19   rs544445641       0.8318            1 
  19   rs192156884       0.2425            1 
  19   rs200619331       0.3017            1 
  19    rs71892431       0.1768            1 
  19     rs3097894       0.1206            1 
  19   rs115200198        0.277            1 
  19     rs2485272       0.1206            1 
  19   rs148465953       0.2425            1 
  19   rs115801704       0.7006            1 
  19     rs7257191      0.06269            1 
  19   rs147779689       0.1013            1 
  19   rs115477493       0.6936            1 
  19    rs11881309       0.9171            1 
  19     rs2485273       0.1975            1 
  19     rs2436497       0.1975            1 
  19   rs540503483       0.2687            1 
  19   rs141309403       0.1013            1 
  19   rs150388021       0.3333            1 
  19   rs113719826       0.0314            1 
  19     rs2446201        0.277            1 
  19     rs2446202       0.1975            1 
  19   rs544647993       0.8913            1 
  19    rs12985299       0.1516            1 
  19     rs2436495       0.5626            1 
  19   rs192558256       0.9726            1 
  19   rs145076919       0.7027            1 
  19    rs75296851       0.3374            1 
  19     rs4377262       0.5626            1 
  19   rs116823342       0.1013            1 
  19     rs4606852        0.269            1 
  19    rs12982357       0.5626            1 
  19    rs71172770       0.9627            1 
  19   rs530047941       0.6472            1 
  19   rs143884233       0.3068            1 
  19   rs111467240       0.6185            1 
  19   rs200314328       0.1013            1 
  19   rs113021450       0.6185            1 
  19     rs1026466       0.2674            1 
  19    rs35784220       0.6773            1 
  19     rs2436494       0.2834            1 
  19     rs7250134       0.2674            1 
  19   rs146268405       0.6185            1 
  19   rs138935258       0.1013            1 
  19   rs113138914       0.5146            1 
  19    rs10417703       0.2674            1 
  19   rs112059347       0.7027            1 
  19   rs116282598         0.98            1 
  19    rs77584859       0.7027            1 
  19   rs111553826       0.5146            1 
  19    rs77395822       0.5146            1 
  19    rs77077278        0.269            1 
  19     rs8100696         0.98            1 
  19     rs2436493       0.5453            1 
  19     rs2446206        0.838            1 
  19     rs1973115       0.4376            1 
  19   rs150370765         0.98            1 
  19   rs111998644       0.8357            1 
  19     rs2017303       0.8727            1 
  19   rs569344305       0.5395            1 
  19     rs2305925       0.7265            1 
  19    rs73548665       0.8357            1 
  19   rs111505087       0.8357            1 
  19   rs112444917       0.5146            1 
  19   rs147288905        0.269            1 
  19   rs111283373       0.7263            1 
  19   rs112876997       0.8357            1 
  19   rs544997602       0.3749            1 
  19   rs112549493       0.7586            1 
  19   rs145322928         0.03            1 
  19   rs199782897        0.805            1 
  19   rs147676389       0.9059            1 
  19   rs146945675       0.8987            1 
  19    rs10415436       0.9313            1 
  19     rs5826901        0.797            1 
  19     rs2436490       0.3958            1 
  19     rs4533403       0.6863            1 
  19     rs4508530       0.6863            1 
  19    rs76081042       0.7176            1 
  19    rs10416402       0.8989            1 
  19   rs113252451       0.8989            1 
  19     rs4343404       0.8989            1 
  19     rs8106107       0.8038            1 
  19     rs8106226       0.7624            1 
  19     rs8106240       0.8038            1 
  19     rs8106687       0.1678            1 
  19   rs113399844        0.864            1 
  19   rs112310449       0.7703            1 
  19   rs148694052       0.9726            1 
  19   rs146734254       0.6863            1 
  19   rs140331887         0.98            1 
  19    rs35415311       0.1914            1 
  19   rs114478485         0.98            1 
  19    rs74698582       0.4484            1 
  19   rs116094957       0.6863            1 
  19   rs114898173       0.6863            1 
  19     rs2446207       0.7853            1 
  19     rs2446208        0.864            1 
  19    rs35262565       0.7677            1 
  19     rs2446209         0.99            1 
  19    rs78160779       0.4484            1 
  19    rs10424996       0.9189            1 
  19    rs10404490       0.9189            1 
  19   rs115109202       0.8457            1 
  19   rs146900286       0.6863            1 
  19     rs2436489        0.864            1 
  19     rs2446210       0.9243            1 
  19    rs74315694       0.9368            1 
  19     rs2446211       0.3541            1 
  19     rs3745640       0.9189            1 
  19    rs59904063       0.7586            1 
  19    rs10410693       0.5536            1 
  19     rs2446212       0.9243            1 
  19    rs73548694       0.5639            1 
  19    rs45459297       0.7586            1 
  19    rs60199162       0.9973            1 
  19    rs73920060       0.3374            1 
  19     rs3826798       0.8987            1 
  19    rs75393678        0.269            1 
  19     rs8107987       0.5706            1 
  19     rs2446193       0.7624            1 
  19     rs2436488       0.7624            1 
  19   rs114071992         0.98            1 
  19     rs2305927       0.8987            1 
  19       rs10811       0.8987            1 
  19     rs1128792       0.1914            1 
  19    rs75954858       0.3374            1 
  19   rs116702206       0.2607            1 
  19   rs569019695       0.7154            1 
  19   rs376282672       0.7154            1 
  19    rs73550307       0.5639            1 
  19    rs12610399       0.8058            1 
  19   rs141223640       0.9581            1 
  19   rs111408740         0.91            1 
  19    rs66643563       0.4505            1 
  19     rs2926067       0.6119            1 
  19    rs10415058       0.8058            1 
  19   rs138196124       0.9625            1 
  19     rs2926066       0.4505            1 
  19   rs113682386       0.2779            1 
  19    rs28663100       0.2135            1 
  19   rs113312079       0.4505            1 
  19     rs2436487       0.6521            1 
  19     rs2436486       0.8922            1 
  19     rs2290777        0.287            1 
  19   rs148972790       0.4484            1 
  19     rs2290776       0.4505            1 
  19    rs76792018        0.455            1 
  19   rs115101089       0.2607            1 
  19     rs9917116        0.287            1 
  19   rs111510107        0.269            1 
  19   rs150181328       0.8457            1 
  19     rs4297808       0.4484            1 
  19     rs8101416        0.287            1 
  19    rs73550319       0.5868            1 
  19   rs112986420       0.0453            1 
  19     rs2436485       0.7805            1 
  19     rs2446195       0.4505            1 
  19    rs78126441       0.9237            1 
  19    rs73550322       0.4849            1 
  19   rs147163358       0.8457            1 
  19   rs574627928          0.3            1 
  19     rs2446196       0.4505            1 
  19   rs114711330       0.9237            1 
  19   rs113649884       0.4505            1 
  19     rs8111850       0.2405            1 
  19    rs73550380       0.5868            1 
  19   rs199509570       0.4229            1 
  19    rs57330009       0.2336            1 
  19   rs201824618       0.2336            1 
  19     rs8101614       0.1302            1 
  19    rs72987150      0.07849            1 
  19   rs113348531       0.2336            1 
  19   rs144458355       0.2336            1 
  19   rs113082862       0.6613            1 
  19   rs373183784       0.8433            1 
  19   rs561261578       0.9368            1 
  19    rs11878476       0.1355            1 
  19      rs751992        0.384            1 
  19   rs144411408       0.9368            1 
  19    rs10423645       0.4424            1 
  19    rs79045618      0.05349            1 
  19     rs2436531       0.2487            1 
  19     rs2446194       0.6174            1 
  19    rs11878665       0.8513            1 
  19    rs10404179       0.3283            1 
  19     rs2436532       0.3121            1 
  19     rs2260187       0.2268            1 
  19    rs10413115       0.1608            1 
  19   rs141224048       0.9481            1 
  19     rs6510857       0.4424            1 
  19    rs57410351       0.0476            1 
  19   rs137956511       0.2939            1 
  19    rs10408406       0.4874            1 
  19    rs10414470       0.7779            1 
  19    rs12977437       0.4662            1 
  19    rs10406481       0.4424            1 
  19    rs56288898       0.1721            1 
  19   rs149216849       0.4424            1 
  19    rs73920062       0.1721            1 
  19   rs552173582       0.0431            1 
  19    rs10688950       0.6869            1 
  19     rs7255607       0.3773            1 
  19   rs576824126       0.1194            1 
  19    rs73920063       0.3773            1 
  19    rs75833150       0.3773            1 
  19   rs146119881       0.1641            1 
  19    rs10423575       0.3773            1 
  19    rs57706581       0.1061            1 
  19    rs10424012       0.3773            1 
  19    rs10421619       0.3773            1 
  19    rs10401730       0.3773            1 
  19   rs114503593       0.6661            1 
  19    rs10404599       0.1704            1 
  19     rs4476279       0.0476            1 
  19   rs190587670       0.7201            1 
  19   rs561782359        0.617            1 
  19    rs61027285       0.1704            1 
  19      rs898010       0.1739            1 
  19   rs144615328       0.1641            1 
  19     rs2436530       0.3422            1 
  19     rs1466326        0.936            1 
  19    rs55745818       0.3439            1 
  19   rs368649123       0.3493            1 
  19   rs570492039       0.9914            1 
  19    rs68159132       0.7938            1 
  19     rs5826903        0.936            1 
  19    rs12610749       0.3897            1 
  19   rs114500600       0.2653            1 
  19     rs8102202       0.0321            1 
  19   rs200014629       0.1641            1 
  19   rs113480602       0.5353            1 
  19     rs6510858       0.7886            1 
  19   rs112270862       0.9547            1 
  19   rs112047027       0.2135            1 
  19   rs562544125       0.2812            1 
  19   rs549551792       0.6753            1 
  19    rs60386129       0.5293            1 
  19   rs111850522       0.4012            1 
  19    rs75397041      0.06359            1 
  19   rs202128143       0.3049            1 
  19   rs139787145       0.2717            1 
  19   rs148378949       0.2812            1 
  19    rs74422372        0.885            1 
  19   rs192855697       0.2812            1 
  19     rs2007774       0.8271            1 
  19     rs2007761       0.8677            1 
  19   rs200182058        0.885            1 
  19     rs2336068       0.9894            1 
  19   rs557383692       0.8259            1 
  19   rs148487998        0.885            1 
  19   rs112742683       0.8387            1 
  19    rs73552423        0.885            1 
  19   rs140598402        0.885            1 
  19    rs75694600       0.6235            1 
  19    rs28721898       0.2784            1 
  19     rs2446203       0.8547            1 
  19    rs55814356       0.8677            1 
  19    rs73920064       0.5042            1 
  19   rs138509270       0.7252            1 
  19    rs28542390       0.2784            1 
  19   rs114965986       0.2812            1 
  19   rs113321396        0.885            1 
  19    rs79582876       0.6192            1 
  19    rs57800928        0.765            1 
  19   rs112091285       0.5042            1 
  19    rs80020143       0.4269            1 
  19    rs72987170       0.8677            1 
  19    rs76444128       0.5042            1 
  19    rs11880922       0.4417            1 
  19    rs79008529       0.6525            1 
  19    rs11878862       0.5841            1 
  19    rs59447241       0.9909            1 
  19   rs151116256       0.5042            1 
  19   rs150950820       0.8259            1 
  19   rs201393824        0.761            1 
  19   rs111430527       0.7292            1 
  19   rs113732036       0.7346            1 
  19    rs75708854       0.9319            1 
  19    rs60538197       0.7346            1 
  19   rs112956342       0.3814            1 
  19   rs112880059       0.5286            1 
  19    rs73920065       0.1728            1 
  19    rs59337126       0.0246            1 
  19   rs143077610       0.9219            1 
  19   rs144726938       0.4574            1 
  19   rs149536835      0.08519            1 
  19    rs10422361        0.197            1 
  19   rs372188986       0.5294            1 
  19    rs79390761       0.3835            1 
  19   rs192011105        0.176            1 
  19   rs367727421        0.176            1 
  19    rs10417568       0.2693            1 
  19    rs10416844       0.7135            1 
  19   rs532862172       0.3835            1 
  19   rs574429788       0.4636            1 
  19   rs188389805       0.4174            1 
  19   rs139143223       0.4359            1 
  19    rs72127155       0.8497            1 
  19     rs7252435       0.7791            1 
  19     rs3834829       0.9816            1 
  19    rs10411644       0.0253            1 
  19    rs79203077       0.0253            1 
  19   rs144020501       0.1673            1 
  19     rs1678851       0.1673            1 
  19     rs1614324       0.1673            1 
  19      rs778813       0.1673            1 
  19   rs187745880       0.2645            1 
  19      rs778812       0.1673            1 
  19     rs2436519       0.7756            1 
  19     rs4807813       0.0253            1 
  19     rs4807814       0.8199            1 
  19   rs199921063       0.1134            1 
  19      rs708688       0.1673            1 
  19    rs59637174       0.0417            1 
  19      rs708689       0.1673            1 
  19   rs139529488       0.0417            1 
  19    rs73554357       0.5294            1 
  19     rs3763046       0.0417            1 
  19   rs115287619        0.015            1 
  19    rs73554359       0.9261            1 
  19    rs61731573       0.5294            1 
  19    rs71934499       0.1673            1 
  19    rs34182948       0.0417            1 
  19    rs28523462       0.0253            1 
  19   rs115240543       0.3721            1 
  19    rs28416984       0.0253            1 
  19    rs28481711       0.0417            1 
  19    rs28724571       0.0253            1 
  19     rs6510859       0.5835            1 
  19   rs190173225       0.0253            1 
  19   rs144970486       0.4174            1 
  19     rs1379868       0.1911            1 
  19     rs8106995      0.07819            1 
  19     rs1622498        0.283            1 
  19   rs143772327       0.0417            1 
  19   rs151082251       0.0417            1 
  19    rs76231074       0.0417            1 
  19   rs115043339       0.4359            1 
  19   rs114355552       0.0417            1 
  19    rs10775589      0.07819            1 
  19   rs112836591       0.9261            1 
  19   rs113189876      0.06449            1 
  19      rs778811       0.1233            1 
  19    rs10853991       0.7105            1 
  19      rs778810       0.3884            1 
  19   rs148112183       0.3884            1 
  19     rs8100656      0.06449            1 
  19    rs11666494       0.7133            1 
  19    rs73920067       0.5042            1 
  19      rs778809       0.4505            1 
  19   rs111912575       0.9261            1 
  19   rs181778413       0.2186            1 
  19    rs35845041       0.7133            1 
  19    rs12986368       0.7133            1 
  19      rs778806        0.283            1 
  19   rs116794036      0.07879            1 
  19    rs61740561       0.9261            1 
  19   rs112313064       0.3884            1 
  19    rs17855739      0.06449            1 
  19    rs79359759       0.5042            1 
  19      rs778805       0.4998            1 
  19     rs9807877       0.8199            1 
  19     rs3916080      0.07879            1 
  19    rs73536616       0.9261            1 
  19     rs3859563       0.4512            1 
  19    rs10420107       0.4998            1 
  19   rs111342270       0.9261            1 
  19   rs112641207       0.9261            1 
  19    rs10402728       0.6253            1 
  19   rs113769774       0.9261            1 
  19    rs73536626       0.9261            1 
  19    rs34940903       0.7133            1 
  19    rs80053250       0.9261            1 
  19   rs113180603       0.9261            1 
  19    rs11305548       0.3537            1 
  19    rs73536629       0.9261            1 
  19    rs17271883       0.4998            1 
  19    rs10403115       0.5506            1 
  19     rs5826905       0.7133            1 
  19   rs149138148       0.4174            1 
  19    rs12019136      0.06449            1 
  19   rs146989239      0.09759            1 
  19   rs139999431      0.06659            1 
  19   rs145275499         0.21            1 
  19     rs1678849       0.8162            1 
  19    rs60383067       0.7133            1 
  19    rs35222081       0.7133            1 
  19     rs8101385      0.06789            1 
  19    rs73920069       0.5042            1 
  19     rs3760776      0.09449            1 
  19      rs708686       0.5857            1 
  19    rs10409772       0.1847            1 
  19   rs371330919       0.8486            1 
  19     rs3760775         0.81            1 
  19     rs3760774       0.7133            1 
  19     rs3760771        0.553            1 
  19    rs12982233       0.7133            1 
  19    rs28381973       0.2826            1 
  19    rs28742595       0.3751            1 
  19      rs874232         0.81            1 
  19    rs28381969       0.3721            1 
  19   rs139326855       0.2636            1 
  19   rs137909900       0.2658            1 
  19   rs144569478       0.1319            1 
  19     rs3745635         0.81            1 
  19    rs28362463       0.1319            1 
  19      rs778986       0.8378            1 
  19      rs812936       0.8378            1 
  19    rs28362459         0.81            1 
  19    rs28362458       0.1319            1 
  19    rs11668191      0.07879            1 
  19      rs778987       0.7689            1 
  19     rs4807816       0.7133            1 
  19     rs4807052       0.7133            1 
  19   rs537757549       0.6729            1 
  19      rs809646       0.3819            1 
  19     rs2561796       0.3819            1 
  19     rs2637193       0.3819            1 
  19   rs554274438       0.6848            1 
  19     rs2608892       0.3819            1 
  19     rs2608893       0.3819            1 
  19     rs2637194       0.3819            1 
  19     rs2637195       0.3819            1 
  19     rs2608894       0.8475            1 
  19    rs28742591       0.7882            1 
  19    rs28742588       0.2812            1 
  19    rs28742587       0.3418            1 
  19    rs28362447       0.1414            1 
  19    rs28362446       0.2812            1 
  19    rs73920070       0.7387            1 
  19     rs2306969       0.8499            1 
  19    rs28362437       0.9496            1 
  19    rs10406157       0.7818            1 
  19    rs10405209       0.8788            1 
  19    rs28742581       0.3936            1 
  19     rs4807817       0.7109            1 
  19    rs11671428       0.7104            1 
  19    rs10418972        0.792            1 
  19     rs4807818       0.4792            1 
  19     rs4807819       0.4792            1 
  19    rs35082514       0.9395            1 
  19    rs11671528       0.2678            1 
  19    rs34552692       0.1662            1 
  19    rs11671555       0.1662            1 
  19    rs58634952        0.026            1 
  19    rs11882055       0.9001            1 
  19   rs576584223       0.8018            1 
  19   rs190151545       0.2731            1 
  19    rs77559081       0.2647            1 
  19    rs57861181       0.9883            1 
  19    rs11668487       0.2808            1 
  19    rs12977833       0.8997            1 
  19    rs59822531       0.5709            1 
  19    rs58309625       0.9381            1 
  19    rs77880277       0.3819            1 
  19     rs2608889       0.3819            1 
  19     rs2637197       0.3564            1 
  19   rs113149612       0.2049            1 
  19     rs2608890       0.9606            1 
  19   rs115471385        0.345            1 
  19    rs35939715       0.3137            1 
  19    rs56688182       0.4333            1 
  19     rs7254765       0.9851            1 
  19    rs12984439        0.512            1 
  19   rs116810092       0.5624            1 
  19   rs114963941       0.5624            1 
  19    rs56351405       0.4125            1 
  19    rs55669463      0.07959            1 
  19   rs111244730       0.2065            1 
  19      rs778802       0.3819            1 
  19      rs778803       0.5703            1 
  19    rs10414865       0.0494            1 
  19    rs73920071       0.6947            1 
  19      rs708687     0.008799            1 
  19     rs8102917       0.9124            1 
  19     rs4807053       0.9029            1 
  19    rs11667943       0.2812            1 
  19   rs150375695       0.0004       0.7306 
  19   rs112493073       0.1716            1 
  19    rs56254644        0.246            1 
  19   rs114662403       0.0024       0.9996 
  19   rs116495662       0.7676            1 
  19    rs73538619       0.0194            1 
  19   rs146871836       0.6076            1 
  19   rs145837984       0.1634            1 
  19      rs778988       0.6968            1 
  19   rs112991382       0.0036            1 
  19    rs34406997       0.7662            1 
  19     rs7260208       0.0303            1 
  19    rs11085149       0.6968            1 
  19    rs73538629       0.0318            1 
  19    rs10406559       0.3721            1 
  19     rs7246884       0.8573            1 
  19   rs151014743       0.4901            1 
  19    rs73538630       0.0036            1 
  19   rs150399952       0.7951            1 
  19    rs28753769        0.003            1 
  19   rs112693648       0.6076            1 
  19      rs778975        0.036            1 
  19    rs73538632       0.0127            1 
  19      rs778976       0.2621            1 
  19    rs13343470       0.4901            1 
  19   rs111856291       0.0036            1 
  19   rs543760607       0.3719            1 
  19    rs16993239       0.2556            1 
  19     rs7249219       0.9606            1 
  19     rs7259885       0.9606            1 
  19      rs778977       0.1178            1 
  19     rs6510860       0.1595            1 
  19    rs73538641       0.0036            1 
  19    rs73920072       0.7951            1 
  19    rs11322174       0.1439            1 
  19    rs75784306       0.0036            1 
  19      rs778979       0.6968            1 
  19      rs778980       0.6968            1 
  19   rs113659374       0.0194            1 
  19     rs3892514       0.0194            1 
  19     rs3892515       0.0194            1 
  19     rs8108362       0.6789            1 
  19    rs77933818       0.1448            1 
  19    rs10426709       0.4901            1 
  19    rs73538652       0.0036            1 
  19    rs11881470       0.6789            1 
  19    rs73546550       0.0036            1 
  19     rs8101625       0.1804            1 
  19      rs778982       0.9398            1 
  19      rs778983       0.6968            1 
  19     rs4807054      0.09529            1 
  19    rs28541500       0.9225            1 
  19      rs702065       0.6968            1 
  19    rs61730513       0.5115            1 
  19      rs778970     0.006999            1 
  19    rs10412834       0.4901            1 
  19    rs59903004       0.2306            1 
  19      rs778971       0.6274            1 
  19      rs778972       0.8032            1 
  19     rs7256360       0.3403            1 
  19     rs7255893       0.4697            1 
  19     rs7255125       0.4697            1 
  19   rs137874001       0.1083            1 
  19     rs7256646      0.08749            1 
  19   rs148155052       0.2778            1 
  19    rs10404705       0.3465            1 
  19    rs58111488       0.0036            1 
  19   rs147466477        0.503            1 
  19      rs778974      0.07199            1 
  19    rs56671476       0.5731            1 
  19    rs12984793       0.5051            1 
  19    rs73546566       0.0036            1 
  19    rs75621193        0.332            1 
  19   rs552960113       0.7225            1 
  19    rs11666151       0.1405            1 
  19   rs142612013        0.036            1 
  19   rs146828458       0.1742            1 
  19   rs139228342       0.7126            1 
  19   rs143152443       0.1083            1 
  19   rs199701591       0.0388            1 
  19   rs148102730       0.9558            1 
  19     rs1674146       0.1716            1 
  19    rs12984289       0.8726            1 
  19    rs34971496       0.8726            1 
  19     rs1678854       0.1934            1 
  19    rs11355885       0.2044            1 
  19   rs142791611       0.6038            1 
  19    rs59068331       0.7958            1 
  19    rs60974710       0.7958            1 
  19     rs8108862       0.8726            1 
  19    rs11442325       0.1716            1 
  19    rs28375314       0.7958            1 
  19   rs150446611       0.6535            1 
  19     rs1678855       0.2935            1 
  19     rs1678856       0.1934            1 
  19     rs1678857       0.1934            1 
  19     rs1674149       0.1892            1 
  19     rs1678858        0.441            1 
  19    rs10407295       0.1022            1 
  19    rs10409306       0.1022            1 
  19    rs10407932       0.1022            1 
  19    rs12973503       0.8726            1 
  19   rs112242666       0.6038            1 
  19     rs1678860       0.1405            1 
  19    rs11306508       0.1405            1 
  19    rs34764248       0.2449            1 
  19     rs1612621       0.1405            1 
  19     rs3865521       0.7274            1 
  19     rs1614492       0.1449            1 
  19    rs73546588       0.0133            1 
  19    rs10423970       0.6991            1 
  19     rs8109264       0.1716            1 
  19    rs10423418       0.6991            1 
  19    rs77205156       0.6535            1 
  19    rs10424279       0.6991            1 
  19    rs10425039       0.6991            1 
  19    rs10424683       0.6991            1 
  19    rs34261218       0.8025            1 
  19   rs148095216       0.6991            1 
  19   rs117410144       0.6535            1 
  19    rs10405089       0.7344            1 
  19   rs112132165       0.9081            1 
  19    rs10406814       0.7745            1 
  19    rs10406047       0.6991            1 
  19    rs71172778       0.7745            1 
  19    rs73546595       0.0045            1 
  19    rs10418257       0.6991            1 
  19    rs10412316       0.6991            1 
  19    rs10411214       0.7745            1 
  19    rs11881333        0.044            1 
  19     rs1674153       0.1892            1 
  19     rs1674154       0.5324            1 
  19     rs2637198       0.1716            1 
  19     rs1674155       0.1892            1 
  19   rs148244510       0.9081            1 
  19     rs1678850       0.1892            1 
  19   rs548447348       0.6535            1 
  19    rs10420696       0.6768            1 
  19   rs200977535       0.1405            1 
  19    rs77102125       0.1994            1 
  19    rs12981580       0.1405            1 
  19    rs61293321       0.1405            1 
  19    rs61507041       0.1405            1 
  19   rs145377516       0.9081            1 
  19   rs200694765       0.1833            1 
  19     rs8113052       0.2413            1 
  19     rs8102177       0.2413            1 
  19   rs201622322       0.9081            1 
  19    rs12974377       0.5457            1 
  19   rs146543131       0.9081            1 
  19    rs62106025       0.1892            1 
  19    rs58013564       0.1474            1 
  19     rs6510861       0.2023            1 
  19   rs149300280       0.6535            1 
  19    rs55702327       0.6855            1 
  19   rs111662569     0.007899            1 
  19   rs113752432     0.008299            1 
  19    rs73548308     0.007899            1 
  19    rs28508130       0.6038            1 
  19    rs28366403       0.6038            1 
  19     rs1674160       0.1412            1 
  19   rs185767679       0.2125            1 
  19     rs1678869       0.5349            1 
  19     rs1674159       0.9081            1 
  19    rs11667261       0.1716            1 
  19   rs112910547       0.0143            1 
  19    rs10407831      0.06699            1 
  19     rs2561794         0.17            1 
  19     rs2637199       0.1892            1 
  19     rs8103609       0.0256            1 
  19   rs535327199       0.9934            1 
  19   rs146580252       0.9081            1 
  19   rs139741322       0.3501            1 
  19   rs149779298       0.5566            1 
  19    rs35997297       0.1405            1 
  19     rs2637200       0.5324            1 
  19   rs541521794      0.06489            1 
  19     rs2608895       0.1177            1 
  19     rs2637201       0.5951            1 
  19     rs2637202       0.1716            1 
  19    rs11085152       0.3445            1 
  19    rs79264470       0.7593            1 
  19     rs1678864       0.5951            1 
  19    rs73548324       0.0133            1 
  19    rs12972385       0.1825            1 
  19    rs10420396       0.6038            1 
  19    rs58163206       0.1734            1 
  19     rs1678865       0.1825            1 
  19    rs67849401       0.6038            1 
  19     rs1674158       0.5951            1 
  19     rs1678866       0.2299            1 
  19    rs73548332     0.006899            1 
  19    rs74500071       0.0133            1 
  19     rs1626918       0.1452            1 
  19     rs1678867          0.3            1 
  19     rs1627779       0.5951            1 
  19     rs1628564       0.1987            1 
  19     rs1629368       0.1825            1 
  19    rs60236148       0.0133            1 
  19    rs77452913       0.7593            1 
  19     rs1631032       0.4637            1 
  19     rs1678868       0.5951            1 
  19   rs192066309       0.0156            1 
  19    rs28506987       0.7745            1 
  19    rs76691409       0.8445            1 
  19     rs7257835       0.7593            1 
  19     rs3889896        0.836            1 
  19   rs113846482       0.0144            1 
  19      rs702064       0.5905            1 
  19   rs114489799       0.0024       0.9999 
  19    rs10421538       0.7177            1 
  19     rs7255840       0.7177            1 
  19    rs59996701       0.0024       0.9999 
  19    rs73920084       0.1332            1 
  19     rs4807821       0.9255            1 
  19   rs111790118      0.09379            1 
  19     rs4807822       0.8848            1 
  19   rs375635492       0.0479            1 
  19      rs778801       0.4909            1 
  19   rs143394995       0.5459            1 
  19   rs114385434       0.5459            1 
  19      rs778800       0.4909            1 
  19    rs73548352       0.0408            1 
  19   rs113610796       0.6941            1 
  19    rs28473717       0.5459            1 
  19   rs116028877       0.6535            1 
  19     rs4807055       0.1549            1 
  19     rs7245450       0.1549            1 
  19   rs146480385      0.09379            1 
  19     rs7246733       0.6493            1 
  19   rs140101087       0.0024       0.9999 
  19   rs545310981       0.8288            1 
  19    rs35728843       0.5905            1 
  19     rs8108064       0.1492            1 
  19     rs1056987       0.7323            1 
  19   rs115530541       0.5459            1 
  19   rs114987286       0.0024       0.9999 
  19     rs6510862       0.7323            1 
  19   rs114104610       0.0156            1 
  19    rs80329663       0.0024       0.9999 
  19    rs55660714       0.5221            1 
  19    rs10406399       0.1492            1 
  19   rs150926741       0.7287            1 
  19    rs33945799       0.6088            1 
  19      rs543519       0.5905            1 
  19    rs77008912       0.6941            1 
  19      rs542767       0.1492            1 
  19      rs539052       0.1492            1 
  19     rs4807057       0.1549            1 
  19      rs432990       0.1274            1 
  19      rs417337       0.7323            1 
  19    rs34366264       0.5905            1 
  19      rs483466       0.7323            1 
  19      rs447980       0.1492            1 
  19      rs445493       0.1492            1 
  19   rs144253763       0.5052            1 
  19   rs116353040       0.0156            1 
  19    rs10404195       0.6941            1 
  19      rs420458       0.6466            1 
  19    rs74809330      0.08389            1 
  19   rs115660924       0.0024       0.9999 
  19    rs10419322       0.3371            1 
  19    rs76856385       0.7581            1 
  19    rs11393158       0.7323            1 
  19     rs7260578       0.8505            1 
  19    rs73539613      0.08389            1 
  19     rs4807823       0.1274            1 
  19   rs150429696       0.3371            1 
  19   rs545404295       0.3932            1 
  19   rs144101466       0.0024       0.9999 
  19    rs61064939      0.08389            1 
  19    rs60628887       0.0408            1 
  19   rs542774059       0.1526            1 
  19      rs274789       0.4477            1 
  19   rs112968295       0.2313            1 
  19   rs111261114      0.09079            1 
  19   rs555591251       0.3569            1 
  19    rs11882811       0.9273            1 
  19      rs274788       0.9805            1 
  19      rs274787       0.3658            1 
  19      rs274786       0.5221            1 
  19   rs114297580       0.0024       0.9999 
  19   rs142905426       0.0024       0.9999 
  19      rs274784       0.5905            1 
  19    rs78909912       0.0024       0.9999 
  19     rs7249419       0.3856            1 
  19     rs7248090       0.3856            1 
  19    rs79897803       0.7581            1 
  19    rs11437855       0.3856            1 
  19    rs61741511       0.3825            1 
  19    rs78387443       0.7581            1 
  19    rs74174355       0.5905            1 
  19    rs77750510       0.0024       0.9999 
  19    rs10423464       0.6069            1 
  19   rs141138526       0.0042            1 
  19     rs2245651       0.6649            1 
  19     rs2245650       0.4736            1 
  19   rs114280035       0.0156            1 
  19   rs114775620       0.3597            1 
  19    rs79512178       0.0024       0.9999 
  19    rs57117157       0.0024       0.9999 
  19    rs10407369       0.5459            1 
  19      rs274796     0.008799            1 
  19    rs10421873       0.5459            1 
  19    rs76276705      0.09379            1 
  19     rs5826910       0.4647            1 
  19   rs113948981       0.6056            1 
  19   rs115381213       0.3586            1 
  19    rs73539627       0.2774            1 
  19    rs58706158        0.381            1 
  19   rs139188821       0.2666            1 
  19   rs115164822       0.5459            1 
  19    rs73920090       0.1141            1 
  19    rs78521116       0.4499            1 
  19   rs116467332       0.0156            1 
  19    rs77540905       0.4499            1 
  19    rs10417885       0.5459            1 
  19     rs8107420       0.4499            1 
  19    rs10405707       0.5459            1 
  19    rs77604270       0.4499            1 
  19      rs274794       0.6095            1 
  19    rs10422021       0.5459            1 
  19      rs274793       0.6095            1 
  19    rs56002800       0.2134            1 
  19    rs11085154      0.07369            1 
  19   rs561760978       0.4499            1 
  19    rs76428391       0.4499            1 
  19    rs76505415       0.4499            1 
  19    rs28676824         0.76            1 
  19     rs7253733       0.1141            1 
  19      rs121742       0.2134            1 
  19   rs116465967         0.76            1 
  19    rs75234676       0.4499            1 
  19    rs78736229       0.0129            1 
  19      rs274792       0.5214            1 
  19      rs274791       0.6245            1 
  19   rs114829599       0.4499            1 
  19   rs116188150       0.4499            1 
  19    rs71925452        0.381            1 
  19     rs8105367       0.4499            1 
  19    rs12462305      0.09949            1 
  19   rs114900219       0.5459            1 
  19    rs77801611       0.4499            1 
  19     rs6510863       0.6627            1 
  19   rs145391175       0.0408            1 
  19   rs138419778       0.0129            1 
  19    rs79519121       0.0129            1 
  19   rs199694952       0.0129            1 
  19     rs2067089        0.381            1 
  19       rs81570       0.6245            1 
  19   rs558285568       0.1906            1 
  19     rs7258475        0.274            1 
  19    rs12459051       0.6095            1 
  19   rs115421085       0.4847            1 
  19     rs7252993       0.1667            1 
  19   rs113797077       0.6435            1 
  19   rs114407272       0.8509            1 
  19    rs59272043       0.0323            1 
  19    rs57776338     0.007999            1 
  19    rs73920096       0.4499            1 
  19   rs115243272       0.5459            1 
  19   rs115002923       0.5459            1 
  19     rs4807825       0.2079            1 
  19     rs8108471       0.4615            1 
  19     rs7251218       0.2095            1 
  19    rs59174308       0.0151            1 
  19    rs28453379       0.5459            1 
  19    rs61461754       0.2774            1 
  19     rs7259761        0.274            1 
  19    rs73920098       0.4615            1 
  19    rs77638824       0.4499            1 
  19    rs76774936       0.0024       0.9999 
  19   rs114171699       0.5459            1 
  19    rs73920099       0.4615            1 
  19    rs34831649        0.274            1 
  19    rs10414882       0.7405            1 
  19   rs537868498       0.7605            1 
  19    rs78859616       0.0129            1 
  19   rs115310383       0.0156            1 
  19    rs79029050       0.7605            1 
  19    rs28590395       0.2095            1 
  19   rs145134461       0.4615            1 
  19    rs12985605        0.274            1 
  19      rs548323       0.2095            1 
  19    rs67416888       0.4615            1 
  19   rs568728229       0.4615            1 
  19   rs534407911       0.5416            1 
  19      rs626000        0.274            1 
  19      rs551244       0.2501            1 
  19    rs73920100       0.4615            1 
  19      rs639251       0.2079            1 
  19    rs56061427        0.137            1 
  19    rs36071073        0.274            1 
  19     rs8102722       0.4615            1 
  19    rs73920102       0.4615            1 
  19    rs73923403       0.5512            1 
  19    rs12610356       0.4131            1 
  19   rs115852443       0.0156            1 
  19    rs73923404       0.4615            1 
  19   rs142372412       0.3811            1 
  19      rs525452       0.7768            1 
  19      rs628271       0.8415            1 
  19    rs73923405       0.6218            1 
  19   rs149586693       0.4918            1 
  19   rs113774422       0.4198            1 
  19      rs555836       0.0216            1 
  19     rs2024163       0.2502            1 
  19      rs481912        0.274            1 
  19    rs55831999       0.6403            1 
  19    rs28436149       0.4198            1 
  19    rs58761764       0.6403            1 
  19      rs671892       0.8087            1 
  19    rs73923406       0.6403            1 
  19      rs581910       0.6482            1 
  19     rs7248008       0.7232            1 
  19    rs73923408       0.6403            1 
  19    rs10404724        0.388            1 
  19    rs76049419       0.0327            1 
  19    rs73923409       0.6403            1 
  19    rs73923410       0.6403            1 
  19    rs10425737        0.274            1 
  19    rs10406420        0.274            1 
  19    rs10412262       0.6477            1 
  19   rs111536113       0.5266            1 
  19    rs78060389       0.5266            1 
  19   rs116302592       0.6403            1 
  19   rs200668543      0.05129            1 
  19    rs56023496       0.9948            1 
  19    rs56304400       0.6089            1 
  19   rs532372618      0.07859            1 
  19     rs4807830        0.158            1 
  19     rs4807831       0.0219            1 
  19    rs80012190       0.5266            1 
  19   rs571174580       0.0371            1 
  19   rs114737389       0.0327            1 
  19   rs142520289       0.0024       0.9999 
  19   rs530500429       0.4661            1 
  19    rs75844401       0.6403            1 
  19     rs6510864       0.3644            1 
  19     rs6510865       0.0473            1 
  19     rs6510866       0.6704            1 
  19      rs527515        0.005            1 
  19    rs75734271       0.2757            1 
  19      rs552320       0.6482            1 
  19     rs7259058       0.6403            1 
  19   rs140982422       0.6403            1 
  19    rs10407747       0.5459            1 
  19   rs115063080       0.2757            1 
  19      rs434040       0.8906            1 
  19   rs113822695       0.2757            1 
  19    rs58052845       0.6403            1 
  19   rs141573296       0.0129            1 
  19   rs201860571       0.2757            1 
  19      rs372890       0.8336            1 
  19     rs1270038       0.8906            1 
  19    rs79786852       0.6535            1 
  19    rs74821533       0.5459            1 
  19      rs494642       0.1016            1 
  19    rs73923411       0.6403            1 
  19    rs57828334       0.0327            1 
  19      rs574567       0.8336            1 
  19    rs67982039       0.9472            1 
  19    rs73923412       0.6403            1 
  19     rs1638538       0.1251            1 
  19   rs111653728       0.4918            1 
  19      rs731773       0.1012            1 
  19      rs398592       0.7531            1 
  19    rs80255471       0.8357            1 
  19   rs563082656       0.7667            1 
  19    rs79314920      0.09589            1 
  19    rs71942694       0.1012            1 
  19    rs11880463       0.3924            1 
  19      rs452767       0.9991            1 
  19     rs2302222       0.1012            1 
  19    rs57452891      0.05229            1 
  19    esv3643546       0.7096            1 
  19      rs398462       0.5579            1 
  19      rs454532       0.5108            1 
  19   rs115849142       0.8263            1 
  19      rs672355       0.1984            1 
  19    rs12984893       0.1012            1 
  19    rs12974931       0.1012            1 
  19   rs112110212       0.8353            1 
  19    rs78125990       0.1984            1 
  19    rs73923415       0.5778            1 
  19     rs6510867       0.5329            1 
  19   rs114512659       0.0156            1 
  19     rs8103398       0.3272            1 
  19    rs28421560       0.2127            1 
  19     rs3795017       0.2462            1 
  19     rs3795016       0.2265            1 
  19   rs143140157       0.0449            1 
  19      rs530942       0.0399            1 
  19   rs114090653        0.309            1 
  19    rs78985335       0.8357            1 
  19   rs147242114       0.8505            1 
  19   rs115099377       0.0156            1 
  19   rs112842748       0.4349            1 
  19    rs75933578     0.007599            1 
  19   rs111638245       0.2177            1 
  19    rs10408217       0.3619            1 
  19    rs10411237       0.6497            1 
  19    rs11879954       0.6497            1 
  19    rs11881902       0.6497            1 
  19    rs10420456       0.8505            1 
  19   rs145849096       0.6511            1 
  19    rs10420873        0.259            1 
  19    rs10418579       0.8505            1 
  19    rs73547541       0.8724            1 
  19    rs76045003     0.007599            1 
  19    rs79342694       0.6762            1 
  19   rs183550614       0.9477            1 
  19    rs10402257       0.6762            1 
  19    rs10403518      0.09639            1 
  19    rs10409633       0.6762            1 
  19      rs563793       0.2914            1 
  19      rs563771       0.6979            1 
  19      rs598236      0.09639            1 
  19      rs585107       0.1527            1 
  19   rs114389016       0.0156            1 
  19   rs143193745       0.9477            1 
  19      rs528062       0.2914            1 
  19   rs145663572       0.8505            1 
  19      rs505401         0.66            1 
  19   rs367991289       0.5014            1 
  19   rs116414903       0.9298            1 
  19    rs57740431       0.9477            1 
  19      rs502646       0.1527            1 
  19    rs59836278       0.8724            1 
  19    rs10417339       0.2657            1 
  19    rs58546514       0.8724            1 
  19   rs531706842       0.0138            1 
  19    rs59045422        0.719            1 
  19   rs115371334     0.007599            1 
  19    rs57838932       0.1374            1 
  19      rs521878       0.9073            1 
  19   rs111480618       0.0321            1 
  19    rs12977353       0.6048            1 
  19      rs617748       0.9073            1 
  19      rs645760       0.2914            1 
  19     rs8105106        0.563            1 
  19     rs1865028       0.2914            1 
  19    rs73547555        0.719            1 
  19   rs114102851       0.8505            1 
  19    rs78807434        0.563            1 
  19      rs608145       0.2914            1 
  19   rs145090757       0.8505            1 
  19      rs609898       0.0226            1 
  19      rs510664       0.9073            1 
  19     rs6510869       0.1146            1 
  19   rs111635621       0.4918            1 
  19      rs476596      0.05219            1 
  19    rs73547557        0.719            1 
  19    rs73547558        0.719            1 
  19   rs116834145     0.007599            1 
  19    rs80190249     0.007599            1 
  19    rs12974192       0.3978            1 
  19    rs61460442       0.3807            1 
  19   rs141504032       0.5154            1 
  19   rs114550549       0.3834            1 
  19      rs527555       0.4801            1 
  19    rs58905799       0.6762            1 
  19   rs116208371       0.9298            1 
  19    rs78378620       0.8357            1 
  19      rs679368       0.7221            1 
  19    rs73923421       0.6167            1 
  19      rs493615       0.4801            1 
  19   rs114420633       0.9298            1 
  19   rs116518628       0.8357            1 
  19      rs577139       0.7221            1 
  19      rs576366      0.05269            1 
  19      rs549785        0.243            1 
  19   rs114313600       0.0156            1 
  19    rs16993334       0.8357            1 
  19   rs146517552       0.6535            1 
  19    rs73547564       0.5689            1 
  19    rs10423666       0.3934            1 
  19    rs10423680       0.5689            1 
  19    rs56788109       0.9477            1 
  19    rs11878522       0.3834            1 
  19   rs115045092       0.8357            1 
  19    rs77665129     0.007599            1 
  19    rs76050221       0.3834            1 
  19    rs79443459      0.05269            1 
  19    rs79101058      0.05269            1 
  19    rs58259461       0.9843            1 
  19    rs57165886        0.719            1 
  19    rs78613466      0.05269            1 
  19    rs77614605       0.9477            1 
  19     rs7254081        0.243            1 
  19    rs57628698       0.5689            1 
  19    rs80210175       0.7221            1 
  19    rs73555668       0.9843            1 
  19    rs73555670       0.5689            1 
  19   rs138358430       0.7221            1 
  19   rs151173567        0.169            1 
  19    rs73555671        0.719            1 
  19   rs115621513       0.4847            1 
  19    rs75807193        0.736            1 
  19    rs10401913       0.3834            1 
  19    rs73555674       0.9843            1 
  19    rs10402138       0.5689            1 
  19   rs145232671       0.0156            1 
  19   rs116689230       0.3834            1 
  19    rs13343964       0.6762            1 
  19   rs147254722       0.4847            1 
  19      rs669638       0.7221            1 
  19    rs75366109     0.007599            1 
  19    rs16993340       0.8357            1 
  19   rs113958185     0.007599            1 
  19   rs113441103     0.007599            1 
  19    rs10411646       0.3834            1 
  19    rs13345465       0.3598            1 
  19    rs13345582       0.9403            1 
  19    rs16993344       0.1915            1 
  19      rs577554       0.4173            1 
  19    rs16993348       0.4918            1 
  19    rs79130990       0.9843            1 
  19    rs76820960       0.7221            1 
  19    rs28877689       0.6762            1 
  19    rs10425716       0.6762            1 
  19    rs10407834       0.9033            1 
  19   rs113735104       0.3474            1 
  19    rs78494775     0.007599            1 
  19    rs73923425       0.3474            1 
  19    rs73541908        0.719            1 
  19    rs78612848     0.007599            1 
  19    rs11879056       0.5087            1 
  19    rs35078478       0.9843            1 
  19   rs113314908     0.007599            1 
  19     rs8103560      0.09639            1 
  19      rs604710       0.2434            1 
  19    rs10417019       0.3834            1 
  19     rs6510871       0.1355            1 
  19      rs532145       0.7221            1 
  19    rs78698956       0.7862            1 
  19    rs11363444       0.2724            1 
  19     rs2288846       0.3978            1 
  19   rs115824332       0.3834            1 
  19     rs3838916       0.4801            1 
  19      rs694758       0.7221            1 
  19    rs73541921        0.719            1 
  19      rs640913       0.4801            1 
  19   rs115120742       0.6083            1 
  19    rs10424464       0.3834            1 
  19    rs16989868       0.7515            1 
  19    rs73541925       0.9843            1 
  19    rs77619851     0.007599            1 
  19    rs61731072       0.3834            1 
  19    rs35193540       0.3834            1 
  19   rs113791110     0.007599            1 
  19    rs11666695       0.3978            1 
  19     rs6510872       0.4801            1 
  19    rs73923428       0.7515            1 
  19    rs28421503       0.7749            1 
  19    rs28489448       0.3834            1 
  19    rs28760585       0.9071            1 
  19    rs28393650       0.4801            1 
  19   rs570128570        0.719            1 
  19    rs76452762       0.1182            1 
  19   rs144945223     0.007599            1 
  19   rs113972698       0.7515            1 
  19   rs544173946       0.7221            1 
  19   rs553142802       0.2561            1 
  19    rs77063334       0.7515            1 
  19   rs115215622       0.7868            1 
  19   rs112708357     0.007599            1 
  19   rs558543579       0.4638            1 
  19   rs114886630       0.3834            1 
  19    rs73541931        0.719            1 
  19     rs8113431       0.4918            1 
  19    rs76158626       0.6987            1 
  19   rs111907688      0.05269            1 
  19    rs10402841       0.7749            1 
  19    rs78584255     0.007599            1 
  19    rs55923207       0.7515            1 
  19    rs17842398       0.7221            1 
  19    rs79135336       0.3834            1 
  19    rs58506788       0.3075            1 
  19   rs116583711       0.8357            1 
  19   rs111523968     0.007599            1 
  19    rs74895591     0.007599            1 
  19   rs112724667       0.7515            1 
  19    rs28524792       0.7515            1 
  19   rs112702826     0.007599            1 
  19    rs77514081       0.6083            1 
  19    rs73923429       0.7515            1 
  19   rs201115984       0.3834            1 
  19     rs7246925      0.09639            1 
  19    rs61358944       0.4918            1 
  19   rs112661498     0.007599            1 
  19   rs116082689       0.6083            1 
  19    rs78486160       0.7515            1 
  19    rs78944643       0.7221            1 
  19    rs79196960       0.9202            1 
  19   rs531647824        0.719            1 
  19      rs478239      0.09639            1 
  19   rs116207857       0.6083            1 
  19    rs28790283       0.5254            1 
  19   rs115054623       0.6083            1 
  19   rs111587572     0.007599            1 
  19    rs11881111       0.3834            1 
  19    rs10424449       0.3834            1 
  19    rs76490307     0.007599            1 
  19   rs140407047       0.3834            1 
  19    rs78074720       0.6083            1 
  19    rs10410809       0.3834            1 
  19   rs115261052       0.3834            1 
  19    rs75162614     0.007599            1 
  19   rs113625471     0.007599            1 
  19    rs75915449     0.007599            1 
  19    rs10419436       0.5254            1 
  19   rs114734355       0.8357            1 
  19    rs73541940       0.2892            1 
  19   rs112549511       0.3706            1 
  19    rs17842397        0.663            1 
  19    rs10424290       0.3834            1 
  19   rs114055175       0.7868            1 
  19    rs73923432       0.5254            1 
  19    rs73923433       0.5254            1 
  19   rs145242562       0.8357            1 
  19     rs7247400       0.9843            1 
  19     rs1110625       0.5254            1 
  19   rs145515071     0.007599            1 
  19     rs1110624       0.5254            1 
  19   rs143270181       0.2496            1 
  19    rs74793478       0.7868            1 
  19   rs137890686       0.8357            1 
  19    rs77294189     0.007599            1 
  19    rs76623884       0.7221            1 
  19    rs10410263       0.7709            1 
  19     rs1110622       0.3474            1 
  19     rs1110621      0.09639            1 
  19     rs3795010      0.09639            1 
  19   rs114302463       0.8357            1 
  19    rs11298163      0.09639            1 
  19    rs61426112       0.9477            1 
  19   rs115578373       0.8357            1 
  19   rs570213340       0.6762            1 
  19    rs73549940       0.9843            1 
  19      rs683305       0.4801            1 
  19    rs79554965     0.007599            1 
  19    rs73549942        0.719            1 
  19      rs509081       0.7221            1 
  19      rs509079       0.7221            1 
  19    rs80336072       0.9202            1 
  19   rs111964534     0.007599            1 
  19    rs74695033       0.3834            1 
  19    rs73549943        0.719            1 
  19   rs111802507       0.0156            1 
  19   rs114214766       0.9477            1 
  19    rs73923435       0.5254            1 
  19     rs7255387       0.9843            1 
  19    rs78960448       0.3834            1 
  19    rs75460141       0.9477            1 
  19      rs574937       0.1519            1 
  19    rs10415213       0.3834            1 
  19      rs572011       0.7221            1 
  19    rs80111252       0.6987            1 
  19    rs73923436       0.5254            1 
  19   rs114137841       0.1182            1 
  19    rs60902169       0.7709            1 
  19    rs80001830       0.3834            1 
  19   rs138436876       0.6762            1 
  19    rs35989251      0.09639            1 
  19    rs78936951       0.9477            1 
  19    rs79200872       0.4918            1 
  19    rs73549950       0.1355            1 
  19    rs60827844       0.5254            1 
  19    rs10419786       0.7127            1 
  19      rs687320       0.2124            1 
  19      rs687789       0.6358            1 
  19      rs687791       0.6358            1 
  19    rs10412321       0.6762            1 
  19    rs73549954        0.719            1 
  19    rs28449972       0.3098            1 
  19    rs12979180       0.3978            1 
  19    rs11880033       0.3978            1 
  19   rs112156119       0.0128            1 
  19   rs116780067       0.4386            1 
  19      rs553528        0.663            1 
  19    rs10401349       0.3834            1 
  19    rs10403344       0.7868            1 
  19      rs622574       0.7221            1 
  19      rs623062        0.663            1 
  19   rs113961306     0.007599            1 
  19    rs10407686       0.3834            1 
  19    rs10408625       0.3834            1 
  19      rs637094       0.4801            1 
  19    rs59277920       0.5099            1 
  19   rs115117074       0.8357            1 
  19   rs138598087     0.007599            1 
  19      rs602054       0.9673            1 
  19      rs573297       0.6661            1 
  19   rs114678243       0.8357            1 
  19    rs78293648       0.9477            1 
  19   rs201515277       0.3867            1 
  19   rs143824257        0.663            1 
  19   rs147254341       0.6987            1 
  19    rs59907625       0.3771            1 
  19   rs111856345       0.9843            1 
  19    rs58617377       0.3771            1 
  19   rs140199860       0.7221            1 
  19   rs573939462      0.05479            1 
  19    rs78597455        0.663            1 
  19    rs11880706       0.3771            1 
  19   rs116105499       0.7221            1 
  19   rs112714471     0.007599            1 
  19   rs138190849       0.8357            1 
  19   rs546169517       0.8819            1 
  19      rs543030       0.6661            1 
  19   rs113706407       0.7515            1 
  19   rs144733211       0.2919            1 
  19   rs148125491       0.8357            1 
  19   rs564185905       0.8794            1 
  19   rs113240307     0.007599            1 
  19     rs7251098       0.9477            1 
  19   rs115022256        0.666            1 
  19      rs609335        0.663            1 
  19   rs114478046       0.4918            1 
  19    rs66503447       0.5162            1 
  19    rs76024709     0.007599            1 
  19    rs77657770     0.007599            1 
  19    rs77517239       0.7198            1 
  19    rs11665960       0.3978            1 
  19    rs11666200       0.3978            1 
  19     rs2163802       0.3978            1 
  19   rs143326088       0.7221            1 
  19    rs11879739       0.4801            1 
  19    rs76428705     0.007599            1 
  19    rs73549958       0.9843            1 
  19   rs368962252       0.2328            1 
  19    rs28479876       0.3834            1 
  19      rs476988        0.663            1 
  19    rs73549960       0.2328            1 
  19    rs73923443       0.3474            1 
  19    rs73549964        0.719            1 
  19    rs10406048       0.6762            1 
  19    rs78148525       0.3834            1 
  19      rs557318       0.4801            1 
  19   rs111725429       0.6661            1 
  19    rs11879374       0.3834            1 
  19    rs74561304       0.6987            1 
  19      rs588236       0.7221            1 
  19     rs3795009       0.3834            1 
  19      rs550905       0.4801            1 
  19    rs73549967        0.719            1 
  19   rs111973445     0.007599            1 
  19    rs75645001     0.007599            1 
  19     rs7246824       0.9477            1 
  19   rs111360723     0.007599            1 
  19    rs78478209       0.1987            1 
  19    rs28718730       0.3834            1 
  19   rs114348542       0.7221            1 
  19    rs74452731       0.7221            1 
  19   rs142775072       0.8807            1 
  19    rs73549970        0.719            1 
  19    rs10405373       0.3771            1 
  19   rs111660512       0.0156            1 
  19   rs540815089     0.007599            1 
  19   rs112541629       0.9477            1 
  19    rs76369997       0.7221            1 
  19     rs8103735       0.3834            1 
  19   rs182727077       0.8357            1 
  19    rs56730124       0.7868            1 
  19   rs113376976       0.9843            1 
  19   rs146533533     0.007599            1 
  19     rs8108378       0.3834            1 
  19     rs8108512       0.8936            1 
  19    rs12975650       0.3978            1 
  19    rs73549979        0.719            1 
  19     rs8107977      0.09639            1 
  19    rs11670606       0.3978            1 
  19   rs148143748       0.7221            1 
  19   rs141976291     0.007599            1 
  19    rs28460625       0.3834            1 
  19    rs16993371       0.5067            1 
  19    rs10405994       0.4801            1 
  19    rs17271924       0.3834            1 
  19    rs78380430       0.9477            1 
  19    rs73549985       0.8901            1 
  19    rs16993372       0.1678            1 
  19    rs73549989       0.9839            1 
  19    rs75596836       0.8605            1 
  19    rs73549991        0.719            1 
  19    rs16993374       0.3474            1 
  19   rs542815659       0.9469            1 
  19    rs16993376       0.3474            1 
  19   rs150889266       0.3834            1 
  19     rs9676759     0.007599            1 
  19    rs10418205      0.09639            1 
  19    rs73549994       0.7198            1 
  19   rs200954323     0.007599            1 
  19    rs71741773       0.7868            1 
  19   rs201584029        0.687            1 
  19   rs143544211       0.4137            1 
  19    rs10404544       0.4801            1 
  19    rs73543052       0.9511            1 
  19    rs79564426       0.8357            1 
  19    rs10423669       0.6762            1 
  19    rs10411604       0.2124            1 
  19    rs79791918       0.7221            1 
  19    rs10411815       0.4801            1 
  19    rs10405147       0.3834            1 
  19    rs75093002       0.6083            1 
  19     rs8108217       0.1678            1 
  19    rs76012882       0.6083            1 
  19    rs58452134       0.9511            1 
  19    rs58220924      0.09729            1 
  19     rs8108892      0.09639            1 
  19    rs58693730       0.6083            1 
  19    rs10401490       0.3834            1 
  19    rs73543057      0.09729            1 
  19    rs10422245       0.3834            1 
  19   rs115014675       0.7868            1 
  19   rs141815985       0.8632            1 
  19   rs200865688       0.3978            1 
  19    rs10402293       0.3834            1 
  19    rs73543060       0.1678            1 
  19   rs115178519       0.6083            1 
  19   rs115936678       0.8357            1 
  19    rs10401351       0.3304            1 
  19    rs73543063       0.9843            1 
  19    rs10409535       0.4801            1 
  19    rs79114230       0.5958            1 
  19    rs16993388       0.7515            1 
  19    rs78846755       0.6083            1 
  19    rs10408410       0.7868            1 
  19    rs10416794       0.3309            1 
  19    rs10416027       0.3309            1 
  19   rs148002503     0.007599            1 
  19    rs56677442       0.3309            1 
  19    rs57895191       0.7515            1 
  19   rs113346699       0.8004            1 
  19     rs8106862       0.3309            1 
  19    rs61644281       0.9511            1 
  19   rs116142891       0.7221            1 
  19    rs28441261       0.6669            1 
  19   rs144248270       0.6987            1 
  19   rs113025966       0.0156            1 
  19    rs10425519       0.7515            1 
  19    rs10407185       0.9141            1 
  19    rs10427036       0.9141            1 
  19    rs10425506       0.3834            1 
  19    rs73923451       0.9141            1 
  19     rs9636181        0.873            1 
  19   rs543952976       0.3856            1 
  19   rs200002071       0.4386            1 
  19    rs10420168       0.7515            1 
  19    rs10539184       0.9141            1 
  19   rs114342391       0.6987            1 
  19   rs567031865       0.7806            1 
  19    rs10415411       0.7868            1 
  19     rs6510874       0.9141            1 
  19   rs115329736       0.6083            1 
  19     rs9636182       0.1433            1 
  19   rs141207151       0.2571            1 
  19     rs8109482       0.9141            1 
  19    rs79848801       0.6083            1 
  19     rs8110142       0.7092            1 
  19   rs114663324       0.6987            1 
  19    rs78656288       0.2571            1 
  19    rs11085156       0.3978            1 
  19     rs8113710       0.7092            1 
  19     rs8102649       0.9511            1 
  19     rs8102784       0.7092            1 
  19   rs150605786       0.9477            1 
  19   rs143055136       0.2571            1 
  19    rs57365030       0.8499            1 
  19   rs111444609      0.06719            1 
  19    rs78658368       0.1433            1 
  19     rs8104313       0.1792            1 
  19    rs77806179       0.9511            1 
  19   rs111313263       0.3834            1 
  19     rs7253993       0.6299            1 
  19    rs59583096       0.7964            1 
  19     rs8111823       0.5472            1 
  19   rs116049224       0.6987            1 
  19    rs11879285       0.3834            1 
  19     rs8100976       0.5349            1 
  19     rs4505447       0.2917            1 
  19   rs188381494       0.9477            1 
  19   rs375458669       0.9477            1 
  19   rs532696338       0.8627            1 
  19   rs114349183       0.3834            1 
  19     rs4525615       0.8835            1 
  19   rs111636182        0.788            1 
  19     rs6510875       0.7282            1 
  19   rs112556895       0.3259            1 
  19   rs113498659       0.8901            1 
  19   rs112149488       0.8401            1 
  19    rs10407886       0.7899            1 
  19    rs11439793       0.4356            1 
  19     rs8106772       0.3231            1 
  19    rs76980039       0.9477            1 
  19   rs113449807       0.7815            1 
  19     rs7256341       0.3231            1 
  19    rs76144025       0.6987            1 
  19    rs10423785       0.7899            1 
  19   rs113552827       0.3834            1 
  19     rs6510876       0.9779            1 
  19   rs113008401      0.07099            1 
  19    rs10411682       0.5802            1 
  19   rs113551364       0.3834            1 
  19    rs77447384       0.3834            1 
  19    rs75183021       0.3519            1 
  19   rs142152976      0.07984            1 
  19     rs8108134       0.3834            1 
  19     rs4807836       0.3582            1 
  19     rs6510877       0.6665            1 
  19   rs112313255       0.3582            1 
  19    rs60913572       0.9062            1 
  19    rs73544815       0.8004            1 
  19    rs73544817       0.2998            1 
  19    rs73544818        0.593            1 
  19    rs73923455       0.7815            1 
  19   rs139498778       0.6535            1 
  19   rs113263323       0.4679            1 
  19     rs4439887       0.9777            1 
  19    rs11673527       0.7377            1 
  19    rs73544824       0.9709            1 
  19   rs115072163       0.7558            1 
  19    rs10439150        0.849            1 
  19    rs76291861       0.6535            1 
  19   rs111668599       0.5655            1 
  19    rs61021252       0.1696            1 
  19    rs10413883       0.4766            1 
  19    rs11085157       0.3011            1 
  19   rs111992688       0.5655            1 
  19   rs112150315       0.5655            1 
  19   rs147375603       0.2074            1 
  19   rs139591997       0.7505            1 
  19    rs61562494       0.5702            1 
  19   rs201144068       0.6794            1 
  19   rs115055835       0.2074            1 
  19   rs150989047       0.7558            1 
  19   rs139603767       0.9785            1 
  19   rs142357634       0.7558            1 
  19    rs10417646       0.8611            1 
  19    rs73544840       0.2074            1 
  19     rs7257652       0.7558            1 
  19    rs75104541       0.6535            1 
  19   rs199882010       0.6663            1 
  19   rs144761261       0.9149            1 
  19    rs57773560       0.8001            1 
  19   rs113088340       0.7208            1 
  19    rs71972515       0.6594            1 
  19    rs77380207       0.7208            1 
  19    rs76984385       0.2936            1 
  19    rs77388642       0.4103            1 
  19   rs201241898       0.1848            1 
  19   rs139753277       0.2198            1 
  19   rs200835108       0.7558            1 
  19   rs115309890       0.7558            1 
  19    rs73544845       0.8001            1 
  19   rs111322104       0.7208            1 
  19    rs56037804       0.2721            1 
  19    rs59820310       0.3148            1 
  19    rs56040361       0.2173            1 
  19    rs10153447       0.5591            1 
  19   rs112787032       0.8001            1 
  19   rs111550680       0.7208            1 
  19   rs112706229       0.8535            1 
  19    rs75565842       0.7558            1 
  19     rs7507786       0.2721            1 
  19     rs7507495       0.6306            1 
  19     rs4293503       0.2721            1 
  19   rs146046646       0.1601            1 
  19     rs4447550       0.7505            1 
  19    rs12980693       0.8535            1 
  19   rs112704782       0.5255            1 
  19    rs79238723       0.1601            1 
  19     rs4290578       0.8941            1 
  19    rs75838623       0.1601            1 
  19     rs1009681       0.4593            1 
  19     rs7256965       0.5229            1 
  19     rs1009680       0.7956            1 
  19     rs1009679       0.7956            1 
  19     rs4807837         0.34            1 
  19    rs61006516       0.1601            1 
  19    rs61411575       0.1601            1 
  19    rs61594329       0.1601            1 
  19    rs55932604       0.1601            1 
  19   rs201291124       0.9485            1 
  19     rs5826914       0.4073            1 
  19     rs2335631        0.462            1 
  19    rs76214100       0.3808            1 
  19   rs150339524       0.6125            1 
  19    rs73552704       0.5209            1 
  19     rs8113831       0.6619            1 
  19     rs4331435       0.6619            1 
  19   rs111475525       0.4635            1 
  19   rs113566437       0.4635            1 
  19   rs142612978       0.3808            1 
  19     rs1962651       0.8762            1 
  19   rs370796775       0.8006            1 
  19    rs58477671       0.5209            1 
  19    rs11669301       0.6619            1 
  19    rs11085158       0.6619            1 
  19    rs74708046       0.4635            1 
  19   rs146530235       0.4635            1 
  19    rs11880577       0.6619            1 
  19    rs78156549       0.6476            1 
  19    rs11880614       0.8341            1 
  19    rs74551154       0.6476            1 
  19    rs76334550       0.4635            1 
  19    rs16993402       0.4635            1 
  19    rs10853992       0.5283            1 
  19     rs9304926       0.5283            1 
  19     rs9304927       0.2375            1 
  19     rs9304928       0.2375            1 
  19    rs10414397       0.5283            1 
  19     rs2163829       0.9366            1 
  19     rs4340431       0.2375            1 
  19    rs73552715       0.5209            1 
  19    rs77603127       0.4635            1 
  19   rs113302730       0.4635            1 
  19   rs111763272       0.4635            1 
  19    rs12461239       0.5283            1 
  19    rs75438961       0.1601            1 
  19    rs10401447       0.4593            1 
  19   rs571052169       0.6739            1 
  19    rs10775590       0.2375            1 
  19   rs149733827       0.1601            1 
  19   rs111639094       0.4635            1 
  19    rs58652812       0.6125            1 
  19   rs143208429       0.5283            1 
  19    rs74462855       0.4635            1 
  19   rs201294597       0.1601            1 
  19    rs11665848       0.5283            1 
  19   rs113508358       0.4635            1 
  19    rs11085159       0.5283            1 
  19     rs9636183       0.2375            1 
  19    rs11085160       0.9366            1 
  19   rs113062003       0.7505            1 
  19    rs76506598       0.1601            1 
  19   rs112809316       0.5209            1 
  19   rs140925521       0.6125            1 
  19   rs112463759       0.4635            1 
  19   rs114345187       0.9894            1 
  19    rs10409209       0.9366            1 
  19    rs74467981       0.1601            1 
  19    rs11085161       0.7728            1 
  19     rs8106174       0.8413            1 
  19   rs148805406       0.7558            1 
  19    rs10673054       0.4593            1 
  19    rs10424597       0.7728            1 
  19    rs16993408       0.4635            1 
  19     rs9304929       0.4593            1 
  19    rs77826515       0.6125            1 
  19    rs76082648       0.4734            1 
  19   rs111934751       0.4635            1 
  19    rs10413418       0.6061            1 
  19    rs55936682       0.4946            1 
  19    rs57830242       0.8413            1 
  19    rs76493785       0.3808            1 
  19    rs74987967       0.6125            1 
  19   rs556996493       0.2375            1 
  19    rs10415241       0.5283            1 
  19    rs57056751       0.4593            1 
  19   rs113176149       0.4635            1 
  19   rs142601018       0.4635            1 
  19    rs62107240       0.7728            1 
  19   rs113660878       0.4635            1 
  19     rs4807838       0.5283            1 
  19    rs11085162       0.2375            1 
  19    rs79899501       0.6061            1 
  19    rs10422296       0.2596            1 
  19     rs7252466       0.2375            1 
  19    rs34245738       0.4635            1 
  19   rs548398160       0.4537            1 
  19    rs77011397        0.344            1 
  19   rs189804896       0.6267            1 
  19   rs182054148       0.9656            1 
  19   rs558762073       0.9966            1 
  19   rs111985578       0.5209            1 
  19    rs78305737       0.4635            1 
  19    rs12104257       0.3808            1 
  19    rs11085163       0.2375            1 
  19     rs1560696       0.6064            1 
  19     rs1560697       0.9366            1 
  19    rs62107242       0.9065            1 
  19    rs80218337       0.1978            1 
  19    rs77751982       0.3808            1 
  19     rs7258273       0.9366            1 
  19     rs7257052       0.9366            1 
  19    rs41489445       0.1978            1 
  19   rs573517136       0.8437            1 
  19     rs4807840       0.9366            1 
  19    rs80091062       0.1978            1 
  19   rs115943792       0.6061            1 
  19    rs55718357       0.2234            1 
  19   rs530844999       0.5854            1 
  19     rs6510878       0.9366            1 
  19   rs149957579       0.1333            1 
  19     rs7408308       0.9366            1 
  19    rs77855792       0.3808            1 
  19    rs62107255       0.7728            1 
  19   rs111684355       0.4635            1 
  19    rs10421054       0.3808            1 
  19    rs10415582       0.1978            1 
  19   rs111991673       0.4635            1 
  19    rs11672830       0.2105            1 
  19     rs9304930       0.1601            1 
  19     rs7255678       0.9366            1 
  19    rs78199136       0.2269            1 
  19    rs57207852       0.1601            1 
  19    rs77247151       0.3064            1 
  19    rs56706946       0.3762            1 
  19    rs74655191       0.3504            1 
  19    rs76569556       0.3504            1 
  19    rs78159307       0.7067            1 
  19    rs77045924       0.3504            1 
  19     rs4807841       0.1786            1 
  19    rs58060764       0.9505            1 
  19    rs79864873       0.7067            1 
  19    rs75486107       0.3504            1 
  19    rs28730466       0.3446            1 
  19   rs146589181       0.3504            1 
  19    rs58594133       0.7067            1 
  19   rs536662338       0.3762            1 
  19    rs78713134       0.7067            1 
  19    rs75322242       0.7067            1 
  19    rs45458891       0.3337            1 
  19   rs536596699       0.7067            1 
  19   rs536876932       0.7067            1 
  19   rs377754895       0.7067            1 
  19     rs7254965       0.1722            1 
  19    rs78461511       0.3064            1 
  19    rs16993415        0.646            1 
  19   rs114962168       0.7067            1 
  19   rs138660898       0.8144            1 
  19   rs112935763       0.3064            1 
  19   rs138001663       0.1823            1 
  19   rs149504864       0.7067            1 
  19   rs113936714       0.3064            1 
  19   rs182030662       0.6008            1 
  19   rs551347678       0.3031            1 
  19    rs78820599       0.1823            1 
  19   rs115440228        0.421            1 
  19    rs77825094       0.8206            1 
  19   rs115138899       0.7061            1 
  19     rs7508545       0.9622            1 
  19   rs369191621       0.9622            1 
  19   rs373448497       0.9622            1 
  19   rs376099573       0.6153            1 
  19   rs370457836       0.6153            1 
  19   rs371263179       0.6058            1 
  19   rs374194063       0.6058            1 
  19   rs374865096       0.3635            1 
  19    rs78528491       0.3052            1 
  19    rs16993416       0.1823            1 
  19    rs60930048       0.3064            1 
  19    rs80349943       0.4399            1 
  19   rs116179615       0.7061            1 
  19     rs1368451       0.6236            1 
  19    rs75504122       0.7067            1 
  19    rs76769540       0.7067            1 
  19    rs75463840       0.7067            1 
  19   rs113787639         0.15            1 
  19   rs556279684       0.7067            1 
  19   rs541999011       0.7067            1 
  19     rs8111078       0.2759            1 
  19     rs8111212        0.948            1 
  19     rs8100778       0.4694            1 
  19    rs61707093       0.7067            1 
  19     rs8100757       0.7067            1 
  19     rs8101237       0.3407            1 
  19    rs73923463       0.9894            1 
  19   rs112992828       0.1946            1 
  19     rs7251281       0.2269            1 
  19    rs58628974       0.7168            1 
  19    rs78959039      0.05259            1 
  19   rs149047047       0.9894            1 
  19    rs79473638       0.8206            1 
  19   rs113309896       0.7546            1 
  19    rs75046347       0.3064            1 
  19     rs8108969       0.1925            1 
  19     rs8109924       0.7168            1 
  19     rs6510879       0.3064            1 
  19     rs8109303       0.7168            1 
  19   rs141233561       0.7168            1 
  19    rs77435012      0.05259            1 
  19   rs112095212       0.3064            1 
  19      rs972856       0.5678            1 
  19    rs16993426       0.1925            1 
  19    rs80284985       0.7168            1 
  19    rs16993428       0.1925            1 
  19   rs111843531       0.3064            1 
  19    rs58986943       0.3504            1 
  19     rs7257261       0.6543            1 
  19    rs61386619       0.3504            1 
  19    rs60836698       0.1925            1 
  19    rs56654001       0.1925            1 
  19   rs150683826       0.7168            1 
  19    rs16993432       0.1925            1 
  19    rs79405277       0.1925            1 
  19    rs75120693       0.2269            1 
  19    rs16993434       0.1925            1 
  19   rs148591394       0.3504            1 
  19   rs113371468       0.1925            1 
  19   rs113425090       0.6057            1 
  19   rs112997455       0.6057            1 
  19    rs16993435       0.1925            1 
  19    rs16993437       0.3064            1 
  19    rs74544396       0.6057            1 
  19   rs115398918       0.3504            1 
  19    rs77295395       0.3171            1 
  19    rs61482961       0.3504            1 
  19    rs57447338       0.4001            1 
  19   rs111381433       0.6543            1 
  19   rs115267943      0.05259            1 
  19    rs78963167       0.4001            1 
  19    rs76445144       0.4001            1 
  19    rs79777071       0.4001            1 
  19    rs79375156       0.4001            1 
  19    rs11881665       0.3937            1 
  19    rs77176379       0.4001            1 
  19    rs80031577       0.2622            1 
  19    rs55908734       0.3937            1 
  19    rs76446298       0.4001            1 
  19    rs79880787       0.9894            1 
  19   rs111675372       0.4001            1 
  19    rs59044755       0.4001            1 
  19    rs58862367       0.2622            1 
  19    rs16993442       0.4001            1 
  19   rs144006003       0.4399            1 
  19   rs535716280       0.8206            1 
  19   rs146342042       0.4001            1 
  19    rs75565859       0.4001            1 
  19    rs71172796       0.7404            1 
  19    rs76504596       0.6543            1 
  19   rs112380849       0.7878            1 
  19    rs77217365       0.5941            1 
  19    rs16993447       0.4001            1 
  19   rs113123404       0.3945            1 
  19     rs3810456       0.3945            1 
  19    rs17851957       0.4001            1 
  19    rs80027477       0.5941            1 
  19    rs78572778      0.05259            1 
  19    rs16993450       0.8206            1 
  19    rs76167153       0.7878            1 
  19   rs114394502       0.3945            1 
  19   rs112594191       0.4001            1 
  19   rs114219540      0.05259            1 
  19    rs60170449       0.7878            1 
  19    rs75703388       0.3215            1 
  19   rs146001786       0.3215            1 
  19    rs76187731       0.4001            1 
  19    rs16993452       0.4001            1 
  19    rs78878777       0.3215            1 
  19    rs11377799        0.535            1 
  19   rs111917603       0.4001            1 
  19    rs74663027       0.8206            1 
  19    rs61222543       0.7878            1 
  19    rs77535622       0.3215            1 
  19    rs76261530       0.3215            1 
  19    rs75667384       0.7878            1 
  19    rs78885347       0.7878            1 
  19   rs115526744       0.3215            1 
  19   rs114555853       0.3215            1 
  19   rs201120328       0.3215            1 
  19   rs111276078       0.4001            1 
  19   rs140469583       0.3215            1 
  19   rs112723621       0.4001            1 
  19    rs75058453       0.4001            1 
  19    rs16993453       0.4001            1 
  19    rs17851959       0.5941            1 
  19    rs17851960       0.5941            1 
  19    rs17856650       0.4001            1 
  19    rs17856651       0.4001            1 
  19    rs57960650       0.4001            1 
  19    rs74772151       0.6678            1 
  19    rs78503480       0.4001            1 
  19    rs77545251       0.7878            1 
  19    rs76448953       0.4001            1 
  19    rs77967612       0.7878            1 
  19    rs76207373       0.4001            1 
  19   rs113814522       0.4001            1 
  19   rs113013806       0.8206            1 
  19    rs75291791       0.1925            1 
  19     rs2860162       0.6543            1 
  19    rs78920565       0.9172            1 
  19    rs76295794       0.9172            1 
  19    rs78252113       0.6543            1 
  19    rs75351061       0.9172            1 
  19    rs74550808       0.9172            1 
  19    rs80058250       0.9172            1 
  19    rs78765140      0.05259            1 
  19    rs75487388       0.5572            1 
  19   rs111858148       0.9431            1 
  19   rs201729490       0.7965            1 
  19   rs112045564       0.9402            1 
  19   rs145012715       0.3504            1 
  19    rs74810484       0.9402            1 
  19   rs111500942       0.9402            1 
  19   rs113516658       0.9402            1 
  19    rs16993455       0.9402            1 
  19    rs75925971       0.9402            1 
  19    rs35521854       0.9402            1 
  19    rs72157010       0.5734            1 
  19    rs34836033         0.25            1 
  19    rs59390131       0.6943            1 
  19   rs113217615       0.2569            1 
  19    rs57305397       0.5039            1 
  19    rs11550632       0.6943            1 
  19   rs111330059       0.6943            1 
  19    rs78815834       0.5039            1 
  19   rs112848602       0.6943            1 
  19   rs116308091       0.6943            1 
  19    rs59853771       0.5039            1 
  19   rs115668613       0.2569            1 
  19    rs61071082       0.6943            1 
  19    rs61349928       0.3504            1 
  19    rs16993457       0.6943            1 
  19    rs16993458       0.6943            1 
  19    rs78046645       0.6943            1 
  19     rs2278424       0.6943            1 
  19    rs16993465       0.6943            1 
  19    rs16993468       0.6943            1 
  19    rs16993471       0.6943            1 
  19     rs2278425       0.6943            1 
  19      rs871519       0.6943            1 
  19      rs871520       0.6943            1 
  19   rs201723121       0.4668            1 
  19     rs2335630       0.6943            1 
  19     rs1106127       0.6943            1 
  19     rs1106126       0.6943            1 
  19    rs77302078       0.5039            1 
  19   rs115144098       0.4399            1 
  19     rs7507519       0.6943            1 
  19    rs74827851       0.6943            1 
  19    rs58763425       0.5613            1 
  19   rs112017224       0.6943            1 
  19    rs78786488       0.6943            1 
  19    rs74361048       0.6943            1 
  19    rs77076897       0.6943            1 
  19    rs80253048       0.6943            1 
  19    rs76219672       0.6943            1 
  19    rs77561680       0.6943            1 
  19    rs77871521       0.6943            1 
  19   rs139209980       0.7061            1 
  19    rs60753171       0.4222            1 
  19   rs113455915       0.6943            1 
  19   rs113220617       0.6943            1 
  19    rs74506940       0.9894            1 
  19   rs146829615       0.6943            1 
  19   rs373086944        0.968            1 
  19   rs113279668       0.6943            1 
  19    rs76717653       0.6943            1 
  19   rs116838462       0.3504            1 
  19    rs16993484       0.6943            1 
  19    rs16993485       0.6943            1 
  19   rs138751440        0.772            1 
  19   rs149289785        0.772            1 
  19   rs573031616       0.6943            1 
  19   rs545117903       0.5039            1 
  19   rs546106520       0.6943            1 
  19   rs190068273       0.5039            1 
  19   rs181609336       0.8206            1 
  19   rs113639887       0.6943            1 
  19    rs62108665       0.5678            1 
  19   rs141790353       0.6943            1 
  19   rs184804298       0.3504            1 
  19   rs185185746      0.05259            1 
  19   rs112373427       0.6943            1 
  19     rs9676427       0.5039            1 
  19     rs9676603       0.6591            1 
  19   rs112748429       0.8206            1 
  19   rs111874628       0.8206            1 
  19     rs8101331       0.6943            1 
  19   rs143389170       0.5039            1 
  19   rs147965454       0.5039            1 
  19     rs8104166       0.6943            1 
  19     rs8107780       0.6943            1 
  19   rs138702586       0.8206            1 
  19    rs11394474       0.6943            1 
  19   rs113192111       0.6943            1 
  19    rs80130080       0.3504            1 
  19     rs8104855       0.8206            1 
  19    rs78817552       0.3504            1 
  19     rs8104988       0.6943            1 
  19   rs114930194       0.5039            1 
  19   rs111399908       0.8206            1 
  19    rs74558719       0.6943            1 
  19     rs8108353       0.6943            1 
  19   rs116746536       0.5039            1 
  19   rs113825545       0.6943            1 
  19   rs111528027       0.6943            1 
  19   rs113187952       0.6943            1 
  19   rs534371614      0.08179            1 
  19   rs112857043       0.6943            1 
  19    rs79713058       0.6943            1 
  19   rs114351279       0.5039            1 
  19    rs77926240       0.5039            1 
  19   rs115440210       0.5039            1 
  19   rs114281951       0.4399            1 
  19    rs16989886        0.758            1 
  19    rs77051078       0.5039            1 
  19   rs112467798       0.8206            1 
  19   rs146301363       0.3504            1 
  19   rs554544561       0.5039            1 
  19   rs112285185       0.6943            1 
  19   rs573854295       0.5039            1 
  19    rs16989890       0.6291            1 
  19    rs78593317       0.6943            1 
  19   rs114040522       0.5039            1 
  19   rs146307515       0.5039            1 
  19   rs148521637       0.5039            1 
  19    rs12460676       0.6183            1 
  19   rs115067265       0.5039            1 
  19   rs116198389       0.7995            1 
  19   rs115021674       0.7995            1 
  19   rs191306508       0.2269            1 
  19     rs1975154       0.1735            1 
  19     rs1975155        0.245            1 
  19   rs112735650       0.7597            1 
  19     rs1975156       0.7625            1 
  19   rs188246260       0.4742            1 
  19     rs1975157       0.6156            1 
  19     rs1975158       0.7344            1 
  19   rs566688497       0.6454            1 
  19   rs180694832       0.6375            1 
  19     rs1975159       0.8175            1 
  19   rs572642593       0.0195            1 
  19   rs141854129       0.6948            1 
  19    rs57018641       0.7355            1 
  19   rs113509666       0.7619            1 
  19    rs77804286       0.3565            1 
  19    rs78666638       0.3307            1 
  19    rs17271931       0.2583            1 
  19    rs16993488       0.6093            1 
  19   rs114192833       0.6454            1 
  19     rs8112571       0.6093            1 
  19     rs8113611       0.6093            1 
  19     rs4807845       0.6093            1 
  19   rs527545300       0.9017            1 
  19   rs149295826        0.851            1 
  19   rs112732413       0.3142            1 
  19    rs11878309       0.6093            1 
  19     rs2335629       0.6093            1 
  19    rs80007334       0.5424            1 
  19   rs200118228       0.7264            1 
  19   rs144734970       0.2603            1 
  19     rs4807846       0.8715            1 
  19    rs76404092       0.3867            1 
  19     rs1465699       0.1964            1 
  19   rs114222421       0.3736            1 
  19     rs4807848       0.5644            1 
  19    rs10425093        0.116            1 
  19    rs79264940       0.7606            1 
  19    rs10406443        0.116            1 
  19    rs17468222       0.1736            1 
  19   rs117153603       0.4655            1 
  19   rs113853092       0.4081            1 
  19    rs10407672       0.4424            1 
  19   rs112758650       0.7606            1 
  19   rs150933933      0.05069            1 
  19   rs149113859       0.3045            1 
  19    rs76411198      0.09349            1 
  19    rs10413643       0.1317            1 
  19   rs527945843       0.8264            1 
  19    rs10421788       0.3161            1 
  19     rs5826921       0.1211            1 
  19     rs7256282       0.1594            1 
  19    rs10421603      0.09349            1 
  19    rs11085164            1            1 
  19   rs114406449       0.6687            1 
  19   rs558549170      0.09349            1 
  19    rs11553930       0.7332            1 
  19     rs3833294       0.6716            1 
  19    rs11669692       0.7555            1 
  19     rs4807849       0.0316            1 
  19    rs58121503       0.7762            1 
  19     rs3787073       0.7963            1 
  19   rs148973637       0.8208            1 
  19    rs76163874        0.469            1 
  19   rs147564437       0.1398            1 
  19   rs114854496       0.8208            1 
  19   rs115185572       0.0334            1 
  19     rs2233192        0.702            1 
  19   rs116618915       0.7839            1 
  19   rs114300350      0.08999            1 
  19   rs114927457      0.08999            1 
  19   rs114099198       0.2236            1 
  19    rs77869671       0.1504            1 
  19    rs58637222       0.5789            1 
  19    rs13346047       0.8521            1 
  19    rs73555966        0.702            1 
  19   rs116714918       0.4197            1 
  19     rs3787070       0.8521            1 
  19     rs3787069      0.07979            1 
  19     rs2233191        0.702            1 
  19    rs78473740       0.0286            1 
  19    rs55817395        0.702            1 
  19     rs3787067       0.9556            1 
  19     rs3787066       0.6297            1 
  19    rs10415151      0.05479            1 
  19    rs77170391       0.1499            1 
  19    rs62108673       0.6925            1 
  19    rs35255991       0.1118            1 
  19    rs12980100       0.0307            1 
  19    rs59941129        0.702            1 
  19    rs12980282       0.6297            1 
  19    rs56787791       0.5789            1 
  19    rs59675107        0.702            1 
  19    rs75883363       0.0166            1 
  19     rs8106567        0.702            1 
  19     rs4807064       0.1192            1 
  19   rs111345878       0.8208            1 
  19     rs4807065       0.1192            1 
  19   rs115386585       0.8208            1 
  19   rs114640829       0.0166            1 
  19    rs74677083       0.0166            1 
  19    rs73555973       0.8103            1 
  19    rs76410220       0.2236            1 
  19    rs73555975       0.8103            1 
  19    rs56090725        0.702            1 
  19    rs58921874       0.8549            1 
  19    rs57546416       0.9334            1 
  19    rs78598969       0.8208            1 
  19   rs115310879       0.0166            1 
  19    rs10414187       0.5311            1 
  19    rs11667671       0.1192            1 
  19    rs11673505       0.1295            1 
  19     rs3787062       0.5311            1 
  19    rs12978261       0.1192            1 
  19     rs3787061       0.6297            1 
  19    rs13382158      0.09299            1 
  19    rs12462141            1            1 
  19     rs2288890       0.5429            1 
  19     rs7250380       0.4052            1 
  19     rs2233188       0.0288            1 
  19     rs2233186        0.702            1 
  19     rs2233185       0.6297            1 
  19     rs3787059       0.1192            1 
  19    rs10402403       0.0421            1 
  19   rs149360309       0.8208            1 
  19    rs76135170        0.702            1 
  19    rs16993498       0.6297            1 
  19    rs62108700            1            1 
  19    rs12710084       0.5311            1 
  19    rs13343298       0.0288            1 
  19     rs2335626       0.5429            1 
  19    rs11085165       0.4014            1 
  19    rs16993501       0.4713            1 
  19     rs3787058       0.5311            1 
  19     rs8103010        0.702            1 
  19     rs3837998       0.7875            1 
  19   rs116348910       0.0166            1 
  19    rs11668210       0.1904            1 
  19     rs8111706       0.5311            1 
  19   rs115144574       0.8208            1 
  19    rs10405572       0.0166            1 
  19    rs77414006       0.1398            1 
  19    rs28630864       0.0166            1 
  19     rs4807852       0.6297            1 
  19    rs28472921       0.0166            1 
  19     rs1865061       0.2489            1 
  19    rs71941306       0.0221            1 
  19   rs199737432       0.6348            1 
  19    rs10588264        0.702            1 
  19    rs76513798       0.0288            1 
  19    rs75975430       0.0288            1 
  19    rs73920615        0.702            1 
  19    rs10404571       0.0288            1 
  19    rs11448298       0.6297            1 
  19    rs11448299       0.6297            1 
  19   rs115397388       0.3749            1 
  19    rs75795770       0.1398            1 
  19    rs73555994        0.702            1 
  19    rs74725466      0.05629            1 
  19     rs3787056       0.2179            1 
  19    rs79973215       0.3749            1 
  19    rs11445393       0.5311            1 
  19     rs7255444       0.6297            1 
  19    rs75342878     0.009799            1 
  19     rs4807069       0.7325            1 
  19     rs4807070       0.1962            1 
  19    rs71172798       0.2179            1 
  19     rs9676474       0.2179            1 
  19    rs71172799       0.2179            1 
  19    rs11085166       0.2179            1 
  19    rs73555996        0.702            1 
  19    rs10414026       0.7928            1 
  19    rs11672124       0.3779            1 
  19    rs75228027      0.09479            1 
  19     rs4807071            1            1 
  19    rs73555997        0.702            1 
  19    rs73920621        0.702            1 
  19      rs952235       0.3177            1 
  19    rs75726088       0.0166            1 
  19    rs79321491       0.8208            1 
  19   rs142736560       0.9143            1 
  19   rs143085211       0.4184            1 
  19    rs77353826       0.1119            1 
  19   rs115578073       0.8208            1 
  19    rs61572044       0.4164            1 
  19     rs7250781        0.702            1 
  19     rs7249425       0.5756            1 
  19    rs73556000       0.6484            1 
  19    rs11307954       0.4052            1 
  19    rs10414303       0.0166            1 
  19    rs12150871       0.6319            1 
  19    rs12150936       0.3779            1 
  19    rs12151133       0.3779            1 
  19   rs145191620       0.0166            1 
  19   rs148727608       0.4164            1 
  19   rs142324633       0.0166            1 
  19    rs12710085       0.4052            1 
  19    rs73556002       0.5756            1 
  19    rs10407833       0.0166            1 
  19    rs13382119       0.4052            1 
  19    rs73557904        0.702            1 
  19      rs954761      0.08229            1 
  19   rs540607409       0.5379            1 
  19   rs376990145       0.6004            1 
  19    rs56014824        0.702            1 
  19    rs55965692        0.702            1 
  19    rs80326600       0.1288            1 
  19    rs35763390       0.4052            1 
  19    rs34616406       0.3779            1 
  19    rs35846864       0.2776            1 
  19    rs34406905       0.3779            1 
  19    rs10404282       0.0166            1 
  19    rs10412736       0.0166            1 
  19   rs191354398      0.09479            1 
  19    rs10418789       0.0166            1 
  19   rs114579139       0.8208            1 
  19     rs4807854            1            1 
  19    rs10412164       0.0166            1 
  19    rs10412417       0.6319            1 
  19    rs73557908        0.702            1 
  19   rs116785610      0.09479            1 
  19   rs114895735       0.8208            1 
  19    rs10404928       0.0166            1 
  19    rs10403521       0.6319            1 
  19    rs11666266       0.4052            1 
  19     rs4807856       0.1663            1 
  19   rs116258890       0.0166            1 
  19   rs114735679       0.0166            1 
  19     rs4807857       0.8584            1 
  19   rs556152203       0.7331            1 
  19     rs3787054      0.09109            1 
  19   rs115321934      0.09479            1 
  19   rs116565827      0.09479            1 
  19     rs2227261      0.08759            1 
  19     rs1865062       0.0166            1 
  19    rs73557971        0.702            1 
  19     rs7258356        0.249            1 
  19    rs61349587       0.8103            1 
  19   rs146950743       0.0166            1 
  19   rs201284176      0.09479            1 
  19   rs142281506       0.5246            1 
  19     rs5826925       0.1384            1 
  19   rs114907000       0.2902            1 
  19    rs34890541            1            1 
  19   rs148748105       0.0166            1 
  19    rs35564420       0.4052            1 
  19    rs12979828       0.7928            1 
  19    rs10402968       0.5311            1 
  19    rs34411333       0.1561            1 
  19   rs114767652       0.8208            1 
  19    rs10404353       0.0166            1 
  19    rs10405167       0.0392            1 
  19     rs8099971       0.5311            1 
  19     rs8103443        0.702            1 
  19     rs1560694       0.6221            1 
  19    rs35691704       0.4052            1 
  19    rs56132639       0.1452            1 
  19    rs79668571       0.0115            1 
  19     rs3787053       0.5311            1 
  19    rs76176043       0.1504            1 
  19     rs8104540       0.4052            1 
  19     rs8103614       0.4052            1 
  19     rs2233181            1            1 
  19   rs114726199       0.8208            1 
  19    rs60158934       0.7341            1 
  19    rs10407907         0.52            1 
  19    rs11673545       0.4052            1 
  19     rs9916953       0.0166            1 
  19   rs115802879       0.0334            1 
  19   rs114426250      0.09479            1 
  19     rs7258848       0.5196            1 
  19     rs7246943       0.5695            1 
  19     rs4807858       0.6522            1 
  19    rs62106563       0.7332            1 
  19    rs62106564       0.5053            1 
  19     rs8106182       0.5228            1 
  19   rs112758849       0.0166            1 
  19      rs892058       0.5197            1 
  19      rs892059       0.7928            1 
  19      rs892060       0.7332            1 
  19    rs10425549      0.07109            1 
  19      rs892061       0.5197            1 
  19     rs6510880       0.7332            1 
  19   rs139228034      0.05629            1 
  19   rs115581057      0.09479            1 
  19    rs76606052      0.08569            1 
  19    rs67629164       0.2294            1 
  19    rs10221527       0.4402            1 
  19     rs9304931       0.0104            1 
  19   rs185464242       0.3138            1 
  19   rs568724164       0.0334            1 
  19    rs62106609        0.375            1 
  19    rs72980165       0.5578            1 
  19     rs7259402       0.1057            1 
  19   rs113202071       0.9389            1 
  19   rs115001942       0.1241            1 
  19    rs56271545       0.5123            1 
  19    rs61433643       0.9389            1 
  19    rs59674226       0.9389            1 
  19    rs75906229       0.9389            1 
  19    rs76937622       0.9389            1 
  19    rs11881034       0.4544            1 
  19    rs77896245       0.9389            1 
  19    rs58389022       0.9389            1 
  19    rs60740603       0.9389            1 
  19    rs57673269       0.9389            1 
  19    rs59685037         0.81            1 
  19    rs60510180       0.9389            1 
  19    rs57051856       0.9389            1 
  19    rs60672655       0.9389            1 
  19    rs78306771       0.9389            1 
  19     rs7252569       0.7853            1 
  19    rs74480537       0.9389            1 
  19    rs62106611       0.2969            1 
  19    rs62106612       0.2969            1 
  19   rs145958414       0.9389            1 
  19    rs55687961       0.5123            1 
  19   rs149284797       0.9389            1 
  19    rs62106614       0.2969            1 
  19   rs148465822       0.9389            1 
  19    rs61315207       0.9389            1 
  19    rs58791570       0.9389            1 
  19    rs57554985       0.9389            1 
  19    rs78285147       0.9389            1 
  19    rs75623738       0.9389            1 
  19    rs80199148       0.9389            1 
  19   rs111657770       0.2969            1 
  19   rs150442126       0.1057            1 
  19    rs76574478       0.9389            1 
  19    rs11286301       0.1306            1 
  19    rs75365495       0.9389            1 
  19    rs79876197       0.9389            1 
  19   rs140322474       0.2262            1 
  19   rs566658748       0.8736            1 
  19     rs8107391       0.9389            1 
  19     rs8107518       0.9389            1 
  19     rs8107615       0.9389            1 
  19    rs11880568       0.3831            1 
  19   rs116224790       0.4949            1 
  19    rs76793200       0.9389            1 
  19     rs8182602       0.9389            1 
  19     rs8182605       0.9389            1 
  19   rs112319916       0.9987            1 
  19    rs11883030       0.2969            1 
  19     rs8182603       0.9389            1 
  19     rs8182458       0.9389            1 
  19    rs11883051        0.375            1 
  19   rs144182425       0.9389            1 
  19     rs8182608       0.9389            1 
  19     rs8100878       0.2969            1 
  19     rs8100859       0.9389            1 
  19     rs8182466       0.9389            1 
  19    rs55914652       0.2969            1 
  19   rs112637153       0.2969            1 
  19   rs111860102        0.856            1 
  19     rs8101709       0.2969            1 
  19    rs77378202       0.9389            1 
  19     rs7408159       0.3831            1 
  19    rs61572493       0.3831            1 
  19     rs7408584       0.3831            1 
  19    rs78923521       0.9389            1 
  19    rs79117896       0.9389            1 
  19    rs79809146       0.9389            1 
  19    rs73920635       0.3831            1 
  19    rs77048734       0.9389            1 
  19    rs75873778       0.9389            1 
  19     rs7251005       0.5123            1 
  19     rs7251448       0.2969            1 
  19    rs75518248       0.9389            1 
  19     rs6510881       0.2969            1 
  19     rs6510882       0.5123            1 
  19    rs76369673       0.9389            1 
  19     rs7253732       0.9987            1 
  19    rs74761806       0.9389            1 
  19     rs7254136       0.5123            1 
  19    rs28826689       0.1241            1 
  19     rs8108233       0.9389            1 
  19     rs8109041       0.9389            1 
  19     rs8109289       0.9389            1 
  19     rs8109671       0.9389            1 
  19     rs6417193       0.2969            1 
  19    rs60373668       0.7046            1 
  19     rs6510883       0.5147            1 
  19     rs8113160       0.9389            1 
  19   rs551756105       0.9852            1 
  19   rs140077567       0.3831            1 
  19     rs8113097       0.9389            1 
  19    rs75234548       0.7046            1 
  19     rs8112505       0.9389            1 
  19     rs6510884       0.2969            1 
  19     rs6510885       0.2969            1 
  19     rs6510886       0.2969            1 
  19    rs56893263       0.7046            1 
  19   rs115630322       0.1057            1 
  19    rs78420735       0.9389            1 
  19    rs10409740       0.7853            1 
  19    rs61350505       0.9389            1 
  19    rs60693247       0.9389            1 
  19     rs6510887       0.2969            1 
  19   rs141814291       0.1241            1 
  19    rs75522212       0.9389            1 
  19   rs140043517       0.9389            1 
  19   rs143677015       0.9389            1 
  19     rs8100080       0.2969            1 
  19   rs139343576       0.6252            1 
  19   rs150039788       0.3831            1 
  19     rs8100560       0.9389            1 
  19     rs8113335       0.9389            1 
  19   rs147257271       0.9389            1 
  19     rs8102464       0.9389            1 
  19    rs74770610       0.9389            1 
  19     rs7249515       0.9389            1 
  19     rs4807859       0.2969            1 
  19    rs73920636       0.3954            1 
  19     rs8104293        0.633            1 
  19     rs8107572       0.7046            1 
  19    rs57858796       0.3881            1 
  19     rs8111413       0.2969            1 
  19    rs11880688       0.2872            1 
  19    rs78787734       0.5141            1 
  19   rs140371793       0.7459            1 
  19    rs11085168       0.7192            1 
  19    rs12979430        0.375            1 
  19    rs12609261        0.375            1 
  19    rs12609263        0.375            1 
  19     rs6510888       0.7192            1 
  19   rs141909129       0.1057            1 
  19     rs7255153       0.7064            1 
  19   rs112112241       0.1426            1 
  19   rs113380725       0.2262            1 
  19    rs71174905       0.7133            1 
  19   rs114771471       0.7046            1 
  19     rs4807860       0.5796            1 
  19   rs111248127       0.1765            1 
  19     rs4807076       0.8526            1 
  19   rs146744192       0.9587            1 
  19   rs111628433       0.3413            1 
  19    rs10419276       0.5218            1 
  19   rs202211958       0.7631            1 
  19    rs78349265       0.6883            1 
  19    rs58843154       0.7232            1 
  19    rs55975667       0.6883            1 
  19    rs77453866       0.9187            1 
  19    rs11085169       0.6502            1 
  19    rs57665086       0.6883            1 
  19    rs60418422       0.8724            1 
  19    rs58360930        0.512            1 
  19    rs59193589       0.6655            1 
  19   rs113472278       0.6582            1 
  19    rs55802722       0.6655            1 
  19    rs75367033       0.9187            1 
  19    rs61362954       0.6252            1 
  19   rs201096888       0.9897            1 
  19   rs558783704       0.8664            1 
  19    rs11671543       0.9183            1 
  19    rs74377821       0.6655            1 
  19   rs148394273       0.9187            1 
  19   rs112894867       0.6655            1 
  19    rs80001883       0.2575            1 
  19    rs11671329       0.4451            1 
  19   rs150524077       0.6582            1 
  19   rs113652494       0.8664            1 
  19   rs112341270        0.773            1 
  19    rs78913099        0.512            1 
  19    rs77475646       0.6563            1 
  19    rs56952880       0.5367            1 
  19     rs7507334       0.8465            1 
  19    rs61028670       0.9187            1 
  19   rs537291756       0.2379            1 
  19   rs115155056       0.9187            1 
  19   rs147070392       0.1437            1 
  19    rs12971818       0.6045            1 
  19   rs144010883       0.7024            1 
  19   rs113833237       0.2824            1 
  19   rs112877596       0.2824            1 
  19   rs114038042       0.1133            1 
  19    rs60022769       0.8507            1 
  19    rs11882316       0.8465            1 
  19    rs55633684       0.8507            1 
  19    rs76863491       0.3769            1 
  19   rs116821880       0.9187            1 
  19     rs4807078       0.9544            1 
  19    rs75282451       0.1241            1 
  19   rs574069910       0.6582            1 
  19    rs78545474       0.2426            1 
  19    rs75912367       0.2426            1 
  19    rs78916562       0.6084            1 
  19   rs111581485       0.6582            1 
  19    rs78794494       0.9187            1 
  19     rs8111170       0.6045            1 
  19    rs12609659       0.8465            1 
  19     rs4807863       0.9748            1 
  19    rs73559815       0.1942            1 
  19    rs75161094       0.1057            1 
  19    rs74856711       0.7766            1 
  19    rs76486431       0.7766            1 
  19   rs143347399       0.9356            1 
  19   rs150490369        0.512            1 
  19   rs368756737       0.4324            1 
  19   rs528062128       0.4662            1 
  19     rs7258219       0.4095            1 
  19   rs112063451       0.7321            1 
  19   rs111290390       0.6582            1 
  19    rs28666483       0.4095            1 
  19   rs147855143       0.1057            1 
  19   rs113243461       0.3675            1 
  19   rs190829820       0.1057            1 
  19   rs111475590       0.9556            1 
  19   rs114414737       0.1133            1 
  19   rs150231717       0.1133            1 
  19   rs554733441       0.6871            1 
  19    rs28423680       0.1941            1 
  19      rs872664     0.009399            1 
  19   rs111968068       0.2229            1 
  19   rs113141408       0.2658            1 
  19    rs75860938       0.6122            1 
  19    rs75505945       0.6327            1 
  19    rs28439327       0.8261            1 
  19    rs10415206       0.2285            1 
  19    rs58933546       0.3861            1 
  19    rs10417350       0.6093            1 
  19    rs58077986       0.8554            1 
  19   rs114205023       0.3861            1 
  19     rs9304932       0.9791            1 
  19   rs187466049       0.3861            1 
  19     rs8110869       0.6379            1 
  19    rs62106618       0.1391            1 
  19    rs79751675        0.558            1 
  19     rs8111173       0.5858            1 
  19    rs74486363        0.558            1 
  19   rs184796519       0.2285            1 
  19     rs8111945       0.9158            1 
  19   rs189144463        0.934            1 
  19     rs8110641       0.9158            1 
  19   rs192303669        0.558            1 
  19    rs35414377       0.5373            1 
  19   rs143065872        0.934            1 
  19   rs148221540        0.558            1 
  19    rs58245471       0.5373            1 
  19   rs142785077        0.558            1 
  19     rs6510889       0.6911            1 
  19   rs572240648       0.2041            1 
  19     rs8103977       0.5373            1 
  19     rs8113765       0.5373            1 
  19   rs143541094       0.6887            1 
  19    rs72981983       0.8856            1 
  19   rs147228142        0.938            1 
  19     rs8103421       0.8383            1 
  19   rs112002107       0.3861            1 
  19     rs7251425       0.9791            1 
  19   rs543208174       0.1858            1 
  19   rs150090960       0.8014            1 
  19    rs11880001        0.558            1 
  19    rs35449397       0.5185            1 
  19   rs144112766         0.81            1 
  19     rs4608434       0.7217            1 
  19   rs115238312       0.7069            1 
  19   rs142834025       0.7259            1 
  19   rs113863570       0.7217            1 
  19   rs116223761        0.934            1 
  19   rs565734549       0.9311            1 
  19   rs115573426       0.7259            1 
  19   rs141162420        0.558            1 
  19   rs146948442       0.9633            1 
  19    rs77250342       0.4603            1 
  19     rs7260240       0.4603            1 
  19     rs7249662       0.9359            1 
  19    rs10411090       0.4603            1 
  19    rs60433440       0.7259            1 
  19     rs8107289        0.421            1 
  19   rs114730885       0.9633            1 
  19   rs527685260       0.9633            1 
  19     rs8107517       0.5986            1 
  19   rs141491256       0.9633            1 
  19     rs7359888        0.934            1 
  19   rs564001233       0.9633            1 
  19    rs10418702       0.4603            1 
  19    rs74328092       0.9633            1 
  19     rs1982082        0.421            1 
  19   rs115421803       0.9633            1 
  19    rs10425261       0.5271            1 
  19    rs10426063        0.933            1 
  19   rs574273528       0.3201            1 
  19   rs113752471       0.5934            1 
  19   rs111847885       0.8201            1 
  19   rs111687809       0.1956            1 
  19   rs143102707       0.2697            1 
  19    rs10426237       0.1942            1 
  19   rs191066445       0.1236            1 
  19    rs10426241       0.2776            1 
  19    rs10424165       0.9842            1 
  19    rs12984711       0.9555            1 
  19    rs12982819       0.7944            1 
  19    rs10406674       0.5372            1 
  19    rs10406401       0.6559            1 
  19    rs62106619       0.1539            1 
  19   rs113255096      0.08829            1 
  19    rs10221470       0.1267            1 
  19    rs73559832       0.0427            1 
  19   rs542051633       0.5469            1 
  19    rs78917808       0.1934            1 
  19    rs77901925       0.0148            1 
  19    rs73559835      0.08829            1 
  19     rs8105909      0.08829            1 
  19     rs8104835      0.08829            1 
  19    rs79888284       0.5939            1 
  19   rs112959873      0.09049            1 
  19   rs112906164       0.5546            1 
  19   rs186090279      0.09049            1 
  19   rs111316196       0.7735            1 
  19   rs112682297       0.4261            1 
  19   rs112451388       0.7735            1 
  19    rs73559841       0.7735            1 
  19    rs28534031       0.9498            1 
  19    rs57253260       0.4261            1 
  19    rs28633905       0.7735            1 
  19   rs140198063      0.09049            1 
  19   rs111372085       0.7735            1 
  19   rs111972381       0.9498            1 
  19    rs79269965       0.9498            1 
  19   rs111740770       0.7735            1 
  19   rs147106419        0.123            1 
  19    rs79327382       0.5939            1 
  19    rs73559852       0.7735            1 
  19   rs112465619       0.7735            1 
  19   rs528660105       0.8815            1 
  19    rs28635352       0.7735            1 
  19    rs28554469       0.9498            1 
  19    rs10419046        0.421            1 
  19    rs10424876       0.6821            1 
  19    rs10425065       0.6821            1 
  19    rs10417217       0.6821            1 
  19    rs10417642       0.6821            1 
  19    rs11881739       0.5939            1 
  19    esv3643551       0.8268            1 
  19    rs10411863       0.4531            1 
  19    rs75749835       0.6821            1 
  19   rs140598124       0.5939            1 
  19   rs560393300       0.5986            1 
  19   rs111393071       0.6821            1 
  19   rs148153183       0.6821            1 
  19   rs141997037       0.4261            1 
  19   rs112788720       0.6821            1 
  19   rs112888028       0.6821            1 
  19    rs76138346       0.6821            1 
  19    rs10401233       0.6821            1 
  19    rs10426711       0.6821            1 
  19    rs10425148       0.6821            1 
  19   rs111533976       0.4117            1 
  19    rs10401136       0.6821            1 
  19    rs10407517       0.6821            1 
  19    rs58124313      0.09049            1 
  19    rs57529249      0.09049            1 
  19    rs10426320       0.6821            1 
  19   rs115810683       0.6821            1 
  19    rs75366250       0.6821            1 
  19    rs61222524       0.8268            1 
  19    rs74409011       0.6115            1 
  19    rs76964030       0.6821            1 
  19    rs78590644        0.448            1 
  19   rs112533303       0.6821            1 
  19   rs532484138       0.6821            1 
  19    rs28583032       0.6821            1 
  19     rs8109260       0.6821            1 
  19     rs8105900       0.6821            1 
  19     rs9304933       0.9127            1 
  19     rs9304934       0.6821            1 
  19     rs9304935       0.6821            1 
  19    rs72317540       0.6821            1 
  19    rs10422919       0.6821            1 
  19    rs74525516       0.5939            1 
  19    rs10423163        0.926            1 
  19   rs114839866       0.6707            1 
  19    rs10420744       0.6821            1 
  19   rs200112031       0.6821            1 
  19   rs540389596       0.6821            1 
  19   rs149515161        0.762            1 
  19   rs144091601       0.6821            1 
  19   rs201191594       0.4531            1 
  19   rs562376832       0.6821            1 
  19   rs140618015       0.8268            1 
  19   rs554082368       0.9606            1 
  19   rs201530155       0.6821            1 
  19   rs116640456       0.6821            1 
  19    rs62106623       0.4117            1 
  19    rs62106624      0.09049            1 
  19   rs111575349       0.6821            1 
  19   rs142854683       0.6821            1 
  19    rs12611274       0.2298            1 
  19   rs141018958       0.6821            1 
  19   rs149827834       0.6821            1 
  19   rs140714645       0.9806            1 
  19   rs117059317       0.6821            1 
  19   rs111743578       0.6821            1 
  19   rs113149905       0.6821            1 
  19   rs111462135       0.6821            1 
  19    rs11878531       0.1187            1 
  19   rs545144516       0.6821            1 
  19   rs112151827       0.6821            1 
  19    rs10405313       0.6821            1 
  19   rs112269154       0.6821            1 
  19     rs8100683       0.1187            1 
  19    rs10404990       0.6821            1 
  19    rs10404992       0.6821            1 
  19    rs10411662       0.6821            1 
  19    rs10411842       0.6821            1 
  19   rs112619425       0.5837            1 
  19   rs149984431       0.5837            1 
  19    rs56030852       0.2298            1 
  19    rs76811743       0.5837            1 
  19    rs78238193       0.5837            1 
  19    rs75856321       0.5837            1 
  19    rs80171561       0.6821            1 
  19    rs73559867       0.5068            1 
  19    rs10413129       0.5837            1 
  19    rs10411553       0.6821            1 
  19    rs35555561       0.5939            1 
  19   rs199592493       0.6821            1 
  19   rs143937812          0.5            1 
  19    rs74994916       0.8351            1 
  19    rs10419631       0.6821            1 
  19    rs10425427       0.6821            1 
  19    rs10418207       0.4219            1 
  19    rs10418673       0.6821            1 
  19   rs113595338        0.123            1 
  19    rs10425767       0.6821            1 
  19   rs112648928      0.09049            1 
  19    rs10425957       0.6821            1 
  19    rs61673909       0.4117            1 
  19    rs58173536        0.123            1 
  19    rs75596749       0.8351            1 
  19   rs190147593       0.6821            1 
  19   rs111759119       0.7634            1 
  19   rs113506835       0.7634            1 
  19   rs201822918       0.7648            1 
  19   rs115817862      0.09049            1 
  19    rs73920642          0.5            1 
  19    rs61139703       0.4117            1 
  19    rs73920643       0.8351            1 
  19    rs78839272       0.5939            1 
  19   rs113987403       0.7634            1 
  19   rs144387141       0.7634            1 
  19   rs547007282       0.2982            1 
  19    rs78327278          0.5            1 
  19    rs10409228       0.7634            1 
  19   rs146337086       0.7634            1 
  19    rs72286274       0.2045            1 
  19    rs10403160       0.7634            1 
  19    rs10401632       0.7634            1 
  19     rs6510894       0.8689            1 
  19    rs10409742       0.7634            1 
  19    rs10409743       0.7634            1 
  19   rs141425143       0.7634            1 
  19     rs7248589       0.1187            1 
  19    rs62106639       0.4117            1 
  19    rs10409946        0.204            1 
  19    rs10409998       0.7634            1 
  19    rs10410158       0.7634            1 
  19   rs534981909       0.3174            1 
  19    rs10415981       0.7634            1 
  19    rs10408495       0.1187            1 
  19   rs111944025       0.4261            1 
  19    rs28569333       0.7634            1 
  19    rs28867992       0.7634            1 
  19    rs10414762       0.7634            1 
  19    rs10417096        0.204            1 
  19    rs59056374       0.5678            1 
  19   rs151252028       0.5941            1 
  19    rs60643382      0.09049            1 
  19    rs28421030       0.7634            1 
  19    rs10422302       0.7634            1 
  19    rs10404734        0.204            1 
  19    rs10424705       0.7634            1 
  19   rs112472405       0.7634            1 
  19   rs111878883       0.7634            1 
  19   rs145162508       0.7634            1 
  19   rs111484454       0.7634            1 
  19   rs140837589       0.7634            1 
  19    rs76265406       0.7634            1 
  19   rs115583891       0.7634            1 
  19    rs76936678       0.7634            1 
  19    rs76684080       0.5284            1 
  19   rs143725937       0.1002            1 
  19   rs112088547       0.7634            1 
  19    rs10406284       0.7634            1 
  19    rs10413163       0.7634            1 
  19    rs77304616       0.5939            1 
  19    rs10413652       0.5941            1 
  19    rs10413874       0.5941            1 
  19    rs61354472       0.5678            1 
  19    rs28421387       0.5941            1 
  19    rs28549190       0.5941            1 
  19    rs60274021       0.2495            1 
  19   rs114786717       0.3645            1 
  19     rs8108629      0.09049            1 
  19    rs34459535       0.4117            1 
  19    rs35511200       0.4117            1 
  19     rs8112219       0.1508            1 
  19   rs549626382       0.5941            1 
  19   rs529050980       0.5941            1 
  19    rs28583203       0.7659            1 
  19    rs28613755       0.5941            1 
  19    rs10419871       0.5941            1 
  19   rs145094863       0.9806            1 
  19    rs10426968       0.5941            1 
  19    rs10407313       0.5941            1 
  19    rs10425875       0.5941            1 
  19    rs62106641       0.4117            1 
  19    rs10426099       0.8412            1 
  19   rs571015411       0.8412            1 
  19   rs540142805       0.8412            1 
  19   rs183654966       0.8412            1 
  19    rs10408010       0.8689            1 
  19    rs10408229       0.5941            1 
  19    rs10408259       0.5941            1 
  19   rs201114481       0.3362            1 
  19    rs10426540       0.5941            1 
  19   rs150908589       0.5941            1 
  19    rs10426998       0.5941            1 
  19   rs141242662       0.8351            1 
  19    rs28527342       0.5941            1 
  19   rs114329712       0.9806            1 
  19    rs28892296       0.5941            1 
  19    rs73561848       0.4117            1 
  19   rs114776410       0.5941            1 
  19   rs558329743       0.5939            1 
  19   rs570319045       0.5679            1 
  19   rs144583842       0.6951            1 
  19    rs73561853       0.4117            1 
  19    rs60721536       0.5939            1 
  19    rs12104130       0.5941            1 
  19    rs12104132       0.8808            1 
  19   rs147987853       0.5941            1 
  19   rs144785603       0.5941            1 
  19    rs74804969       0.8351            1 
  19   rs139423197       0.5941            1 
  19   rs113912884       0.1508            1 
  19   rs150524616       0.5941            1 
  19   rs113109804       0.1508            1 
  19   rs145539956       0.4498            1 
  19     rs8112996       0.7085            1 
  19   rs149357173      0.09049            1 
  19    rs10404286       0.5941            1 
  19    rs10405505       0.5941            1 
  19    rs10411183       0.5941            1 
  19    rs10416737       0.1026            1 
  19    rs60249062       0.4117            1 
  19    rs10410413       0.5941            1 
  19     rs7248213       0.4117            1 
  19     rs7248336       0.3695            1 
  19    rs10411652       0.5941            1 
  19    rs10411060       0.5941            1 
  19    rs10411080       0.5941            1 
  19     rs7253194       0.1508            1 
  19   rs113539443       0.8268            1 
  19   rs114775635       0.6115            1 
  19   rs540719832       0.4592            1 
  19   rs139861158       0.5941            1 
  19   rs111397205       0.7428            1 
  19   rs374645448       0.4359            1 
  19   rs139356794       0.5941            1 
  19   rs200530452       0.4117            1 
  19   rs114238312       0.5941            1 
  19    rs62106642       0.1508            1 
  19    rs57430420        0.123            1 
  19    rs10425830       0.5941            1 
  19     rs7246003       0.5941            1 
  19     rs7246119       0.5941            1 
  19     rs7256878       0.5941            1 
  19   rs114135238       0.7085            1 
  19    rs10426592       0.5941            1 
  19    rs10401320       0.5941            1 
  19   rs201406898       0.5878            1 
  19   rs116388449       0.5941            1 
  19   rs140365648          0.5            1 
  19   rs138873278       0.5941            1 
  19   rs148933482       0.5941            1 
  19   rs112580399       0.9471            1 
  19    rs62106643      0.09049            1 
  19   rs557680420        0.859            1 
  19   rs537404670       0.8569            1 
  19   rs112068173       0.1187            1 
  19   rs569662146       0.5689            1 
  19   rs528932392       0.5689            1 
  19   rs534438586       0.5689            1 
  19   rs376465839       0.1246            1 
  19   rs373142857       0.1246            1 
  19   rs192495707        0.228            1 
  19   rs150491840       0.1585            1 
  19   rs188197622       0.5689            1 
  19   rs578235561      0.07769            1 
  19   rs551100583       0.1084            1 
  19   rs557406319      0.05459            1 
  19   rs550370461      0.05459            1 
  19   rs113911646       0.1084            1 
  19   rs112674731       0.1084            1 
  19   rs149246226       0.5941            1 
  19   rs146201190       0.5941            1 
  19    rs58435354        0.677            1 
  19    rs80100254       0.9541            1 
  19   rs140110902       0.5941            1 
  19    rs79426842       0.5941            1 
  19    rs12327749       0.5941            1 
  19    rs62106644       0.4498            1 
  19   rs114654769       0.5941            1 
  19    rs57725277       0.5678            1 
  19   rs552419488       0.5817            1 
  19    rs73920647       0.5939            1 
  19    rs77715954       0.5941            1 
  19    rs55898369       0.5678            1 
  19   rs145804752       0.5941            1 
  19    rs62106645      0.09049            1 
  19   rs112722258      0.08829            1 
  19    rs73561864       0.4261            1 
  19   rs556820917       0.9896            1 
  19    rs62106646       0.1665            1 
  19   rs149857333       0.6299            1 
  19   rs144578559       0.6299            1 
  19   rs559658294       0.8037            1 
  19   rs562317565       0.5175            1 
  19   rs374203821       0.6299            1 
  19     rs9630895       0.6466            1 
  19    rs75589928       0.9541            1 
  19    rs10416820       0.6987            1 
  19     rs7253024       0.2215            1 
  19    rs62106648      0.09049            1 
  19    rs62106649      0.07939            1 
  19    rs73561868          0.4            1 
  19   rs148381379       0.1029            1 
  19     rs7255735       0.2215            1 
  19    rs72234334       0.2215            1 
  19   rs111323657       0.2825            1 
  19     rs7245514       0.3568            1 
  19    rs10425052       0.5941            1 
  19    rs77835095          0.4            1 
  19   rs367560960       0.7962            1 
  19   rs552499372      0.06239            1 
  19     rs8113310       0.4498            1 
  19   rs145182380       0.1779            1 
  19   rs113114685        0.309            1 
  19     rs7260547       0.1779            1 
  19    rs79332961          0.5            1 
  19   rs150348370       0.9806            1 
  19   rs112827254      0.09289            1 
  19   rs112183821       0.5878            1 
  19   rs117177436      0.09049            1 
  19    rs73561877        0.309            1 
  19    rs79676004       0.5939            1 
  19    rs58107038       0.4496            1 
  19    rs56852049      0.07939            1 
  19    rs61179535      0.07939            1 
  19    rs57329093      0.07939            1 
  19    rs61324715       0.0361            1 
  19     rs2860168      0.09049            1 
  19   rs142782981       0.8351            1 
  19    rs10420388       0.4498            1 
  19    rs10418574       0.4498            1 
  19    rs60775215      0.09439            1 
  19    rs78494599      0.07939            1 
  19   rs575350791       0.3192            1 
  19     rs8102083       0.4498            1 
  19     rs7251475       0.4498            1 
  19     rs7246979       0.5459            1 
  19     rs7251613       0.4498            1 
  19     rs1049343       0.4205            1 
  19     rs8109609       0.4498            1 
  19     rs8105756       0.2928            1 
  19    rs73563854       0.4276            1 
  19    rs73563858       0.4117            1 
  19    rs12610352       0.6987            1 
  19    rs12610441       0.4498            1 
  19    rs35830967       0.4498            1 
  19    rs34576353       0.6987            1 
  19    rs12610442       0.6987            1 
  19   rs112122321       0.3895            1 
  19   rs568260077        0.888            1 
  19   rs111459290       0.4276            1 
  19    rs56944804       0.9541            1 
  19     rs8107290       0.4498            1 
  19   rs138860610       0.8351            1 
  19   rs192282058       0.8351            1 
  19    rs10418298       0.5941            1 
  19   rs535508362       0.3794            1 
  19     rs4603684       0.5639            1 
  19    rs55779804       0.3675            1 
  19     rs8106856       0.4498            1 
  19   rs375528149       0.6978            1 
  19     rs8111182       0.4498            1 
  19   rs114966807       0.9806            1 
  19     rs8110939       0.2425            1 
  19     rs7246441       0.2726            1 
  19    rs79609054       0.9806            1 
  19    rs61003547       0.7773            1 
  19    rs10421175       0.4498            1 
  19     rs2304198       0.4498            1 
  19    rs10402574       0.2249            1 
  19    rs73563871       0.8665            1 
  19      rs869918       0.2439            1 
  19   rs200942215       0.5939            1 
  19    rs10408708       0.6501            1 
  19    rs10416892       0.8689            1 
  19   rs550814476       0.8745            1 
  19    rs34894818       0.5939            1 
  19   rs571112378       0.5011            1 
  19   rs114690045        0.824            1 
  19    rs79787624        0.824            1 
  19    rs58510684       0.8351            1 
  19     rs8106382       0.3874            1 
  19     rs1806615       0.8361            1 
  19   rs375976582       0.8539            1 
  19    rs12609323       0.2439            1 
  19   rs115426992       0.7707            1 
  19   rs115294901        0.118            1 
  19   rs116028568       0.9806            1 
  19     rs8111068       0.8351            1 
  19    rs10425395       0.2249            1 
  19     rs7247287        0.118            1 
  19   rs575318230       0.3956            1 
  19    rs73563883       0.6169            1 
  19     rs3745573       0.2439            1 
  19    rs74783573       0.4118            1 
  19   rs148411184        0.118            1 
  19     rs7255128        0.824            1 
  19   rs144916376       0.6869            1 
  19     rs8113383       0.8351            1 
  19   rs568663229       0.1129            1 
  19     rs8103574       0.3643            1 
  19   rs534058025       0.2439            1 
  19   rs546438746       0.2439            1 
  19     rs8102989       0.2439            1 
  19   rs111231626       0.8736            1 
  19   rs139321727        0.118            1 
  19   rs116134821        0.824            1 
  19    rs60965685       0.2439            1 
  19    rs73920657        0.935            1 
  19    rs62106656        0.935            1 
  19   rs140643020        0.824            1 
  19    rs10401986       0.6901            1 
  19    rs35694930       0.4498            1 
  19     rs8111975       0.1354            1 
  19   rs141378359       0.9806            1 
  19     rs8113465       0.9522            1 
  19    rs73920658       0.5939            1 
  19     rs8102597       0.6901            1 
  19   rs376240169       0.8996            1 
  19   rs368265738       0.8784            1 
  19   rs527893206       0.3535            1 
  19     rs8102520       0.4498            1 
  19     rs6510895       0.8689            1 
  19     rs2304196       0.9522            1 
  19     rs2247785       0.6901            1 
  19    rs75527781        0.118            1 
  19    rs60238050       0.5939            1 
  19     rs3088023       0.4498            1 
  19   rs114764749        0.118            1 
  19     rs2241723       0.9758            1 
  19   rs576839850       0.5939            1 
  19    rs10403489       0.9758            1 
  19   rs149314271       0.9806            1 
  19    rs59365443       0.9233            1 
  19    rs73565804       0.9233            1 
  19   rs148742661       0.1354            1 
  19   rs564334755       0.2759            1 
  19   rs114263713        0.824            1 
  19   rs141653474       0.5011            1 
  19   rs115112177        0.118            1 
  19     rs7258689       0.4498            1 
  19     rs8113151       0.8351            1 
  19   rs148549737       0.2077            1 
  19    rs12462244       0.3051            1 
  19    rs62107573       0.6599            1 
  19   rs191401678       0.9341            1 
  19   rs140727865       0.8271            1 
  19   rs149679710       0.6316            1 
  19   rs145516580       0.6316            1 
  19    rs10407867       0.8402            1 
  19   rs146982485       0.8351            1 
  19    rs11878905       0.4707            1 
  19   rs543907000       0.0238            1 
  19   rs112630876       0.9045            1 
  19   rs146204452       0.1784            1 
  19   rs148286852       0.2077            1 
  19     rs8105916       0.5845            1 
  19   rs112456002       0.9806            1 
  19   rs148600478        0.121            1 
  19    rs76635970       0.4172            1 
  19   rs116790311       0.8351            1 
  19   rs151155178       0.1019            1 
  19    rs10574751       0.1098            1 
  19   rs138639985       0.1019            1 
  19     rs9676486       0.4866            1 
  19     rs9304937       0.5226            1 
  19     rs8107165       0.2518            1 
  19   rs111307605       0.4866            1 
  19   rs574045409       0.8741            1 
  19   rs113057501       0.4866            1 
  19     rs7253395       0.4866            1 
  19   rs111578657       0.6316            1 
  19   rs149792856       0.8265            1 
  19     rs7252830       0.2518            1 
  19    rs17774400       0.4866            1 
  19    rs11883004        0.801            1 
  19     rs7258268       0.6832            1 
  19   rs149389128       0.3361            1 
  19   rs145730204       0.6182            1 
  19    rs10419890       0.5649            1 
  19     rs3892396       0.4866            1 
  19    rs74794373       0.9806            1 
  19     rs3903041       0.7386            1 
  19     rs1574325       0.4866            1 
  19     rs3072824       0.9974            1 
  19   rs199815106        0.839            1 
  19     rs2002137       0.4866            1 
  19   rs200760703       0.6011            1 
  19   rs149702415       0.3361            1 
  19     rs7256053       0.4866            1 
  19    rs62107574       0.5517            1 
  19     rs7259085       0.6238            1 
  19    rs10402094       0.6238            1 
  19     rs7259894       0.2518            1 
  19    rs77551134       0.2518            1 
  19   rs114915676       0.9806            1 
  19   rs141513081       0.1078            1 
  19   rs139347220       0.2518            1 
  19    rs60407671       0.1078            1 
  19    rs10417661       0.6238            1 
  19    rs10424633       0.5966            1 
  19     rs3911998       0.8265            1 
  19    rs55999497        0.026            1 
  19    rs56365043      0.06909            1 
  19     rs6510897       0.1078            1 
  19    rs59558445         0.69            1 
  19    rs56309925       0.9541            1 
  19   rs151060681       0.2077            1 
  19   rs192568237       0.9806            1 
  19   rs184492672       0.9806            1 
  19   rs192565310       0.9806            1 
  19     rs8107767        0.026            1 
  19     rs8111367       0.8025            1 
  19   rs112379345       0.2769            1 
  19    rs11298508       0.5936            1 
  19    rs10658100       0.2256            1 
  19     rs1654590      0.07809            1 
  19     rs1663801      0.07809            1 
  19   rs201448018      0.08239            1 
  19     rs1654589      0.05239            1 
  19    rs55637481        0.218            1 
  19    rs78840300       0.9566            1 
  19     rs3892916       0.9168            1 
  19   rs115779317       0.4804            1 
  19     rs1613070         0.56            1 
  19   rs200216025      0.05429            1 
  19     rs1663802     0.008199            1 
  19    rs67354590       0.5024            1 
  19    rs60365888       0.5024            1 
  19   rs138633372       0.1083            1 
  19    rs35757137      0.09319            1 
  19   rs114825932       0.5727            1 
  19     rs1051784       0.7943            1 
  19   rs114491356       0.9666            1 
  19   rs544621045       0.2893            1 
  19   rs116339441       0.2893            1 
  19     rs1616305       0.2893            1 
  19     rs8103311       0.1647            1 
  19    rs78190198       0.4804            1 
  19    rs73565848       0.5593            1 
  19     rs2305058     0.005699            1 
  19     rs3786689       0.0179            1 
  19    rs73920663        0.915            1 
  19     rs2258496       0.7854            1 
  19   rs147468770       0.1084            1 
  19     rs2305059       0.1647            1 
  19   rs140679204       0.8351            1 
  19    rs61004889       0.9168            1 
  19   rs148841169       0.2893            1 
  19   rs144745918       0.8351            1 
  19   rs116809163       0.7286            1 
  19   rs116592713       0.2893            1 
  19    rs73920664       0.9168            1 
  19    rs73920665       0.8351            1 
  19     rs2075755        0.348            1 
  19    rs73920666       0.8351            1 
  19   rs184792443       0.7286            1 
  19   rs141845437       0.2893            1 
  19    rs78695937       0.4668            1 
  19    rs75384914       0.7286            1 
  19   rs189986398       0.3406            1 
  19    rs62107580      0.05429            1 
  19    rs59711330       0.0462            1 
  19     rs8102808       0.4423            1 
  19    rs12461883       0.1593            1 
  19   rs535485990       0.9566            1 
  19    rs34488963      0.06909            1 
  19     rs8103638       0.8327            1 
  19   rs113754452       0.9904            1 
  19    rs59521718        0.779            1 
  19   rs114463634       0.9566            1 
  19    rs57691741        0.705            1 
  19    rs60565514       0.8059            1 
  19     rs9304938       0.9183            1 
  19     rs3929160       0.8636            1 
  19   rs145168470       0.0181            1 
  19    rs10420789       0.0181            1 
  19   rs111886400       0.8112            1 
  19   rs114580786       0.4377            1 
  19     rs1141221       0.1887            1 
  19     rs1141220       0.1887            1 
  19     rs2860185       0.1887            1 
  19     rs2860182       0.1887            1 
  19     rs2860181       0.4209            1 
  19    rs74853621       0.9566            1 
  19   rs111770937       0.2085            1 
  19    rs77227806       0.2085            1 
  19      rs349090       0.1048            1 
  19   rs112912665       0.5488            1 
  19      rs191548       0.5485            1 
  19      rs348338       0.5002            1 
  19    rs11085173       0.2085            1 
  19   rs189556781       0.4377            1 
  19      rs348339       0.1964            1 
  19    rs60329214       0.0457            1 
  19   rs556066876       0.2631            1 
  19   rs111535315       0.1635            1 
  19   rs142880112        0.038            1 
  19   rs115233280       0.4377            1 
  19      rs348340      0.09349            1 
  19   rs375063180      0.07439            1 
  19   rs140865515      0.07439            1 
  19   rs115946849       0.5488            1 
  19    rs76219436      0.07439            1 
  19    rs73549021       0.6453            1 
  19    rs56266348      0.07439            1 
  19    rs55732112      0.07439            1 
  19    rs55913254      0.07439            1 
  19     rs7250187      0.07439            1 
  19     rs7251591      0.07439            1 
  19    rs60257087      0.07439            1 
  19    rs60774093       0.4682            1 
  19   rs111415904       0.5488            1 
  19   rs113964983       0.5488            1 
  19    rs73549034       0.7484            1 
  19    rs10416571       0.1957            1 
  19    rs10408607       0.1957            1 
  19      rs186996       0.0422            1 
  19     rs7253557       0.4473            1 
  19     rs7252859       0.4473            1 
  19   rs114274889       0.3663            1 
  19   rs111411047       0.6095            1 
  19   rs143918466       0.3663            1 
  19    rs77292204       0.6095            1 
  19    rs60073607       0.6914            1 
  19    rs55782715       0.8351            1 
  19   rs147618998        0.652            1 
  19    rs74585960       0.3764            1 
  19    rs77262233       0.3764            1 
  19    rs76889336       0.6914            1 
  19   rs150415523       0.4216            1 
  19     rs7247552       0.8689            1 
  19    rs28402927       0.0375            1 
  19    rs28645424       0.0375            1 
  19     rs7247153      0.07499            1 
  19    rs73920669       0.8351            1 
  19   rs113040471       0.6914            1 
  19    rs78803389       0.5156            1 
  19      rs173229      0.07499            1 
  19     rs6510901       0.6357            1 
  19     rs7257120       0.6357            1 
  19     rs6510902       0.6357            1 
  19     rs6510903       0.0375            1 
  19    rs73920670       0.8351            1 
  19     rs8103745       0.1512            1 
  19      rs348365        0.018            1 
  19    rs10412845      0.08199            1 
  19     rs4807870       0.0353            1 
  19    rs10424879       0.1018            1 
  19    rs10418566       0.1018            1 
  19    rs10418596       0.1146            1 
  19      rs348367      0.09809            1 
  19    rs10425555       0.0297            1 
  19    rs10425567       0.0297            1 
  19    rs79304508       0.2841            1 
  19    rs10418327      0.08199            1 
  19      rs348368    0.0007999       0.9945 
  19      rs348369    0.0007999       0.9945 
  19      rs173230    0.0007999       0.9945 
  19   rs145149050       0.2841            1 
  19      rs348370    0.0005999       0.9714 
  19     rs4807871       0.0019            1 
  19    rs11669819      0.08199            1 
  19     rs3890058       0.2667            1 
  19   rs118160965       0.7997            1 
  19     rs8111177    0.0006999       0.9999 
  19    rs12986054       0.0133            1 
  19   rs535556928       0.0002       0.4527 
  19    rs10404423       0.0005       0.9212 
  19     rs8101398       0.0005       0.7911 
  19   rs368355739    0.0009999       0.9998 
  19      rs348357       0.0005       0.9769 
  19      rs168348       0.0005       0.9291 
  19      rs348358       0.0005       0.9769 
  19   rs200067597       0.0017       0.9991 
  19    rs35028797       0.0017       0.9991 
  19    rs73920674       0.8351            1 
  19      rs406974       0.0005       0.9212 
  19      rs393375       0.0005       0.9212 
  19    rs74173087     0.005799            1 
  19      rs168349       0.0005       0.7911 
  19    rs74369569       0.3062            1 
  19     rs3833240       0.6064            1 
  19    rs75550442       0.7997            1 
  19      rs348359        0.807            1 
  19      rs348360       0.2458            1 
  19    rs79113058       0.5102            1 
  19      rs348361       0.0125            1 
  19    rs60730900       0.2767            1 
  19      rs348362     0.006599            1 
  19      rs348363       0.3587            1 
  19    rs73920676       0.8351            1 
  19    rs35290240       0.8351            1 
  19    rs34222984       0.4718            1 
  19    rs62107586    0.0006999       0.9991 
  19   rs150679157       0.0022            1 
  19    rs55698874       0.0047            1 
  19     rs8105046     0.008499            1 
  19   rs202013884       0.5102            1 
  19     rs1047598       0.0047            1 
  19    rs59297656        0.846            1 
  19    rs61368453       0.8351            1 
  19    rs73920677       0.8351            1 
  19   rs200400196       0.9119            1 
  19    rs61045882       0.3062            1 
  19   rs111641372        0.463            1 
  19    rs11882213     0.009099            1 
  19    rs10415980       0.2393            1 
  19     rs8105247       0.0276            1 
  19    rs56915116       0.4716            1 
  19      rs348364       0.0334            1 
  19   rs113764572       0.3565            1 
  19    rs10422083       0.7843            1 
  19   rs113034712         0.61            1 
  19     rs1663803       0.4029            1 
  19    rs58529803       0.1825            1 
  19    rs10421606       0.3358            1 
  19   rs150919988         0.61            1 
  19     rs3852880        0.045            1 
  19   rs201804228       0.1129            1 
  19     rs4807086        0.045            1 
  19   rs113700683       0.4029            1 
  19   rs541512341         0.61            1 
  19    rs12975346       0.5914            1 
  19   rs187402799        0.463            1 
  19    rs12973997      0.08269            1 
  19   rs149524326         0.61            1 
  19    rs10405323        0.152            1 
  19   rs114825917         0.61            1 
  19   rs144154025        0.463            1 
  19     rs7253943      0.08269            1 
  19     rs7252545      0.08269            1 
  19    rs12976944      0.06679            1 
  19     rs3745571      0.06679            1 
  19   rs116758743         0.61            1 
  19    rs12983560      0.07599            1 
  19    rs11669557       0.2272            1 
  19    rs11665713      0.07599            1 
  19     rs4807872       0.2272            1 
  19    rs11880672         0.61            1 
  19      rs348398         0.02            1 
  19      rs348399         0.02            1 
  19     rs9653137       0.5064            1 
  19    rs10415417       0.5251            1 
  19   rs138633904        0.463            1 
  19    rs57346797       0.3658            1 
  19      rs348392       0.0293            1 
  19    rs73549060       0.5508            1 
  19   rs113959673       0.5213            1 
  19    rs77004471       0.3369            1 
  19   rs576326438       0.5114            1 
  19   rs575197159        0.607            1 
  19   rs544697549        0.607            1 
  19   rs542309344       0.5114            1 
  19   rs561189703       0.3369            1 
  19   rs530192287        0.294            1 
  19   rs540496281       0.5114            1 
  19   rs532895413       0.2829            1 
  19   rs552862393        0.263            1 
  19   rs568872467       0.2829            1 
  19   rs531180466       0.2829            1 
  19   rs548282387       0.4441            1 
  19   rs568099402       0.2829            1 
  19   rs533864308       0.2829            1 
  19   rs547324381       0.2829            1 
  19      rs415211       0.5954            1 
  19   rs546540237       0.7267            1 
  19   rs184047320       0.6531            1 
  19   rs114730473       0.5114            1 
  19    rs78470218       0.5114            1 
  19    rs73920686       0.8344            1 
  19     rs5009951        0.846            1 
  19    rs76364016       0.3673            1 
  19    rs75029872       0.3673            1 
  19    rs10416003        0.846            1 
  19     rs3852881       0.6811            1 
  19   rs113674740        0.459            1 
  19   rs527241246        0.459            1 
  19      rs348394       0.1303            1 
  19    rs79545054       0.2154            1 
  19     rs1975045       0.9954            1 
  19    rs10561857       0.7515            1 
  19    rs73549066       0.3147            1 
  19    rs60926725       0.7248            1 
  19     rs3844450       0.1099            1 
  19     rs3887594       0.0382            1 
  19   rs143019412       0.5196            1 
  19    rs10405500       0.7187            1 
  19    rs10404096       0.7183            1 
  19   rs547328805       0.9796            1 
  19    rs10407191       0.7187            1 
  19   rs149698997       0.5159            1 
  19    rs10410696        0.318            1 
  19   rs113975962       0.7183            1 
  19    rs34024387       0.5438            1 
  19     rs3852883       0.5818            1 
  19    rs10420123       0.7183            1 
  19     rs8107276       0.4513            1 
  19   rs373894536       0.7109            1 
  19     rs8107508       0.4696            1 
  19    rs56228035       0.1525            1 
  19    rs77757482       0.3801            1 
  19    rs60597914       0.6228            1 
  19   rs114259307       0.3696            1 
  19   rs114870009       0.5159            1 
  19    rs58154626       0.6325            1 
  19   rs200572318       0.5159            1 
  19   rs201928651       0.2704            1 
  19   rs538268375       0.2704            1 
  19   rs142263961       0.3696            1 
  19    rs60849443       0.2697            1 
  19   rs115645677       0.3696            1 
  19   rs116776434       0.3696            1 
  19    rs77569008       0.3696            1 
  19    rs75914753       0.3696            1 
  19    rs12972418       0.1525            1 
  19   rs116463338       0.5159            1 
  19    rs12608614       0.8899            1 
  19    rs10164401       0.2929            1 
  19   rs149238509       0.3696            1 
  19   rs180916589       0.1454            1 
  19   rs185193243       0.1454            1 
  19   rs150210186       0.2818            1 
  19    rs57961423       0.6348            1 
  19      rs371164       0.9294            1 
  19      rs395651       0.9347            1 
  19   rs142927827       0.6201            1 
  19   rs535790218       0.6761            1 
  19   rs145154230       0.4934            1 
  19   rs115962426        0.366            1 
  19      rs432643       0.3079            1 
  19    rs10414082       0.0157            1 
  19    rs74173094       0.3641            1 
  19     rs4028328       0.7539            1 
  19    rs60881924       0.6761            1 
  19    rs13344306       0.1427            1 
  19      rs412441       0.1764            1 
  19     rs1053395       0.2593            1 
  19    rs73920690       0.7341            1 
  19     rs1053377       0.3593            1 
  19     rs8113500       0.1345            1 
  19     rs3099129       0.9549            1 
  19      rs446199       0.8082            1 
  19      rs449824       0.5934            1 
  19     rs2071347      0.06459            1 
  19    rs61741669      0.08289            1 
  19   rs200891036       0.0466            1 
  19    rs28483969       0.6397            1 
  19   rs113871779       0.7418            1 
  19    rs80205890       0.7418            1 
  19   rs114772352      0.09269            1 
  19   rs139985263       0.7418            1 
  19    rs33975406       0.1764            1 
  19    rs78017376       0.7418            1 
  19     rs3099128       0.2451            1 
  19      rs348395       0.2451            1 
  19    rs78959822       0.6021            1 
  19    rs57943022       0.6168            1 
  19   rs114335375       0.4421            1 
  19   rs139343055      0.09269            1 
  19   rs138396011       0.6163            1 
  19   rs113460662      0.05429            1 
  19      rs348396       0.4007            1 
  19    rs73920693       0.1951            1 
  19    rs11672092       0.1247            1 
  19      rs390530       0.8053            1 
  19     rs3760749       0.5375            1 
  19   rs147934507       0.3187            1 
  19   rs116505917       0.6163            1 
  19    rs11671437        0.366            1 
  19   rs568220043        0.998            1 
  19   rs569318963       0.4161            1 
  19   rs398040859       0.8513            1 
  19    rs62107618       0.2901            1 
  19   rs182883768        0.844            1 
  19   rs113911284       0.0364            1 
  19    rs35104507      0.08859            1 
  19    rs73550739       0.3277            1 
  19   rs144744114       0.4315            1 
  19   rs115167107      0.09579            1 
  19   rs145406915       0.5478            1 
  19   rs547693434        0.559            1 
  19    esv3643559        0.559            1 
  19    rs11671823       0.3113            1 
  19   rs112860927       0.1918            1 
  19    rs10416160       0.1459            1 
  19   rs116192309       0.2701            1 
  19   rs570005155       0.0474            1 
  19    rs12460816       0.7254            1 
  19    rs76708294       0.1276            1 
  19     rs3865466       0.7061            1 
  19     rs3865467       0.4889            1 
  19      rs348348       0.5784            1 
  19   rs115883804      0.09579            1 
  19   rs143069386      0.09579            1 
  19   rs147481433       0.4375            1 
  19      rs348349       0.1754            1 
  19   rs112239954       0.7638            1 
  19    rs76641139      0.09579            1 
  19    rs35429734       0.8126            1 
  19   rs541355520         0.84            1 
  19   rs564611085         0.84            1 
  19      rs238766       0.5815            1 
  19     rs4807087       0.4328            1 
  19    rs73920698       0.2131            1 
  19   rs112578061       0.7638            1 
  19     rs4807874       0.4328            1 
  19    rs10415368         0.18            1 
  19   rs116485000       0.7638            1 
  19     rs4807875       0.4328            1 
  19     rs7251888       0.1282            1 
  19     rs7252374       0.1282            1 
  19    rs28413030       0.1964            1 
  19     rs7252020       0.1282            1 
  19      rs348350       0.0339            1 
  19    rs57178252       0.3741            1 
  19    rs66952611       0.1768            1 
  19   rs563587829       0.1768            1 
  19    rs12974682       0.4164            1 
  19    rs57813284       0.4375            1 
  19   rs550746386       0.4323            1 
  19      rs348351       0.3042            1 
  19    rs66831547       0.1768            1 
  19   rs149906060       0.1964            1 
  19      rs348352       0.3042            1 
  19    rs75405543       0.2131            1 
  19      rs348353       0.0339            1 
  19     rs7256423       0.8156            1 
  19    rs79304076       0.2131            1 
  19    rs74697733       0.1805            1 
  19     rs7257887       0.0014       0.9998 
  19    rs73920699       0.2131            1 
  19    rs11085177       0.4164            1 
  19      rs348355       0.1124            1 
  19      rs348356       0.8595            1 
  19   rs146374600       0.1805            1 
  19   rs148087029       0.2504            1 
  19   rs148405606       0.1805            1 
  19   rs542536915       0.0393            1 
  19   rs142533342       0.7638            1 
  19    rs12976418       0.4164            1 
  19   rs141387061       0.4375            1 
  19   rs149137352       0.7638            1 
  19       rs76274      0.06209            1 
  19    rs76439627       0.8156            1 
  19    rs11667269       0.4164            1 
  19    rs12985304       0.9558            1 
  19    rs12151125       0.1101            1 
  19   rs561140642       0.2133            1 
  19    rs62107623       0.6073            1 
  19   rs542764727       0.2131            1 
  19    rs28534912       0.1768            1 
  19   rs567130276       0.3307            1 
  19    rs72987325       0.3699            1 
  19    rs62107624       0.4328            1 
  19    rs75464137       0.1481            1 
  19     rs7257358       0.1419            1 
  19   rs112235685       0.4738            1 
  19    rs11343905       0.4458            1 
  19   rs139652199       0.4375            1 
  19    rs34704690       0.7333            1 
  19   rs143365332      0.06209            1 
  19    rs73920700       0.2131            1 
  19   rs111067248       0.2131            1 
  19   rs146374380       0.9019            1 
  19    rs62654116        0.409            1 
  19      rs348337       0.1901            1 
  19   rs546156218      0.06269            1 
  19      rs415539       0.5607            1 
  19    rs78208235      0.06759            1 
  19     rs3043218        0.675            1 
  19      rs669448       0.9794            1 
  19    rs28482861       0.9794            1 
  19   rs551922534       0.7066            1 
  19   rs569772061       0.5831            1 
  19     rs3073807       0.7869            1 
  19   rs563393795      0.07019            1 
  19   rs200702132      0.08459            1 
  19   rs116068506       0.7793            1 
  19   rs146976620       0.5671            1 
  19    rs73550763       0.7986            1 
  19     rs4807876       0.5691            1 
  19   rs192348947       0.4446            1 
  19   rs113463169       0.1707            1 
  19     rs3097296       0.8321            1 
  19    rs73550766       0.3958            1 
  19    rs72356419       0.6969            1 
  19     rs3097297       0.3399            1 
  19     rs2234179      0.07019            1 
  19     rs2234182       0.9428            1 
  19   rs550935064       0.7262            1 
  19     rs3865469       0.5408            1 
  19      rs348389       0.5131            1 
  19    rs10419225      0.07019            1 
  19    rs78847343       0.1544            1 
  19    rs73550767      0.09709            1 
  19    rs10426436      0.07019            1 
  19      rs348390       0.7039            1 
  19   rs149025313       0.1544            1 
  19   rs139441027       0.8261            1 
  19      rs348391       0.4791            1 
  19   rs142352867        0.467            1 
  19    rs10406760      0.07019            1 
  19    rs11670309       0.7701            1 
  19    rs10405649      0.07019            1 
  19     rs3865471       0.9913            1 
  19    rs10408140       0.8261            1 
  19   rs146923533        0.317            1 
  19    rs10414775       0.8889            1 
  19   rs201367586       0.7618            1 
  19    rs11882170       0.4315            1 
  19   rs191304555       0.1544            1 
  19   rs149048574        0.317            1 
  19   rs111663013       0.3172            1 
  19   rs566641594       0.7709            1 
  19    rs10422096       0.8261            1 
  19    rs10414217       0.8261            1 
  19    rs10421038       0.8261            1 
  19    rs76334785       0.1544            1 
  19    rs10422353      0.07019            1 
  19    rs73550770       0.5932            1 
  19   rs114654390      0.07019            1 
  19   rs563362787       0.8261            1 
  19   rs116159260       0.8035            1 
  19    rs75545073       0.8261            1 
  19    rs79991989       0.8261            1 
  19   rs116351509       0.8261            1 
  19    rs79363088       0.8261            1 
  19    rs35695923       0.7701            1 
  19    rs11667956       0.1904            1 
  19     rs8110208       0.7131            1 
  19   rs144720033       0.8261            1 
  19     rs2162931       0.5715            1 
  19   rs115966722       0.1544            1 
  19    rs62109506       0.5202            1 
  19   rs115430719      0.07019            1 
  19   rs148542651       0.1544            1 
  19    rs76140468       0.8369            1 
  19   rs112914484       0.7701            1 
  19   rs142590286       0.1544            1 
  19     rs4028336       0.8904            1 
  19      rs348372       0.2689            1 
  19      rs348373       0.7493            1 
  19     rs8103412       0.2433            1 
  19    rs60613128       0.6876            1 
  19   rs142579056       0.2689            1 
  19    rs73550775       0.1042            1 
  19    rs73922404       0.6876            1 
  19    rs75409151       0.6876            1 
  19    rs35314828       0.4574            1 
  19     rs6510905       0.5083            1 
  19     rs6510906       0.5715            1 
  19     rs6510907        0.704            1 
  19    rs77010673       0.3025            1 
  19   rs114336217      0.08469            1 
  19   rs148595074       0.6876            1 
  19    rs11669937        0.704            1 
  19   rs151149559       0.3025            1 
  19      rs173231       0.7493            1 
  19    rs28552734       0.5256            1 
  19    rs10407602       0.2433            1 
  19      rs348374       0.5256            1 
  19      rs348375       0.4573            1 
  19    rs74174807       0.4573            1 
  19      rs348376       0.3886            1 
  19     rs4028335       0.4573            1 
  19      rs348377        0.909            1 
  19      rs348378         0.89            1 
  19   rs202193430       0.1361            1 
  19      rs348379       0.5663            1 
  19   rs150066741       0.6876            1 
  19      rs348380       0.9378            1 
  19     rs8100267       0.1504            1 
  19   rs539327205      0.06279            1 
  19    rs11881108       0.1504            1 
  19   rs111623945       0.1031            1 
  19    rs73922405       0.3869            1 
  19   rs113315365       0.1042            1 
  19    rs73922406      0.09679            1 
  19    rs34039661       0.7979            1 
  19    rs10411474       0.0305            1 
  19      rs348383        0.211            1 
  19    rs13344227       0.1206            1 
  19    rs77619124       0.4888            1 
  19      rs348385       0.2444            1 
  19    rs72993048       0.3488            1 
  19   rs116264657      0.07859            1 
  19   rs547154491       0.2571            1 
  19   rs576737264       0.1759            1 
  19    rs11878279       0.1759            1 
  19      rs348386        0.234            1 
  19      rs348387       0.7971            1 
  19   rs144343857      0.07859            1 
  19   rs189064710       0.7639            1 
  19   rs532455542       0.7639            1 
  19   rs542305832       0.7639            1 
  19   rs565325975       0.7639            1 
  19    rs62106961       0.8963            1 
  19   rs145929928       0.3404            1 
  19   rs113025152       0.9088            1 
  19    rs62106962       0.9916            1 
  19    rs10853994       0.6594            1 
  19    rs11382903         0.82            1 
  19    rs10416796       0.2912            1 
  19    rs78540339       0.8791            1 
  19      rs375564       0.9868            1 
  19      rs422981       0.9892            1 
  19   rs114405068       0.9841            1 
  19    rs62123171       0.9916            1 
  19    rs10424688       0.7741            1 
  19    rs11878528       0.2401            1 
  19   rs114990419       0.8852            1 
  19    rs11878461       0.8306            1 
  19     rs7250254       0.1299            1 
  19   rs138502153       0.1978            1 
  19   rs112551759       0.2912            1 
  19     rs7253794       0.1299            1 
  19    rs17703837       0.8306            1 
  19     rs4807877       0.1299            1 
  19    rs12986031         0.82            1 
  19    rs60507991       0.1299            1 
  19    rs57928945       0.1299            1 
  19   rs144439217       0.7874            1 
  19    rs11879422        0.812            1 
  19    rs12459957       0.8852            1 
  19     rs8113328       0.1299            1 
  19    rs74174809      0.05949            1 
  19    rs10424742       0.5161            1 
  19   rs548194786       0.9821            1 
  19    rs10422845       0.7362            1 
  19    rs79538296       0.8477            1 
  19   rs113762539       0.1646            1 
  19    rs58554736       0.7871            1 
  19   rs546761869       0.5709            1 
  19   rs112134181       0.3814            1 
  19      rs348345       0.2802            1 
  19    rs60803886       0.2481            1 
  19      rs238765       0.6123            1 
  19    rs58053299       0.4155            1 
  19     rs8108050       0.2618            1 
  19   rs151019346       0.9795            1 
  19     rs7253022       0.1258            1 
  19    rs10418885       0.7841            1 
  19     rs4081854       0.2582            1 
  19    rs10427003      0.05279            1 
  19      rs348347        0.111            1 
  19   rs116365094       0.5775            1 
  19   rs200119666       0.5775            1 
  19    rs55702428       0.4265            1 
  19     rs7508584        0.662            1 
  19    rs62123174        0.662            1 
  19    rs28575337       0.4265            1 
  19    rs67145602       0.1019            1 
  19    rs62123175       0.2618            1 
  19    rs28725371        0.662            1 
  19    rs28733121       0.5788            1 
  19     rs9749164       0.9795            1 
  19      rs171171        0.111            1 
  19   rs566289470       0.1258            1 
  19   rs534926908       0.1258            1 
  19     rs6510908       0.2574            1 
  19    rs34012748       0.3729            1 
  19   rs114202831      0.06479            1 
  19    rs35233543        0.662            1 
  19     rs4552114       0.8165            1 
  19      rs345596       0.3517            1 
  19    rs35070472       0.4152            1 
  19    rs58540573       0.4255            1 
  19    rs73922408       0.8687            1 
  19      rs345597       0.9732            1 
  19      rs345598      0.05169            1 
  19   rs141164428       0.8597            1 
  19   rs143487251        0.483            1 
  19      rs345600       0.6635            1 
  19     rs1812631       0.0475            1 
  19   rs139905305       0.4261            1 
  19      rs345601      0.05169            1 
  19     rs8104184       0.5992            1 
  19   rs548746256        0.782            1 
  19    rs35585024       0.0475            1 
  19      rs345602       0.0302            1 
  19    rs57373144       0.0475            1 
  19   rs111584770       0.4553            1 
  19    rs10164301       0.0475            1 
  19      rs345603       0.9192            1 
  19    rs28846086       0.1258            1 
  19      rs345604       0.9192            1 
  19     rs2161486        0.849            1 
  19     rs4807879       0.0475            1 
  19     rs6510909       0.4553            1 
  19     rs8107916       0.4553            1 
  19     rs2547448      0.06069            1 
  19     rs2642212       0.9192            1 
  19     rs2642213       0.8688            1 
  19     rs3042435       0.0395            1 
  19      rs368065       0.0395            1 
  19      rs685587       0.0395            1 
  19      rs526768       0.0395            1 
  19    rs71174929      0.08739            1 
  19      rs381195       0.4408            1 
  19     rs3042400       0.6695            1 
  19      rs369626       0.8357            1 
  19    rs11490542         0.37            1 
  19     rs1115478        0.472            1 
  19     rs1115479       0.3798            1 
  19     rs2562020       0.1352            1 
  19     rs2642214      0.07879            1 
  19    rs75774625       0.9427            1 
  19    rs11878821       0.8167            1 
  19     rs6510910       0.1597            1 
  19   rs147743291       0.2774            1 
  19     rs2642215       0.8911            1 
  19     rs2547430       0.2226            1 
  19   rs150936949       0.7626            1 
  19   rs111253677       0.7519            1 
  19   rs113857897       0.4527            1 
  19    rs62123177       0.8444            1 
  19     rs2547432       0.4608            1 
  19    rs77790748       0.0451            1 
  19    rs68037426       0.3332            1 
  19     rs2642216       0.7875            1 
  19    rs73552524       0.1165            1 
  19     rs3097293      0.06689            1 
  19   rs116037397       0.0402            1 
  19    rs35773426       0.7593            1 
  19   rs141722657       0.2203            1 
  19   rs530902577      0.07749            1 
  19     rs2547437       0.2706            1 
  19      rs431896       0.9372            1 
  19      rs425787       0.2281            1 
  19      rs425514       0.1035            1 
  19   rs552352222       0.7943            1 
  19   rs559602252       0.4141            1 
  19      rs389898       0.9822            1 
  19   rs150345088       0.3038            1 
  19    rs12985242       0.8462            1 
  19   rs151211351       0.6763            1 
  19     rs2029743       0.1844            1 
  19      rs427105       0.1844            1 
  19     rs2029745       0.8773            1 
  19   rs547133537       0.1681            1 
  19   rs564798967       0.1681            1 
  19   rs112385920       0.1593            1 
  19    rs72994960       0.1681            1 
  19    rs72994964       0.8773            1 
  19     rs2910434       0.2466            1 
  19    rs60657995       0.9309            1 
  19     rs7259857      0.07439            1 
  19      rs441751      0.09099            1 
  19    rs34886406       0.2598            1 
  19    rs35914430       0.2112            1 
  19    rs12610000       0.8884            1 
  19    rs11085182       0.2256            1 
  19      rs411204       0.4592            1 
  19      rs408167       0.4592            1 
  19      rs408372       0.4592            1 
  19    rs60362047       0.9081            1 
  19   rs577490564       0.4883            1 
  19    rs11666089       0.2227            1 
  19    rs11669728       0.2227            1 
  19    rs60331551       0.9081            1 
  19    rs11670049       0.3005            1 
  19      rs445764       0.4504            1 
  19    rs12459293      0.07749            1 
  19    rs12459776      0.07749            1 
  19    rs16989918       0.2375            1 
  19    rs72193958       0.5995            1 
  19    rs72982503       0.2375            1 
  19     rs7248446         0.18            1 
  19     rs2354573         0.18            1 
  19     rs2354574         0.18            1 
  19     rs2883472         0.18            1 
  19   rs201057846       0.6634            1 
  19   rs150447916      0.07749            1 
  19     rs2883473       0.2304            1 
  19   rs371044066       0.9489            1 
  19   rs114590470      0.07749            1 
  19    rs62123187       0.1489            1 
  19     rs7252187       0.3143            1 
  19   rs112136162       0.5855            1 
  19     rs7253697       0.3474            1 
  19   rs550709403      0.07749            1 
  19    rs10419121       0.3143            1 
  19    rs10418366       0.3143            1 
  19   rs111956974       0.5781            1 
  19    rs10418808       0.3764            1 
  19    rs56379641       0.7662            1 
  19     rs2059154       0.2649            1 
  19    rs10424393       0.3143            1 
  19    rs10425142       0.8965            1 
  19    rs10424586       0.8857            1 
  19     rs1808398       0.8857            1 
  19   rs201593597       0.8857            1 
  19      rs432560       0.8857            1 
  19     rs8110581       0.2793            1 
  19    rs58556239       0.9729            1 
  19     rs8111615       0.2793            1 
  19      rs427003        0.538            1 
  19     rs1862511       0.6481            1 
  19     rs3837945       0.9012            1 
  19   rs533906158       0.9612            1 
  19   rs556473991      0.07749            1 
  19   rs111064563       0.1736            1 
  19    rs62654154       0.8218            1 
  19   rs201538635       0.2102            1 
  19    rs34786523        0.668            1 
  19    rs76696740       0.6289            1 
  19    rs35792677       0.4458            1 
  19    rs79841990       0.8376            1 
  19      rs344586       0.7527            1 
  19      rs344587        0.724            1 
  19      rs344588       0.3161            1 
  19     rs7247830       0.7035            1 
  19   rs199807139      0.08689            1 
  19   rs200240432      0.08689            1 
  19   rs113272565       0.7035            1 
  19      rs171093       0.0133            1 
  19    rs11458827       0.3461            1 
  19     rs3055535      0.08379            1 
  19    rs11361927       0.1843            1 
  19   rs200143462       0.0288            1 
  19      rs344589       0.0133            1 
  19   rs199561952       0.5661            1 
  19    rs17703895        0.963            1 
  19      rs344590       0.0291            1 
  19      rs344591      0.07039            1 
  19      rs344592      0.09239            1 
  19      rs344593       0.3461            1 
  19      rs344594       0.3461            1 
  19    rs58801959       0.4528            1 
  19     rs7250400       0.3102            1 
  19    rs35388517       0.7659            1 
  19   rs116029154       0.9287            1 
  19      rs344596       0.9295            1 
  19    rs11666589       0.4446            1 
  19    rs35333884       0.3102            1 
  19    rs74796085       0.4811            1 
  19    rs12971302       0.7659            1 
  19      rs344597       0.9101            1 
  19      rs168259       0.9355            1 
  19      rs344598       0.4446            1 
  19    rs10422014       0.8465            1 
  19      rs344599       0.4322            1 
  19      rs344600       0.4834            1 
  19      rs344602       0.4322            1 
  19      rs447196       0.4322            1 
  19      rs398089       0.4322            1 
  19    rs12982243       0.7659            1 
  19    rs77737996        0.476            1 
  19     rs4807880       0.4322            1 
  19    rs71174992       0.3341            1 
  19      rs344604       0.4322            1 
  19      rs344605       0.4322            1 
  19      rs344606       0.4322            1 
  19     rs7246454       0.4322            1 
  19    rs34799738       0.3102            1 
  19     rs2112856       0.4322            1 
  19     rs8109079       0.5934            1 
  19      rs344583       0.4885            1 
  19   rs112114735       0.5918            1 
  19     rs8111461       0.8823            1 
  19     rs5826938        0.673            1 
  19      rs344584       0.4885            1 
  19    rs17516272       0.5918            1 
  19      rs344585       0.7004            1 
  19   rs111436027       0.5517            1 
  19   rs112953722       0.9026            1 
  19   rs113863472       0.9026            1 
  19    rs66613670       0.9631            1 
  19   rs113167711       0.5555            1 
  19    rs12983164       0.8608            1 
  19    rs59271319       0.5276            1 
  19    rs10405225       0.9145            1 
  19      rs344577       0.5966            1 
  19    rs10412608       0.8763            1 
  19      rs344580       0.9022            1 
  19   rs535055042       0.4492            1 
  19    rs73922419       0.4324            1 
  19      rs344581       0.8608            1 
  19    rs73922420       0.9181            1 
  19    rs78951755       0.9181            1 
  19    rs11880836       0.1322            1 
  19   rs146091125       0.7904            1 
  19     rs7251479       0.6629            1 
  19    rs74312582       0.9978            1 
  19     rs7252352       0.9221            1 
  19     rs6510912       0.4525            1 
  19     rs7254538       0.1343            1 
  19    rs73922422       0.6836            1 
  19    rs73922423       0.7479            1 
  19    rs35630190       0.2263            1 
  19   rs147872591       0.7626            1 
  19   rs201100719       0.9125            1 
  19    rs10084116       0.5517            1 
  19     rs4807883       0.0397            1 
  19    rs28429355       0.4142            1 
  19   rs113541026       0.7649            1 
  19     rs4807884       0.4277            1 
  19     rs4807885       0.4277            1 
  19   rs112093166      0.06399            1 
  19   rs112568242       0.2771            1 
  19   rs112379748       0.4703            1 
  19    rs16993685       0.4351            1 
  19   rs543193752       0.0131            1 
  19   rs147584146       0.6109            1 
  19    rs28784715       0.2295            1 
  19    rs28807756       0.2295            1 
  19   rs138082169       0.3446            1 
  19     rs8100493       0.2295            1 
  19     rs8111231       0.6647            1 
  19    rs12982773       0.6647            1 
  19   rs200670717       0.4153            1 
  19   rs150543470       0.3928            1 
  19   rs139569151       0.3928            1 
  19   rs113444891        0.812            1 
  19    rs12986123       0.2295            1 
  19    rs12977103       0.7854            1 
  19    rs10412739       0.3928            1 
  19    rs36012268       0.6647            1 
  19    rs78391770       0.3861            1 
  19    rs10406986       0.1798            1 
  19    rs73922428       0.3861            1 
  19      rs395909       0.3405            1 
  19    rs28623590       0.1305            1 
  19    rs10413351       0.1798            1 
  19      rs411605       0.8844            1 
  19      rs410254       0.3928            1 
  19     rs6510913       0.6647            1 
  19      rs411898       0.8191            1 
  19      rs431834       0.8191            1 
  19     rs7251643       0.1798            1 
  19      rs418201       0.8191            1 
  19    rs10426720       0.8191            1 
  19    rs10421159       0.8191            1 
  19      rs426352       0.8191            1 
  19      rs367455       0.8191            1 
  19      rs407044       0.8191            1 
  19      rs404594       0.3928            1 
  19      rs406060       0.8191            1 
  19      rs408460       0.8191            1 
  19      rs422157       0.8191            1 
  19   rs149782563       0.3861            1 
  19      rs395681       0.3928            1 
  19   rs528952368       0.6895            1 
  19      rs432686       0.8191            1 
  19    rs57820063       0.8191            1 
  19    rs79055613       0.8191            1 
  19   rs144350331       0.5219            1 
  19      rs364574       0.8191            1 
  19     rs8112931       0.6647            1 
  19      rs397195       0.8191            1 
  19    rs11085185       0.8191            1 
  19   rs114656516       0.3861            1 
  19    rs11085186       0.8191            1 
  19     rs2547445       0.8191            1 
  19      rs441475       0.8191            1 
  19    rs58146129       0.3861            1 
  19      rs403119       0.8191            1 
  19    rs59764207       0.8191            1 
  19    rs62123221       0.8708            1 
  19    rs12973043       0.8191            1 
  19      rs428292       0.2547            1 
  19      rs419337       0.2547            1 
  19      rs379172       0.2547            1 
  19    rs10403113       0.1798            1 
  19      rs453686       0.2547            1 
  19    rs11882880       0.8191            1 
  19    rs10424331       0.2547            1 
  19    rs10403784       0.2562            1 
  19    rs10421995       0.2547            1 
  19    rs10423611       0.5437            1 
  19   rs374310188       0.5437            1 
  19     rs2642211       0.2547            1 
  19     rs7257477       0.2154            1 
  19     rs1690638       0.2547            1 
  19     rs1690637       0.2547            1 
  19      rs368152       0.8191            1 
  19      rs444299       0.7854            1 
  19      rs390815       0.2547            1 
  19      rs401284       0.2547            1 
  19      rs387116       0.2547            1 
  19      rs366850       0.2547            1 
  19    rs12610184       0.6647            1 
  19      rs449481       0.1983            1 
  19      rs433134       0.2547            1 
  19      rs364628       0.2547            1 
  19      rs400658       0.2547            1 
  19   rs143375936       0.6109            1 
  19      rs423602       0.2547            1 
  19      rs408453       0.2547            1 
  19      rs389971       0.2547            1 
  19      rs433288       0.2547            1 
  19      rs413956       0.2044            1 
  19      rs624968       0.2547            1 
  19     rs1644752       0.2547            1 
  19   rs149828234       0.3861            1 
  19    rs60340561        0.812            1 
  19      rs417983       0.1983            1 
  19      rs376884       0.2547            1 
  19    rs10424924       0.2547            1 
  19    rs12971915       0.6647            1 
  19    rs11880811       0.1975            1 
  19      rs440993       0.3881            1 
  19      rs424810       0.2547            1 
  19      rs401294       0.2547            1 
  19      rs376817       0.2547            1 
  19     rs8101829       0.2547            1 
  19     rs8104834       0.2547            1 
  19     rs8100602       0.8191            1 
  19     rs8101544       0.2547            1 
  19     rs8101946       0.1983            1 
  19   rs138267097       0.2547            1 
  19   rs200152943       0.7506            1 
  19    rs28422003       0.2547            1 
  19    rs28416478       0.2547            1 
  19    rs28502049       0.2547            1 
  19      rs435546       0.2547            1 
  19   rs113284340       0.1798            1 
  19      rs437844       0.2547            1 
  19      rs426364       0.2547            1 
  19      rs426366       0.2547            1 
  19      rs399937       0.2547            1 
  19    rs71174995       0.2547            1 
  19      rs393158       0.2547            1 
  19      rs401550       0.2547            1 
  19      rs407686       0.2547            1 
  19      rs392151       0.2547            1 
  19    rs71174996       0.2547            1 
  19    rs71174997       0.2547            1 
  19     rs2642200       0.2547            1 
  19    rs12979129       0.2562            1 
  19    rs74763054       0.8844            1 
  19    rs12985563       0.2562            1 
  19      rs432958       0.2547            1 
  19      rs370747       0.8844            1 
  19   rs571204891       0.8844            1 
  19   rs148963073       0.2284            1 
  19    rs55691808       0.2284            1 
  19    rs58402628       0.3861            1 
  19   rs150563190       0.3928            1 
  19    rs12979964       0.6647            1 
  19   rs144553481       0.2547            1 
  19    rs57597067        0.812            1 
  19   rs568484848        0.787            1 
  19      rs419614       0.8844            1 
  19     rs1644753       0.2562            1 
  19     rs9749527       0.2562            1 
  19   rs148558424       0.1798            1 
  19     rs9749457       0.2562            1 
  19     rs9749004       0.2562            1 
  19     rs9749508         0.49            1 
  19     rs9749012       0.1965            1 
  19      rs426868       0.2562            1 
  19      rs372959       0.2562            1 
  19    rs59913454       0.3861            1 
  19      rs371172       0.2547            1 
  19      rs451785       0.2562            1 
  19   rs147424327       0.8844            1 
  19      rs452590       0.2547            1 
  19    rs34761673        0.177            1 
  19    rs71174998       0.0232            1 
  19      rs388545       0.8939            1 
  19    rs10416950       0.1245            1 
  19     rs2642201       0.3752            1 
  19    rs10410643       0.3737            1 
  19    rs10417196       0.3737            1 
  19    rs75975359       0.4976            1 
  19   rs115270543       0.1399            1 
  19    rs28793128       0.3737            1 
  19    rs28855761       0.3737            1 
  19    rs28861537       0.6581            1 
  19   rs148609639       0.3928            1 
  19   rs185657391       0.3928            1 
  19    rs62123223       0.3737            1 
  19    rs62123224       0.3846            1 
  19   rs540185358        0.571            1 
  19   rs200103523        0.571            1 
  19    rs56777232       0.3737            1 
  19    rs12974894       0.3737            1 
  19    rs72986530       0.1798            1 
  19    rs12976718       0.6647            1 
  19   rs144079793       0.4845            1 
  19    rs12975974       0.3702            1 
  19     rs8104478       0.3241            1 
  19   rs148917761       0.7951            1 
  19   rs143657440       0.3928            1 
  19     rs8107637       0.2906            1 
  19     rs8104195       0.3737            1 
  19     rs8104742       0.3737            1 
  19     rs8108001       0.3737            1 
  19   rs202174181        0.399            1 
  19   rs373163214       0.3861            1 
  19     rs8103817       0.1245            1 
  19    rs10411947       0.1245            1 
  19    rs10420047       0.1798            1 
  19      rs366273       0.3846            1 
  19      rs449791       0.3119            1 
  19    rs59618823       0.7951            1 
  19    rs10417987       0.1245            1 
  19    rs58388800       0.6294            1 
  19    rs13346525       0.3119            1 
  19    rs58627819       0.7951            1 
  19     rs1862508       0.2906            1 
  19     rs3859488       0.6647            1 
  19    rs79840264       0.1546            1 
  19    rs79145370       0.3861            1 
  19      rs372804       0.5657            1 
  19    rs12611077       0.7473            1 
  19   rs113612963       0.1902            1 
  19      rs378303       0.2656            1 
  19      rs378847       0.5455            1 
  19      rs424123       0.5455            1 
  19      rs379134       0.9716            1 
  19      rs669631       0.3066            1 
  19     rs4028675       0.4142            1 
  19     rs4028681       0.4376            1 
  19     rs4028674       0.3928            1 
  19     rs4028682       0.7492            1 
  19     rs1630632       0.3971            1 
  19     rs1630636       0.6816            1 
  19     rs4419161        0.981            1 
  19    rs11085191        0.981            1 
  19      rs390666       0.8418            1 
  19    rs10407292       0.1798            1 
  19      rs404061       0.9236            1 
  19     rs4392173       0.7473            1 
  19      rs392972       0.3066            1 
  19      rs444652       0.3928            1 
  19     rs4410197        0.981            1 
  19    rs57013074       0.3561            1 
  19    rs61113271       0.3861            1 
  19      rs399338       0.8587            1 
  19     rs8104977       0.7463            1 
  19    rs35530634       0.7473            1 
  19    rs10414729       0.1798            1 
  19    rs60974602       0.7463            1 
  19      rs452144       0.8228            1 
  19     rs8106104       0.7156            1 
  19      rs368552       0.3045            1 
  19      rs408795       0.3928            1 
  19    rs80238423       0.8086            1 
  19   rs200441355       0.1547            1 
  19    rs76226883       0.1547            1 
  19     rs8110302       0.1279            1 
  19   rs191806984       0.1547            1 
  19      rs389726       0.6951            1 
  19   rs181461325       0.3928            1 
  19   rs536914577       0.2414            1 
  19   rs552727109       0.2291            1 
  19    rs74174395       0.6951            1 
  19   rs543792868       0.3928            1 
  19    rs72620532       0.6951            1 
  19   rs149933701       0.6925            1 
  19    rs28752298       0.7463            1 
  19   rs147206624       0.3928            1 
  19    rs12459789       0.3749            1 
  19   rs113535021      0.05699            1 
  19    rs74174397       0.6009            1 
  19    rs80031399       0.7297            1 
  19    rs12460469       0.7297            1 
  19      rs378241        0.189            1 
  19    rs11667628       0.9793            1 
  19   rs113180323       0.7297            1 
  19    rs11671296       0.7706            1 
  19    rs57499049      0.07309            1 
  19      rs365135        0.189            1 
  19      rs426374        0.189            1 
  19      rs383622        0.189            1 
  19      rs395409        0.189            1 
  19      rs379194        0.189            1 
  19   rs115063868       0.7297            1 
  19   rs201028522       0.5717            1 
  19     rs8104770        0.105            1 
  19    rs67978409       0.0424            1 
  19     rs8108758      0.09479            1 
  19    rs11667690      0.01725            1 
  19   rs199544150      0.09619            1 
  19   rs145236508        0.105            1 
  19      rs397263       0.2897            1 
  19      rs434364       0.0101            1 
  19    rs11879908      0.09479            1 
  19   rs142845256      0.09479            1 
  19    rs12979435      0.09479            1 
  19    rs72988314      0.01725            1 
  19    rs12980563       0.9782            1 
  19      rs409662       0.2897            1 
  19    rs73922454       0.3861            1 
  19    rs11301602      0.09479            1 
  19      rs445484       0.2897            1 
  19      rs407743       0.2897            1 
  19      rs447135       0.2491            1 
  19      rs426848       0.2897            1 
  19      rs451005       0.2897            1 
  19      rs449539       0.2897            1 
  19    rs73922455      0.06639            1 
  19    rs80322087       0.3861            1 
  19     rs8106128      0.09479            1 
  19   rs144172975       0.2897            1 
  19    rs74174401      0.09479            1 
  19      rs373916       0.0396            1 
  19    rs12461987      0.09479            1 
  19     rs8103463      0.09479            1 
  19      rs423413       0.4959            1 
  19     rs8107099       0.0169            1 
  19    rs76080299       0.0169            1 
  19   rs201774847       0.5787            1 
  19      rs610999       0.0169            1 
  19      rs610929       0.4959            1 
  19    rs72988321       0.6539            1 
  19    rs12462627      0.09479            1 
  19      rs392751       0.0169            1 
  19      rs447573       0.0182            1 
  19      rs425796       0.0169            1 
  19     rs1494123       0.1074            1 
  19    rs73922457       0.3861            1 
  19      rs454453       0.0169            1 
  19     rs1494124      0.09479            1 
  19      rs390821       0.0169            1 
  19      rs438580       0.0169            1 
  19     rs2547447       0.0182            1 
  19     rs7260397       0.0169            1 
  19     rs7260400       0.0169            1 
  19    rs55810426       0.0182            1 
  19    rs72988324      0.01725            1 
  19      rs409761       0.0169            1 
  19   rs201727617         0.38            1 
  19      rs370582       0.0169            1 
  19      rs429407       0.0169            1 
  19     rs2172661      0.09479            1 
  19      rs389851       0.4775            1 
  19    rs73922458      0.06639            1 
  19      rs422961       0.4775            1 
  19      rs433384       0.3824            1 
  19   rs111768715      0.01725            1 
  19     rs7254469       0.4726            1 
  19   rs150945192       0.3533            1 
  19      rs386574      0.05339            1 
  19      rs392720        0.728            1 
  19      rs377237     0.005499            1 
  19      rs416956     0.005499            1 
  19    rs78080594       0.4176            1 
  19    rs11669744       0.4257            1 
  19      rs368341       0.0102            1 
  19      rs448726     0.009299            1 
  19   rs201127049       0.9071            1 
  19    rs34837190     0.009299            1 
  19      rs382146     0.005499            1 
  19      rs439839       0.0102            1 
  19   rs568674273       0.6725            1 
  19    rs75963704       0.9071            1 
  19      rs429682       0.0102            1 
  19      rs417329       0.2228            1 
  19     rs8103180       0.5775            1 
  19      rs364611      0.06499            1 
  19    rs28666027       0.3312            1 
  19      rs396352       0.2762            1 
  19      rs433312       0.3665            1 
  19    rs28668738       0.7543            1 
  19      rs438057       0.2762            1 
  19      rs404410       0.3665            1 
  19      rs383742       0.6543            1 
  19    rs58668331       0.4735            1 
  19      rs397191       0.3665            1 
  19    rs28491138       0.4894            1 
  19   rs146199811       0.3824            1 
  19    rs56756647       0.9293            1 
  19   rs116088152       0.9071            1 
  19    rs10419800       0.4894            1 
  19    rs13343619       0.8097            1 
  19      rs454919         0.81            1 
  19      rs446280        0.438            1 
  19    rs77346654       0.9293            1 
  19    rs12977994       0.5906            1 
  19   rs554271688       0.6048            1 
  19     rs2642217       0.7243            1 
  19    rs62123251       0.6335            1 
  19   rs146606745       0.7753            1 
  19      rs344576       0.4509            1 
  19    rs57762153       0.1732            1 
  19    rs11882049       0.6761            1 
  19      rs173172       0.8015            1 
  19      rs344575       0.9013            1 
  19    rs12972736       0.5961            1 
  19    rs78969075       0.1732            1 
  19      rs344574       0.7562            1 
  19    rs35271158       0.6273            1 
  19   rs113133105       0.0331            1 
  19   rs141408506       0.4845            1 
  19    rs57094658       0.2734            1 
  19    rs12973494        0.492            1 
  19   rs150775918       0.4845            1 
  19      rs344571       0.1884            1 
  19    rs35723914       0.6202            1 
  19   rs140670686       0.4845            1 
  19      rs344569       0.7243            1 
  19      rs344568       0.7243            1 
  19     rs8113119       0.8823            1 
  19   rs141947184       0.9882            1 
  19    rs12608923       0.4627            1 
  19    rs10410439       0.3953            1 
  19      rs344565       0.7177            1 
  19    rs62123253       0.4568            1 
  19    rs62123254       0.5033            1 
  19   rs141327716       0.4346            1 
  19    rs75627563       0.8976            1 
  19   rs113790324       0.6335            1 
  19    rs60918571       0.0203            1 
  19    rs80196597       0.9796            1 
  19     rs2279627       0.7028            1 
  19    rs12609318       0.6531            1 
  19      rs344561       0.0234            1 
  19   rs145412013      0.05649            1 
  19   rs116096463       0.1546            1 
  19     rs8101047       0.1101            1 
  19   rs147899990       0.2467            1 
  19    rs11882001       0.3206            1 
  19     rs4533396       0.1101            1 
  19   rs535257402       0.3374            1 
  19    rs11882844       0.2493            1 
  19      rs344559       0.5916            1 
  19   rs112218877       0.3206            1 
  19     rs1565827       0.7028            1 
  19     rs1077667       0.1527            1 
  19   rs144913736       0.9293            1 
  19   rs368540942      0.06779            1 
  19     rs2291668       0.2932            1 
  19     rs8112236       0.6406            1 
  19   rs116334574       0.1546            1 
  19      rs344558       0.9204            1 
  19     rs3760746       0.1606            1 
  19   rs143310643       0.6934            1 
  19    rs11878563       0.1606            1 
  19     rs8106574       0.2717            1 
  19     rs8103562       0.1606            1 
  19   rs116736632       0.1546            1 
  19    rs12461821       0.2932            1 
  19    rs11881860       0.1606            1 
  19   rs144872929       0.8945            1 
  19    rs11881912       0.1606            1 
  19      rs180763       0.1683            1 
  19      rs173171       0.7252            1 
  19   rs559496286       0.0416            1 
  19    rs79749182       0.8945            1 
  19   rs116337990       0.1546            1 
  19   rs114302159       0.9293            1 
  19    rs62123257       0.1606            1 
  19    rs78637822       0.8945            1 
  19   rs115095523       0.8945            1 
  19   rs114129075       0.8945            1 
  19    rs12150912       0.1852            1 
  19    rs56837513      0.07744            1 
  19     rs1862510       0.2002            1 
  19     rs1862509      0.07839            1 
  19     rs1874072         0.33            1 
  19     rs2355313       0.2995            1 
  19      rs413141      0.07109            1 
  19      rs379527       0.1581            1 
  19     rs2004270       0.2267            1 
  19   rs112262354       0.7345            1 
  19    rs72990326       0.5886            1 
  19   rs111860271       0.7345            1 
  19     rs4513211       0.8231            1 
  19    rs11569585       0.5886            1 
  19       rs17030        0.626            1 
  19    rs11569565       0.7345            1 
  19    rs11569562       0.4617            1 
  19      rs344555      0.07839            1 
  19     rs2277984       0.4617            1 
  19     rs2277983       0.4617            1 
  19    rs11569559       0.8324            1 
  19      rs344553       0.1451            1 
  19      rs344552       0.2577            1 
  19    rs11569556       0.7345            1 
  19    rs11569555       0.6641            1 
  19    rs34081046       0.4409            1 
  19      rs344551       0.2577            1 
  19        rs7951       0.5886            1 
  19    rs11569553       0.1553            1 
  19      rs344550       0.1553            1 
  19    rs11569549       0.8324            1 
  19    rs11569546       0.8568            1 
  19    rs11569545          0.6            1 
  19      rs344549        0.123            1 
  19     rs1389625          0.6            1 
  19     rs1389623       0.6374            1 
  19     rs2241393       0.0278            1 
  19    rs11569538       0.3373            1 
  19    rs11569537       0.5487            1 
  19      rs344548       0.9461            1 
  19     rs7257062      0.08899            1 
  19     rs2241392      0.08839            1 
  19    rs11569536       0.5681            1 
  19     rs2230209       0.7773            1 
  19    rs11569534       0.7354            1 
  19     rs2241391       0.4054            1 
  19      rs237554       0.7239            1 
  19      rs344546       0.3328            1 
  19      rs344545       0.3328            1 
  19      rs344544       0.6316            1 
  19      rs344543       0.2768            1 
  19      rs344542       0.2768            1 
  19      rs344541       0.2768            1 
  19   rs113157020       0.3811            1 
  19      rs344540       0.2768            1 
  19   rs116534745       0.5492            1 
  19   rs181292199       0.7639            1 
  19      rs344539       0.2768            1 
  19      rs344538       0.2768            1 
  19    rs11569529       0.5638            1 
  19      rs344537        0.288            1 
  19      rs344536       0.2768            1 
  19      rs344535       0.2768            1 
  19    rs11569523       0.4189            1 
  19    rs11085192       0.4001            1 
  19    rs11569522       0.4548            1 
  19   rs539773012       0.1754            1 
  19    rs11085193       0.3811            1 
  19    rs11569520       0.7816            1 
  19   rs150103815       0.7639            1 
  19    rs11569519       0.7816            1 
  19      rs431543       0.3811            1 
  19      rs420088       0.3811            1 
  19    rs11569517       0.7445            1 
  19    rs11569515       0.7816            1 
  19    rs11569514       0.7816            1 
  19      rs435499       0.4548            1 
  19    rs11569513       0.7816            1 
  19     rs6417195       0.7106            1 
  19    rs11569511       0.7816            1 
  19    rs11569510       0.7816            1 
  19    rs11569509       0.7816            1 
  19    rs11569508       0.7816            1 
  19     rs3745567       0.7816            1 
  19    rs11569507       0.7816            1 
  19     rs3745566       0.7816            1 
  19     rs3745565       0.7816            1 
  19   rs572582124       0.3591            1 
  19      rs405566        0.297            1 
  19    rs11569505       0.7816            1 
  19      rs406414       0.3551            1 
  19      rs406114       0.4548            1 
  19      rs421147        0.297            1 
  19    rs11569502       0.7816            1 
  19    rs11569501       0.7816            1 
  19    rs77600765       0.3811            1 
  19    rs11569500       0.7816            1 
  19    rs11569499       0.7816            1 
  19   rs113707960       0.7816            1 
  19   rs112347600       0.3276            1 
  19    rs77344981       0.7816            1 
  19    rs11569496       0.7816            1 
  19    rs11569495       0.7816            1 
  19    rs11569494       0.7816            1 
  19      rs438703        0.297            1 
  19      rs436041        0.297            1 
  19    rs10414623       0.4596            1 
  19   rs116412845       0.5492            1 
  19     rs2241390       0.7816            1 
  19    rs11569492       0.7816            1 
  19     rs2241389       0.7816            1 
  19      rs389404        0.297            1 
  19    rs11085194       0.7106            1 
  19      rs400443        0.297            1 
  19      rs432001        0.297            1 
  19     rs2355314       0.7639            1 
  19      rs393770       0.3983            1 
  19      rs408114       0.3335            1 
  19   rs575609155       0.8441            1 
  19      rs430507       0.3983            1 
  19    rs11570239       0.7639            1 
  19      rs385791       0.4548            1 
  19    rs10402876        0.132            1 
  19    rs10406463       0.2549            1 
  19   rs116632842       0.6734            1 
  19   rs188572403       0.3132            1 
  19    rs10411974       0.5994            1 
  19      rs403897       0.9117            1 
  19    rs11569487       0.7639            1 
  19    rs10410674        0.413            1 
  19     rs2287848       0.4483            1 
  19     rs2287847       0.4662            1 
  19   rs557753625      0.06849            1 
  19     rs2287846       0.1901            1 
  19     rs2287845       0.1878            1 
  19     rs2355315       0.1878            1 
  19     rs2253756       0.1878            1 
  19     rs2355316       0.1878            1 
  19    rs11569479       0.1936            1 
  19      rs408004       0.1878            1 
  19      rs385421       0.1878            1 
  19      rs445954       0.4483            1 
  19   rs368799460       0.3847            1 
  19    rs57022480       0.7365            1 
  19   rs553318024       0.7767            1 
  19     rs5017914       0.7767            1 
  19    rs71177114       0.5962            1 
  19     rs5826945       0.3913            1 
  19     rs2355317       0.1878            1 
  19      rs448260       0.1878            1 
  19     rs5826946       0.1878            1 
  19      rs423490       0.4662            1 
  19     rs2230208      0.07979            1 
  19    rs11569471       0.4716            1 
  19      rs366510       0.1878            1 
  19    rs11883407       0.3345            1 
  19      rs594974       0.4662            1 
  19    rs11569470       0.1936            1 
  19     rs1895388       0.7991            1 
  19    rs58493671       0.8905            1 
  19     rs9710242       0.3145            1 
  19    rs10408682      0.07759            1 
  19    rs11666563       0.7991            1 
  19     rs1833792       0.1878            1 
  19    rs10596077       0.1878            1 
  19   rs149615319       0.7639            1 
  19   rs147318298       0.3345            1 
  19    rs62125104       0.1878            1 
  19    rs62125105       0.1878            1 
  19    rs62125106       0.1878            1 
  19   rs182712580       0.3977            1 
  19    rs10537124       0.2311            1 
  19   rs564048609      0.09109            1 
  19   rs555158069       0.5698            1 
  19   rs565915982       0.5698            1 
  19   rs542351266      0.07979            1 
  19   rs562044198      0.07979            1 
  19   rs200038113       0.1864            1 
  19    rs35162257       0.1878            1 
  19    rs59067574       0.3345            1 
  19   rs200190294       0.1878            1 
  19   rs116185674       0.3132            1 
  19    rs59591898       0.3345            1 
  19      rs445750       0.1878            1 
  19      rs392690       0.1878            1 
  19     rs2547436         0.72            1 
  19     rs2642209       0.1591            1 
  19     rs2642208       0.1878            1 
  19    rs11569460        0.231            1 
  19    rs11569459       0.1878            1 
  19    rs11569458       0.1878            1 
  19    rs11569457       0.1878            1 
  19     rs2642207       0.1878            1 
  19    rs76845674       0.3847            1 
  19      rs408290       0.1878            1 
  19      rs433594       0.1878            1 
  19     rs2230207      0.07979            1 
  19      rs428453       0.1878            1 
  19   rs116234907       0.3847            1 
  19      rs432823       0.1878            1 
  19    rs11569450       0.5994            1 
  19      rs406514       0.4662            1 
  19    rs11569448      0.07979            1 
  19   rs148119383       0.7365            1 
  19   rs114047385       0.3132            1 
  19      rs451760       0.4662            1 
  19    rs11569446      0.07979            1 
  19    rs11569445       0.2375            1 
  19    rs11569442       0.2863            1 
  19    rs11569441       0.3345            1 
  19    rs11672613        0.388            1 
  19   rs543404742       0.3345            1 
  19    rs60747136      0.07979            1 
  19   rs114706060       0.8265            1 
  19    rs79498579       0.3345            1 
  19    rs11569440       0.3345            1 
  19    rs11569439       0.3345            1 
  19   rs115976392       0.3345            1 
  19   rs116820885       0.4861            1 
  19   rs558302610       0.8285            1 
  19   rs187528813       0.9704            1 
  19   rs563178324       0.9498            1 
  19   rs528893687       0.9498            1 
  19   rs571400995       0.3925            1 
  19   rs191918021       0.3925            1 
  19    rs35405724       0.3345            1 
  19   rs140718871       0.3345            1 
  19    rs11569431       0.3925            1 
  19   rs200318540       0.1089            1 
  19      rs402756        0.421            1 
  19    rs58013530       0.0149            1 
  19    rs58003878     0.009699            1 
  19   rs139366392       0.3547            1 
  19    rs58437379        0.035            1 
  19    rs34659937       0.4454            1 
  19    rs11085196       0.9234            1 
  19    rs11569428       0.7345            1 
  19    rs11569426       0.9664            1 
  19    rs11569425       0.7773            1 
  19    rs11569424       0.4879            1 
  19     rs2230205       0.7345            1 
  19     rs2230204       0.5839            1 
  19   rs116528507       0.7345            1 
  19   rs111073235        0.921            1 
  19   rs202126932       0.1413            1 
  19   rs570473538       0.4314            1 
  19   rs539494516       0.4314            1 
  19   rs143362146       0.7345            1 
  19   rs141381095       0.4424            1 
  19   rs555701698       0.9476            1 
  19   rs572329055       0.9476            1 
  19   rs112132860       0.8173            1 
  19    rs10411506       0.7345            1 
  19    rs11569422       0.8121            1 
  19     rs7258241       0.7693            1 
  19     rs4807895       0.2914            1 
  19    rs11085197        0.156            1 
  19     rs2230201       0.7345            1 
  19    rs11882156       0.2511            1 
  19   rs113968853       0.5299            1 
  19    rs11085199       0.7574            1 
  19   rs111726108        0.608            1 
  19   rs113123232       0.4457            1 
  19   rs113677312       0.3801            1 
  19    rs73498372        0.608            1 
  19    rs56313992       0.0192            1 
  19   rs200450194       0.9245            1 
  19    rs60794887       0.3557            1 
  19     rs2642199       0.8173            1 
  19     rs2642198       0.6271            1 
  19    rs71978052       0.1371            1 
  19   rs563371070      0.08849            1 
  19    rs11569411       0.1239            1 
  19     rs2250656       0.1184            1 
  19    rs75880055       0.5594            1 
  19     rs2270521       0.5336            1 
  19    rs11569404       0.5502            1 
  19     rs2270520       0.5589            1 
  19     rs3215059       0.5589            1 
  19   rs199713383         0.77            1 
  19   rs557814102         0.77            1 
  19    rs11569398       0.1028            1 
  19    rs11569397       0.4749            1 
  19    rs11569396       0.1028            1 
  19   rs116533591       0.2511            1 
  19    rs11569395       0.5336            1 
  19   rs112500253       0.8328            1 
  19    rs11569393      0.08129            1 
  19    rs57766479       0.5723            1 
  19    rs73498378        0.608            1 
  19      rs339392        0.604            1 
  19    rs10407174       0.8475            1 
  19      rs163913       0.8535            1 
  19    rs57038171        0.146            1 
  19      rs235774        0.649            1 
  19   rs115137679       0.2045            1 
  19   rs369726611        0.438            1 
  19      rs163494        0.566            1 
  19    rs10403999       0.1976            1 
  19   rs141295836       0.5723            1 
  19      rs339390       0.6179            1 
  19    rs73498385        0.608            1 
  19    rs57086167       0.2111            1 
  19    rs57552630       0.2732            1 
  19    rs76193648       0.5502            1 
  19   rs112683083        0.593            1 
  19      rs171094      0.05779            1 
  19    rs10420527       0.4061            1 
  19    rs73498400       0.8822            1 
  19   rs116811293       0.1299            1 
  19    rs73922472       0.7524            1 
  19    rs73922474       0.7524            1 
  19    rs73498402        0.608            1 
  19      rs344614       0.4061            1 
  19    rs60404739        0.608            1 
  19    rs73922476       0.7524            1 
  19   rs111984325       0.5502            1 
  19      rs344616       0.4061            1 
  19      rs344617       0.7655            1 
  19    rs73500311       0.7655            1 
  19    rs73500312        0.608            1 
  19    rs73922477       0.7524            1 
  19    rs76808725       0.8362            1 
  19     rs2279623      0.05419            1 
  19     rs2279624       0.9067            1 
  19    rs78817095       0.7076            1 
  19    rs59685845       0.7524            1 
  19    rs60463209       0.7524            1 
  19    rs57717779       0.7524            1 
  19     rs2279626      0.05399            1 
  19     rs1702375       0.8809            1 
  19    rs73500319        0.608            1 
  19     rs2291666        0.033            1 
  19    rs73922480       0.7524            1 
  19    rs77285514       0.7524            1 
  19      rs344618       0.0461            1 
  19     rs2047139      0.05489            1 
  19     rs2047140       0.0049            1 
  19     rs1702376       0.7191            1 
  19    rs74756550       0.6429            1 
  19     rs2012357       0.2574            1 
  19    rs73500327        0.608            1 
  19      rs339395       0.4019            1 
  19      rs339396       0.5964            1 
  19    rs78848320       0.2146            1 
  19      rs339397      0.09959            1 
  19    rs75358926       0.7219            1 
  19      rs163915       0.4532            1 
  19   rs115183105         0.16            1 
  19      rs163916      0.05809            1 
  19      rs339399      0.05809            1 
  19    rs77129469       0.5502            1 
  19    rs11539588         0.16            1 
  19   rs146367234       0.4482            1 
  19      rs339400        0.011            1 
  19   rs111798663       0.4482            1 
  19      rs340135      0.05109            1 
  19      rs340136       0.0207            1 
  19      rs340137       0.0295            1 
  19      rs340138       0.4065            1 
  19      rs339401       0.8705            1 
  19     rs3745556       0.9433            1 
  19      rs340139       0.3845            1 
  19     rs3810222       0.3821            1 
  19     rs3810223       0.3821            1 
  19      rs340140       0.0207            1 
  19   rs113872032       0.4482            1 
  19      rs340141      0.05109            1 
  19     rs2303109       0.4902            1 
  19   rs190870479       0.4482            1 
  19      rs344633        0.112            1 
  19      rs173174        0.112            1 
  19    rs10410021       0.5704            1 
  19      rs344634      0.09149            1 
  19   rs574314650       0.1299            1 
  19    rs10419080       0.3802            1 
  19   rs144610413       0.4482            1 
  19    rs11085200       0.2572            1 
  19    rs10853997       0.1574            1 
  19   rs111607574       0.6798            1 
  19    rs35071395       0.6481            1 
  19   rs547936172       0.4442            1 
  19      rs339408       0.7056            1 
  19      rs381897       0.4711            1 
  19     rs2277986       0.9261            1 
  19      rs339407       0.5964            1 
  19      rs339406       0.7718            1 
  19      rs339405       0.7849            1 
  19     rs1812397       0.7753            1 
  19    rs79256079       0.1069            1 
  19    rs57513281       0.9906            1 
  19      rs163912        0.267            1 
  19      rs184628       0.4341            1 
  19   rs150106405       0.9402            1 
  19      rs168148       0.2042            1 
  19      rs163365       0.6584            1 
  19    rs62125120       0.5532            1 
  19      rs339402         0.23            1 
  19   rs111369943       0.1666            1 
  19     rs1049229       0.4241            1 
  19     rs1049230       0.4241            1 
  19     rs1049232       0.4241            1 
  19    rs12611400       0.5532            1 
  19   rs115745617        0.346            1 
  19     rs1054060       0.1823            1 
  19    rs61729851        0.701            1 
  19     rs8106067       0.4391            1 
  19    rs73920203        0.701            1 
  19     rs2305808       0.5861            1 
  19     rs2305807       0.9062            1 
  19    rs73920204       0.8856            1 
  19     rs2305806       0.2733            1 
  19    rs12608960       0.5532            1 
  19    rs76568513       0.9483            1 
  19    rs73920205        0.701            1 
  19    rs73500351       0.2904            1 
  19    rs62125122       0.5532            1 
  19   rs111493381       0.4059            1 
  19   rs112975317       0.8555            1 
  19   rs116638689       0.1885            1 
  19   rs114259780       0.1472            1 
  19    rs79325462         0.68            1 
  19   rs140393268        0.346            1 
  19   rs145035385       0.1954            1 
  19   rs138857536       0.4301            1 
  19    rs10407462       0.4693            1 
  19    rs10425752       0.4693            1 
  19    rs73920207        0.274            1 
  19    rs28369630       0.4797            1 
  19   rs113533368       0.5241            1 
  19   rs140380863       0.1954            1 
  19     rs3865473       0.1551            1 
  19    rs77311302       0.1954            1 
  19   rs114004703       0.1954            1 
  19    rs56408517       0.3627            1 
  19   rs115342819       0.1954            1 
  19   rs114375946        0.701            1 
  19   rs370408750       0.1954            1 
  19   rs191966103       0.1954            1 
  19    rs10416659       0.1521            1 
  19    rs10419177       0.1294            1 
  19   rs114814819       0.1954            1 
  19    rs10419354       0.4693            1 
  19    rs10417123       0.4693            1 
  19    rs10419595       0.1294            1 
  19     rs7258236       0.9171            1 
  19     rs7258083       0.6795            1 
  19     rs7246122       0.9171            1 
  19     rs7257763       0.6345            1 
  19    rs62125125       0.1294            1 
  19    rs59615742       0.2486            1 
  19    rs10426863       0.2486            1 
  19   rs576720738       0.4946            1 
  19   rs138638983       0.8756            1 
  19    rs74875378       0.9333            1 
  19    rs73920209       0.8756            1 
  19     rs2305805       0.9171            1 
  19    rs28735798       0.7567            1 
  19    rs28713318       0.7567            1 
  19    rs56717126       0.7786            1 
  19    rs10423069       0.7567            1 
  19    rs10403119       0.9171            1 
  19    rs10423938       0.8852            1 
  19     rs3845204       0.7742            1 
  19   rs118171619       0.4693            1 
  19   rs151067409       0.4301            1 
  19    rs36053890        0.538            1 
  19    rs56036274       0.1574            1 
  19     rs7248911       0.9481            1 
  19    rs73920210       0.8756            1 
  19    rs10408913       0.7786            1 
  19     rs3786684       0.4693            1 
  19    rs10409437       0.7742            1 
  19    rs12609729       0.8313            1 
  19    rs28680825       0.2342            1 
  19   rs112059060       0.7137            1 
  19   rs116809688       0.2859            1 
  19     rs3810226       0.4995            1 
  19    rs62125127       0.4995            1 
  19    rs10425286            1            1 
  19   rs114640221       0.2859            1 
  19    rs74651083       0.6211            1 
  19    rs59464806       0.7084            1 
  19   rs111919165       0.9556            1 
  19   rs113151210       0.4693            1 
  19    rs55992873       0.7924            1 
  19    rs10413156       0.6327            1 
  19    rs73920212       0.7924            1 
  19   rs112905629       0.7924            1 
  19   rs149164550        0.701            1 
  19     rs3760745       0.4693            1 
  19    rs76599854        0.701            1 
  19   rs113678769       0.9611            1 
  19    rs76646553       0.9562            1 
  19    rs61131403       0.9611            1 
  19   rs137949146        0.701            1 
  19   rs143953211       0.9562            1 
  19    rs62125128       0.4693            1 
  19   rs200297873       0.7357            1 
  19    rs58532964       0.6886            1 
  19    rs56028603        0.701            1 
  19   rs143029988       0.0434            1 
  19   rs200027879       0.1424            1 
  19    rs58276003       0.7612            1 
  19   rs534429132       0.1424            1 
  19    rs62125131       0.2659            1 
  19    rs61505502       0.6763            1 
  19    rs59147975        0.863            1 
  19    rs79127960       0.0393            1 
  19      rs682626       0.9124            1 
  19   rs146242402      0.07159            1 
  19   rs148710574       0.1603            1 
  19    rs11670298        0.985            1 
  19   rs181292833       0.1603            1 
  19   rs145489562      0.07229            1 
  19   rs200840526        0.798            1 
  19   rs184721581       0.9251            1 
  19    rs34747150       0.1873            1 
  19   rs539492415       0.9674            1 
  19    rs10412587       0.4521            1 
  19    rs76187856       0.4925            1 
  19    rs62125158        0.717            1 
  19   rs146452075       0.7576            1 
  19   rs191661796       0.8904            1 
  19    rs62125159        0.717            1 
  19    rs62126660       0.7576            1 
  19    rs67104970       0.2377            1 
  19    rs62126661       0.7576            1 
  19   rs142982570       0.7576            1 
  19    rs77662590       0.6452            1 
  19   rs147278126       0.1603            1 
  19   rs116248082       0.1603            1 
  19     rs8100785       0.7739            1 
  19    rs75889945       0.8904            1 
  19    rs79565466       0.9719            1 
  19    rs76969246       0.8409            1 
  19   rs146653352       0.5233            1 
  19   rs111896466      0.06729            1 
  19   rs113841790       0.8517            1 
  19    rs11667864       0.5518            1 
  19   rs149065980        0.872            1 
  19    rs74803260      0.06739            1 
  19   rs548849280       0.9528            1 
  19      rs544901       0.6255            1 
  19      rs691713       0.7716            1 
  19      rs544138       0.6255            1 
  19   rs187955806       0.6972            1 
  19      rs691715       0.8744            1 
  19   rs200248407       0.6904            1 
  19   rs542690958       0.6581            1 
  19   rs565693707       0.7912            1 
  19      rs797622       0.9857            1 
  19    rs58349709       0.6213            1 
  19    rs34155628       0.6572            1 
  19   rs534662662       0.9528            1 
  19   rs557718607       0.6872            1 
  19      rs675614       0.7194            1 
  19      rs676528        0.981            1 
  19   rs115728595       0.9528            1 
  19     rs5826948       0.8964            1 
  19      rs692221       0.8023            1 
  19      rs692222       0.8023            1 
  19      rs811292       0.7385            1 
  19      rs481623       0.7385            1 
  19      rs657410       0.7385            1 
  19      rs657469       0.7385            1 
  19      rs479660       0.7385            1 
  19      rs568259       0.7385            1 
  19     rs2431518       0.7385            1 
  19     rs2546143       0.7385            1 
  19    rs75333335       0.9262            1 
  19     rs2607466       0.7385            1 
  19     rs2607465       0.7385            1 
  19   rs115213419       0.9528            1 
  19     rs2546142       0.7385            1 
  19     rs8103617       0.8773            1 
  19   rs113966705       0.7385            1 
  19    rs10411364       0.7385            1 
  19    rs10411572       0.7385            1 
  19    rs10403533       0.7385            1 
  19   rs112842149       0.7385            1 
  19     rs2660478       0.7385            1 
  19    rs77953293       0.9528            1 
  19     rs7250137       0.7727            1 
  19   rs138384737       0.9528            1 
  19   rs142977186       0.0457            1 
  19     rs7250078       0.7595            1 
  19    rs76873911       0.9551            1 
  19   rs202203908       0.9697            1 
  19   rs147803914       0.5393            1 
  19     rs6510921       0.9571            1 
  19     rs6510922       0.9571            1 
  19     rs6510923       0.9571            1 
  19   rs150167531       0.7595            1 
  19   rs370554352       0.9741            1 
  19   rs138679485       0.8572            1 
  19   rs111757811       0.8572            1 
  19   rs143693803       0.9244            1 
  19      rs797629       0.7366            1 
  19      rs808843       0.9604            1 
  19    rs75198126       0.9244            1 
  19    rs79443873       0.8572            1 
  19   rs138173249       0.6513            1 
  19      rs691528       0.6513            1 
  19     rs8101873       0.7595            1 
  19    rs76151130       0.9244            1 
  19      rs580314       0.7366            1 
  19   rs113104679       0.8572            1 
  19      rs579371       0.6513            1 
  19      rs691503       0.6513            1 
  19      rs691502       0.7366            1 
  19     rs8112905       0.7595            1 
  19      rs691486       0.7366            1 
  19      rs642553       0.7366            1 
  19      rs694271       0.7587            1 
  19    rs74174839       0.8053            1 
  19   rs150909389       0.9244            1 
  19   rs139448507       0.8055            1 
  19     rs9749149       0.7595            1 
  19    rs16993789       0.8679            1 
  19   rs148778427       0.2191            1 
  19    rs35122999       0.7821            1 
  19    rs35514362       0.7821            1 
  19      rs473021       0.8148            1 
  19      rs659657       0.7631            1 
  19      rs472835       0.9706            1 
  19      rs692397        0.942            1 
  19      rs660134       0.9363            1 
  19     rs3101748        0.942            1 
  19     rs7256070       0.9706            1 
  19     rs7245458       0.7821            1 
  19     rs7245566        0.942            1 
  19    rs34152758       0.7821            1 
  19    rs34426013       0.9706            1 
  19   rs560510154       0.7667            1 
  19   rs138934340       0.8572            1 
  19   rs149410289       0.8572            1 
  19   rs143779706       0.8572            1 
  19     rs7246009       0.9706            1 
  19     rs7246124        0.874            1 
  19    rs10418301       0.7821            1 
  19   rs145836391       0.7821            1 
  19     rs2546122       0.5269            1 
  19     rs2135789       0.9706            1 
  19     rs2546124       0.9706            1 
  19     rs2546125       0.9706            1 
  19     rs2660484       0.8148            1 
  19     rs2546126        0.874            1 
  19     rs2431516       0.9706            1 
  19     rs2546127       0.8148            1 
  19    rs11435405       0.9706            1 
  19     rs2660485       0.8148            1 
  19     rs2546128       0.7821            1 
  19    rs78138486       0.8856            1 
  19    rs59781838       0.8148            1 
  19   rs116358922       0.8856            1 
  19     rs2617807       0.8148            1 
  19    rs62126662       0.9028            1 
  19     rs2617808       0.8148            1 
  19     rs2617809       0.8802            1 
  19     rs2546129        0.874            1 
  19     rs2617810       0.8148            1 
  19   rs148633264       0.7593            1 
  19     rs2617811       0.8148            1 
  19     rs2546130       0.8148            1 
  19     rs2546131       0.8148            1 
  19     rs2617812       0.9725            1 
  19     rs2546132       0.9725            1 
  19     rs2617813       0.9725            1 
  19    rs72093993       0.9725            1 
  19     rs2617814       0.8148            1 
  19    rs72065421       0.8148            1 
  19     rs4807099       0.8148            1 
  19    rs72201401       0.2997            1 
  19    rs77391812       0.8856            1 
  19   rs114510499       0.8856            1 
  19     rs2660486       0.8148            1 
  19   rs116450981       0.8856            1 
  19     rs2660487       0.8148            1 
  19     rs2617815       0.8148            1 
  19    rs10408874       0.5393            1 
  19     rs2617816       0.8148            1 
  19     rs4807900       0.8148            1 
  19   rs112495019       0.9028            1 
  19     rs2617817       0.8774            1 
  19     rs2617818       0.6517            1 
  19     rs2660488       0.6517            1 
  19     rs2660489       0.5414            1 
  19    rs34446835        0.936            1 
  19     rs2617819        0.899            1 
  19    rs11085201       0.4703            1 
  19     rs4807901       0.4929            1 
  19    rs55796511       0.4791            1 
  19     rs2456795         0.64            1 
  19    rs11085202       0.7724            1 
  19    rs10423564       0.7724            1 
  19    rs10416142       0.7724            1 
  19    rs10417656       0.7724            1 
  19    rs10424453       0.7724            1 
  19    rs10416979       0.9835            1 
  19   rs530435791       0.2766            1 
  19   rs567691544       0.7166            1 
  19   rs112215869       0.9835            1 
  19   rs113592014        0.761            1 
  19     rs2436517       0.6286            1 
  19     rs2617821       0.3918            1 
  19   rs113860556        0.761            1 
  19    rs75023531       0.9861            1 
  19    rs11426897       0.9761            1 
  19     rs2436516       0.6972            1 
  19     rs2436515       0.4169            1 
  19    rs34844949       0.9071            1 
  19   rs115135994       0.8383            1 
  19     rs2617822       0.4765            1 
  19    rs73920224      0.06829            1 
  19     rs7247477       0.0217            1 
  19     rs7251975       0.0217            1 
  19      rs332425      0.09399            1 
  19      rs332426      0.09079            1 
  19    rs35172734        0.329            1 
  19    rs34640358        0.329            1 
  19     rs2546134       0.0385            1 
  19     rs2546135       0.0385            1 
  19   rs200485277       0.2807            1 
  19     rs2546136      0.06429            1 
  19   rs144645256      0.06829            1 
  19     rs8106212       0.1736            1 
  19     rs2617823       0.2634            1 
  19     rs2617824       0.2634            1 
  19   rs546897507       0.5716            1 
  19    rs12232825       0.5816            1 
  19    rs12232870       0.0164            1 
  19     rs8109794       0.1783            1 
  19    rs13345037       0.1827            1 
  19    rs12232828       0.0164            1 
  19    rs13345466       0.0138            1 
  19   rs113367654       0.8934            1 
  19    rs73502233       0.0164            1 
  19   rs147284652       0.8376            1 
  19   rs113940601       0.0129            1 
  19   rs112998031       0.7184            1 
  19   rs113638258       0.0309            1 
  19    rs73484406       0.0129            1 
  19   rs140416947       0.1176            1 
  19     rs8103611       0.1137            1 
  19   rs114565652       0.6853            1 
  19    rs12710097       0.8296            1 
  19     rs8108646       0.2495            1 
  19    rs75014155      0.05289            1 
  19   rs114425895        0.867            1 
  19    rs12978597       0.2533            1 
  19    rs28835675       0.6983            1 
  19     rs7247388       0.0314            1 
  19    rs28873729       0.8169            1 
  19   rs144416555       0.2356            1 
  19     rs8102009       0.6137            1 
  19   rs114064622       0.8821            1 
  19    rs12710098       0.7979            1 
  19    rs12610223       0.7979            1 
  19    rs11085204       0.6137            1 
  19    rs10853998       0.6137            1 
  19    rs71177120       0.9744            1 
  19    rs10420602       0.2078            1 
  19   rs200027004       0.9744            1 
  19   rs113660385       0.6525            1 
  19      rs398650       0.0314            1 
  19     rs3097355       0.1666            1 
  19    rs28533437        0.751            1 
  19     rs8102571       0.4114            1 
  19     rs9653131      0.06039            1 
  19     rs3095927       0.6594            1 
  19   rs149144422      0.06039            1 
  19   rs114514471      0.06039            1 
  19    rs57618923       0.0175            1 
  19    rs10417070       0.4033            1 
  19    rs12327646      0.06039            1 
  19    rs10416534       0.1866            1 
  19    rs12327841      0.06039            1 
  19    rs10423572       0.1635            1 
  19    rs79328422       0.0311            1 
  19    rs77540572       0.0311            1 
  19    rs80280568       0.0311            1 
  19    rs75818590       0.0311            1 
  19      rs374119       0.0311            1 
  19      rs426815       0.0306            1 
  19      rs428020      0.08359            1 
  19     rs1702378       0.8169            1 
  19      rs415306       0.7793            1 
  19     rs2135788       0.5914            1 
  19     rs2174759       0.1531            1 
  19    rs58787852        0.002       0.9999 
  19      rs691469       0.6923            1 
  19    rs12327725       0.6923            1 
  19     rs2660482       0.6923            1 
  19     rs3105704       0.6591            1 
  19    rs78915856       0.6923            1 
  19    rs80126952       0.6923            1 
  19    rs76480763       0.6923            1 
  19    rs76413264       0.6923            1 
  19    rs73484417       0.7487            1 
  19    rs75187391       0.2119            1 
  19    rs73484421       0.7487            1 
  19     rs3097356      0.08999            1 
  19    rs10419572       0.7296            1 
  19   rs540074087       0.0321            1 
  19     rs4807101       0.4294            1 
  19    rs76067631       0.4296            1 
  19   rs201487888       0.9042            1 
  19   rs371399398       0.4296            1 
  19   rs556473322       0.1117            1 
  19     rs3097354       0.5931            1 
  19     rs3105700       0.9131            1 
  19     rs1651876        0.983            1 
  19     rs1808562       0.4623            1 
  19   rs186103837       0.6548            1 
  19   rs113168636       0.8047            1 
  19   rs146561902       0.5246            1 
  19     rs4029443       0.7778            1 
  19     rs1808563      0.08439            1 
  19      rs347031       0.3874            1 
  19    rs72620535       0.5533            1 
  19    rs58882129       0.8237            1 
  19      rs164020       0.9179            1 
  19    rs10415535       0.4947            1 
  19     rs8105950       0.5124            1 
  19     rs7253450       0.3872            1 
  19     rs7253176       0.8465            1 
  19     rs7260086        0.822            1 
  19     rs7256484       0.5051            1 
  19      rs164019       0.1508            1 
  19    rs75944137       0.8465            1 
  19    rs73484429       0.5962            1 
  19    rs73484431       0.5962            1 
  19      rs164018       0.0183            1 
  19      rs164017       0.2721            1 
  19      rs164016       0.3323            1 
  19    rs74862548       0.8465            1 
  19     rs7258040       0.5523            1 
  19    rs28617395        0.048            1 
  19      rs906331       0.1345            1 
  19      rs347034       0.9905            1 
  19      rs347033       0.9905            1 
  19     rs7251166       0.8465            1 
  19      rs180864       0.7397            1 
  19    rs11292307       0.7658            1 
  19   rs148698236       0.6282            1 
  19    rs10412674       0.7801            1 
  19    rs78601794       0.9012            1 
  19   rs115785867       0.9221            1 
  19    rs60436652       0.9916            1 
  19   rs142722522       0.9245            1 
  19      rs347032       0.6265            1 
  19    rs10469323       0.8984            1 
  19     rs3844451       0.3916            1 
  19    rs57248437       0.1815            1 
  19   rs146513546       0.3429            1 
  19   rs111513375       0.4528            1 
  19      rs164022       0.8636            1 
  19   rs144604064       0.3306            1 
  19     rs8112277       0.3034            1 
  19    rs59158629       0.8756            1 
  19     rs3786686       0.3311            1 
  19     rs3786688       0.6896            1 
  19      rs625828       0.0442            1 
  19    rs74356028       0.9769            1 
  19   rs115729063       0.1931            1 
  19   rs140854128       0.3753            1 
  19   rs532631342       0.4661            1 
  19   rs545863264       0.2305            1 
  19   rs548211384       0.9809            1 
  19   rs568333106       0.7208            1 
  19   rs137939834      0.08069            1 
  19    rs73000309        0.768            1 
  19    rs11668094       0.5332            1 
  19    rs10422749       0.3077            1 
  19      rs308200       0.0154            1 
  19      rs186295       0.1855            1 
  19      rs308199       0.6525            1 
  19   rs115959759       0.2589            1 
  19      rs308198        0.206            1 
  19   rs199645156       0.1313            1 
  19    rs10405798       0.6008            1 
  19    rs56972252       0.5988            1 
  19      rs308197       0.4879            1 
  19      rs370209     0.006799            1 
  19     rs7249395       0.6281            1 
  19      rs308196      0.05769            1 
  19    rs10419349       0.6008            1 
  19    rs10419556       0.2016            1 
  19      rs308195       0.7251            1 
  19      rs308194       0.4879            1 
  19    rs10420518       0.6987            1 
  19   rs543020041       0.0004       0.8974 
  19   rs112275266      0.09909            1 
  19     rs1651879     0.007999            1 
  19     rs3105701       0.0042            1 
  19     rs3105702      0.06209            1 
  19   rs139907459      0.05899            1 
  19    rs56244281     0.006499            1 
  19   rs148336249       0.7305            1 
  19   rs140764965       0.4823            1 
  19   rs202005344       0.3894            1 
  19      rs432249       0.4879            1 
  19    rs10415002       0.2676            1 
  19   rs116640499       0.9566            1 
  19   rs111247982       0.1479            1 
  19      rs394436       0.7963            1 
  19     rs2562717       0.0022       0.9999 
  19    rs10414323       0.0137            1 
  19    rs74397165       0.6246            1 
  19   rs542315135        0.743            1 
  19   rs111706205       0.0288            1 
  19   rs113521808       0.1479            1 
  19     rs9973214       0.1479            1 
  19    rs11880369       0.1682            1 
  19   rs115497776       0.4519            1 
  19      rs331683       0.5492            1 
  19      rs331682       0.3278            1 
  19   rs555252319       0.1444            1 
  19      rs331681       0.0132            1 
  19      rs162727       0.0215            1 
  19      rs162726       0.3366            1 
  19      rs813430       0.7336            1 
  19   rs150254257       0.5064            1 
  19      rs331680       0.4003            1 
  19    rs34702560       0.3223            1 
  19      rs164014       0.5056            1 
  19      rs331678        0.775            1 
  19    rs57015940       0.0242            1 
  19    rs80325452       0.1699            1 
  19    rs73484455       0.1699            1 
  19    rs73484457       0.1699            1 
  19   rs112956737       0.4927            1 
  19    rs10424474       0.4927            1 
  19      rs331677        0.873            1 
  19    rs73484458       0.2313            1 
  19     rs7257711       0.5767            1 
  19     rs7257559       0.5356            1 
  19     rs2115533       0.7034            1 
  19   rs113464993       0.4904            1 
  19   rs186482240       0.5356            1 
  19    rs13345778       0.8521            1 
  19    rs28571162       0.2847            1 
  19   rs576265630       0.5713            1 
  19    rs12104195       0.8521            1 
  19   rs111451128       0.8521            1 
  19     rs7250049       0.6948            1 
  19    rs12104215       0.8521            1 
  19   rs111857358       0.8521            1 
  19   rs112688437       0.8521            1 
  19    rs10421706       0.8476            1 
  19     rs8108918       0.1162            1 
  19    rs16993884       0.8518            1 
  19    rs10422184       0.7059            1 
  19    rs16993888       0.5677            1 
  19   rs146698172       0.7152            1 
  19    rs11879038       0.6152            1 
  19    rs10416912       0.1222            1 
  19   rs114240386       0.5356            1 
  19      rs461970       0.5268            1 
  19     rs7257367       0.2903            1 
  19   rs191382435       0.5554            1 
  19   rs182757779       0.5554            1 
  19    esv3643568       0.5356            1 
  19   rs112503236       0.2207            1 
  19    rs11666078       0.2903            1 
  19     rs9749240       0.5786            1 
  19   rs112036347       0.8761            1 
  19   rs112259542       0.4218            1 
  19   rs141487691       0.8079            1 
  19    rs78847527       0.7912            1 
  19    rs58677367       0.8732            1 
  19    rs11672182       0.3006            1 
  19    rs61471228       0.9621            1 
  19    rs11669968       0.2564            1 
  19   rs144811889       0.9762            1 
  19   rs139166802       0.7032            1 
  19    rs56079027       0.2918            1 
  19    rs59105586       0.7167            1 
  19    rs57512501       0.9372            1 
  19    rs58766713        0.556            1 
  19     rs7249155        0.383            1 
  19    rs13343432       0.5356            1 
  19   rs112771505        0.315            1 
  19   rs569830818       0.9335            1 
  19    rs28620539       0.4084            1 
  19    rs10406045       0.4084            1 
  19    rs28459042       0.4084            1 
  19   rs113519274       0.3959            1 
  19   rs143445429       0.7751            1 
  19   rs113431901       0.2649            1 
  19    rs34076416       0.7723            1 
  19   rs112526880        0.152            1 
  19   rs113834368       0.0275            1 
  19   rs112636853       0.0275            1 
  19   rs142943620       0.5003            1 
  19   rs145132202       0.0275            1 
  19   rs562986660      0.08459            1 
  19   rs141575953      0.08459            1 
  19   rs555434322       0.0328            1 
  19   rs565696136       0.0328            1 
  19    rs72982446       0.0275            1 
  19    rs80350975       0.7297            1 
  19    rs75011353       0.7297            1 
  19   rs564196701       0.9901            1 
  19      rs331691       0.6277            1 
  19    rs74805962       0.2751            1 
  19      rs331690       0.6676            1 
  19      rs331689       0.9621            1 
  19    rs10414931       0.4807            1 
  19   rs141323330       0.5741            1 
  19    rs11672913       0.1033            1 
  19   rs138966788       0.2538            1 
  19    rs79906591       0.1862            1 
  19    rs72982473       0.7392            1 
  19    rs72982476       0.5719            1 
  19    rs72982479       0.5719            1 
  19    rs79501603       0.5719            1 
  19    rs74517766       0.9589            1 
  19    rs72982480       0.5719            1 
  19    rs72982483       0.7699            1 
  19   rs143710717       0.7699            1 
  19   rs146838186       0.7699            1 
  19   rs112790957       0.1862            1 
  19   rs112572807         0.62            1 
  19     rs7258250       0.9613            1 
  19    rs55908112       0.5668            1 
  19    rs72984341         0.62            1 
  19   rs139381209         0.62            1 
  19     rs7246702         0.62            1 
  19    rs61623215         0.62            1 
  19    rs57335118         0.62            1 
  19   rs112476482       0.1041            1 
  19   rs114838769       0.3867            1 
  19      rs184550       0.5033            1 
  19    rs72984347        0.414            1 
  19   rs115022247        0.414            1 
  19   rs149272824       0.1144            1 
  19   rs143528062        0.414            1 
  19   rs148037498        0.414            1 
  19   rs142635544        0.414            1 
  19   rs146023688        0.414            1 
  19   rs536315770       0.3508            1 
  19   rs553074322       0.9501            1 
  19   rs573031566       0.2906            1 
  19     rs7255262       0.5611            1 
  19     rs2925672       0.5033            1 
  19    rs77664880       0.4406            1 
  19    rs60967546       0.3728            1 
  19    rs59055395       0.3815            1 
  19    rs56931055       0.7861            1 
  19   rs116629662       0.2117            1 
  19      rs331688       0.8844            1 
  19    rs73920230        0.443            1 
  19   rs115778914       0.9712            1 
  19   rs137982161       0.8908            1 
  19    rs72984350       0.2374            1 
  19    rs58179654       0.3641            1 
  19     rs1422403       0.7263            1 
  19      rs331687       0.6043            1 
  19   rs111727884        0.443            1 
  19    rs35973501      0.09109            1 
  19   rs115417533       0.5723            1 
  19   rs112132413       0.3574            1 
  19    rs11672299       0.3917            1 
  19    rs10424498      0.08679            1 
  19    rs28502541      0.08679            1 
  19      rs331686       0.3527            1 
  19    rs56179167      0.08229            1 
  19   rs201105118       0.6316            1 
  19    rs56369703       0.9226            1 
  19   rs112753238      0.05739            1 
  19      rs186715       0.8343            1 
  19      rs331684       0.3172            1 
  19    rs11085205       0.2092            1 
  19    rs11667753       0.2092            1 
  19   rs371493739       0.4182            1 
  19     rs1422402       0.0487            1 
  19   rs112948997       0.0145            1 
  19    rs11882777       0.1617            1 
  19    rs72984363      0.09879            1 
  19   rs147055938       0.9847            1 
  19   rs113466717      0.08269            1 
  19   rs111611035      0.08269            1 
  19    rs16993897       0.1419            1 
  19   rs113557077       0.4342            1 
  19   rs111283231      0.06599            1 
  19    rs72984368      0.07799            1 
  19    rs79896953       0.3286            1 
  19   rs112088785        0.916            1 
  19    rs73920233       0.2354            1 
  19   rs150234576       0.0462            1 
  19    rs10417941       0.2354            1 
  19   rs112492376       0.5573            1 
  19    rs10412829       0.6297            1 
  19    rs10418763       0.2247            1 
  19    rs10419194       0.2247            1 
  19    rs57553064       0.2247            1 
  19   rs539285206       0.3958            1 
  19    rs58092963       0.1401            1 
  19   rs113180177       0.2247            1 
  19   rs113334005       0.2247            1 
  19    rs74174847       0.7749            1 
  19   rs112233913       0.2247            1 
  19   rs141487622        0.682            1 
  19    rs73920234       0.3201            1 
  19    rs10406773       0.3201            1 
  19    rs10404401       0.4413            1 
  19   rs200017196       0.9955            1 
  19    rs57562054       0.2202            1 
  19   rs373024052       0.9029            1 
  19    rs28509272       0.2878            1 
  19    rs79801288       0.3032            1 
  19    rs57355800       0.1241            1 
  19    rs77774790       0.8659            1 
  19    rs59106054       0.3495            1 
  19   rs532990376       0.7924            1 
  19   rs112335245       0.1342            1 
  19   rs147396016       0.7872            1 
  19   rs146951644       0.4935            1 
  19    rs66534104       0.9745            1 
  19    rs34986624       0.1067            1 
  19    rs76508575       0.6914            1 
  19   rs115219237       0.9577            1 
  19      rs330876       0.4995            1 
  19   rs114422114       0.3511            1 
  19    rs10401768         0.42            1 
  19    rs78378291       0.4157            1 
  19    rs10406373        0.212            1 
  19      rs330877       0.5106            1 
  19      rs330878       0.5581            1 
  19    rs34714136       0.3718            1 
  19      rs330879       0.1447            1 
  19      rs330880       0.6543            1 
  19    rs76487194       0.1576            1 
  19   rs201569681       0.8092            1 
  19    rs28630886       0.6921            1 
  19      rs330881      0.07339            1 
  19     rs3029890       0.9227            1 
  19      rs330882        0.467            1 
  19    rs73920235       0.3225            1 
  19   rs150847134       0.1933            1 
  19   rs145503965       0.2334            1 
  19    rs58602605        0.778            1 
  19   rs200596347       0.1105            1 
  19    rs35932450       0.3521            1 
  19   rs147301439       0.3225            1 
  19    rs10422644       0.4059            1 
  19    rs58023145        0.996            1 
  19    rs73920236       0.3225            1 
  19      rs330885        0.467            1 
  19      rs330886       0.6543            1 
  19      rs330887       0.1447            1 
  19    rs73920237        0.778            1 
  19    rs79736446       0.2013            1 
  19    rs10403916       0.4059            1 
  19     rs8099966       0.5078            1 
  19     rs8101320       0.5078            1 
  19      rs897740        0.467            1 
  19    rs73920238       0.2825            1 
  19    rs76190936       0.1933            1 
  19      rs897739        0.467            1 
  19      rs897738        0.467            1 
  19      rs415421       0.6444            1 
  19     rs4807910        0.467            1 
  19     rs4807911       0.7671            1 
  19     rs4807912       0.6444            1 
  19    rs60932226        0.778            1 
  19      rs388089        0.467            1 
  19      rs395462        0.467            1 
  19      rs454176        0.467            1 
  19    rs79190062      0.08979            1 
  19      rs443658        0.467            1 
  19      rs370094        0.467            1 
  19    rs78362214       0.6921            1 
  19    rs10638051        0.467            1 
  19     rs2546141       0.6543            1 
  19     rs2546140       0.3055            1 
  19     rs2546139        0.467            1 
  19     rs2546138       0.6543            1 
  19   rs561401517       0.5427            1 
  19     rs4807913        0.467            1 
  19     rs4807106       0.6543            1 
  19     rs4807107        0.467            1 
  19     rs4807108       0.3402            1 
  19     rs4807109       0.3402            1 
  19    rs10409287       0.3402            1 
  19    rs10402834        0.467            1 
  19    rs76782992      0.08979            1 
  19    rs77648907       0.1576            1 
  19     rs4807110        0.467            1 
  19   rs115669360       0.3718            1 
  19   rs151221425       0.3718            1 
  19   rs193092528       0.3718            1 
  19     rs2546137        0.467            1 
  19   rs150393622       0.1576            1 
  19     rs2607128        0.467            1 
  19     rs2607127        0.467            1 
  19   rs138314298        0.778            1 
  19      rs391020        0.421            1 
  19      rs426073        0.467            1 
  19      rs379254       0.6543            1 
  19      rs412362        0.467            1 
  19      rs415188        0.467            1 
  19      rs447684      0.07339            1 
  19      rs366181       0.6543            1 
  19     rs3816548       0.1859            1 
  19      rs449297       0.9137            1 
  19      rs419731        0.467            1 
  19      rs455099        0.467            1 
  19      rs382737        0.467            1 
  19     rs7257222        0.467            1 
  19      rs406559        0.919            1 
  19      rs422389       0.6543            1 
  19    rs36079308       0.6255            1 
  19     rs2607126      0.09249            1 
  19      rs396827        0.467            1 
  19      rs452907        0.467            1 
  19     rs8113805        0.467            1 
  19   rs116149849       0.3451            1 
  19   rs114809203       0.7341            1 
  19      rs380213        0.467            1 
  19    rs75798960       0.9486            1 
  19      rs445817        0.467            1 
  19      rs673320      0.09249            1 
  19    rs56212020        0.467            1 
  19    rs62123073       0.2442            1 
  19      rs452430       0.2053            1 
  19    rs56289819        0.467            1 
  19    rs34518123        0.467            1 
  19     rs7408594        0.376            1 
  19    rs34296469        0.467            1 
  19    rs35896437        0.421            1 
  19    rs11333815      0.09249            1 
  19    rs12978192        0.467            1 
  19      rs670948        0.467            1 
  19      rs607231        0.467            1 
  19      rs659977        0.467            1 
  19      rs606384       0.6543            1 
  19   rs532991839       0.6994            1 
  19      rs373816       0.6543            1 
  19    rs12978840        0.421            1 
  19    rs78983058        0.467            1 
  19    rs74400038        0.467            1 
  19     rs7247509      0.09249            1 
  19      rs434431        0.467            1 
  19      rs373450        0.467            1 
  19      rs434270        0.467            1 
  19   rs140219613       0.9486            1 
  19    rs59911686       0.4615            1 
  19    rs74174850        0.467            1 
  19   rs146003754       0.6555            1 
  19   rs141740888        0.467            1 
  19   rs115988786       0.1576            1 
  19   rs143512601        0.467            1 
  19    rs60293701        0.245            1 
  19   rs150066165       0.3579            1 
  19    rs10421295       0.2628            1 
  19      rs435041       0.5878            1 
  19      rs382818       0.3557            1 
  19    rs58936509      0.05299            1 
  19      rs466649       0.2628            1 
  19    rs61203785       0.2034            1 
  19      rs465642       0.2628            1 
  19      rs461352       0.2628            1 
  19    rs62123077        0.227            1 
  19    rs62123078       0.2628            1 
  19    rs62123079       0.2628            1 
  19    rs62123080       0.2628            1 
  19    rs62123081       0.2628            1 
  19      rs466876       0.7096            1 
  19      rs457857       0.2628            1 
  19      rs462913       0.2628            1 
  19      rs455476       0.2628            1 
  19      rs459998       0.3251            1 
  19      rs460261       0.2628            1 
  19      rs460955       0.2628            1 
  19      rs384239        0.896            1 
  19    rs11448240       0.1935            1 
  19    rs11669085       0.3727            1 
  19      rs677767       0.2628            1 
  19     rs7252253       0.4205            1 
  19     rs2641599        0.896            1 
  19    rs56199058       0.8663            1 
  19    rs35090409       0.4255            1 
  19    rs12977901       0.4419            1 
  19   rs114533871       0.4043            1 
  19      rs637908       0.9769            1 
  19     rs7257726       0.7095            1 
  19      rs467439       0.6715            1 
  19    rs34657189       0.2974            1 
  19    rs73920244       0.5937            1 
  19    rs12975818       0.2974            1 
  19    rs12976039       0.3865            1 
  19    rs35275289       0.3865            1 
  19    rs35357426       0.3865            1 
  19   rs547190931       0.4844            1 
  19    rs16993965       0.8429            1 
  19    rs11671668       0.3865            1 
  19    rs36069820       0.3865            1 
  19      rs426097       0.3824            1 
  19      rs372077       0.3824            1 
  19      rs455385       0.2716            1 
  19      rs465961       0.3824            1 
  19   rs371568845       0.1247            1 
  19   rs139161692       0.2944            1 
  19      rs171674       0.2716            1 
  19      rs373533       0.3086            1 
  19      rs461645       0.3824            1 
  19      rs252566       0.4949            1 
  19    rs11668944       0.4788            1 
  19    rs11668744       0.6351            1 
  19    rs11667934       0.6351            1 
  19    rs73486681        0.703            1 
  19   rs113872265       0.6351            1 
  19   rs115376278       0.6351            1 
  19   rs114221005       0.6351            1 
  19    rs73486690       0.6351            1 
  19     rs2354121        0.165            1 
  19   rs113558515       0.6351            1 
  19     rs2354120        0.165            1 
  19     rs2354119        0.165            1 
  19     rs2354118        0.165            1 
  19     rs2354117        0.165            1 
  19     rs2354116       0.4104            1 
  19     rs2354115        0.165            1 
  19     rs2354114       0.5673            1 
  19    rs77143250       0.5673            1 
  19    rs62123131       0.4642            1 
  19    rs72986346        0.165            1 
  19    rs72986349       0.1187            1 
  19   rs113331749       0.6754            1 
  19   rs112503413       0.8761            1 
  19    rs73486700       0.6754            1 
  19     rs7256147       0.6792            1 
  19    rs34406206       0.6792            1 
  19    rs72986353       0.6792            1 
  19    rs11665859       0.5521            1 
  19   rs150586109       0.7262            1 
  19    rs12975999       0.6792            1 
  19   rs141908776       0.6646            1 
  19    rs11671182       0.6792            1 
  19    rs10404715       0.4579            1 
  19    rs11671186       0.6792            1 
  19   rs558683694       0.2893            1 
  19      rs252564       0.6792            1 
  19     rs7249799       0.6792            1 
  19     rs3890540       0.6792            1 
  19     rs3890539       0.6792            1 
  19    rs35615093       0.6792            1 
  19    rs67011688       0.6792            1 
  19   rs116262097       0.7262            1 
  19    rs57675929       0.6792            1 
  19     rs3895917       0.4606            1 
  19    rs11085207        0.923            1 
  19   rs138192782       0.6646            1 
  19    rs11669272       0.7787            1 
  19   rs150638978       0.4579            1 
  19    rs11669329        0.923            1 
  19   rs112975869      0.09279            1 
  19   rs113883431      0.09279            1 
  19    rs76094892      0.09279            1 
  19    rs76605180      0.09279            1 
  19     rs8112547       0.4936            1 
  19   rs111560960      0.09279            1 
  19    rs35382994      0.09279            1 
  19    rs56005136       0.7924            1 
  19     rs4807915       0.2465            1 
  19    rs72988231       0.3383            1 
  19     rs2228539       0.3181            1 
  19    rs10406580       0.4579            1 
  19    rs16993984       0.4606            1 
  19    rs73488627       0.6494            1 
  19     rs4080215        0.132            1 
  19     rs3895916       0.2893            1 
  19      rs921925       0.4446            1 
  19    rs79792632       0.5741            1 
  19   rs148315148       0.7262            1 
  19    rs56017655       0.5686            1 
  19   rs200129825       0.5186            1 
  19    rs12980338       0.3174            1 
  19   rs115536810       0.7262            1 
  19    rs12982374       0.0279            1 
  19    rs12973445       0.3174            1 
  19    rs12461871       0.3174            1 
  19    rs73488635       0.8518            1 
  19    rs10404606       0.5673            1 
  19   rs112260149       0.7262            1 
  19   rs116575426       0.7262            1 
  19    rs78833396       0.9787            1 
  19     rs8110391        0.923            1 
  19     rs8111673        0.336            1 
  19     rs7246579        0.336            1 
  19     rs7249745        0.336            1 
  19    rs73488639       0.8518            1 
  19    rs11879887       0.9537            1 
  19    rs11881825       0.6497            1 
  19     rs8104356       0.6497            1 
  19    rs34044508       0.6993            1 
  19    rs58936486       0.7204            1 
  19     rs8103760       0.9537            1 
  19     rs8104748       0.9537            1 
  19    rs78562771       0.4074            1 
  19     rs7250042       0.4543            1 
  19    rs78798623       0.4074            1 
  19    rs35726166       0.2157            1 
  19    rs74176212       0.4543            1 
  19    rs12984977       0.9537            1 
  19    rs12978514       0.9537            1 
  19    rs12975708       0.9537            1 
  19    rs28496566       0.9537            1 
  19   rs114157290       0.4074            1 
  19   rs147036666       0.4078            1 
  19    rs12460719       0.9537            1 
  19    rs12462676       0.9537            1 
  19    rs12461204       0.9537            1 
  19    rs12460744       0.9747            1 
  19   rs114867957       0.5754            1 
  19     rs6510931       0.9537            1 
  19     rs4635445       0.9537            1 
  19    rs75938286       0.5754            1 
  19    rs73920253       0.7467            1 
  19     rs4527134       0.3181            1 
  19    rs73920254       0.7815            1 
  19    rs28429423       0.6535            1 
  19    rs28606541       0.6578            1 
  19    rs10402080       0.5772            1 
  19     rs8112929       0.1223            1 
  19     rs7508535       0.5303            1 
  19    rs75144932       0.7077            1 
  19      rs252548       0.4738            1 
  19      rs252549       0.5022            1 
  19      rs252550       0.5022            1 
  19   rs200110031        0.139            1 
  19      rs252551       0.7036            1 
  19      rs252552      0.06839            1 
  19      rs252553       0.7036            1 
  19      rs252554       0.7036            1 
  19      rs252555       0.7036            1 
  19      rs252556        0.793            1 
  19      rs252557        0.793            1 
  19      rs252558        0.702            1 
  19      rs252559       0.5101            1 
  19      rs252560        0.793            1 
  19      rs252561        0.793            1 
  19      rs168780       0.5101            1 
  19     rs2453108      0.06839            1 
  19     rs2453109       0.5101            1 
  19     rs2431521        0.793            1 
  19     rs2445795        0.793            1 
  19     rs2445794       0.5101            1 
  19      rs675338        0.793            1 
  19    rs12981770       0.2352            1 
  19      rs388711       0.5581            1 
  19      rs660120       0.7653            1 
  19     rs8113124       0.4781            1 
  19     rs8099930        0.447            1 
  19     rs8103399       0.7653            1 
  19     rs8100461       0.6821            1 
  19     rs8100058       0.4781            1 
  19      rs461339       0.4781            1 
  19      rs368419       0.7653            1 
  19    rs10405676       0.7653            1 
  19     rs1672966       0.7338            1 
  19      rs461295       0.4781            1 
  19      rs456642       0.4781            1 
  19      rs465197       0.4518            1 
  19    rs73488672      0.05059            1 
  19      rs455493       0.5912            1 
  19      rs455397       0.7338            1 
  19      rs455485       0.4781            1 
  19      rs463891       0.7653            1 
  19      rs464849       0.4781            1 
  19     rs1042747        0.447            1 
  19    rs10407357       0.6125            1 
  19      rs464056       0.4781            1 
  19      rs457749       0.7653            1 
  19      rs465241       0.4781            1 
  19      rs465020       0.4781            1 
  19      rs463218       0.4781            1 
  19      rs381451       0.4781            1 
  19      rs416967       0.7653            1 
  19    rs11330759       0.5088            1 
  19      rs460499       0.4781            1 
  19      rs376913       0.4781            1 
  19      rs424832       0.4781            1 
  19      rs459707       0.7653            1 
  19      rs460375       0.4781            1 
  19      rs460915       0.3765            1 
  19    rs28627888       0.6125            1 
  19      rs457037       0.4781            1 
  19      rs465543       0.4781            1 
  19      rs461935       0.4781            1 
  19    rs56160529       0.0241            1 
  19     rs7259423       0.2888            1 
  19      rs461057       0.7653            1 
  19      rs457762       0.7653            1 
  19      rs427813       0.4781            1 
  19      rs427806       0.7653            1 
  19     rs7258780       0.4781            1 
  19     rs7258805       0.4781            1 
  19   rs560498870       0.0386            1 
  19     rs7259047       0.4518            1 
  19      rs387058        0.951            1 
  19      rs459192       0.6496            1 
  19      rs458770       0.6496            1 
  19      rs460069       0.6496            1 
  19     rs8113744       0.3207            1 
  19      rs466417       0.9028            1 
  19   rs144336392       0.1506            1 
  19    rs34259818       0.4387            1 
  19   rs116260887       0.4094            1 
  19      rs462277       0.9028            1 
  19      rs464372       0.9028            1 
  19      rs465838       0.9028            1 
  19      rs463451       0.9028            1 
  19      rs456320       0.6672            1 
  19    rs34441163       0.9028            1 
  19   rs200792103      0.09589            1 
  19   rs115457696      0.09589            1 
  19     rs4807917       0.4387            1 
  19      rs411664       0.7995            1 
  19      rs427403       0.7995            1 
  19    rs10416731       0.2683            1 
  19    rs11669266       0.4387            1 
  19      rs376620       0.7338            1 
  19      rs632813       0.7995            1 
  19    rs35235998       0.8485            1 
  19    rs57257126       0.4482            1 
  19    rs60527359       0.7995            1 
  19      rs632217       0.7995            1 
  19      rs444359       0.7995            1 
  19      rs444642       0.7995            1 
  19      rs365503       0.7995            1 
  19      rs460893       0.7995            1 
  19      rs463712       0.7995            1 
  19      rs460663       0.7995            1 
  19   rs112473425       0.1892            1 
  19    rs12977618       0.4387            1 
  19    rs10405515       0.2683            1 
  19      rs466822       0.7995            1 
  19    rs73920257       0.8193            1 
  19    rs57673327       0.1325            1 
  19   rs201744255       0.6958            1 
  19    rs60655767       0.9187            1 
  19    rs72990260       0.6958            1 
  19   rs558763212       0.1409            1 
  19      rs464398       0.8334            1 
  19    rs55829725        0.382            1 
  19    rs75191940       0.4482            1 
  19      rs458509       0.8334            1 
  19      rs459853        0.817            1 
  19      rs461988       0.2997            1 
  19      rs455572       0.8334            1 
  19     rs2641600        0.817            1 
  19   rs143801777       0.0111            1 
  19    rs10415047      0.05889            1 
  19   rs534044461      0.09739            1 
  19    rs61521365       0.8905            1 
  19   rs367945885       0.7995            1 
  19   rs201476255       0.4839            1 
  19   rs113903915       0.7831            1 
  19   rs113830509       0.4582            1 
  19   rs547514922       0.5463            1 
  19    rs67270821       0.7995            1 
  19     rs2934454       0.7962            1 
  19     rs2453112       0.7962            1 
  19    rs60092414       0.8193            1 
  19   rs149252487       0.4566            1 
  19   rs142553433       0.8808            1 
  19   rs113688472      0.05059            1 
  19    rs10423088       0.6027            1 
  19     rs1493879       0.4362            1 
  19     rs1493880       0.7172            1 
  19      rs422318       0.4194            1 
  19    rs17704999       0.2815            1 
  19     rs8110979       0.4741            1 
  19      rs409665      0.07339            1 
  19   rs543245361       0.4133            1 
  19   rs138133149       0.2775            1 
  19    rs76491087       0.0111            1 
  19    rs56153614       0.2775            1 
  19    rs73490639      0.09739            1 
  19    rs11085208       0.6011            1 
  19    rs58841495       0.2775            1 
  19    rs11085209       0.9432            1 
  19    rs73490644      0.09739            1 
  19   rs111789436       0.6681            1 
  19    rs62636889      0.05559            1 
  19    rs74407532       0.8193            1 
  19    rs73920261       0.4133            1 
  19    rs73920262       0.4133            1 
  19    rs16994004       0.4039            1 
  19     rs7256163       0.2358            1 
  19      rs676372       0.6776            1 
  19    rs28722031       0.8636            1 
  19   rs139850099       0.4874            1 
  19      rs407959       0.6776            1 
  19     rs7256367       0.6055            1 
  19    rs77743233       0.8271            1 
  19    rs12019130       0.3169            1 
  19   rs116265852       0.4133            1 
  19   rs371388131       0.6433            1 
  19    rs10221488       0.8654            1 
  19    rs10221500       0.8654            1 
  19      rs459883        0.022            1 
  19      rs460698        0.022            1 
  19    rs11335206       0.6298            1 
  19    rs28581550       0.8654            1 
  19      rs459792       0.6776            1 
  19   rs150567367        0.944            1 
  19   rs139609191       0.8654            1 
  19    rs10427012       0.7585            1 
  19      rs655852      0.08489            1 
  19   rs186907955       0.7161            1 
  19      rs691633      0.08219            1 
  19   rs111927215       0.7585            1 
  19   rs143340662       0.1088            1 
  19    rs73490659       0.7585            1 
  19      rs658085       0.2476            1 
  19    rs76840251       0.2852            1 
  19      rs691392      0.08489            1 
  19    rs10541335      0.07499            1 
  19   rs531256385        0.106            1 
  19      rs670152        0.022            1 
  19    rs73490665       0.7585            1 
  19   rs112456915       0.7585            1 
  19     rs8107125       0.1972            1 
  19     rs8107564        0.022            1 
  19     rs8106366       0.1424            1 
  19      rs401238       0.3637            1 
  19      rs376640       0.0243            1 
  19    rs10424614       0.8654            1 
  19      rs367378       0.0243            1 
  19     rs7256912       0.1972            1 
  19      rs455627        0.385            1 
  19    rs10404264       0.8654            1 
  19    rs73920266       0.8833            1 
  19      rs459301      0.05289            1 
  19   rs139707170       0.4133            1 
  19   rs112580191       0.7161            1 
  19   rs145782248        0.944            1 
  19   rs528957884       0.9112            1 
  19    rs61099804       0.5344            1 
  19    rs35117691       0.8322            1 
  19      rs460337       0.4379            1 
  19   rs139820684       0.0363            1 
  19    rs76604031       0.3451            1 
  19   rs114817205       0.6137            1 
  19    rs28592697       0.1744            1 
  19    rs79991612       0.4133            1 
  19    rs11879350       0.6274            1 
  19     rs8108295       0.7654            1 
  19     rs7249830       0.1349            1 
  19   rs149542373       0.3016            1 
  19    rs76481676       0.1431            1 
  19      rs625183       0.1597            1 
  19      rs795847       0.4379            1 
  19   rs113329753       0.6713            1 
  19   rs368760677       0.9801            1 
  19    rs77150664        0.246            1 
  19    rs76351892       0.5194            1 
  19    rs79998126       0.5262            1 
  19    rs74178487       0.8312            1 
  19    rs78017410       0.2208            1 
  19      rs795850       0.3644            1 
  19     rs6510932       0.6433            1 
  19     rs6510933       0.6433            1 
  19    rs10401466      0.06739            1 
  19    rs35315241       0.3568            1 
  19   rs114287917       0.0107            1 
  19     rs8102545       0.1409            1 
  19   rs115250510       0.0273            1 
  19   rs199545457       0.0273            1 
  19      rs455623       0.4913            1 
  19     rs7260552       0.8461            1 
  19    rs16994018       0.5156            1 
  19    rs11879107      0.05149            1 
  19    rs11881158       0.2666            1 
  19    rs35644058       0.3566            1 
  19      rs465162       0.4233            1 
  19      rs252579       0.8675            1 
  19   rs141371582       0.8974            1 
  19   rs145593204       0.6974            1 
  19      rs465606       0.5821            1 
  19    rs28674175       0.7513            1 
  19     rs6510934       0.5745            1 
  19    rs28561494       0.3699            1 
  19    rs35090308       0.3699            1 
  19    rs28429860       0.6348            1 
  19      rs252577       0.7488            1 
  19      rs252576       0.7698            1 
  19    rs62124700       0.4984            1 
  19      rs252575       0.7698            1 
  19    rs62124701       0.4984            1 
  19   rs112944367       0.9938            1 
  19    rs62124702       0.4984            1 
  19    rs74176215       0.2248            1 
  19    rs62124703       0.4984            1 
  19     rs2431519       0.5806            1 
  19     rs2431520       0.4984            1 
  19    rs34720878       0.6178            1 
  19   rs189383793       0.2329            1 
  19    rs34534077       0.3268            1 
  19      rs252574       0.7987            1 
  19    rs79241732       0.7085            1 
  19    rs77638493       0.7492            1 
  19      rs466123       0.3413            1 
  19   rs115990168        0.546            1 
  19      rs367369       0.4984            1 
  19    rs73920270       0.9884            1 
  19    rs12977284       0.1273            1 
  19     rs9676431        0.825            1 
  19   rs144192733       0.9884            1 
  19      rs252573       0.7698            1 
  19    rs10405675       0.2329            1 
  19    rs10407248       0.4656            1 
  19    rs74943916       0.7698            1 
  19      rs252571       0.7698            1 
  19     rs7247900       0.7997            1 
  19      rs382356       0.4218            1 
  19    rs28422471         0.97            1 
  19   rs369082889        0.355            1 
  19      rs381110       0.7985            1 
  19      rs252570        0.836            1 
  19      rs420832       0.9391            1 
  19      rs448941       0.9465            1 
  19      rs436727       0.9465            1 
  19     rs4807918       0.9465            1 
  19     rs4807919       0.9465            1 
  19     rs7255801       0.6371            1 
  19     rs7254998       0.9465            1 
  19     rs7260101       0.7782            1 
  19     rs7256969       0.9465            1 
  19      rs252569       0.8677            1 
  19     rs7248335       0.9465            1 
  19    rs72411622       0.9465            1 
  19    rs10409496       0.9884            1 
  19      rs252568       0.8151            1 
  19    rs34796580       0.8677            1 
  19    rs79281408       0.6109            1 
  19    rs34700853       0.8677            1 
  19    rs12608611       0.9465            1 
  19    rs77719751       0.2519            1 
  19    rs12609981       0.9465            1 
  19    rs12610069       0.9465            1 
  19      rs252567        0.772            1 
  19     rs7259613       0.9465            1 
  19     rs9304946       0.7061            1 
  19    rs12608637       0.9465            1 
  19     rs7245521       0.9465            1 
  19   rs140421036       0.9334            1 
  19     rs7247796       0.9465            1 
  19     rs7252356       0.9465            1 
  19     rs9676551       0.9334            1 
  19     rs7247914       0.9465            1 
  19     rs7247924       0.9465            1 
  19   rs148432185       0.7917            1 
  19    rs62124738       0.8404            1 
  19     rs7252597       0.9465            1 
  19     rs7252618       0.9465            1 
  19     rs7252952       0.9465            1 
  19    rs73490702       0.6109            1 
  19     rs2131749       0.9465            1 
  19     rs2172620       0.9465            1 
  19   rs201512683        0.353            1 
  19    rs10410318       0.7863            1 
  19   rs199992788       0.8974            1 
  19   rs200143603       0.6371            1 
  19   rs201115816       0.9465            1 
  19    rs35181359       0.3699            1 
  19    rs62124739       0.9465            1 
  19    rs59093439       0.9465            1 
  19    rs58580029       0.7983            1 
  19     rs2035973       0.9412            1 
  19     rs2035972       0.9884            1 
  19     rs7249293       0.6261            1 
  19     rs6510935       0.5926            1 
  19     rs2035971       0.5926            1 
  19    rs73920273       0.8107            1 
  19     rs1874003       0.9884            1 
  19     rs1874002       0.5926            1 
  19     rs2055097       0.9884            1 
  19   rs150777502       0.8974            1 
  19    rs12978841        0.484            1 
  19   rs149953687       0.9484            1 
  19    rs12972066        0.344            1 
  19    rs62124742       0.8655            1 
  19     rs2131747       0.8655            1 
  19     rs7247453       0.6303            1 
  19    rs34752448       0.4941            1 
  19    rs35031766       0.2248            1 
  19    rs34717833       0.2248            1 
  19    rs11671608       0.5926            1 
  19     rs1024023       0.9884            1 
  19     rs1963258       0.5926            1 
  19   rs148031983       0.9884            1 
  19   rs113943787       0.9547            1 
  19     rs8182451       0.8655            1 
  19     rs9749052       0.4939            1 
  19     rs8182623       0.8655            1 
  19     rs8182629       0.5926            1 
  19     rs9749072       0.8111            1 
  19   rs145910740       0.4777            1 
  19   rs527756879       0.3245            1 
  19   rs202042751       0.8655            1 
  19   rs199811889       0.8655            1 
  19    rs10412063       0.7392            1 
  19     rs4807114       0.8111            1 
  19     rs4807920       0.9884            1 
  19    rs74707941       0.3699            1 
  19     rs7248868       0.5791            1 
  19     rs8107779       0.5926            1 
  19     rs8103492       0.5926            1 
  19     rs1466715       0.5926            1 
  19     rs1466714       0.5926            1 
  19     rs1466713       0.6621            1 
  19     rs7254256       0.6516            1 
  19     rs1466712       0.6621            1 
  19    rs12976603       0.6516            1 
  19    rs12984051       0.6516            1 
  19     rs1965976       0.5536            1 
  19    rs11879964       0.2248            1 
  19    rs66665522       0.2546            1 
  19    rs67291078       0.7379            1 
  19   rs141263884       0.6589            1 
  19    rs73920278       0.9006            1 
  19    rs28379855       0.9884            1 
  19    rs67674022       0.5787            1 
  19    rs35252816       0.5326            1 
  19   rs202096484       0.2458            1 
  19     rs5826954       0.9502            1 
  19     rs1122965       0.4899            1 
  19    rs79260636       0.3592            1 
  19     rs8105054       0.3328            1 
  19    rs73920279       0.4669            1 
  19    rs12972391       0.4172            1 
  19    rs12984813       0.3486            1 
  19     rs8108538       0.7271            1 
  19     rs4807921       0.3833            1 
  19     rs4807922       0.2307            1 
  19    rs11282353       0.4111            1 
  19     rs4807115       0.4111            1 
  19    rs62124746      0.07629            1 
  19   rs199899196       0.1727            1 
  19   rs140618630       0.7199            1 
  19    rs72997022       0.4855            1 
  19   rs188154251       0.9256            1 
  19   rs145898370       0.9256            1 
  19    rs62124747       0.5933            1 
  19    rs62124748       0.5933            1 
  19   rs111347633       0.3759            1 
  19    rs62124749       0.9846            1 
  19   rs111955281       0.2807            1 
  19   rs112110491       0.3759            1 
  19    rs72997027      0.08809            1 
  19     rs7508248       0.4111            1 
  19   rs149553311       0.3759            1 
  19    rs76083142       0.2646            1 
  19     rs8109332      0.08809            1 
  19     rs8112741       0.2807            1 
  19     rs8109450       0.2807            1 
  19     rs8112990       0.2807            1 
  19   rs551666346       0.2641            1 
  19   rs569418203       0.9912            1 
  19   rs202039415       0.1145            1 
  19   rs183353539        0.552            1 
  19    rs62124750       0.4855            1 
  19   rs138979831        0.753            1 
  19     rs1353166       0.1727            1 
  19     rs1389506       0.1727            1 
  19    rs34605679       0.4085            1 
  19     rs1812527       0.1727            1 
  19    rs34958996       0.2283            1 
  19    rs12327592       0.5933            1 
  19     rs8102161       0.1727            1 
  19    rs57475536       0.1727            1 
  19    rs78266583       0.8854            1 
  19     rs8103040       0.1727            1 
  19     rs8103568       0.1727            1 
  19   rs111442782       0.8245            1 
  19     rs1038947       0.1727            1 
  19    rs28714392       0.2325            1 
  19    rs62126091       0.1973            1 
  19    rs78518730       0.1727            1 
  19    rs10416745       0.8316            1 
  19     rs6510937       0.8213            1 
  19    rs55712503       0.8316            1 
  19   rs545441514       0.6041            1 
  19   rs562507304       0.8854            1 
  19     rs7249527       0.4707            1 
  19    rs10405670       0.3004            1 
  19     rs2018815       0.7518            1 
  19    rs11881218       0.6041            1 
  19   rs113596170       0.3374            1 
  19    rs10412186       0.6041            1 
  19    rs11878694       0.4707            1 
  19    rs10406255       0.3272            1 
  19     rs2035967        0.173            1 
  19     rs2035968        0.173            1 
  19    rs56285020       0.7097            1 
  19    rs10413019       0.7518            1 
  19   rs112168399       0.7518            1 
  19    rs12983873       0.7542            1 
  19     rs8104872       0.4376            1 
  19    rs78381272       0.7518            1 
  19    rs10414142       0.8639            1 
  19    rs11879516       0.4772            1 
  19    rs12971401        0.876            1 
  19     rs8105285       0.3606            1 
  19    rs12980126       0.2379            1 
  19    rs79917989       0.7129            1 
  19     rs1971294       0.2379            1 
  19     rs1971295       0.2379            1 
  19     rs1971296       0.2379            1 
  19    rs73920287       0.7129            1 
  19    rs58425158      0.08629            1 
  19     rs8113413       0.2379            1 
  19    rs11669654       0.7484            1 
  19    rs10403588       0.2891            1 
  19    rs58500806       0.7129            1 
  19   rs151023172       0.8191            1 
  19     rs2055095       0.6489            1 
  19    rs10418534      0.08999            1 
  19    rs10417484       0.8191            1 
  19    rs11672259       0.6016            1 
  19     rs7253638       0.2379            1 
  19     rs7253639       0.2379            1 
  19     rs7252712       0.6481            1 
  19     rs1542784       0.2379            1 
  19     rs1542785       0.1597            1 
  19     rs8110698       0.6481            1 
  19    rs10426564       0.3129            1 
  19    rs10406568       0.9311            1 
  19    rs76045680       0.8443            1 
  19    rs62126093       0.8696            1 
  19    rs10414331       0.7662            1 
  19    rs73492763       0.7662            1 
  19    rs12983790       0.8035            1 
  19   rs537566761       0.2362            1 
  19    rs62126095       0.4315            1 
  19    rs73492767       0.1597            1 
  19    rs11882263       0.7336            1 
  19    rs10561386       0.4749            1 
  19     rs1908212       0.6386            1 
  19    rs11879403       0.9389            1 
  19   rs116798293       0.3729            1 
  19     rs3050487       0.3891            1 
  19    rs10427071       0.6386            1 
  19   rs113425852        0.739            1 
  19    rs72997063       0.6365            1 
  19     rs8113797       0.3322            1 
  19    rs67473129       0.3322            1 
  19    rs74856737       0.3431            1 
  19    rs11349264       0.9119            1 
  19    rs35548671       0.8035            1 
  19     rs1973382       0.4315            1 
  19     rs7252974       0.3322            1 
  19     rs7253120       0.3322            1 
  19     rs7249563       0.3322            1 
  19   rs149293367       0.1592            1 
  19    rs60780444       0.4488            1 
  19    rs79954844       0.4925            1 
  19     rs7249943       0.1295            1 
  19     rs7253795       0.1048            1 
  19    rs77632833        0.288            1 
  19     rs7249317       0.1048            1 
  19     rs7254172       0.1048            1 
  19     rs7254322       0.1908            1 
  19     rs7250576       0.7442            1 
  19   rs114601404       0.1609            1 
  19     rs7249689       0.1609            1 
  19   rs113730497       0.1624            1 
  19   rs546207896       0.1624            1 
  19   rs146597344       0.1206            1 
  19     rs8108169       0.8509            1 
  19    rs59667403       0.1524            1 
  19    rs73492792       0.1524            1 
  19    rs73492796       0.1524            1 
  19   rs113192827       0.5578            1 
  19    rs12986316       0.8922            1 
  19    rs73492797       0.3736            1 
  19    rs12971701       0.3082            1 
  19    rs78024263       0.4976            1 
  19    rs12971797       0.3082            1 
  19     rs1493877        0.938            1 
  19    rs73492801       0.3736            1 
  19     rs7247908       0.3736            1 
  19     rs7247588       0.3736            1 
  19     rs7247693       0.8778            1 
  19    rs12979320       0.3082            1 
  19     rs7248247       0.3736            1 
  19     rs7251470       0.3736            1 
  19     rs7251595       0.3736            1 
  19    rs12981210       0.2355            1 
  19     rs9304947       0.9957            1 
  19     rs9636184       0.3736            1 
  19    rs10421815       0.3082            1 
  19   rs142024375       0.9575            1 
  19   rs112937549       0.4976            1 
  19     rs8109408       0.3431            1 
  19     rs7259417       0.8778            1 
  19     rs7248921      0.08429            1 
  19    rs79431428       0.4884            1 
  19    rs10406011       0.2653            1 
  19    rs73496924       0.1144            1 
  19    rs10418137       0.2041            1 
  19    rs10410403       0.1654            1 
  19    rs10412778       0.1654            1 
  19    rs10411973       0.1654            1 
  19   rs200791117       0.3016            1 
  19   rs145069240       0.4905            1 
  19   rs563214843       0.3016            1 
  19   rs147584064       0.6014            1 
  19    rs10412398       0.1708            1 
  19    rs11085210       0.1407            1 
  19   rs114547074       0.8465            1 
  19    rs34953878       0.5941            1 
  19   rs575304121       0.7043            1 
  19   rs544422202       0.7043            1 
  19   rs546569414       0.7101            1 
  19      rs923868       0.4801            1 
  19     rs1690412       0.7872            1 
  19    rs62123290       0.5184            1 
  19   rs201225494        0.907            1 
  19   rs546333992       0.7943            1 
  19    rs78637972       0.9576            1 
  19   rs538176489       0.2664            1 
  19   rs533994203       0.5605            1 
  19    rs62123295      0.07389            1 
  19     rs1651763       0.3043            1 
  19   rs532262230       0.9942            1 
  19   rs575194776       0.9456            1 
  19    rs62123298      0.05739            1 
  19    rs62123299       0.9127            1 
  19   rs527609354       0.9942            1 
  19   rs547256499        0.164            1 
  19    rs28679667        0.164            1 
  19   rs181477054       0.6233            1 
  19    rs62654157       0.8417            1 
  19   rs192432236       0.6026            1 
  19   rs560198817       0.7138            1 
  19   rs182314107       0.1326            1 
  19   rs527854435       0.3325            1 
  19   rs568488428       0.3325            1 
  19   rs183381172       0.1326            1 
  19   rs190377396       0.1379            1 
  19   rs201105128       0.3623            1 
  19   rs191611781       0.9942            1 
  19    rs75554697       0.3623            1 
  19   rs540168394       0.9942            1 
  19    rs63749342       0.7395            1 
  19     rs1651752       0.7222            1 
  19    rs62123301       0.7222            1 
  19   rs573460223       0.7406            1 
  19   rs146475997      0.06519            1 
  19     rs1651760       0.9162            1 
  19   rs534462372       0.9934            1 
  19   rs373440928       0.8463            1 
  19    rs76699704       0.8463            1 
  19    rs77734619       0.8463            1 
  19   rs368743852       0.3883            1 
  19   rs576919265       0.9992            1 
  19   rs528018096       0.2398            1 
  19   rs572902839       0.9942            1 
  19   rs199552044        0.757            1 
  19   rs200081225       0.4658            1 
  19    rs62123316       0.3143            1 
  19     rs1651750        0.846            1 
  19    rs62123318        0.395            1 
  19    rs10421762       0.1127            1 
  19   rs114496761       0.3325            1 
  19    rs10427101       0.9838            1 
  19    rs10403788       0.2672            1 
  19   rs547027642       0.2973            1 
  19   rs538618026        0.472            1 
  19   rs185856045       0.5966            1 
  19   rs190913406       0.3325            1 
  19   rs542188595       0.3325            1 
  19     rs2967637       0.6595            1 
  19   rs543671528       0.3431            1 
  19   rs192555825       0.1743            1 
  19   rs181343321       0.7863            1 
  19   rs563769808       0.1513            1 
  19   rs527256993       0.1513            1 
  19   rs578247554       0.4736            1 
  19   rs532967152       0.1144            1 
  19   rs552214812       0.1144            1 
  19   rs188074190       0.3431            1 
  19   rs563782431       0.5453            1 
  19   rs556257301       0.3038            1 
  19   rs193034865       0.3431            1 
  19   rs540883214       0.3431            1 
  19   rs564051646       0.6975            1 
  19   rs562979389       0.3431            1 
  19     rs2967641       0.5299            1 
  19     rs2967640       0.5568            1 
  19     rs2914555       0.5568            1 
  19     rs1690424       0.3417            1 
  19   rs562220869       0.3038            1 
  19     rs1690428       0.9946            1 
  19    rs80096805       0.5009            1 
  19   rs145466870       0.3721            1 
  19   rs111605618       0.7727            1 
  19   rs201882962       0.2372            1 
  19   rs542844902       0.9494            1 
  19    rs56324425       0.6961            1 
  19   rs200509291       0.3325            1 
  19    rs58677954        0.561            1 
  19   rs530794507       0.3325            1 
  19   rs201116910       0.8229            1 
  19   rs545216070       0.8617            1 
  19   rs536268367       0.5571            1 
  19    rs28971635       0.3693            1 
  19    rs28971634       0.6856            1 
  19   rs193002156      0.05179            1 
  19   rs183635309       0.6396            1 
  19   rs111220024       0.3693            1 
  19   rs537600267      0.05179            1 
  19   rs202069478       0.4082            1 
  19    rs61720671       0.3693            1 
  19   rs554629764      0.05179            1 
  19   rs532373257       0.3693            1 
  19   rs188347754      0.05179            1 
  19   rs191266947      0.05179            1 
  19   rs185099698       0.7063            1 
  19   rs190599400       0.3431            1 
  19   rs186870980      0.05179            1 
  19   rs531916855      0.05179            1 
  19   rs181241588      0.05179            1 
  19   rs185295501       0.5556            1 
  19   rs189735478      0.05179            1 
  19   rs113153498       0.4248            1 
  19    rs10405539       0.2672            1 
  19   rs112068722       0.4248            1 
  19   rs113626472       0.3325            1 
  19   rs116362549       0.3325            1 
  19   rs115760045       0.3325            1 
  19   rs142551446       0.4648            1 
  19    rs35851323       0.7727            1 
  19     rs2967642       0.5735            1 
  19   rs140700977       0.3325            1 
  19   rs545910997       0.2568            1 
  19   rs115798903        0.472            1 
  19    rs34678384       0.9652            1 
  19   rs542431822       0.4248            1 
  19   rs113898622       0.6193            1 
  19   rs112010235       0.3431            1 
  19    rs10426493       0.4248            1 
  19    rs12459150       0.4248            1 
  19   rs115498239       0.6366            1 
  19     rs2115472       0.8622            1 
  19     rs2967636       0.4108            1 
  19   rs115435435       0.3325            1 
  19     rs2914572       0.5735            1 
  19    rs77261434       0.3325            1 
  19     rs3810216        0.563            1 
  19     rs2914571       0.2951            1 
  19     rs9967625       0.7558            1 
  19   rs111633359       0.5104            1 
  19    rs12461040       0.3431            1 
  19    rs10406689       0.5907            1 
  19    rs10405215       0.5104            1 
  19    rs10407779       0.5907            1 
  19   rs115008601       0.3431            1 
  19    rs11878876       0.6959            1 
  19    rs10407931       0.5907            1 
  19    rs78212038       0.3431            1 
  19    rs72986657       0.3431            1 
  19   rs138209528       0.5104            1 
  19   rs552141577       0.7158            1 
  19    rs62124463       0.4025            1 
  19     rs2967662       0.5907            1 
  19    rs10416342       0.5104            1 
  19    rs55922947       0.4556            1 
  19    rs10401142       0.7558            1 
  19    rs10419273       0.7558            1 
  19     rs2967643       0.5907            1 
  19   rs200460434       0.4097            1 
  19     rs2967645       0.6959            1 
  19    rs10402172       0.5104            1 
  19     rs2967646        0.338            1 
  19    rs56213804       0.7458            1 
  19    rs13344928        0.361            1 
  19   rs553020469       0.5104            1 
  19     rs2967648       0.4112            1 
  19   rs575321797       0.4834            1 
  19   rs544485239       0.4834            1 
  19    rs73923708       0.7458            1 
  19    rs10403544       0.5104            1 
  19     rs2914570       0.5907            1 
  19     rs7507465       0.3431            1 
  19     rs1808555       0.4165            1 
  19   rs115315198       0.3431            1 
  19    rs12983272       0.7727            1 
  19     rs2081996       0.5907            1 
  19     rs2099116       0.4165            1 
  19     rs2914568       0.4165            1 
  19     rs2967663       0.4165            1 
  19     rs2967664       0.4165            1 
  19     rs2914567       0.4165            1 
  19   rs186734497       0.7458            1 
  19     rs2914566       0.4165            1 
  19     rs2115476       0.4165            1 
  19    rs76069936       0.4165            1 
  19    rs35073164        0.472            1 
  19   rs577831881       0.5364            1 
  19   rs550796699       0.5364            1 
  19     rs2967666       0.3682            1 
  19    rs62124464      0.07229            1 
  19    rs62124465      0.07229            1 
  19    rs35869342      0.07229            1 
  19    rs62124466       0.1761            1 
  19   rs144117752       0.1855            1 
  19   rs113686540        0.129            1 
  19     rs8101341       0.6047            1 
  19    rs73496946        0.129            1 
  19    rs57658145        0.472            1 
  19    rs77893277       0.3639            1 
  19   rs531191945       0.2157            1 
  19   rs184027276       0.4558            1 
  19     rs7247999       0.7672            1 
  19    rs77509588       0.1963            1 
  19     rs8106231       0.6047            1 
  19   rs141508852       0.3639            1 
  19     rs7251143       0.6841            1 
  19      rs966591       0.6047            1 
  19     rs8110740       0.6047            1 
  19     rs6510944       0.6047            1 
  19   rs113888968       0.0435            1 
  19     rs2352958       0.6047            1 
  19      rs768489       0.6047            1 
  19   rs116225679       0.3639            1 
  19   rs115410817       0.3639            1 
  19   rs148945441       0.3639            1 
  19   rs558432129      0.09269            1 
  19   rs144041414        0.472            1 
  19   rs191577101       0.3639            1 
  19     rs8108168       0.3069            1 
  19   rs112859916       0.0441            1 
  19     rs8108545       0.6047            1 
  19     rs2967647       0.7987            1 
  19    rs10596721       0.6047            1 
  19    rs10596722       0.4073            1 
  19   rs112513647       0.2201            1 
  19    rs36089479       0.9606            1 
  19     rs1049364       0.4635            1 
  19     rs2115475       0.3069            1 
  19     rs2115474       0.4225            1 
  19     rs2913877       0.1649            1 
  19   rs137951936       0.3096            1 
  19    rs17775938       0.9319            1 
  19     rs2914564       0.6233            1 
  19    rs57416547       0.9319            1 
  19   rs112487737       0.9319            1 
  19   rs199514485       0.9319            1 
  19   rs200603370       0.9319            1 
  19    rs56192236       0.9319            1 
  19    rs57585195       0.9319            1 
  19    rs56292710       0.9319            1 
  19    rs17775944       0.9319            1 
  19    rs77912898        0.388            1 
  19     rs2914563        0.388            1 
  19   rs116489323       0.3096            1 
  19    rs59812602       0.2131            1 
  19     rs2967649       0.5133            1 
  19    rs28482840       0.4621            1 
  19   rs112951667       0.9914            1 
  19   rs138521526       0.9603            1 
  19   rs114337082        0.932            1 
  19   rs138710326       0.8002            1 
  19    rs10425401       0.6861            1 
  19    rs35576324       0.7274            1 
  19    rs10401710       0.6861            1 
  19     rs2967650       0.8743            1 
  19     rs2913874       0.8312            1 
  19     rs7246835       0.8002            1 
  19    rs74511358       0.5965            1 
  19    rs10409036       0.6861            1 
  19    rs77778580       0.8097            1 
  19   rs114100661       0.4823            1 
  19    rs73923711       0.8002            1 
  19    rs73923712       0.8002            1 
  19     rs2967651       0.7917            1 
  19     rs2914562       0.9002            1 
  19     rs2914561       0.3115            1 
  19   rs148088805       0.8778            1 
  19     rs2967652       0.9002            1 
  19   rs141867010       0.6437            1 
  19   rs113801483       0.9002            1 
  19   rs146387037       0.5965            1 
  19   rs200316430       0.8778            1 
  19   rs112933687        0.982            1 
  19   rs112231094       0.5965            1 
  19     rs1864195       0.8742            1 
  19     rs1864194       0.7532            1 
  19    rs35207600        0.502            1 
  19    rs71653000       0.8002            1 
  19    rs79991576       0.8778            1 
  19    rs35468960       0.6074            1 
  19   rs141393418       0.9617            1 
  19     rs4609957       0.9512            1 
  19   rs565234363       0.3401            1 
  19     rs3950360       0.9512            1 
  19     rs4804277       0.9512            1 
  19    rs59958406       0.8002            1 
  19    rs16994131       0.8235            1 
  19    rs12462239       0.9512            1 
  19    rs12460645       0.9512            1 
  19     rs2914560       0.9512            1 
  19     rs2914559       0.9512            1 
  19    rs10401138       0.9512            1 
  19    rs75388099       0.8778            1 
  19     rs2914558       0.9512            1 
  19     rs2967657       0.3115            1 
  19    rs34376932       0.4947            1 
  19    rs16994137       0.7396            1 
  19     rs2914557       0.9718            1 
  19    rs34306118       0.4702            1 
  19    rs34488330       0.4702            1 
  19     rs2967658       0.9718            1 
  19     rs2967659       0.8125            1 
  19   rs551947532       0.1456            1 
  19    rs13345933       0.3108            1 
  19     rs2967660       0.9718            1 
  19     rs2967661       0.9718            1 
  19   rs111067249       0.6879            1 
  19   rs141091715       0.5645            1 
  19    rs28687087       0.3108            1 
  19   rs116423877       0.6437            1 
  19    rs34343437       0.9702            1 
  19     rs2914551       0.8422            1 
  19     rs2914552       0.6062            1 
  19      rs890831       0.8422            1 
  19    rs78718182        0.461            1 
  19   rs114509030       0.8507            1 
  19    rs72988593       0.5965            1 
  19     rs1864000       0.1669            1 
  19     rs1863999       0.5946            1 
  19    rs77322834       0.5364            1 
  19     rs7258955       0.6437            1 
  19     rs2162772       0.8479            1 
  19     rs1560211       0.8479            1 
  19     rs1975052       0.8479            1 
  19     rs1975051       0.8479            1 
  19    rs58706501       0.9527            1 
  19    rs58785430       0.9527            1 
  19    rs28396205       0.5075            1 
  19    rs10414835       0.1536            1 
  19    rs12150997       0.5008            1 
  19    rs10415841       0.3108            1 
  19    rs10413914       0.3108            1 
  19     rs1052371       0.5008            1 
  19    rs10416396       0.4572            1 
  19     rs1366601       0.8002            1 
  19     rs1366600       0.8002            1 
  19   rs114405975       0.1968            1 
  19    rs75499056       0.1968            1 
  19     rs9282760       0.6879            1 
  19     rs3745551       0.5512            1 
  19   rs114982195       0.6437            1 
  19     rs3745550       0.1404            1 
  19   rs111557734       0.5965            1 
  19     rs3833238       0.9319            1 
  19    rs34045095       0.8377            1 
  19     rs1051651       0.5904            1 
  19    rs35434645       0.5084            1 
  19     rs1051690       0.3896            1 
  19    rs11883325       0.7591            1 
  19    rs11883202        0.946            1 
  19   rs559352924       0.2347            1 
  19   rs116702728       0.8999            1 
  19    rs79835743       0.7584            1 
  19    rs11666383       0.2231            1 
  19    rs12979425       0.7687            1 
  19   rs372682839       0.8477            1 
  19    rs12971764       0.7687            1 
  19    rs12971960       0.7687            1 
  19   rs114280312       0.8999            1 
  19   rs113982714       0.8999            1 
  19    rs11672032       0.7887            1 
  19   rs184752862        0.393            1 
  19    rs66637440        0.945            1 
  19    rs66500056       0.8569            1 
  19   rs150710908       0.3481            1 
  19    rs62124490       0.8999            1 
  19     rs1529448       0.8999            1 
  19     rs4804069       0.5165            1 
  19    rs12460805        0.945            1 
  19    rs12460809       0.7383            1 
  19    rs61145147       0.8197            1 
  19    rs74422985       0.8296            1 
  19   rs145446000       0.8999            1 
  19    rs11085212       0.8967            1 
  19     rs4031066       0.7101            1 
  19     rs8103497       0.7666            1 
  19     rs8100252       0.6539            1 
  19    rs36047075       0.2456            1 
  19    rs28817398       0.8522            1 
  19    rs34719250       0.3823            1 
  19     rs2288404       0.9814            1 
  19     rs1799817       0.6539            1 
  19     rs7258944       0.8522            1 
  19    rs10419597       0.1964            1 
  19    rs55856124       0.6539            1 
  19    rs56063996       0.6539            1 
  19    rs11292032       0.5415            1 
  19    rs10408374       0.2456            1 
  19     rs2860172       0.6539            1 
  19   rs143594911       0.5477            1 
  19     rs4804070       0.5221            1 
  19    rs10423028       0.7478            1 
  19     rs1800658       0.2272            1 
  19    rs34622759       0.8087            1 
  19     rs7252074       0.5427            1 
  19     rs7252192       0.6843            1 
  19     rs7253146       0.5427            1 
  19     rs8106714       0.2615            1 
  19     rs2860174       0.6843            1 
  19     rs8111012       0.5427            1 
  19    rs71873129       0.5427            1 
  19     rs8107074       0.5427            1 
  19   rs113298879       0.5427            1 
  19    rs75930593       0.5197            1 
  19    rs11878560       0.4036            1 
  19    rs11883285       0.4036            1 
  19    rs72990435       0.5359            1 
  19    rs11880482       0.8791            1 
  19   rs371571877       0.5691            1 
  19    rs28538777       0.7478            1 
  19   rs148055651       0.6927            1 
  19     rs2860175       0.5848            1 
  19    rs35169098       0.7478            1 
  19     rs2229433       0.8999            1 
  19     rs1549616       0.7884            1 
  19    rs77017193       0.5359            1 
  19    rs10710758       0.4617            1 
  19     rs7247119       0.1246            1 
  19   rs113987427       0.8736            1 
  19    rs35195999        0.913            1 
  19    rs10420973       0.8855            1 
  19    rs10421414       0.8282            1 
  19    rs10420382       0.8282            1 
  19    rs28706247       0.5137            1 
  19     rs4804071       0.9512            1 
  19    rs11672739       0.9233            1 
  19    rs11669671       0.9233            1 
  19    rs11409928       0.7836            1 
  19    rs79545787       0.9749            1 
  19    rs12610004       0.9749            1 
  19   rs375508439        0.625            1 
  19    rs12610022       0.6365            1 
  19   rs145080093       0.7602            1 
  19    rs34343766       0.9649            1 
  19   rs113368510       0.5618            1 
  19    rs57360703       0.6344            1 
  19   rs142179418       0.1742            1 
  19    rs74508573       0.1586            1 
  19     rs8102668       0.6344            1 
  19    rs16994164       0.1586            1 
  19    rs35055219       0.3061            1 
  19    rs78463963       0.1586            1 
  19     rs6510950       0.6344            1 
  19    rs16994167       0.1586            1 
  19    rs11667110       0.8614            1 
  19   rs115267256       0.1586            1 
  19   rs200915867       0.1586            1 
  19   rs116678829       0.1586            1 
  19   rs538191583       0.1586            1 
  19    rs73498772      0.09849            1 
  19     rs7252542       0.3641            1 
  19    rs72990442       0.5618            1 
  19     rs7256474       0.9434            1 
  19    rs16994169       0.1586            1 
  19    rs11299975       0.3716            1 
  19   rs554033713       0.6584            1 
  19    rs16990074       0.1586            1 
  19   rs145123564       0.1586            1 
  19    rs67112521       0.5618            1 
  19   rs534639808       0.1586            1 
  19   rs534176903       0.1586            1 
  19   rs554444184       0.1586            1 
  19   rs115637320       0.1586            1 
  19   rs369668340       0.1586            1 
  19   rs192567540       0.1586            1 
  19   rs147598229       0.1586            1 
  19     rs8110533       0.3061            1 
  19    rs66902150       0.5618            1 
  19   rs114162653       0.1586            1 
  19   rs553464161       0.8808            1 
  19   rs151035284       0.1586            1 
  19     rs8100585       0.3492            1 
  19     rs8101843       0.2688            1 
  19   rs115887701       0.1586            1 
  19   rs140622481       0.1586            1 
  19    rs16994171       0.1586            1 
  19    rs74757437       0.1586            1 
  19    rs16994173       0.1586            1 
  19    rs78958929       0.1586            1 
  19    rs55769023       0.5618            1 
  19     rs4804304       0.1586            1 
  19     rs4804072       0.1586            1 
  19    rs11334308       0.1586            1 
  19   rs566690432       0.1586            1 
  19     rs4804073       0.1586            1 
  19    rs16994185       0.1586            1 
  19    rs73498779       0.6301            1 
  19    rs16994189       0.1586            1 
  19    rs76195114       0.1586            1 
  19   rs111892938       0.1586            1 
  19    rs73498780       0.6301            1 
  19     rs2229432       0.1586            1 
  19     rs2229431       0.7688            1 
  19    rs16994200       0.1586            1 
  19    rs77416154       0.1586            1 
  19   rs113396079       0.1586            1 
  19   rs112540628       0.1586            1 
  19   rs149954658       0.1586            1 
  19   rs193191063       0.1586            1 
  19   rs114076105       0.4014            1 
  19   rs112122628       0.6301            1 
  19   rs200820470       0.1586            1 
  19    rs13306451       0.1586            1 
  19     rs2229430       0.1586            1 
  19     rs2229434       0.1586            1 
  19    rs16994210       0.1586            1 
  19    rs11400403       0.6301            1 
  19    rs67009449       0.1586            1 
  19     rs8110116       0.7512            1 
  19    rs12151134       0.9649            1 
  19   rs199849409       0.5618            1 
  19    rs58074314       0.7463            1 
  19    rs73923727       0.6426            1 
  19    rs11314337       0.6301            1 
  19     rs8103483       0.9649            1 
  19    rs12460478       0.8324            1 
  19     rs7257359       0.2688            1 
  19   rs115043703       0.1586            1 
  19    rs16994221       0.8324            1 
  19    rs72990456       0.5618            1 
  19   rs112216137       0.6015            1 
  19    rs36145952       0.8324            1 
  19    rs34338074       0.7095            1 
  19   rs115015773       0.3467            1 
  19    rs28614180       0.2688            1 
  19    rs73503005       0.6301            1 
  19   rs143427778       0.1586            1 
  19    rs11882912       0.3492            1 
  19    rs72179382       0.7109            1 
  19   rs200764220       0.7308            1 
  19   rs201415266       0.7109            1 
  19   rs545747845       0.1917            1 
  19     rs8105232       0.9319            1 
  19   rs532074390       0.1917            1 
  19    rs75846085       0.9187            1 
  19     rs2252673       0.9319            1 
  19    rs41509747       0.9749            1 
  19    rs10410260       0.6588            1 
  19   rs548417145       0.1586            1 
  19    rs67375676       0.8246            1 
  19   rs569659502       0.7548            1 
  19   rs113198155       0.1034            1 
  19    rs13344920       0.8359            1 
  19    rs12710100       0.2068            1 
  19    rs73503011       0.6949            1 
  19    rs11879819       0.5317            1 
  19    rs79476774       0.3297            1 
  19     rs3943875       0.1327            1 
  19     rs2115070        0.163            1 
  19     rs2352955       0.2297            1 
  19     rs2352954       0.7623            1 
  19    rs73503015       0.1015            1 
  19     rs6413502       0.3297            1 
  19    rs62124500       0.8903            1 
  19   rs564845387       0.5223            1 
  19   rs113402674       0.9786            1 
  19   rs138469952       0.4126            1 
  19   rs146293569       0.4126            1 
  19    rs76397691       0.9596            1 
  19     rs8104305       0.3297            1 
  19     rs8104049       0.6425            1 
  19    rs73503016       0.1015            1 
  19    rs56131987       0.6243            1 
  19   rs553309405       0.5028            1 
  19   rs113970751       0.4781            1 
  19   rs115804270       0.4139            1 
  19    rs35259595       0.9302            1 
  19     rs7257973       0.6347            1 
  19     rs6510951       0.5421            1 
  19   rs113673233       0.4344            1 
  19   rs143908875       0.7244            1 
  19   rs112482289       0.9026            1 
  19   rs113474477       0.5322            1 
  19   rs148710462       0.7411            1 
  19     rs6510952       0.1361            1 
  19     rs8101697       0.7855            1 
  19     rs8102612       0.6053            1 
  19    rs34501799       0.1414            1 
  19   rs112530015       0.9227            1 
  19    rs10415781       0.9179            1 
  19   rs184909390       0.7411            1 
  19   rs111338547       0.4912            1 
  19    rs10414441       0.1819            1 
  19    rs73503023       0.2899            1 
  19    rs75581745       0.4132            1 
  19   rs113613284       0.4469            1 
  19   rs187992212       0.4469            1 
  19   rs181889575       0.4469            1 
  19   rs112250941       0.2988            1 
  19   rs187380220       0.4469            1 
  19    rs77347732       0.4469            1 
  19    rs78261200       0.4469            1 
  19     rs8100109        0.222            1 
  19   rs113211779       0.4469            1 
  19   rs111407832       0.4469            1 
  19   rs113308879       0.4469            1 
  19   rs111958132       0.4469            1 
  19   rs111726472       0.4469            1 
  19   rs111668858        0.537            1 
  19   rs113219336       0.1905            1 
  19   rs115095336       0.1287            1 
  19    rs11882025       0.6282            1 
  19    rs61437416       0.4396            1 
  19    rs58402301       0.4396            1 
  19   rs115296577       0.7411            1 
  19    rs73503025       0.5739            1 
  19     rs8106126       0.3954            1 
  19    rs16990079       0.1702            1 
  19     rs8106042       0.0352            1 
  19   rs528359977       0.5325            1 
  19   rs112747118      0.08369            1 
  19     rs1808531       0.6471            1 
  19      rs890830       0.3454            1 
  19   rs139602807       0.8038            1 
  19    rs75593106       0.1905            1 
  19        rs2962       0.3454            1 
  19    rs36081066       0.1905            1 
  19     rs2245655       0.7451            1 
  19        rs2963       0.8038            1 
  19     rs2245649       0.8038            1 
  19     rs2245648       0.3612            1 
  19     rs2352953       0.8038            1 
  19   rs149690333       0.3454            1 
  19    rs77496929       0.6439            1 
  19    rs80342256       0.5004            1 
  19    rs75365779       0.2726            1 
  19   rs146983888     0.007199            1 
  19   rs142244113       0.5004            1 
  19     rs8103869       0.1458            1 
  19    rs12608977       0.5033            1 
  19    rs62124506       0.2315            1 
  19    rs62124507       0.7719            1 
  19     rs8107417       0.1868            1 
  19    rs12975950       0.6221            1 
  19    rs62124508       0.7719            1 
  19   rs146281182       0.6221            1 
  19     rs8106329     0.007199            1 
  19     rs8107359     0.007199            1 
  19     rs8107575     0.007199            1 
  19    rs55846402       0.8189            1 
  19    rs35482402       0.7751            1 
  19    rs10419596       0.1198            1 
  19    rs34391898       0.7751            1 
  19    rs62124510       0.4882            1 
  19     rs2059807       0.6699            1 
  19     rs3815902       0.7751            1 
  19     rs2059806        0.436            1 
  19     rs2229429       0.2078            1 
  19     rs3815901       0.3821            1 
  19    rs10424428       0.6032            1 
  19    rs62124511       0.4882            1 
  19    rs74174870       0.2804            1 
  19   rs144702986       0.5589            1 
  19    rs34670852       0.2678            1 
  19     rs1366235       0.4714            1 
  19     rs1366234       0.9093            1 
  19     rs2860177       0.4714            1 
  19     rs9676400       0.2888            1 
  19    rs73920303       0.2726            1 
  19   rs550625163       0.2147            1 
  19     rs3786683       0.4714            1 
  19     rs3786682       0.4714            1 
  19     rs3786681       0.4714            1 
  19    rs34198681       0.8228            1 
  19    rs11323545       0.4714            1 
  19     rs6510953       0.4714            1 
  19     rs6510954       0.4714            1 
  19     rs6510955       0.4945            1 
  19     rs6510956       0.4714            1 
  19     rs6510957       0.4714            1 
  19     rs6510958       0.4714            1 
  19   rs112071191       0.8139            1 
  19     rs3848572       0.6447            1 
  19     rs3848573       0.7007            1 
  19     rs3848574       0.7007            1 
  19   rs534433372       0.5578            1 
  19     rs3848575       0.7007            1 
  19    rs56026465       0.2726            1 
  19     rs3859489       0.7007            1 
  19    rs77574463       0.8135            1 
  19    rs61711226       0.2726            1 
  19     rs7251963       0.6372            1 
  19    rs62124512       0.8786            1 
  19     rs7252268       0.6447            1 
  19     rs2860178       0.7033            1 
  19    rs34970365       0.1077            1 
  19    rs10415589       0.6032            1 
  19    rs61311198       0.2888            1 
  19     rs8109559       0.7007            1 
  19     rs8110428       0.7007            1 
  19    rs76182905       0.4465            1 
  19     rs8110518       0.7007            1 
  19     rs8100068       0.7248            1 
  19   rs375076576       0.5887            1 
  19     rs8113777       0.7208            1 
  19    rs41412545       0.5004            1 
  19    rs45596032        0.955            1 
  19    rs11671419       0.9093            1 
  19    rs10411191       0.9846            1 
  19    rs11671458       0.9093            1 
  19    rs11671460       0.9093            1 
  19    rs10411667       0.5633            1 
  19    rs10418533       0.9048            1 
  19   rs143090273       0.6943            1 
  19    rs13306458       0.1077            1 
  19   rs145337171       0.3495            1 
  19   rs115614868       0.4242            1 
  19   rs113649135     0.009499            1 
  19    rs73920304       0.7238            1 
  19    rs73920305       0.7238            1 
  19   rs115298747       0.3907            1 
  19   rs114771494       0.2726            1 
  19   rs140195293       0.5004            1 
  19    rs62111393       0.6741            1 
  19    rs73486574       0.5925            1 
  19   rs114404947       0.8133            1 
  19    rs16994314     0.006099            1 
  19    rs11671975       0.9093            1 
  19    rs11672896       0.9093            1 
  19    rs12608547       0.9093            1 
  19    rs12609574       0.7202            1 
  19   rs111481546     0.006099            1 
  19    rs10403229       0.5658            1 
  19    rs10403257       0.5658            1 
  19   rs150074533       0.8991            1 
  19    rs75154977       0.1077            1 
  19    rs10404406       0.8381            1 
  19     rs8112883       0.7202            1 
  19    rs73920306         0.48            1 
  19     rs8110377       0.9093            1 
  19    rs76043867       0.6741            1 
  19   rs565484284       0.9167            1 
  19    rs74453092       0.9863            1 
  19    rs59632637       0.5925            1 
  19     rs7246290       0.2659            1 
  19     rs7258229       0.2659            1 
  19     rs7256990       0.2659            1 
  19     rs7256994       0.5658            1 
  19     rs7257861       0.8991            1 
  19     rs7257866       0.2809            1 
  19     rs7257990         0.83            1 
  19     rs7245909       0.2659            1 
  19   rs370470950        0.274            1 
  19   rs571034183       0.8133            1 
  19    rs73486582     0.006099            1 
  19    rs74255744       0.9167            1 
  19    rs75923074        0.275            1 
  19     rs2894553       0.9982            1 
  19     rs4325676       0.5306            1 
  19    rs76729345       0.4835            1 
  19     rs2894552       0.3422            1 
  19    rs11672597        0.275            1 
  19     rs8105406       0.8133            1 
  19    rs16994316     0.006099            1 
  19     rs8108622       0.3422            1 
  19   rs527723289       0.1041            1 
  19   rs114074298     0.006099            1 
  19    rs10500204       0.9919            1 
  19   rs115918585       0.1077            1 
  19     rs3786680       0.5002            1 
  19    rs62111394       0.3453            1 
  19    rs34840745       0.5411            1 
  19    rs34013042       0.4165            1 
  19   rs113851839     0.006099            1 
  19   rs114574805       0.5078            1 
  19   rs533682498       0.6483            1 
  19    rs28497247       0.5078            1 
  19     rs8112748       0.5411            1 
  19     rs6510959       0.1683            1 
  19     rs2860179        0.491            1 
  19     rs9282757     0.007549            1 
  19      rs891087       0.5077            1 
  19     rs3835070       0.1528            1 
  19     rs3997565       0.6018            1 
  19     rs3997563       0.9815            1 
  19   rs374109667       0.9815            1 
  19   rs544294852        0.717            1 
  19      rs891088        0.461            1 
  19    rs67787836       0.8715            1 
  19    rs61418702       0.6892            1 
  19    rs58400572       0.6892            1 
  19    rs35211876       0.6386            1 
  19     rs4804366         0.87            1 
  19    rs76385903       0.2726            1 
  19    rs11670971       0.2061            1 
  19   rs139089618       0.4242            1 
  19   rs111715044       0.4242            1 
  19   rs185262985       0.4242            1 
  19    rs10416539       0.9619            1 
  19    rs10415017       0.9619            1 
  19   rs112819336       0.4242            1 
  19   rs139347012       0.4307            1 
  19     rs2162940       0.9619            1 
  19     rs4550582       0.7633            1 
  19    rs12974699       0.9714            1 
  19     rs7245757       0.1894            1 
  19    rs34194998       0.5338            1 
  19    rs78848097       0.4579            1 
  19    rs73920309       0.8112            1 
  19    rs11085214       0.4652            1 
  19    rs11085215       0.7591            1 
  19    rs11666330       0.7591            1 
  19   rs150147242       0.2313            1 
  19    rs56091360         0.48            1 
  19     rs1035939       0.8704            1 
  19     rs8103934       0.2439            1 
  19    rs60598718       0.4449            1 
  19     rs2860183       0.8983            1 
  19   rs114880821       0.4307            1 
  19    rs57274677       0.1166            1 
  19   rs564296335       0.9496            1 
  19   rs112024654     0.007549            1 
  19    rs10404874       0.7838            1 
  19     rs4804368       0.7838            1 
  19   rs575606581       0.1819            1 
  19    rs12460089       0.7335            1 
  19   rs144613606       0.2726            1 
  19    rs62111416       0.3873            1 
  19    rs11671338       0.7335            1 
  19    rs11671381       0.7335            1 
  19   rs550099539       0.6012            1 
  19    rs67732413       0.6012            1 
  19    rs10853999       0.7335            1 
  19    rs78583770       0.2726            1 
  19     rs4804372         0.64            1 
  19   rs139987401     0.007549            1 
  19    rs61713886       0.7335            1 
  19     rs4804373       0.6411            1 
  19     rs4804374       0.7335            1 
  19    rs78506612       0.4294            1 
  19     rs8109957       0.7054            1 
  19    rs73920310       0.2726            1 
  19    rs73920311       0.2726            1 
  19    rs74201070       0.9167            1 
  19     rs4804090       0.4528            1 
  19    rs12608462       0.3839            1 
  19    rs12608473       0.3839            1 
  19    rs10659627       0.2573            1 
  19   rs376338027       0.2573            1 
  19    rs62111417       0.2573            1 
  19    rs74875657       0.2726            1 
  19   rs111330761       0.1576            1 
  19   rs113522542       0.7353            1 
  19    rs12982656       0.7452            1 
  19   rs553294867       0.8478            1 
  19   rs114637271       0.4242            1 
  19     rs4804376       0.1576            1 
  19    rs10411728       0.6309            1 
  19     rs4804377       0.2573            1 
  19    rs62111418       0.2812            1 
  19   rs145247204      0.05789            1 
  19    rs62111419       0.1907            1 
  19    rs11085216       0.2573            1 
  19   rs201159119       0.7888            1 
  19    rs62111420       0.1907            1 
  19   rs374138569       0.5442            1 
  19   rs138455881       0.8755            1 
  19     rs4804092       0.0443            1 
  19    rs57829325       0.8204            1 
  19     rs4804093       0.1907            1 
  19     rs7257748       0.2726            1 
  19     rs2115386       0.0443            1 
  19    rs62111422       0.2812            1 
  19    rs77403281       0.2782            1 
  19    rs79275773       0.5486            1 
  19   rs201015168       0.2782            1 
  19   rs113829911       0.0366            1 
  19    rs13344151       0.5074            1 
  19   rs138289202      0.05059            1 
  19   rs200529496       0.1907            1 
  19   rs567377997       0.1146            1 
  19    rs66921136       0.2573            1 
  19   rs553564605       0.4225            1 
  19    rs28695870       0.7452            1 
  19    rs78012254       0.1924            1 
  19   rs192727489       0.7888            1 
  19    rs10413831       0.4025            1 
  19    rs59165976        0.372            1 
  19    rs62111424       0.1733            1 
  19     rs7250292       0.1907            1 
  19   rs148250548       0.3712            1 
  19   rs201674447       0.8046            1 
  19    rs62111425       0.9426            1 
  19    rs12610983       0.4103            1 
  19    rs62111426      0.06839            1 
  19     rs7254358       0.4103            1 
  19    rs58622625       0.9511            1 
  19    rs62111427       0.7468            1 
  19    rs73488719       0.9184            1 
  19     rs2396188       0.3237            1 
  19    rs36038439       0.9184            1 
  19     rs1035942       0.2573            1 
  19   rs111412377       0.9184            1 
  19     rs5826963       0.2573            1 
  19     rs1035941       0.2573            1 
  19   rs112399407       0.7468            1 
  19     rs8106700       0.2573            1 
  19    rs11085217       0.2856            1 
  19     rs4499341       0.2856            1 
  19    rs79955115       0.9511            1 
  19    rs11085218       0.9094            1 
  19     rs8109687       0.7066            1 
  19    rs12608565       0.2573            1 
  19    rs12608575       0.2573            1 
  19    rs12974176       0.2573            1 
  19    rs62111428       0.5394            1 
  19   rs570519539       0.7814            1 
  19    rs79441499       0.3237            1 
  19    rs62111429       0.2573            1 
  19   rs111516445       0.9127            1 
  19    rs62111430       0.5394            1 
  19    rs12982412       0.2573            1 
  19    rs62111450       0.4284            1 
  19     rs2396187       0.4244            1 
  19     rs7245777       0.2283            1 
  19    rs11335901       0.4244            1 
  19    rs11881212       0.4668            1 
  19    rs11881057       0.4284            1 
  19     rs8113542       0.4244            1 
  19    rs57476618       0.6341            1 
  19    rs57549274       0.9396            1 
  19    rs74180104        0.625            1 
  19     rs8103883       0.7503            1 
  19     rs6510960       0.9183            1 
  19     rs5826964       0.2398            1 
  19    rs62111453       0.7503            1 
  19     rs1896639       0.7977            1 
  19   rs568689331       0.9053            1 
  19   rs561579363        0.923            1 
  19     rs2042901       0.4244            1 
  19     rs2042902       0.7977            1 
  19    rs57585829        0.105            1 
  19     rs8108661       0.7977            1 
  19    rs10706876       0.7977            1 
  19     rs8107657       0.4284            1 
  19   rs146784817       0.9511            1 
  19    rs60295528       0.6354            1 
  19    rs10426094       0.7452            1 
  19    rs74255751       0.2283            1 
  19   rs113990893       0.7512            1 
  19    rs12609995       0.7369            1 
  19    rs12459488       0.1932            1 
  19    rs34846316       0.4936            1 
  19    rs79613604       0.9511            1 
  19   rs114706911       0.4242            1 
  19     rs8109040       0.3433            1 
  19     rs8105787       0.6197            1 
  19    rs60772715       0.3375            1 
  19    rs59695609       0.4798            1 
  19    rs61515378       0.4798            1 
  19     rs8106071       0.3445            1 
  19    rs59765738       0.4798            1 
  19    rs12971459       0.1172            1 
  19    rs12973230       0.3433            1 
  19    rs12973279      0.07239            1 
  19    rs12971756      0.06109            1 
  19   rs142282913      0.09899            1 
  19    rs58857770       0.4906            1 
  19    rs62111457       0.4906            1 
  19    rs59447204       0.4906            1 
  19    rs74955999       0.8735            1 
  19    rs12608528       0.3433            1 
  19    rs11668724       0.3433            1 
  19    rs11668986       0.3433            1 
  19    rs75328042       0.4315            1 
  19    rs11668772        0.183            1 
  19    rs73000135       0.6046            1 
  19     rs7256730        0.183            1 
  19   rs202099196        0.365            1 
  19    rs73488778       0.9023            1 
  19    rs78582582       0.2202            1 
  19   rs538744591       0.6554            1 
  19    rs62112760       0.4817            1 
  19    rs73488786       0.8679            1 
  19     rs2042903       0.9001            1 
  19     rs2042904       0.4995            1 
  19    rs10405423       0.0424            1 
  19    rs35639485        0.105            1 
  19     rs3745545       0.9636            1 
  19    rs34030944      0.06379            1 
  19     rs8107928       0.1529            1 
  19     rs6510961       0.1529            1 
  19     rs6510962       0.1529            1 
  19    rs56266011       0.6263            1 
  19   rs113216019       0.1411            1 
  19   rs112314402       0.1529            1 
  19   rs139927313       0.9425            1 
  19    rs28576486       0.8904            1 
  19    rs11343255       0.5715            1 
  19   rs111286010       0.1529            1 
  19     rs7255382       0.1247            1 
  19   rs112998618       0.1529            1 
  19    rs12971499       0.7855            1 
  19    rs73488802      0.06289            1 
  19   rs146786396       0.9297            1 
  19   rs143138516       0.6481            1 
  19     rs4804099       0.7861            1 
  19    rs12610776       0.7861            1 
  19    rs12610686       0.1535            1 
  19     rs8105391      0.06289            1 
  19     rs8105997      0.06289            1 
  19     rs4804403      0.09699            1 
  19    rs73490712       0.1034            1 
  19     rs7252150       0.1023            1 
  19     rs4804100       0.7861            1 
  19    rs56069276       0.4945            1 
  19     rs1975030       0.2687            1 
  19     rs3859490       0.2687            1 
  19     rs3929068       0.2687            1 
  19    rs11085219       0.5831            1 
  19   rs143336311       0.7861            1 
  19     rs7245562       0.4183            1 
  19    rs57930737       0.1611            1 
  19     rs4804404       0.4183            1 
  19   rs112187716       0.1034            1 
  19     rs4804405       0.4183            1 
  19     rs1811344       0.4183            1 
  19   rs112630404       0.1023            1 
  19    rs57976980       0.7861            1 
  19    rs79289147       0.7861            1 
  19    rs10412651       0.4183            1 
  19    rs77017252       0.1023            1 
  19    rs73490726       0.1535            1 
  19    rs12610987       0.4183            1 
  19    rs10412485       0.3905            1 
  19   rs112602120       0.7861            1 
  19    rs10413173       0.3935            1 
  19   rs533605833       0.1023            1 
  19     rs3890483       0.6834            1 
  19    rs79674144       0.1023            1 
  19     rs4804409       0.6834            1 
  19    rs58096320      0.09969            1 
  19    rs61699527      0.09969            1 
  19    rs75950527       0.1023            1 
  19   rs143557816       0.7456            1 
  19     rs4804410        0.673            1 
  19    rs10626946       0.2256            1 
  19   rs568067864       0.0131            1 
  19    rs10401485       0.2256            1 
  19   rs148744764       0.0194            1 
  19   rs191692547       0.8755            1 
  19     rs4804411       0.2256            1 
  19    rs59086063       0.4183            1 
  19     rs4804412       0.0194            1 
  19     rs4804413       0.0023            1 
  19     rs7508679       0.2256            1 
  19      rs890859       0.4108            1 
  19     rs4804414       0.0023            1 
  19     rs4804416       0.0023            1 
  19   rs113595185       0.4108            1 
  19   rs140344155       0.0019       0.9999 
  19   rs112281837        0.575            1 
  19     rs7247736       0.4183            1 
  19   rs368263157       0.0347            1 
  19    rs10410204       0.3026            1 
  19     rs7248104       0.3026            1 
  19    rs59132249       0.6083            1 
  19    rs59053029       0.5491            1 
  19    rs10419413       0.1299            1 
  19     rs4804418       0.1148            1 
  19     rs4804420       0.0034            1 
  19   rs113385784       0.0194            1 
  19     rs4804421       0.0043            1 
  19   rs113097427       0.1976            1 
  19     rs4804422      0.06299            1 
  19   rs543571127       0.0362            1 
  19    rs73490743       0.0194            1 
  19    rs73490744       0.0194            1 
  19     rs8103955       0.5412            1 
  19    rs10404551      0.06299            1 
  19    rs11879297       0.5412            1 
  19    rs80175267       0.1976            1 
  19   rs140475272       0.5412            1 
  19    rs10413734       0.6996            1 
  19   rs116336808       0.1023            1 
  19      rs890860       0.2064            1 
  19    rs57177807       0.5059            1 
  19   rs112599434       0.1976            1 
  19   rs143154479       0.6996            1 
  19   rs112965367      0.05519            1 
  19    rs77831871       0.1976            1 
  19   rs557879024       0.0194            1 
  19     rs4804424       0.0034            1 
  19     rs4804425       0.0224            1 
  19     rs4804426       0.0034            1 
  19    rs10416429       0.0034            1 
  19    rs12971628       0.6996            1 
  19    rs12463007       0.0027            1 
  19    rs11085220       0.5412            1 
  19   rs563517780       0.1023            1 
  19     rs3957263       0.3564            1 
  19     rs7255710       0.7151            1 
  19     rs7256657       0.5412            1 
  19   rs139587966       0.1299            1 
  19    rs61588476     0.005499            1 
  19    rs10403764     0.005499            1 
  19     rs1529449       0.0154            1 
  19     rs1808539      0.07359            1 
  19    rs73490752       0.1041            1 
  19      rs890862       0.1148            1 
  19    rs73490755       0.1041            1 
  19    rs73490756       0.1041            1 
  19     rs4804427       0.3882            1 
  19     rs4470256       0.1148            1 
  19     rs7508459       0.1474            1 
  19    rs10420008       0.5627            1 
  19   rs142253269      0.06979            1 
  19     rs4608435      0.05449            1 
  19    rs17175860       0.1286            1 
  19     rs4804428      0.05449            1 
  19     rs4804103      0.05449            1 
  19    rs11404027       0.1095            1 
  19    rs10425868       0.5627            1 
  19    rs55904843       0.1795            1 
  19    rs10221473       0.8772            1 
  19    rs28763275       0.1795            1 
  19     rs4630674       0.9699            1 
  19    rs28786231      0.05449            1 
  19     rs8104283       0.1883            1 
  19   rs111359523       0.1411            1 
  19     rs8108933       0.1552            1 
  19    rs62112783       0.5412            1 
  19     rs6510969       0.9699            1 
  19    rs10416358       0.5627            1 
  19     rs6510970       0.9699            1 
  19    rs57432701       0.5232            1 
  19    rs10422199      0.05449            1 
  19   rs112659531       0.1946            1 
  19   rs111799344       0.1286            1 
  19    rs17254521       0.9699            1 
  19    rs17254556       0.9699            1 
  19    rs73490773       0.1552            1 
  19   rs551492230       0.1453            1 
  19    rs73490774       0.1552            1 
  19    rs10221462       0.9699            1 
  19    rs58664893       0.1552            1 
  19     rs3852876       0.4252            1 
  19    rs67584529       0.2043            1 
  19   rs202093969      0.09249            1 
  19     rs7508692       0.9506            1 
  19    rs28671367       0.1552            1 
  19    rs56312883       0.1286            1 
  19    rs10424085       0.5627            1 
  19    rs28532116       0.1041            1 
  19    rs11085221       0.6359            1 
  19    rs12609789       0.5627            1 
  19    rs10424224       0.2592            1 
  19    rs62112785       0.4227            1 
  19     rs4804433       0.4629            1 
  19    rs75253922       0.1286            1 
  19    rs78256050       0.2344            1 
  19     rs8100562       0.0297            1 
  19     rs7246346       0.2344            1 
  19   rs116523997      0.06124            1 
  19    rs56058728       0.1286            1 
  19    rs55831760       0.1286            1 
  19    rs12608943       0.3335            1 
  19   rs113788679       0.1286            1 
  19    rs56149994       0.3335            1 
  19   rs112132305       0.1286            1 
  19   rs113704574       0.8189            1 
  19   rs141152627       0.1286            1 
  19   rs148601688       0.1286            1 
  19    rs28406461       0.8713            1 
  19    rs28663279       0.8189            1 
  19    rs59011698       0.3335            1 
  19    rs12463278       0.4945            1 
  19    rs73490786       0.8189            1 
  19    rs28376271       0.3335            1 
  19    rs10420901       0.8189            1 
  19     rs1346490       0.2161            1 
  19     rs1366246       0.3335            1 
  19    rs75909646       0.3335            1 
  19    rs73490791       0.8189            1 
  19   rs112638915       0.1552            1 
  19    rs73490794       0.8189            1 
  19    rs73490795       0.1552            1 
  19   rs114168346       0.3299            1 
  19    rs10408844       0.3335            1 
  19     rs8102363       0.2161            1 
  19     rs8102376       0.1286            1 
  19    rs10406487      0.09369            1 
  19     rs8105456       0.1286            1 
  19    rs10409259       0.1552            1 
  19    rs77155258        0.155            1 
  19    rs10407075       0.8189            1 
  19    rs55649559       0.1286            1 
  19     rs8106080       0.3335            1 
  19    rs60283853       0.3335            1 
  19    rs58462449       0.3335            1 
  19     rs2396185       0.3335            1 
  19    rs73920344        0.155            1 
  19     rs2894551       0.8189            1 
  19    rs57737507       0.2212            1 
  19    rs59779158       0.2212            1 
  19    rs57176884       0.8189            1 
  19    rs61394670       0.2968            1 
  19   rs111484336       0.2968            1 
  19   rs531481287       0.5187            1 
  19   rs541901217       0.5187            1 
  19   rs561677070       0.5187            1 
  19   rs527245501       0.5187            1 
  19   rs149722933       0.1904            1 
  19   rs147839062       0.1904            1 
  19   rs549986394       0.6821            1 
  19   rs529130240       0.6821            1 
  19   rs201635668       0.6821            1 
  19   rs565908469       0.3241            1 
  19    rs10404318       0.1552            1 
  19    rs73492809       0.2344            1 
  19     rs8100311       0.3335            1 
  19    rs35231807       0.5496            1 
  19    rs10403033       0.5496            1 
  19   rs113130632       0.5496            1 
  19    rs75847801       0.1286            1 
  19    rs73492813       0.1552            1 
  19   rs552940485       0.7252            1 
  19   rs111279478       0.1286            1 
  19    rs77163996       0.1948            1 
  19    rs10412476       0.1948            1 
  19    rs74487764       0.6778            1 
  19     rs8103092       0.4252            1 
  19     rs2081879       0.8179            1 
  19     rs2396186       0.8315            1 
  19     rs2081881       0.4331            1 
  19     rs2081882       0.9869            1 
  19     rs4328554        0.184            1 
  19     rs4584943        0.463            1 
  19     rs6510973       0.6089            1 
  19   rs150197522       0.5625            1 
  19   rs146476809       0.3062            1 
  19    rs67574373       0.1191            1 
  19   rs115674180       0.6599            1 
  19   rs201037798        0.028            1 
  19   rs142777583       0.3715            1 
  19   rs553672834       0.0397            1 
  19   rs566996968       0.0466            1 
  19   rs112435464       0.2745            1 
  19     rs4804110       0.8852            1 
  19   rs147997544       0.0431            1 
  19    rs11671297        0.127            1 
  19   rs115126239       0.8582            1 
  19   rs112401739       0.3163            1 
  19    rs78569445       0.4052            1 
  19    rs10415205       0.8641            1 
  19    rs10414819       0.8094            1 
  19    rs11668751       0.8094            1 
  19    rs11672443       0.7679            1 
  19     rs8109384       0.8778            1 
  19    rs10402346       0.3797            1 
  19    rs56400430       0.7905            1 
  19    rs10402777       0.9331            1 
  19    rs10422585       0.3029            1 
  19   rs534566042       0.2915            1 
  19    rs10403019       0.3029            1 
  19    rs10408759       0.3029            1 
  19    rs10426819       0.3029            1 
  19    rs10426979       0.8654            1 
  19    rs80054413       0.9093            1 
  19    rs10403619       0.1819            1 
  19    rs79161479       0.3163            1 
  19    rs60984717        0.108            1 
  19     rs4482400       0.1819            1 
  19     rs8102764       0.1819            1 
  19     rs4372802       0.1819            1 
  19   rs115715155       0.7275            1 
  19     rs4538117       0.5581            1 
  19     rs4371268       0.5581            1 
  19     rs8102052       0.8577            1 
  19    rs10416766       0.7703            1 
  19    rs10417205       0.6243            1 
  19     rs4804195       0.6112            1 
  19    rs61649769       0.2264            1 
  19    rs60391531       0.2264            1 
  19   rs372585923       0.9841            1 
  19    rs36047283       0.8549            1 
  19    rs10424782       0.1194            1 
  19    rs67301489       0.7076            1 
  19    rs73492827       0.7624            1 
  19    rs71177188       0.7624            1 
  19   rs112800456       0.8157            1 
  19   rs536941245       0.2361            1 
  19    rs12608774       0.4998            1 
  19    rs12978472       0.9259            1 
  19    esv3643580       0.9259            1 
  19    rs11671314       0.4256            1 
  19   rs139105584        0.688            1 
  19    rs10427021       0.6048            1 
  19     rs8109308       0.5568            1 
  19   rs201865397       0.8356            1 
  19     rs7249200        0.311            1 
  19    rs59669940       0.8404            1 
  19     rs4804748       0.7127            1 
  19    rs79386654        0.221            1 
  19    rs10628444       0.3449            1 
  19   rs140071605       0.5785            1 
  19      rs919275       0.3038            1 
  19   rs148973704       0.5785            1 
  19   rs146930541       0.5785            1 
  19    rs73003963       0.7127            1 
  19   rs181395160       0.6631            1 
  19   rs113898763       0.7127            1 
  19     rs7258382       0.8207            1 
  19    rs12985940       0.8304            1 
  19    rs73003966       0.7127            1 
  19    rs56031102       0.2184            1 
  19    rs35571068        0.448            1 
  19    rs66496113       0.3325            1 
  19     rs6510974       0.5907            1 
  19    rs77030109        0.595            1 
  19   rs367805026       0.8062            1 
  19    rs67731056       0.2822            1 
  19    rs75229573       0.1726            1 
  19      rs934099       0.8375            1 
  19   rs141013998       0.8577            1 
  19    rs73492838       0.2676            1 
  19     rs4804219       0.8238            1 
  19     rs7255731       0.4267            1 
  19     rs7260417       0.1863            1 
  19    rs12982677       0.8628            1 
  19     rs6510975       0.2881            1 
  19     rs6510976       0.2881            1 
  19    rs75197460       0.7292            1 
  19     rs7248939     0.006199            1 
  19   rs115547488       0.3604            1 
  19   rs112501568       0.6056            1 
  19    rs62109585       0.8871            1 
  19   rs115328098       0.5129            1 
  19     rs7254487       0.4645            1 
  19    rs67427762       0.5413            1 
  19    rs34380919      0.09249            1 
  19    rs12977534       0.9918            1 
  19   rs183504176       0.5129            1 
  19     rs7254769       0.8655            1 
  19    rs78224067       0.8296            1 
  19    rs10420869       0.6275            1 
  19    rs34734821      0.09249            1 
  19    rs57295319       0.5413            1 
  19     rs8109131        0.741            1 
  19     rs6510977       0.8273            1 
  19     rs8113290       0.9108            1 
  19     rs7409488       0.9057            1 
  19    rs62109586       0.7493            1 
  19    rs10408111       0.5415            1 
  19    rs79485287       0.9173            1 
  19    rs75094348       0.7602            1 
  19    rs10411676        0.881            1 
  19    rs56266319       0.9057            1 
  19    rs11673358       0.3072            1 
  19   rs149936272       0.9254            1 
  19    rs67054370       0.6174            1 
  19    rs66676032       0.6174            1 
  19    rs72988615       0.5263            1 
  19     rs7507622       0.4753            1 
  19    rs12984529       0.3161            1 
  19   rs150247709       0.9254            1 
  19   rs115557167       0.9254            1 
  19    rs55935107       0.8275            1 
  19     rs4804455        0.479            1 
  19   rs139830448       0.9254            1 
  19     rs7254921       0.4529            1 
  19   rs144479495       0.8972            1 
  19   rs148429370      0.02575            1 
  19    rs75798583       0.3604            1 
  19     rs6510978        0.479            1 
  19   rs111377853       0.1593            1 
  19   rs147854906        0.719            1 
  19    rs11882992       0.9936            1 
  19    rs10423156        0.479            1 
  19    rs10409516        0.859            1 
  19    rs11085224        0.537            1 
  19    rs10404166       0.2531            1 
  19    rs12462446       0.4753            1 
  19    rs10408733       0.1606            1 
  19     rs8106735       0.7384            1 
  19     rs8103744       0.9099            1 
  19     rs7507979       0.4492            1 
  19    rs10416131       0.4979            1 
  19     rs4804457        0.539            1 
  19     rs7254060       0.3103            1 
  19    rs12976239       0.3699            1 
  19    rs10417000       0.4979            1 
  19    rs57910242       0.9634            1 
  19   rs113957958       0.7505            1 
  19    rs61025915       0.6539            1 
  19    rs11673642       0.7384            1 
  19     rs4804112       0.9134            1 
  19    rs78114750       0.9634            1 
  19     rs4804113       0.9134            1 
  19     rs6510979       0.3245            1 
  19    rs73492876       0.9685            1 
  19    rs12981659       0.4753            1 
  19     rs2860184       0.5263            1 
  19     rs8111943       0.9634            1 
  19    rs76659844       0.3804            1 
  19    rs10410130       0.6978            1 
  19     rs8102954       0.5263            1 
  19    rs10402062       0.2492            1 
  19    rs10410272       0.6978            1 
  19    rs74446840       0.8538            1 
  19   rs138144774       0.6447            1 
  19    rs10411100       0.7569            1 
  19   rs116363554       0.3147            1 
  19    rs74975927       0.8373            1 
  19    rs76033454       0.6174            1 
  19    rs76036948       0.8373            1 
  19     rs8113253       0.7569            1 
  19     rs8100501       0.5994            1 
  19     rs8100553       0.7569            1 
  19     rs8100653       0.8658            1 
  19    rs58742460       0.5285            1 
  19    rs61628504       0.5285            1 
  19    rs58789187       0.5285            1 
  19    rs73492886       0.5285            1 
  19    rs10417142       0.5994            1 
  19     rs8111710       0.6562            1 
  19     rs8101064       0.9069            1 
  19   rs183525843       0.2031            1 
  19     rs2860189        0.566            1 
  19     rs1864009       0.4992            1 
  19   rs577445894        0.764            1 
  19   rs542022624        0.764            1 
  19    rs10416100       0.4385            1 
  19   rs116556268       0.2031            1 
  19   rs115408920       0.2031            1 
  19    rs12981042       0.4992            1 
  19    rs62109606       0.1193            1 
  19    rs12463045       0.4992            1 
  19    rs12462548       0.7857            1 
  19    rs57974590       0.6343            1 
  19    rs79770401       0.6105            1 
  19    rs56718386       0.5916            1 
  19    rs11880337       0.4992            1 
  19    rs11880210       0.8385            1 
  19   rs145135755       0.4385            1 
  19     rs4640294       0.7857            1 
  19     rs7507911       0.5886            1 
  19     rs7249872       0.9725            1 
  19     rs7250537       0.5886            1 
  19    rs73494806        0.764            1 
  19   rs200193129       0.2031            1 
  19    rs62109608       0.4735            1 
  19    rs10419580       0.4385            1 
  19    rs10414260       0.6579            1 
  19   rs186200941      0.02575            1 
  19   rs145016111      0.02575            1 
  19    rs10414152       0.7762            1 
  19    rs10418342       0.7319            1 
  19    rs12611381      0.08719            1 
  19    rs75944419       0.3874            1 
  19    rs35693540       0.7338            1 
  19    rs12978732       0.4763            1 
  19     rs7258126       0.2182            1 
  19    rs10408273        0.874            1 
  19   rs587744273       0.2786            1 
  19    rs77768881       0.8902            1 
  19   rs587763638       0.7847            1 
  19   rs587611770       0.9599            1 
  19    rs62109610       0.8343            1 
  19   rs143167378       0.8061            1 
  19    rs28410986       0.8343            1 
  19   rs150405158       0.0245            1 
  19   rs138385379       0.1864            1 
  19     rs7254640       0.8343            1 
  19     rs1722212       0.1513            1 
  19   rs587679479       0.0115            1 
  19   rs587691262       0.2581            1 
  19   rs587602383       0.1415            1 
  19    rs55651605      0.06269            1 
  19    rs34750539       0.2845            1 
  19   rs587610339       0.2806            1 
  19   rs587750428      0.07799            1 
  19   rs144236599       0.4082            1 
  19   rs146197209       0.2339            1 
  19   rs587597730       0.2581            1 
  19    rs34377020       0.1111            1 
  19   rs587611978       0.1416            1 
  19   rs587671288       0.1416            1 
  19   rs587683948       0.1622            1 
  19   rs373049825       0.5214            1 
  19   rs587774965      0.09219            1 
  19   rs587773013       0.1058            1 
  19   rs375049008       0.3127            1 
  19   rs587628486       0.6309            1 
  19      rs848680       0.8355            1 
  19      rs848679        0.439            1 
  19    rs62109622       0.3934            1 
  19    rs34547251       0.3934            1 
  19   rs587716722       0.3934            1 
  19   rs368474972        0.838            1 
  19   rs587766474       0.3482            1 
  19   rs587597393       0.1683            1 
  19   rs587710049       0.1939            1 
  19   rs147674024       0.3986            1 
  19   rs587697438       0.5827            1 
  19   rs587629300       0.8012            1 
  19   rs200217321       0.7792            1 
  19    rs35936082       0.6131            1 
  19   rs587667009       0.3491            1 
  19    rs62109631       0.8922            1 
  19    rs79994516       0.2095            1 
  19    rs28415875       0.2095            1 
  19     rs2690904       0.1816            1 
  19    rs10221492       0.1202            1 
  19   rs146178218       0.2271            1 
  19    rs62109632       0.0135            1 
  19    rs55950295       0.0135            1 
  19   rs587670968       0.7789            1 
  19    rs34501900       0.0462            1 
  19    rs34342514       0.0462            1 
  19   rs587770830       0.8222            1 
  19   rs145313412       0.3101            1 
  19   rs587607430       0.9505            1 
  19    rs62109636       0.7108            1 
  19   rs587745253       0.9505            1 
  19   rs587628982       0.9694            1 
  19      rs848660       0.9957            1 
  19   rs587710726       0.4484            1 
  19      rs848656       0.4484            1 
  19   rs115674067       0.7799            1 
  19     rs1968079       0.8553            1 
  19   rs587641937       0.9441            1 
  19   rs181118442       0.5604            1 
  19   rs144538377       0.2706            1 
  19   rs372419351       0.2706            1 
  19   rs145255863       0.2706            1 
  19   rs111067250       0.8581            1 
  19   rs558894778       0.2213            1 
  19   rs151110263       0.3405            1 
  19   rs141109022       0.8089            1 
  19   rs140490702       0.7535            1 
  19   rs113291602       0.8532            1 
  19    rs28520325       0.8936            1 
  19   rs112265491       0.1923            1 
  19    rs61119765       0.8089            1 
  19    rs57284656       0.8089            1 
  19    rs75364701       0.6965            1 
  19    rs56845209       0.8089            1 
  19    rs80111555       0.2597            1 
  19    rs72620538       0.8934            1 
  19   rs149815396       0.2597            1 
  19   rs112497760       0.1949            1 
  19   rs144625604       0.2597            1 
  19   rs116336877       0.2597            1 
  19   rs115722482       0.2597            1 
  19    rs79568469       0.2597            1 
  19   rs190712283       0.1724            1 
  19    rs79103953       0.9157            1 
  19   rs114050531       0.2597            1 
  19   rs114689716       0.2597            1 
  19   rs115170252       0.2597            1 
  19   rs555352221       0.2597            1 
  19   rs377295806       0.2597            1 
  19   rs115888383       0.2597            1 
  19    rs77684805       0.8736            1 
  19   rs114963064       0.2597            1 
  19    rs74975775       0.2597            1 
  19   rs114391346       0.2597            1 
  19   rs115432047       0.2597            1 
  19     rs7249440       0.4055            1 
  19   rs114416954       0.2597            1 
  19    rs73494831       0.7412            1 
  19   rs143794862       0.2597            1 
  19   rs146855868       0.2597            1 
  19   rs117135061       0.7876            1 
  19   rs145418088       0.2597            1 
  19   rs148811049       0.2597            1 
  19    rs10408972       0.1923            1 
  19    rs76803711       0.2597            1 
  19    rs73494833       0.7412            1 
  19    rs67974150       0.4055            1 
  19    rs73494835       0.7412            1 
  19    rs73494837       0.1229            1 
  19    rs67583592      0.09229            1 
  19   rs144258276        0.514            1 
  19    rs76555259       0.7387            1 
  19     rs8103554       0.1003            1 
  19   rs546119148       0.6195            1 
  19   rs562817097       0.6195            1 
  19     rs7251257        0.514            1 
  19    rs75195041       0.8248            1 
  19    rs60476970       0.9987            1 
  19     rs8099977        0.514            1 
  19   rs111260186       0.2176            1 
  19    rs59424809       0.2176            1 
  19     rs4804517       0.8689            1 
  19    rs80252422       0.9875            1 
  19   rs527814836       0.1028            1 
  19   rs113134952       0.5368            1 
  19   rs113617858       0.5368            1 
  19    rs59894396       0.5368            1 
  19   rs114905247       0.9695            1 
  19   rs115587758       0.9695            1 
  19    rs78717162       0.1022            1 
  19   rs201172388       0.8799            1 
  19   rs147962762       0.6276            1 
  19   rs114417700       0.6276            1 
  19    rs10402979       0.4684            1 
  19    rs10403177       0.4684            1 
  19   rs113565694       0.3468            1 
  19    rs10425133       0.3073            1 
  19    rs10409131       0.3073            1 
  19   rs111664273       0.1548            1 
  19    rs59101469       0.5701            1 
  19    rs78291615       0.9051            1 
  19   rs113782035       0.4858            1 
  19    rs73923352       0.9629            1 
  19    rs73923353       0.9629            1 
  19   rs112977814       0.1369            1 
  19    rs74939578       0.9051            1 
  19   rs138033475       0.9629            1 
  19     rs7248023       0.1946            1 
  19    rs59852285       0.8024            1 
  19    rs56251393       0.6057            1 
  19    rs55984958       0.2756            1 
  19    rs57114817       0.1369            1 
  19    rs56750082       0.1369            1 
  19    rs73923354       0.6363            1 
  19    rs28737184       0.1946            1 
  19     rs6603095       0.6057            1 
  19    rs10420021       0.2235            1 
  19     rs8110430       0.1946            1 
  19    rs12327892       0.1177            1 
  19    rs12327893        0.354            1 
  19   rs140165998       0.1946            1 
  19   rs145697859       0.1946            1 
  19    rs77852144       0.1946            1 
  19    rs73494862       0.1442            1 
  19    rs73923357       0.6363            1 
  19    rs13344291       0.2326            1 
  19     rs1965714     0.005099            1 
  19    rs77804463       0.6552            1 
  19    rs78529044       0.8564            1 
  19    rs73923358       0.6363            1 
  19    rs74255762       0.9051            1 
  19     rs7250621       0.1981            1 
  19     rs6603096       0.9639            1 
  19   rs143227343       0.6924            1 
  19   rs151256639       0.6363            1 
  19     rs8102598     0.005099            1 
  19   rs147054300       0.8415            1 
  19   rs143949065       0.8058            1 
  19   rs201559686     0.005099            1 
  19    rs76617145       0.6363            1 
  19     rs9749250       0.3057            1 
  19   rs200284573       0.6363            1 
  19     rs7507355       0.9347            1 
  19    rs79338689       0.6363            1 
  19    rs75450991       0.8058            1 
  19    rs78850031       0.7398            1 
  19     rs4804531       0.4074            1 
  19   rs111898075       0.9123            1 
  19   rs193213816       0.7398            1 
  19   rs587602037       0.6266            1 
  19   rs112955095       0.7398            1 
  19   rs142616563       0.6363            1 
  19   rs150570516       0.7398            1 
  19   rs139614499       0.6363            1 
  19   rs117755042       0.7398            1 
  19    rs77356994       0.9123            1 
  19   rs149735868       0.1597            1 
  19   rs113222390       0.1613            1 
  19   rs141492046       0.1597            1 
  19    rs11880856       0.9123            1 
  19    rs59471511       0.6363            1 
  19    rs56989030       0.6363            1 
  19   rs587629242       0.3851            1 
  19    rs74426024       0.5322            1 
  19    rs78936333       0.7398            1 
  19    rs78263735       0.6363            1 
  19    rs74652037       0.7398            1 
  19   rs564280059       0.6363            1 
  19    rs28561537     0.005099            1 
  19    rs77780666       0.9123            1 
  19   rs149493332       0.8496            1 
  19    rs11879985       0.9639            1 
  19    rs58130577       0.8827            1 
  19    rs77845200       0.7398            1 
  19    rs10426616       0.1613            1 
  19   rs148785802       0.1613            1 
  19   rs145348136       0.1613            1 
  19    rs56873301       0.6363            1 
  19    rs60303381       0.6363            1 
  19    rs11878965       0.7398            1 
  19    rs10407235       0.8827            1 
  19    rs10408193       0.8827            1 
  19    rs74352882       0.8058            1 
  19    rs78556472       0.9051            1 
  19    rs11260002       0.9639            1 
  19    rs11260003       0.9639            1 
  19   rs551907810       0.6363            1 
  19    rs72488503       0.7398            1 
  19   rs144388403      0.05539            1 
  19   rs116414050       0.8415            1 
  19    rs10796331       0.9639            1 
  19    rs10421809       0.7398            1 
  19     rs6603107       0.7398            1 
  19     rs6603108       0.7398            1 
  19   rs201443071       0.5322            1 
  19   rs536657597       0.5322            1 
  19   rs148705082       0.0418            1 
  19   rs114034910       0.1387            1 
  19    rs73923361       0.1387            1 
  19     rs6603109       0.8952            1 
  19    rs12974556       0.8058            1 
  19     rs7255183       0.2353            1 
  19     rs7252678       0.8058            1 
  19    rs73923362       0.6363            1 
  19    rs74830687        0.362            1 
  19   rs111243690       0.1565            1 
  19    rs72486370       0.1597            1 
  19   rs148562783       0.6363            1 
  19    rs28489666       0.1052            1 
  19   rs114590444     0.005099            1 
  19   rs115980588     0.005099            1 
  19    rs28370465       0.1613            1 
  19   rs141219004       0.5752            1 
  19    rs66953087       0.8454            1 
  19   rs556316527       0.1396            1 
  19   rs140525807       0.2989            1 
  19   rs368253985       0.2693            1 
  19   rs572351656       0.1219            1 
  19   rs540946040       0.1174            1 
  19   rs557963109       0.1692            1 
  19   rs552261694       0.6724            1 
  19    rs75409659       0.1396            1 
  19   rs373185145       0.1597            1 
  19   rs375333164       0.7322            1 
  19   rs113855346     0.005099            1 
  19    rs11260007       0.9639            1 
  19    rs72990744       0.5366            1 
  19    rs73923365       0.6363            1 
  19    rs79794208       0.9051            1 
  19     rs6603110        0.362            1 
  19    rs28419353       0.8454            1 
  19   rs140908881       0.6784            1 
  19    rs11260008        0.362            1 
  19   rs369615195      0.05999            1 
  19    rs11260009       0.1477            1 
  19   rs112306415       0.1924            1 
  19    rs11260010       0.7343            1 
  19    rs10906988       0.7343            1 
  19     rs8110775       0.9773            1 
  19     rs8110797       0.1613            1 
  19     rs7508422       0.4074            1 
  19     rs8108129       0.8454            1 
  19    rs73923371       0.8306            1 
  19    rs73494901     0.005099            1 
  19    rs12460156       0.4074            1 
  19    rs10405669       0.6844            1 
  19    rs10418373       0.6844            1 
  19    rs12462611       0.4074            1 
  19    rs10406815       0.1613            1 
  19    rs10419264       0.6844            1 
  19    rs10412464       0.6844            1 
  19    rs10417041       0.1613            1 
  19    rs10412663       0.6844            1 
  19    rs10425481       0.6844            1 
  19   rs112324379       0.6844            1 
  19   rs113431592     0.005099            1 
  19   rs113823023       0.6844            1 
  19   rs111788980       0.6844            1 
  19   rs111868831       0.6844            1 
  19   rs113671857       0.6844            1 
  19   rs138743577       0.5466            1 
  19   rs544562726       0.9812            1 
  19    rs28448498       0.4074            1 
  19     rs8103593       0.8357            1 
  19    rs10536413       0.4006            1 
  19     rs9748964       0.9795            1 
  19    rs57845540       0.4624            1 
  19   rs202054891       0.1459            1 
  19    rs61051007       0.4624            1 
  19   rs141979726       0.8415            1 
  19     rs8110005       0.7278            1 
  19    rs75476118       0.3606            1 
  19   rs115972457       0.6363            1 
  19   rs150360222       0.5697            1 
  19   rs144971104       0.5697            1 
  19    rs28895917       0.9573            1 
  19    rs79632459       0.9422            1 
  19     rs8102486       0.9573            1 
  19     rs8113806       0.9573            1 
  19     rs8111637       0.9573            1 
  19     rs8099932       0.5418            1 
  19    rs80346630       0.6448            1 
  19     rs6603116       0.9573            1 
  19    rs73499031       0.0165            1 
  19     rs7246340       0.7994            1 
  19     rs7260248       0.9573            1 
  19     rs6603118       0.9573            1 
  19    rs76868501       0.4624            1 
  19     rs8110699       0.9573            1 
  19     rs8101072       0.9573            1 
  19     rs8110807       0.9573            1 
  19     rs8108566       0.9573            1 
  19   rs111787029       0.0165            1 
  19   rs554928736       0.4694            1 
  19    rs10410488       0.9573            1 
  19    rs10420212       0.9573            1 
  19    rs10420226       0.9573            1 
  19    rs79652720       0.3535            1 
  19    rs10420383       0.9573            1 
  19     rs7507709       0.9573            1 
  19   rs116353179       0.3535            1 
  19    rs79555217       0.5418            1 
  19   rs199510773       0.6909            1 
  19    rs61452993       0.6909            1 
  19     rs7247923       0.6909            1 
  19     rs7253648       0.0165            1 
  19   rs140441880       0.1459            1 
  19    rs10419148       0.9573            1 
  19     rs9807848       0.1459            1 
  19    rs10408952       0.9955            1 
  19   rs139218814       0.4438            1 
  19    rs59225358       0.9573            1 
  19     rs9329370       0.9573            1 
  19     rs9329371       0.6414            1 
  19     rs9329372       0.9573            1 
  19     rs9329373       0.9573            1 
  19    rs59039881       0.4624            1 
  19    rs10404592       0.9573            1 
  19   rs116266850        0.362            1 
  19     rs7508557       0.6802            1 
  19    rs74662412       0.9093            1 
  19   rs188686809       0.2321            1 
  19   rs181115994       0.2321            1 
  19   rs184645206       0.2321            1 
  19    rs80190568       0.4404            1 
  19    rs61430220       0.2886            1 
  19     rs9749418       0.6727            1 
  19    rs76116955       0.1459            1 
  19    rs78541251       0.1459            1 
  19     rs1025281       0.9538            1 
  19     rs1015956      0.05669            1 
  19    rs79305500       0.1459            1 
  19    rs72992618      0.06409            1 
  19    rs74255771       0.9538            1 
  19   rs113965282      0.06409            1 
  19   rs138703213        0.129            1 
  19     rs7255594       0.1927            1 
  19   rs148208689       0.0305            1 
  19   rs149439896       0.0305            1 
  19    rs56022401       0.0305            1 
  19     rs7252761       0.0366            1 
  19   rs369267815      0.07009            1 
  19    rs56296218       0.0305            1 
  19    rs56037171       0.0305            1 
  19    rs56230911       0.0305            1 
  19   rs116664360        0.129            1 
  19   rs114141263        0.362            1 
  19     rs8113073      0.07009            1 
  19   rs115936275      0.05429            1 
  19     rs8108266      0.09099            1 
  19   rs548305968       0.6271            1 
  19    rs10407852       0.2321            1 
  19    rs72992629       0.0366            1 
  19   rs114890151        0.362            1 
  19     rs7250313       0.2295            1 
  19    rs76190228       0.3606            1 
  19    rs10423520       0.1849            1 
  19    rs11326216       0.5078            1 
  19   rs139155799       0.1459            1 
  19   rs149950725        0.362            1 
  19    rs59500281       0.1126            1 
  19   rs113495227       0.0165            1 
  19   rs113406333       0.0165            1 
  19   rs113884244       0.1018            1 
  19   rs184686978       0.8415            1 
  19   rs112294362       0.0165            1 
  19   rs374698954      0.08119            1 
  19   rs112802720       0.7745            1 
  19    rs10422357      0.07649            1 
  19    rs10401596      0.07649            1 
  19   rs138949567       0.7685            1 
  19   rs533011251       0.9077            1 
  19    rs74976149       0.9104            1 
  19     rs8109284       0.1126            1 
  19   rs142622643       0.9104            1 
  19    rs73923385       0.6363            1 
  19    rs77026020        0.362            1 
  19     rs6603127       0.1126            1 
  19    rs73923386       0.3926            1 
  19    rs73923387       0.2509            1 
  19     rs8100029       0.5087            1 
  19    rs79680996       0.4012            1 
  19   rs369171603       0.7609            1 
  19     rs8113478       0.1522            1 
  19   rs116640223       0.4012            1 
  19     rs8111248       0.5087            1 
  19     rs8111379       0.3926            1 
  19    rs76910551       0.3926            1 
  19   rs556942765       0.8353            1 
  19   rs572068294       0.5261            1 
  19      rs918617       0.5087            1 
  19    rs60482731       0.5087            1 
  19    rs73923388       0.2509            1 
  19    rs75794326        0.362            1 
  19    rs17159415       0.5087            1 
  19   rs144248445       0.8415            1 
  19    rs60652111       0.9067            1 
  19   rs112938203      0.08039            1 
  19   rs560323120       0.2076            1 
  19   rs200037988       0.4503            1 
  19   rs201127521       0.4473            1 
  19    rs77690639       0.7377            1 
  19    rs75679021       0.8415            1 
  19    rs10424521      0.09679            1 
  19    rs59454828       0.5087            1 
  19   rs149038431       0.7377            1 
  19     rs7260026       0.3572            1 
  19   rs200976491       0.3269            1 
  19    rs55646376        0.185            1 
  19    rs17159418       0.5766            1 
  19    rs80269300       0.4215            1 
  19    rs10411889         0.15            1 
  19   rs144829424       0.4215            1 
  19   rs528260537       0.4676            1 
  19    rs12976743       0.7975            1 
  19    rs35371365       0.7721            1 
  19     rs3865461      0.08939            1 
  19    rs77239504       0.3269            1 
  19    rs10403781       0.1168            1 
  19    rs79002183       0.7377            1 
  19   rs114378028       0.3269            1 
  19    rs58104113       0.4215            1 
  19     rs1820688       0.2151            1 
  19     rs1820687       0.2509            1 
  19    rs12327709       0.5766            1 
  19     rs2432107       0.7507            1 
  19   rs115418329        0.362            1 
  19     rs9917006       0.1168            1 
  19   rs113912031       0.7377            1 
  19    rs60347693       0.3036            1 
  19   rs112634049       0.3269            1 
  19   rs146311693       0.7377            1 
  19   rs528314433       0.3043            1 
  19   rs189422266       0.2035            1 
  19   rs113459316       0.2294            1 
  19    rs76046311       0.3036            1 
  19     rs2432106       0.9227            1 
  19    rs74694619       0.3036            1 
  19    rs58782365       0.5302            1 
  19    rs11878698       0.8688            1 
  19   rs181852216       0.8688            1 
  19    rs11260042       0.4786            1 
  19    rs11882769       0.3014            1 
  19    rs77782056       0.2566            1 
  19    rs80350027       0.3269            1 
  19   rs561569592       0.2294            1 
  19     rs8109789       0.4129            1 
  19    rs75006447       0.7278            1 
  19     rs2434445       0.7774            1 
  19    rs11882682       0.6381            1 
  19    rs11879232      0.07459            1 
  19     rs2432104       0.1784            1 
  19    rs73923395       0.3581            1 
  19     rs2432103       0.9025            1 
  19    rs74576593       0.1784            1 
  19    rs77545091       0.3269            1 
  19   rs570927397       0.1262            1 
  19   rs144367040       0.3581            1 
  19     rs2432100       0.7774            1 
  19    rs10411822       0.1784            1 
  19    rs79679757       0.3581            1 
  19   rs112607444       0.7774            1 
  19    rs78447335       0.3731            1 
  19    rs10417593       0.1784            1 
  19    rs80192003       0.2617            1 
  19    rs75387087       0.3269            1 
  19    rs80294778        0.362            1 
  19   rs112543183       0.3269            1 
  19     rs1814339       0.7774            1 
  19     rs8102913       0.3581            1 
  19   rs546640629       0.2191            1 
  19    rs56393464       0.1784            1 
  19    rs76035563       0.6381            1 
  19   rs186636770        0.362            1 
  19   rs141153905       0.3269            1 
  19    rs10422562       0.7774            1 
  19     rs7246111       0.6607            1 
  19   rs552446345       0.1784            1 
  19     rs4804589      0.05929            1 
  19     rs4804590       0.9657            1 
  19   rs112769926       0.1535            1 
  19   rs145634178       0.4919            1 
  19   rs115742801       0.3731            1 
  19   rs113221301       0.2294            1 
  19    rs76952778       0.7609            1 
  19    rs56278940       0.3374            1 
  19    rs55893809       0.9351            1 
  19     rs6603142       0.5738            1 
  19     rs6603143       0.1991            1 
  19    rs55941160       0.4053            1 
  19   rs577436764       0.4871            1 
  19     rs2161569       0.6606            1 
  19   rs558873616       0.4297            1 
  19   rs149244772       0.6677            1 
  19     rs2113009       0.1991            1 
  19     rs3943931       0.5738            1 
  19    rs10426798       0.3485            1 
  19    rs11880237       0.6038            1 
  19    rs11878457       0.2553            1 
  19    rs11882466       0.6038            1 
  19    rs11880879       0.7838            1 
  19   rs575536466        0.672            1 
  19    rs11880904        0.773            1 
  19    rs73921403       0.9232            1 
  19    rs76421907       0.1448            1 
  19    rs11260059       0.3655            1 
  19    rs11260060       0.3655            1 
  19    rs11260061       0.3655            1 
  19    rs12974783       0.3655            1 
  19    rs35949554        0.601            1 
  19    rs12975041       0.3655            1 
  19     rs7255362       0.2553            1 
  19   rs111737927       0.1938            1 
  19    rs35946061       0.3655            1 
  19    rs11879917       0.3655            1 
  19    rs34271378       0.3655            1 
  19    rs35736055       0.3365            1 
  19    rs12982801      0.05929            1 
  19    rs10420208       0.7351            1 
  19    rs12977838       0.2606            1 
  19    rs12981119       0.2606            1 
  19    rs10409747       0.1938            1 
  19   rs144662598       0.1448            1 
  19    rs12462145       0.2606            1 
  19    rs12461137       0.0445            1 
  19    rs12985781       0.2606            1 
  19    rs71179107       0.0445            1 
  19   rs116577069       0.3604            1 
  19    rs12459354       0.0445            1 
  19    rs12462237       0.2606            1 
  19    rs12972008       0.2606            1 
  19    rs34730673       0.2606            1 
  19    rs77548987       0.1448            1 
  19    rs11881520       0.2606            1 
  19    rs10412425       0.1938            1 
  19    rs11879276       0.2606            1 
  19    rs11879296       0.2606            1 
  19    rs72121393      0.05929            1 
  19   rs138008503       0.3604            1 
  19    rs12979585       0.2606            1 
  19    rs12986081       0.4882            1 
  19    rs12971646       0.3854            1 
  19    rs12983155        0.313            1 
  19     rs4804593       0.3854            1 
  19    rs12977471         0.65            1 
  19    rs10415397       0.9334            1 
  19     rs8103234       0.9334            1 
  19     rs4804166       0.3854            1 
  19     rs4804596       0.3854            1 
  19     rs8107952       0.9497            1 
  19     rs6603155       0.2176            1 
  19    rs34427454       0.5827            1 
  19   rs115146837        0.291            1 
  19    rs12463021       0.3854            1 
  19    rs12461223       0.3854            1 
  19    rs12459677       0.3854            1 
  19    rs12980976       0.3854            1 
  19    rs59137394       0.3854            1 
  19    rs11260064       0.3854            1 
  19   rs113691232       0.9334            1 
  19   rs112606146       0.9334            1 
  19   rs113893314     0.005099            1 
  19    rs12610271       0.2176            1 
  19    rs73921404       0.2621            1 
  19    rs10404835       0.2621            1 
  19    rs10409371       0.2621            1 
  19    rs10404890       0.2621            1 
  19    rs10420664       0.2621            1 
  19    rs10421125       0.2621            1 
  19    rs10421569       0.5282            1 
  19    rs10416317       0.2621            1 
  19   rs560714949       0.8245            1 
  19   rs144281850       0.2621            1 
  19   rs112166913       0.4794            1 
  19   rs113674524       0.4151            1 
  19   rs567942908       0.5718            1 
  19    rs12975715       0.0445            1 
  19   rs116672017        0.528            1 
  19   rs113307310        0.528            1 
  19   rs142950254        0.782            1 
  19   rs574883532       0.8957            1 
  19   rs184535178       0.4633            1 
  19   rs149891540       0.4456            1 
  19     rs9329378       0.2621            1 
  19     rs9329379       0.2621            1 
  19    rs79860019       0.1448            1 
  19    rs12981383       0.0466            1 
  19     rs9329380       0.5467            1 
  19     rs9329381       0.2621            1 
  19     rs9329382       0.3359            1 
  19     rs9329383       0.1394            1 
  19   rs146386067       0.2621            1 
  19   rs547002980        0.819            1 
  19   rs564091527        0.819            1 
  19   rs533102777       0.3485            1 
  19   rs550045911       0.3485            1 
  19   rs569790985       0.3485            1 
  19    rs34634484       0.2621            1 
  19    rs35441825       0.2621            1 
  19   rs115580374       0.5752            1 
  19    rs73921413       0.2621            1 
  19      rs746891       0.6219            1 
  19   rs116446508       0.3242            1 
  19      rs746892       0.6219            1 
  19    rs77180548       0.5715            1 
  19   rs115748054       0.5715            1 
  19   rs146333459       0.5715            1 
  19    rs79004148       0.3242            1 
  19    rs12983477      0.07659            1 
  19    rs12978425      0.07659            1 
  19     rs7343141      0.07659            1 
  19   rs147553763       0.4456            1 
  19     rs7343142       0.1269            1 
  19   rs115423715       0.4456            1 
  19   rs116120626       0.1866            1 
  19    rs76528607       0.1448            1 
  19    rs11260068       0.1356            1 
  19     rs4804600       0.1883            1 
  19     rs4804601       0.1883            1 
  19     rs4804602       0.1883            1 
  19     rs4804603       0.1883            1 
  19    rs11260069       0.1883            1 
  19    rs11260070       0.1883            1 
  19   rs149102782       0.9497            1 
  19    rs11260072       0.1883            1 
  19    rs11260073       0.1883            1 
  19    rs12462193       0.1883            1 
  19    rs12460732       0.6826            1 
  19    rs11260075       0.1883            1 
  19    rs11260076       0.1883            1 
  19    rs11260077       0.2339            1 
  19    rs72994557       0.2607            1 
  19   rs111383645       0.1883            1 
  19    rs34145699       0.2339            1 
  19    rs55948703       0.7831            1 
  19     rs7249195       0.1883            1 
  19     rs7249339       0.1883            1 
  19    rs11673513       0.1883            1 
  19    rs78326104       0.1448            1 
  19    rs11669931       0.2339            1 
  19    rs12985939       0.2339            1 
  19    rs12974560       0.1629            1 
  19     rs8107535       0.1883            1 
  19     rs4453621       0.1822            1 
  19     rs8112164       0.1883            1 
  19   rs116122371       0.0283            1 
  19     rs8111332       0.1883            1 
  19     rs8108993       0.1883            1 
  19     rs8100171       0.1883            1 
  19    rs35086839       0.7912            1 
  19    rs12459740       0.2339            1 
  19    rs12461568       0.1883            1 
  19     rs7248093       0.1883            1 
  19    rs12980030       0.6826            1 
  19    rs12460296       0.1883            1 
  19    rs66522268       0.1883            1 
  19   rs140438472       0.9263            1 
  19    rs12463247       0.1883            1 
  19    rs12462162       0.1883            1 
  19    rs11668246       0.1526            1 
  19     rs7247996       0.1883            1 
  19    rs10402721       0.1259            1 
  19   rs144721076       0.9497            1 
  19    rs12977793       0.3308            1 
  19    rs12983052       0.1883            1 
  19    rs34933605       0.3308            1 
  19    rs62111745       0.2339            1 
  19    rs12977850       0.6826            1 
  19    rs12611049       0.6826            1 
  19    rs75521797       0.9497            1 
  19    rs77781134       0.7312            1 
  19    rs73502886     0.005099            1 
  19   rs142402795       0.3308            1 
  19    rs36018013       0.6826            1 
  19    rs12460015       0.6826            1 
  19     rs7255892       0.7312            1 
  19   rs115601637       0.5752            1 
  19    rs11670452       0.5283            1 
  19    rs11667743      0.07659            1 
  19     rs6603164       0.6826            1 
  19    rs10582344       0.9497            1 
  19     rs7259729       0.5283            1 
  19     rs6603165       0.7312            1 
  19     rs7249390       0.6086            1 
  19    rs11301630       0.4464            1 
  19     rs7249530       0.7312            1 
  19     rs8103846       0.5283            1 
  19   rs116255807       0.2553            1 
  19   rs115498952       0.9497            1 
  19    rs11666999       0.5283            1 
  19    rs79971134       0.6761            1 
  19    rs79236665       0.1448            1 
  19     rs4804169       0.5757            1 
  19    rs80141774       0.9309            1 
  19     rs4804170       0.6286            1 
  19   rs116648240       0.4456            1 
  19    rs79608435       0.1448            1 
  19      rs722441       0.6286            1 
  19      rs722440       0.6286            1 
  19     rs2878333       0.3087            1 
  19   rs115609148      0.07069            1 
  19    rs76451352       0.5765            1 
  19     rs7248749       0.2698            1 
  19    rs34267862        0.799            1
[truncated: 483,415 more chars]
