# Supplementary material for: Cell-to-cell expression dispersion of B-cell surface proteins is linked to genetic variants in humans
Source: Commun Biol. 2020 Jul 3;3:346. doi: 10.1038/s42003-020-1075-1 (PMC7335051; doi:10.1038/s42003-020-1075-1)
Supplement: Supplementary file 4 — Supplementary Data 2 [file 42003_2020_1075_MOESM4_ESM.zip › Supplementary_Data_S2/plink-results-40LCLs/CD55_chr1_cv/CD55_cv_40_LCLs.qassoc]

 CHR          SNP         BP    NMISS       BETA         SE         R2        T            P 
   1   rs16855729  205494924       40   0.005565   0.003553    0.06064    1.566       0.1256 
   1   rs74141242  205495007       40  -0.002427   0.004133   0.008989  -0.5871       0.5606 
   1   rs74141243  205495162       40  -0.002427   0.004133   0.008989  -0.5871       0.5606 
   1    rs2297837  205495392       40  -0.006103   0.003391    0.07854     -1.8      0.07986 
   1   rs74141244  205496136       40  -0.002427   0.004133   0.008989  -0.5871       0.5606 
   1   rs56085951  205496284       40  -0.001219   0.004389   0.002027  -0.2778       0.7827 
   1   rs56378870  205496457       40  -0.002427   0.004133   0.008989  -0.5871       0.5606 
   1   rs45601536  205496603       40   0.001454   0.002877   0.006673   0.5052       0.6163 
   1   rs75620828  205496755       40  -0.002525   0.005313   0.005909  -0.4753       0.6373 
   1    rs2297836  205497066       40   0.003346   0.003431    0.02442   0.9753       0.3356 
   1   rs74142373  205497452       40 -0.0006579   0.003045   0.001227  -0.2161       0.8301 
   1   rs74142374  205497467       40 -0.0006579   0.003045   0.001227  -0.2161       0.8301 
   1  rs112012045  205497573       40   0.003772   0.006312   0.009307   0.5975       0.5537 
   1   rs61822298  205497599       40  0.0002446   0.003069  0.0001672  0.07972       0.9369 
   1  rs113230166  205497743       40  -0.006512   0.006253    0.02775   -1.041       0.3043 
   1   rs12408209  205497940       40 -0.0009771   0.003564   0.001974  -0.2741       0.7855 
   1    rs7531230  205498021       40  -0.003901   0.002798    0.04867   -1.394       0.1713 
   1   rs45479796  205498843       40   0.003894   0.003511    0.03135    1.109       0.2744 
   1  rs536358582  205499086       40 -0.0006328   0.004151  0.0006114  -0.1525       0.8796 
   1   rs12042887  205499355       40   0.003005   0.003182    0.02293   0.9444        0.351 
   1   rs12035825  205499495       40   0.004404    0.00409    0.02961    1.077       0.2883 
   1    rs6668356  205499577       40  -0.003038   0.002618    0.03421    -1.16       0.2532 
   1   rs41264891  205499595       40    0.00196   0.003554   0.007945   0.5517       0.5844 
   1   rs41264893  205499611       40    0.00378   0.003205    0.03532     1.18       0.2455 
   1   rs41264895  205499660       40 -0.0006328   0.004151  0.0006114  -0.1525       0.8796 
   1   rs12748821  205499701       40    0.00378   0.003205    0.03532     1.18       0.2455 
   1   rs11240505  205499921       40   0.006135   0.003528    0.07371    1.739      0.09014 
   1   rs11240506  205500203       40   0.006135   0.003528    0.07371    1.739      0.09014 
   1   rs76069011  205500342       40    0.00155   0.005747    0.00191   0.2697       0.7889 
   1  rs113479755  205500401       40  -0.009779    0.00614    0.06256   -1.592       0.1196 
   1   rs11240507  205500543       40 -0.0006328   0.004151  0.0006114  -0.1525       0.8796 
   1   rs74142375  205500719       40   -0.00235   0.003486    0.01181   -0.674       0.5044 
   1    rs3795547  205500829       40  -0.001677   0.003406   0.006338  -0.4923       0.6253 
   1  rs143357246  205500935       40    0.00155   0.005747    0.00191   0.2697       0.7889 
   1    rs6674683  205501173       40   -0.00453    0.00341    0.04438   -1.328        0.192 
   1    rs3820377  205501181       40   0.000175   0.002542  0.0001247  0.06885       0.9455 
   1    rs1042832  205501469       40  -0.002212   0.003793   0.008866   -0.583       0.5633 
   1      rs14028  205501521       40  0.0004969   0.003848  0.0004386   0.1291       0.8979 
   1  rs114539360  205501587       40  -0.009779    0.00614    0.06256   -1.592       0.1196 
   1       rs8027  205501843       40  0.0004969   0.003848  0.0004386   0.1291       0.8979 
   1    rs6690686  205501985       40  0.0004969   0.003848  0.0004386   0.1291       0.8979 
   1   rs12133784  205502039       40  0.0004969   0.003848  0.0004386   0.1291       0.8979 
   1   rs12133787  205502055       40 -0.0002171   0.003849  8.371e-05  -0.0564       0.9553 
   1   rs71684322  205502065       40  0.0002758   0.002868  0.0002432  0.09615       0.9239 
   1   rs12131221  205502137       40  0.0004969   0.003848  0.0004386   0.1291       0.8979 
   1   rs74142376  205502266       40 -0.0006082   0.004061  0.0005899  -0.1498       0.8817 
   1   rs74142377  205502413       40 -0.0006082   0.004061  0.0005899  -0.1498       0.8817 
   1  rs139215463  205502767       40  -0.003524   0.003522    0.02568   -1.001       0.3233 
   1   rs12036582  205503168       40  0.0004969   0.003848  0.0004386   0.1291       0.8979 
   1   rs12727646  205503250       40  0.0004969   0.003848  0.0004386   0.1291       0.8979 
   1   rs34386696  205503413       40  0.0004969   0.003848  0.0004386   0.1291       0.8979 
   1   rs10900502  205503877       40 -0.0004947   0.004515  0.0003158  -0.1096       0.9133 
   1   rs11583698  205504428       40  -0.003272   0.004736     0.0124  -0.6908       0.4939 
   1   rs74142378  205504495       40   0.006087   0.004653     0.0431    1.308       0.1986 
   1    rs1000312  205505477       40 -0.0003571   0.002692  0.0004629  -0.1327       0.8952 
   1   rs74142379  205505835       40   0.001185   0.004552    0.00178   0.2603       0.7961 
   1   rs12079317  205506063       40   0.001185   0.004552    0.00178   0.2603       0.7961 
   1   rs61822301  205506383       40   0.004469   0.005707    0.01588   0.7831       0.4384 
   1    rs6593949  205506597       40   0.001179   0.004058   0.002218   0.2907       0.7729 
   1   rs12406966  205506765       40   0.004469   0.005707    0.01588   0.7831       0.4384 
   1    rs2868564  205506952       40   0.007009   0.006239    0.03215    1.123       0.2683 
   1    rs2868563  205506961       40  -0.001516   0.002858   0.007354  -0.5306       0.5988 
   1   rs12407001  205507050       40   0.004469   0.005707    0.01588   0.7831       0.4384 
   1    rs6674609  205507078       40   0.001333   0.005324   0.001646   0.2503       0.8037 
   1  rs192348974  205507235       40  0.0002471   0.004756  7.102e-05  0.05195       0.9588 
   1    rs4245716  205507335       40   0.001628   0.002693   0.009524   0.6045       0.5491 
   1    rs4951012  205507687       40   0.001432    0.00347   0.004462   0.4127       0.6822 
   1    rs7532100  205507921       40   0.001628   0.002693   0.009524   0.6045       0.5491 
   1   rs10900503  205508044       40   0.001628   0.002693   0.009524   0.6045       0.5491 
   1   rs11240508  205508089       40   0.001185   0.004552    0.00178   0.2603       0.7961 
   1   rs10900504  205508362       40   0.001628   0.002693   0.009524   0.6045       0.5491 
   1   rs11240509  205508490       40   0.001628   0.002693   0.009524   0.6045       0.5491 
   1   rs11240510  205508573       40   0.000151   0.002664  8.456e-05  0.05669       0.9551 
   1   rs12079844  205508580       40   0.001534   0.003036    0.00667   0.5051       0.6164 
   1  rs146601646  205508853       40   0.001595   0.002607    0.00975   0.6117       0.5444 
   1  rs189304351  205508874       40  0.0002551   0.003171  0.0001704  0.08047       0.9363 
   1   rs12568586  205508875       40  -0.001583   0.002843   0.008096  -0.5569       0.5808 
   1   rs12568602  205509027       40  -0.001516   0.002858   0.007354  -0.5306       0.5988 
   1   rs56390643  205509071       40   0.003216   0.002575    0.03942    1.249       0.2194 
   1   rs56162501  205509074       40  -0.001784   0.003004   0.009194  -0.5938       0.5562 
   1  rs554087336  205509081       40    0.00149   0.002499   0.009271   0.5963       0.5545 
   1  rs572571251  205509084       40    0.00149   0.002499   0.009271   0.5963       0.5545 
   1  rs546058267  205509087       40    0.00149   0.002499   0.009271   0.5963       0.5545 
   1  rs573724960  205509091       40    0.00149   0.002499   0.009271   0.5963       0.5545 
   1  rs535953609  205509094       40    0.00149   0.002499   0.009271   0.5963       0.5545 
   1  rs558653584  205509100       40    0.00149   0.002499   0.009271   0.5963       0.5545 
   1   rs12407678  205509109       40   0.001174   0.002771   0.004707   0.4239        0.674 
   1   rs11240511  205509115       40   0.001595   0.002607    0.00975   0.6117       0.5444 
   1   rs10900505  205509122       40   0.001595   0.002607    0.00975   0.6117       0.5444 
   1    rs4466706  205509265       40   0.001534   0.003036    0.00667   0.5051       0.6164 
   1  rs202004377  205509392       40  0.0002551   0.003171  0.0001704  0.08047       0.9363 
   1    rs6659581  205509722       40  0.0008364   0.002662    0.00259   0.3142       0.7551 
   1   rs12040505  205509809       40  0.0002956   0.002627  0.0003332   0.1125        0.911 
   1  rs111364215  205509934       40    0.00155   0.005747    0.00191   0.2697       0.7889 
   1  rs373505405  205510077       40 -0.0004944   0.003506  0.0005232   -0.141       0.8886 
   1   rs12751472  205510242       40  0.0008364   0.002662    0.00259   0.3142       0.7551 
   1   rs12041365  205510376       40 -0.0003097   0.002854  0.0003098  -0.1085       0.9142 
   1   rs10751439  205510600       40  0.0005813   0.003095  0.0009273   0.1878        0.852 
   1   rs12134296  205510971       40  0.0008364   0.002662    0.00259   0.3142       0.7551 
   1   rs10900506  205511554       40  0.0008364   0.002662    0.00259   0.3142       0.7551 
   1   rs10900507  205511748       40  0.0008364   0.002662    0.00259   0.3142       0.7551 
   1   rs10793736  205511872       40  -0.001048   0.002701   0.003944  -0.3879       0.7003 
   1   rs10793737  205511901       40  -0.001048   0.002701   0.003944  -0.3879       0.7003 
   1   rs10793738  205512318       40  0.0008364   0.002662    0.00259   0.3142       0.7551 
   1   rs78546085  205512478       40  0.0002551   0.003171  0.0001704  0.08047       0.9363 
   1   rs12085792  205512691       40  0.0008364   0.002662    0.00259   0.3142       0.7551 
   1   rs61822866  205512773       40   0.004469   0.005707    0.01588   0.7831       0.4384 
   1  rs200572506  205512783       40   0.001393   0.004751   0.002258   0.2933       0.7709 
   1   rs11240512  205512917       40  0.0008364   0.002662    0.00259   0.3142       0.7551 
   1    rs6679702  205513131       40  0.0008364   0.002662    0.00259   0.3142       0.7551 
   1    rs6694713  205513182       40  0.0008364   0.002662    0.00259   0.3142       0.7551 
   1   rs11273569  205513188       40  0.0008364   0.002662    0.00259   0.3142       0.7551 
   1   rs16855869  205513384       40  0.0002471   0.004756  7.102e-05  0.05195       0.9588 
   1    rs4951013  205513837       40  0.0008364   0.002662    0.00259   0.3142       0.7551 
   1    rs7548213  205513862       40  -0.001048   0.002701   0.003944  -0.3879       0.7003 
   1  rs112836946  205513994       40   0.003256   0.005302   0.009824    0.614       0.5429 
   1  rs116404325  205514089       40  0.0002551   0.003171  0.0001704  0.08047       0.9363 
   1    rs7513597  205514226       40 -0.0004336    0.00252  0.0007782   -0.172       0.8643 
   1   rs10900508  205514322       40  0.0008364   0.002662    0.00259   0.3142       0.7551 
   1   rs59129749  205514559       40   0.001185   0.004552    0.00178   0.2603       0.7961 
   1   rs10751440  205514667       40  0.0008364   0.002662    0.00259   0.3142       0.7551 
   1   rs10751441  205514746       40  0.0008364   0.002662    0.00259   0.3142       0.7551 
   1   rs10159151  205515288       40  -0.001048   0.002701   0.003944  -0.3879       0.7003 
   1   rs35715927  205515836       40 -0.0007256   0.003015   0.001521  -0.2406       0.8111 
   1   rs10900509  205515921       40  -0.001048   0.002701   0.003944  -0.3879       0.7003 
   1   rs10900510  205515955       40  -0.001048   0.002701   0.003944  -0.3879       0.7003 
   1    rs4951237  205516634       40  -0.001048   0.002701   0.003944  -0.3879       0.7003 
   1    rs4951238  205516697       40  -0.001048   0.002701   0.003944  -0.3879       0.7003 
   1  rs112673017  205516747       40    0.00155   0.005747    0.00191   0.2697       0.7889 
   1    rs6703027  205516775       40  0.0007473   0.003008   0.001621   0.2484       0.8051 
   1    rs4951239  205516807       40   0.007009   0.006239    0.03215    1.123       0.2683 
   1   rs11240513  205516832       40  -0.004047   0.004468    0.02113  -0.9057       0.3708 
   1    rs4951240  205516869       40  -0.001048   0.002701   0.003944  -0.3879       0.7003 
   1   rs10900511  205516927       40 -0.0009202   0.003807   0.001535  -0.2417       0.8103 
   1   rs11240514  205517170       40  -0.001048   0.002701   0.003944  -0.3879       0.7003 
   1    rs1338608  205517299       40   0.001179   0.004058   0.002218   0.2907       0.7729 
   1  rs143191102  205517528       40 -9.389e-05    0.00251  3.681e-05  -0.0374       0.9704 
   1    rs7513290  205517610       40  -0.001048   0.002701   0.003944  -0.3879       0.7003 
   1   rs74142382  205517638       40   0.001185   0.004552    0.00178   0.2603       0.7961 
   1    rs6660483  205517755       40   0.001179   0.004058   0.002218   0.2907       0.7729 
   1   rs11240515  205517830       40  -0.001345    0.00258   0.007103  -0.5214       0.6051 
   1   rs61822867  205518414       40   0.004469   0.005707    0.01588   0.7831       0.4384 
   1   rs36046745  205518605       40 -0.0007256   0.003015   0.001521  -0.2406       0.8111 
   1   rs58615888  205518764       40  -0.004504     0.0063    0.01327  -0.7149        0.479 
   1   rs75032568  205518976       40   0.003256   0.005302   0.009824    0.614       0.5429 
   1  rs112757474  205519450       40    0.00155   0.005747    0.00191   0.2697       0.7889 
   1  rs369292686  205520033       40  2.271e-05   0.002504  2.165e-06 0.009071       0.9928 
   1  rs150877192  205520077       40  -0.003249   0.002828    0.03358   -1.149       0.2577 
   1  rs574868272  205520089       40  -0.001667   0.003463   0.006064  -0.4815       0.6329 
   1   rs56002536  205520093       40  -0.002177   0.003459    0.01031  -0.6292        0.533 
   1  rs202186234  205520097       40  -0.002363   0.003467    0.01208  -0.6817       0.4996 
   1  rs533068636  205520116       40  -0.001039   0.003728   0.002042  -0.2788       0.7819 
   1  rs546820288  205520118       40  0.0005412   0.003809  0.0005311   0.1421       0.8878 
   1   rs11240516  205520138       40  -0.001652   0.003057   0.007622  -0.5402       0.5922 
   1   rs55969502  205520337       40  -0.001345    0.00258   0.007103  -0.5214       0.6051 
   1   rs58727268  205520930       40 -0.0007899     0.0025   0.002619  -0.3159       0.7538 
   1    rs4592303  205520968       40   0.001179   0.004058   0.002218   0.2907       0.7729 
   1  rs146832284  205521001       40  0.0002551   0.003171  0.0001704  0.08047       0.9363 
   1   rs71147756  205521031       40  -0.001746   0.002997   0.008855  -0.5827       0.5636 
   1  rs373854717  205521158       40  0.0001683   0.002971  8.438e-05  0.05663       0.9551 
   1  rs116163960  205521245       40 -0.0005625   0.004016   0.000516  -0.1401       0.8893 
   1  rs114424993  205521684       40   0.002308   0.003613    0.01062   0.6387       0.5269 
   1   rs12048135  205522726       40   0.007009   0.006239    0.03215    1.123       0.2683 
   1  rs113446555  205523346       40   0.001275   0.003011     0.0047   0.4236       0.6742 
   1   rs77516432  205523906       40    0.00155   0.005747    0.00191   0.2697       0.7889 
   1   rs10900512  205524106       40   0.001062   0.002622   0.004299    0.405       0.6877 
   1   rs12755324  205524334       40  0.0002639   0.003477  0.0001515  0.07589       0.9399 
   1   rs11240517  205524595       40  -0.001345    0.00258   0.007103  -0.5214       0.6051 
   1  rs112634788  205525019       40 -0.0005625   0.004016   0.000516  -0.1401       0.8893 
   1   rs11809978  205525093       40  -0.001305   0.004752   0.001981  -0.2747       0.7851 
   1   rs10082150  205525438       40 -0.0007002   0.002695   0.001773  -0.2598       0.7964 
   1   rs12409912  205525752       40   0.004469   0.005707    0.01588   0.7831       0.4384 
   1       rs1980  205525798       40  0.0001667   0.003477  6.051e-05  0.04795        0.962 
   1    rs6593950  205526197       40   0.001062   0.002622   0.004299    0.405       0.6877 
   1  rs147711890  205526359       40  -0.009779    0.00614    0.06256   -1.592       0.1196 
   1  rs563959574  205526600       40     0.0014   0.002845   0.006335   0.4922       0.6254 
   1   rs12410269  205526637       40   0.004469   0.005707    0.01588   0.7831       0.4384 
   1    rs6673676  205527491       40   0.002308   0.003613    0.01062   0.6387       0.5269 
   1  rs138662683  205527686       40   0.004038   0.005716    0.01297   0.7066       0.4841 
   1    rs4951241  205527914       40  -0.001345    0.00258   0.007103  -0.5214       0.6051 
   1   rs56006813  205528526       40  0.0005813   0.003095  0.0009273   0.1878        0.852 
   1    rs6688499  205528634       40  -0.004047   0.004468    0.02113  -0.9057       0.3708 
   1   rs12097092  205528704       40 -0.0005625   0.004016   0.000516  -0.1401       0.8893 
   1   rs10900513  205529303       40  0.0002639   0.003477  0.0001515  0.07589       0.9399 
   1  rs139921750  205529544       40  -0.001941   0.003554   0.007785   -0.546       0.5882 
   1  rs112245398  205531518       40    0.00155   0.005747    0.00191   0.2697       0.7889 
   1   rs56103713  205532018       40   0.004469   0.005707    0.01588   0.7831       0.4384 
   1  rs116729828  205532037       40   0.002308   0.003613    0.01062   0.6387       0.5269 
   1   rs57102619  205532597       40  -0.004446   0.005708    0.01572   -0.779       0.4408 
   1  rs144918822  205532697       40   -0.01175   0.005428     0.1098   -2.165      0.03674 
   1   rs61822873  205532876       40   0.004469   0.005707    0.01588   0.7831       0.4384 
   1   rs11240520  205533005       40  -0.001144   0.002881   0.004132  -0.3971       0.6935 
   1   rs11240521  205533082       40  -0.001144   0.002881   0.004132  -0.3971       0.6935 
   1   rs61328848  205533339       40    0.00106     0.0039   0.001938   0.2717       0.7874 
   1    rs4951243  205533520       40  -0.001144   0.002881   0.004132  -0.3971       0.6935 
   1   rs11240522  205534419       40 -0.0004804   0.002867  0.0007382  -0.1675       0.8678 
   1  rs535160393  205534502       40   0.001406   0.002768   0.006746    0.508       0.6144 
   1   rs11240523  205535539       40   0.003211     0.0032    0.02582    1.004       0.3219 
   1   rs75297088  205535633       40   0.002472   0.006329   0.003997   0.3905       0.6983 
   1   rs59472925  205535825       40   0.002854   0.004986   0.008551   0.5725       0.5704 
   1   rs12069429  205535957       40   0.002854   0.004986   0.008551   0.5725       0.5704 
   1  rs199911760  205536747       40  -0.001782   0.004142   0.004846  -0.4302       0.6695 
   1  rs566553701  205536758       40  -0.001782   0.004142   0.004846  -0.4302       0.6695 
   1   rs72748975  205536759       40  0.0006773   0.003631  0.0009151   0.1866        0.853 
   1   rs56814293  205536999       40  -0.002032   0.006333   0.002703  -0.3209         0.75 
   1   rs12024377  205537858       40  -0.002609   0.005737   0.005412  -0.4547       0.6519 
   1   rs74142389  205538584       40 -0.0007106   0.002866   0.001615  -0.2479       0.8055 
   1   rs11576414  205538585       40   0.005485   0.004673      0.035    1.174       0.2477 
   1   rs12032788  205538918       40 -0.0001798   0.005328  2.997e-05 -0.03375       0.9733 
   1   rs11240524  205539148       40    0.00166   0.002831    0.00896   0.5861       0.5613 
   1  rs113608553  205539553       40   0.004348   0.004091    0.02887    1.063       0.2946 
   1  rs541138419  205539555       40  -0.001822   0.005745   0.002639  -0.3171       0.7529 
   1   rs74142390  205539981       40    0.00268   0.006327   0.004701   0.4236       0.6742 
   1    rs4090307  205540153       40 -0.0007974   0.002907   0.001976  -0.2743       0.7853 
   1   rs12026521  205540174       40   0.001644   0.002856   0.008644   0.5756       0.5683 
   1   rs12033840  205540175       40   0.001644   0.002856   0.008644   0.5756       0.5683 
   1   rs79836823  205540418       40  -0.003549   0.002644    0.04526   -1.342       0.1875 
   1   rs12035608  205541515       40  -0.000891   0.003807   0.001439   -0.234       0.8162 
   1  rs115170237  205542207       40  -0.006683   0.003751    0.07712   -1.782      0.08275 
   1  rs533400834  205542230       40  -0.002882   0.004125    0.01268  -0.6985       0.4891 
   1   rs34612665  205542555       40  9.281e-05   0.005007  9.041e-06  0.01854       0.9853 
   1    rs3973662  205542691       40   0.002166   0.002674    0.01696   0.8098       0.4231 
   1   rs12036780  205542874       40  0.0006432   0.003664    0.00081   0.1755       0.8616 
   1   rs11240526  205543037       40  -0.000645   0.003664  0.0008148   -0.176       0.8612 
   1   rs12073016  205543323       40  6.528e-05   0.005007  4.472e-06  0.01304       0.9897 
   1   rs12073026  205543392       40   0.003255   0.003023    0.02961    1.077       0.2884 
   1    rs7534154  205543767       40   0.003583   0.002961    0.03711     1.21       0.2337 
   1    rs1891506  205543862       40   0.003926   0.002868      0.047    1.369        0.179 
   1   rs74353245  205544064       40  -0.000645   0.003664  0.0008148   -0.176       0.8612 
   1    rs6593951  205544350       40   0.003255   0.003023    0.02961    1.077       0.2884 
   1    rs6658336  205544671       40  -0.000891   0.003807   0.001439   -0.234       0.8162 
   1    rs6658344  205544694       40   0.003926   0.002868      0.047    1.369        0.179 
   1   rs55670961  205544967       40    0.00268   0.006327   0.004701   0.4236       0.6742 
   1   rs77233369  205545129       40  -0.002032   0.006333   0.002703  -0.3209         0.75 
   1   rs11240527  205545450       40  -0.003132   0.002967    0.02847   -1.055        0.298 
   1   rs77496520  205545985       40  6.528e-05   0.005007  4.472e-06  0.01304       0.9897 
   1  rs139954612  205546427       40   -0.00307   0.003577    0.01901  -0.8582       0.3962 
   1  rs113279787  205546513       40  -0.006683   0.003751    0.07712   -1.782      0.08275 
   1   rs75126310  205546613       40  -0.006683   0.003751    0.07712   -1.782      0.08275 
   1   rs12759507  205546615       40   0.002009   0.003247   0.009974   0.6187       0.5398 
   1   rs59210747  205546808       40  -0.000645   0.003664  0.0008148   -0.176       0.8612 
   1   rs74652881  205547441       40  -0.006683   0.003751    0.07712   -1.782      0.08275 
   1   rs11580210  205547811       40   0.001329   0.002836   0.005747   0.4687        0.642 
   1  rs142558390  205547817       40   0.003983    0.00451    0.02012   0.8832       0.3827 
   1   rs12132196  205547932       40   0.001502   0.004145   0.003445   0.3624        0.719 
   1   rs74742063  205548329       40  0.0003128   0.003611  0.0001974  0.08662       0.9314 
   1    rs3065071  205548454       40   0.002887   0.002972    0.02423   0.9715       0.3375 
   1   rs75541573  205548619       40   -0.00182    0.00372    0.00626  -0.4893       0.6275 
   1   rs35952863  205549059       40  -0.001514   0.005001   0.002406  -0.3027       0.7637 
   1   rs77822322  205549122       40   -0.00182    0.00372    0.00626  -0.4893       0.6275 
   1   rs12133326  205549274       40   -0.00182    0.00372    0.00626  -0.4893       0.6275 
   1   rs80229935  205549384       40   0.003944   0.005717    0.01237   0.6899       0.4944 
   1    rs4523578  205549559       40   0.005485   0.004673      0.035    1.174       0.2477 
   1  rs114880040  205550227       40   -0.01233   0.006018    0.09944   -2.048      0.04748 
   1    rs2153901  205550777       40    0.00493   0.002576    0.08791    1.914       0.0632 
   1    rs7523059  205550898       40   -0.00182    0.00372    0.00626  -0.4893       0.6275 
   1   rs16855911  205551495       40   -0.00182    0.00372    0.00626  -0.4893       0.6275 
   1    rs1361774  205551832       40   0.002274   0.003221    0.01295   0.7061       0.4844 
   1   rs74142393  205552000       40   -0.00243   0.003511    0.01245   -0.692       0.4931 
   1    rs1361773  205552105       40  -0.001303   0.003123    0.00456  -0.4172       0.6789 
   1   rs10494871  205552864       40   0.001502   0.004145   0.003445   0.3624        0.719 
   1  rs116393205  205553343       40  -0.005231   0.004176    0.03967   -1.253       0.2179 
   1  rs141313712  205553442       40  -0.002032   0.006333   0.002703  -0.3209         0.75 
   1  rs112605889  205553460       40  -0.002639   0.003039    0.01946  -0.8685       0.3906 
   1    rs6696057  205553603       40  -0.004717   0.003127    0.05652   -1.509       0.1396 
   1   rs12754388  205553703       40   0.002034   0.004049   0.006601   0.5025       0.6182 
   1    rs7526132  205554085       40   0.004776    0.00339    0.04964    1.409        0.167 
   1    rs7515820  205554095       40   0.003157   0.002967    0.02894    1.064        0.294 
   1   rs10712782  205554814       40   0.003546   0.003766    0.02279   0.9414       0.3524 
   1    rs7531623  205555145       40  -0.001956   0.002621    0.01445  -0.7464         0.46 
   1   rs58679569  205555361       40  -0.001514   0.005001   0.002406  -0.3027       0.7637 
   1   rs55853264  205555386       40  -0.001514   0.005001   0.002406  -0.3027       0.7637 
   1  rs114064406  205555632       40  -0.002882   0.004125    0.01268  -0.6985       0.4891 
   1    rs6678238  205555766       40  -0.001205   0.003124   0.003901  -0.3858       0.7018 
   1    rs6678253  205555807       40  -0.002639   0.003039    0.01946  -0.8685       0.3906 
   1    rs6703261  205555825       40   0.003809   0.002389    0.06269    1.594       0.1192 
   1    rs6678545  205556027       40  -0.002867     0.0028    0.02686   -1.024       0.3123 
   1    rs6681250  205556353       40  -0.002639   0.003039    0.01946  -0.8685       0.3906 
   1    rs6593954  205556426       40  0.0009716   0.002906   0.002934   0.3344       0.7399 
   1    rs6670789  205557044       40  -0.001514   0.005001   0.002406  -0.3027       0.7637 
   1    rs7527740  205557192       40   0.003666   0.003115    0.03517    1.177       0.2465 
   1    rs7530988  205558200       40   0.005778   0.003154    0.08115    1.832       0.0748 
   1   rs12075406  205558223       40  8.837e-05   0.003008  2.271e-05  0.02938       0.9767 
   1    rs7533594  205558402       40  0.0007841   0.003902   0.001062    0.201       0.8418 
   1   rs59789277  205558415       40   0.002056   0.005743   0.003362    0.358       0.7223 
   1   rs11240528  205558675       40   0.002554   0.002989    0.01885   0.8544       0.3982 
   1    rs6677703  205558976       40  -0.002109   0.002834    0.01437  -0.7442       0.4613 
   1   rs74701149  205559079       40  -0.001464   0.003724   0.004053  -0.3933       0.6963 
   1    rs6593955  205559551       40  0.0007183   0.002695   0.001866   0.2665       0.7913 
   1  rs142144444  205559583       40  -0.002032   0.006333   0.002703  -0.3209         0.75 
   1    rs7539751  205560119       40   0.004673    0.00383     0.0377     1.22       0.2299 
   1  rs114916622  205560472       40  -0.007001   0.004163    0.06926   -1.682       0.1009 
   1   rs66538664  205560630       40   -0.00696   0.004414    0.06141   -1.577       0.1231 
   1   rs72748991  205560636       40  0.0002151   0.003096   0.000127  0.06948        0.945 
   1  rs115496849  205560800       40  -0.005856   0.004042    0.05235   -1.449       0.1556 
   1    rs7529077  205561372       40  0.0002151   0.003096   0.000127  0.06948        0.945 
   1  rs201736762  205561493       40  -0.004626   0.002923    0.06184   -1.583       0.1218 
   1    rs6593956  205561511       40   0.002514   0.003464    0.01367   0.7257       0.4725 
   1   rs72748993  205561893       40  0.0002151   0.003096   0.000127  0.06948        0.945 
   1   rs35117752  205561913       40  -0.008854   0.005131    0.07266   -1.725      0.09256 
   1   rs12081077  205561954       40   0.005956   0.004657    0.04127    1.279       0.2087 
   1    rs7529777  205562095       40   0.001614   0.002606   0.009988   0.6192       0.5395 
   1    rs7553871  205562202       40 -0.0006033   0.002804   0.001217  -0.2152       0.8308 
   1  rs115453611  205562296       40  -0.005856   0.004042    0.05235   -1.449       0.1556 
   1   rs11805661  205562524       40   0.003659   0.002959    0.03868    1.237       0.2238 
   1  rs368393049  205562544       40  0.0002184   0.003263  0.0001179  0.06695        0.947 
   1   rs60014056  205562581       40 -0.0003153   0.003533  0.0002096 -0.08926       0.9293 
   1  rs114563236  205562645       40  -0.009156   0.004265     0.1082   -2.147      0.03824 
   1   rs16855935  205562650       40  -0.002231   0.002594    0.01909  -0.8599       0.3953 
   1  rs116156941  205562971       40  -0.005856   0.004042    0.05235   -1.449       0.1556 
   1    rs3795550  205563162       40  -0.002142     0.0032    0.01166  -0.6694       0.5073 
   1    rs7540462  205563376       40   0.002812   0.003703    0.01494   0.7592       0.4524 
   1  rs201241707  205563474       40   0.007038   0.006238    0.03241    1.128       0.2663 
   1    rs3747967  205563505       40  -0.002142     0.0032    0.01166  -0.6694       0.5073 
   1    rs3747968  205563613       40   0.001412   0.003659   0.003906    0.386       0.7016 
   1    rs3747969  205563634       40   0.002962     0.0037    0.01658   0.8005       0.4284 
   1   rs61324339  205563775       40  -0.001667   0.002749   0.009586  -0.6065       0.5478 
   1  rs114103936  205564036       40   0.009433   0.006155    0.05822    1.533       0.1336 
   1   rs11240530  205564044       40  -0.008854   0.005131    0.07266   -1.725      0.09256 
   1   rs11240531  205564054       40  -0.002142     0.0032    0.01166  -0.6694       0.5073 
   1   rs11240532  205564196       40  -0.002142     0.0032    0.01166  -0.6694       0.5073 
   1   rs73078306  205564271       40  -0.002231   0.002594    0.01909  -0.8599       0.3953 
   1   rs74142451  205564333       40   0.006159   0.004445    0.04808    1.385        0.174 
   1  rs115315789  205564380       40  -0.001992   0.005075   0.004038  -0.3925       0.6969 
   1   rs10793740  205564463       40  -0.002142     0.0032    0.01166  -0.6694       0.5073 
   1  rs112232837  205564651       40   0.006159   0.004445    0.04808    1.385        0.174 
   1   rs56960802  205565159       40   0.006159   0.004445    0.04808    1.385        0.174 
   1    rs7536614  205565341       40  -0.002142     0.0032    0.01166  -0.6694       0.5073 
   1    rs7536698  205565429       40  -0.002142     0.0032    0.01166  -0.6694       0.5073 
   1  rs116560095  205565534       40  -0.005856   0.004042    0.05235   -1.449       0.1556 
   1   rs74940657  205565654       40   0.006159   0.004445    0.04808    1.385        0.174 
   1  rs565217407  205565672       40  0.0006768   0.002587   0.001798   0.2616        0.795 
   1   rs73078311  205565739       40  0.0001183   0.002844  4.555e-05  0.04161        0.967 
   1   rs74142452  205565792       40   0.002056   0.005743   0.003362    0.358       0.7223 
   1   rs74142454  205565868       40    0.00268   0.006327   0.004701   0.4236       0.6742 
   1   rs74142455  205565997       40   0.006159   0.004445    0.04808    1.385        0.174 
   1   rs74142456  205566033       40   0.006159   0.004445    0.04808    1.385        0.174 
   1   rs12728206  205566236       40   0.002962     0.0037    0.01658   0.8005       0.4284 
   1   rs55737952  205566279       40   0.006159   0.004445    0.04808    1.385        0.174 
   1   rs73078312  205566352       40  -0.002231   0.002594    0.01909  -0.8599       0.3953 
   1   rs36007652  205566407       40  -0.008854   0.005131    0.07266   -1.725      0.09256 
   1  rs149478009  205566510       40  -0.004682   0.003082    0.05727   -1.519       0.1369 
   1   rs10900515  205566547       40   0.002962     0.0037    0.01658   0.8005       0.4284 
   1   rs58128026  205566622       40   0.006159   0.004445    0.04808    1.385        0.174 
   1   rs73078313  205567133       40  0.0005769   0.002837   0.001087   0.2034       0.8399 
   1   rs71689821  205567471       40  -0.001464   0.004145   0.003271  -0.3531       0.7259 
   1  rs147602798  205567895       40  0.0001183   0.002844  4.555e-05  0.04161        0.967 
   1   rs12092624  205567990       40 -0.0008175   0.002694   0.002417  -0.3034       0.7632 
   1   rs74142460  205567991       40    0.00268   0.006327   0.004701   0.4236       0.6742 
   1   rs74142461  205568102       40   0.002056   0.005743   0.003362    0.358       0.7223 
   1    rs2282449  205568213       40  -0.007611   0.004135    0.08186   -1.841      0.07348 
   1    rs2282450  205568390       40  -0.003825   0.002197    0.07387   -1.741      0.08978 
   1    rs2282451  205568438       40  -0.007611   0.004135    0.08186   -1.841      0.07348 
   1    rs2282452  205568442       40   0.002962     0.0037    0.01658   0.8005       0.4284 
   1   rs34887736  205569056       40   0.002962     0.0037    0.01658   0.8005       0.4284 
   1   rs12080053  205569170       40  0.0007841   0.003902   0.001062    0.201       0.8418 
   1   rs11240533  205569190       40  0.0007841   0.003902   0.001062    0.201       0.8418 
   1   rs10494872  205569247       40  -0.002437    0.00261    0.02242  -0.9336       0.3564 
   1    rs3818970  205569973       40  -0.007611   0.004135    0.08186   -1.841      0.07348 
   1   rs76005485  205570158       40   -0.01313   0.005344     0.1371   -2.457       0.0187 
   1   rs68008371  205570277       40   0.004407   0.005708    0.01544    0.772       0.4449 
   1   rs12134829  205570406       40  -0.007611   0.004135    0.08186   -1.841      0.07348 
   1   rs12041432  205570770       40  -0.008854   0.005131    0.07266   -1.725      0.09256 
   1    rs7555438  205570959       40  -0.007611   0.004135    0.08186   -1.841      0.07348 
   1   rs12408345  205570963       40  -0.002032   0.006333   0.002703  -0.3209         0.75 
   1  rs113980058  205571031       40  -0.001877   0.004141   0.005376  -0.4532        0.653 
   1  rs115571201  205571461       40   0.009433   0.006155    0.05822    1.533       0.1336 
   1   rs16856019  205571467       40  -0.007611   0.004135    0.08186   -1.841      0.07348 
   1   rs78448144  205571709       40   0.005779   0.006272    0.02185   0.9214       0.3627 
   1    rs4951014  205571793       40  -0.007611   0.004135    0.08186   -1.841      0.07348 
   1  rs536710112  205572220       40  0.0005049   0.005752  0.0002027  0.08777       0.9305 
   1    rs6669786  205572717       40   0.002812   0.003703    0.01494   0.7592       0.4524 
   1  rs372525521  205572770       40    0.00108   0.004257   0.001692   0.2538        0.801 
   1  rs112878656  205572830       40  0.0006866   0.002908   0.001465   0.2361       0.8146 
   1  rs575256994  205572831       40   0.007217   0.004868    0.05467    1.482       0.1465 
   1  rs540226161  205573133       40   0.001751   0.002651    0.01136   0.6608       0.5127 
   1   rs11240536  205573173       40   0.002812   0.003703    0.01494   0.7592       0.4524 
   1  rs114391072  205573204       40   0.009433   0.006155    0.05822    1.533       0.1336 
   1  rs115394116  205573380       40   -0.00706   0.004617    0.05797   -1.529       0.1345 
   1   rs12048275  205573795       40 -0.0006168   0.003009   0.001104   -0.205       0.8387 
   1  rs145535437  205573885       40   0.009433   0.006155    0.05822    1.533       0.1336 
   1   rs12407348  205573960       40  -0.003562   0.003586    0.02531  -0.9933       0.3268 
   1   rs12407361  205574063       40  -0.003562   0.003586    0.02531  -0.9933       0.3268 
   1   rs66532941  205574798       40  -0.005216   0.003056    0.07121   -1.707        0.096 
   1   rs76900746  205575000       40  -0.003206   0.004363    0.01401  -0.7348        0.467 
   1    rs6656684  205575055       40   0.003272   0.002926    0.03186    1.118       0.2705 
   1   rs34008697  205575225       40  0.0004042   0.005007  0.0001715  0.08073       0.9361 
   1  rs144955181  205575408       40   0.009433   0.006155    0.05822    1.533       0.1336 
   1    rs6668187  205575535       40  -0.003774   0.003515    0.02945   -1.074       0.2897 
   1   rs34103393  205575846       40  -0.001621   0.004143   0.004011  -0.3912       0.6978 
   1    rs2867892  205576917       40  0.0004042   0.005007  0.0001715  0.08073       0.9361 
   1  rs201245344  205579888       40    0.00936   0.005107     0.0812    1.833      0.07471 
   1  rs116045834  205579962       40    0.01016   0.005512     0.0821    1.844      0.07305 
   1    rs4573566  205580316       40  -0.001716    0.00323   0.007372  -0.5312       0.5983 
   1   rs75371492  205580731       40  -0.002032   0.006333   0.002703  -0.3209         0.75 
   1    rs6677586  205581376       40  -0.002707   0.003449    0.01595  -0.7849       0.4374 
   1    rs6688760  205581521       40    0.00059    0.00373  0.0006579   0.1582       0.8752 
   1   rs11240540  205581853       40    0.00936   0.005107     0.0812    1.833      0.07471 
   1  rs148637054  205582070       40    0.01016   0.005512     0.0821    1.844      0.07305 
   1   rs35809708  205582201       40   0.005083   0.003471    0.05342    1.464       0.1513 
   1   rs74231753  205582251       40  -0.004929   0.004241    0.03433   -1.162       0.2524 
   1   rs10900516  205582486       40  0.0009652   0.003986   0.001541   0.2422         0.81 
   1  rs115449961  205583410       40  -0.006573   0.005221    0.04005   -1.259       0.2157 
   1   rs34779537  205583600       40  0.0009652   0.003986   0.001541   0.2422         0.81 
   1  rs114565068  205584150       40    0.00936   0.005107     0.0812    1.833      0.07471 
   1  rs532392936  205584231       40  0.0009652   0.003986   0.001541   0.2422         0.81 
   1  rs116633300  205584561       40   -0.01233   0.006018    0.09944   -2.048      0.04748 
   1   rs10900517  205586635       40   0.002812   0.003703    0.01494   0.7592       0.4524 
   1   rs59862342  205586636       40  -0.006086   0.004653    0.04309   -1.308       0.1987 
   1  rs145964752  205586966       40    0.00936   0.005107     0.0812    1.833      0.07471 
   1   rs72749001  205587013       40  -0.006086   0.004653    0.04309   -1.308       0.1987 
   1  rs115437121  205587046       40    0.00936   0.005107     0.0812    1.833      0.07471 
   1   rs28495285  205587114       40    0.00936   0.005107     0.0812    1.833      0.07471 
   1  rs147362219  205587583       40    0.00936   0.005107     0.0812    1.833      0.07471 
   1  rs116507431  205587674       40   0.007038   0.006238    0.03241    1.128       0.2663 
   1  rs113551063  205587849       40  -0.002707   0.003449    0.01595  -0.7849       0.4374 
   1    rs3789461  205588637       40  0.0009652   0.003986   0.001541   0.2422         0.81 
   1   rs77137072  205588841       40  -0.006677   0.004889    0.04679   -1.366       0.1801 
   1    rs1064406  205589574       40  -0.006086   0.004653    0.04309   -1.308       0.1987 
   1   rs11577251  205590152       40  -0.003481   0.003622    0.02373   -0.961       0.3426 
   1   rs35245252  205591052       40  -0.006086   0.004653    0.04309   -1.308       0.1987 
   1   rs61822903  205591308       40  0.0009652   0.003986   0.001541   0.2422         0.81 
   1  rs115702342  205591378       40    0.00936   0.005107     0.0812    1.833      0.07471 
   1   rs75822494  205591440       40  -0.006086   0.004653    0.04309   -1.308       0.1987 
   1   rs34087906  205591676       40  0.0009652   0.003986   0.001541   0.2422         0.81 
   1  rs547986684  205592285       40   0.006951   0.002605     0.1578    2.669      0.01114 
   1   rs34310773  205592698       40  -0.006086   0.004653    0.04309   -1.308       0.1987 
   1   rs12048882  205594617       40  -0.006086   0.004653    0.04309   -1.308       0.1987 
   1   rs11240541  205594652       40  0.0009652   0.003986   0.001541   0.2422         0.81 
   1   rs12048218  205594936       40  -0.006086   0.004653    0.04309   -1.308       0.1987 
   1   rs12048270  205595068       40  0.0009652   0.003986   0.001541   0.2422         0.81 
   1  rs140566664  205595153       40    0.00936   0.005107     0.0812    1.833      0.07471 
   1  rs115340720  205595434       40    0.00936   0.005107     0.0812    1.833      0.07471 
   1    rs4245717  205595753       40   0.001318   0.004752   0.002021   0.2774        0.783 
   1   rs78275044  205595817       40    0.00936   0.005107     0.0812    1.833      0.07471 
   1  rs114099162  205596160       40  -0.001992   0.005075   0.004038  -0.3925       0.6969 
   1   rs34193126  205596327       40  -0.006086   0.004653    0.04309   -1.308       0.1987 
   1   rs12059129  205596863       40    0.00936   0.005107     0.0812    1.833      0.07471 
   1    rs2185811  205596870       40  -0.006086   0.004653    0.04309   -1.308       0.1987 
   1  rs116597867  205597027       40    0.01016   0.005512     0.0821    1.844      0.07305 
   1    rs4951247  205597321       40  -0.001716    0.00323   0.007372  -0.5312       0.5983 
   1   rs12023128  205598225       40  0.0009652   0.003986   0.001541   0.2422         0.81 
   1   rs12024592  205598410       40  -0.006086   0.004653    0.04309   -1.308       0.1987 
   1  rs147131526  205598674       40    0.00936   0.005107     0.0812    1.833      0.07471 
   1    rs2867891  205598979       40   0.003506   0.002882    0.03747    1.216       0.2314 
   1   rs12025838  205600085       40  -0.006086   0.004653    0.04309   -1.308       0.1987 
   1  rs569272998  205600399       40  -0.006086   0.004653    0.04309   -1.308       0.1987 
   1    rs7523896  205600645       40  -0.004929   0.004241    0.03433   -1.162       0.2524 
   1    rs6593957  205600653       40  -0.002512    0.00319    0.01606  -0.7875       0.4359 
   1      rs13757  205601199       40  -0.003481   0.003622    0.02373   -0.961       0.3426 
   1    rs3088136  205601464       40  -0.002942   0.002465    0.03614   -1.194         0.24 
   1  rs116624231  205602042       40    0.00936   0.005107     0.0812    1.833      0.07471 
   1    rs6593958  205602553       40  0.0004042   0.005007  0.0001715  0.08073       0.9361 
   1  rs112358150  205603404       40  -0.004929   0.004241    0.03433   -1.162       0.2524 
   1  rs149513069  205603424       40  -0.004929   0.004241    0.03433   -1.162       0.2524 
   1  rs146088191  205603775       40  -0.001992   0.005075   0.004038  -0.3925       0.6969 
   1   rs78188170  205605175       40  -0.006677   0.004889    0.04679   -1.366       0.1801 
   1    rs4369284  205605543       40    0.00059    0.00373  0.0006579   0.1582       0.8752 
   1   rs74144434  205606073       40  -0.002008   0.003351   0.009365  -0.5994       0.5525 
   1    rs1114126  205606172       40 -0.0001853   0.002456  0.0001498 -0.07545       0.9402 
   1    rs7518313  205606850       40   0.002931   0.003094    0.02306   0.9471       0.3496 
   1   rs12080192  205606929       40  -0.007249   0.004609    0.06112   -1.573       0.1241 
   1   rs11580704  205606982       40   0.001306   0.003924   0.002905   0.3327       0.7412 
   1   rs11579421  205607227       40   0.001317    0.00322   0.004379   0.4088        0.685 
   1   rs79392121  205607479       40  -0.008339   0.004821    0.07298    -1.73      0.09182 
   1   rs10900518  205607514       40   0.002828   0.003503    0.01686   0.8072       0.4246 
   1  rs115158174  205607834       40   -0.01081   0.004422     0.1358   -2.444      0.01928 
   1   rs12760905  205607932       40   0.002828   0.003503    0.01686   0.8072       0.4246 
   1   rs11579937  205608132       40   0.002828   0.003503    0.01686   0.8072       0.4246 
   1   rs11581303  205608153       40   0.001068   0.003025   0.003271   0.3531       0.7259 
   1   rs10793741  205608984       40 -0.0001275   0.003568  3.363e-05 -0.03575       0.9717 
   1   rs12039255  205609010       40  -0.008382   0.003559     0.1274   -2.355      0.02378 
   1   rs17347710  205609410       40  0.0002043   0.003731  7.888e-05  0.05475       0.9566 
   1   rs12746159  205609672       40   0.001944   0.002921    0.01152   0.6656       0.5097 
   1  rs113608019  205609677       40  -0.004974   0.004688    0.02878   -1.061       0.2953 
   1    rs3949286  205610149       40   0.005572   0.003415    0.06546    1.631        0.111 
   1  rs145413616  205610153       40   -0.01081   0.004422     0.1358   -2.444      0.01928 
   1    rs6661827  205610774       40  -0.005051   0.002856    0.07605   -1.769        0.085 
   1   rs12087328  205611528       40  -0.005082   0.002262     0.1172   -2.246      0.03058 
   1   rs11545017  205611677       40   0.004814   0.002227     0.1095    2.162      0.03702 
   1   rs16856082  205611703       40  -0.005082   0.002262     0.1172   -2.246      0.03058 
   1    rs6680742  205612126       40  -0.005082   0.002262     0.1172   -2.246      0.03058 
   1    rs6680848  205612278       40   0.001317    0.00322   0.004379   0.4088        0.685 
   1   rs12128988  205612463       40   0.009433   0.006155    0.05822    1.533       0.1336 
   1  rs113716138  205613005       40  -0.005082   0.002262     0.1172   -2.246      0.03058 
   1   rs12406407  205613234       40   0.000896   0.003007   0.002331   0.2979       0.7674 
   1   rs11240543  205613376       40  -0.005082   0.002262     0.1172   -2.246      0.03058 
   1   rs16856083  205613609       40  -0.004974   0.004688    0.02878   -1.061       0.2953 
   1   rs12072212  205613859       40  -0.005082   0.002262     0.1172   -2.246      0.03058 
   1  rs143846526  205613996       40   -0.01011   0.005514    0.08123   -1.833      0.07466 
   1   rs12082741  205614004       40  -0.005082   0.002262     0.1172   -2.246      0.03058 
   1   rs28541323  205614117       40   0.004814   0.002227     0.1095    2.162      0.03702 
   1   rs35560342  205614155       40   0.007043   0.003006     0.1262    2.343      0.02448 
   1    rs6672675  205615120       40  -0.005082   0.002262     0.1172   -2.246      0.03058 
   1    rs9726591  205615287       40   0.005572   0.003415    0.06546    1.631        0.111 
   1   rs11240544  205615442       40  -0.005082   0.002262     0.1172   -2.246      0.03058 
   1    rs6684271  205615567       40  -0.005082   0.002262     0.1172   -2.246      0.03058 
   1    rs4951249  205615594       40   0.004521   0.002293    0.09278    1.971        0.056 
   1    rs6673283  205615791       40  -0.005082   0.002262     0.1172   -2.246      0.03058 
   1    rs4951250  205615947       40   0.005572   0.003415    0.06546    1.631        0.111 
   1   rs12126801  205616154       40   0.009433   0.006155    0.05822    1.533       0.1336 
   1   esv3588641  205616161       40  -0.007426   0.003032     0.1363   -2.449      0.01905 
   1  rs112984086  205616454       40   0.004379   0.006302    0.01255   0.6948       0.4914 
   1    rs1109893  205616742       40  -0.002527   0.002325    0.03014   -1.087        0.284 
   1    rs2153902  205616763       40 -0.0005041   0.003241  0.0006361  -0.1555       0.8772 
   1    rs6687995  205616810       40  -0.002527   0.002325    0.03014   -1.087        0.284 
   1    rs2153903  205616849       40 -0.0005041   0.003241  0.0006361  -0.1555       0.8772 
   1    rs6677015  205616951       40  -0.002527   0.002325    0.03014   -1.087        0.284 
   1   rs12406231  205617366       40  -0.004974   0.004688    0.02878   -1.061       0.2953 
   1  rs182548625  205617768       40  -0.002032   0.006333   0.002703  -0.3209         0.75 
   1   rs35250853  205617830       40   0.005837   0.005244    0.03158    1.113       0.2726 
   1  rs112315852  205618330       40  0.0007473   0.005006  0.0005861   0.1493       0.8821 
   1   rs58030617  205618463       40   0.004379   0.006302    0.01255   0.6948       0.4914 
   1   rs12043685  205618523       40   0.005837   0.005244    0.03158    1.113       0.2726 
   1   rs12036666  205618659       40   0.006401   0.005658    0.03258    1.131        0.265 
   1   rs12043720  205618672       40   0.005837   0.005244    0.03158    1.113       0.2726 
   1    rs4951017  205619324       40   0.005837   0.005244    0.03158    1.113       0.2726 
   1   rs11805457  205619598       40 -0.0001275   0.003568  3.363e-05 -0.03575       0.9717 
   1   rs76763526  205619829       40   0.004379   0.006302    0.01255   0.6948       0.4914 
   1   rs74771148  205620185       40   0.004379   0.006302    0.01255   0.6948       0.4914 
   1   rs35332689  205620387       40   0.005837   0.005244    0.03158    1.113       0.2726 
   1  rs189177518  205620646       40   -0.01011   0.005514    0.08123   -1.833      0.07466 
   1   rs34847373  205620746       40   0.005837   0.005244    0.03158    1.113       0.2726 
   1  rs146210919  205620779       40   0.004379   0.006302    0.01255   0.6948       0.4914 
   1  rs181565450  205620835       40   -0.01081   0.004422     0.1358   -2.444      0.01928 
   1   rs75638049  205620986       40   0.006401   0.005658    0.03258    1.131        0.265 
   1  rs112499582  205621075       40   0.004379   0.006302    0.01255   0.6948       0.4914 
   1   rs12565564  205621169       40   0.009433   0.006155    0.05822    1.533       0.1336 
   1    rs7511727  205621429       40   0.001317    0.00322   0.004379   0.4088        0.685 
   1   rs57401879  205621765       40   0.004379   0.006302    0.01255   0.6948       0.4914 
   1  rs141551718  205622096       40  0.0004042   0.005007  0.0001715  0.08073       0.9361 
   1    rs7514718  205622253       40   0.007043   0.003006     0.1262    2.343      0.02448 
   1   rs11589772  205622275       40   0.005572   0.003415    0.06546    1.631        0.111 
   1    rs6699849  205622660       40   0.005837   0.005244    0.03158    1.113       0.2726 
   1   rs72750936  205622799       40   0.001317    0.00322   0.004379   0.4088        0.685 
   1  rs113351949  205623483       40  -0.004974   0.004688    0.02878   -1.061       0.2953 
   1  rs141639485  205623850       40   0.004794     0.0057    0.01828   0.8411       0.4056 
   1    rs4951253  205623865       40   0.005837   0.005244    0.03158    1.113       0.2726 
   1   rs12075381  205623938       40   0.004768   0.002551    0.08418    1.869      0.06935 
   1  rs570498253  205623939       40   -0.01011   0.005514    0.08123   -1.833      0.07466 
   1  rs111390179  205624037       40   0.004794     0.0057    0.01828   0.8411       0.4056 
   1   rs76571668  205624057       40   0.004379   0.006302    0.01255   0.6948       0.4914 
   1   rs56330531  205624580       40   0.004379   0.006302    0.01255   0.6948       0.4914 
   1   rs76967960  205624660       40   -0.01495   0.005217     0.1776   -2.865     0.006762 
   1   rs56120517  205624740       40   0.004379   0.006302    0.01255   0.6948       0.4914 
   1   rs61159801  205624973       40   0.004379   0.006302    0.01255   0.6948       0.4914 
   1   rs36059081  205624985       40   0.006401   0.005658    0.03258    1.131        0.265 
   1   rs11240546  205625186       40  -0.000902   0.003216   0.002067  -0.2805       0.7806 
   1  rs184646916  205625311       40  -0.001992   0.005075   0.004038  -0.3925       0.6969 
   1   rs78978322  205625371       40 -0.0004506   0.004151    0.00031  -0.1086       0.9141 
   1   rs73078352  205625603       40  -0.004974   0.004688    0.02878   -1.061       0.2953 
   1   rs74143147  205625916       40   0.004379   0.006302    0.01255   0.6948       0.4914 
   1  rs115737289  205626254       40  -0.002016   0.005074   0.004135  -0.3972       0.6934 
   1   rs74143149  205626886       40   0.004379   0.006302    0.01255   0.6948       0.4914 
   1    rs7540439  205628428       40   0.005318   0.004474    0.03585    1.189       0.2419 
   1   rs79007451  205629288       40  -0.007639   0.005182    0.05408   -1.474       0.1487 
   1   rs16856094  205629815       40  -0.004211   0.004717    0.02054  -0.8927       0.3776 
   1    rs3761916  205630893       40  -0.005942   0.003605    0.06674   -1.648       0.1075 
   1   rs16856106  205631058       40 -0.0002289   0.006342  3.428e-05 -0.03609       0.9714 
   1   rs59990545  205631404       40    0.01054   0.005046      0.103    2.089      0.04346 
   1   rs57847589  205631456       40  -0.003313   0.004117    0.01676  -0.8048       0.4259 
   1   rs41304251  205631522       40    0.01054   0.005046      0.103    2.089      0.04346 
   1   rs11240548  205633222       40  -0.008754   0.004329    0.09714   -2.022      0.05026 
   1   rs72750941  205633323       40    0.01054   0.005046      0.103    2.089      0.04346 
   1   rs56927917  205633573       40    0.01054   0.005046      0.103    2.089      0.04346 
   1  rs111407522  205633983       40  0.0007838   0.004514  0.0007928   0.1736       0.8631 
   1    rs1123879  205634315       40  -0.004211   0.004717    0.02054  -0.8927       0.3776 
   1   rs10751442  205634671       40   0.008573   0.004549    0.08549    1.885      0.06712 
   1   rs10751443  205634853       40   0.008573   0.004549    0.08549    1.885      0.06712 
   1  rs115812228  205634954       40     -0.016   0.004654     0.2373   -3.438     0.001435 
   1   rs67403669  205635292       40    0.01066   0.003954     0.1605    2.696       0.0104 
   1    rs2096209  205635425       40   0.008573   0.004549    0.08549    1.885      0.06712 
   1   rs78569370  205635831       40  -0.007639   0.005182    0.05408   -1.474       0.1487 
   1     rs871454  205635948       40 -0.0004902   0.002886  0.0007588  -0.1699        0.866 
   1    rs4951018  205636334       40  -0.006053    0.00491    0.03846   -1.233       0.2252 
   1   rs66742105  205636354       40    0.01054   0.005046      0.103    2.089      0.04346 
   1  rs141141349  205636656       40  -0.004211   0.004717    0.02054  -0.8927       0.3776 
   1    rs1573104  205636907       40   0.002139   0.003794   0.008297   0.5638       0.5762 
   1   rs12140238  205637120       40  -0.004211   0.004717    0.02054  -0.8927       0.3776 
   1    rs7521095  205637366       40    0.01054   0.005046      0.103    2.089      0.04346 
   1    rs7529037  205637501       40   0.002139   0.003794   0.008297   0.5638       0.5762 
   1   rs57021717  205637659       40    0.01054   0.005046      0.103    2.089      0.04346 
   1   rs16856135  205637966       40  0.0007838   0.004514  0.0007928   0.1736       0.8631 
   1   rs60929190  205638213       40  -0.002763   0.005735   0.006072  -0.4818       0.6327 
   1   rs12409639  205638222       40  -0.004149   0.003221    0.04185   -1.288       0.2055 
   1   rs61111606  205638272       40  -0.002763   0.005735   0.006072  -0.4818       0.6327 
   1   rs16856139  205638464       40  0.0007838   0.004514  0.0007928   0.1736       0.8631 
   1   rs55781355  205638618       40    0.01054   0.005046      0.103    2.089      0.04346 
   1    rs3902968  205639045       40   0.002139   0.003794   0.008297   0.5638       0.5762 
   1   rs73078374  205639242       40  -0.001727   0.002824   0.009743  -0.6115       0.5445 
   1  rs114246753  205639427       40  -0.004211   0.004717    0.02054  -0.8927       0.3776 
   1   rs73078376  205639611       40    0.01054   0.005046      0.103    2.089      0.04346 
   1    rs6593962  205640762       40    0.01315   0.005343     0.1374     2.46      0.01854 
   1   rs11240550  205640816       40  -0.004795   0.003074    0.06018    -1.56       0.1271 
   1    rs6685508  205640904       40   0.001328   0.004256   0.002555    0.312       0.7567 
   1  rs186106842  205640905       40  -0.002759    0.00531   0.007053  -0.5195       0.6064 
   1   rs10601329  205640984       40   0.001328   0.004256   0.002555    0.312       0.7567 
   1    rs6593963  205641018       40   0.002374   0.002828    0.01821   0.8396       0.4064 
   1  rs116783335  205641115       40   0.001238   0.006339   0.001002   0.1953       0.8462 
   1  rs112479078  205641308       40   -0.00226   0.006331   0.003342  -0.3569       0.7231 
   1   rs55915134  205641343       40  -0.002446   0.004242   0.008674  -0.5766       0.5676 
   1   rs73078382  205641800       40   0.006385   0.005227    0.03779    1.222       0.2293 
   1   rs11240551  205641826       40   0.003899   0.005291    0.01409   0.7369       0.4657 
   1    rs4951254  205642390       40 -0.0001188   0.003171  3.694e-05 -0.03747       0.9703 
   1    rs2153904  205642790       40 -0.0002352   0.003008  0.0001609  -0.0782       0.9381 
   1   rs73078388  205643282       40   0.006385   0.005227    0.03779    1.222       0.2293 
   1   rs61824660  205643365       40  -0.002446   0.004242   0.008674  -0.5766       0.5676 
   1  rs139963187  205643397       40  -0.002446   0.004242   0.008674  -0.5766       0.5676 
   1  rs111337602  205643452       40   0.006385   0.005227    0.03779    1.222       0.2293 
   1  rs116691275  205644642       40  -0.002759    0.00531   0.007053  -0.5195       0.6064 
   1    rs1418549  205644848       40  -0.001029   0.003529    0.00223  -0.2914       0.7723 
   1    rs4951255  205645063       40   0.003899   0.005291    0.01409   0.7369       0.4657 
   1   rs78590176  205645340       40  -0.002187   0.005742   0.003804  -0.3809       0.7054 
   1   rs77273478  205645618       40  -0.002759    0.00531   0.007053  -0.5195       0.6064 
   1   rs73078390  205646431       40   0.006385   0.005227    0.03779    1.222       0.2293 
   1    rs1418652  205646458       40  -0.001736    0.00296   0.008965  -0.5863       0.5611 
   1     rs868844  205646646       40  0.0006924    0.00415  0.0007319   0.1668       0.8684 
   1  rs113563932  205647399       40   0.006385   0.005227    0.03779    1.222       0.2293 
   1    rs1775147  205648707       40 -0.0009354   0.004059   0.001396  -0.2304        0.819 
   1  rs545452974  205648765       40   -0.00762    0.00622    0.03799   -1.225       0.2281 
   1    rs1772138  205648805       40 -0.0009354   0.004059   0.001396  -0.2304        0.819 
   1    rs6689008  205649173       40 -0.0001188   0.003171  3.694e-05 -0.03747       0.9703 
   1    rs1772137  205649327       40 -0.0009354   0.004059   0.001396  -0.2304        0.819 
   1   rs58705257  205649983       40  -0.003894   0.004269    0.02143  -0.9123       0.3674 
   1    rs1775152  205650138       40 -0.0009354   0.004059   0.001396  -0.2304        0.819 
   1    rs1775153  205650271       40 -0.0009354   0.004059   0.001396  -0.2304        0.819 
   1  rs113058022  205651420       40  -0.002446   0.004242   0.008674  -0.5766       0.5676 
   1    rs1772136  205651477       40 -0.0009354   0.004059   0.001396  -0.2304        0.819 
   1    rs1772135  205651483       40 -0.0009354   0.004059   0.001396  -0.2304        0.819 
   1    rs1772134  205651513       40 -0.0009354   0.004059   0.001396  -0.2304        0.819 
   1    rs1772133  205651810       40 -0.0009354   0.004059   0.001396  -0.2304        0.819 
   1    rs4245718  205652472       40  -0.001816   0.003978   0.005457  -0.4566       0.6505 
   1    rs4951256  205652705       40  -0.001816   0.003978   0.005457  -0.4566       0.6505 
   1   rs12023314  205653131       40  -0.001816   0.003978   0.005457  -0.4566       0.6505 
   1   rs28721375  205653261       40  -0.001816   0.003978   0.005457  -0.4566       0.6505 
   1   rs11580364  205653580       40  -0.001816   0.003978   0.005457  -0.4566       0.6505 
   1  rs149863706  205653683       40  -0.001816   0.003978   0.005457  -0.4566       0.6505 
   1    rs6685188  205653756       40  -0.001816   0.003978   0.005457  -0.4566       0.6505 
   1    rs6693913  205654061       40  0.0006924    0.00415  0.0007319   0.1668       0.8684 
   1  rs115831115  205654443       40  -0.009794    0.00614    0.06276   -1.595       0.1189 
   1    rs5780294  205654920       40  8.119e-05   0.003219  1.674e-05  0.02522         0.98 
   1    rs1094648  205655073       40  -0.001816   0.003978   0.005457  -0.4566       0.6505 
   1  rs114311826  205655583       40  -0.002759    0.00531   0.007053  -0.5195       0.6064 
   1   rs16856148  205655725       40  -0.002446   0.004242   0.008674  -0.5766       0.5676 
   1     rs823107  205656022       40  -0.001816   0.003978   0.005457  -0.4566       0.6505 
   1  rs557492079  205656263       40   0.001647   0.003497   0.005805    0.471       0.6403 
   1     rs823106  205656453       40   0.001048   0.002916   0.003388   0.3594       0.7213 
   1    rs4601639  205656583       40   0.005636    0.00568    0.02526   0.9923       0.3273 
   1   rs76012422  205657377       40  -0.003894   0.004269    0.02143  -0.9123       0.3674 
   1   rs78443024  205657528       40  -0.003894   0.004269    0.02143  -0.9123       0.3674 
   1     rs823104  205657891       40  -0.001816   0.003978   0.005457  -0.4566       0.6505 
   1  rs141730920  205657978       40     -0.016   0.004654     0.2373   -3.438     0.001435 
   1     rs823103  205658832       40 -0.0003846   0.004756   0.000172 -0.08086        0.936 
   1    rs1172199  205658939       40  -0.002211   0.002694    0.01742  -0.8207       0.4169 
   1    rs7520276  205659491       40   0.006237   0.003102    0.09615    2.011       0.0515 
   1   rs12132270  205660940       40  -0.005609   0.004678    0.03645   -1.199        0.238 
   1   rs16856160  205661367       40   0.001998   0.002786    0.01335   0.7171       0.4777 
   1   rs58838397  205661405       40   0.003141   0.002458    0.04121    1.278        0.209 
   1   rs12752037  205661614       40   0.003141   0.002458    0.04121    1.278        0.209 
   1   rs73078398  205661696       40    0.01012   0.006126    0.06704    1.652       0.1067 
   1   rs12037559  205661964       40   0.005636    0.00568    0.02526   0.9923       0.3273 
   1   rs10751444  205662144       40   0.002596   0.002507    0.02744    1.035        0.307 
   1    rs6593964  205662337       40   0.002596   0.002507    0.02744    1.035        0.307 
   1    rs6676110  205662977       40   0.001998   0.002786    0.01335   0.7171       0.4777 
   1   rs55858232  205663213       40   0.002377   0.002818    0.01838   0.8435       0.4042 
   1   rs72419211  205663575       40   0.001998   0.002786    0.01335   0.7171       0.4777 
   1   rs10900521  205663956       40   0.001998   0.002786    0.01335   0.7171       0.4777 
   1    rs7542712  205664544       40   0.001998   0.002786    0.01335   0.7171       0.4777 
   1  rs114956011  205664929       40  -0.002759    0.00531   0.007053  -0.5195       0.6064 
   1   rs75103733  205664974       40  -0.008715    0.00373     0.1256   -2.337      0.02484 
   1  rs116370807  205665084       40  -0.008715    0.00373     0.1256   -2.337      0.02484 
   1     rs823102  205665167       40  -0.008715    0.00373     0.1256   -2.337      0.02484 
   1  rs145968644  205665174       40   0.002967   0.006324   0.005759   0.4692       0.6416 
   1   rs58785399  205665313       40  -0.008715    0.00373     0.1256   -2.337      0.02484 
   1   rs59081879  205665443       40  -0.008715    0.00373     0.1256   -2.337      0.02484 
   1  rs531109319  205665464       40  -0.003477   0.003193    0.03028   -1.089       0.2829 
   1  rs549643128  205665828       40  -0.008715    0.00373     0.1256   -2.337      0.02484 
   1   rs76968726  205666117       40  -0.008715    0.00373     0.1256   -2.337      0.02484 
   1   rs79837567  205666118       40  -0.008715    0.00373     0.1256   -2.337      0.02484 
   1  rs114944833  205666310       40   0.002967   0.006324   0.005759   0.4692       0.6416 
   1  rs114065085  205666618       40   -0.01248   0.004304     0.1812     -2.9     0.006166 
   1  rs182866988  205667224       40   -0.01248   0.004304     0.1812     -2.9     0.006166 
   1  rs147681886  205667341       40  -0.008715    0.00373     0.1256   -2.337      0.02484 
   1   rs78421560  205667830       40     -0.016   0.004654     0.2373   -3.438     0.001435 
   1  rs115812113  205668532       40  -0.008715    0.00373     0.1256   -2.337      0.02484 
   1    rs6673687  205670369       40   0.006585   0.002822     0.1253    2.333      0.02502 
   1     rs823098  205670726       40 -0.0004799   0.002717  0.0008205  -0.1766       0.8607 
   1   rs11240554  205671644       40   0.001841   0.002383    0.01546   0.7724       0.4446 
   1   rs11285952  205672187       40   0.005038   0.002446     0.1005     2.06       0.0463 
   1  rs539315410  205672285       40   0.008437    0.00392     0.1087    2.152      0.03778 
   1    rs1775139  205672357       40   0.006585   0.002822     0.1253    2.333      0.02502 
   1    rs1772140  205672482       40 -0.0004799   0.002717  0.0008205  -0.1766       0.8607 
   1  rs113395209  205672576       40   0.004794     0.0057    0.01828   0.8411       0.4056 
   1  rs116125551  205672963       40  -0.002759    0.00531   0.007053  -0.5195       0.6064 
   1   rs12239960  205673108       40  -0.003938   0.003851    0.02677   -1.022        0.313 
   1   rs75869838  205673117       40   0.005941   0.006268    0.02309   0.9477       0.3492 
   1  rs115248740  205674106       40   -0.00762    0.00622    0.03799   -1.225       0.2281 
   1  rs111299170  205674897       40  -0.008715    0.00373     0.1256   -2.337      0.02484 
   1   rs12748961  205676263       40   -0.00762    0.00622    0.03799   -1.225       0.2281 
   1    rs3747973  205677148       40   -0.01087   0.003512     0.2013   -3.095     0.003685 
   1   rs56675020  205677178       40   -0.00762    0.00622    0.03799   -1.225       0.2281 
   1   rs12030754  205678043       40   0.004534   0.005277    0.01905   0.8591       0.3957 
   1   rs55735020  205678481       40   0.006882   0.002835     0.1343    2.428      0.02003 
   1  rs140801892  205678483       40   0.006882   0.002835     0.1343    2.428      0.02003 
   1     rs823095  205679239       40   0.001268   0.003899   0.002775   0.3252       0.7468 
   1     rs823096  205679887       40   0.001311   0.003804   0.003115   0.3446       0.7323 
   1   rs16856194  205680363       40   0.001268   0.003899   0.002775   0.3252       0.7468 
   1   rs79396608  205680580       40   -0.01475   0.004399     0.2282   -3.352     0.001826 
   1   rs58526373  205681205       40   0.001355   0.006338   0.001201   0.2138       0.8319 
   1    rs6663787  205681252       40  -0.004471   0.005279    0.01853   -0.847       0.4023 
   1     rs823097  205681370       40   0.001268   0.003899   0.002775   0.3252       0.7468 
   1  rs111987408  205681404       40   -0.00226   0.006331   0.003342  -0.3569       0.7231 
   1   rs11240555  205681516       40  -0.004471   0.005279    0.01853   -0.847       0.4023 
   1  rs541444877  205682383       40   -0.00762    0.00622    0.03799   -1.225       0.2281 
   1       rs3805  205683355       40  -0.003826   0.005719    0.01164   -0.669       0.5076 
   1  rs141444520  205683399       40   0.001355   0.006338   0.001201   0.2138       0.8319 
   1    rs1935662  205683623       40   0.001355   0.006338   0.001201   0.2138       0.8319 
   1  rs144482900  205683626       40    0.00182   0.006335   0.002166   0.2872       0.7755 
   1    rs6665860  205684021       40  -0.004471   0.005279    0.01853   -0.847       0.4023 
   1   rs10900522  205684067       40   0.004534   0.005277    0.01905   0.8591       0.3957 
   1  rs141010096  205685161       40   -0.01475   0.004399     0.2282   -3.352     0.001826 
   1     rs951366  205685352       40   0.008216    0.00274     0.1914    2.999      0.00476 
   1   rs74143155  205686225       40   0.001355   0.006338   0.001201   0.2138       0.8319 
   1   rs34305872  205686523       40  -0.003794   0.003419     0.0314    -1.11        0.274 
   1   rs74143844  205687231       40   0.001355   0.006338   0.001201   0.2138       0.8319 
   1   rs71709139  205687348       40   0.001268   0.003899   0.002775   0.3252       0.7468 
   1     rs823092  205687873       40  -0.002888   0.002766     0.0279   -1.044        0.303 
   1   rs16856211  205688290       40   0.004385   0.005281    0.01782   0.8304       0.4115 
   1     rs823093  205689227       40  -0.002093   0.002818    0.01431  -0.7429       0.4621 
   1     rs823094  205689807       40   0.001292   0.003318   0.003973   0.3893       0.6992 
   1   rs59957335  205690235       40   0.001355   0.006338   0.001201   0.2138       0.8319 
   1   rs34455896  205690403       40   0.001355   0.006338   0.001201   0.2138       0.8319 
   1    rs7545345  205690941       40    0.01106   0.003468     0.2111    3.189      0.00286 
   1  rs145557339  205691161       40   0.001268   0.003899   0.002775   0.3252       0.7468 
   1   rs74474484  205691208       40   -0.01023   0.004068     0.1426   -2.514      0.01628 
   1    rs4951258  205691316       40   0.008216    0.00274     0.1914    2.999      0.00476 
   1   rs11240556  205691545       40  -0.004471   0.005279    0.01853   -0.847       0.4023 
   1    rs4951023  205691546       40    0.00908   0.002634     0.2382    3.447     0.001398 
   1    rs1094649  205691800       40   -0.00175   0.003215   0.007737  -0.5443       0.5894 
   1    rs1935025  205692084       40   0.004534   0.005277    0.01905   0.8591       0.3957 
   1   rs16856215  205693136       40   0.001355   0.006338   0.001201   0.2138       0.8319 
   1     rs823108  205693601       40  -0.002093   0.002818    0.01431  -0.7429       0.4621 
   1   rs16856217  205694122       40   0.001355   0.006338   0.001201   0.2138       0.8319 
   1  rs115640250  205694138       40   -0.00762    0.00622    0.03799   -1.225       0.2281 
   1   rs10494873  205694363       40   0.001355   0.006338   0.001201   0.2138       0.8319 
   1    rs3761919  205694720       40   0.004534   0.005277    0.01905   0.8591       0.3957 
   1    rs1772145  205695695       40   0.006652   0.002396     0.1687    2.777     0.008481 
   1    rs1772146  205696521       40  -0.002093   0.002818    0.01431  -0.7429       0.4621 
   1    rs1775154  205696615       40   0.001268   0.003899   0.002775   0.3252       0.7468 
   1    rs1772147  205696671       40  -0.002093   0.002818    0.01431  -0.7429       0.4621 
   1    rs1620334  205697845       40  -0.002093   0.002818    0.01431  -0.7429       0.4621 
   1   rs74143846  205697892       40   0.001355   0.006338   0.001201   0.2138       0.8319 
   1    rs7513645  205698026       40   0.004534   0.005277    0.01905   0.8591       0.3957 
   1  rs148270168  205699284       40  -0.005615    0.00568    0.02507  -0.9885       0.3292 
   1  rs112333099  205699306       40  -0.004471   0.005279    0.01853   -0.847       0.4023 
   1   rs11808642  205699676       40   0.001355   0.006338   0.001201   0.2138       0.8319 
   1   rs61377167  205699720       40   -0.00762    0.00622    0.03799   -1.225       0.2281 
   1   rs78209347  205700748       40    0.00135   0.005749    0.00145   0.2349       0.8156 
   1     rs823109  205700762       40  -0.002093   0.002818    0.01431  -0.7429       0.4621 
   1   rs34936698  205701023       40  -0.007087   0.003989    0.07667   -1.776      0.08369 
   1     rs823110  205701078       40   0.001268   0.003899   0.002775   0.3252       0.7468 
   1     rs823111  205701870       40   0.001268   0.003899   0.002775   0.3252       0.7468 
   1  rs114915979  205703195       40   -0.01475   0.004399     0.2282   -3.352     0.001826 
   1   rs74143847  205703334       40   0.001355   0.006338   0.001201   0.2138       0.8319 
   1  rs140426021  205703938       40  -0.003762    0.00572    0.01125  -0.6576       0.5148 
   1  rs138389558  205704027       40   0.001355   0.006338   0.001201   0.2138       0.8319 
   1    rs1772148  205704580       40   0.001268   0.003899   0.002775   0.3252       0.7468 
   1  rs146488048  205705412       40   -0.00762    0.00622    0.03799   -1.225       0.2281 
   1  rs111913572  205705539       40   -0.00226   0.006331   0.003342  -0.3569       0.7231 
   1  rs188236363  205705916       40   -0.00762    0.00622    0.03799   -1.225       0.2281 
   1  rs111451886  205707246       40   0.004719   0.005702     0.0177   0.8276       0.4131 
   1  rs566837996  205707568       40    0.01235    0.00335     0.2635    3.688    0.0007048 
   1   rs78474729  205707926       40   -0.01475   0.004399     0.2282   -3.352     0.001826 
   1   rs76269384  205708123       40   -0.00762    0.00622    0.03799   -1.225       0.2281 
   1   rs12088809  205708483       40  -0.004471   0.005279    0.01853   -0.847       0.4023 
   1     rs823112  205708624       40  -0.002093   0.002818    0.01431  -0.7429       0.4621 
   1   rs11240559  205709621       40   0.004534   0.005277    0.01905   0.8591       0.3957 
   1   rs56296722  205710157       40   0.004719   0.005702     0.0177   0.8276       0.4131 
   1  rs376406180  205710333       40   0.001268   0.003899   0.002775   0.3252       0.7468 
   1  rs115475532  205710709       40  -0.005615    0.00568    0.02507  -0.9885       0.3292 
   1  rs112452415  205710848       40  -0.004471   0.005279    0.01853   -0.847       0.4023 
   1     rs823113  205711237       40  -0.002093   0.002818    0.01431  -0.7429       0.4621 
   1   rs75511917  205711625       40   0.004719   0.005702     0.0177   0.8276       0.4131 
   1   rs16856246  205711627       40   0.001355   0.006338   0.001201   0.2138       0.8319 
   1  rs138529790  205711690       40  -0.005615    0.00568    0.02507  -0.9885       0.3292 
   1  rs542619600  205711956       40   -0.01475   0.004399     0.2282   -3.352     0.001826 
   1     rs864783  205711974       40   0.001268   0.003899   0.002775   0.3252       0.7468 
   1   rs16856251  205712223       40   0.001355   0.006338   0.001201   0.2138       0.8319 
   1   rs11240561  205712957       40   0.004534   0.005277    0.01905   0.8591       0.3957 
   1     rs823127  205713139       40   0.005784   0.002321     0.1405    2.492      0.01719 
   1     rs823128  205713378       40  -0.002093   0.002818    0.01431  -0.7429       0.4621 
   1     rs823129  205713799       40   0.006828   0.002314     0.1864    2.951     0.005406 
   1  rs192716638  205714018       40   -0.00762    0.00622    0.03799   -1.225       0.2281 
   1   rs79771737  205714135       40   -0.01475   0.004399     0.2282   -3.352     0.001826 
   1     rs823130  205714372       40   0.001268   0.003899   0.002775   0.3252       0.7468 
   1  rs112152328  205714403       40   -0.00226   0.006331   0.003342  -0.3569       0.7231 
   1     rs823131  205714437       40   0.006828   0.002314     0.1864    2.951     0.005406 
   1   rs12046305  205714478       40   0.004534   0.005277    0.01905   0.8591       0.3957 
   1   rs55737937  205714616       40   0.006751   0.004423    0.05777    1.526       0.1352 
   1  rs150882174  205714818       40   -0.01475   0.004399     0.2282   -3.352     0.001826 
   1   rs78504890  205715036       40   0.001268   0.003899   0.002775   0.3252       0.7468 
   1  rs199882740  205715573       40   0.005592   0.004669    0.03637    1.198       0.2385 
   1  rs146019018  205715575       40   0.001365   0.003317   0.004435   0.4114       0.6831 
   1   rs61824677  205715577       40  -0.001227   0.003023   0.004318  -0.4059       0.6871 
   1   rs61824678  205715579       40  -0.001227   0.003023   0.004318  -0.4059       0.6871 
   1   rs10900523  205715581       40  -0.003016   0.002648    0.03302   -1.139       0.2618 
   1   rs80153295  205716186       40  -0.005615    0.00568    0.02507  -0.9885       0.3292 
   1  rs140853652  205716303       40   -0.01475   0.004399     0.2282   -3.352     0.001826 
   1  rs114702033  205716793       40  -0.005615    0.00568    0.02507  -0.9885       0.3292 
   1   rs74143849  205717066       40   0.001355   0.006338   0.001201   0.2138       0.8319 
   1   rs56382128  205717175       40   0.004719   0.005702     0.0177   0.8276       0.4131 
   1   rs11240562  205717393       40  -0.004471   0.005279    0.01853   -0.847       0.4023 
   1   rs73080333  205717676       40    0.01324   0.004254     0.2031    3.112     0.003521 
   1    rs4951261  205717823       40   0.008216    0.00274     0.1914    2.999      0.00476 
   1   rs12047038  205718468       40   0.004534   0.005277    0.01905   0.8591       0.3957 
   1  rs115866861  205718554       40   -0.01475   0.004399     0.2282   -3.352     0.001826 
   1  rs111472894  205718703       40  -0.004471   0.005279    0.01853   -0.847       0.4023 
   1    rs7536483  205718858       40   0.001268   0.003899   0.002775   0.3252       0.7468 
   1    rs3834732  205719495       40  -0.004471   0.005279    0.01853   -0.847       0.4023 
   1     rs823114  205719532       40    0.00228   0.003792   0.009421   0.6012       0.5513 
   1     rs865402  205719857       40  -0.002093   0.002818    0.01431  -0.7429       0.4621 
   1   rs79576176  205720068       40     -0.016   0.004654     0.2373   -3.438     0.001435 
   1     rs823115  205720078       40  -0.002093   0.002818    0.01431  -0.7429       0.4621 
   1     rs823116  205720483       40    0.00228   0.003792   0.009421   0.6012       0.5513 
   1  rs144854753  205720500       40  -0.005615    0.00568    0.02507  -0.9885       0.3292 
   1   rs78907896  205720687       40   -0.01412   0.003593     0.2889   -3.929    0.0003485 
   1   rs12058814  205721328       40  -0.004471   0.005279    0.01853   -0.847       0.4023 
   1   rs34838718  205721922       40    0.00182   0.004006   0.005402   0.4543       0.6522 
   1   rs12059093  205721928       40  0.0002012   0.006342  2.649e-05  0.03173       0.9749 
   1  rs200129376  205721929       40    0.00182   0.004006   0.005402   0.4543       0.6522 
   1   rs76085273  205721936       40   -0.00762    0.00622    0.03799   -1.225       0.2281 
   1   rs34072338  205722221       40    0.00729   0.002417     0.1932    3.016     0.004547 
   1   rs11240565  205722958       40    0.00908   0.002634     0.2382    3.447     0.001398 
   1  rs200841559  205723239       40  -0.005615    0.00568    0.02507  -0.9885       0.3292 
   1   rs11362942  205723303       40   0.006493   0.002279     0.1761    2.849     0.007035 
   1     rs823117  205723513       40  -0.002988   0.002533    0.03533    -1.18       0.2455 
   1     rs823118  205723572       40    0.00228   0.003792   0.009421   0.6012       0.5513 
   1     rs860311  205723619       40   0.006493   0.002279     0.1761    2.849     0.007035 
   1     rs823119  205723638       40  -0.002093   0.002818    0.01431  -0.7429       0.4621 
   1    rs1891461  205723639       40   0.004534   0.005277    0.01905   0.8591       0.3957 
   1   rs74143850  205723721       40   0.001355   0.006338   0.001201   0.2138       0.8319 
   1    rs5780297  205723898       40   0.004534   0.005277    0.01905   0.8591       0.3957 
   1     rs823120  205724050       40   0.006828   0.002314     0.1864    2.951     0.005406 
   1  rs138568057  205724278       40   0.004457   0.004334    0.02707    1.028       0.3103 
   1   rs79520469  205724280       40   -0.01475   0.004399     0.2282   -3.352     0.001826 
   1     rs823121  205724302       40   0.001268   0.003899   0.002775   0.3252       0.7468 
   1     rs823122  205725028       40    0.00592    0.00224     0.1553    2.643      0.01188 
   1   rs74331628  205725152       40   -0.01475   0.004399     0.2282   -3.352     0.001826 
   1     rs823123  205725346       40   0.006828   0.002314     0.1864    2.951     0.005406 
   1   rs77578324  205725469       40  -0.004471   0.005279    0.01853   -0.847       0.4023 
   1  rs112361116  205725515       40  -0.004471   0.005279    0.01853   -0.847       0.4023 
   1  rs116536013  205725720       40   -0.00762    0.00622    0.03799   -1.225       0.2281 
   1   rs75212657  205725742       40  -0.004471   0.005279    0.01853   -0.847       0.4023 
   1     rs823124  205726336       40   0.006828   0.002314     0.1864    2.951     0.005406 
   1  rs200774229  205726392       40  -0.003598   0.002562    0.04936   -1.405       0.1683 
   1    rs1626710  205727466       40   0.006493   0.002279     0.1761    2.849     0.007035 
   1    rs1772150  205727468       40   0.006493   0.002279     0.1761    2.849     0.007035 
   1     rs823125  205727821       40   0.006493   0.002279     0.1761    2.849     0.007035 
   1     rs823126  205728369       40   0.006493   0.002279     0.1761    2.849     0.007035 
   1  rs142262637  205728522       40  -0.005615    0.00568    0.02507  -0.9885       0.3292 
   1    rs4951024  205729702       40    0.00592    0.00224     0.1553    2.643      0.01188 
   1   rs76542084  205730291       40   0.001355   0.006338   0.001201   0.2138       0.8319 
   1  rs529875324  205730418       40 -0.0001054   0.003488  2.403e-05 -0.03022       0.9761 
   1   rs56276813  205730573       40   0.004534   0.005277    0.01905   0.8591       0.3957 
   1   rs79465668  205730816       40   0.002311   0.004299   0.007544   0.5375       0.5941 
   1   rs34848415  205731166       40  -0.001694   0.003251   0.007091  -0.5209       0.6054 
   1   rs78451246  205731314       40   -0.01475   0.004399     0.2282   -3.352     0.001826 
   1  rs114241540  205731379       40  -0.005615    0.00568    0.02507  -0.9885       0.3292 
   1    rs2027527  205731824       40   0.004719   0.005702     0.0177   0.8276       0.4131 
   1   rs78568512  205731945       40   -0.01475   0.004399     0.2282   -3.352     0.001826 
   1  rs552104062  205732243       40   0.004639   0.002388    0.09036    1.943      0.05946 
   1    rs5012834  205732248       40   0.004799   0.003446    0.04855    1.392       0.1719 
   1   rs79604370  205732249       40  -0.003388   0.004225    0.01663  -0.8018       0.4277 
   1  rs112977696  205732356       40  -0.005523   0.004926    0.03202   -1.121       0.2693 
   1    rs4338418  205732383       40   0.007423   0.002118     0.2444    3.506     0.001186 
   1     rs823145  205732512       40  -0.006516   0.002504     0.1512   -2.602      0.01314 
   1     rs823146  205732814       40  -0.003539   0.002644    0.04502   -1.338       0.1887 
   1     rs823147  205733138       40  -0.003539   0.002644    0.04502   -1.338       0.1887 
   1  rs115997607  205733401       40   -0.00762    0.00622    0.03799   -1.225       0.2281 
   1     rs869054  205733587       40   -0.01475   0.004399     0.2282   -3.352     0.001826 
   1  rs371482956  205733711       40     -0.016   0.004654     0.2373   -3.438     0.001435 
   1   rs12059941  205733712       40  -0.005523   0.004926    0.03202   -1.121       0.2693 
   1    rs1832775  205734032       40   0.004534   0.005277    0.01905   0.8591       0.3957 
   1    rs2013898  205734283       40   -0.01475   0.004399     0.2282   -3.352     0.001826 
   1     rs823148  205735121       40  -0.003539   0.002644    0.04502   -1.338       0.1887 
   1     rs823149  205735229       40  -0.001994   0.002743    0.01372   -0.727       0.4717 
   1     rs823150  205735486       40  -0.002762   0.002841    0.02427  -0.9722       0.3371 
   1     rs823151  205735517       40   0.004631   0.002453    0.08576    1.888      0.06668 
   1    rs2014202  205735612       40   0.008956   0.003037     0.1862    2.949     0.005431 
   1    rs5780298  205735718       40   0.001025   0.002748   0.003651   0.3731       0.7111 
   1    rs7522043  205735864       40    0.01174   0.003872     0.1948    3.032      0.00436 
   1    rs7522056  205735891       40   0.008956   0.003037     0.1862    2.949     0.005431 
   1     rs823153  205736563       40  -0.002762   0.002841    0.02427  -0.9722       0.3371 
   1    rs1772152  205736662       40  -0.002762   0.002841    0.02427  -0.9722       0.3371 
   1    rs1618936  205736663       40  -0.002762   0.002841    0.02427  -0.9722       0.3371 
   1    rs6661916  205736674       40  -0.005636   0.003795    0.05485   -1.485       0.1458 
   1     rs844005  205737450       40  -0.002762   0.002841    0.02427  -0.9722       0.3371 
   1  rs115984632  205737625       40     -0.016   0.004654     0.2373   -3.438     0.001435 
   1   rs56129364  205737665       40   -0.00374   0.002909    0.04169   -1.286       0.2063 
   1     rs823132  205737764       40  -0.002762   0.002841    0.02427  -0.9722       0.3371 
   1     rs823133  205737781       40  -0.002762   0.002841    0.02427  -0.9722       0.3371 
   1     rs823134  205737956       40  -0.002762   0.002841    0.02427  -0.9722       0.3371 
   1  rs115996906  205737968       40     -0.016   0.004654     0.2373   -3.438     0.001435 
   1     rs823135  205738166       40  -0.002762   0.002841    0.02427  -0.9722       0.3371 
   1     rs823136  205738251       40  -0.002762   0.002841    0.02427  -0.9722       0.3371 
   1     rs823137  205738302       40   0.001268   0.003899   0.002775   0.3252       0.7468 
   1   rs71762778  205738327       40   0.003388   0.004977    0.01205   0.6807       0.5002 
   1   rs11807208  205738843       40   0.003227    0.00498    0.01093    0.648       0.5209 
   1   rs34580135  205738975       40  -0.002762   0.002841    0.02427  -0.9722       0.3371 
   1     rs823138  205739192       40  -0.002762   0.002841    0.02427  -0.9722       0.3371 
   1   rs16856287  205739200       40   0.003227    0.00498    0.01093    0.648       0.5209 
   1     rs708723  205739266       40   0.002356   0.003712    0.01049   0.6347       0.5294 
   1  rs116438301  205739278       40     -0.016   0.004654     0.2373   -3.438     0.001435 
   1     rs823139  205739396       40   0.004824   0.002397    0.09632    2.013      0.05129 
   1   rs11423873  205739993       40   0.001355   0.006338   0.001201   0.2138       0.8319 
   1     rs823140  205740403       40  -0.002898   0.002934    0.02503  -0.9878       0.3295 
   1   rs58121045  205740437       40    0.00668   0.002809     0.1296    2.378      0.02252 
   1  rs147046832  205740474       40   0.001588   0.005001   0.002646   0.3175       0.7526 
   1    rs5780299  205741074       40  -0.005277   0.002792    0.08591    -1.89      0.06642 
   1     rs823141  205741426       40   0.001167   0.003805   0.002468   0.3066       0.7608 
   1     rs823142  205741816       40  -0.001533   0.003281   0.005711  -0.4672        0.643 
   1   rs11286094  205742449       40 -0.0006626   0.003095   0.001205  -0.2141       0.8316 
   1   rs80178763  205743022       40     -0.016   0.004654     0.2373   -3.438     0.001435 
   1   rs16856296  205743378       40  -0.005698   0.006274    0.02124  -0.9081       0.3695 
   1     rs823143  205743425       40   0.001167   0.003805   0.002468   0.3066       0.7608 
   1   rs11803735  205743502       40   0.001355   0.006338   0.001201   0.2138       0.8319 
   1     rs708724  205743663       40   0.001167   0.003805   0.002468   0.3066       0.7608 
   1  rs112606738  205744122       40   -0.01395   0.004467     0.2043   -3.123     0.003415 
   1     rs708725  205744138       40   0.001167   0.003805   0.002468   0.3066       0.7608 
   1    rs1572931  205744218       40   0.003388   0.004977    0.01205   0.6807       0.5002 
   1  rs376166125  205744244       40  -0.003562   0.004731     0.0147   -0.753       0.4561 
   1  rs187306487  205744376       40  0.0008878    0.00634  0.0005157     0.14       0.8894 
   1   rs77138887  205744516       40  0.0008878    0.00634  0.0005157     0.14       0.8894 
   1     rs823144  205744546       40  0.0005865   0.002804    0.00115   0.2092       0.8354 
   1   rs16856324  205744672       40   0.001355   0.006338   0.001201   0.2138       0.8319 
   1   rs77335500  205744744       40  0.0008878    0.00634  0.0005157     0.14       0.8894 
   1    rs5780300  205745072       40    0.00384   0.004968    0.01548    0.773       0.4443 
   1    rs1775151  205745684       40   0.002679   0.002986    0.02074   0.8971       0.3753 
   1   rs79557233  205745762       40  0.0008878    0.00634  0.0005157     0.14       0.8894 
   1    rs1772153  205745782       40  -0.003509   0.002703    0.04246   -1.298       0.2021 
   1    rs1772154  205745932       40  -0.003509   0.002703    0.04246   -1.298       0.2021 
   1    rs6683517  205745960       40   0.003579    0.00473    0.01484   0.7566       0.4539 
   1  rs138641727  205747073       40  -0.003298   0.004736     0.0126  -0.6965       0.4904 
   1  rs116300524  205747192       40     -0.016   0.004654     0.2373   -3.438     0.001435 
   1  rs112880684  205747438       40  -0.003397   0.002641    0.04174   -1.287        0.206 
   1  rs147302091  205748140       40  0.0008878    0.00634  0.0005157     0.14       0.8894 
   1   rs74143851  205748276       40   0.001355   0.006338   0.001201   0.2138       0.8319 
   1   rs10900524  205748309       40  -0.003509   0.002703    0.04246   -1.298       0.2021 
   1  rs112414579  205749714       40   -0.00521    0.00371    0.04934   -1.404       0.1683 
   1  rs536099273  205750973       40     -0.016   0.004654     0.2373   -3.438     0.001435 
   1  rs112632065  205751182       40   0.003388   0.004977    0.01205   0.6807       0.5002 
   1     rs863725  205751196       40  0.0006576   0.002836   0.001413   0.2319       0.8179 
   1  rs144811873  205751611       40   0.003579    0.00473    0.01484   0.7566       0.4539 
   1   rs16856348  205752113       40   0.001355   0.006338   0.001201   0.2138       0.8319 
   1   rs16856350  205752158       40   0.001355   0.006338   0.001201   0.2138       0.8319 
   1     rs947211  205752665       40  0.0008854   0.002835   0.002561   0.3123       0.7565 
   1   rs73080374  205752690       40    0.01174   0.003872     0.1948    3.032      0.00436 
   1    rs1772156  205752894       40  -0.003509   0.002703    0.04246   -1.298       0.2021 
   1     rs885224  205753097       40  0.0006576   0.002836   0.001413   0.2319       0.8179 
   1   rs78595281  205753299       40  0.0008878    0.00634  0.0005157     0.14       0.8894 
   1    rs1775158  205753675       40  -0.003797   0.002739    0.04815   -1.386       0.1737 
   1    rs1772157  205753808       40  -0.002889   0.002656    0.03018   -1.087       0.2837 
   1    rs1775159  205753812       40  -0.003177   0.002705    0.03504   -1.175       0.2475 
   1    rs1772158  205753820       40  -0.003177   0.002705    0.03504   -1.175       0.2475 
   1    rs5014255  205753870       40  -0.003797   0.002739    0.04815   -1.386       0.1737 
   1    rs5014256  205753877       40 -0.0001259   0.002876  5.042e-05 -0.04377       0.9653 
   1  rs116692585  205754223       40     -0.016   0.004654     0.2373   -3.438     0.001435 
   1   rs77291008  205754256       40  -0.009701    0.00396     0.1364    -2.45        0.019 
   1  rs146913746  205754274       40     -0.016   0.004654     0.2373   -3.438     0.001435 
   1   rs16856356  205754588       40  -0.008175   0.003246      0.143   -2.518      0.01612 
   1   rs10494874  205754688       40   0.003579    0.00473    0.01484   0.7566       0.4539 
   1  rs114868554  205754729       40  0.0008878    0.00634  0.0005157     0.14       0.8894 
   1   rs80290614  205754859       40     -0.016   0.004654     0.2373   -3.438     0.001435 
   1   rs12565968  205755046       40   0.002286    0.00282      0.017   0.8106       0.4227 
   1   rs12565321  205755144       40   0.002286    0.00282      0.017   0.8106       0.4227 
   1   rs12567894  205755151       40   0.002286    0.00282      0.017   0.8106       0.4227 
   1   rs11240567  205755265       40  -0.002911   0.002535    0.03354   -1.148        0.258 
   1    rs1775143  205755550       40  -0.001994   0.002644    0.01474  -0.7541       0.4554 
   1    rs1775144  205756012       40  -0.001533   0.003281   0.005711  -0.4672        0.643 
   1    rs1775145  205756143       40   0.002713   0.003197     0.0186   0.8487       0.4014 
   1    rs1775146  205756168       40   0.002286    0.00282      0.017   0.8106       0.4227 
   1    rs6679073  205756484       40   0.003367   0.006318   0.007418   0.5329       0.5972 
   1  rs533549842  205757492       40  0.0008878    0.00634  0.0005157     0.14       0.8894 
   1    rs7536285  205757569       40  -0.001985   0.002673    0.01431  -0.7426       0.4623 
   1  rs143792555  205757619       40  -0.003562   0.004731     0.0147   -0.753       0.4561 
   1    rs7513115  205757692       40   0.002286    0.00282      0.017   0.8106       0.4227 
   1  rs185317738  205757715       40  0.0008878    0.00634  0.0005157     0.14       0.8894 
   1   rs10682043  205757800       40   0.004672   0.003152    0.05465    1.482       0.1465 
   1   rs12747475  205757800       40  -0.002633   0.003481    0.01484  -0.7565        0.454 
   1    rs1775148  205757824       40   -0.00203   0.002644    0.01528  -0.7679       0.4473 
   1  rs138571126  205757949       40   -0.01395   0.004467     0.2043   -3.123     0.003415 
   1   rs73080385  205758086       40   0.007681   0.003818    0.09625    2.012      0.05138 
   1   rs74336727  205758533       40     -0.016   0.004654     0.2373   -3.438     0.001435 
   1   rs61822589  205759213       40   0.003206   0.003284    0.02447   0.9763       0.3351 
   1   rs61822590  205759243       40   0.007581   0.003966    0.08773    1.912      0.06348 
   1    rs1341249  205759876       40   0.003339   0.002563    0.04276    1.303       0.2005 
   1  rs116555471  205759941       40  0.0008878    0.00634  0.0005157     0.14       0.8894 
   1  rs144681498  205760587       40  -0.001203   0.006339  0.0009472  -0.1898       0.8505 
   1  rs115941377  205760999       40  -0.001203   0.006339  0.0009472  -0.1898       0.8505 
   1   rs61822592  205761750       40   0.003206   0.003284    0.02447   0.9763       0.3351 
   1   rs61822593  205761767       40   0.007581   0.003966    0.08773    1.912      0.06348 
   1  rs539613038  205762065       40  -0.003562   0.004731     0.0147   -0.753       0.4561 
   1     rs954071  205762069       40   0.002983   0.002991    0.02552   0.9975       0.3248 
   1     rs708726  205762139       40   0.001779   0.002994   0.009198   0.5939       0.5561 
   1  rs189366998  205762259       40  0.0008878    0.00634  0.0005157     0.14       0.8894 
   1     rs823154  205762406       40   0.001167   0.003805   0.002468   0.3066       0.7608 
   1     rs823155  205762946       40   0.001779   0.002994   0.009198   0.5939       0.5561 
   1   rs60181043  205762962       40  -0.003208   0.004728    0.01197  -0.6786       0.5015 
   1   rs57320105  205763272       40   0.005603   0.003551    0.06149    1.578       0.1229 
   1   rs58497333  205763274       40   0.005868   0.003608    0.06509    1.627       0.1121 
   1  rs140510407  205763731       40  0.0008878    0.00634  0.0005157     0.14       0.8894 
   1     rs823156  205764640       40   0.001911   0.002584    0.01418   0.7394       0.4642 
   1  rs115312209  205764800       40   0.001167   0.003805   0.002468   0.3066       0.7608 
   1  rs112312142  205764994       40   0.003927   0.002428    0.06439    1.617       0.1141 
   1    rs5780303  205765590       40   0.003341   0.002451    0.04661    1.363       0.1809 
   1     rs823157  205765795       40  -0.003058   0.002411    0.04062   -1.268       0.2124 
   1    rs5780304  205766159       40  -0.004356   0.002717    0.06337   -1.603       0.1171 
   1  rs114281298  205766932       40  0.0008878    0.00634  0.0005157     0.14       0.8894 
   1    rs4396169  205768309       40  0.0004959   0.004556  0.0003118   0.1089       0.9139 
   1       rs2224  205769551       40   0.004092    0.00279    0.05356    1.466       0.1508 
   1     rs823065  205771061       40  -0.001574    0.00268   0.008988  -0.5871       0.5606 
   1     rs823066  205771173       40  -0.001574    0.00268   0.008988  -0.5871       0.5606 
   1     rs823067  205771704       40  -0.001574    0.00268   0.008988  -0.5871       0.5606 
   1     rs823068  205771720       40  -0.001095   0.002658   0.004445  -0.4119       0.6827 
   1     rs823069  205771801       40   0.001468    0.00306   0.006021   0.4798       0.6341 
   1  rs202245859  205771847       40  -0.001111   0.002691   0.004466  -0.4129        0.682 
   1     rs823070  205772370       40  -0.001574    0.00268   0.008988  -0.5871       0.5606 
   1  rs183925436  205772567       40   -0.01495   0.005217     0.1776   -2.865     0.006762 
   1  rs115043694  205772595       40  0.0008878    0.00634  0.0005157     0.14       0.8894 
   1   rs73080400  205772598       40   0.004092    0.00279    0.05356    1.466       0.1508 
   1  rs140199204  205772760       40 -0.0006077   0.002732   0.001301  -0.2225       0.8252 
   1   rs73080402  205772872       40   0.004092    0.00279    0.05356    1.466       0.1508 
   1     rs823071  205773379       40  -0.001574    0.00268   0.008988  -0.5871       0.5606 
   1     rs708729  205773461       40   0.002162   0.002669    0.01697   0.8098       0.4231 
   1     rs823072  205773652       40   0.001468    0.00306   0.006021   0.4798       0.6341 
   1     rs823073  205774156       40  -0.002054   0.002606    0.01609  -0.7882       0.4355 
   1  rs115028043  205774584       40   -0.01495   0.005217     0.1776   -2.865     0.006762 
   1   rs10159439  205775322       40   0.004092    0.00279    0.05356    1.466       0.1508 
   1   rs11808790  205775356       40  0.0008878    0.00634  0.0005157     0.14       0.8894 
   1   rs75794366  205775745       40   -0.01495   0.005217     0.1776   -2.865     0.006762 
   1     rs823076  205775810       40  -0.002054   0.002606    0.01609  -0.7882       0.4355 
   1     rs823077  205776109       40  -0.002054   0.002606    0.01609  -0.7882       0.4355 
   1     rs823078  205776458       40  -0.001574    0.00268   0.008988  -0.5871       0.5606 
   1   rs79162712  205776857       40   0.002692   0.004495   0.009348   0.5988       0.5529 
   1  rs141881589  205776950       40  -0.001347    0.00301   0.005246  -0.4476       0.6569 
   1   rs61822600  205777146       40  0.0008878    0.00634  0.0005157     0.14       0.8894 
   1     rs823079  205777159       40  -0.003507   0.002438    0.05162   -1.438       0.1586 
   1  rs116759226  205777414       40   -0.01495   0.005217     0.1776   -2.865     0.006762 
   1     rs708730  205777780       40   0.001878   0.003031   0.009995   0.6194       0.5394 
   1   rs76686352  205779084       40   -0.01495   0.005217     0.1776   -2.865     0.006762 
   1   rs80157950  205780319       40   -0.01495   0.005217     0.1776   -2.865     0.006762 
   1   rs78016499  205780998       40  0.0008878    0.00634  0.0005157     0.14       0.8894 
   1  rs187543264  205781947       40   -0.01495   0.005217     0.1776   -2.865     0.006762 
   1  rs535028190  205782334       40  -0.007879   0.004065    0.08997   -1.938      0.06004 
   1   rs61822602  205782397       40   0.003624   0.002807      0.042    1.291       0.2046 
   1   rs56152218  205782509       40  -0.001463   0.002708   0.007629  -0.5405        0.592 
   1  rs114868928  205782836       40  0.0008878    0.00634  0.0005157     0.14       0.8894 
   1   rs80348517  205784462       40   -0.01495   0.005217     0.1776   -2.865     0.006762 
   1   rs77177838  205784674       40   -0.01495   0.005217     0.1776   -2.865     0.006762 
   1  rs113740521  205784828       40   -0.00414   0.003221    0.04166   -1.285       0.2065 
   1  rs150354821  205784852       40   -0.01495   0.005217     0.1776   -2.865     0.006762 
   1    rs6667992  205784854       40   0.003624   0.002807      0.042    1.291       0.2046 
   1  rs189068953  205785280       40  -0.001203   0.006339  0.0009472  -0.1898       0.8505 
   1    rs1891092  205785485       40   0.002692   0.004495   0.009348   0.5988       0.5529 
   1    rs1891093  205785638       40   0.003283   0.003981    0.01759   0.8247       0.4147 
   1    rs1891094  205785932       40   0.002692   0.004495   0.009348   0.5988       0.5529 
   1  rs181743198  205786611       40  0.0008878    0.00634  0.0005157     0.14       0.8894 
   1     rs823082  205786935       40   0.004058   0.002811    0.05199    1.444        0.157 
   1  rs575560408  205787659       40  -0.006978    0.00624    0.03186   -1.118       0.2705 
   1   rs74735692  205787699       40   -0.01495   0.005217     0.1776   -2.865     0.006762 
   1   rs60321688  205788196       40   0.003624   0.002807      0.042    1.291       0.2046 
   1   rs76517742  205788901       40   -0.01495   0.005217     0.1776   -2.865     0.006762 
   1     rs823081  205788994       40  -0.001463   0.002708   0.007629  -0.5405        0.592 
   1    rs7538321  205789455       40   0.002145   0.003889   0.007943   0.5516       0.5845 
   1  rs184461176  205789659       40  0.0008878    0.00634  0.0005157     0.14       0.8894 
   1  rs200300084  205790037       40   0.007158   0.003374     0.1059    2.122      0.04044 
   1   rs61822604  205790191       40   0.003624   0.002807      0.042    1.291       0.2046 
   1  rs142713114  205790337       40   0.003168   0.002729    0.03426    1.161       0.2529 
   1  rs189615813  205790393       40  0.0008878    0.00634  0.0005157     0.14       0.8894 
   1  rs145113523  205790722       40   0.004058   0.002811    0.05199    1.444        0.157 
   1  rs140126331  205791499       40   -0.01495   0.005217     0.1776   -2.865     0.006762 
   1   rs34196524  205792195       40  -0.002275   0.002752    0.01766  -0.8265       0.4137 
   1  rs114572608  205792557       40   -0.01495   0.005217     0.1776   -2.865     0.006762 
   1     rs844004  205792680       40  -0.001671   0.002764    0.00953  -0.6047        0.549 
   1     rs823091  205792836       40  -0.001933   0.002647    0.01383  -0.7301       0.4698 
   1  rs145624283  205792985       40   0.003624   0.002807      0.042    1.291       0.2046 
   1  rs188174874  205793644       40  0.0008878    0.00634  0.0005157     0.14       0.8894 
   1   rs59244034  205793857       40   0.004151   0.002725    0.05755    1.523        0.136 
   1     rs823090  205794047       40   0.004958   0.002643    0.08476    1.876      0.06836 
   1     rs823089  205794142       40   0.004958   0.002643    0.08476    1.876      0.06836 
   1     rs823088  205794175       40   0.004958   0.002643    0.08476    1.876      0.06836 
   1    rs6670895  205794224       40   0.003624   0.002807      0.042    1.291       0.2046 
   1     rs823087  205794667       40  -0.001463   0.002708   0.007629  -0.5405        0.592 
   1  rs116207676  205795218       40   -0.01495   0.005217     0.1776   -2.865     0.006762 
   1     rs708728  205795281       40   0.004958   0.002643    0.08476    1.876      0.06836 
   1    rs7529407  205795960       40   0.002692   0.004495   0.009348   0.5988       0.5529 
   1  rs113084670  205796021       40  -0.005122   0.005693    0.02086  -0.8998       0.3739 
   1   rs12071261  205796276       40   0.003283   0.003981    0.01759   0.8247       0.4147 
   1  rs114132835  205797303       40   -0.01495   0.005217     0.1776   -2.865     0.006762 
   1     rs823086  205797413       40   0.004958   0.002643    0.08476    1.876      0.06836 
   1     rs823085  205798033       40  -0.001671   0.002764    0.00953  -0.6047        0.549 
   1   rs78099089  205798073       40   -0.01495   0.005217     0.1776   -2.865     0.006762 
   1     rs823084  205798313       40   0.003692   0.002813    0.04334    1.312       0.1973 
   1     rs823083  205798532       40  -0.001812   0.002738     0.0114  -0.6618       0.5121 
   1   rs77277247  205799364       40   -0.01495   0.005217     0.1776   -2.865     0.006762 
   1   rs73082334  205800125       40   0.003624   0.002807      0.042    1.291       0.2046 
   1   rs35289636  205800694       40   0.005667   0.002691     0.1045    2.106      0.04191 
   1    rs1361754  205801872       40   0.004058   0.002811    0.05199    1.444        0.157 
   1   rs75935982  205801877       40   -0.01495   0.005217     0.1776   -2.865     0.006762 
   1   rs34037383  205803284       40   0.005035   0.003022    0.06808    1.666       0.1039 
   1   rs16856400  205803724       40     0.0048   0.003123    0.05852    1.537       0.1326 
   1    rs7546846  205805745       40   0.003238   0.004737    0.01215   0.6837       0.4983 
   1    rs6694490  205806179       40   0.003624   0.002807      0.042    1.291       0.2046 
   1   rs77722822  205806246       40   -0.01495   0.005217     0.1776   -2.865     0.006762 
   1    rs6697375  205806678       40   0.003624   0.002807      0.042    1.291       0.2046 
   1    rs5780306  205807379       40   0.003238   0.004737    0.01215   0.6837       0.4983 
   1     rs954206  205807504       40  -0.001461   0.005002   0.002239   -0.292       0.7719 
   1    rs4264050  205808215       40   -0.00237   0.002612    0.02121  -0.9073       0.3699 
   1   rs74910130  205808722       40   -0.01495   0.005217     0.1776   -2.865     0.006762 
   1    rs6668798  205809221       40   0.005652   0.003082    0.08129    1.834      0.07454 
   1   rs10900525  205809642       40   0.006538   0.002674     0.1359    2.445      0.01923 
   1    rs7539565  205810630       40   0.003787   0.002769    0.04691    1.368       0.1794 
   1   rs11240573  205810947       40 -0.0001459   0.005328  1.973e-05 -0.02738       0.9783 
   1   rs79346203  205811182       40   0.002845   0.004986   0.008495   0.5706       0.5716 
   1    rs6663323  205811413       40  0.0006761   0.003006   0.001329   0.2249       0.8233 
   1    rs4951025  205811828       40   -0.00142   0.002768   0.006882  -0.5131       0.6108 
   1     rs960603  205812614       40   0.004075    0.00472    0.01924   0.8633       0.3934 
   1    rs7518979  205812912       40   0.002262   0.002897    0.01579   0.7808       0.4398 
   1   rs77052023  205813173       40  -0.003676   0.003482    0.02849   -1.056       0.2978 
   1   rs11240574  205813672       40  -0.007703   0.005616    0.04718   -1.372       0.1782 
   1    rs4369285  205813677       40  0.0005516   0.003009  0.0008835   0.1833       0.8555 
   1  rs141076349  205813683       40   0.002555   0.003882    0.01127   0.6582       0.5144 
   1   rs16856421  205814188       40   -0.01146   0.005444     0.1044   -2.104      0.04201 
   1    rs1104899  205814485       40   0.001044   0.003238   0.002729   0.3225       0.7488 
   1    rs1891460  205814497       40   0.006272    0.00359    0.07434    1.747      0.08872 
   1   rs17348507  205814735       40   -0.01146   0.005444     0.1044   -2.104      0.04201 
   1  rs114984993  205815930       40  -0.007338   0.004864    0.05651   -1.509       0.1397 
   1    rs7517009  205815992       40   0.002861   0.002935    0.02439   0.9747       0.3359 
   1    rs4951029  205816191       40   0.002104   0.002818    0.01446   0.7468       0.4598 
   1   rs12756994  205816798       40   0.004244   0.002968    0.05107     1.43       0.1609 
   1  rs112268616  205816893       40 -0.0003518   0.002521  0.0005122  -0.1396       0.8898 
   1   rs11240576  205816923       40   0.003084    0.00254    0.03734    1.214       0.2322 
   1   rs11540015  205817018       40 -0.0002704   0.004766  8.472e-05 -0.05674        0.955 
   1   rs79350328  205817318       40  -0.007732   0.005179    0.05541   -1.493       0.1437 
   1    rs1539394  205817574       40   0.001136   0.002932   0.003936   0.3875       0.7006 
   1   rs57904872  205818372       40   0.003761    0.00342    0.03084      1.1       0.2784 
   1   rs74143857  205819718       40  -0.005956    0.00334     0.0772   -1.783      0.08259 
   1   rs55799524  205819838       40  -0.007732   0.005179    0.05541   -1.493       0.1437 
   1   rs10711483  205820182       40   0.002637   0.003507    0.01466    0.752       0.4567 
   1   rs75015265  205820902       40  -0.007732   0.005179    0.05541   -1.493       0.1437 
   1    rs6702688  205821154       40   -0.00584   0.004661    0.03967   -1.253       0.2179 
   1   rs59697490  205821191       40  -0.003565   0.005724     0.0101  -0.6228       0.5371 
   1  rs189971772  205821512       40  -0.004895   0.005698    0.01906  -0.8592       0.3956 
   1    rs7550177  205822075       40   0.005086   0.003221    0.06159    1.579       0.1226 
   1   rs76887535  205822098       40  -0.007732   0.005179    0.05541   -1.493       0.1437 
   1   rs11240578  205822678       40  -0.001245   0.002831   0.005065  -0.4398       0.6626 
   1   rs35582184  205823092       40  -0.002493   0.003996    0.01014  -0.6238       0.5365 
   1    rs6667995  205823182       40   0.001189   0.002967    0.00421   0.4008       0.6908 
   1   rs61814918  205823244       40   0.004499   0.003862    0.03449    1.165       0.2512 
   1   rs12033404  205823821       40   0.005744   0.004999    0.03358    1.149       0.2577 
   1  rs116005836  205824100       40  -0.003565   0.005724     0.0101  -0.6228       0.5371 
   1    rs1935661  205824113       40   0.001176   0.002914   0.004264   0.4034       0.6889 
   1    rs2027528  205824359       40   0.003764   0.003434    0.03064    1.096         0.28 
   1   rs10900526  205824931       40   0.001189   0.002967    0.00421   0.4008       0.6908 
   1  rs201331568  205825190       40   -0.01146   0.005444     0.1044   -2.104      0.04201 
   1    rs7532435  205826328       40  -0.001245   0.002831   0.005065  -0.4398       0.6626 
   1   rs76653690  205826840       40  -0.003425   0.003429    0.02558  -0.9987       0.3242 
   1    rs2868572  205827170       40   0.001189   0.002967    0.00421   0.4008       0.6908 
   1   rs60092747  205829587       40   0.002637   0.003507    0.01466    0.752       0.4567 
   1    rs9438431  205829860       40  0.0004606   0.006342  0.0001388  0.07263       0.9425 
   1    rs6593969  205829959       40   0.001189   0.002967    0.00421   0.4008       0.6908 
   1    rs7521749  205830095       40   0.004038   0.006308    0.01067   0.6401       0.5259 
   1    rs4951265  205830614       40   0.001189   0.002967    0.00421   0.4008       0.6908 
   1   rs74600673  205830716       40  -0.007732   0.005179    0.05541   -1.493       0.1437 
   1   rs57897938  205831735       40   0.002637   0.003507    0.01466    0.752       0.4567 
   1    rs4245720  205832283       40  -0.001245   0.002831   0.005065  -0.4398       0.6626 
   1    rs4245721  205832381       40   -0.00584   0.004661    0.03967   -1.253       0.2179 
   1    rs4951266  205832409       40   0.001176   0.002914   0.004264   0.4034       0.6889 
   1    rs7517201  205833831       40   -0.00584   0.004661    0.03967   -1.253       0.2179 
   1   rs56036338  205834303       40  -0.007732   0.005179    0.05541   -1.493       0.1437 
   1  rs141316749  205835872       40   0.004578   0.004952      0.022   0.9246        0.361 
   1   rs12058425  205835911       40  -0.003937   0.003418    0.03374   -1.152       0.2565 
   1  rs150017924  205836113       40   0.005086   0.003221    0.06159    1.579       0.1226 
   1   rs55817308  205836225       40  -0.007732   0.005179    0.05541   -1.493       0.1437 
   1   rs56048604  205836274       40   -0.01146   0.005444     0.1044   -2.104      0.04201 
   1   rs77290895  205836494       40   0.002637   0.003507    0.01466    0.752       0.4567 
   1  rs147865627  205836940       40  -0.007732   0.005179    0.05541   -1.493       0.1437 
   1  rs112590396  205837008       40  -0.007732   0.005179    0.05541   -1.493       0.1437 
   1   rs12085906  205837131       40  -0.001309    0.00293   0.005227  -0.4468       0.6575 
   1   rs11240581  205839434       40   0.001082   0.003025   0.003357   0.3578       0.7225 
   1   rs57347632  205840712       40  -0.003425   0.003429    0.02558  -0.9987       0.3242 
   1    rs9438394  205841152       40  0.0004606   0.006342  0.0001388  0.07263       0.9425 
   1   rs36102202  205841477       40   0.001581   0.003058   0.006983   0.5169       0.6082 
   1   rs59389001  205841510       40   0.001136   0.002932   0.003936   0.3875       0.7006 
   1  rs113322677  205841570       40   -0.01146   0.005444     0.1044   -2.104      0.04201 
   1   rs12096500  205841620       40    0.00178   0.003033   0.008981   0.5868       0.5608 
   1    rs7520875  205841714       40  0.0004606   0.006342  0.0001388  0.07263       0.9425 
   1   rs56750039  205842112       40   0.001136   0.002932   0.003936   0.3875       0.7006 
   1   rs11240583  205842734       40    0.00178   0.003033   0.008981   0.5868       0.5608 
   1  rs147657206  205843242       40  -0.006858   0.004882    0.04936   -1.405       0.1682 
   1  rs145836802  205843446       40   -0.01146   0.005444     0.1044   -2.104      0.04201 
   1    rs4333900  205844122       40  0.0004606   0.006342  0.0001388  0.07263       0.9425 
   1    rs4623772  205844191       40    0.00178   0.003033   0.008981   0.5868       0.5608 
   1   rs12408828  205844459       40   0.001954   0.003001    0.01103   0.6511       0.5189 
   1  rs144608258  205844528       40  -0.006858   0.004882    0.04936   -1.405       0.1682 
   1  rs112264505  205844801       40   -0.01146   0.005444     0.1044   -2.104      0.04201 
   1   rs59644363  205844840       40   0.001954   0.003001    0.01103   0.6511       0.5189 
   1  rs148476201  205845459       40 -0.0007659   0.002518   0.002428  -0.3041       0.7627 
   1  rs201508223  205845931       40  -0.002801   0.004987   0.008236  -0.5618       0.5776 
   1   rs11802232  205846864       40   -0.01146   0.005444     0.1044   -2.104      0.04201 
   1    rs4951267  205847035       40   0.001954   0.003001    0.01103   0.6511       0.5189 
   1    rs7537069  205847669       40  0.0004606   0.006342  0.0001388  0.07263       0.9425 
   1   rs12744739  205847854       40    0.00178   0.003033   0.008981   0.5868       0.5608 
   1  rs113994726  205848464       40   0.002518   0.005313   0.005879    0.474       0.6382 
   1   rs74143858  205848470       40  -0.006858   0.004882    0.04936   -1.405       0.1682 
   1   rs71152453  205848554       40   0.001265   0.003062   0.004469    0.413       0.6819 
   1   rs56680497  205849055       40   0.004244   0.002968    0.05107     1.43       0.1609 
   1   rs74143860  205849166       40  -0.005956    0.00334     0.0772   -1.783      0.08259 
   1   rs76465173  205849540       40   -0.01146   0.005444     0.1044   -2.104      0.04201 
   1   rs80303219  205849789       40  -0.006858   0.004882    0.04936   -1.405       0.1682 
   1   rs74380392  205849909       40   -0.01146   0.005444     0.1044   -2.104      0.04201 
   1   rs78076922  205849929       40  -0.003828   0.004716    0.01704  -0.8117        0.422 
   1  rs375756247  205849991       40   0.001502   0.002743   0.007834   0.5478       0.5871 
   1  rs574783340  205850003       40   0.003639   0.002815    0.04212    1.293       0.2039 
   1  rs543932453  205850004       40   0.003639   0.002815    0.04212    1.293       0.2039 
   1   rs77322695  205850232       40  0.0001093   0.002868  3.818e-05  0.03809       0.9698 
   1    rs6675675  205850252       40  0.0004606   0.006342  0.0001388  0.07263       0.9425 
   1   rs56023583  205850687       40   -0.01146   0.005444     0.1044   -2.104      0.04201 
   1    rs7533475  205851506       40   -0.01146   0.005444     0.1044   -2.104      0.04201 
   1   rs12068184  205853391       40  0.0001093   0.002868  3.818e-05  0.03809       0.9698 
   1  rs145002906  205853545       40  0.0008695   0.002917   0.002332   0.2981       0.7673 
   1  rs191007685  205853582       40    0.01192    0.00604    0.09293    1.973      0.05578 
   1  rs540565837  205853622       40   -0.01084   0.006093    0.07692    -1.78      0.08315 
   1  rs369489646  205853683       40   -0.00512   0.005693    0.02084  -0.8993       0.3741 
   1  rs141445682  205853708       40  0.0001093   0.002868  3.818e-05  0.03809       0.9698 
   1   rs76148834  205853787       40   -0.01146   0.005444     0.1044   -2.104      0.04201 
   1  rs113702492  205853915       40   -0.01146   0.005444     0.1044   -2.104      0.04201 
   1    rs1857074  205854108       40    0.00178   0.003033   0.008981   0.5868       0.5608 
   1  rs201556277  205854497       40  0.0004606   0.006342  0.0001388  0.07263       0.9425 
   1  rs530664983  205854553       40   -0.01146   0.005444     0.1044   -2.104      0.04201 
   1   rs56080697  205854663       40   -0.01622    0.00577     0.1722   -2.811      0.00776 
   1    rs7550755  205855231       40   -0.01146   0.005444     0.1044   -2.104      0.04201 
   1    rs1857075  205855329       40    0.00177   0.002854    0.01002     0.62       0.5389 
   1    rs7550960  205855468       40   -0.01146   0.005444     0.1044   -2.104      0.04201 
   1  rs115630198  205855526       40  -0.007811    0.00344     0.1195   -2.271      0.02892 
   1   rs12071163  205855696       40  -0.007433   0.003273     0.1195   -2.271       0.0289 
   1    rs7368315  205856566       40  0.0001093   0.002868  3.818e-05  0.03809       0.9698 
   1   rs12049590  205856682       40   0.003465   0.003193    0.03005    1.085       0.2847 
   1   rs56188332  205856712       40  -0.007811    0.00344     0.1195   -2.271      0.02892 
   1   rs11799661  205857038       40   0.002584   0.002856    0.02109   0.9048       0.3713 
   1   rs11240586  205857451       40   0.002423   0.002883    0.01825   0.8405       0.4059 
   1    rs7364618  205857654       40    0.00284   0.002884    0.02488   0.9846        0.331 
   1    rs6684986  205858156       40   0.004244   0.002968    0.05107     1.43       0.1609 
   1  rs116287505  205858246       40 -0.0009811   0.005751  0.0007653  -0.1706       0.8654 
   1  rs144991602  205858339       40   0.002241   0.003887   0.008669   0.5765       0.5677 
   1   rs56871474  205859081       40  -0.006858   0.004882    0.04936   -1.405       0.1682 
   1   rs12028467  205859798       40   0.004203   0.003155    0.04463    1.332       0.1907 
   1  rs113716284  205859934       40   -0.01146   0.005444     0.1044   -2.104      0.04201 
   1   rs12065315  205860870       40  -0.007811    0.00344     0.1195   -2.271      0.02892 
   1    rs9438396  205861107       40   0.003895   0.002963    0.04349    1.314       0.1966 
   1  rs545225063  205861275       40  -0.007433   0.003273     0.1195   -2.271       0.0289 
   1    rs6670490  205861433       40  0.0001093   0.002868  3.818e-05  0.03809       0.9698 
   1   rs76484659  205861820       40  -0.004863   0.003387    0.05146   -1.436       0.1592 
   1   rs59834427  205862084       40   -0.01084   0.006093    0.07692    -1.78      0.08315 
   1    rs6593971  205862243       40  0.0004606   0.006342  0.0001388  0.07263       0.9425 
   1   rs34378656  205862455       40   0.004244   0.002968    0.05107     1.43       0.1609 
   1    rs1819718  205863632       40  0.0003235   0.003731  0.0001979  0.08672       0.9314 
   1    rs2869026  205864655       40 -0.0005236   0.002972  0.0008158  -0.1761       0.8611 
   1  rs112757221  205864896       40   -0.01247    0.00458     0.1633   -2.723     0.009716 
   1    rs1857073  205865119       40 -0.0005236   0.002972  0.0008158  -0.1761       0.8611 
   1  rs558001479  205865333       40  -0.002684   0.006327   0.004714  -0.4242       0.6738 
   1  rs148339195  205865634       40   0.004166    0.00322    0.04218    1.294       0.2036 
   1   rs77437752  205865676       40   0.002333   0.002947    0.01622   0.7916       0.4335 
   1    rs6693865  205865783       40   -0.01247    0.00458     0.1633   -2.723     0.009716 
   1    rs6693888  205865829       40   -0.01247    0.00458     0.1633   -2.723     0.009716 
   1   rs73082364  205866385       40    -0.0102   0.004459     0.1211   -2.288      0.02777 
   1    rs7365031  205867013       40  -0.001899     0.0027    0.01285  -0.7033       0.4862 
   1    rs7367954  205867101       40 -0.0005236   0.002972  0.0008158  -0.1761       0.8611 
   1   rs57549600  205867332       40 -0.0005236   0.002972  0.0008158  -0.1761       0.8611 
   1   rs11580942  205867711       40  -0.001455   0.002578   0.008311  -0.5643       0.5759 
   1  rs114509225  205868813       40 -0.0009811   0.005751  0.0007653  -0.1706       0.8654 
   1    rs2869027  205870142       40  -0.001837   0.002791    0.01128  -0.6583       0.5143 
   1    rs2903990  205870321       40  -0.003129   0.002987    0.02808   -1.048       0.3014 
   1  rs200376185  205870461       40  -0.007894   0.003377     0.1257   -2.338      0.02478 
   1    rs9438434  205870831       40  0.0005489   0.003045  0.0008542   0.1802       0.8579 
   1  rs147963037  205872359       40  -0.007811    0.00344     0.1195   -2.271      0.02892 
   1    rs9438435  205872485       40  0.0005489   0.003045  0.0008542   0.1802       0.8579 
   1  rs201721837  205872631       40   0.002637   0.003507    0.01466    0.752       0.4567 
   1  rs112912632  205873315       40  -0.007811    0.00344     0.1195   -2.271      0.02892 
   1  rs142614927  205874304       40  0.0004606   0.006342  0.0001388  0.07263       0.9425 
   1  rs199786099  205875602       40  -0.004859   0.003525    0.04764   -1.379       0.1761 
   1  rs184562832  205875604       40  -0.001286   0.002836   0.005382  -0.4535       0.6528 
   1  rs200034747  205875634       40 -0.0009533   0.002758   0.003134  -0.3456       0.7315 
   1  rs536505979  205875701       40   0.002323     0.0045   0.006961   0.5161       0.6088 
   1   rs73082365  205875724       40   0.002154     0.0032    0.01178    0.673        0.505 
   1  rs199825405  205875750       40  -0.001096   0.002863   0.003839  -0.3827       0.7041 
   1    rs9438436  205875850       40   0.002778   0.005735   0.006137   0.4844       0.6309 
   1  rs138601314  205876333       40 -0.0009811   0.005751  0.0007653  -0.1706       0.8654 
   1   rs74143862  205877770       40   -0.01084   0.006093    0.07692    -1.78      0.08315 
   1   rs73082366  205877832       40   0.003631   0.003519    0.02725    1.032       0.3087 
   1   rs58793663  205878362       40   -0.01084   0.006093    0.07692    -1.78      0.08315 
   1    rs9438437  205878395       40   0.003219   0.002806    0.03347    1.147       0.2585 
   1  rs538504793  205878592       40   0.001134   0.005082   0.001309   0.2232       0.8246 
   1   rs60618036  205878685       40  -0.007811    0.00344     0.1195   -2.271      0.02892 
   1   rs56157949  205879057       40  -0.006604   0.003656    0.07907   -1.806      0.07881 
   1  rs114557301  205879464       40 -0.0009811   0.005751  0.0007653  -0.1706       0.8654 
   1   rs55895605  205879578       40  -0.006604   0.003656    0.07907   -1.806      0.07881 
   1    rs4951270  205879964       40   0.002778   0.005735   0.006137   0.4844       0.6309 
   1   rs57942992  205880340       40  -0.007811    0.00344     0.1195   -2.271      0.02892 
   1   rs17348521  205880622       40  -0.008126   0.004831     0.0693   -1.682       0.1007 
   1   rs17433088  205881194       40   0.002251   0.003195    0.01289   0.7043       0.4855 
   1    rs2282429  205881824       40   0.001134   0.005082   0.001309   0.2232       0.8246 
   1    rs2282430  205882454       40   0.001134   0.005082   0.001309   0.2232       0.8246 
   1   rs77367497  205883297       40  -0.004029   0.005288    0.01504  -0.7619       0.4508 
   1   rs16856447  205883391       40  -0.002218   0.004502   0.006348  -0.4927        0.625 
   1   rs76988577  205883780       40  -0.004207   0.003748    0.03209   -1.122       0.2688 
   1   rs16856448  205884039       40   0.001266   0.004752   0.001865   0.2664       0.7913 
   1    rs9438399  205884188       40   0.001412   0.003021    0.00572   0.4676       0.6428 
   1    rs6669481  205884274       40  0.0003146   0.002278   0.000502   0.1381       0.8909 
   1   rs57455787  205885004       40  -0.003551   0.005724    0.01003  -0.6204       0.5387 
   1   rs10652614  205885231       40  -0.006186     0.0029     0.1069   -2.133      0.03945 
   1   rs61224910  205885349       40  0.0001994   0.006342  2.601e-05  0.03144       0.9751 
   1  rs141867024  205885455       40   0.006839    0.00337    0.09777    2.029      0.04948 
   1   rs72752923  205885694       40  -0.006167    0.00403    0.05805    -1.53       0.1342 
   1  rs113110379  205885761       40  0.0003283   0.003366  0.0002502  0.09753       0.9228 
   1   rs16830364  205885857       40  -0.006167    0.00403    0.05805    -1.53       0.1342 
   1    rs6593973  205885916       40  -0.002094   0.003245    0.01084  -0.6454       0.5226 
   1    rs6593974  205885917       40  -0.002094   0.003245    0.01084  -0.6454       0.5226 
   1   rs60255052  205886059       40  -0.004842   0.004323    0.03196    -1.12       0.2697 
   1   rs60716530  205886169       40  -0.003756   0.003206    0.03487   -1.172       0.2486 
   1  rs541039382  205886225       40   0.003077   0.003958    0.01566   0.7775       0.4417 
   1   rs60644810  205886243       40  -0.006167    0.00403    0.05805    -1.53       0.1342 
   1   rs35694044  205886376       40  -0.006167    0.00403    0.05805    -1.53       0.1342 
   1   rs16830370  205886780       40  -0.006167    0.00403    0.05805    -1.53       0.1342 
   1    rs6421774  205886813       40  -0.004895   0.002863    0.07142    -1.71      0.09549 
   1   rs16830374  205886850       40   0.006839    0.00337    0.09777    2.029      0.04948 
   1   rs11240592  205887057       40  0.0001994   0.006342  2.601e-05  0.03144       0.9751 
   1    rs9438401  205887232       40   -0.00325   0.003768     0.0192  -0.8625       0.3938 
   1   rs12757540  205887389       40  -0.001755   0.003979   0.005092   -0.441       0.6617 
   1   rs35725748  205887448       40  -0.001097   0.003223    0.00304  -0.3404       0.7354 
   1   rs11804268  205887921       40   0.006839    0.00337    0.09777    2.029      0.04948 
   1   rs16856462  205887981       40  -0.006167    0.00403    0.05805    -1.53       0.1342 
   1    rs7366689  205888272       40   -0.00545   0.003706    0.05386   -1.471       0.1496 
   1   rs16856468  205888323       40  -0.006167    0.00403    0.05805    -1.53       0.1342 
   1   rs60001177  205888431       40  -0.006167    0.00403    0.05805    -1.53       0.1342 
   1   rs12723666  205888529       40  -0.006167    0.00403    0.05805    -1.53       0.1342 
   1   rs75464682  205889190       40  0.0003283   0.003366  0.0002502  0.09753       0.9228 
   1   rs16856470  205889329       40  -0.005168   0.006286    0.01747  -0.8221       0.4162 
   1   rs74146718  205889491       40  0.0001994   0.006342  2.601e-05  0.03144       0.9751 
   1   rs16856473  205889532       40  -0.006167    0.00403    0.05805    -1.53       0.1342 
   1    rs6697817  205889703       40  -0.002377   0.003547    0.01168  -0.6702       0.5068 
   1  rs114619342  205890019       40  0.0003283   0.003366  0.0002502  0.09753       0.9228 
   1  rs140339440  205890029       40  0.0003283   0.003366  0.0002502  0.09753       0.9228 
   1    rs6674850  205890299       40  -0.002917   0.003581    0.01716  -0.8146       0.4204 
   1    rs6674855  205890321       40  -0.002917   0.003581    0.01716  -0.8146       0.4204 
   1    rs6674874  205890368       40  -0.002917   0.003581    0.01716  -0.8146       0.4204 
   1  rs112406552  205890385       40  3.516e-05   0.003047  3.504e-06  0.01154       0.9909 
   1    rs6690143  205890433       40  0.0004939   0.003809  0.0004423   0.1297       0.8975 
   1   rs12759719  205890679       40  -0.006849   0.003743    0.08098    -1.83      0.07512 
   1   rs74146719  205890932       40   0.004705   0.005702    0.01761   0.8252       0.4144 
   1   rs68189466  205891531       40   -0.00399   0.003509    0.03292   -1.137       0.2625 
   1   rs12131280  205891560       40  -0.001732   0.002495    0.01252  -0.6942       0.4918 
   1    rs9438439  205891636       40  -0.006157   0.003327    0.08269   -1.851      0.07199 
   1   rs35648260  205891848       40   -0.00399   0.003509    0.03292   -1.137       0.2625 
   1   rs12132920  205891891       40   0.002198   0.002669    0.01754   0.8237       0.4152 
   1   rs35360452  205891903       40   -0.00399   0.003509    0.03292   -1.137       0.2625 
   1   rs12135510  205891915       40   0.002198   0.002669    0.01754   0.8237       0.4152 
   1    rs9793153  205891942       40  -0.006157   0.003327    0.08269   -1.851      0.07199 
   1   rs12083912  205892580       40  0.0001994   0.006342  2.601e-05  0.03144       0.9751 
   1    rs6690395  205893090       40 -0.0002217   0.003884  8.574e-05 -0.05708       0.9548 
   1   rs34907090  205893753       40  -0.002283   0.003206    0.01316  -0.7119       0.4808 
   1   rs74146721  205893803       40  0.0001994   0.006342  2.601e-05  0.03144       0.9751 
   1  rs146887701  205893922       40  -0.005234   0.004064    0.04183   -1.288       0.2055 
   1    rs7538856  205894017       40  -0.002283   0.003206    0.01316  -0.7119       0.4808 
   1   rs11452281  205894096       40  -0.002283   0.003206    0.01316  -0.7119       0.4808 
   1    rs7366893  205894276       40 -0.0002217   0.003884  8.574e-05 -0.05708       0.9548 
   1   rs12727528  205894602       40   -0.00399   0.003509    0.03292   -1.137       0.2625 
   1    rs7367849  205894654       40  -0.006157   0.003327    0.08269   -1.851      0.07199 
   1  rs115900365  205894767       40   0.008805   0.004072     0.1096    2.162      0.03695 
   1   rs12133152  205895130       40  -0.004675   0.004696    0.02542  -0.9956       0.3257 
   1   rs77145461  205895191       40   0.007891   0.004331    0.08034    1.822      0.07633 
   1  rs201244473  205895238       40   0.008805   0.004072     0.1096    2.162      0.03695 
   1   rs79133183  205895778       40 -0.0007837   0.003475   0.001337  -0.2255       0.8228 
   1    rs9438404  205895926       40  -0.005234   0.004064    0.04183   -1.288       0.2055 
   1   rs16856489  205895990       40    0.00279   0.003063    0.02136   0.9107       0.3682 
   1   rs75160559  205896041       40  0.0008808   0.003127   0.002083   0.2817       0.7797 
   1   rs11240594  205896235       40  -0.003586   0.003458    0.02752   -1.037       0.3063 
   1   rs73082393  205896293       40    0.00279   0.003063    0.02136   0.9107       0.3682 
   1    rs7366204  205896475       40  -0.002477    0.00351    0.01294  -0.7058       0.4846 
   1   rs34803033  205896647       40  -0.005893   0.003873    0.05743   -1.522       0.1364 
   1    rs3811424  205896948       40  -0.002828   0.002667    0.02874    -1.06       0.2956 
   1   rs12143020  205897408       40   0.007089   0.004367    0.06485    1.623       0.1128 
   1   rs12036341  205897418       40  0.0009307    0.00284   0.002818   0.3277       0.7449 
   1   rs41264909  205897866       40   0.007591   0.006221     0.0377     1.22       0.2299 
   1    rs7514410  205898082       40  0.0001951   0.003069  0.0001064  0.06358       0.9496 
   1    rs7514511  205898268       40  0.0001951   0.003069  0.0001064  0.06358       0.9496 
   1   rs16856494  205898638       40 -0.0003679   0.003046  0.0003837  -0.1208       0.9045 
   1   rs12164617  205898644       40   0.007089   0.004367    0.06485    1.623       0.1128 
   1   rs11240595  205898828       40 -0.0003679   0.003046  0.0003837  -0.1208       0.9045 
   1    rs9438405  205899311       40  0.0009307    0.00284   0.002818   0.3277       0.7449 
   1    rs7512462  205899595       40 -0.0005413   0.003218  0.0007442  -0.1682       0.8673 
   1    rs7555185  205899708       40  2.265e-05   0.002692  1.862e-06 0.008411       0.9933 
   1   rs74144110  205899868       40 -0.0007505   0.002866   0.001801  -0.2619       0.7948 
   1   rs12135835  205900216       40   0.007089   0.004367    0.06485    1.623       0.1128 
   1   rs12042328  205900503       40  -0.001731   0.003215   0.007571  -0.5384       0.5934 
   1  rs550910585  205900593       40   0.001757   0.002677    0.01121   0.6565       0.5155 
   1   rs35427314  205900664       40  -0.003261   0.004362     0.0145  -0.7477       0.4592 
   1   rs33943971  205901000       40  -0.002679   0.003586    0.01448  -0.7471       0.4596 
   1   rs11240596  205901287       40   0.003566   0.004277    0.01797    0.834       0.4095 
   1   rs16856505  205901354       40   0.001194    0.00575   0.001133   0.2076       0.8366 
   1    rs3811423  205901788       40 -0.0006899   0.002415   0.002143  -0.2857       0.7767 
   1   rs75021701  205902130       40   0.007089   0.004367    0.06485    1.623       0.1128 
   1   rs41305064  205902242       40   0.001288   0.002836   0.005398   0.4541       0.6523 
   1  rs116412054  205902259       40   0.007591   0.006221     0.0377     1.22       0.2299 
   1   rs74774993  205902429       40   -0.00239   0.003998   0.009319  -0.5979       0.5535 
   1   rs79874759  205902664       40  0.0005453   0.003665  0.0005824   0.1488       0.8825 
   1    rs7513587  205903206       40   0.003908    0.00631   0.009992   0.6193       0.5394 
   1    rs1995006  205903377       40   0.003566   0.004277    0.01797    0.834       0.4095 
   1    rs1891309  205904311       40  -0.002874   0.002974    0.02398  -0.9663         0.34 
   1    rs1891310  205904458       40  -0.002874   0.002974    0.02398  -0.9663         0.34 
   1   rs74739480  205905276       40   0.001085   0.002833   0.003844   0.3829       0.7039 
   1    rs1473537  205905368       40  -0.003261   0.004362     0.0145  -0.7477       0.4592 
   1    rs7520136  205905387       40   0.008242   0.005595    0.05402    1.473        0.149 
   1   rs12082872  205905768       40 -0.0004439   0.003809  0.0003573  -0.1165       0.9078 
   1  rs142245823  205906354       40    0.00218   0.002596    0.01823     0.84       0.4062 
   1  rs115066097  205906802       40   0.007591   0.006221     0.0377     1.22       0.2299 
   1   rs34190121  205906813       40  -0.003261   0.004362     0.0145  -0.7477       0.4592 
   1    rs7549173  205906897       40  -0.002782    0.00258    0.02968   -1.078       0.2877 
   1   rs11390376  205907018       40   0.001311   0.003467   0.003751   0.3782       0.7074 
   1   rs77988810  205907071       40   0.001194    0.00575   0.001133   0.2076       0.8366 
   1    rs6696811  205907245       40   0.002229   0.004994   0.005213   0.4462        0.658 
   1   rs76837295  205907298       40   0.001043   0.002839   0.003542   0.3675       0.7153 
   1    rs9438442  205907340       40  0.0005911    0.00373  0.0006604   0.1585       0.8749 
   1   rs72752927  205907465       40  -0.003261   0.004362     0.0145  -0.7477       0.4592 
   1  rs111348133  205907727       40  -0.001894   0.003156    0.00939  -0.6002        0.552 
   1    rs7521316  205907796       40  -0.003055   0.004122    0.01425  -0.7411       0.4632 
   1    rs1874361  205908186       40 -3.481e-06   0.002343  5.809e-08 -0.001486       0.9988 
   1   rs11240598  205908630       40  -0.002744   0.003388    0.01697  -0.8099        0.423 
   1  rs144629191  205908848       40   0.002531   0.005738   0.005094   0.4411       0.6616 
   1    rs7555534  205908867       40  -0.002655   0.003786    0.01278  -0.7014       0.4873 
   1  rs142620570  205909199       40  -0.002879   0.004235    0.01202  -0.6798       0.5007 
   1    rs6593975  205909276       40 -0.0001843   0.002706  0.0001221 -0.06813        0.946 
   1    rs6593976  205909285       40 -0.0001843   0.002706  0.0001221 -0.06813        0.946 
   1   rs11435826  205909565       40 -0.0007963   0.002759   0.002187  -0.2886       0.7745 
   1  rs149513713  205909781       40   -0.00741   0.006227    0.03592    -1.19       0.2415 
   1  rs111581209  205910359       40  0.0005604   0.003016  0.0009075   0.1858       0.8536 
   1    rs6673820  205910604       40  -0.002062   0.002439    0.01847  -0.8456       0.4031 
   1    rs6661355  205910631       40  -0.002062   0.002439    0.01847  -0.8456       0.4031 
   1   rs76493476  205910645       40   0.007089   0.004367    0.06485    1.623       0.1128 
   1    rs7415921  205910883       40  0.0004292   0.002691  0.0006688   0.1595       0.8741 
   1   rs72752928  205911154       40  -0.002534   0.003882    0.01109  -0.6528       0.5178 
   1   rs16856524  205911227       40  -0.002676   0.004129    0.01094  -0.6482       0.5208 
   1    rs1342061  205911385       40  -0.002261   0.002545    0.02034  -0.8883         0.38 
   1   rs61707153  205911426       40  -0.001362   0.003359   0.004306  -0.4054       0.6875 
   1   rs78309324  205911475       40   0.007725   0.005179    0.05531    1.492        0.144 
   1   rs79698238  205911599       40  -0.001362   0.003359   0.004306  -0.4054       0.6875 
   1  rs116115387  205912510       40  -0.002844   0.004986   0.008491  -0.5705       0.5717 
   1    rs1342062  205912786       40  -0.002027   0.003462    0.00894  -0.5855       0.5617 
   1   rs66593238  205912819       40   -0.00033   0.003477   0.000237 -0.09492       0.9249 
   1    rs1342063  205912859       40 -0.0003144   0.003263  0.0002443 -0.09637       0.9237 
   1    rs1342064  205913073       40   0.001308   0.003606   0.003453   0.3629       0.7187 
   1    rs4951030  205913747       40  0.0003994   0.002521  0.0006604   0.1585       0.8749 
   1    rs9438407  205913755       40    0.00145   0.003254   0.005198   0.4456       0.6584 
   1    rs4951271  205913848       40  0.0001082   0.003731  2.214e-05    0.029        0.977 
   1   rs75851636  205913995       40   0.001162    0.00575   0.001074   0.2021       0.8409 
   1   rs12741299  205914516       40    0.00145   0.003254   0.005198   0.4456       0.6584 
   1    rs4077468  205914757       40  0.0001082   0.003731  2.214e-05    0.029        0.977 
   1    rs4077469  205914885       40  0.0001082   0.003731  2.214e-05    0.029        0.977 
   1    rs9661504  205915667       40  0.0001082   0.003731  2.214e-05    0.029        0.977 
   1    rs9662221  205915745       40  0.0001082   0.003731  2.214e-05    0.029        0.977 
   1   rs34265780  205915775       40    0.00145   0.003254   0.005198   0.4456       0.6584 
   1  rs116751685  205915886       40   0.001162    0.00575   0.001074   0.2021       0.8409 
   1   rs34301002  205915942       40  0.0001675   0.002753  9.735e-05  0.06082       0.9518 
   1   rs12095392  205916017       40 -0.0004829   0.002578  0.0009229  -0.1874       0.8524 
   1   rs11801695  205916175       40  0.0001082   0.003731  2.214e-05    0.029        0.977 
   1   rs12047830  205916699       40 -0.0002414   0.002692  0.0002116 -0.08968        0.929 
   1  rs146371066  205916831       40  6.092e-05   0.005328   3.44e-06  0.01143       0.9909 
   1    rs7419153  205917309       40  -0.001922     0.0027    0.01316   -0.712       0.4808 
   1   rs61815464  205917473       40  -0.001685   0.004548   0.003598  -0.3704       0.7131 
   1   rs11240599  205917503       40  0.0005261   0.003289  0.0006727   0.1599       0.8738 
   1   rs56034048  205917679       40   0.001381   0.002829   0.006229    0.488       0.6283 
   1    rs7418300  205918020       40  -0.002043   0.002672    0.01516  -0.7647       0.4492 
   1   rs12410139  205918026       40   0.002092   0.002848      0.014   0.7344       0.4672 
   1  rs113880347  205918481       40    0.01106   0.006083    0.08003    1.818      0.07693 
   1   rs12029024  205918686       40   0.001591   0.002826    0.00827   0.5629       0.5768 
   1    rs6603928  205920073       40  7.156e-05    0.00381  9.283e-06  0.01878       0.9851 
   1  rs114446267  205920466       40    0.00631   0.006259    0.02605    1.008       0.3198 
   1    rs6603929  205920680       40  -0.001849   0.002215    0.01801  -0.8347       0.4091 
   1  rs190040074  205921244       40  0.0002408   0.005007  6.085e-05  0.04809       0.9619 
   1   rs11240600  205921246       40  -0.004289   0.003216    0.04472   -1.334       0.1902 
   1   rs11240601  205921352       40  -0.005329    0.00321     0.0676    -1.66       0.1052 
   1    rs7516593  205921445       40  -0.005434   0.003364    0.06427   -1.616       0.1145 
   1    rs7413698  205921859       40   0.002009   0.002575    0.01576   0.7801       0.4401 
   1   rs75820909  205921897       40  -0.002089   0.003153    0.01142  -0.6626       0.5116 
   1  rs115045646  205922662       40   -0.00225   0.006331   0.003313  -0.3554       0.7242 
   1  rs146047214  206073267       40 -0.0009348   0.002967   0.002605   -0.315       0.7545 
   1  rs537934803  206074010       40  -0.001399   0.003317   0.004659  -0.4217       0.6756 
   1  rs551575236  206075056       40  -0.001293   0.003284   0.004065  -0.3938       0.6959 
   1    rs1476372  206075209       40   0.001037   0.003042    0.00305   0.3409        0.735 
   1    rs1476373  206075230       40   0.001037   0.003042    0.00305   0.3409        0.735 
   1  rs556066739  206075500       40  -0.001482   0.002629   0.008294  -0.5638       0.5762 
   1  rs575947513  206075543       40  -0.003123    0.00506   0.009924  -0.6172       0.5408 
   1  rs572111527  206076018       40  -0.000946   0.002615   0.003431  -0.3617       0.7196 
   1  rs146610730  206077684       40   0.001037   0.003042    0.00305   0.3409        0.735 
   1  rs564766960  206078456       40  -0.001482   0.002629   0.008294  -0.5638       0.5762 
   1   rs61815473  206080547       40  -0.001356   0.002716   0.006518  -0.4993       0.6204 
   1   rs61815474  206080686       40   0.001037   0.003042    0.00305   0.3409        0.735 
   1  rs574519137  206081315       40  0.0006519    0.00373  0.0008032   0.1748       0.8622 
   1  rs200142079  206081322       40   0.001037   0.003042    0.00305   0.3409        0.735 
   1   rs61815475  206081791       40   0.001037   0.003042    0.00305   0.3409        0.735 
   1  rs550641836  206081815       40  -0.001293   0.003284   0.004065  -0.3938       0.6959 
   1  rs539179894  206081917       40   0.001906   0.004304   0.005136   0.4429       0.6603 
   1    rs1856457  206082191       40  0.0004747    0.00313  0.0006051   0.1517       0.8802 
   1  rs199948662  206083051       40   0.001906   0.004304   0.005136   0.4429       0.6603 
   1  rs566499317  206083562       40   0.005129   0.005263    0.02438   0.9746       0.3359 
   1  rs149151829  206083607       40  0.0004747    0.00313  0.0006051   0.1517       0.8802 
   1  rs114275235  206084873       40  -0.002344   0.003712    0.01039  -0.6316       0.5314 
   1  rs145025152  206085036       40   0.001906   0.004304   0.005136   0.4429       0.6603 
   1  rs142284236  206085113       40   -0.00357   0.005724    0.01013  -0.6237       0.5366 
   1   rs61815476  206085595       40  -0.006345     0.0049    0.04225   -1.295       0.2032 
   1    rs2019353  206085691       40   0.001037   0.003042    0.00305   0.3409        0.735 
   1  rs558069922  206085858       40   0.001906   0.004304   0.005136   0.4429       0.6603 
   1   rs61815477  206086032       40   0.000672   0.002972   0.001344   0.2261       0.8223 
   1   rs61815478  206086124       40   0.001037   0.003042    0.00305   0.3409        0.735 
   1   rs79000747  206087130       40  -0.006345     0.0049    0.04225   -1.295       0.2032 
   1  rs527282136  206087320       40   0.003965    0.00447    0.02028    0.887       0.3807 
   1  rs562645029  206087534       40  -0.001293   0.003284   0.004065  -0.3938       0.6959 
   1  rs533685295  206087808       40   0.001687   0.005746   0.002264   0.2937       0.7706 
   1  rs573292677  206088262       40   0.000672   0.002972   0.001344   0.2261       0.8223 
   1  rs536254932  206088298       40   0.003751   0.003496    0.02941    1.073         0.29 
   1  rs555941168  206088318       40   0.003688   0.003972    0.02219   0.9286        0.359 
   1   rs61815481  206091788       40   0.001145   0.002848   0.004237   0.4021       0.6899 
   1   rs61815483  206092760       40 -0.0008197   0.003027   0.001927  -0.2708        0.788 
   1  rs565010260  206092818       40    0.00523   0.004064    0.04176    1.287       0.2059 
   1  rs567838304  206094004       40  0.0004247   0.006342   0.000118  0.06697        0.947 
   1  rs556768859  206094203       40  0.0002855   0.004394  0.0001111  0.06499       0.9485 
   1  rs529859946  206096029       40    0.00523   0.004064    0.04176    1.287       0.2059 
   1   rs61815484  206096143       40 -0.0008197   0.003027   0.001927  -0.2708        0.788 
   1   rs11249412  206097094       40  -0.002381   0.003022    0.01607  -0.7879       0.4357 
   1  rs574849282  206097329       40  -0.001293   0.003284   0.004065  -0.3938       0.6959 
   1  rs200321776  206098165       40 -0.0007717   0.003128   0.001599  -0.2467       0.8065 
   1  rs199635251  206098250       40  0.0009132   0.002832   0.002728   0.3224       0.7489 
   1  rs552415094  206098418       40   0.005129   0.005263    0.02438   0.9746       0.3359 
   1  rs566039147  206098421       40  -0.001293   0.003284   0.004065  -0.3938       0.6959 
   1  rs115430035  206098434       40   0.002654   0.004989   0.007393    0.532       0.5978 
   1  rs115893987  206099213       40  -0.003746   0.005048    0.01429  -0.7421       0.4626 
   1  rs561506617  206099271       40   0.005129   0.005263    0.02438   0.9746       0.3359 
   1    rs4844896  206099447       40  -0.002591   0.002944    0.01998  -0.8802       0.3843 
   1  rs150265080  206099449       40  -0.001293   0.003284   0.004065  -0.3938       0.6959 
   1  rs541756501  206099975       40    0.00523   0.004064    0.04176    1.287       0.2059 
   1  rs565121457  206100144       40   -0.00971    0.00509    0.08739   -1.908      0.06403 
   1  rs551011015  206100662       40  0.0004247   0.006342   0.000118  0.06697        0.947 
   1  rs553552792  206100829       40    0.00131   0.005003   0.001802   0.2619       0.7948 
   1   rs72152960  206101066       40   0.001474   0.002714   0.007701   0.5431       0.5903 
   1   rs75794939  206101455       40  -0.001795   0.003203   0.008202  -0.5606       0.5784 
   1  rs150007648  206101600       40   0.005129   0.005263    0.02438   0.9746       0.3359 
   1   rs61815487  206101706       40 -0.0005036    0.00297  0.0007559  -0.1696       0.8663 
   1  rs149143665  206101781       40    0.00131   0.005003   0.001802   0.2619       0.7948 
   1  rs533322205  206102011       40  -0.001884   0.003249   0.008769  -0.5798       0.5655 
   1  rs547030485  206102081       40    0.00523   0.004064    0.04176    1.287       0.2059 
   1   rs71263597  206104009       40   0.005129   0.005263    0.02438   0.9746       0.3359 
   1  rs181713665  206104226       40  0.0004247   0.006342   0.000118  0.06697        0.947 
   1   rs71263598  206104269       40   0.003128   0.002809    0.03161    1.114       0.2724 
   1  rs569694954  206108913       40   0.005129   0.005263    0.02438   0.9746       0.3359 
   1  rs554413462  206109341       40  0.0004247   0.006342   0.000118  0.06697        0.947 
   1  rs567885258  206110458       40  -0.002988   0.003227    0.02207  -0.9261       0.3603 
   1  rs185956295  206110704       40  0.0004247   0.006342   0.000118  0.06697        0.947 
   1   rs66901207  206111363       40 -0.0005625   0.003903  0.0005464  -0.1441       0.8862 
   1  rs566098835  206111863       40  0.0004247   0.006342   0.000118  0.06697        0.947 
   1  rs546117221  206113921       40   0.005129   0.005263    0.02438   0.9746       0.3359 
   1  rs543935702  206114303       40  -0.005555   0.006278    0.02019  -0.8849       0.3818 
   1  rs111738441  206114526       40  0.0004247   0.006342   0.000118  0.06697        0.947 
   1  rs546402094  206115343       40  -0.001399   0.003317   0.004659  -0.4217       0.6756 
   1  rs200162821  206116941       40  -0.001113   0.003416   0.002784  -0.3257       0.7464 
   1  rs562378169  206118276       40  0.0004247   0.006342   0.000118  0.06697        0.947 
   1  rs541951668  206119928       40   0.001894   0.003213   0.009059   0.5894       0.5591 
   1  rs529049298  206119973       40   0.005129   0.005263    0.02438   0.9746       0.3359 
   1  rs189176486  206124945       40   0.001061   0.002748   0.003907   0.3861       0.7016 
   1  rs563298838  206126248       40   -0.00357   0.005724    0.01013  -0.6237       0.5366 
   1  rs199660055  206127486       40   0.005129   0.005263    0.02438   0.9746       0.3359 
   1  rs146455736  206127601       40  0.0004247   0.006342   0.000118  0.06697        0.947 
   1  rs550106818  206127808       40  7.234e-05   0.002854   1.69e-05  0.02535       0.9799 
   1  rs537297220  206128282       40   0.004133   0.005714    0.01358   0.7234       0.4739 
   1  rs548705825  206130109       40  0.0004247   0.006342   0.000118  0.06697        0.947 
   1    rs9777903  206130659       40  -0.001376   0.002829   0.006182  -0.4862       0.6296 
   1  rs568285334  206131374       40  0.0005125   0.003809  0.0004761   0.1345       0.8937 
   1  rs145913317  206131516       40  -0.001208   0.003222   0.003689  -0.3751       0.7097 
   1  rs138398233  206131519       40  0.0004247   0.006342   0.000118  0.06697        0.947 
   1  rs577410326  206132134       40  -0.004663    0.00383    0.03754   -1.217       0.2309 
   1  rs570581875  206132895       40   0.003417   0.005299    0.01082   0.6449       0.5229 
   1  rs546836453  206133119       40   0.005129   0.005263    0.02438   0.9746       0.3359 
   1  rs566001238  206133688       40  -0.001131   0.003258   0.003163  -0.3472       0.7303 
   1  rs201171859  206135220       40  -0.001635   0.003523   0.005639  -0.4642       0.6451 
   1  rs370784257  206136411       40  -0.004261   0.004205    0.02632   -1.014       0.3172 
   1  rs573527728  206136415       40  -0.004261   0.004205    0.02632   -1.014       0.3172 
   1  rs544299789  206137000       40  -0.001399   0.003317   0.004659  -0.4217       0.6756 
   1  rs527295569  206138122       40  0.0004247   0.006342   0.000118  0.06697        0.947 
   1  rs542753839  206139740       40   0.001687   0.005746   0.002264   0.2937       0.7706 
   1  rs114856350  206142676       40   0.005129   0.005263    0.02438   0.9746       0.3359 
   1  rs181002866  206142972       40  0.0004247   0.006342   0.000118  0.06697        0.947 
   1  rs368261175  206143254       40  -0.000118   0.002718  4.958e-05 -0.04341       0.9656 
   1  rs371668205  206143459       40 -0.0005838   0.002704   0.001225  -0.2159       0.8302 
   1  rs565090761  206144050       40  0.0004247   0.006342   0.000118  0.06697        0.947 
   1  rs565838500  206146914       40   0.001687   0.005746   0.002264   0.2937       0.7706 
   1  rs571778269  206150012       40   0.001631   0.002627    0.01005   0.6211       0.5383 
   1   rs61815509  206150038       40  -0.002281   0.004751   0.006029  -0.4801       0.6339 
   1  rs563772812  206152163       40  0.0004247   0.006342   0.000118  0.06697        0.947 
   1  rs561787269  206156317       40  -0.003616    0.00472    0.01521  -0.7661       0.4483 
   1  rs537978918  206157884       40  -0.008997   0.006172    0.05296   -1.458       0.1531 
   1   rs28754362  206161541       40  0.0008222   0.005751  0.0005375    0.143       0.8871 
   1  rs199732120  206162053       40   0.001687   0.005746   0.002264   0.2937       0.7706 
   1  rs201639794  206162250       40  0.0008222   0.005751  0.0005375    0.143       0.8871 
   1  rs537441713  206163317       40  -0.002257   0.006331   0.003332  -0.3564       0.7235 
   1  rs536387681  206165182       40  0.0004247   0.006342   0.000118  0.06697        0.947 
   1  rs139119390  206169063       40  -0.003027   0.002418     0.0396   -1.252       0.2183 
   1  rs201559048  206169375       40  -0.002681   0.002979    0.02086  -0.8998       0.3739 
   1   rs61815530  206171284       40  -0.001134   0.003024   0.003687   -0.375       0.7097 
   1  rs546213991  206173173       40   0.008785   0.005574    0.06137    1.576       0.1233 
   1  rs376425952  206174066       40   0.008287   0.004183    0.09361    1.981      0.05485 
   1  rs143786349  206174215       40  -0.001419   0.005323   0.001865  -0.2665       0.7913 
   1   rs28496709  206174228       40  -0.007022   0.003427    0.09947   -2.049      0.04744 
   1   rs56701373  206174287       40  -0.008294   0.003693     0.1172   -2.246      0.03059 
   1  rs370918534  206174738       40   0.008287   0.004183    0.09361    1.981      0.05485 
   1  rs115179166  206175811       40  -0.003733   0.002361    0.06175   -1.581       0.1221 
   1  rs116347330  206178056       40  -0.001419   0.005323   0.001865  -0.2665       0.7913 
   1  rs143339352  206179246       40  -0.002956   0.003183     0.0222  -0.9288       0.3589 
   1   rs56694502  206179633       40   0.008785   0.005574    0.06137    1.576       0.1233 
   1  rs545003039  206179855       40   0.008604   0.006187    0.04843    1.391       0.1724 
   1  rs558624175  206179903       40  0.0008222   0.005751  0.0005375    0.143       0.8871 
   1  rs143639791  206180599       40   0.008785   0.005574    0.06137    1.576       0.1233 
   1  rs146784791  206180662       40   0.005257   0.002477      0.106    2.122      0.04039 
   1   rs28717691  206180987       40  0.0008222   0.005751  0.0005375    0.143       0.8871 
   1  rs554391902  206181112       40  -0.002956   0.003183     0.0222  -0.9288       0.3589 
   1  rs200762245  206183305       40   0.008785   0.005574    0.06137    1.576       0.1233 
   1  rs147360571  206185267       40   0.007066   0.004874    0.05241     1.45       0.1553 
   1  rs374983077  206185583       40   0.008785   0.005574    0.06137    1.576       0.1233 
   1  rs150592977  206185638       40  0.0008222   0.005751  0.0005375    0.143       0.8871 
   1  rs202244112  206185802       40   0.002628    0.00334    0.01604    0.787       0.4362 
   1  rs139599965  206185875       40  0.0008222   0.005751  0.0005375    0.143       0.8871 
   1  rs528310485  206186724       40  -0.004719   0.003485    0.04604   -1.354       0.1837 
   1  rs541686898  206186903       40  -0.003055   0.002967    0.02714    -1.03       0.3097 
   1  rs199949469  206187142       40   0.008287   0.004183    0.09361    1.981      0.05485 
   1  rs575697756  206187238       40   0.008785   0.005574    0.06137    1.576       0.1233 
   1  rs200975589  206187511       40   0.008785   0.005574    0.06137    1.576       0.1233 
   1  rs140099530  206188250       40   0.007066   0.004874    0.05241     1.45       0.1553 
   1  rs145724138  206188780       40   0.008604   0.006187    0.04843    1.391       0.1724 
   1   rs61374077  206188852       40    0.00698    0.00624    0.03187    1.118       0.2704 
   1   rs28763608  206189266       40   0.000143    0.00381  3.707e-05  0.03753       0.9703 
   1   rs28464621  206189374       40  0.0008222   0.005751  0.0005375    0.143       0.8871 
   1  rs141074255  206189641       40   0.001363   0.004011   0.003031   0.3399       0.7358 
   1  rs115831689  206190076       40   0.008604   0.006187    0.04843    1.391       0.1724 
   1   rs28415186  206190902       40  -0.003055   0.002967    0.02714    -1.03       0.3097 
   1   rs28673217  206191036       40   0.004757   0.002311     0.1004    2.059       0.0464 
   1   rs73084140  206191088       40    0.00698    0.00624    0.03187    1.118       0.2704 
   1   rs73084142  206191566       40  -0.003055   0.002967    0.02714    -1.03       0.3097 
   1   rs59785644  206192090       40   0.007066   0.004874    0.05241     1.45       0.1553 
   1   rs74144119  206192122       40   0.009813   0.004482      0.112    2.189      0.03478 
   1   rs73084143  206192145       40    0.00698    0.00624    0.03187    1.118       0.2704 
   1   rs74465596  206192396       40  0.0008222   0.005751  0.0005375    0.143       0.8871 
   1   rs74144120  206193138       40   0.007195   0.004098    0.07503    1.756      0.08719 
   1   rs74798593  206193385       40   0.001971   0.005075   0.003954   0.3884       0.6999 
   1   rs28368767  206194087       40  0.0008222   0.005751  0.0005375    0.143       0.8871 
   1   rs28726332  206194888       40   0.004757   0.002311     0.1004    2.059       0.0464 
   1  rs113081430  206195693       40    0.00698    0.00624    0.03187    1.118       0.2704 
   1   rs79528395  206195925       40  0.0008222   0.005751  0.0005375    0.143       0.8871 
   1   rs60730743  206196800       40   0.008447   0.005587    0.05673    1.512       0.1389 
   1   rs79595378  206197566       40   0.001971   0.005075   0.003954   0.3884       0.6999 
   1   rs74383679  206198189       40  -0.006723   0.003333    0.09673   -2.017      0.05078 
   1   rs28403056  206198738       40   0.002148   0.003111    0.01239   0.6904       0.4941 
   1   rs28648042  206198813       40 -0.0009419    0.00284   0.002886  -0.3316        0.742 
   1   rs28380419  206198834       40   0.002148   0.003111    0.01239   0.6904       0.4941 
   1  rs111272467  206198919       40   0.008785   0.005574    0.06137    1.576       0.1233 
   1   rs28527399  206199132       40 -0.0006334   0.003028    0.00115  -0.2092       0.8354 
   1   rs28562086  206199355       40   0.001634   0.003407   0.006019   0.4797       0.6342 
   1   rs28670379  206199702       40 -0.0002847    0.00291  0.0002519 -0.09786       0.9226 
   1  rs535008704  206199890       40  0.0007679   0.004314  0.0008332    0.178       0.8597 
   1  rs554714387  206199894       40 -0.0006654   0.004515  0.0005713  -0.1474       0.8836 
   1  rs138457966  206200536       40 -0.0001804   0.002844  0.0001059 -0.06343       0.9498 
   1   rs73084162  206200605       40   0.006525   0.004647    0.04933    1.404       0.1684 
   1   rs73084164  206200762       40   0.006525   0.004647    0.04933    1.404       0.1684 
   1   rs77726881  206200779       40   0.006525   0.004647    0.04933    1.404       0.1684 
   1  rs112211720  206201677       40  -0.002692   0.003186    0.01844  -0.8448       0.4035 
   1   rs28588851  206202545       40   0.001337   0.003022   0.005122   0.4423       0.6608 
   1  rs113119275  206202598       40  -0.009558   0.004241     0.1179   -2.254      0.03007 
   1   rs28583801  206202684       40  -0.005324   0.004308    0.03864   -1.236       0.2241 
   1   rs74361025  206202769       40   0.004874   0.003767     0.0422    1.294       0.2035 
   1   rs55932930  206203146       40  -0.003412    0.00279    0.03787   -1.223       0.2289 
   1   rs28406564  206203455       40   0.002619   0.003707    0.01297   0.7065       0.4842 
   1  rs553853035  206203743       40 -0.0007437   0.003008   0.001606  -0.2472       0.8061 
   1  rs113992062  206203808       40   0.006525   0.004647    0.04933    1.404       0.1684 
   1   rs79105787  206204091       40 -0.0005367   0.002835  0.0009425  -0.1893       0.8508 
   1   rs73084171  206204145       40  -0.001773   0.003229   0.007872  -0.5491       0.5862 
   1  rs144400384  206204474       40   0.004874   0.003767     0.0422    1.294       0.2035 
   1   rs76639883  206204496       40   0.004874   0.003767     0.0422    1.294       0.2035 
   1   rs28498702  206204899       40  3.064e-05   0.002579  3.716e-06  0.01188       0.9906 
   1   rs28410808  206204980       40  3.064e-05   0.002579  3.716e-06  0.01188       0.9906 
   1   rs28404873  206205351       40  -0.001345   0.002684   0.006572  -0.5014        0.619 
   1   rs28559752  206205385       40  3.064e-05   0.002579  3.716e-06  0.01188       0.9906 
   1  rs139470007  206205422       40   0.004874   0.003767     0.0422    1.294       0.2035 
   1  rs554751113  206205893       40  0.0007679   0.004314  0.0008332    0.178       0.8597 
   1  rs568582368  206205896       40  0.0007679   0.004314  0.0008332    0.178       0.8597 
   1  rs536845831  206205897       40  0.0007679   0.004314  0.0008332    0.178       0.8597 
   1    rs4073317  206206273       40   0.003071   0.003632    0.01847   0.8456       0.4031 
   1   rs28687282  206206455       40  -0.002629   0.002664      0.025   -0.987       0.3299 
   1   rs28646170  206206642       40  0.0008583   0.002585   0.002892    0.332       0.7417 
   1   rs28599623  206206660       40   0.001014   0.002614   0.003941   0.3878       0.7004 
   1   rs28395311  206206760       40    0.00166   0.002652    0.01021    0.626       0.5351 
   1   rs28624349  206206819       40    0.00166   0.002652    0.01021    0.626       0.5351 
   1   rs28579591  206206824       40   0.004959   0.004444    0.03173    1.116       0.2715 
   1   rs28408041  206207016       40 -1.738e-05   0.002706  1.086e-06 -0.006423       0.9949 
   1   rs28459792  206207491       40  -0.001425   0.003009   0.005871  -0.4737       0.6384 
   1   rs28673278  206207513       40  0.0004336   0.002804  0.0006286   0.1546        0.878 
   1   rs28447605  206207553       40  0.0004336   0.002804  0.0006286   0.1546        0.878 
   1   rs66698736  206207649       40  -0.008056   0.003579     0.1177   -2.251      0.03024 
   1   rs73084185  206207939       40  6.618e-05   0.002692   1.59e-05  0.02458       0.9805 
   1   rs73084187  206208075       40  0.0004336   0.002804  0.0006286   0.1546        0.878 
   1  rs114945965  206208124       40   0.004959   0.004444    0.03173    1.116       0.2715 
   1   rs73084189  206208324       40  0.0004336   0.002804  0.0006286   0.1546        0.878 
   1  rs111296929  206208348       40   0.003071   0.003632    0.01847   0.8456       0.4031 
   1  rs113816375  206208388       40  0.0004336   0.002804  0.0006286   0.1546        0.878 
   1   rs28489694  206208464       40  -0.000235   0.002762  0.0001905 -0.08509       0.9326 
   1   rs28648791  206208526       40  0.0004336   0.002804  0.0006286   0.1546        0.878 
   1   rs28551622  206208732       40  0.0004336   0.002804  0.0006286   0.1546        0.878 
   1   rs77376099  206208745       40    0.01012   0.005069      0.095    1.997        0.053 
   1   rs28617251  206208746       40   -0.00378   0.003184    0.03578   -1.187       0.2424 
   1  rs148762367  206208783       40  0.0004336   0.002804  0.0006286   0.1546        0.878 
   1  rs138472483  206209015       40  -0.005324   0.004308    0.03864   -1.236       0.2241 
   1   rs28480402  206209023       40   0.004366   0.004091     0.0291    1.067       0.2926 
   1   rs58812234  206209032       40  -0.003967   0.003609    0.03081   -1.099       0.2786 
   1   rs67115803  206209229       40  0.0003254   0.002805  0.0003541    0.116       0.9082 
   1   rs71568080  206209433       40  0.0003254   0.002805  0.0003541    0.116       0.9082 
   1  rs111882760  206209566       40  -0.001425   0.003009   0.005871  -0.4737       0.6384 
   1  rs112327331  206209590       40  -0.001425   0.003009   0.005871  -0.4737       0.6384 
   1   rs74144121  206209971       40  -0.005324   0.004308    0.03864   -1.236       0.2241 
   1   rs77573089  206210090       40  -0.009558   0.004241     0.1179   -2.254      0.03007 
   1   rs34031739  206210118       40  0.0003254   0.002805  0.0003541    0.116       0.9082 
   1   rs28652802  206210373       40  -0.003921   0.003306    0.03569   -1.186        0.243 
   1   rs28703656  206210478       40  -0.001706   0.002683    0.01052  -0.6357       0.5288 
   1   rs28460228  206210551       40  -0.001706   0.002683    0.01052  -0.6357       0.5288 
   1   rs28427115  206210631       40  -0.003921   0.003306    0.03569   -1.186        0.243 
   1   rs35159747  206210642       40  -0.005058   0.004181    0.03708    -1.21       0.2339 
   1   rs28641524  206210739       40  -0.003921   0.003306    0.03569   -1.186        0.243 
   1   rs28482458  206210750       40  -0.001706   0.002683    0.01052  -0.6357       0.5288 
   1   rs28414299  206210886       40  -0.001706   0.002683    0.01052  -0.6357       0.5288 
   1   rs73084202  206211084       40    0.01012   0.005069      0.095    1.997        0.053 
   1   rs28446558  206211139       40  -0.001706   0.002683    0.01052  -0.6357       0.5288 
   1   rs34682356  206211598       40  -0.001706   0.002683    0.01052  -0.6357       0.5288 
   1   rs71568081  206211644       40   0.001768   0.002824    0.01022   0.6263       0.5349 
   1   rs28554025  206211670       40  -0.001706   0.002683    0.01052  -0.6357       0.5288 
   1   rs73086104  206211827       40  -0.001706   0.002683    0.01052  -0.6357       0.5288 
   1   rs73086106  206212120       40    0.00835   0.003477     0.1318    2.402      0.02132 
   1   rs67583557  206212186       40  -0.001706   0.002683    0.01052  -0.6357       0.5288 
   1   rs73086108  206212257       40    0.01012   0.005069      0.095    1.997        0.053 
   1   rs28609772  206212766       40   0.003311   0.006319   0.007171   0.5239       0.6034 
   1   rs75380376  206212900       40  -0.009558   0.004241     0.1179   -2.254      0.03007 
   1   rs66588639  206213015       40  -0.001681   0.002575     0.0111   -0.653       0.5177 
   1   rs73086109  206213124       40    0.01012   0.005069      0.095    1.997        0.053 
   1  rs149806000  206213151       40  -0.009558   0.004241     0.1179   -2.254      0.03007 
   1    rs4129013  206213447       40   5.58e-05   0.002697  1.126e-05  0.02069       0.9836 
   1    rs4129012  206213493       40  -0.005058   0.004181    0.03708    -1.21       0.2339 
   1   rs28735183  206213873       40  -0.001681   0.002575     0.0111   -0.653       0.5177 
   1  rs113163827  206213943       40  -0.001425   0.003009   0.005871  -0.4737       0.6384 
   1   rs28577905  206213954       40  -0.001681   0.002575     0.0111   -0.653       0.5177 
   1  rs150749361  206214027       40    0.00904   0.005563    0.06498    1.625       0.1124 
   1   rs28412042  206214132       40    0.00835   0.003477     0.1318    2.402      0.02132 
   1   rs28706615  206214242       40  -0.001681   0.002575     0.0111   -0.653       0.5177 
   1   rs28375468  206214342       40   0.003548   0.003426    0.02745    1.036       0.3069 
   1   rs41288143  206214532       40  -0.001681   0.002575     0.0111   -0.653       0.5177 
   1   rs76294455  206214615       40    0.01012   0.005069      0.095    1.997        0.053 
   1   rs41289047  206214620       40  -0.001681   0.002575     0.0111   -0.653       0.5177 
   1   rs28722070  206214739       40  -0.001681   0.002575     0.0111   -0.653       0.5177 
   1   rs28613414  206214941       40  -0.001681   0.002575     0.0111   -0.653       0.5177 
   1   rs79259464  206215122       40  -0.001681   0.002575     0.0111   -0.653       0.5177 
   1   rs79596452  206215208       40   0.004959   0.004444    0.03173    1.116       0.2715 
   1   rs28515616  206215333       40  -0.001681   0.002575     0.0111   -0.653       0.5177 
   1   rs28460737  206215508       40  -0.001681   0.002575     0.0111   -0.653       0.5177 
   1   rs28438699  206215580       40  -0.001681   0.002575     0.0111   -0.653       0.5177 
   1   rs74389875  206215588       40  0.0002075   0.002734  0.0001516   0.0759       0.9399 
   1   rs28733518  206215872       40  -0.001681   0.002575     0.0111   -0.653       0.5177 
   1   rs73086120  206215925       40    0.01012   0.005069      0.095    1.997        0.053 
   1   rs28610302  206215987       40   0.002989   0.003579    0.01803   0.8352       0.4088 
   1  rs200028331  206215987       40   0.006889    0.00242     0.1757    2.846     0.007093 
   1   rs28420868  206215989       40  -0.001028   0.003985   0.001749   -0.258       0.7978 
   1   rs56782027  206215997       40  -0.005589   0.003295    0.07039   -1.696      0.09801 
   1   rs73086121  206216243       40 -0.0003954   0.002692  0.0005676  -0.1469        0.884 
   1   rs28415353  206216356       40  -0.001681   0.002575     0.0111   -0.653       0.5177 
   1   rs28479800  206216607       40  -0.003414   0.003171     0.0296   -1.077       0.2884 
   1   rs28444978  206216654       40  -0.001681   0.002575     0.0111   -0.653       0.5177 
   1   rs55997597  206216937       40  -0.005324   0.004308    0.03864   -1.236       0.2241 
   1   rs28827481  206216947       40  -0.001681   0.002575     0.0111   -0.653       0.5177 
   1   rs28765448  206217089       40  0.0004333   0.002619    0.00072   0.1655       0.8695 
   1   rs79630889  206217156       40  -0.005324   0.004308    0.03864   -1.236       0.2241 
   1   rs28783451  206217168       40  0.0004333   0.002619    0.00072   0.1655       0.8695 
   1   rs28767617  206217256       40   -0.00137   0.002512   0.007764  -0.5453       0.5887 
   1   rs28820098  206217378       40   0.003128    0.00344    0.02129   0.9092        0.369 
   1   rs28762115  206217509       40  -0.001681   0.002575     0.0111   -0.653       0.5177 
   1   rs56151777  206217875       40  -0.001605   0.002531    0.01047  -0.6342       0.5297 
   1   rs58967900  206217966       40    0.00835   0.003477     0.1318    2.402      0.02132 
   1   rs28785182  206218204       40  -0.001379   0.003818   0.003422  -0.3612       0.7199 
   1  rs112513220  206218324       40  -0.003502   0.006317   0.008024  -0.5544       0.5825 
   1   rs28889651  206218340       40   0.007268   0.003471     0.1034    2.094      0.04299 
   1   rs28750713  206218943       40    0.01048   0.003186     0.2216     3.29      0.00217 
   1   rs61434100  206219005       40    0.00273   0.002803    0.02434   0.9736       0.3364 
   1   rs28840712  206219277       40  -0.002906     0.0025    0.03434   -1.162       0.2523 
   1   rs28517619  206219436       40   0.002456   0.002536    0.02409   0.9685       0.3389 
   1   rs35630000  206219605       40   0.001447   0.003009   0.006053   0.4811       0.6332 
   1   rs35997092  206219662       40   0.002456   0.002536    0.02409   0.9685       0.3389 
   1   rs28870717  206219710       40    0.00273   0.002803    0.02434   0.9736       0.3364 
   1   rs73086147  206219908       40  -0.003388   0.003216    0.02838   -1.053       0.2988 
   1   rs28766023  206220549       40    0.01074   0.003494      0.199    3.073     0.003913 
   1   rs28878533  206220587       40   0.002456   0.002536    0.02409   0.9685       0.3389 
   1   rs74144310  206220965       40   -0.00604   0.004283    0.04973    -1.41       0.1666 
   1  rs114825717  206221521       40   -0.01011   0.003992     0.1443   -2.532      0.01561 
   1   rs28590480  206221587       40   -0.00604   0.004283    0.04973    -1.41       0.1666 
   1   rs28520962  206221593       40    0.00273   0.002803    0.02434   0.9736       0.3364 
   1   rs28535253  206221751       40    0.01018   0.003433      0.188    2.966     0.005187 
   1   rs74144311  206221887       40   -0.00604   0.004283    0.04973    -1.41       0.1666 
   1   rs36111067  206222037       40   -0.00393   0.003155    0.03923   -1.246       0.2205 
   1   rs35076969  206222281       40   0.001447   0.003009   0.006053   0.4811       0.6332 
   1   rs28447645  206222490       40  0.0007779   0.002866   0.001936   0.2715       0.7875 
   1   rs35394684  206222677       40   0.002006   0.002575    0.01573   0.7793       0.4406 
   1   rs34786964  206222742       40    0.01018   0.003433      0.188    2.966     0.005187 
   1   rs34602659  206223168       40   -0.00604   0.004283    0.04973    -1.41       0.1666 
   1   rs33911258  206223297       40 -0.0002943   0.002697  0.0003133  -0.1091       0.9137 
   1   rs28503926  206223319       40    0.00211   0.002816    0.01456   0.7493       0.4583 
   1   rs28728365  206223332       40    0.00211   0.002816    0.01456   0.7493       0.4583 
   1   rs28536160  206223383       40   0.001088   0.002933    0.00361   0.3711       0.7127 
   1   rs28373064  206223556       40   0.007715   0.002759     0.1707    2.796     0.008063 
   1   rs36061603  206223958       40   -0.01011   0.003992     0.1443   -2.532      0.01561 
   1   rs33932943  206224085       40   0.001623   0.003407   0.005936   0.4764       0.6365 
   1   rs35608965  206224412       40   0.001623   0.003407   0.005936   0.4764       0.6365 
   1   rs36046834  206224830       40   0.001623   0.003407   0.005936   0.4764       0.6365 
   1   rs33990840  206225011       40   0.001623   0.003407   0.005936   0.4764       0.6365 
   1    rs3891058  206225112       40  -0.003388   0.003216    0.02838   -1.053       0.2988 
   1   rs28452187  206226325       40  -0.004946   0.002902    0.07104   -1.705      0.09643 
   1   rs34961037  206226697       40   0.002585   0.003452    0.01454   0.7489       0.4585 
   1    rs3883899  206227108       40  -0.004183   0.003155     0.0442   -1.326       0.1929 
   1   rs34253955  206227110       40   0.005687   0.006275    0.02116   0.9064       0.3704 
   1   rs28533775  206227452       40  0.0007239   0.002936   0.001598   0.2466       0.8065 
   1   rs34478268  206227556       40   -0.00318   0.003595    0.02017  -0.8844       0.3821 
   1   rs33951888  206227560       40  -0.006725    0.00365      0.082   -1.842      0.07323 
   1   rs35639737  206227644       40  -0.003388   0.003216    0.02838   -1.053       0.2988 
   1   rs28588803  206227864       40    0.00351   0.003168    0.03129    1.108       0.2748 
   1    rs3888709  206227970       40 -0.0007151   0.003027   0.001466  -0.2362       0.8145 
   1  rs142611733  206228020       40   0.004476   0.004254    0.02831    1.052       0.2994 
   1   rs28477649  206228236       40  -0.006221   0.003057    0.09829   -2.035      0.04885 
   1   rs35489935  206228400       40   0.005687   0.006275    0.02116   0.9064       0.3704 
   1   rs28592734  206228415       40  -0.001215   0.002755   0.005094  -0.4411       0.6616 
   1   rs33940624  206228510       40  -0.004825   0.003146    0.05828   -1.533       0.1334 
   1   rs34185135  206228595       40   0.005687   0.006275    0.02116   0.9064       0.3704 
   1   rs34907569  206228616       40  -0.001215   0.002755   0.005094  -0.4411       0.6616 
   1   rs34482762  206228743       40  -0.001162   0.002718   0.004784  -0.4274       0.6715 
   1   rs34020983  206228825       40  -0.001215   0.002755   0.005094  -0.4411       0.6616 
   1   rs34105497  206228955       40  -0.001215   0.002755   0.005094  -0.4411       0.6616 
   1  rs145176259  206229122       40  -0.001215   0.002755   0.005094  -0.4411       0.6616 
   1   rs36096612  206229180       40   -0.00406   0.006308    0.01079  -0.6437       0.5236 
   1   rs34327164  206229232       40   0.008634   0.002706     0.2113    3.191     0.002842 
   1   rs34792278  206229278       40   0.004687   0.002646    0.07626    1.771      0.08456 
   1   rs28499431  206229292       40  -0.004825   0.003146    0.05828   -1.533       0.1334 
   1   rs28575468  206229599       40   -0.00628   0.002666     0.1274   -2.355      0.02377 
   1   rs33971119  206229900       40   0.008512   0.002697     0.2077    3.157     0.003121 
   1   rs28638012  206229939       40   -0.00723   0.004403    0.06626   -1.642       0.1088 
   1   rs33959978  206230034       40   -0.00628   0.002666     0.1274   -2.355      0.02377 
   1   rs28483632  206230161       40   -0.00628   0.002666     0.1274   -2.355      0.02377 
   1   rs28425623  206230379       40   -0.00628   0.002666     0.1274   -2.355      0.02377 
   1   rs34141846  206230408       40   -0.00318   0.003595    0.02017  -0.8844       0.3821 
   1   rs28607590  206230548       40  -0.004825   0.003146    0.05828   -1.533       0.1334 
   1   rs28733981  206230629       40  -0.004825   0.003146    0.05828   -1.533       0.1334 
   1   rs35482094  206230642       40  -0.006022   0.004284    0.04943   -1.406       0.1679 
   1   rs28380027  206230697       40   -0.00628   0.002666     0.1274   -2.355      0.02377 
   1   rs28632197  206230958       40    0.01012   0.005069      0.095    1.997        0.053 
   1   rs28676508  206230986       40  -0.005147   0.002753    0.08425    -1.87      0.06924 
   1   rs28529127  206231152       40   0.008634   0.002706     0.2113    3.191     0.002842 
   1   rs28415467  206231203       40   -0.00628   0.002666     0.1274   -2.355      0.02377 
   1   rs33985287  206231259       40  -0.004825   0.003146    0.05828   -1.533       0.1334 
   1   rs33933482  206231264       40   -0.00628   0.002666     0.1274   -2.355      0.02377 
   1   rs34880131  206231268       40   0.004959   0.004444    0.03173    1.116       0.2715 
   1   rs33935503  206231429       40   0.008634   0.002706     0.2113    3.191     0.002842 
   1   rs71568084  206231608       40  -0.003643    0.00256     0.0506   -1.423       0.1629 
   1   rs34079495  206232556       40  -0.006022   0.004284    0.04943   -1.406       0.1679 
   1   rs28418396  206232798       40   0.007087   0.002595     0.1641    2.731      0.00952 
   1   rs28401652  206233013       40  -0.001014   0.003728   0.001943   -0.272       0.7871 
   1   rs28517473  206233134       40   0.005317   0.002945    0.07899    1.805      0.07896 
   1   rs28570099  206233206       40   0.004858   0.003803    0.04118    1.277       0.2092 
   1   rs28405931  206233975       40   0.002166    0.00355   0.009702   0.6101       0.5454 
   1   rs28480002  206234290       40  -0.006242   0.003065    0.09843   -2.037      0.04868 
   1   rs28733131  206234603       40   0.004488   0.003135    0.05116    1.431       0.1605 
   1  rs115075653  206234803       40    0.01152   0.005441     0.1055    2.118      0.04082 
   1   rs61051208  206234851       40    0.00122   0.004752   0.001731   0.2567       0.7988 
   1   rs55703016  206235589       40  -0.005738   0.003127    0.08138   -1.835      0.07438 
   1  rs181114092  206236288       40  -0.006438   0.005225    0.03842   -1.232       0.2254 
   1   rs28407337  206236354       40  -0.009539   0.003323     0.1782   -2.871     0.006661 
   1   rs28673467  206236545       40   0.001092   0.003237   0.002988   0.3375       0.7376 
   1   rs74144314  206236625       40  -0.002259   0.003198    0.01296  -0.7063       0.4843 
   1   rs28547295  206236789       40   0.002878   0.003194    0.02093   0.9013       0.3731 
   1   rs77916165  206237231       40 -0.0005715   0.003028  0.0009363  -0.1887       0.8513 
   1   rs72752939  206237319       40  0.0005843   0.004061  0.0005444   0.1439       0.8864 
   1  rs114994405  206237557       40   -0.00644    0.00464    0.04824   -1.388       0.1733 
   1  rs116446550  206238171       40  0.0003626   0.005753  0.0001046  0.06304       0.9501 
   1   rs28391710  206238182       40  -0.001597   0.002685   0.009223  -0.5948       0.5555 
   1   rs58152682  206238576       40   0.004258    0.00293    0.05263    1.453       0.1544 
   1  rs200862681  206238608       40 -0.0009017   0.005751  0.0006465  -0.1568       0.8762 
   1   rs59387264  206238615       40   0.006384    0.00427    0.05556    1.495       0.1431 
   1   rs73088148  206238974       40   0.004258    0.00293    0.05263    1.453       0.1544 
   1  rs113558043  206239272       40    0.01058   0.005491    0.08903    1.927      0.06146 
   1   rs77422737  206239289       40  -0.006463    0.00464    0.04859   -1.393       0.1717 
   1   rs28602496  206239403       40  0.0005843   0.004061  0.0005444   0.1439       0.8864 
   1   rs28391411  206239574       40  -0.001597   0.002685   0.009223  -0.5948       0.5555 
   1   rs57616356  206239665       40   0.004258    0.00293    0.05263    1.453       0.1544 
   1   rs28412824  206239667       40  -0.002268   0.002988    0.01494  -0.7592       0.4524 
   1   rs28491603  206239668       40  -0.001597   0.002685   0.009223  -0.5948       0.5555 
   1   rs28628301  206239697       40  -0.002268   0.002988    0.01494  -0.7592       0.4524 
   1   rs57530058  206239705       40   0.004258    0.00293    0.05263    1.453       0.1544 
   1   rs28501417  206239956       40  -0.001597   0.002685   0.009223  -0.5948       0.5555 
   1   rs28694304  206239993       40  0.0005843   0.004061  0.0005444   0.1439       0.8864 
   1   rs58488597  206240033       40   0.004258    0.00293    0.05263    1.453       0.1544 
   1   rs75501563  206240149       40  -0.004331   0.004958    0.01968  -0.8735       0.3879 
   1   rs79599132  206240266       40  -0.006463    0.00464    0.04859   -1.393       0.1717 
   1   rs28523378  206240271       40  -0.002528   0.002814    0.02079  -0.8983       0.3747 
   1   rs28592082  206241211       40 -0.0005715   0.003028  0.0009363  -0.1887       0.8513 
   1   rs58792157  206241309       40  -0.005483   0.004469    0.03811   -1.227       0.2274 
   1   rs28641568  206241908       40  -0.001589    0.00275   0.008705  -0.5777       0.5669 
   1   rs28540967  206242705       40  0.0005843   0.004061  0.0005444   0.1439       0.8864 
   1   rs78971622  206242810       40  -0.006463    0.00464    0.04859   -1.393       0.1717 
   1   rs74144316  206243132       40  -0.005483   0.004469    0.03811   -1.227       0.2274 
   1   rs80312667  206243359       40   -0.00644    0.00464    0.04824   -1.388       0.1733 
   1   rs28689766  206243870       40   0.003957   0.004511    0.01985   0.8773       0.3858 
   1   rs79800876  206244126       40  -0.003496   0.003842    0.02132  -0.9098       0.3686 
   1   rs73088157  206244280       40   0.006384    0.00427    0.05556    1.495       0.1431 
   1  rs114070743  206244368       40  -0.006438   0.005225    0.03842   -1.232       0.2254 
   1  rs371199699  206244547       40  -0.001087   0.004257   0.001714  -0.2554       0.7998 
   1  rs549723906  206244555       40   -0.00644    0.00464    0.04824   -1.388       0.1733 
   1   rs74985977  206244632       40 -0.0009084   0.003127   0.002216  -0.2905        0.773 
   1   rs76134576  206245237       40   0.006384    0.00427    0.05556    1.495       0.1431 
   1   rs28529450  206245275       40  0.0007168   0.003505     0.0011   0.2045        0.839 
   1   rs28430268  206245405       40   0.003025   0.004032     0.0146   0.7503       0.4577 
   1  rs554363894  206245482       40 -2.994e-05   0.003171  2.347e-06 -0.009443       0.9925 
   1  rs201455887  206245505       40   -0.00644    0.00464    0.04824   -1.388       0.1733 
   1  rs151065248  206245621       40  -0.003496   0.003842    0.02132  -0.9098       0.3686 
   1   rs28509307  206245939       40  -0.001425   0.003002   0.005896  -0.4747       0.6377 
   1   rs78318313  206246179       40    0.00122   0.004752   0.001731   0.2567       0.7988 
   1   rs28699261  206246515       40  6.948e-06   0.002595  1.886e-07 0.002677       0.9979 
   1   rs28419084  206246653       40 -0.0004816   0.003017  0.0006704  -0.1597        0.874 
   1   rs28551097  206246851       40  -9.51e-05   0.006342  5.918e-06   -0.015       0.9881 
   1   rs34292472  206246980       40   0.002151    0.00299    0.01343   0.7192       0.4764 
   1   rs73088160  206247743       40   0.006384    0.00427    0.05556    1.495       0.1431 
   1   rs35693813  206248008       40   0.002793   0.003138    0.02042     0.89       0.3791 
   1  rs115905993  206248057       40    0.00122   0.004752   0.001731   0.2567       0.7988 
   1   rs59298662  206248393       40  -0.002412   0.004539   0.007374  -0.5313       0.5983 
   1   rs55994060  206248528       40  -0.004555   0.004699    0.02413  -0.9693       0.3385 
   1  rs115545509  206248876       40   -0.00644    0.00464    0.04824   -1.388       0.1733 
   1   rs74144318  206248998       40  -0.005483   0.004469    0.03811   -1.227       0.2274 
   1   rs77434357  206249100       40  -0.005483   0.004469    0.03811   -1.227       0.2274 
   1   rs74144319  206249559       40  -0.001989   0.003351   0.009183  -0.5934       0.5564 
   1   rs28450722  206250836       40   0.003025   0.004032     0.0146   0.7503       0.4577 
   1   rs35286804  206251589       40  -0.002358    0.00633   0.003637  -0.3724       0.7116 
   1   rs28670799  206251940       40   0.002512   0.006329   0.004127   0.3968       0.6937 
   1  rs148062646  206252306       40    0.00122   0.004752   0.001731   0.2567       0.7988 
   1   rs80128150  206252635       40  -0.001118   0.003484   0.002701  -0.3208       0.7501 
   1   rs28716644  206253025       40  0.0006706   0.004393   0.000613   0.1527       0.8795 
   1   rs74144320  206253617       40  -0.003114   0.003815    0.01722  -0.8161       0.4196 
   1   rs75547741  206254150       40   -0.00644    0.00464    0.04824   -1.388       0.1733 
   1   rs74700696  206254779       40  -0.004555   0.004699    0.02413  -0.9693       0.3385 
   1   rs28613322  206255019       40  -0.005483   0.004469    0.03811   -1.227       0.2274 
   1   rs28545078  206255930       40   0.003025   0.004032     0.0146   0.7503       0.4577 
   1   rs75983119  206256206       40  -0.006463    0.00464    0.04859   -1.393       0.1717 
   1   rs28735054  206256359       40   0.003025   0.004032     0.0146   0.7503       0.4577 
   1   rs75854365  206256689       40   -0.00644    0.00464    0.04824   -1.388       0.1733 
   1   rs28396806  206256869       40   0.004395   0.002945    0.05538    1.493       0.1438 
   1   rs28420808  206257802       40  -9.51e-05   0.006342  5.918e-06   -0.015       0.9881 
   1   rs56957747  206257829       40  -0.005483   0.004469    0.03811   -1.227       0.2274 
   1   rs28694676  206257917       40   0.003025   0.004032     0.0146   0.7503       0.4577 
   1   rs28558763  206258445       40 -0.0009017   0.005751  0.0006465  -0.1568       0.8762 
   1   rs28677008  206258804       40 -0.0009275   0.003007   0.002498  -0.3085       0.7594 
   1   rs28488355  206258953       40  -0.005483   0.004469    0.03811   -1.227       0.2274 
   1   rs78615823  206259206       40  -0.004331   0.004958    0.01968  -0.8735       0.3879 
   1   rs78156678  206259402       40   -0.00644    0.00464    0.04824   -1.388       0.1733 
   1   rs80189649  206259716       40  -0.004331   0.004958    0.01968  -0.8735       0.3879 
   1   rs74580543  206259738       40  0.0003626   0.005753  0.0001046  0.06304       0.9501 
   1  rs144658819  206260268       40   -0.01783   0.005644     0.2079   -3.158     0.003105 
   1   rs75501120  206260303       40  -0.004331   0.004958    0.01968  -0.8735       0.3879 
   1   rs74555838  206260324       40  -0.001722   0.004548    0.00376  -0.3787        0.707 
   1   rs28542300  206260330       40  -0.001559   0.003206   0.006185  -0.4863       0.6295 
   1   rs28415773  206260405       40   0.002052   0.003975   0.006963   0.5162       0.6087 
   1   rs75037853  206260433       40  -0.004331   0.004958    0.01968  -0.8735       0.3879 
   1   rs28368464  206260468       40   0.003518   0.003044    0.03397    1.156       0.2549 
   1  rs116326738  206260517       40  -0.004331   0.004958    0.01968  -0.8735       0.3879 
   1   rs28449542  206261528       40   -0.00045   0.003218  0.0005143  -0.1398       0.8895 
   1   rs74144321  206262189       40  -0.001118   0.003484   0.002701  -0.3208       0.7501 
   1   rs28572205  206262816       40 -0.0009017   0.005751  0.0006465  -0.1568       0.8762 
   1   rs28595722  206263064       40   0.003518   0.003044    0.03397    1.156       0.2549 
   1   rs28782261  206263504       40   0.003025   0.004032     0.0146   0.7503       0.4577 
   1  rs114158163  206263604       40  -0.004808   0.004489    0.02931   -1.071       0.2909 
   1   rs28503228  206263772       40   0.003025   0.004032     0.0146   0.7503       0.4577 
   1  rs114284824  206263820       40  -0.006438   0.005225    0.03842   -1.232       0.2254 
   1  rs552678928  206265162       40  -0.005138   0.004683    0.03071   -1.097       0.2794 
   1  rs116502843  206265478       40   -0.00708   0.003758    0.08541   -1.884      0.06727 
   1   rs28814626  206265866       40   0.003025   0.004032     0.0146   0.7503       0.4577 
   1   rs78918191  206266186       40  -0.004808   0.004489    0.02931   -1.071       0.2909 
   1   rs28839927  206266331       40  -0.005483   0.004469    0.03811   -1.227       0.2274 
   1   rs28373143  206266651       40   0.003025   0.004032     0.0146   0.7503       0.4577 
   1   rs74987907  206266779       40    0.00122   0.004752   0.001731   0.2567       0.7988 
   1   rs28575679  206266889       40  -0.002451   0.002991    0.01736  -0.8194       0.4177 
   1   rs28684505  206267285       40   0.003025   0.004032     0.0146   0.7503       0.4577 
   1  rs116573593  206267320       40  -0.006438   0.005225    0.03842   -1.232       0.2254 
   1   rs28506088  206267326       40  -0.001118   0.003484   0.002701  -0.3208       0.7501 
   1   rs28372537  206267542       40  -0.001118   0.003484   0.002701  -0.3208       0.7501 
   1   rs77760435  206267982       40  -0.004808   0.004489    0.02931   -1.071       0.2909 
   1   rs77172677  206268507       40  -0.001118   0.003484   0.002701  -0.3208       0.7501 
   1  rs112182236  206268801       40  -0.004555   0.004699    0.02413  -0.9693       0.3385 
   1   rs28496237  206268912       40   0.008856   0.003444     0.1482    2.572      0.01416 
   1   rs35419494  206269035       40   0.003025   0.004032     0.0146   0.7503       0.4577 
   1   rs75589538  206269103       40  -0.006438   0.005225    0.03842   -1.232       0.2254 
   1   rs34392569  206269193       40   0.003025   0.004032     0.0146   0.7503       0.4577 
   1   rs60502047  206269289       40  -0.004808   0.004489    0.02931   -1.071       0.2909 
   1   rs28372502  206269423       40  -0.006766    0.00333    0.09798   -2.032      0.04923 
   1  rs150978968  206269568       40  -0.006438   0.005225    0.03842   -1.232       0.2254 
   1  rs138697032  206269641       40  -0.006438   0.005225    0.03842   -1.232       0.2254 
   1  rs149935405  206269767       40   -0.00302   0.003304     0.0215  -0.9138       0.3666 
   1  rs116563227  206269887       40  -0.004331   0.004958    0.01968  -0.8735       0.3879 
   1   rs73088164  206269988       40   0.008856   0.003444     0.1482    2.572      0.01416 
   1   rs35058970  206270036       40  -0.001384   0.003021   0.005493  -0.4581       0.6495 
   1   rs79175076  206270382       40  -0.005483   0.004469    0.03811   -1.227       0.2274 
   1  rs112394727  206270852       40  -0.004555   0.004699    0.02413  -0.9693       0.3385 
   1   rs77440483  206271152       40  -0.002187    0.00438   0.006519  -0.4993       0.6204 
   1  rs149426942  206271591       40  -9.51e-05   0.006342  5.918e-06   -0.015       0.9881 
   1   rs74144328  206271605       40  -0.003114   0.003815    0.01722  -0.8161       0.4196 
   1   rs78273618  206271854       40    0.00122   0.004752   0.001731   0.2567       0.7988 
   1   rs74144329  206272963       40  -0.002814    0.00437     0.0108   -0.644       0.5235 
   1   rs28624812  206273153       40  -0.001118   0.003484   0.002701  -0.3208       0.7501 
   1   rs77409792  206273391       40  -0.004808   0.004489    0.02931   -1.071       0.2909 
   1   rs35643513  206273555       40    0.01205   0.006033    0.09496    1.997      0.05305 
   1  rs142990809  206273624       40  -0.006438   0.005225    0.03842   -1.232       0.2254 
   1   rs76290672  206274133       40  -0.006438   0.005225    0.03842   -1.232       0.2254 
   1   rs80219221  206274152       40   0.002553   0.003995    0.01063    0.639       0.5266 
   1   rs73088166  206274678       40   0.008856   0.003444     0.1482    2.572      0.01416 
   1   rs73088167  206275159       40   0.007718   0.003598      0.108    2.145      0.03841 
   1   rs73088170  206275545       40   0.008856   0.003444     0.1482    2.572      0.01416 
   1    rs4074313  206275657       40  -0.004808   0.004489    0.02931   -1.071       0.2909 
   1  rs139885581  206276043       40   0.002136   0.003323    0.01076    0.643       0.5241 
   1   rs59119364  206276222       40  -0.002451   0.002991    0.01736  -0.8194       0.4177 
   1   rs57901634  206276293       40    0.00137   0.002768   0.006405   0.4949       0.6235 
   1  rs548123855  206276434       40  -0.004555   0.004699    0.02413  -0.9693       0.3385 
   1  rs191646353  206276697       40   0.008856   0.003444     0.1482    2.572      0.01416 
   1  rs377510366  206276993       40 -0.0002508   0.003056  0.0001772 -0.08207        0.935 
   1  rs548766697  206277057       40  -0.001438    0.00321   0.005256  -0.4481       0.6566 
   1  rs568619100  206277058       40  -0.001438    0.00321   0.005256  -0.4481       0.6566 
   1  rs184713183  206277076       40   0.001599   0.004253   0.003704   0.3759       0.7091 
   1   rs28754752  206277142       40  -0.002756   0.002938    0.02264  -0.9382       0.3541 
   1   rs28533691  206277194       40  -0.001513    0.00302   0.006562   -0.501       0.6193 
   1  rs548487781  206277479       40    0.00122   0.004752   0.001731   0.2567       0.7988 
   1  rs112082484  206277634       40   0.002329    0.00278    0.01814    0.838       0.4073 
   1  rs200108052  206277765       40    0.00122   0.004752   0.001731   0.2567       0.7988 
   1  rs146122211  206277788       40   0.002329    0.00278    0.01814    0.838       0.4073 
   1  rs138609493  206277827       40  -0.002187    0.00438   0.006519  -0.4993       0.6204 
   1   rs28546121  206277868       40  -0.002451   0.002991    0.01736  -0.8194       0.4177 
   1   rs57409523  206278726       40  -0.004808   0.004489    0.02931   -1.071       0.2909 
   1   rs28635502  206278745       40  -0.002451   0.002991    0.01736  -0.8194       0.4177 
   1   rs57162056  206279183       40  -0.004808   0.004489    0.02931   -1.071       0.2909 
   1  rs111732061  206279229       40  -0.004555   0.004699    0.02413  -0.9693       0.3385 
   1  rs149804354  206279333       40    0.00122   0.004752   0.001731   0.2567       0.7988 
   1    rs4076285  206280136       40  -0.003017    0.00453    0.01154   -0.666       0.5094 
   1   rs28374971  206280159       40  -0.003716   0.005294     0.0128   -0.702        0.487 
   1   rs77787853  206280721       40 -0.0007882   0.004755  0.0007226  -0.1658       0.8692 
   1  rs201612251  206281043       40   0.001249   0.003562   0.003227   0.3508       0.7277 
   1   rs59055466  206281044       40  -0.003745   0.002245    0.06823   -1.668       0.1035 
   1   rs28420347  206281191       40  -0.003467   0.003461    0.02572   -1.002       0.3229 
   1   rs75699422  206281342       40   0.007506    0.00414    0.07961    1.813      0.07775 
   1   rs28602536  206281564       40  -0.002457   0.002893    0.01863  -0.8494        0.401 
   1   rs66674058  206281752       40  -0.001694   0.003557   0.005935  -0.4763       0.6366 
   1   rs28439348  206281874       40  -0.001694   0.003557   0.005935  -0.4763       0.6366 
   1   rs28529397  206282233       40   -0.00295    0.00265    0.03159   -1.113       0.2726 
   1   rs28460755  206282295       40   0.006058   0.005237    0.03402    1.157       0.2546 
   1  rs199726751  206282895       40  0.0003199    0.00381  0.0001855  0.08396       0.9335 
   1   rs28837425  206283483       40   0.006058   0.005237    0.03402    1.157       0.2546 
   1   rs28754987  206283527       40  -0.002457   0.002893    0.01863  -0.8494        0.401 
   1   rs61602556  206283548       40   -0.00295    0.00265    0.03159   -1.113       0.2726 
   1   rs28852078  206283551       40  -0.003467   0.003461    0.02572   -1.002       0.3229 
   1   rs28773594  206283776       40  -0.003467   0.003461    0.02572   -1.002       0.3229 
   1   rs28812587  206284047       40   0.003967   0.003965    0.02567        1       0.3234 
   1  rs145411504  206284568       40  -0.002203   0.002782    0.01624  -0.7919       0.4333 
   1   rs28805044  206284960       40   0.002174   0.003197    0.01202     0.68       0.5006 
   1   rs28865893  206286135       40  -0.002203   0.002782    0.01624  -0.7919       0.4333 
   1   rs28801417  206286215       40   0.002174   0.003197    0.01202     0.68       0.5006 
   1   rs28823927  206286760       40   0.003967   0.003965    0.02567        1       0.3234 
   1   rs28888732  206287099       40  -0.001501    0.00321   0.005722  -0.4676       0.6427 
   1  rs201784051  206287135       40   0.001855   0.006335   0.002252   0.2929       0.7712 
   1  rs115153761  206287539       40  -0.001369   0.004751   0.002181  -0.2882       0.7747 
   1  rs115349790  206287540       40  -0.001369   0.004751   0.002181  -0.2882       0.7747 
   1   rs28859998  206287944       40   0.002533   0.004131   0.009794   0.6131       0.5435 
   1   rs73073010  206288190       40   0.006528   0.003846    0.07049    1.698      0.09777 
   1   rs28625150  206288251       40   0.008759   0.004801    0.08052    1.824      0.07599 
   1   rs73073011  206288274       40   0.005445   0.003394    0.06345    1.604       0.1169 
   1   rs28625608  206288452       40  -0.002543   0.003524    0.01352  -0.7216        0.475 
   1  rs144671304  206288631       40  0.0003199    0.00381  0.0001855  0.08396       0.9335 
   1  rs559788982  206288633       40  -0.006699   0.005649    0.03568   -1.186       0.2431 
   1   rs75564946  206288950       40   -0.00352   0.004223    0.01796  -0.8337       0.4097 
   1  rs111686236  206289068       40   0.005445   0.003394    0.06345    1.604       0.1169 
   1   rs28367120  206289096       40   0.005774   0.004459    0.04227    1.295       0.2031 
   1   rs28616647  206289142       40  -0.004286   0.003294    0.04265   -1.301        0.201 
   1  rs114645628  206289253       40   0.001759    0.00372    0.00585   0.4729        0.639 
   1   rs61816769  206289309       40   0.002004   0.004545   0.005091   0.4409       0.6618 
   1   rs74144332  206289628       40  -0.006699   0.005649    0.03568   -1.186       0.2431 
   1   rs73073020  206290361       40   0.005445   0.003394    0.06345    1.604       0.1169 
   1   rs77741271  206290777       40  0.0003199    0.00381  0.0001855  0.08396       0.9335 
   1   rs74144333  206291357       40  -0.006699   0.005649    0.03568   -1.186       0.2431 
   1    rs4073659  206292350       40   0.005726   0.002602     0.1131    2.201      0.03387 
   1   rs56286001  206292877       40   -0.00352   0.004223    0.01796  -0.8337       0.4097 
   1   rs74690404  206292917       40  0.0003199    0.00381  0.0001855  0.08396       0.9335 
   1    rs4073793  206293116       40  -0.002021    0.00292    0.01245  -0.6922        0.493 
   1   rs28561485  206293207       40   0.005205   0.003373    0.05897    1.543       0.1311 
   1   rs74144334  206293501       40  -0.003357   0.003771    0.02042  -0.8901        0.379 
   1  rs113100306  206293596       40  -0.003107   0.004365    0.01316  -0.7118        0.481 
   1   rs77480000  206293872       40   0.003206    0.00498    0.01078   0.6437       0.5237 
   1   rs28688830  206294428       40  -0.003357   0.003771    0.02042  -0.8901        0.379 
   1   rs28520855  206294975       40   0.005222   0.004935    0.02862    1.058       0.2967 
   1   rs28393877  206295043       40  -0.001097   0.003484   0.002604   -0.315       0.7545 
   1  rs113630290  206295081       40 -0.0007697   0.003008    0.00172  -0.2559       0.7994 
   1   rs57835540  206295188       40   0.003501   0.004975    0.01286   0.7036        0.486 
   1   rs28549966  206295461       40  -0.004086   0.003847    0.02883   -1.062       0.2949 
   1   rs28668870  206295625       40 -0.0007697   0.003008    0.00172  -0.2559       0.7994 
   1  rs138051896  206295867       40  -0.004789   0.002909    0.06659   -1.647       0.1079 
   1  rs552937634  206295869       40   0.007765   0.003956    0.09204    1.963      0.05704 
   1   rs28674119  206295869       40   0.003323   0.002922    0.03291    1.137       0.2626 
   1   rs28706167  206295923       40   0.001866   0.004005   0.005677   0.4658        0.644 
   1   rs73073031  206296209       40   0.003501   0.004975    0.01286   0.7036        0.486 
   1  rs142577346  206296679       40   0.003501   0.004975    0.01286   0.7036        0.486 
   1  rs370937470  206297058       40   0.005634    0.00568    0.02524    0.992       0.3275 
   1   rs59919364  206298148       40 -0.0005373   0.003215  0.0007346  -0.1671       0.8681 
   1  rs114194471  206298397       40   0.005634    0.00568    0.02524    0.992       0.3275 
   1  rs112514548  206298500       40  0.0009177   0.003168   0.002204   0.2897       0.7736 
   1   rs28666469  206298939       40  -0.001196    0.00321   0.003637  -0.3724       0.7116 
   1  rs140220151  206298949       40   0.005634    0.00568    0.02524    0.992       0.3275 
   1   rs28435437  206298961       40  -0.001097   0.003484   0.002604   -0.315       0.7545 
   1   rs28635758  206299031       40  -0.001196    0.00321   0.003637  -0.3724       0.7116 
   1  rs113839720  206299116       40  -0.004626   0.005275    0.01984  -0.8769        0.386 
   1  rs145480305  206299220       40  0.0006377   0.003273  0.0009977   0.1948       0.8466 
   1   rs73073037  206299497       40   0.003501   0.004975    0.01286   0.7036        0.486 
   1   rs28507019  206300833       40  0.0002417   0.002805  0.0001954  0.08618       0.9318 
   1   rs28437925  206300873       40  0.0002417   0.002805  0.0001954  0.08618       0.9318 
   1   rs28725429  206300878       40  0.0002417   0.002805  0.0001954  0.08618       0.9318 
   1   rs28735192  206300950       40  0.0001454   0.002777  7.211e-05  0.05235       0.9585 
   1   rs79556613  206301018       40  0.0002417   0.002805  0.0001954  0.08618       0.9318 
   1  rs111864202  206301023       40  0.0002417   0.002805  0.0001954  0.08618       0.9318 
   1   rs73073045  206301115       40   0.001002   0.005326  0.0009302   0.1881       0.8518 
   1   rs28657478  206301506       40  0.0002417   0.002805  0.0001954  0.08618       0.9318 
   1  rs555695773  206301701       40   0.001723   0.002925   0.009047    0.589       0.5594 
   1   rs74145061  206301907       40 -0.0008842   0.003014   0.002259  -0.2933       0.7709 
   1   rs28450935  206302435       40   0.001866   0.004005   0.005677   0.4658        0.644 
   1   rs75115038  206302531       40 -0.0008842   0.003014   0.002259  -0.2933       0.7709 
   1  rs143985619  206302568       40  -0.009629   0.005537    0.07372   -1.739      0.09012 
   1  rs142185780  206302718       40   0.002612   0.005737   0.005424   0.4552       0.6515 
   1   rs78863276  206302995       40   0.005634    0.00568    0.02524    0.992       0.3275 
   1   rs61175181  206303222       40 -0.0004435   0.002578  0.0007785  -0.1721       0.8643 
   1   rs55959887  206303325       40 -0.0004435   0.002578  0.0007785  -0.1721       0.8643 
   1   rs75454562  206303342       40   0.005634    0.00568    0.02524    0.992       0.3275 
   1   rs28674525  206303798       40 -0.0001869   0.003227  8.827e-05 -0.05792       0.9541 
   1   rs73073055  206304043       40   0.004373   0.005709    0.01521   0.7661       0.4484 
   1   rs28409984  206304241       40 -0.0004435   0.002578  0.0007785  -0.1721       0.8643 
   1   rs28608579  206304391       40 -0.0004435   0.002578  0.0007785  -0.1721       0.8643 
   1   rs73073059  206304784       40 -0.0004435   0.002578  0.0007785  -0.1721       0.8643 
   1  rs113814623  206304934       40 -0.0004435   0.002578  0.0007785  -0.1721       0.8643 
   1  rs112877242  206304978       40 -0.0004435   0.002578  0.0007785  -0.1721       0.8643 
   1   rs73073065  206305140       40 -0.0004435   0.002578  0.0007785  -0.1721       0.8643 
   1   rs73073069  206305188       40 -0.0004435   0.002578  0.0007785  -0.1721       0.8643 
   1   rs74145064  206305193       40 -0.0004435   0.002578  0.0007785  -0.1721       0.8643 
   1   rs73073071  206305250       40 -0.0004435   0.002578  0.0007785  -0.1721       0.8643 
   1   rs73073074  206305334       40  0.0003029   0.003263  0.0002268  0.09285       0.9265 
   1   rs73073077  206305444       40 -0.0004435   0.002578  0.0007785  -0.1721       0.8643 
   1   rs28406384  206305570       40 -0.0004435   0.002578  0.0007785  -0.1721       0.8643 
   1   rs28378117  206305930       40 -0.0004435   0.002578  0.0007785  -0.1721       0.8643 
   1   rs28482296  206306083       40 -0.0004435   0.002578  0.0007785  -0.1721       0.8643 
   1   rs28463351  206306257       40 -0.0004435   0.002578  0.0007785  -0.1721       0.8643 
   1   rs74145068  206306450       40  -0.003341   0.002835    0.03526   -1.178       0.2459 
   1   rs28569773  206306855       40  -0.002411   0.003195    0.01476  -0.7545       0.4552 
   1   rs28713178  206307095       40    0.00527   0.003632    0.05249    1.451        0.155 
   1   rs28488850  206307365       40  -0.005351   0.004931    0.03005   -1.085       0.2847 
   1   rs74145069  206307553       40   0.001093   0.002839   0.003886    0.385       0.7024 
   1   rs76307345  206307640       40    0.00527   0.003632    0.05249    1.451        0.155 
   1   rs74145070  206307700       40   -0.00371   0.003857    0.02376  -0.9618       0.3422 
   1   rs77255896  206307722       40    0.00527   0.003632    0.05249    1.451        0.155 
   1   rs74145071  206307834       40   -0.00371   0.003857    0.02376  -0.9618       0.3422 
   1   rs74145072  206308033       40   -0.00371   0.003857    0.02376  -0.9618       0.3422 
   1   rs28435209  206308629       40   0.001093   0.002839   0.003886    0.385       0.7024 
   1   rs28456690  206308639       40    0.00527   0.003632    0.05249    1.451        0.155 
   1   rs28704673  206309249       40   -0.00371   0.003857    0.02376  -0.9618       0.3422 
   1   rs28683111  206309338       40  -0.002411   0.003195    0.01476  -0.7545       0.4552 
   1   rs71752856  206309379       40   -0.00371   0.003857    0.02376  -0.9618       0.3422 
   1   rs77848311  206309488       40   0.005634    0.00568    0.02524    0.992       0.3275 
   1  rs112239990  206309648       40   0.001093   0.002839   0.003886    0.385       0.7024 
   1   rs28488414  206309761       40   0.001093   0.002839   0.003886    0.385       0.7024 
   1   rs73073089  206309880       40   0.004394    0.00409    0.02948    1.074       0.2894 
   1   rs28564145  206309926       40   -0.00371   0.003857    0.02376  -0.9618       0.3422 
   1   rs28736463  206309986       40  -0.001307   0.002632   0.006447  -0.4966       0.6224 
   1   rs28478390  206310006       40   -0.00371   0.003857    0.02376  -0.9618       0.3422 
   1   rs28368526  206310322       40  -0.004323   0.003745    0.03388   -1.154       0.2556 
   1   rs76093174  206310442       40    0.00527   0.003632    0.05249    1.451        0.155 
   1   rs80007616  206310481       40    0.00527   0.003632    0.05249    1.451        0.155 
   1  rs116527446  206310879       40   0.005222   0.004935    0.02862    1.058       0.2967 
   1   rs78704984  206311097       40    0.00527   0.003632    0.05249    1.451        0.155 
   1   rs76459918  206311099       40   0.005634    0.00568    0.02524    0.992       0.3275 
   1   rs28505598  206311150       40  -0.001307   0.002632   0.006447  -0.4966       0.6224 
   1   rs73073096  206311500       40  -0.002461   0.003828    0.01076  -0.6428       0.5242 
   1   rs76128948  206311630       40   0.005222   0.004935    0.02862    1.058       0.2967 
   1   rs71718757  206311648       40  -0.001307   0.002632   0.006447  -0.4966       0.6224 
   1   rs28479231  206312005       40  -0.001458   0.002752   0.007328  -0.5296       0.5994 
   1  rs114898769  206312228       40   0.005222   0.004935    0.02862    1.058       0.2967 
   1   rs79107647  206312475       40   0.005222   0.004935    0.02862    1.058       0.2967 
   1  rs116784835  206312595       40   0.005634    0.00568    0.02524    0.992       0.3275 
   1  rs139063771  206312757       40  -0.006596   0.006251    0.02847   -1.055        0.298 
   1   rs79276907  206312823       40   0.005222   0.004935    0.02862    1.058       0.2967 
   1   rs77147272  206312971       40    0.00707   0.006237     0.0327    1.133       0.2641 
   1   rs74679938  206313073       40   0.005634    0.00568    0.02524    0.992       0.3275 
   1  rs115059821  206313163       40   0.005222   0.004935    0.02862    1.058       0.2967 
   1  rs145718800  206313443       40    0.00527   0.003632    0.05249    1.451        0.155 
   1  rs140482358  206313495       40   0.005222   0.004935    0.02862    1.058       0.2967 
   1  rs145896746  206313558       40  -0.006596   0.006251    0.02847   -1.055        0.298 
   1   rs28862612  206313921       40  -0.001307   0.002632   0.006447  -0.4966       0.6224 
   1   rs28797544  206314338       40   0.005634    0.00568    0.02524    0.992       0.3275 
   1  rs557165914  206314450       40 -0.0001536   0.002718  8.406e-05 -0.05652       0.9552 
   1   rs73073101  206314554       40  0.0005427   0.003218   0.000748   0.1687        0.867 
   1   rs28823079  206314595       40  -0.001458   0.002752   0.007328  -0.5296       0.5994 
   1  rs143301542  206315438       40  -0.002773   0.004534   0.009748  -0.6116       0.5444 
   1  rs111969706  206315664       40  -0.001096   0.002692   0.004345  -0.4072       0.6861 
   1   rs28619955  206315933       40  -0.001307   0.002632   0.006447  -0.4966       0.6224 
   1   rs28531794  206316055       40  -0.001458   0.002752   0.007328  -0.5296       0.5994 
   1  rs114895077  206316153       40   0.005222   0.004935    0.02862    1.058       0.2967 
   1  rs143987929  206316210       40  -0.002993   0.004984   0.009403  -0.6006       0.5517 
   1  rs116388548  206316704       40   0.003475   0.005298    0.01119   0.6558       0.5159 
   1   rs75579019  206316960       40   0.005865   0.005243    0.03188    1.119       0.2703 
   1  rs114677207  206317019       40   0.004881   0.005269    0.02209   0.9264       0.3601 
   1   rs57713692  206317209       40  -0.003219   0.003869     0.0179  -0.8321       0.4105 
   1   rs55753628  206317304       40  -0.001347   0.002618   0.006914  -0.5144         0.61 
   1   rs28733323  206317334       40  -0.002854   0.002849    0.02571   -1.001       0.3229 
   1   rs56214525  206317394       40  -0.001347   0.002618   0.006914  -0.5144         0.61 
   1   rs74145074  206317466       40   -0.00371   0.003857    0.02376  -0.9618       0.3422 
   1   rs73074812  206317568       40  -0.001347   0.002618   0.006914  -0.5144         0.61 
   1   rs60614233  206317725       40  -0.006596   0.006251    0.02847   -1.055        0.298 
   1   rs57621203  206319119       40   0.001831   0.003654   0.006567   0.5012       0.6191 
   1   rs74145076  206319598       40   0.002382    0.00507   0.005774   0.4698       0.6412 
   1   rs58493320  206319815       40  0.0003912   0.003262  0.0003782   0.1199       0.9052 
   1   rs74145077  206320307       40  -0.001158   0.003661   0.002625  -0.3162       0.7536 
   1   rs76092913  206320429       40    0.01282   0.005991     0.1076     2.14       0.0388 
   1  rs147596263  206321371       40   0.003213   0.005729   0.008208   0.5608       0.5782 
   1   rs28517453  206321493       40  -0.002721    0.00314    0.01938  -0.8666       0.3916 
   1   rs28402776  206321625       40  -0.001158   0.003661   0.002625  -0.3162       0.7536 
   1   rs73074818  206322342       40   0.003149   0.002544    0.03874    1.238       0.2235 
   1   rs28765494  206322646       40 -0.0009373   0.003106   0.002391  -0.3018       0.7645 
   1   rs28644441  206322706       40  -0.004129   0.002942    0.04926   -1.403       0.1687 
   1   rs28802578  206322752       40  -0.001158   0.003661   0.002625  -0.3162       0.7536 
   1   rs28813105  206322972       40   0.006715   0.002807     0.1309    2.392      0.02179 
   1   rs28770585  206323081       40   -0.00188   0.003041   0.009958  -0.6182       0.5401 
   1   rs28772641  206323262       40   0.001127   0.003091   0.003488   0.3647       0.7174 
   1   rs75111328  206323545       40   0.002382    0.00507   0.005774   0.4698       0.6412 
   1  rs114182462  206323907       40  -0.002237      0.004   0.008165  -0.5593       0.5792 
   1   rs28620239  206324372       40 -0.0009956   0.002916   0.003058  -0.3414       0.7347 
   1   rs78513579  206324611       40   0.002958   0.005307   0.008111   0.5574       0.5805 
   1  rs142173749  206325496       40   0.003213   0.005729   0.008208   0.5608       0.5782 
   1   rs73074827  206325510       40   0.007084    0.00399    0.07661    1.776      0.08382 
   1   rs55944445  206325655       40 -0.0007342   0.003169   0.001411  -0.2317        0.818 
   1  rs114566708  206326239       40   0.003213   0.005729   0.008208   0.5608       0.5782 
   1   rs74145080  206326435       40  -0.001158   0.003661   0.002625  -0.3162       0.7536 
   1   rs28410805  206326498       40  -0.006875   0.003029     0.1194    -2.27      0.02897 
   1   rs61742539  206327510       40   0.002235   0.003153    0.01305   0.7089       0.4827 
   1   rs28602403  206327801       40  -0.005863     0.0031    0.08604   -1.891      0.06621 
   1   rs76779310  206328246       40   -0.00554   0.002832    0.09148   -1.956      0.05783 
   1  rs112196081  206328248       40  -0.005512   0.002978    0.08268   -1.851      0.07201 
   1   rs55693327  206328318       40 -0.0007342   0.003169   0.001411  -0.2317        0.818 
   1   rs28694519  206328647       40   -0.00681   0.002798     0.1349   -2.434      0.01975 
   1   rs41302235  206328803       40   0.004062   0.002975    0.04677    1.365       0.1801 
   1   rs28548020  206329053       40   -0.01132   0.005452     0.1019   -2.076      0.04466 
   1   rs28711302  206329582       40   0.001839   0.004998    0.00355    0.368       0.7149 
   1   rs28590594  206329620       40   0.002657    0.00298     0.0205   0.8918       0.3781 
   1   rs28589702  206329651       40  -0.003761   0.006313   0.009256  -0.5958       0.5548 
   1  rs114024582  206331193       40 -0.0004294   0.004556  0.0002338 -0.09426       0.9254 
   1   rs74515393  206331447       40 -1.433e-05   0.005328  1.905e-07 -0.00269       0.9979 
   1   rs76255786  206331507       40  -0.003761   0.006313   0.009256  -0.5958       0.5548 
   1   rs80049848  206332007       40  -0.003761   0.006313   0.009256  -0.5958       0.5548 
   1    rs2031952  206482511       40  -0.002121    0.00349   0.009629  -0.6078       0.5469 
   1  rs575860984  206482803       40 -0.0001179   0.004756  1.616e-05 -0.02478       0.9804 
   1  rs150990167  206483744       40   0.007483   0.005623    0.04453    1.331       0.1912 
   1  rs370620347  206483768       40  0.0004588   0.003903  0.0003634   0.1175       0.9071 
   1  rs538510594  206484402       40   0.002516   0.006329   0.004141   0.3975       0.6932 
   1  rs558214267  206484412       40    0.00131   0.005003   0.001802   0.2619       0.7948 
   1  rs554230021  206484564       40  -0.001296   0.004389   0.002288  -0.2952       0.7694 
   1  rs574146338  206484641       40  7.805e-05    0.00381  1.104e-05  0.02048       0.9838 
   1  rs562678062  206484865       40  -0.004457   0.005707     0.0158   -0.781       0.4397 
   1  rs546962204  206485098       40   0.001905    0.00414   0.005541   0.4601        0.648 
   1  rs571978143  206485848       40  -0.001296   0.004389   0.002288  -0.2952       0.7694 
   1  rs532254196  206485967       40   0.007483   0.005623    0.04453    1.331       0.1912 
   1   rs61816772  206486103       40  -0.004159   0.004097    0.02641   -1.015       0.3164 
   1  rs115848115  206486341       40  -0.001296   0.004389   0.002288  -0.2952       0.7694 
   1  rs201782582  206486691       40   -0.00351   0.003276    0.02933   -1.071       0.2907 
   1    rs2790264  206487408       40  -0.004511   0.003492    0.04207   -1.292       0.2042 
   1   rs61816777  206487543       40  -0.003879   0.006311   0.009846  -0.6147       0.5424 
   1  rs543733427  206487721       40    0.00131   0.005003   0.001802   0.2619       0.7948 
   1  rs559809871  206487985       40   0.007483   0.005623    0.04453    1.331       0.1912 
   1  rs199933991  206489320       40  0.0008213   0.004014     0.0011   0.2046        0.839 
   1  rs552991173  206491165       40   0.007483   0.005623    0.04453    1.331       0.1912 
   1   rs61816784  206491988       40  -0.002125   0.002847    0.01445  -0.7464         0.46 
   1   rs61816786  206492201       40 -0.0001438   0.003047  5.863e-05  -0.0472       0.9626 
   1  rs537561251  206492567       40   0.001661   0.003356   0.006407    0.495       0.6235 
   1  rs573200630  206492870       40   0.001003   0.004754   0.001171   0.2111        0.834 
   1  rs201516467  206493166       40  -0.001007   0.003052   0.002855  -0.3299       0.7433 
   1  rs202020959  206494499       40 -0.0001438   0.003047  5.863e-05  -0.0472       0.9626 
   1  rs544686895  206495304       40   0.001799   0.002994   0.009413   0.6009       0.5515 
   1  rs536144801  206496339       40   0.001661   0.003356   0.006407    0.495       0.6235 
   1  rs202113545  206499536       40   0.007483   0.005623    0.04453    1.331       0.1912 
   1   rs61816804  206500495       40 -0.0001438   0.003047  5.863e-05  -0.0472       0.9626 
   1  rs549911701  206500711       40   0.002516   0.006329   0.004141   0.3975       0.6932 
   1  rs537020900  206502385       40  -0.004682   0.003944    0.03575   -1.187       0.2426 
   1  rs557009690  206506487       40   0.002516   0.006329   0.004141   0.3975       0.6932 
   1  rs141380001  206506805       40  -0.006811   0.003833    0.07672   -1.777      0.08358 
   1  rs369150021  206507789       40   0.007483   0.005623    0.04453    1.331       0.1912 
   1  rs200365573  206508203       40  -0.001215   0.003011   0.004263  -0.4033        0.689 
   1  rs561910780  206509057       40 -0.0001179   0.004756  1.616e-05 -0.02478       0.9804 
   1  rs147563377  206511297       40   0.001411   0.004146   0.003038   0.3403       0.7355 
   1  rs558245824  206511963       40   0.002349   0.003345    0.01281   0.7021       0.4869 
   1    rs1928435  206512352       40  8.406e-05   0.002938  2.154e-05  0.02861       0.9773 
   1    rs4126752  206512359       40  -0.004533   0.004197    0.02979    -1.08       0.2869 
   1  rs538197477  206512648       40  0.0008612    0.00634  0.0004852   0.1358       0.8927 
   1  rs375766053  206512970       40  0.0008612    0.00634  0.0004852   0.1358       0.8927 
   1  rs375849811  206513263       40  -0.002588   0.002659    0.02432  -0.9733       0.3366 
   1  rs112046961  206513446       40  -0.001767   0.005321   0.002894  -0.3321       0.7416 
   1  rs148791105  206513557       40 -0.0006164   0.003261  0.0009391   -0.189       0.8511 
   1     rs552469  206513565       40  -0.003879   0.006311   0.009846  -0.6147       0.5424 
   1  rs199607206  206513621       40  -0.006278   0.004903    0.04137   -1.281       0.2081 
   1  rs143587398  206515276       40  0.0003763   0.003417   0.000319   0.1101       0.9129 
   1   rs76848142  206515372       40   0.001173   0.002572   0.005447   0.4562       0.6508 
   1  rs577212119  206517629       40   0.001072   0.003473     0.0025   0.3086       0.7593 
   1   rs75310111  206521258       40   0.001668   0.002363    0.01295   0.7061       0.4845 
   1   rs77530878  206521319       40   0.006116   0.003679    0.06781    1.663       0.1046 
   1  rs143644145  206522026       40 -0.0007384   0.002663   0.002019  -0.2773       0.7831 
   1  rs569313194  206522846       40  -0.002483   0.004739    0.00717  -0.5239       0.6034 
   1  rs537948466  206522938       40   0.005413   0.004058    0.04473    1.334       0.1901 
   1  rs551803355  206522956       40   0.006116   0.003679    0.06781    1.663       0.1046 
   1  rs553581288  206523059       40  -0.002483   0.004739    0.00717  -0.5239       0.6034 
   1   rs80253033  206524255       40  -0.008926   0.005128    0.07384   -1.741      0.08984 
   1  rs566625693  206527152       40  -0.001099   0.003413    0.00272   -0.322       0.7492 
   1   rs61816842  206527930       40 -5.455e-05    0.00251  1.243e-05 -0.02173       0.9828 
   1  rs534890334  206529520       40  0.0005762   0.005328  0.0003077   0.1082       0.9144 
   1  rs528626475  206530256       40   0.002264   0.006331   0.003354   0.3576       0.7226 
   1  rs532898836  206531079       40  -0.001767   0.005321   0.002894  -0.3321       0.7416 
   1  rs112018390  206532066       40   0.001687   0.005746   0.002264   0.2937       0.7706 
   1  rs570802807  206534583       40   0.004972   0.004443    0.03191    1.119       0.2701 
   1  rs551535556  206534714       40    0.00056   0.003903  0.0005415   0.1435       0.8867 
   1  rs375461491  206534950       40  -0.001967   0.004997   0.004061  -0.3936       0.6961 
   1  rs558650684  206535327       40   0.002775   0.002653    0.02798    1.046       0.3022 
   1  rs140455104  206536484       40    0.00056   0.003903  0.0005415   0.1435       0.8867 
   1  rs145456298  206536488       40   0.005413   0.004058    0.04473    1.334       0.1901 
   1  rs149771416  206536890       40  -0.001734   0.002719    0.01058  -0.6375       0.5276 
   1     rs524540  206537230       40   0.002208   0.005742   0.003878   0.3846       0.7027 
   1     rs523647  206537328       40  0.0002323   0.002725  0.0001913  0.08526       0.9325 
   1  rs201104981  206539007       40  -0.008926   0.005128    0.07384   -1.741      0.08984 
   1  rs200396069  206540812       40   0.007483   0.005623    0.04453    1.331       0.1912 
   1  rs563817621  206542228       40    0.00056   0.003903  0.0005415   0.1435       0.8867 
   1  rs554083619  206543616       40  0.0009203   0.002365   0.003967    0.389       0.6994 
   1  rs144449894  206543785       40 -3.944e-05   0.002595  6.078e-06  -0.0152        0.988 
   1  rs115737384  206544117       40   0.000859   0.002585   0.002897   0.3323       0.7415 
   1  rs111293353  206545029       40  -0.001767   0.005321   0.002894  -0.3321       0.7416 
   1  rs202133962  206545086       40  -0.008926   0.005128    0.07384   -1.741      0.08984 
   1  rs199673952  206545097       40 -0.0004151   0.002566  0.0006881  -0.1618       0.8724 
   1  rs377366128  206545292       40    0.00107   0.002748   0.003975   0.3894       0.6991 
   1  rs371441386  206545326       40   0.000859   0.002585   0.002897   0.3323       0.7415 
   1  rs573681079  206545350       40   0.005827    0.00361    0.06418    1.614       0.1147 
   1  rs150577546  206545443       40  -0.008926   0.005128    0.07384   -1.741      0.08984 
   1  rs529409747  206547036       40   0.001999   0.002673    0.01451   0.7481        0.459 
   1  rs575717254  206547536       40   0.005413   0.004058    0.04473    1.334       0.1901 
   1  rs551189255  206547916       40    0.00056   0.003903  0.0005415   0.1435       0.8867 
   1   rs12062031  206548965       40   0.001999   0.002673    0.01451   0.7481        0.459 
   1  rs574302888  206550365       40  -0.004457   0.005707     0.0158   -0.781       0.4397 
   1  rs201510700  206550566       40   0.002399   0.003998   0.009385      0.6       0.5521 
   1  rs111391723  206551714       40  -0.001767   0.005321   0.002894  -0.3321       0.7416 
   1   rs74742451  206551905       40   0.005827    0.00361    0.06418    1.614       0.1147 
   1    rs7522969  206552108       40 -3.944e-05   0.002595  6.078e-06  -0.0152        0.988 
   1  rs559347470  206555599       40    0.00056   0.003903  0.0005415   0.1435       0.8867 
   1  rs552456505  206556330       40 -0.0005553   0.005752  0.0002452 -0.09654       0.9236 
   1    rs2772069  206556631       40  0.0008643     0.0025   0.003136   0.3457       0.7314 
   1   rs11485190  206556812       40   0.000859   0.002585   0.002897   0.3323       0.7415 
   1  rs577071115  206557597       40   -0.00372   0.006313   0.009054  -0.5892       0.5592 
   1  rs539659667  206557632       40   0.005013   0.003574    0.04922    1.403       0.1689 
   1  rs200086863  206558090       40   0.001523   0.002559   0.009234   0.5951       0.5553 
   1  rs148880131  206558103       40  -0.001734   0.002719    0.01058  -0.6375       0.5276 
   1   rs12069195  206559362       40   0.001954   0.005744   0.003036   0.3402       0.7356 
   1  rs569796743  206563660       40   0.002487   0.006329   0.004048    0.393       0.6965 
   1  rs570120625  206563867       40   0.007483   0.005623    0.04453    1.331       0.1912 
   1  rs534456339  206563888       40    0.00056   0.003903  0.0005415   0.1435       0.8867 
   1  rs114799094  206564320       40    0.00056   0.003903  0.0005415   0.1435       0.8867 
   1  rs373809194  206565539       40   0.005628   0.006276    0.02073   0.8968       0.3755 
   1  rs558801334  206565611       40  -0.001767   0.005321   0.002894  -0.3321       0.7416 
   1  rs528214477  206567087       40   0.001003   0.004754   0.001171   0.2111        0.834 
   1  rs369015048  206568043       40  0.0008643     0.0025   0.003136   0.3457       0.7314 
   1  rs113459217  206568076       40  -0.003575   0.004221    0.01853  -0.8469       0.4023 
   1  rs572722679  206569516       40  -0.004457   0.005707     0.0158   -0.781       0.4397 
   1  rs184663459  206569525       40  -0.004457   0.005707     0.0158   -0.781       0.4397 
   1  rs138853674  206569549       40   0.000859   0.002585   0.002897   0.3323       0.7415 
   1  rs546557041  206570400       40   0.002399   0.003998   0.009385      0.6       0.5521 
   1  rs566793991  206570573       40   0.000859   0.002585   0.002897   0.3323       0.7415 
   1  rs552430672  206571045       40  -0.004218   0.004707     0.0207  -0.8961       0.3758 
   1   rs11119418  206574596       40   0.000859   0.002585   0.002897   0.3323       0.7415 
   1   rs79045114  206574661       40   0.005013   0.003574    0.04922    1.403       0.1689 
   1   rs12146010  206574682       40  0.0005373   0.003323  0.0006874   0.1617       0.8724 
   1  rs142548090  206576493       40  -0.001916   0.002921    0.01119  -0.6558       0.5159 
   1  rs531920844  206576813       40   0.007483   0.005623    0.04453    1.331       0.1912 
   1  rs550214168  206576900       40  -0.001571   0.005001   0.002592  -0.3142       0.7551 
   1  rs527857878  206581327       40  -0.001767   0.005321   0.002894  -0.3321       0.7416 
   1  rs568267713  206582075       40   0.002399   0.003998   0.009385      0.6       0.5521 
   1    rs3121018  206582096       40   0.003538   0.004112    0.01911   0.8603        0.395 
   1   rs12092027  206583396       40   0.005013   0.003574    0.04922    1.403       0.1689 
   1   rs12092084  206583589       40   0.005013   0.003574    0.04922    1.403       0.1689 
   1  rs111577909  206584282       40  -0.001767   0.005321   0.002894  -0.3321       0.7416 
   1   rs12089926  206584442       40  0.0008643     0.0025   0.003136   0.3457       0.7314 
   1  rs115399917  206584908       40   0.002399   0.003998   0.009385      0.6       0.5521 
   1   rs35748910  206586078       40  0.0008643     0.0025   0.003136   0.3457       0.7314 
   1   rs17045115  206586215       40  -0.004447     0.0042    0.02866   -1.059       0.2963 
   1   rs17045185  206586232       40  -0.004447     0.0042    0.02866   -1.059       0.2963 
   1   rs12089934  206586985       40   0.002487   0.006329   0.004048    0.393       0.6965 
   1   rs17047478  206587333       40  -0.004447     0.0042    0.02866   -1.059       0.2963 
   1    rs9660435  206587922       40  0.0008643     0.0025   0.003136   0.3457       0.7314 
   1   rs60581821  206587988       40  -0.004447     0.0042    0.02866   -1.059       0.2963 
   1    rs9661656  206588012       40   0.005013   0.003574    0.04922    1.403       0.1689 
   1    rs9660933  206588254       40   0.005013   0.003574    0.04922    1.403       0.1689 
   1   rs17006055  206588694       40  -0.004447     0.0042    0.02866   -1.059       0.2963 
   1   rs12062051  206588724       40   0.001954   0.005744   0.003036   0.3402       0.7356 
   1   rs58204510  206588858       40  -0.004447     0.0042    0.02866   -1.059       0.2963 
   1   rs79514302  206588861       40   0.005413   0.004058    0.04473    1.334       0.1901 
   1   rs12085911  206588879       40  0.0008643     0.0025   0.003136   0.3457       0.7314 
   1   rs17007890  206589681       40  -0.004447     0.0042    0.02866   -1.059       0.2963 
   1   rs10494875  206589888       40  0.0008643     0.0025   0.003136   0.3457       0.7314 
   1   rs12746707  206590323       40   0.005013   0.003574    0.04922    1.403       0.1689 
   1   rs12750710  206590390       40   0.005013   0.003574    0.04922    1.403       0.1689 
   1  rs555748450  206590463       40   0.002327   0.002432    0.02352   0.9568       0.3447 
   1    rs9943165  206590652       40   0.001554   0.002455    0.01043   0.6328       0.5306 
   1   rs11811315  206590965       40   0.001071   0.002471   0.004924   0.4336        0.667 
   1   rs11802034  206591028       40   0.002399   0.003998   0.009385      0.6       0.5521 
   1   rs12097303  206592250       40  -0.003864   0.003797    0.02652   -1.017       0.3154 
   1  rs372662654  206592252       40   0.001795   0.003476   0.006968   0.5164       0.6086 
   1  rs551516372  206592254       40   0.005243   0.003633    0.05196    1.443       0.1572 
   1    rs9661663  206592517       40   0.001071   0.002471   0.004924   0.4336        0.667 
   1   rs34810523  206592931       40   0.002739   0.002904    0.02287   0.9432       0.3516 
   1   rs11404999  206593159       40  7.866e-05   0.003824  1.113e-05  0.02057       0.9837 
   1   rs75309845  206593340       40   0.002399   0.003998   0.009385      0.6       0.5521 
   1   rs66887912  206593467       40   0.003496   0.002831     0.0386    1.235       0.2243 
   1  rs116167647  206593794       40    0.00056   0.003903  0.0005415   0.1435       0.8867 
   1    rs9430095  206593900       40  -0.008926   0.005128    0.07384   -1.741      0.08984 
   1  rs114111963  206594264       40    0.00056   0.003903  0.0005415   0.1435       0.8867 
   1   rs77976200  206594311       40    0.00056   0.003903  0.0005415   0.1435       0.8867 
   1   rs17012282  206594391       40  -0.003721   0.004718     0.0161  -0.7886       0.4352 
   1   rs76595560  206594956       40    0.00056   0.003903  0.0005415   0.1435       0.8867 
   1   rs76274083  206595001       40    0.00056   0.003903  0.0005415   0.1435       0.8867 
   1   rs12072062  206595010       40   0.005013   0.003574    0.04922    1.403       0.1689 
   1    rs2244510  206595069       40  -0.008926   0.005128    0.07384   -1.741      0.08984 
   1   rs12098083  206595212       40   0.001954   0.005744   0.003036   0.3402       0.7356 
   1  rs140699790  206595285       40    0.00056   0.003903  0.0005415   0.1435       0.8867 
   1   rs12060726  206595436       40   0.001554   0.002455    0.01043   0.6328       0.5306 
   1   rs12098229  206595564       40   0.001071   0.002471   0.004924   0.4336        0.667 
   1  rs114748579  206596119       40    0.00056   0.003903  0.0005415   0.1435       0.8867 
   1  rs116643458  206596131       40    0.00056   0.003903  0.0005415   0.1435       0.8867 
   1   rs57835087  206596186       40  -0.001767   0.005321   0.002894  -0.3321       0.7416 
   1   rs60055604  206596274       40  0.0004247   0.006342   0.000118  0.06697        0.947 
   1   rs11119916  206596299       40   0.005013   0.003574    0.04922    1.403       0.1689 
   1  rs138447412  206597069       40   0.005013   0.003574    0.04922    1.403       0.1689 
   1  rs200702527  206597128       40   0.004235   0.004504    0.02273   0.9402       0.3531 
   1   rs11119945  206597619       40   0.001071   0.002471   0.004924   0.4336        0.667 
   1   rs12093565  206597633       40   0.001954   0.005744   0.003036   0.3402       0.7356 
   1   rs17012997  206598047       40  -0.001424   0.003466    0.00442  -0.4107       0.6836 
   1    rs6664834  206598126       40   0.007483   0.005623    0.04453    1.331       0.1912 
   1  rs111284890  206599082       40  -0.001767   0.005321   0.002894  -0.3321       0.7416 
   1   rs11799756  206599247       40   0.003998   0.003675    0.03022    1.088       0.2834 
   1   rs11810747  206599448       40  0.0005271   0.002436   0.001231   0.2164       0.8298 
   1   rs11799785  206599449       40   0.004249    0.00426    0.02551   0.9973       0.3249 
   1   rs11799788  206599467       40   0.003998   0.003675    0.03022    1.088       0.2834 
   1   rs73074876  206599508       40  -0.001767   0.005321   0.002894  -0.3321       0.7416 
   1    rs2336937  206599720       40  0.0005271   0.002436   0.001231   0.2164       0.8298 
   1    rs2878837  206600058       40  0.0005271   0.002436   0.001231   0.2164       0.8298 
   1  rs148675681  206600422       40  -0.001424   0.003466    0.00442  -0.4107       0.6836 
   1  rs111824425  206600459       40  0.0004247   0.006342   0.000118  0.06697        0.947 
   1   rs11120009  206600461       40   0.002631   0.003542    0.01431   0.7428       0.4621 
   1   rs10863996  206600695       40   0.002631   0.003542    0.01431   0.7428       0.4621 
   1    rs9429893  206600992       40   -0.01109   0.006081    0.08051   -1.824      0.07601 
   1   rs34837086  206601097       40   0.001954   0.005744   0.003036   0.3402       0.7356 
   1   rs11120040  206601326       40   0.007483   0.005623    0.04453    1.331       0.1912 
   1   rs59106220  206601623       40  -0.001424   0.003466    0.00442  -0.4107       0.6836 
   1  rs116340034  206602563       40   0.002399   0.003998   0.009385      0.6       0.5521 
   1   rs73074884  206603038       40   0.004249    0.00426    0.02551   0.9973       0.3249 
   1  rs114068744  206603417       40  -0.004457   0.005707     0.0158   -0.781       0.4397 
   1    rs2297539  206603535       40 -3.944e-05   0.002595  6.078e-06  -0.0152        0.988 
   1   rs79976097  206603643       40  -0.004457   0.005707     0.0158   -0.781       0.4397 
   1   rs34758227  206604555       40   0.001004   0.002431   0.004471   0.4131       0.6819 
   1   rs35012788  206604945       40   0.003998   0.003675    0.03022    1.088       0.2834 
   1   rs75264496  206605510       40  -0.006949   0.006241    0.03159   -1.113       0.2725 
   1    rs3849275  206605665       40 -3.944e-05   0.002595  6.078e-06  -0.0152        0.988 
   1   rs58474256  206605872       40  -0.001767   0.005321   0.002894  -0.3321       0.7416 
   1    rs2987936  206606078       40  -0.008926   0.005128    0.07384   -1.741      0.08984 
   1  rs113184510  206606727       40  -0.001767   0.005321   0.002894  -0.3321       0.7416 
   1   rs34875742  206607862       40   0.003998   0.003675    0.03022    1.088       0.2834 
   1   rs78921679  206608209       40   0.002399   0.003998   0.009385      0.6       0.5521 
   1   rs77065730  206608835       40   0.002399   0.003998   0.009385      0.6       0.5521 
   1   rs11805437  206609312       40   0.004249    0.00426    0.02551   0.9973       0.3249 
   1   rs11805438  206609313       40   0.004249    0.00426    0.02551   0.9973       0.3249 
   1    rs4845104  206609320       40 -3.944e-05   0.002595  6.078e-06  -0.0152        0.988 
   1   rs11412848  206609445       40  -0.001734   0.002719    0.01058  -0.6375       0.5276 
   1   rs77250583  206610015       40   0.002399   0.003998   0.009385      0.6       0.5521 
   1   rs10494876  206610118       40   0.001004   0.002431   0.004471   0.4131       0.6819 
   1   rs11120206  206610594       40   0.003998   0.003675    0.03022    1.088       0.2834 
   1   rs77473581  206612045       40   0.002399   0.003998   0.009385      0.6       0.5521 
   1    rs2309835  206613705       40   0.001954   0.005744   0.003036   0.3402       0.7356 
   1   rs75409515  206613968       40  0.0009896   0.005751  0.0007787   0.1721       0.8643 
   1   rs78723656  206614037       40  -0.001338   0.006338   0.001172  -0.2111       0.8339 
   1    rs2480403  206614441       40 -0.0009252   0.002721   0.003034  -0.3401       0.7357 
   1    rs2483064  206614772       40   0.001601   0.003468   0.005577   0.4616        0.647 
   1  rs116638516  206614896       40   0.002399   0.003998   0.009385      0.6       0.5521 
   1    rs6659598  206615902       40  0.0009896   0.005751  0.0007787   0.1721       0.8643 
   1   rs11120291  206616101       40  -0.001562   0.003723   0.004609  -0.4195       0.6772 
   1    rs6681850  206616250       40  0.0008979   0.003565   0.001667   0.2519       0.8025 
   1    rs2990589  206616288       40   0.001954   0.005744   0.003036   0.3402       0.7356 
   1    rs2483063  206616591       40   0.001954   0.005744   0.003036   0.3402       0.7356 
   1  rs112761030  206617147       40   0.001954   0.005744   0.003036   0.3402       0.7356 
   1    rs2483062  206617682       40   0.001954   0.005744   0.003036   0.3402       0.7356 
   1    rs6701879  206617766       40  0.0008979   0.003565   0.001667   0.2519       0.8025 
   1    rs6540843  206617992       40 -0.0002908   0.003029  0.0002425   -0.096        0.924 
   1   rs79389222  206618190       40   0.002991   0.006323   0.005853    0.473       0.6389 
   1  rs140158400  206618279       40   0.002991   0.006323   0.005853    0.473       0.6389 
   1  rs116040127  206618707       40  -0.004457   0.005707     0.0158   -0.781       0.4397 
   1    rs2336938  206618799       40  0.0008391   0.003094   0.001932   0.2712       0.7877 
   1  rs115740681  206618819       40   0.002991   0.006323   0.005853    0.473       0.6389 
   1   rs11579993  206618875       40  0.0008391   0.003094   0.001932   0.2712       0.7877 
   1  rs114801167  206619096       40   0.002991   0.006323   0.005853    0.473       0.6389 
   1   rs74525463  206619199       40  -0.004457   0.005707     0.0158   -0.781       0.4397 
   1   rs78046976  206619478       40   0.002399   0.003998   0.009385      0.6       0.5521 
   1   rs73074894  206619502       40  0.0004247   0.006342   0.000118  0.06697        0.947 
   1  rs116396281  206620161       40   0.002991   0.006323   0.005853    0.473       0.6389 
   1    rs2336939  206620173       40  -0.000643    0.00324   0.001035  -0.1984       0.8438 
   1   rs79649920  206620598       40   0.002991   0.006323   0.005853    0.473       0.6389 
   1   rs61817176  206621028       40  -0.001562   0.003723   0.004609  -0.4195       0.6772 
   1   rs77235224  206621242       40   0.002399   0.003998   0.009385      0.6       0.5521 
   1   rs10158553  206621247       40 -0.0003049   0.002571    0.00037  -0.1186       0.9062 
   1  rs533169403  206621258       40  0.0004093   0.003665  0.0003281   0.1117       0.9117 
   1   rs12129635  206621338       40   0.001954   0.005744   0.003036   0.3402       0.7356 
   1   rs12129774  206621707       40 -0.0005167   0.003532  0.0005629  -0.1463       0.8845 
   1    rs2480404  206621798       40   0.005411   0.006281    0.01915   0.8614       0.3944 
   1    rs2480405  206621927       40   0.001724   0.004999   0.003121   0.3449        0.732 
   1   rs10779631  206622288       40  0.0008391   0.003094   0.001932   0.2712       0.7877 
   1    rs2480406  206622630       40   0.001954   0.005744   0.003036   0.3402       0.7356 
   1  rs587720236  206622631       40 -0.0006542   0.002415   0.001927  -0.2709        0.788 
   1  rs372362333  206622793       40 -0.0006843   0.003226   0.001183  -0.2121       0.8331 
   1   rs10158380  206622887       40 -9.182e-05   0.002692  3.061e-05  -0.0341        0.973 
   1    rs2483061  206622996       40 -0.0002645   0.003324  0.0001666 -0.07956        0.937 
   1  rs114788295  206623397       40   0.002399   0.003998   0.009385      0.6       0.5521 
   1   rs12725078  206623685       40 -0.0003049   0.002571    0.00037  -0.1186       0.9062 
   1   rs11809494  206623866       40  -0.000148   0.003171  5.731e-05 -0.04667        0.963 
   1    rs2483060  206623952       40 -9.182e-05   0.002692  3.061e-05  -0.0341        0.973 
   1    rs2480408  206624018       40   0.005411   0.006281    0.01915   0.8614       0.3944 
   1  rs587711146  206624292       40  -0.000148   0.003171  5.731e-05 -0.04667        0.963 
   1    rs4127124  206624362       40  -0.000643    0.00324   0.001035  -0.1984       0.8438 
   1   rs67862340  206624458       40  -0.001241   0.002399   0.006985   -0.517       0.6081 
   1    rs3860302  206624643       40  0.0008391   0.003094   0.001932   0.2712       0.7877 
   1   rs76218392  206624672       40   0.002991   0.006323   0.005853    0.473       0.6389 
   1    rs9430143  206625063       40 -9.182e-05   0.002692  3.061e-05  -0.0341        0.973 
   1   rs12751143  206625223       40 -0.0005167   0.003532  0.0005629  -0.1463       0.8845 
   1   rs35999008  206625428       40 -0.0005167   0.003532  0.0005629  -0.1463       0.8845 
   1     rs963894  206625429       40  0.0008391   0.003094   0.001932   0.2712       0.7877 
   1     rs963893  206625695       40  0.0008391   0.003094   0.001932   0.2712       0.7877 
   1    rs2026081  206625868       40  0.0008979   0.003565   0.001667   0.2519       0.8025 
   1   rs11120575  206626607       40  -0.000643    0.00324   0.001035  -0.1984       0.8438 
   1    rs2483059  206626779       40 -0.0002645   0.003324  0.0001666 -0.07956        0.937 
   1    rs2483058  206626828       40   0.001487   0.002752   0.007625   0.5404       0.5921 
   1   rs59810844  206626875       40  0.0008391   0.003094   0.001932   0.2712       0.7877 
   1   rs12130290  206627177       40 -0.0005167   0.003532  0.0005629  -0.1463       0.8845 
   1   rs11805306  206627731       40   0.002399   0.003998   0.009385      0.6       0.5521 
   1  rs115901160  206628612       40   0.002399   0.003998   0.009385      0.6       0.5521 
   1    rs3813982  206629674       40  0.0003066   0.003029  0.0002695   0.1012       0.9199 
   1    rs7546842  206630721       40  -0.003618   0.003564    0.02641   -1.015       0.3164 
   1   rs10864212  206631518       40 -0.0004323   0.002909  0.0005807  -0.1486       0.8827 
   1   rs12565311  206631532       40  0.0003066   0.003029  0.0002695   0.1012       0.9199 
   1    rs2483057  206633255       40   0.002276   0.003149    0.01356   0.7226       0.4743 
   1    rs3849276  206633762       40    0.00301   0.004731    0.01054   0.6361       0.5285 
   1    rs3849277  206633767       40 -0.0003791   0.003056  0.0004049  -0.1241       0.9019 
   1   rs71570004  206634174       40    0.00301   0.004731    0.01054   0.6361       0.5285 
   1   rs17018890  206634429       40 -0.0005167   0.003532  0.0005629  -0.1463       0.8845 
   1   rs12117082  206634997       40  0.0008274   0.003609   0.001381   0.2292       0.8199 
   1  rs538826931  206635271       40   0.004613   0.005704    0.01692   0.8087       0.4237 
   1    rs7549189  206635295       40 -0.0005167   0.003532  0.0005629  -0.1463       0.8845 
   1    rs2990590  206635380       40    0.00301   0.004731    0.01054   0.6361       0.5285 
   1   rs11576488  206635570       40  -0.008333   0.006196    0.04543   -1.345       0.1867 
   1   rs77974377  206635706       40  -0.003561   0.006316   0.008299  -0.5639       0.5761 
   1  rs587686551  206636489       40  5.305e-05   0.003097  7.724e-06  0.01713       0.9864 
   1    rs9430148  206636715       40    0.00301   0.004731    0.01054   0.6361       0.5285 
   1    rs3813981  206636879       40 -0.0003791   0.003056  0.0004049  -0.1241       0.9019 
   1       rs9242  206637395       40  0.0008419   0.003015   0.002048   0.2793       0.7816 
   1   rs17433769  206637799       40   0.002821   0.004127    0.01215   0.6836       0.4984 
   1    rs9429769  206637966       40 -0.0004323   0.002909  0.0005807  -0.1486       0.8827 
   1    rs4845106  206638507       40    0.00301   0.004731    0.01054   0.6361       0.5285 
   1    rs9429933  206639105       40    0.00301   0.004731    0.01054   0.6361       0.5285 
   1   rs11404243  206639424       40   0.005411   0.006281    0.01915   0.8614       0.3944 
   1   rs60081992  206639434       40    0.00301   0.004731    0.01054   0.6361       0.5285 
   1   rs11353494  206639880       40 -0.0006441   0.002842   0.001349  -0.2266       0.8219 
   1  rs113331204  206640215       40  -0.003561   0.006316   0.008299  -0.5639       0.5761 
   1    rs6540430  206640231       40   0.003406   0.004977    0.01217   0.6843       0.4979 
   1   rs61817177  206640366       40   0.005628   0.006276    0.02073   0.8968       0.3755 
   1    rs7512176  206640402       40  0.0004698   0.002886   0.000697   0.1628       0.8715 
   1   rs10694976  206640435       40    0.00301   0.004731    0.01054   0.6361       0.5285 
   1    rs7512394  206640606       40   0.001954   0.005744   0.003036   0.3402       0.7356 
   1   rs11584629  206640860       40 -0.0003791   0.003056  0.0004049  -0.1241       0.9019 
   1    rs2480378  206640959       40   0.002487   0.006329   0.004048    0.393       0.6965 
   1   rs17433804  206641052       40   0.001344   0.003283   0.004388   0.4093       0.6847 
   1    rs6700675  206641332       40  -0.004346   0.006303    0.01236  -0.6896       0.4947 
   1    rs6540432  206642539       40  -0.008619   0.004336    0.09418   -1.988      0.05409 
   1    rs4844538  206642720       40   0.005787   0.003707    0.06027    1.561       0.1268 
   1   rs11406390  206642754       40   0.003644   0.002999     0.0374    1.215       0.2318 
   1   rs41303974  206642787       40  -0.001134   0.006339  0.0008414  -0.1789        0.859 
   1    rs1930438  206643106       40  -0.008329   0.003264     0.1463   -2.551      0.01487 
   1   rs41303982  206643556       40   0.004315   0.004705    0.02165   0.9171       0.3649 
   1   rs11807724  206643591       40     0.0031   0.003697    0.01817   0.8385        0.407 
   1    rs2297550  206643772       40  -0.008093   0.004572    0.07619    -1.77      0.08469 
   1    rs2297549  206643774       40   0.003514   0.006316   0.008079   0.5563       0.5812 
   1   rs41303988  206643947       40     0.0031   0.003697    0.01817   0.8385        0.407 
   1   rs17020312  206643973       40   0.005422   0.003747    0.05223    1.447       0.1561 
   1    rs2297548  206644058       40  -0.008619   0.004336    0.09418   -1.988      0.05409 
   1   rs41295976  206645108       40  -0.005286   0.004309    0.03809   -1.227       0.2275 
   1    rs7528162  206645471       40   0.004689   0.003748    0.03955    1.251       0.2186 
   1   rs35417888  206645543       40   0.003514   0.006316   0.008079   0.5563       0.5812 
   1  rs150328201  206645926       40    0.00441   0.003433    0.04161    1.285       0.2067 
   1    rs6673596  206645932       40   0.009813   0.003504     0.1711    2.801     0.007977 
   1   rs41295982  206646180       40   0.004315   0.004705    0.02165   0.9171       0.3649 
   1   rs11117858  206646274       40  -0.008899   0.004795    0.08312   -1.856      0.07121 
   1    rs2274902  206646311       40   0.004751   0.003391    0.04912    1.401       0.1693 
   1    rs1930437  206646427       40    0.00751   0.003688    0.09841    2.037      0.04871 
   1   rs11807810  206646485       40     0.0031   0.003697    0.01817   0.8385        0.407 
   1   rs12739461  206647218       40   0.001339   0.004752   0.002085   0.2817       0.7797 
   1   rs41296000  206647290       40  -0.004457   0.005707     0.0158   -0.781       0.4397 
   1   rs34253940  206647387       40  0.0009369   0.003014   0.002537   0.3109       0.7576 
   1    rs1539241  206647450       40  -0.008899   0.004795    0.08312   -1.856      0.07121 
   1    rs1539243  206647787       40 -0.0007305   0.006341  0.0003492  -0.1152       0.9089 
   1   rs12079548  206647966       40   -0.00187   0.005745   0.002782  -0.3256       0.7465 
   1   rs41296014  206647981       40  -0.002241      0.004   0.008191  -0.5602       0.5786 
   1    rs2297546  206648037       40   0.002182    0.00355    0.00984   0.6145       0.5425 
   1    rs1953090  206648147       40 -5.328e-06   0.003018  8.203e-08 -0.001766       0.9986 
   1    rs1059704  206648378       40   0.004061   0.002863    0.05028    1.418       0.1642 
   1   rs41296016  206648495       40   0.002125    0.00346   0.009824    0.614       0.5429 
   1   rs12133684  206648995       40  -0.003503   0.003241    0.02982   -1.081       0.2866 
   1  rs535787711  206649080       40   0.004492   0.004954    0.02118   0.9067       0.3703 
   1   rs11117901  206649372       40    0.01247   0.006011     0.1017    2.074      0.04491 
   1   rs41296024  206649411       40  -0.006415   0.004641    0.04787   -1.382        0.175 
   1    rs1136841  206649528       40  -0.007602   0.004217    0.07878   -1.803      0.07938 
   1   rs41296030  206649681       40  -0.008111   0.006204    0.04305   -1.307       0.1989 
   1   rs11117909  206649952       40   0.002261   0.003221     0.0128   0.7019        0.487 
   1   rs41296036  206650296       40   -0.00133   0.006338   0.001158  -0.2099       0.8349 
   1    rs2297545  206651107       40  -0.001769   0.003799   0.005674  -0.4657       0.6441 
   1    rs2297543  206651350       40  -0.005787   0.004919    0.03515   -1.177       0.2467 
   1   rs11117948  206651351       40   -0.00237   0.002599    0.02142   -0.912       0.3675 
   1   rs11587552  206651467       40   0.004959   0.005267    0.02279   0.9415       0.3524 
   1   rs41296042  206651596       40  -0.001118   0.006339  0.0008174  -0.1763        0.861 
   1   rs41297604  206652005       40   0.003463   0.004521     0.0152   0.7659       0.4485 
   1   rs17021877  206652404       40   -0.00133   0.006338   0.001158  -0.2099       0.8349 
   1   rs41297606  206652500       40 -0.0004293   0.003488  0.0003986  -0.1231       0.9027 
   1   rs28584674  206652524       40   0.003021   0.002646    0.03318    1.142       0.2606 
   1  rs534675832  206653702       40   -0.01081   0.006095    0.07641   -1.773      0.08423 
   1    rs2151222  206654268       40  -0.002392   0.003864   0.009983   -0.619       0.5396 
   1    rs2184029  206654292       40  -0.003122   0.004231    0.01412  -0.7379       0.4651 
   1   rs17022427  206654497       40  -0.003122   0.004231    0.01412  -0.7379       0.4651 
   1   rs12724769  206654738       40   0.003733   0.003971    0.02274   0.9402        0.353 
   1   rs12093831  206655182       40  -0.002838   0.002724    0.02777   -1.042       0.3041 
   1   rs41298997  206655331       40  -0.003122   0.004231    0.01412  -0.7379       0.4651 
   1   rs11118057  206655363       40  -0.001875   0.003213   0.008886  -0.5837       0.5629 
   1   rs41298999  206655417       40  -0.007602   0.004217    0.07878   -1.803      0.07938 
   1   rs17022816  206655632       40   0.002015   0.004997   0.004263   0.4033        0.689 
   1   rs41299003  206656165       40  -0.006895   0.004623     0.0553   -1.491       0.1441 
   1   rs10863389  206656292       40 -0.0006096   0.003664  0.0007277  -0.1664       0.8688 
   1   rs11118087  206656577       40   0.001917   0.002893    0.01142   0.6625       0.5116 
   1   rs12409804  206657181       40  -0.003122   0.004231    0.01412  -0.7379       0.4651 
   1   rs41299009  206657275       40  -0.008575   0.005582    0.05847   -1.536       0.1328 
   1   rs12142086  206657802       40  -0.003122   0.004231    0.01412  -0.7379       0.4651 
   1    rs6661609  206657809       40   0.001797   0.003654   0.006325   0.4918       0.6257 
   1   rs41299017  206658772       40   0.004284   0.006304    0.01201   0.6795       0.5009 
   1   rs11118132  206659360       40   0.002357   0.004134    0.00848   0.5701        0.572 
   1   rs60315588  206659784       40  -0.003792    0.00572    0.01143   -0.663       0.5114 
   1   rs17023772  206660880       40   0.002015   0.004997   0.004263   0.4033        0.689 
   1   rs41299247  206661816       40  -0.003122   0.004231    0.01412  -0.7379       0.4651 
   1    rs7540878  206661973       40 -0.0002768    0.00381  0.0001389 -0.07265       0.9425 
   1   rs41299334  206662759       40  -0.001389    0.00347   0.004196  -0.4001       0.6913 
   1   rs75873847  206662823       40  -0.003122   0.004231    0.01412  -0.7379       0.4651 
   1   rs10863430  206664407       40   -0.00173   0.002863    0.00952  -0.6043       0.5492 
   1   rs12059562  206665052       40  -0.001851   0.003555   0.007083  -0.5206       0.6056 
   1   rs12096623  206665247       40 -0.0009321   0.005005  0.0009119  -0.1862       0.8533 
   1   rs41299858  206665636       40  -0.005552   0.005682    0.02451  -0.9771       0.3347 
   1   rs17024805  206665758       40  -0.005552   0.005682    0.02451  -0.9771       0.3347 
   1   rs11118256  206665837       40   0.000917   0.004149   0.001284    0.221       0.8263 
   1    rs2336940  206665896       40  -0.002201   0.002603    0.01846  -0.8454       0.4032 
   1   rs41299860  206665916       40  -0.005552   0.005682    0.02451  -0.9771       0.3347 
   1   rs41258064  206666529       40  -0.005005   0.003575    0.04906     -1.4       0.1696 
   1   rs17024884  206666584       40 -0.0009528   0.004014   0.001481  -0.2374       0.8136 
   1   rs12026566  206666734       40  -0.002826   0.003012    0.02265  -0.9384        0.354 
   1   rs17024891  206666803       40  -0.003305   0.004361    0.01489   -0.758       0.4532 
   1   rs41299868  206666919       40  -0.005678   0.003492    0.06503   -1.626       0.1123 
   1   rs41299870  206667077       40  -0.005678   0.003492    0.06503   -1.626       0.1123 
   1   rs41299872  206667103       40  -0.005678   0.003492    0.06503   -1.626       0.1123 
   1   rs41299874  206667137       40 -0.0009528   0.004014   0.001481  -0.2374       0.8136 
   1   rs17025011  206667616       40  -0.005042    0.00341    0.05441   -1.479       0.1475 
   1   rs41299876  206667722       40   0.001615   0.003523   0.005499   0.4584       0.6493 
   1   rs74145799  206667737       40  -0.004125   0.004263    0.02404  -0.9676       0.3394 
   1   rs41299880  206668023       40  -0.003666   0.002971    0.03854   -1.234       0.2247 
   1   rs41299886  206668229       40  0.0008662   0.004149   0.001145   0.2087       0.8358 
   1    rs4844539  206668239       40   0.003681   0.003944    0.02241   0.9333       0.3566 
   1   rs33957066  206668319       40   0.001118   0.003285   0.003038   0.3403       0.7355 
   1   rs41299888  206668360       40  -0.003922   0.004213     0.0223  -0.9309       0.3578 
   1   rs41299890  206668440       40  -0.003922   0.004213     0.0223  -0.9309       0.3578 
   1   rs17025213  206668457       40  -0.002856   0.003034    0.02279  -0.9415       0.3524 
   1   rs56150058  206668463       40  -0.004125   0.004263    0.02404  -0.9676       0.3394 
   1     rs944775  206668593       40  0.0007488   0.002563   0.002242   0.2922       0.7717 
   1     rs944774  206669136       40  0.0001276   0.002887  5.145e-05  0.04422        0.965 
   1   rs41299892  206669399       40  -0.008795   0.006179    0.05061   -1.423       0.1628 
   1   rs41299894  206669442       40   0.002991   0.005732   0.007114   0.5218       0.6048 
   1      rs15672  206669958       40  0.0001276   0.002887  5.145e-05  0.04422        0.965 
   1   rs41299896  206670137       40   0.002991   0.005732   0.007114   0.5218       0.6048 
   1      rs10836  206670169       40  0.0001276   0.002887  5.145e-05  0.04422        0.965 
   1   rs10649865  206670258       40   0.002038   0.003552    0.00859   0.5738       0.5695 
   1  rs140136648  206670487       40  0.0006376   0.003664  0.0007962    0.174       0.8628 
   1   rs36031849  206670493       40  0.0001276   0.002887  5.145e-05  0.04422        0.965 
   1   rs11576885  206670653       40  0.0001276   0.002887  5.145e-05  0.04422        0.965 
   1   rs11578093  206670654       40  0.0001276   0.002887  5.145e-05  0.04422        0.965 
   1   rs12754274  206670827       40  0.0001276   0.002887  5.145e-05  0.04422        0.965 
   1    rs5780346  206671464       40  0.0001833   0.002542  0.0001368  0.07211       0.9429 
   1    rs2309833  206671614       40  0.0001276   0.002887  5.145e-05  0.04422        0.965 
   1    rs2309834  206671615       40 -0.0005032   0.002564   0.001012  -0.1962       0.8455 
   1    rs7418638  206671796       40  0.0001276   0.002887  5.145e-05  0.04422        0.965 
   1   rs41300490  206671816       40   0.002991   0.005732   0.007114   0.5218       0.6048 
   1   rs17025985  206671883       40  -0.003307   0.006319   0.007155  -0.5233       0.6038 
   1   rs74145800  206671945       40  -0.004125   0.004263    0.02404  -0.9676       0.3394 
   1    rs3897299  206672286       40   0.002038   0.003552    0.00859   0.5738       0.5695 
   1  rs143620916  206674036       40  -0.001168   0.003563   0.002821  -0.3279       0.7448 
   1   rs71570007  206674049       40    -0.0024   0.002446     0.0247  -0.9811       0.3328 
   1  rs140466431  206674258       40   0.003432   0.005726   0.009367   0.5994       0.5525 
   1  rs147266115  206674333       40   0.003432   0.005726   0.009367   0.5994       0.5525 
   1    rs4472758  206674360       40   0.003681   0.003944    0.02241   0.9333       0.3566 
   1   rs79070796  206674783       40  -0.001273   0.004752   0.001884  -0.2678       0.7903 
   1   rs78378868  206674803       40  -0.001273   0.004752   0.001884  -0.2678       0.7903 
   1  rs200071942  206674975       40  -0.001273   0.004752   0.001884  -0.2678       0.7903 
   1   rs79693391  206675294       40   0.003432   0.005726   0.009367   0.5994       0.5525 
   1   rs75724715  206675425       40  -0.001273   0.004752   0.001884  -0.2678       0.7903 
   1   rs12354075  206675602       40  0.0007857   0.002835   0.002017   0.2771       0.7832 
   1  rs114339618  206675967       40  -0.003307   0.006319   0.007155  -0.5233       0.6038 
   1   rs11803278  206675996       40  -0.001803   0.003206   0.008254  -0.5624       0.5772 
   1    rs3849269  206676143       40   0.000334   0.002482  0.0004766   0.1346       0.8936 
   1    rs3849270  206676328       40   0.002461   0.003644    0.01186   0.6753       0.5036 
   1    rs3860295  206676331       40  0.0007857   0.002835   0.002017   0.2771       0.7832 
   1   rs76611535  206676382       40  -0.001273   0.004752   0.001884  -0.2678       0.7903 
   1    rs3849271  206676383       40  0.0003325   0.002838  0.0003612   0.1172       0.9073 
   1   rs78916510  206676656       40  -0.001803   0.003206   0.008254  -0.5624       0.5772 
   1   rs73077201  206676754       40  -0.003355   0.004978    0.01181   -0.674       0.5044 
   1  rs115168093  206676784       40  -0.008795   0.006179    0.05061   -1.423       0.1628 
   1    rs3849272  206677170       40   0.003681   0.003944    0.02241   0.9333       0.3566 
   1   rs80336602  206677193       40  -0.001273   0.004752   0.001884  -0.2678       0.7903 
   1  rs115679102  206677218       40  -0.003886   0.005718    0.01201  -0.6796       0.5009 
   1    rs2871360  206677221       40   0.003681   0.003944    0.02241   0.9333       0.3566 
   1    rs3849273  206677617       40  -0.001803   0.003206   0.008254  -0.5624       0.5772 
   1   rs13374229  206677636       40   0.003681   0.003944    0.02241   0.9333       0.3566 
   1  rs114071812  206677688       40   0.004284   0.006304    0.01201   0.6795       0.5009 
   1   rs76402360  206677710       40  -0.001273   0.004752   0.001884  -0.2678       0.7903 
   1    rs6693843  206677765       40   5.47e-06   0.002844  9.734e-08 0.001923       0.9985 
   1  rs115068964  206677943       40  0.0005261   0.005752  0.0002201  0.09146       0.9276 
   1  rs116237430  206677959       40   0.002986   0.004123    0.01362   0.7242       0.4734 
   1   rs12117790  206678244       40   0.003681   0.003944    0.02241   0.9333       0.3566 
   1   rs73079005  206678617       40  -0.003355   0.004978    0.01181   -0.674       0.5044 
   1   rs75610842  206678995       40  -0.001273   0.004752   0.001884  -0.2678       0.7903 
   1   rs13374276  206678998       40   0.003681   0.003944    0.02241   0.9333       0.3566 
   1    rs6668883  206679023       40   0.001261   0.002495    0.00668   0.5055       0.6161 
   1   rs60883783  206679118       40  -0.001318   0.003164    0.00455  -0.4167       0.6792 
   1   rs77466443  206679345       40   0.001842   0.003798   0.006152    0.485       0.6305 
   1   rs77699567  206679828       40  -0.001273   0.004752   0.001884  -0.2678       0.7903 
   1   rs56260726  206680158       40 -0.0001763   0.002544  0.0001264 -0.06932       0.9451 
   1    rs3813976  206680303       40 -0.0001763   0.002544  0.0001264 -0.06932       0.9451 
   1  rs112199580  206680610       40  -0.004189   0.005285    0.01626  -0.7926       0.4329 
   1   rs58378114  206680854       40   0.002991   0.005732   0.007114   0.5218       0.6048 
   1  rs181163167  206681093       40   0.004284   0.006304    0.01201   0.6795       0.5009 
   1   rs77707044  206681323       40  -0.006305   0.004136    0.05761   -1.524       0.1358 
   1   rs78394637  206681383       40   0.006991   0.004413    0.06195    1.584       0.1214 
   1   rs76267757  206682030       40  -0.006645    0.00489    0.04634   -1.359       0.1822 
   1   rs10863574  206682958       40  -0.002211   0.004542   0.006199  -0.4869       0.6291 
   1     rs944771  206683091       40  -0.006305   0.004136    0.05761   -1.524       0.1358 
   1     rs868937  206683095       40   0.003681   0.003944    0.02241   0.9333       0.3566 
   1  rs139248208  206683169       40  -0.003307   0.006319   0.007155  -0.5233       0.6038 
   1   rs57355033  206683584       40  -0.001318   0.003164    0.00455  -0.4167       0.6792 
   1  rs142831570  206683691       40  -0.001273   0.004752   0.001884  -0.2678       0.7903 
   1    rs1108871  206683723       40   0.001829   0.003205   0.008499   0.5707       0.5716 
   1  rs115543797  206683977       40   0.004284   0.006304    0.01201   0.6795       0.5009 
   1     rs874718  206684977       40   0.002038   0.003552    0.00859   0.5738       0.5695 
   1     rs874717  206684978       40   0.002038   0.003552    0.00859   0.5738       0.5695 
   1   rs17046247  206685022       40  -0.006645    0.00489    0.04634   -1.359       0.1822 
   1  rs114898236  206685185       40   0.005928   0.004207    0.04966    1.409       0.1669 
   1   rs76764131  206685402       40  -0.001273   0.004752   0.001884  -0.2678       0.7903 
   1   rs17046483  206685424       40  -0.003307   0.006319   0.007155  -0.5233       0.6038 
   1    rs6682303  206685642       40  -0.001273   0.004752   0.001884  -0.2678       0.7903 
   1     rs871782  206685729       40   0.003681   0.003944    0.02241   0.9333       0.3566 
   1  rs149350358  206686755       40   0.004284   0.006304    0.01201   0.6795       0.5009 
   1    rs6661526  206687880       40  -0.004189   0.005285    0.01626  -0.7926       0.4329 
   1   rs17046753  206687886       40  -0.004181   0.003147    0.04439   -1.329       0.1919 
   1   rs58462631  206688365       40  -0.001318   0.003164    0.00455  -0.4167       0.6792 
   1   rs74148004  206688568       40  -0.004189   0.005285    0.01626  -0.7926       0.4329 
   1   rs57753369  206689991       40  -0.004181   0.003147    0.04439   -1.329       0.1919 
   1   rs17046987  206690286       40   0.003442   0.002705    0.04085    1.272        0.211 
   1  rs115465952  206690626       40  -0.008795   0.006179    0.05061   -1.423       0.1628 
   1   rs28561885  206690738       40   0.005928   0.004207    0.04966    1.409       0.1669 
   1   rs59365549  206690746       40  -0.006305   0.004136    0.05761   -1.524       0.1358 
   1  rs114594913  206690769       40   0.004284   0.006304    0.01201   0.6795       0.5009 
   1   rs11583254  206690783       40  0.0009355   0.002623   0.003336   0.3566       0.7233 
   1   rs60865507  206690857       40  -0.006305   0.004136    0.05761   -1.524       0.1358 
   1  rs138791293  206690865       40  -0.003307   0.006319   0.007155  -0.5233       0.6038 
   1  rs116612282  206691352       40   0.004284   0.006304    0.01201   0.6795       0.5009 
   1   rs76561288  206691505       40   0.004284   0.006304    0.01201   0.6795       0.5009 
   1     rs944769  206692077       40   0.003681   0.003944    0.02241   0.9333       0.3566 
   1   rs56693354  206692502       40  -0.006305   0.004136    0.05761   -1.524       0.1358 
   1   rs58339772  206692591       40  -0.004839   0.004945    0.02458  -0.9785        0.334 
   1    rs7548639  206692633       40   0.002049   0.002568    0.01649   0.7982       0.4297 
   1    rs7544154  206693159       40   0.001385   0.002618   0.007314   0.5291       0.5998 
   1  rs149102987  206693666       40   0.004284   0.006304    0.01201   0.6795       0.5009 
   1  rs143143414  206693670       40   0.004284   0.006304    0.01201   0.6795       0.5009 
   1    rs6696388  206693743       40   0.006628   0.003753    0.07585    1.766      0.08542 
   1   rs11118941  206693878       40  -0.001348   0.002446   0.007932  -0.5512       0.5847 
   1  rs548392441  206693939       40  -0.002829   0.002739     0.0273   -1.033       0.3082 
   1    rs6684681  206693975       40   0.003681   0.003944    0.02241   0.9333       0.3566 
   1    rs2151223  206694171       40  -0.002099   0.002732    0.01529  -0.7681       0.4472 
   1  rs115270020  206694699       40   0.004284   0.006304    0.01201   0.6795       0.5009 
   1  rs116303696  206695180       40  -0.008795   0.006179    0.05061   -1.423       0.1628 
   1  rs115525537  206695260       40  -0.003307   0.006319   0.007155  -0.5233       0.6038 
   1   rs35013449  206695666       40   0.006765   0.006246    0.02995    1.083       0.2856 
   1   rs12405921  206695731       40 -0.0006412   0.003009   0.001194  -0.2131       0.8324 
   1  rs115164887  206695815       40   0.005928   0.004207    0.04966    1.409       0.1669 
   1   rs75726890  206696243       40  -0.001273   0.004752   0.001884  -0.2678       0.7903 
   1  rs201959796  206697056       40 -0.0008644   0.002833   0.002445  -0.3052       0.7619 
   1  rs189903366  206697068       40   -0.00182   0.002702    0.01179  -0.6734       0.5047 
   1  rs536386278  206697282       40 -0.0008393   0.005327  0.0006529  -0.1576       0.8756 
   1  rs189806783  206697305       40   0.005525   0.005252     0.0283    1.052       0.2995 
   1  rs554226830  206697360       40   0.005928   0.004207    0.04966    1.409       0.1669 
   1  rs575860853  206697383       40  -0.002817   0.004744   0.009197  -0.5939       0.5561 
   1  rs533561645  206697432       40   0.005928   0.004207    0.04966    1.409       0.1669 
   1  rs200979206  206697789       40   0.006765   0.006246    0.02995    1.083       0.2856 
   1   rs11118967  206697995       40   0.005928   0.004207    0.04966    1.409       0.1669 
   1   rs11487850  206698008       40   0.005928   0.004207    0.04966    1.409       0.1669 
   1   rs11118968  206698249       40 -0.0003012   0.003227  0.0002292 -0.09333       0.9261 
   1    rs4559502  206698349       40   0.006628   0.003753    0.07585    1.766      0.08542 
   1   rs11806486  206698489       40   0.005928   0.004207    0.04966    1.409       0.1669 
   1   rs76725342  206698553       40  -0.008795   0.006179    0.05061   -1.423       0.1628 
   1   rs79250278  206698719       40  -0.008795   0.006179    0.05061   -1.423       0.1628 
   1   rs80140518  206698741       40 -0.0003012   0.003227  0.0002292 -0.09333       0.9261 
   1    rs7546609  206699469       40   0.006137   0.004143    0.05459    1.481       0.1468 
   1   rs76888028  206699473       40  -0.008795   0.006179    0.05061   -1.423       0.1628 
   1  rs140176125  206699602       40   0.003349   0.002679    0.03948     1.25        0.219 
   1   rs80321231  206699636       40  -0.001273   0.004752   0.001884  -0.2678       0.7903 
   1    rs4532836  206699771       40  0.0001415   0.002762    6.9e-05  0.05121       0.9594 
   1  rs114373875  206700460       40  -0.003307   0.006319   0.007155  -0.5233       0.6038 
   1   rs12081892  206700464       40   0.005928   0.004207    0.04966    1.409       0.1669 
   1   rs12079876  206700617       40   0.005928   0.004207    0.04966    1.409       0.1669 
   1  rs116522878  206701011       40  -0.001928   0.003718   0.007025  -0.5185       0.6071 
   1   rs77744601  206701735       40   0.005525   0.005252     0.0283    1.052       0.2995 
   1  rs115729850  206701913       40  -0.004464   0.006301    0.01304  -0.7086       0.4829 
   1  rs116774525  206702238       40   0.004284   0.006304    0.01201   0.6795       0.5009 
   1  rs114698757  206702293       40   0.005928   0.004207    0.04966    1.409       0.1669 
   1    rs9660538  206702455       40  0.0001415   0.002762    6.9e-05  0.05121       0.9594 
   1  rs142246053  206702608       40  -0.003307   0.006319   0.007155  -0.5233       0.6038 
   1   rs12082907  206702627       40   0.005928   0.004207    0.04966    1.409       0.1669 
   1  rs139344068  206702656       40  -0.001273   0.004752   0.001884  -0.2678       0.7903 
   1   rs74148005  206702877       40  -0.001731   0.003118   0.008041   -0.555       0.5821 
   1   rs34769485  206703098       40   0.004426   0.002488    0.07689    1.779      0.08323 
   1   rs74586023  206703402       40  -0.001273   0.004752   0.001884  -0.2678       0.7903 
   1    rs6540447  206703485       40   0.006628   0.003753    0.07585    1.766      0.08542 
   1  rs144798002  206703488       40  -0.003223    0.00498    0.01091  -0.6473       0.5213 
   1    rs2151224  206703960       40   0.003681   0.003944    0.02241   0.9333       0.3566 
   1   rs73079034  206704502       40  -0.001731   0.003118   0.008041   -0.555       0.5821 
   1   rs78549451  206704687       40   0.006167   0.003676    0.06894    1.677       0.1017 
   1    rs6667587  206704810       40  -0.001731   0.003118   0.008041   -0.555       0.5821 
   1  rs150535726  206705146       40   0.005928   0.004207    0.04966    1.409       0.1669 
   1    rs7527789  206705216       40  0.0008697   0.002935   0.002306   0.2964       0.7686 
   1  rs146173402  206705246       40  -0.001273   0.004752   0.001884  -0.2678       0.7903 
   1   rs11378863  206705391       40  -0.001214   0.002931    0.00449   -0.414       0.6812 
   1    rs6540450  206705609       40   0.007892   0.003949     0.0951    1.998      0.05287 
   1  rs114939382  206705631       40   0.005439   0.004057    0.04516    1.341        0.188 
   1   rs79956996  206705676       40    -0.0073   0.004607    0.06199   -1.585       0.1213 
   1    rs6673717  206706239       40   0.002683   0.002979    0.02089   0.9005       0.3735 
   1    rs4845108  206706419       40   0.006628   0.003753    0.07585    1.766      0.08542 
   1   rs75541464  206706589       40   0.004134   0.004507    0.02166   0.9172       0.3648 
   1   rs11118981  206707382       40   0.005928   0.004207    0.04966    1.409       0.1669 
   1    rs6666087  206708725       40  -0.004205   0.002605    0.06418   -1.614       0.1147 
   1   rs17006638  206708915       40  -0.003307   0.006319   0.007155  -0.5233       0.6038 
   1  rs529441540  206709017       40  -0.003307   0.006319   0.007155  -0.5233       0.6038 
   1  rs182400852  206709019       40  -0.008795   0.006179    0.05061   -1.423       0.1628 
   1   rs55921196  206709049       40  0.0004189   0.004556  0.0002224  0.09195       0.9272 
   1   rs56407918  206709050       40  0.0004189   0.004556  0.0002224  0.09195       0.9272 
   1  rs576736542  206709074       40  -0.002892   0.003502    0.01764   -0.826        0.414 
   1  rs539301293  206709076       40  -0.005227    0.00526    0.02533  -0.9937       0.3266 
   1  rs552570944  206709078       40  -0.003307   0.006319   0.007155  -0.5233       0.6038 
   1  rs572470755  206709080       40  -0.003307   0.006319   0.007155  -0.5233       0.6038 
   1    rs7523985  206709535       40  -0.003015   0.003226    0.02247  -0.9345       0.3559 
   1  rs116455514  206710341       40  -0.006516   0.004894    0.04456   -1.331        0.191 
   1  rs115289459  206711025       40   0.002524   0.003299    0.01517    0.765        0.449 
   1   rs17007041  206711100       40   0.002524   0.003299    0.01517    0.765        0.449 
   1   rs77231402  206711136       40  -0.006516   0.004894    0.04456   -1.331        0.191 
   1    rs6675640  206711146       40   0.002131   0.003027    0.01288   0.7041       0.4857 
   1   rs73079044  206711222       40   0.001296   0.003235   0.004204   0.4005        0.691 
   1  rs150815547  206711289       40   0.002524   0.003299    0.01517    0.765        0.449 
   1   rs11808945  206711398       40   0.002524   0.003299    0.01517    0.765        0.449 
   1   rs60154000  206711912       40  0.0003094    0.00329  0.0002326  0.09403       0.9256 
   1   rs73079051  206712113       40  0.0003094    0.00329  0.0002326  0.09403       0.9256 
   1   rs74949262  206712124       40  -0.006516   0.004894    0.04456   -1.331        0.191 
   1   rs73079054  206712318       40  0.0003094    0.00329  0.0002326  0.09403       0.9256 
   1    rs7530746  206712543       40  0.0004695   0.003017  0.0006369   0.1556       0.8772 
   1  rs115678053  206713917       40  -0.002256   0.004994   0.005341  -0.4517        0.654 
   1    rs6540455  206714088       40   0.001195   0.002799   0.004775    0.427       0.6718 
   1   rs11590231  206714227       40  0.0004695   0.003017  0.0006369   0.1556       0.8772 
   1    rs6540456  206714230       40  2.273e-05   0.002725  1.831e-06  0.00834       0.9934 
   1    rs6540457  206714267       40   0.001195   0.002799   0.004775    0.427       0.6718 
   1    rs6686374  206714411       40   0.001195   0.002799   0.004775    0.427       0.6718 
   1   rs11587643  206714520       40  -0.002781   0.002937    0.02306   -0.947       0.3496 
   1    rs9661909  206714818       40  -0.002781   0.002937    0.02306   -0.947       0.3496 
   1   rs73079064  206714842       40    0.00207   0.002818    0.01399   0.7344       0.4672 
   1   rs73079071  206715350       40  -0.000645   0.003809  0.0007541  -0.1693       0.8664 
   1   rs10863701  206715716       40   0.001514   0.003037   0.006502   0.4987       0.6209 
   1  rs112214778  206715730       40   -0.00237   0.004993   0.005895  -0.4747       0.6377 
   1   rs11810793  206715847       40   0.005928   0.004207    0.04966    1.409       0.1669 
   1   rs11118993  206715851       40  -0.002781   0.002937    0.02306   -0.947       0.3496 
   1  rs116766892  206715977       40   0.002524   0.003299    0.01517    0.765        0.449 
   1  rs574603609  206716550       40   0.004211    0.00341    0.03859    1.235       0.2244 
   1    rs6685780  206716779       40  0.0005264   0.003009  0.0008046   0.1749       0.8621 
   1  rs542068809  206716894       40  -0.001302    0.00301   0.004898  -0.4325       0.6678 
   1  rs148911849  206717213       40  0.0001188   0.006342  9.241e-06  0.01874       0.9851 
   1   rs17008165  206717647       40 -0.0009813   0.002701   0.003461  -0.3633       0.7184 
   1    rs7532705  206717659       40   0.001292   0.003725   0.003155   0.3468       0.7307 
   1    rs7525543  206717714       40   0.001095   0.005004   0.001259   0.2189       0.8279 
   1   rs11413726  206717985       40    0.00322     0.0032    0.02595    1.006       0.3207 
   1  rs115232251  206718120       40  -0.009336    0.00555     0.0693   -1.682       0.1007 
   1   rs77308943  206718144       40   0.000298   0.003731  0.0001678  0.07986       0.9368 
   1  rs146755967  206718673       40   0.001245   0.005325   0.001438   0.2339       0.8163 
   1   rs67689534  206718845       40   0.001984    0.00262    0.01486   0.7572       0.4536 
   1  rs555356139  206718853       40 -0.0007553   0.002339   0.002737  -0.3229       0.7485 
   1  rs562264167  206719418       40   0.002734    0.00259    0.02849    1.056       0.2978 
   1    rs6685473  206719551       40  0.0008214   0.003005   0.001962   0.2733       0.7861 
   1    rs6677975  206719818       40 -0.0002047   0.003612  8.453e-05 -0.05668       0.9551 
   1    rs6680523  206719976       40   0.002449   0.002734    0.02068   0.8958        0.376 
   1   rs11119006  206720184       40  -0.001332   0.003003   0.005153  -0.4436       0.6598 
   1   rs11119007  206720207       40 -0.0002047   0.003612  8.453e-05 -0.05668       0.9551 
   1   rs11119009  206720225       40  -0.001332   0.003003   0.005153  -0.4436       0.6598 
   1   rs35785716  206720552       40   0.007961   0.005169    0.05874     1.54       0.1319 
   1   rs11119012  206720614       40  0.0008214   0.003005   0.001962   0.2733       0.7861 
   1   rs11119013  206720765       40  0.0008214   0.003005   0.001962   0.2733       0.7861 
   1   rs12093604  206720786       40  -0.001332   0.004146   0.002707  -0.3212       0.7498 
   1  rs145775582  206721185       40  0.0002775   0.005753  6.123e-05  0.04824       0.9618 
   1   rs80340653  206721365       40   0.001245   0.005325   0.001438   0.2339       0.8163 
   1    rs6675114  206721830       40  -0.001332   0.003003   0.005153  -0.4436       0.6598 
   1   rs73079087  206722034       40  0.0002775   0.005753  6.123e-05  0.04824       0.9618 
   1   rs73079090  206722131       40  -0.002188   0.004743   0.005566  -0.4612       0.6473 
   1  rs113887192  206722212       40  -0.002188   0.004743   0.005566  -0.4612       0.6473 
   1    rs7548167  206722232       40   0.001615    0.00316   0.006822   0.5109       0.6124 
   1  rs138209574  206722256       40  0.0003519   0.004516  0.0001598  0.07792       0.9383 
   1  rs199724293  206722286       40  -0.002188   0.004743   0.005566  -0.4612       0.6473 
   1    rs7548357  206722445       40   0.003104   0.003437    0.02102   0.9032       0.3721 
   1   rs34803712  206722450       40  -0.001332   0.003003   0.005153  -0.4436       0.6598 
   1   rs35059830  206722453       40  -0.001332   0.003003   0.005153  -0.4436       0.6598 
   1   rs73079097  206722528       40  0.0002775   0.005753  6.123e-05  0.04824       0.9618 
   1  rs115141761  206722738       40   0.003104   0.003437    0.02102   0.9032       0.3721 
   1   rs76753849  206723914       40   0.001245   0.005325   0.001438   0.2339       0.8163 
   1   rs11119018  206724237       40 -0.0001517   0.003341  5.425e-05 -0.04541        0.964 
   1   rs10779473  206724366       40 -0.0002047   0.003612  8.453e-05 -0.05668       0.9551 
   1   rs12058254  206724659       40  -0.001332   0.004146   0.002707  -0.3212       0.7498 
   1   rs11811181  206724737       40  -0.001963    0.00282    0.01259   -0.696       0.4907 
   1   rs17009915  206724823       40  0.0003519   0.004516  0.0001598  0.07792       0.9383 
   1   rs76407519  206725239       40   0.001245   0.005325   0.001438   0.2339       0.8163 
   1   rs11800677  206725272       40   0.003189   0.003629    0.01991   0.8786       0.3851 
   1   rs73079100  206725492       40  0.0002775   0.005753  6.123e-05  0.04824       0.9618 
   1   rs11119023  206725888       40  -0.001332   0.003003   0.005153  -0.4436       0.6598 
   1   rs73080903  206726144       40  -0.002188   0.004743   0.005566  -0.4612       0.6473 
   1   rs12026542  206726869       40   0.003569    0.00344    0.02756    1.038        0.306 
   1   rs11119030  206726988       40  -0.001591   0.003464   0.005521  -0.4593       0.6486 
   1    rs7544370  206727140       40  -0.002208   0.002952     0.0145  -0.7478       0.4592 
   1   rs12569261  206727260       40  -0.002288   0.004742    0.00609  -0.4825       0.6322 
   1   rs35333073  206727404       40  -0.002596   0.004537    0.00854  -0.5721       0.5706 
   1   rs34167199  206727435       40  -0.002596   0.004537    0.00854  -0.5721       0.5706 
   1   rs10863706  206727445       40 -0.0007636   0.003225   0.001473  -0.2368       0.8141 
   1   rs59208397  206727517       40  -0.002556   0.003995    0.01065  -0.6397       0.5262 
   1   rs12569123  206727974       40  -0.002596   0.004537    0.00854  -0.5721       0.5706 
   1   rs10779474  206728034       40  0.0008485   0.003171   0.001881   0.2676       0.7904 
   1   rs34681745  206728694       40 -0.0007556   0.004392  0.0007782   -0.172       0.8643 
   1   rs72755019  206728982       40   0.003569    0.00344    0.02756    1.038        0.306 
   1  rs113948170  206729562       40  -0.002556   0.003995    0.01065  -0.6397       0.5262 
   1    rs2210517  206729593       40  -0.003379   0.003195    0.02858   -1.057        0.297 
   1    rs2210518  206729622       40   0.002506   0.004132   0.009585   0.6064       0.5478 
   1   rs76236650  206729980       40  -0.002556   0.003995    0.01065  -0.6397       0.5262 
   1   rs28362485  206730308       40   0.007733   0.003444     0.1171    2.245      0.03067 
   1   rs71633591  206730641       40  -0.000803    0.00415  0.0009843  -0.1935       0.8476 
   1   rs67223538  206730691       40  -0.000803    0.00415  0.0009843  -0.1935       0.8476 
   1  rs113172752  206730748       40  -0.002556   0.003995    0.01065  -0.6397       0.5262 
   1  rs112833004  206731060       40  -0.002556   0.003995    0.01065  -0.6397       0.5262 
   1  rs115098986  206731444       40   0.005928   0.004207    0.04966    1.409       0.1669 
   1   rs77197013  206731616       40 -0.0009059   0.004754  0.0009546  -0.1906       0.8499 
   1   rs75880687  206731867       40  -0.004265   0.006304     0.0119  -0.6766       0.5028 
   1  rs111331509  206732028       40  -0.002556   0.003995    0.01065  -0.6397       0.5262 
   1   rs59054485  206732426       40  -0.002086   0.003224    0.01089   -0.647       0.5215 
   1   rs11119043  206732647       40 -0.0004148   0.003227  0.0004346  -0.1285       0.8984 
   1   rs11579605  206732931       40   -0.00193   0.002707    0.01321  -0.7131       0.4801 
   1   rs10442694  206733417       40 -0.0004148   0.003227  0.0004346  -0.1285       0.8984 
   1   rs79362557  206733696       40  -0.001954   0.004545   0.004842    -0.43       0.6696 
   1   rs10157325  206733771       40  -0.003594   0.004276    0.01825  -0.8405       0.4059 
   1    rs6669685  206734044       40   0.002368    0.00633   0.003668    0.374       0.7105 
   1  rs115983873  206734503       40   0.005928   0.004207    0.04966    1.409       0.1669 
   1   rs12563848  206734830       40  -0.000263   0.006342  4.527e-05 -0.04148       0.9671 
   1   rs12562659  206734907       40  -0.000263   0.006342  4.527e-05 -0.04148       0.9671 
   1   rs58494809  206735057       40  -0.002556   0.003995    0.01065  -0.6397       0.5262 
   1   rs71570013  206735168       40   0.001341    0.00286   0.005753   0.4689       0.6418 
   1  rs114714203  206735197       40  -0.001954   0.004545   0.004842    -0.43       0.6696 
   1   rs57844083  206735243       40  -0.001874   0.003404   0.007912  -0.5505       0.5852 
   1    rs1007802  206735691       40   0.001138   0.003104   0.003526   0.3667       0.7159 
   1    rs2336942  206735857       40   0.002371   0.005314    0.00521   0.4461       0.6581 
   1   rs80229444  206735860       40  -0.001954   0.004545   0.004842    -0.43       0.6696 
   1    rs1962350  206735988       40   0.001138   0.003104   0.003526   0.3667       0.7159 
   1  rs113021654  206736036       40  -0.002556   0.003995    0.01065  -0.6397       0.5262 
   1  rs111489456  206736088       40  -0.001874   0.003404   0.007912  -0.5505       0.5852 
   1    rs7530835  206736142       40   0.002371   0.005314    0.00521   0.4461       0.6581 
   1  rs111570557  206736199       40  -0.001874   0.003404   0.007912  -0.5505       0.5852 
   1    rs6540468  206736240       40   0.001209   0.002965   0.004353   0.4076       0.6858 
   1   rs75427222  206736249       40  -0.001452   0.003604   0.004251  -0.4028       0.6894 
   1    rs4844540  206736573       40 -0.0004148   0.003227  0.0004346  -0.1285       0.8984 
   1   rs76949457  206736660       40  -0.002556   0.003995    0.01065  -0.6397       0.5262 
   1   rs59195419  206737242       40  -0.001769   0.003278   0.007608  -0.5398       0.5925 
   1    rs6693578  206737257       40  0.0003136   0.002619  0.0003771   0.1197       0.9053 
   1   rs17434403  206737276       40   0.003483   0.005298    0.01124   0.6574       0.5149 
   1  rs140821888  206737668       40  0.0008764   0.005751  0.0006107   0.1524       0.8797 
   1  rs116275540  206738463       40   0.005928   0.004207    0.04966    1.409       0.1669 
   1   rs80135932  206738585       40  -0.001258   0.005749   0.001258  -0.2187        0.828 
   1    rs4845109  206738586       40   0.002371   0.005314    0.00521   0.4461       0.6581 
   1   rs73080942  206738873       40  -0.001769   0.003278   0.007608  -0.5398       0.5925 
   1   rs73080943  206739000       40  -0.001769   0.003278   0.007608  -0.5398       0.5925 
   1  rs114713738  206739003       40   0.001856   0.004998   0.003617   0.3714       0.7124 
   1  rs114328925  206739287       40   0.002371   0.005314    0.00521   0.4461       0.6581 
   1    rs1889064  206739346       40   0.002371   0.005314    0.00521   0.4461       0.6581 
   1   rs74744055  206739558       40  -0.002247   0.003713   0.009542   -0.605       0.5487 
   1   rs11119061  206739759       40  -0.000653   0.003988  0.0007053  -0.1638       0.8708 
   1    rs1930432  206739765       40  2.758e-05   0.003228  1.921e-06 0.008545       0.9932 
   1    rs1930433  206740005       40  0.0004055   0.003046  0.0004662   0.1331       0.8948 
   1  rs116679036  206740059       40   0.005928   0.004207    0.04966    1.409       0.1669 
   1   rs11119065  206740560       40   0.001209   0.002965   0.004353   0.4076       0.6858 
   1   rs17011860  206740748       40  -0.002556   0.003995    0.01065  -0.6397       0.5262 
   1   rs78062095  206741346       40   0.005928   0.004207    0.04966    1.409       0.1669 
   1     rs944780  206741917       40  0.0004055   0.003046  0.0004662   0.1331       0.8948 
   1   rs10863710  206742180       40  0.0006285   0.003095   0.001084   0.2031       0.8402 
   1    rs7555149  206742263       40   0.002368    0.00633   0.003668    0.374       0.7105 
   1    rs7555349  206742402       40 -0.0002534   0.003216  0.0001634  -0.0788       0.9376 
   1  rs116586747  206742699       40  -0.002589   0.005312   0.006212  -0.4874       0.6288 
   1    rs7555669  206742759       40 -0.0004437   0.003056  0.0005545  -0.1452       0.8853 
   1  rs116459198  206744038       40  0.0008764   0.005751  0.0006107   0.1524       0.8797 
   1   rs10779478  206744191       40 -0.0007714   0.002617   0.002282  -0.2948       0.7697 
   1   rs75367031  206744740       40  -0.008036   0.004324    0.08332   -1.858      0.07086 
   1    rs9628705  206744913       40  -0.003594   0.004276    0.01825  -0.8405       0.4059 
   1  rs150512101  206745523       40  -0.000263   0.006342  4.527e-05 -0.04148       0.9671 
   1   rs10863711  206745725       40  0.0006233   0.002542    0.00158   0.2452       0.8076 
   1  rs114676087  206745934       40   0.008276   0.006198    0.04482    1.335       0.1897 
   1  rs116548392  206745978       40   0.005928   0.004207    0.04966    1.409       0.1669 
   1  rs115994703  206745995       40   0.005928   0.004207    0.04966    1.409       0.1669 
   1   rs58579536  206746125       40   0.003483   0.005298    0.01124   0.6574       0.5149 
   1  rs115511349  206746390       40   0.005928   0.004207    0.04966    1.409       0.1669 
   1    rs7527917  206746865       40  -0.001645   0.002999   0.007853  -0.5484       0.5866 
   1    rs7513444  206747041       40 -0.0007714   0.002617   0.002282  -0.2948       0.7697 
   1  rs116773612  206747251       40   0.002368    0.00633   0.003668    0.374       0.7105 
   1    rs1930434  206747376       40  0.0003733   0.003324  0.0003317   0.1123       0.9112 
   1    rs1930435  206747458       40  0.0005694   0.002689   0.001178   0.2117       0.8334 
   1  rs114610339  206748336       40  -0.006744   0.004966    0.04628   -1.358       0.1825 
   1    rs7512541  206748424       40  -0.001465    0.00302   0.006152   -0.485       0.6305 
   1    rs7517285  206748840       40  -0.001465    0.00302   0.006152   -0.485       0.6305 
   1    rs6660116  206749181       40 -0.0007714   0.002617   0.002282  -0.2948       0.7697 
   1  rs116217606  206749336       40  -0.003594   0.004276    0.01825  -0.8405       0.4059 
   1    rs9429987  206749687       40  0.0005694   0.002689   0.001178   0.2117       0.8334 
   1  rs143846266  206750301       40 -6.112e-06   0.004017  6.094e-08 -0.001522       0.9988 
   1   rs36057143  206750305       40  0.0002481   0.002627  0.0002346  0.09442       0.9253 
   1  rs112664902  206750771       40  -0.006019   0.004204    0.05119   -1.432       0.1604 
   1  rs115874412  206751104       40  0.0008764   0.005751  0.0006107   0.1524       0.8797 
   1    rs4845111  206751308       40  0.0008959   0.002688   0.002914   0.3333       0.7408 
   1    rs9645354  206751431       40  -0.001645   0.002999   0.007853  -0.5484       0.5866 
   1   rs67589245  206751443       40   0.002368    0.00633   0.003668    0.374       0.7105 
   1   rs73080965  206751530       40  0.0006474   0.005752  0.0003333   0.1126        0.911 
   1  rs376154311  206751550       40   -0.00123    0.00277   0.005162   -0.444       0.6595 
   1   rs60557249  206751563       40  -0.002597   0.003861    0.01177  -0.6728       0.5051 
   1   rs17012144  206751809       40    0.00125   0.004311   0.002208     0.29       0.7734 
   1  rs111556326  206752665       40  -0.006019   0.004204    0.05119   -1.432       0.1604 
   1  rs111708558  206752993       40    0.00125   0.004311   0.002208     0.29       0.7734 
   1   rs11119083  206753486       40  0.0004041   0.003473  0.0003562   0.1164        0.908 
   1    rs2297551  206753775       40  -0.000263   0.006342  4.527e-05 -0.04148       0.9671 
   1    rs2297552  206753797       40  0.0009601   0.004554   0.001168   0.2108       0.8341 
   1   rs59727850  206753963       40   0.001856   0.004506   0.004445   0.4119       0.6827 
   1   rs12071563  206754181       40  0.0006236   0.005327  0.0003605   0.1171       0.9074 
   1   rs12067561  206754206       40  0.0006236   0.005327  0.0003605   0.1171       0.9074 
   1     rs944779  206754281       40  0.0004041   0.003473  0.0003562   0.1164        0.908 
   1   rs80304890  206754364       40  -0.003594   0.004276    0.01825  -0.8405       0.4059 
   1    rs1930436  206754627       40   0.000392   0.002692  0.0005579   0.1456        0.885 
   1   rs45618833  206754759       40  -0.000263   0.006342  4.527e-05 -0.04148       0.9671 
   1  rs142864021  206754790       40  -0.003594   0.004276    0.01825  -0.8405       0.4059 
   1    rs2336943  206754893       40   0.000392   0.002692  0.0005579   0.1456        0.885 
   1  rs200979291  206754928       40    0.00125   0.004311   0.002208     0.29       0.7734 
   1  rs114654051  206755156       40  -0.003594   0.004276    0.01825  -0.8405       0.4059 
   1    rs9429988  206755246       40  0.0002196   0.002697  0.0001745  0.08143       0.9355 
   1    rs4489558  206755867       40  0.0004873   0.003567   0.000491   0.1366        0.892 
   1    rs7528718  206755983       40  -0.001156   0.003361   0.003101  -0.3438       0.7329 
   1   rs79326248  206756011       40  -0.001258   0.005749   0.001258  -0.2187        0.828 
   1   rs77213936  206756077       40  -0.003594   0.004276    0.01825  -0.8405       0.4059 
   1   rs73080973  206756462       40   0.001856   0.004506   0.004445   0.4119       0.6827 
   1   rs12074681  206756829       40  0.0006236   0.005327  0.0003605   0.1171       0.9074 
   1   rs12724616  206757070       40  -0.000263   0.006342  4.527e-05 -0.04148       0.9671 
   1    rs7515123  206757105       40   0.001856   0.004506   0.004445   0.4119       0.6827 
   1    rs7524447  206757431       40  -0.003594   0.004276    0.01825  -0.8405       0.4059 
   1    rs4845112  206757857       40  -0.005492   0.003801    0.05208   -1.445       0.1567 
   1    rs4418597  206758077       40   0.002204   0.003398    0.01095   0.6487       0.5205 
   1    rs4501842  206759106       40 -0.0005994   0.002542   0.001461  -0.2358       0.8149 
   1    rs4240839  206759598       40   0.003473   0.003622    0.02362   0.9588       0.3437 
   1    rs4240840  206759622       40   0.003473   0.003622    0.02362   0.9588       0.3437 
   1    rs4073393  206759637       40   0.002197   0.003914   0.008221   0.5612       0.5779 
   1    rs7535580  206759783       40   0.002197   0.003914   0.008221   0.5612       0.5779 
   1    rs7531197  206759864       40    0.00474   0.003942    0.03665    1.202       0.2367 
   1   rs10779488  206759975       40  -0.001889    0.00282    0.01167    -0.67       0.5069 
   1    rs7541244  206760474       40   0.002197   0.003914   0.008221   0.5612       0.5779 
   1    rs7525135  206760476       40    0.00474   0.003942    0.03665    1.202       0.2367 
   1    rs7541445  206760686       40 -0.0006753   0.002415   0.002054  -0.2796       0.7813 
   1    rs7541507  206760694       40   0.003473   0.003622    0.02362   0.9588       0.3437 
   1  rs116704756  206761431       40  -0.006923   0.006242    0.03136   -1.109       0.2743 
   1      rs11589  206761938       40  0.0004878   0.002837  0.0007774   0.1719       0.8644 
   1   rs77534575  206762280       40   0.002516   0.006329   0.004141   0.3975       0.6932 
   1   rs11539428  206762455       40  -0.002007   0.002991    0.01172  -0.6712       0.5061 
   1  rs115802123  206762675       40   0.005928   0.004207    0.04966    1.409       0.1669 
   1   rs11119102  206762684       40  -0.002747   0.003879    0.01303  -0.7083       0.4831 
   1  rs115481962  206762892       40   0.002516   0.006329   0.004141   0.3975       0.6932 
   1  rs116490459  206764194       40   0.002516   0.006329   0.004141   0.3975       0.6932 
   1   rs12078387  206764353       40 -0.0007924   0.005327   0.000582  -0.1488       0.8825 
   1  rs115159990  206764522       40   0.002516   0.006329   0.004141   0.3975       0.6932 
   1   rs80240992  206764599       40  -0.001258   0.005749   0.001258  -0.2187        0.828 
   1    rs4844541  206764782       40 -0.0001703   0.002691  0.0001054 -0.06328       0.9499 
   1   rs12079722  206765254       40  -0.002747   0.003879    0.01303  -0.7083       0.4831 
   1   rs77556912  206765478       40   0.002516   0.006329   0.004141   0.3975       0.6932 
   1   rs12075916  206765672       40  -0.002598   0.003508    0.01423  -0.7407       0.4634 
   1   rs71816820  206766442       40  -0.002706   0.002998    0.02099  -0.9027       0.3724 
   1    rs7544267  206766495       40 -0.0002883   0.002718  0.0002961  -0.1061       0.9161 
   1  rs570666779  206766799       40  -0.004792   0.006294    0.01503  -0.7614       0.4511 
   1  rs113332386  206766827       40  -0.004076   0.003414    0.03615   -1.194       0.2399 
   1   rs10533643  206766855       40  -0.002802   0.003822    0.01395  -0.7332        0.468 
   1    rs4845115  206767445       40   0.002634    0.00424    0.01005   0.6212       0.5382 
   1  rs116756564  206767569       40   0.002516   0.006329   0.004141   0.3975       0.6932 
   1   rs75719374  206767667       40   0.002516   0.006329   0.004141   0.3975       0.6932 
   1   rs11119107  206767938       40  0.0006775   0.004393  0.0006257   0.1542       0.8782 
   1   rs75247677  206768221       40   0.001478   0.005002   0.002292   0.2955       0.7693 
   1    rs4378203  206768373       40 -0.0001703   0.002691  0.0001054 -0.06328       0.9499 
   1   rs73080979  206768688       40 -0.0006362   0.006341  0.0002649  -0.1003       0.9206 
   1   rs11584983  206769047       40  -0.001467     0.0029    0.00669  -0.5059       0.6158 
   1  rs145755793  206769613       40   0.005928   0.004207    0.04966    1.409       0.1669 
   1   rs74384998  206769697       40   0.002516   0.006329   0.004141   0.3975       0.6932 
   1   rs78200590  206769737       40   0.002516   0.006329   0.004141   0.3975       0.6932 
   1   rs11119113  206769810       40 -0.0002883   0.002718  0.0002961  -0.1061       0.9161 
   1  rs148895338  206770892       40   0.006392   0.006257    0.02673    1.022       0.3134 
   1   rs12076598  206770947       40 -0.0001703   0.002691  0.0001054 -0.06328       0.9499 
   1  rs143139119  206771060       40   0.002516   0.006329   0.004141   0.3975       0.6932 
   1  rs148096909  206771091       40   0.001478   0.005002   0.002292   0.2955       0.7693 
   1   rs12745991  206771256       40  -0.001467     0.0029    0.00669  -0.5059       0.6158 
   1  rs115579933  206771618       40   0.002516   0.006329   0.004141   0.3975       0.6932 
   1    rs6659083  206771750       40   0.006097   0.004032    0.05675    1.512       0.1388 
   1  rs138982102  206771887       40   0.002516   0.006329   0.004141   0.3975       0.6932 
   1  rs111614812  206771988       40  0.0006775   0.004393  0.0006257   0.1542       0.8782 
   1    rs6692936  206771990       40  0.0002784   0.002692  0.0002813   0.1034       0.9182 
   1  rs116769104  206772011       40   0.002516   0.006329   0.004141   0.3975       0.6932 
   1  rs146373871  206772146       40   0.002516   0.006329   0.004141   0.3975       0.6932 
   1   rs59769291  206772194       40 -0.0002883   0.002718  0.0002961  -0.1061       0.9161 
   1    rs4845116  206772753       40   0.002634    0.00424    0.01005   0.6212       0.5382 
   1    rs6658201  206773822       40 -0.0002883   0.002718  0.0002961  -0.1061       0.9161 
   1  rs116541235  206774348       40   0.002516   0.006329   0.004141   0.3975       0.6932 
   1   rs59169444  206774690       40  -0.005692   0.004921      0.034   -1.157       0.2547 
   1  rs115607180  206775036       40   0.002516   0.006329   0.004141   0.3975       0.6932 
   1  rs115765866  206775152       40   0.002516   0.006329   0.004141   0.3975       0.6932 
   1    rs3813973  206775390       40  -0.005439    0.00336    0.06452   -1.619       0.1137 
   1    rs3813972  206775427       40     0.0016   0.002615   0.009754   0.6118       0.5443 
   1    rs6658181  206776097       40 -0.0002883   0.002718  0.0002961  -0.1061       0.9161 
   1   rs35252702  206776460       40  -0.001421   0.002878   0.006373  -0.4937       0.6244 
   1   rs34627483  206776480       40   0.002516   0.006329   0.004141   0.3975       0.6932 
   1   rs12077649  206776967       40  -0.002598   0.003508    0.01423  -0.7407       0.4634 
   1  rs116380443  206777197       40   0.002516   0.006329   0.004141   0.3975       0.6932 
   1   rs12077772  206777225       40  -0.002598   0.003508    0.01423  -0.7407       0.4634 
   1   rs17012537  206777324       40   0.005928   0.004207    0.04966    1.409       0.1669 
   1    rs6701984  206777490       40 -0.0002883   0.002718  0.0002961  -0.1061       0.9161 
   1    rs6658357  206777615       40   0.002634    0.00424    0.01005   0.6212       0.5382 
   1   rs11119126  206777661       40  0.0006775   0.004393  0.0006257   0.1542       0.8782 
   1    rs6692859  206777817       40 -0.0001703   0.002691  0.0001054 -0.06328       0.9499 
   1  rs114556332  206778143       40   0.002516   0.006329   0.004141   0.3975       0.6932 
   1  rs115115722  206778237       40   0.005928   0.004207    0.04966    1.409       0.1669 
   1   rs17012544  206778254       40   0.005928   0.004207    0.04966    1.409       0.1669 
   1    rs4077413  206778642       40  -0.001467     0.0029    0.00669  -0.5059       0.6158 
   1   rs80043056  206779027       40   0.005031   0.003266    0.05877     1.54       0.1318 
   1  rs139289336  206779144       40   0.002516   0.006329   0.004141   0.3975       0.6932 
   1   rs17012566  206779328       40   0.006097   0.004032    0.05675    1.512       0.1388 
   1  rs116233829  206779433       40   0.002516   0.006329   0.004141   0.3975       0.6932 
   1   rs79363743  206779557       40   0.006152   0.003891    0.06174    1.581       0.1221 
   1   rs17012590  206779884       40   0.003624   0.005723    0.01044   0.6332       0.5304 
   1    rs4844542  206779916       40   -0.00175   0.002703    0.01092  -0.6476       0.5212 
   1  rs116153922  206780159       40   0.002516   0.006329   0.004141   0.3975       0.6932 
   1   rs17012597  206780355       40 -0.0007924   0.005327   0.000582  -0.1488       0.8825 
   1   rs17012600  206780422       40   0.003624   0.005723    0.01044   0.6332       0.5304 
   1    rs6674830  206781337       40   0.001576   0.002654   0.009199    0.594        0.556 
   1   rs75188619  206781886       40   0.002516   0.006329   0.004141   0.3975       0.6932 
   1   rs11807932  206782184       40   0.003378   0.002834    0.03603    1.192       0.2408 
   1   rs11809846  206782272       40   0.004861   0.003325    0.05324    1.462        0.152 
   1  rs558647811  206782411       40   0.005928   0.004207    0.04966    1.409       0.1669 
   1   rs10863727  206782413       40   0.005638   0.003366    0.06876    1.675       0.1021 
   1   rs11119136  206783307       40 -0.0005143   0.002663  0.0009805  -0.1931       0.8479 
   1   rs10494877  206783467       40  -0.002806   0.002983    0.02276  -0.9407       0.3528 
   1   rs61815568  206783777       40    -0.0103   0.003801     0.1618   -2.709      0.01008 
   1    rs6684843  206783955       40  -0.008959   0.004147     0.1094   -2.161       0.0371 
   1    rs6681869  206783973       40  -0.008959   0.004147     0.1094   -2.161       0.0371 
   1    rs6540490  206784029       40  -0.008959   0.004147     0.1094   -2.161       0.0371 
   1    rs6540491  206784059       40  -0.008959   0.004147     0.1094   -2.161       0.0371 
   1  rs112897221  206784131       40  -0.003127   0.005304   0.009064  -0.5896        0.559 
   1    rs6540492  206784168       40  -0.008959   0.004147     0.1094   -2.161       0.0371 
   1    rs6540493  206784177       40  -0.008959   0.004147     0.1094   -2.161       0.0371 
   1    rs6685813  206784809       40   0.006872   0.002835     0.1339    2.424      0.02023 
   1    rs6688392  206785020       40  -0.008959   0.004147     0.1094   -2.161       0.0371 
   1   rs78044000  206785402       40  -0.008959   0.004147     0.1094   -2.161       0.0371 
   1    rs3813969  206785955       40  -0.008959   0.004147     0.1094   -2.161       0.0371 
   1   rs74147404  206785978       40   0.005007   0.002959    0.07005    1.692      0.09886 
   1    rs3813967  206786006       40  -0.008959   0.004147     0.1094   -2.161       0.0371 
   1  rs587660544  206786302       40  -0.001149   0.005325   0.001224  -0.2158       0.8303 
   1    rs4845117  206786401       40  -0.008959   0.004147     0.1094   -2.161       0.0371 
   1  rs147148136  206786423       40  -0.008959   0.004147     0.1094   -2.161       0.0371 
   1    rs4844544  206786482       40  -0.008959   0.004147     0.1094   -2.161       0.0371 
   1  rs587679728  206786589       40  -0.002806   0.002874    0.02447  -0.9763       0.3351 
   1    rs4844545  206786661       40  -0.008959   0.004147     0.1094   -2.161       0.0371 
   1    rs4844546  206786704       40   0.004319   0.003215    0.04534    1.343       0.1871 
   1  rs112664086  206786780       40  -0.008959   0.004147     0.1094   -2.161       0.0371 
   1    rs7542849  206786828       40   0.003191   0.003495    0.02146   0.9129       0.3671 
   1   rs56951869  206786887       40  -0.008959   0.004147     0.1094   -2.161       0.0371 
   1   rs57096326  206786931       40  -0.008959   0.004147     0.1094   -2.161       0.0371 
   1   rs57106552  206787275       40  -0.008959   0.004147     0.1094   -2.161       0.0371 
   1   rs17012744  206787292       40  -0.008959   0.004147     0.1094   -2.161       0.0371 
   1    rs6677934  206788458       40  -0.003327   0.002643    0.04002   -1.259       0.2158 
   1    rs6673090  206788526       40  -0.008959   0.004147     0.1094   -2.161       0.0371 
   1    rs6681092  206788556       40  -0.008959   0.004147     0.1094   -2.161       0.0371 
   1    rs6673105  206788586       40  -0.008959   0.004147     0.1094   -2.161       0.0371 
   1   rs59856456  206788872       40  -0.008959   0.004147     0.1094   -2.161       0.0371 
   1   rs11119149  206789188       40   0.006064   0.006265    0.02406   0.9679       0.3392 
   1  rs147091838  206789509       40   0.004605   0.003396    0.04616    1.356       0.1831 
   1   rs58896223  206789535       40  -0.008959   0.004147     0.1094   -2.161       0.0371 
   1    rs4400613  206790021       40    -0.0103   0.003801     0.1618   -2.709      0.01008 
   1    rs4497204  206790076       40   0.003191   0.003495    0.02146   0.9129       0.3671 
   1  rs113519195  206790127       40  -0.008959   0.004147     0.1094   -2.161       0.0371 
   1    rs4845118  206790871       40   0.003191   0.003495    0.02146   0.9129       0.3671 
   1   rs12568988  206790924       40    -0.0103   0.003801     0.1618   -2.709      0.01008 
   1   rs78660080  206791200       40  -0.008959   0.004147     0.1094   -2.161       0.0371 
   1  rs113101778  206791362       40  -0.008959   0.004147     0.1094   -2.161       0.0371 
   1   rs11119158  206791551       40  -0.001988   0.003247    0.00977  -0.6123        0.544 
   1   rs56249114  206791656       40  -0.004296   0.003437    0.03949    -1.25        0.219 
   1  rs533036412  206791706       40  -0.008959   0.004147     0.1094   -2.161       0.0371 
   1   rs11591025  206791897       40   0.006872   0.002835     0.1339    2.424      0.02023 
   1  rs114259519  206792215       40  -0.006744   0.004966    0.04628   -1.358       0.1825 
   1   rs12048862  206792924       40  -0.002604   0.003463    0.01466  -0.7519       0.4567 
   1   rs10157125  206792996       40   0.003191   0.003495    0.02146   0.9129       0.3671 
   1   rs10157309  206793148       40  -0.004892   0.003128    0.06045   -1.564       0.1262 
   1   rs34628932  206793270       40   0.005966   0.002351     0.1449    2.538      0.01538 
   1    rs7547826  206793470       40   0.003099   0.003532    0.01985   0.8772       0.3859 
   1    rs7550718  206793631       40   0.001834   0.003654   0.006587   0.5019       0.6186 
   1    rs7550720  206793642       40   0.002359   0.003712    0.01052   0.6356       0.5289 
   1   rs61815600  206793648       40   0.001625   0.002627   0.009975   0.6188       0.5398 
   1   rs75832031  206794257       40   0.001478   0.005002   0.002292   0.2955       0.7693 
   1  rs113591846  206794353       40  -0.007497   0.005188     0.0521   -1.445       0.1566 
   1   rs60225948  206794607       40  -0.009546   0.005541    0.07245   -1.723      0.09305 
   1   rs11119177  206794720       40 -0.0007665   0.004314  0.0008302  -0.1777       0.8599 
   1   rs11800152  206794873       40   0.003603   0.003174    0.03279    1.135       0.2634 
   1   rs11800498  206794919       40   0.005702   0.003129    0.08038    1.822      0.07627 
   1   rs10746416  206795058       40    0.00368   0.002625    0.04916    1.402       0.1691 
   1   rs10735504  206795108       40   0.002208   0.002603    0.01858   0.8482       0.4016 
   1  rs201615006  206795217       40   -0.00593   0.005241    0.03259   -1.132       0.2649 
   1   rs12096152  206795267       40  -0.008175   0.006202    0.04373   -1.318       0.1953 
   1   rs80206714  206795450       40   0.002709   0.002978    0.02131   0.9095       0.3688 
   1    rs4845119  206796179       40   0.001581   0.002607   0.009588   0.6065       0.5478 
   1  rs555522505  206797301       40   0.001414   0.005323   0.001854   0.2657       0.7919 
   1   rs12049220  206797762       40   0.002799   0.004534   0.009928   0.6173       0.5407 
   1    rs7546458  206797993       40   0.002709   0.002978    0.02131   0.9095       0.3688 
   1    rs7549621  206798399       40   0.001581   0.002607   0.009588   0.6065       0.5478 
   1    rs7546880  206798488       40   0.003603   0.003174    0.03279    1.135       0.2634 
   1  rs541029490  206798542       40 -0.0004946   0.004315  0.0003456  -0.1146       0.9093 
   1   rs12059279  206798601       40  0.0006274   0.005752   0.000313   0.1091       0.9137 
   1   rs12060431  206798915       40  0.0006274   0.005752   0.000313   0.1091       0.9137 
   1    rs4845120  206799244       40   0.001581   0.002607   0.009588   0.6065       0.5478 
   1   rs75210007  206799331       40   0.002709   0.002978    0.02131   0.9095       0.3688 
   1    rs6703540  206800082       40   0.003727   0.002638    0.04993    1.413       0.1657 
   1   rs11811314  206800341       40   0.003603   0.003174    0.03279    1.135       0.2634 
   1    rs7539969  206800456       40  -0.008175   0.006202    0.04373   -1.318       0.1953 
   1   rs11811382  206800801       40   0.003603   0.003174    0.03279    1.135       0.2634 
   1   rs67622087  206801338       40 -0.0003884   0.003848  0.0002681  -0.1009       0.9201 
   1   rs10157569  206801947       40   0.002799   0.004534   0.009928   0.6173       0.5407 
   1  rs563113263  206802048       40  0.0001185   0.005753  1.117e-05  0.02061       0.9837 
   1   rs11801297  206802145       40   0.002709   0.002978    0.02131   0.9095       0.3688 
   1   rs11577685  206802184       40   0.002799   0.004534   0.009928   0.6173       0.5407 
   1    rs4845121  206802440       40   0.001322   0.002631   0.006599   0.5024       0.6183 
   1   rs78515681  206802640       40  -0.007078   0.005637    0.03983   -1.256       0.2169 
   1    rs7549114  206803101       40  -0.007078   0.005637    0.03983   -1.256       0.2169 
   1   rs12027964  206803645       40   0.002799   0.004534   0.009928   0.6173       0.5407 
   1  rs114671367  206804038       40   0.003603   0.003174    0.03279    1.135       0.2634 
   1    rs4844547  206804062       40   0.001322   0.002631   0.006599   0.5024       0.6183 
   1    rs6666436  206804765       40  -0.007078   0.005637    0.03983   -1.256       0.2169 
   1   rs58151370  206805134       40   0.003248   0.003173    0.02684    1.024       0.3124 
   1  rs116304248  206805970       40   0.006966   0.005207    0.04497    1.338       0.1889 
   1    rs4240841  206806372       40  -0.002507   0.003545    0.01299  -0.7071       0.4838 
   1   rs34186915  206806424       40  -0.006151   0.005234    0.03507   -1.175       0.2472 
   1   rs74147407  206806499       40  -0.004667    0.00495    0.02286  -0.9429       0.3517 
   1    rs7553944  206807154       40   -0.00673   0.003691    0.08046   -1.823       0.0761 
   1    rs3813965  206807914       40  -0.006151   0.005234    0.03507   -1.175       0.2472 
   1    rs3813964  206808692       40   0.005228   0.004231    0.03862    1.236       0.2242 
   1   rs74919780  206808738       40  -0.004667    0.00495    0.02286  -0.9429       0.3517 
   1   rs12064385  206809768       40   0.001189   0.006339  0.0009245   0.1875       0.8523 
   1   rs11412564  206809998       40 -0.0006315   0.003028   0.001143  -0.2085       0.8359 
   1   rs17013271  206810946       40   -0.00673   0.003691    0.08046   -1.823       0.0761 
   1   rs80147352  206811131       40   0.004836   0.003824    0.04039    1.265       0.2137 
   1  rs114533019  206811471       40   0.004836   0.003824    0.04039    1.265       0.2137 
   1   rs10863755  206811584       40 -0.0006315   0.003028   0.001143  -0.2085       0.8359 
   1  rs146153775  206811740       40  0.0001185   0.005753  1.117e-05  0.02061       0.9837 
   1    rs7524754  206811991       40  -0.006784   0.003724    0.08031   -1.822      0.07639 
   1   rs10399719  206812393       40   -0.00673   0.003691    0.08046   -1.823       0.0761 
   1  rs146150145  206812872       40  -0.004667    0.00495    0.02286  -0.9429       0.3517 
   1   rs12073237  206813060       40 -0.0006315   0.003028   0.001143  -0.2085       0.8359 
   1   rs12073287  206813115       40 -0.0006315   0.003028   0.001143  -0.2085       0.8359 
   1  rs146352395  206813474       40   0.004836   0.003824    0.04039    1.265       0.2137 
   1    rs6540512  206813737       40 -0.0006315   0.003028   0.001143  -0.2085       0.8359 
   1    rs6674327  206813877       40  -0.001183   0.002932   0.004264  -0.4034       0.6889 
   1   rs11301093  206813892       40   0.001774   0.003462   0.006861   0.5124       0.6114 
   1   esv3588657  206814657       40   0.005228   0.004231    0.03862    1.236       0.2242 
   1  rs546900377  206814687       40   0.005228   0.004231    0.03862    1.236       0.2242 
   1   rs10633836  206814790       40  -0.007986   0.004059    0.09244   -1.967      0.05648 
   1    rs4845122  206816060       40  -0.001122   0.002904   0.003912  -0.3863       0.7014 
   1   rs74147410  206817025       40   0.001189   0.006339  0.0009245   0.1875       0.8523 
   1   rs12126682  206817271       40  -0.000177   0.003533  6.604e-05  -0.0501       0.9603 
   1  rs114523443  206817364       40   0.004836   0.003824    0.04039    1.265       0.2137 
   1  rs556718022  206817376       40 -0.0007525   0.002866   0.001811  -0.2626       0.7943 
   1   rs12027257  206818553       40  -0.000177   0.003533  6.604e-05  -0.0501       0.9603 
   1    rs6143589  206818752       40  0.0005558   0.003218  0.0007847   0.1728       0.8638 
   1   rs76920338  206819414       40   0.001189   0.006339  0.0009245   0.1875       0.8523 
   1  rs115701262  206819489       40  -0.007078   0.005637    0.03983   -1.256       0.2169 
   1    rs4845123  206820537       40  -0.006151   0.005234    0.03507   -1.175       0.2472 
   1   rs56079317  206821238       40   0.006966   0.005207    0.04497    1.338       0.1889 
   1   rs74147411  206822358       40  -0.004667    0.00495    0.02286  -0.9429       0.3517 
   1   rs11803762  206822817       40 -0.0008626    0.00634  0.0004869  -0.1361       0.8925 
   1  rs114302861  206822860       40   0.006966   0.005207    0.04497    1.338       0.1889 
   1   rs79791040  206822905       40   0.003988   0.003553    0.03208    1.122       0.2688 
   1   rs12080114  206823367       40  -0.007078   0.005637    0.03983   -1.256       0.2169 
   1  rs137881094  206823968       40  -0.006151   0.005234    0.03507   -1.175       0.2472 
   1   rs74560096  206824776       40   0.003988   0.003553    0.03208    1.122       0.2688 
   1   rs74147412  206824964       40   0.001189   0.006339  0.0009245   0.1875       0.8523 
   1   rs10863766  206825605       40 -0.0008973   0.002968     0.0024  -0.3024        0.764 
   1    rs7554274  206825643       40 -0.0008973   0.002968     0.0024  -0.3024        0.764 
   1   rs80271495  206825781       40    0.00512   0.003718    0.04752    1.377       0.1766 
   1   rs12076938  206827199       40   0.001189   0.006339  0.0009245   0.1875       0.8523 
   1      rs13208  206828162       40 -0.0008973   0.002968     0.0024  -0.3024        0.764 
   1   rs17013797  206828985       40   0.003988   0.003553    0.03208    1.122       0.2688 
   1   rs11119251  206829375       40 -0.0008383   0.002935   0.002143  -0.2856       0.7767 
   1   rs11119252  206829523       40 -0.0008383   0.002935   0.002143  -0.2856       0.7767 
   1  rs114179880  206829927       40   0.006318   0.005229      0.037    1.208       0.2344 
   1  rs139608522  206830159       40   0.006966   0.005207    0.04497    1.338       0.1889 
   1    rs6703628  206830228       40  -0.001856   0.003095   0.009373  -0.5996       0.5523 
   1   rs12130575  206831477       40 -0.0008383   0.002935   0.002143  -0.2856       0.7767 
   1   rs57165632  206831994       40   0.004982   0.003116    0.06303    1.599       0.1181 
   1   rs12135940  206832405       40  -0.001626   0.002765   0.009024  -0.5883       0.5598 
   1   rs74147415  206832659       40    0.00203   0.002686    0.01481   0.7557       0.4545 
   1   rs74147416  206832735       40   0.001724   0.005321   0.002755    0.324       0.7477 
   1    rs7512726  206832961       40   0.001435    0.00356   0.004258   0.4031       0.6891 
   1  rs369489380  206833159       40   0.004539    0.00386    0.03511    1.176        0.247 
   1   rs59006789  206833572       40  -0.007078   0.005637    0.03983   -1.256       0.2169 
   1   rs11119256  206833603       40   0.000239   0.002876  0.0001817  0.08309       0.9342 
   1   rs60750259  206833636       40  0.0001185   0.005753  1.117e-05  0.02061       0.9837 
   1   rs35508801  206833883       40 -0.0005148   0.002886   0.000837  -0.1784       0.8593 
   1    rs5013629  206834036       40  0.0001588    0.00381   4.57e-05  0.04168        0.967 
   1    rs4845124  206834811       40  -0.003562   0.003766      0.023  -0.9459       0.3502 
   1   rs55747439  206834833       40   0.001189   0.006339  0.0009245   0.1875       0.8523 
   1   rs17435120  206835177       40   0.001351   0.003526   0.003848   0.3831       0.7038 
   1   rs34642437  206835283       40   0.001351   0.003526   0.003848   0.3831       0.7038 
   1  rs148700136  206835286       40  0.0001185   0.005753  1.117e-05  0.02061       0.9837 
   1   rs12139068  206835488       40   0.001351   0.003526   0.003848   0.3831       0.7038 
   1   rs12140926  206835985       40  6.684e-05   0.002777  1.524e-05  0.02407       0.9809 
   1   rs12044844  206836523       40  6.684e-05   0.002777  1.524e-05  0.02407       0.9809 
   1   rs11119259  206837074       40  -0.001445   0.003803   0.003787  -0.3801        0.706 
   1   rs34745006  206837116       40   0.001351   0.003526   0.003848   0.3831       0.7038 
   1   rs11119260  206837753       40  -0.001445   0.003803   0.003787  -0.3801        0.706 
   1   rs74147140  206837766       40  0.0001185   0.005753  1.117e-05  0.02061       0.9837 
   1    rs6678300  206837915       40   0.001351   0.003526   0.003848   0.3831       0.7038 
   1   rs12127039  206838034       40   0.001351   0.003526   0.003848   0.3831       0.7038 
   1   rs11119262  206838183       40  -0.001445   0.003803   0.003787  -0.3801        0.706 
   1   rs12130108  206838418       40   0.001351   0.003526   0.003848   0.3831       0.7038 
   1   rs74147141  206838958       40   0.001189   0.006339  0.0009245   0.1875       0.8523 
   1   rs12080748  206839231       40   0.001189   0.006339  0.0009245   0.1875       0.8523 
   1   rs11119263  206839262       40  -0.001445   0.003803   0.003787  -0.3801        0.706 
   1    rs4844548  206839511       40   0.001351   0.003526   0.003848   0.3831       0.7038 
   1    rs4845126  206839769       40   0.001351   0.003526   0.003848   0.3831       0.7038 
   1   rs35965406  206839782       40   0.001351   0.003526   0.003848   0.3831       0.7038 
   1    rs6540526  206840028       40  -0.008694   0.004805    0.07934    -1.81      0.07827 
   1   rs17041922  206840403       40  -0.001445   0.003803   0.003787  -0.3801        0.706 
   1   rs11119264  206840568       40   0.001351   0.003526   0.003848   0.3831       0.7038 
   1   rs11119265  206840713       40  6.684e-05   0.002777  1.524e-05  0.02407       0.9809 
   1   rs11119267  206840889       40  6.684e-05   0.002777  1.524e-05  0.02407       0.9809 
   1   rs34954423  206841149       40   0.001351   0.003526   0.003848   0.3831       0.7038 
   1    rs6698783  206841639       40   0.001435    0.00356   0.004258   0.4031       0.6891 
   1   rs11119270  206841686       40  6.684e-05   0.002777  1.524e-05  0.02407       0.9809 
   1   rs17014035  206841857       40   0.002638   0.003994    0.01135   0.6604        0.513 
   1    rs4618969  206842600       40  6.684e-05   0.002777  1.524e-05  0.02407       0.9809 
   1   rs10863769  206842700       40  -0.001445   0.003803   0.003787  -0.3801        0.706 
   1   rs11119273  206842801       40   0.001351   0.003526   0.003848   0.3831       0.7038 
   1   rs56140113  206843108       40   0.005129   0.002891    0.07648    1.774      0.08408 
   1  rs141508023  206844273       40   0.005129   0.002891    0.07648    1.774      0.08408 
   1  rs527623609  206844632       40  -0.002505   0.004991   0.006583  -0.5018       0.6187 
   1    rs4845127  206844632       40  -0.009892   0.004264      0.124    -2.32      0.02583 
   1   rs56906512  206844829       40 -0.0002729   0.003666  0.0001458 -0.07444        0.941 
   1   rs12133580  206844864       40   0.002161   0.006332   0.003056   0.3413       0.7348 
   1   rs12038489  206844970       40   0.005007   0.003722    0.04545    1.345       0.1866 
   1  rs149297604  206845477       40   0.004836   0.003824    0.04039    1.265       0.2137 
   1   rs11119281  206846263       40   0.005007   0.003722    0.04545    1.345       0.1866 
   1   rs17014090  206846362       40   0.006318   0.005229      0.037    1.208       0.2344 
   1   rs71570023  206846511       40   -0.00271   0.002802    0.02402  -0.9671       0.3396 
   1  rs527751992  206846539       40  0.0008604   0.003846   0.001315   0.2237       0.8242 
   1  rs200305631  206846543       40  0.0008604   0.003846   0.001315   0.2237       0.8242 
   1   rs12140898  206846600       40  -0.005849   0.003403    0.07212   -1.719      0.09382 
   1   rs74147142  206846844       40  0.0008604   0.003846   0.001315   0.2237       0.8242 
   1    rs4074956  206847375       40  -0.005849   0.003403    0.07212   -1.719      0.09382 
   1   rs55830990  206847607       40  0.0008604   0.003846   0.001315   0.2237       0.8242 
   1   rs77288917  206847661       40  -0.007078   0.005637    0.03983   -1.256       0.2169 
   1  rs116217287  206847891       40  -0.007078   0.005637    0.03983   -1.256       0.2169 
   1    rs6660379  206848135       40  0.0008604   0.003846   0.001315   0.2237       0.8242 
   1    rs4074958  206848140       40 -7.606e-05   0.003011  1.679e-05 -0.02526         0.98 
   1    rs4074957  206848306       40   0.002638   0.003994    0.01135   0.6604        0.513 
   1   rs74147145  206848335       40  0.0001185   0.005753  1.117e-05  0.02061       0.9837 
   1    rs5780350  206848703       40   0.002161   0.006332   0.003056   0.3413       0.7348 
   1   rs11806125  206848820       40 -0.0008626    0.00634  0.0004869  -0.1361       0.8925 
   1   rs17014119  206848905       40  0.0008604   0.003846   0.001315   0.2237       0.8242 
   1   rs17014123  206849163       40  0.0009395   0.004149   0.001347   0.2264       0.8221 
   1   rs77133925  206849211       40  0.0009395   0.004149   0.001347   0.2264       0.8221 
   1   rs74147147  206849216       40  0.0008604   0.003846   0.001315   0.2237       0.8242 
   1   rs77599401  206849509       40  0.0008604   0.003846   0.001315   0.2237       0.8242 
   1  rs149058049  206849601       40   0.001752   0.003522   0.006473   0.4976       0.6217 
   1   rs79982385  206849634       40  0.0001185   0.005753  1.117e-05  0.02061       0.9837 
   1   rs12138473  206849655       40   0.002161   0.006332   0.003056   0.3413       0.7348 
   1   rs79588167  206849825       40  0.0009395   0.004149   0.001347   0.2264       0.8221 
   1   rs74147149  206850043       40  0.0001185   0.005753  1.117e-05  0.02061       0.9837 
   1    rs7522247  206850230       40  -0.005849   0.003403    0.07212   -1.719      0.09382 
   1  rs116183781  206850453       40   0.005007   0.003722    0.04545    1.345       0.1866 
   1   rs11119297  206851035       40   0.005007   0.003722    0.04545    1.345       0.1866 
   1   rs78231108  206851045       40  0.0009395   0.004149   0.001347   0.2264       0.8221 
   1  rs112672316  206851623       40  -0.001503    0.00348   0.004883  -0.4318       0.6683 
   1  rs200337275  206851624       40  -0.001503    0.00348   0.004883  -0.4318       0.6683 
   1   rs74147150  206852638       40  0.0001185   0.005753  1.117e-05  0.02061       0.9837 
   1    rs4844549  206852844       40   0.002161   0.006332   0.003056   0.3413       0.7348 
   1  rs144039707  206853030       40   0.002106   0.003809   0.007979   0.5528       0.5836 
   1  rs561941502  206853073       40    0.00552   0.002613     0.1051    2.112      0.04129 
   1   rs74147151  206853408       40  0.0001185   0.005753  1.117e-05  0.02061       0.9837 
   1    rs7531969  206853424       40   0.002106   0.003809   0.007979   0.5528       0.5836 
   1   rs58118599  206853914       40  0.0008604   0.003846   0.001315   0.2237       0.8242 
   1    rs4074637  206854134       40   0.002161   0.006332   0.003056   0.3413       0.7348 
   1   rs56367955  206854196       40  0.0001185   0.005753  1.117e-05  0.02061       0.9837 
   1    rs4074636  206854426       40  0.0009395   0.004149   0.001347   0.2264       0.8221 
   1    rs4240842  206854506       40 -0.0003569   0.003366  0.0002957   -0.106       0.9161 
   1   rs57509669  206854602       40  0.0008604   0.003846   0.001315   0.2237       0.8242 
   1    rs4240843  206854615       40  -0.002652   0.004239    0.01019  -0.6256       0.5353 
   1  rs538800890  206854684       40   0.005283   0.005689    0.02219   0.9287       0.3589 
   1    rs5780354  206854886       40   0.003126   0.006322   0.006392   0.4944       0.6238 
   1    rs4845128  206855065       40   0.002161   0.006332   0.003056   0.3413       0.7348 
   1   rs78376522  206855537       40   0.005821   0.006271    0.02217   0.9283       0.3591 
   1   rs17014160  206855800       40  0.0009395   0.004149   0.001347   0.2264       0.8221 
   1   rs41348452  206856203       40  0.0009395   0.004149   0.001347   0.2264       0.8221 
   1  rs544015524  206856430       40  -0.002036   0.004381   0.005651  -0.4647       0.6448 
   1   rs17014165  206856486       40  0.0009395   0.004149   0.001347   0.2264       0.8221 
   1   rs17014176  206856620       40   0.002106   0.003809   0.007979   0.5528       0.5836 
   1   rs75715180  206856767       40   0.003901   0.004103    0.02323   0.9506       0.3478 
   1   rs74147154  206856842       40  0.0001185   0.005753  1.117e-05  0.02061       0.9837 
   1   rs17838274  206856916       40  0.0009395   0.004149   0.001347   0.2264       0.8221 
   1    rs4844550  206857407       40   0.002161   0.006332   0.003056   0.3413       0.7348 
   1  rs568253571  206858206       40  -0.002106   0.006333   0.002901  -0.3325       0.7413 
   1  rs181345810  206858647       40   0.001985   0.003462   0.008579   0.5734       0.5697 
   1  rs200466417  206859584       40   0.003694   0.003763    0.02474   0.9819       0.3324 
   1   rs74147155  206860168       40   0.001189   0.006339  0.0009245   0.1875       0.8523 
   1   rs12092792  206860811       40  -0.001926    0.00414   0.005661  -0.4651       0.6445 
   1   rs10436961  206861935       40   0.002161   0.006332   0.003056   0.3413       0.7348 
   1    rs3935564  206862029       40   0.003901   0.004103    0.02323   0.9506       0.3478 
   1   rs57653583  206863253       40 -0.0003515   0.004261   0.000179 -0.08249       0.9347 
   1  rs116116859  206864286       40  -0.002106   0.006333   0.002901  -0.3325       0.7413 
   1   rs58398805  206864408       40   0.004784   0.003583    0.04482    1.335       0.1897 
   1    rs6683282  206864573       40  -0.005084   0.003572    0.05061   -1.423       0.1628 
   1   rs35906635  206865555       40   0.004784   0.003583    0.04482    1.335       0.1897 
   1   rs74380837  206866420       40   0.003694   0.003763    0.02474   0.9819       0.3324 
   1  rs144392369  206866746       40 -0.0003515   0.004261   0.000179 -0.08249       0.9347 
   1   rs61434251  206867202       40 -0.0002379   0.003883  9.878e-05 -0.06127       0.9515 
   1   rs74147157  206867826       40  0.0001185   0.005753  1.117e-05  0.02061       0.9837 
   1   rs74147158  206868004       40 -0.0002379   0.003883  9.878e-05 -0.06127       0.9515 
   1  rs114787488  206868320       40 -0.0003515   0.004261   0.000179 -0.08249       0.9347 
   1    rs4274064  206868354       40  -0.004403   0.004956    0.02035  -0.8885       0.3799 
   1   rs74147159  206868740       40  0.0001185   0.005753  1.117e-05  0.02061       0.9837 
   1   rs34268218  206869116       40 -0.0009571   0.002538   0.003729  -0.3772       0.7082 
   1   rs74147160  206870111       40  0.0001185   0.005753  1.117e-05  0.02061       0.9837 
   1   rs74147161  206870334       40  0.0001185   0.005753  1.117e-05  0.02061       0.9837 
   1    rs9659509  206870456       40 -0.0002379   0.003883  9.878e-05 -0.06127       0.9515 
   1    rs4845129  206871335       40   0.004621   0.005704    0.01698   0.8102       0.4229 
   1   rs10863784  206871784       40   0.004784   0.003583    0.04482    1.335       0.1897 
   1   rs56378020  206872402       40  0.0001185   0.005753  1.117e-05  0.02061       0.9837 
   1    rs4845130  206872487       40 -0.0003569   0.003366  0.0002957   -0.106       0.9161 
   1   rs59473067  206872516       40 -0.0003515   0.004261   0.000179 -0.08249       0.9347 
   1  rs142636837  206873303       40   0.003901   0.004103    0.02323   0.9506       0.3478 
   1  rs574216957  206873348       40  0.0007348   0.003217   0.001371   0.2284       0.8205 
   1   rs79869894  206873828       40 -0.0003515   0.004261   0.000179 -0.08249       0.9347 
   1   rs79247327  206873831       40 -0.0003515   0.004261   0.000179 -0.08249       0.9347 
   1   rs17350845  206874157       40   0.002161   0.006332   0.003056   0.3413       0.7348 
   1    rs6540548  206874251       40  -0.004937   0.005697    0.01938  -0.8666       0.3916 
   1  rs141220860  206874977       40  0.0001185   0.005753  1.117e-05  0.02061       0.9837 
   1    rs9661238  206875176       40   0.001498   0.003469   0.004881   0.4317       0.6684 
   1    rs4240844  206875514       40  -0.002652   0.004239    0.01019  -0.6256       0.5353 
   1   rs17014458  206875614       40   0.001189   0.006339  0.0009245   0.1875       0.8523 
   1    rs4240845  206875697       40 -0.0003569   0.003366  0.0002957   -0.106       0.9161 
   1   rs17014461  206875776       40 -0.0003515   0.004261   0.000179 -0.08249       0.9347 
   1    rs7512546  206875926       40  -0.001926    0.00414   0.005661  -0.4651       0.6445 
   1   rs59179713  206876779       40 -0.0003515   0.004261   0.000179 -0.08249       0.9347 
   1   rs10863787  206876797       40  -0.004333   0.004092    0.02866   -1.059       0.2963 
   1   rs10863788  206876806       40  -0.004333   0.004092    0.02866   -1.059       0.2963 
   1   rs12123706  206876875       40   0.002161   0.006332   0.003056   0.3413       0.7348 
   1    rs6691129  206877251       40   0.002161   0.006332   0.003056   0.3413       0.7348 
   1   rs57192369  206877286       40 -0.0003515   0.004261   0.000179 -0.08249       0.9347 
   1    rs6691223  206877306       40   0.002161   0.006332   0.003056   0.3413       0.7348 
   1   rs12060808  206877337       40  -0.005849   0.003403    0.07212   -1.719      0.09382 
   1    rs6691678  206877774       40   0.004621   0.005704    0.01698   0.8102       0.4229 
   1   rs74147681  206878236       40  0.0001185   0.005753  1.117e-05  0.02061       0.9837 
   1    rs6704372  206878429       40 -0.0003515   0.004261   0.000179 -0.08249       0.9347 
   1   rs74147682  206878611       40  0.0001185   0.005753  1.117e-05  0.02061       0.9837 
   1    rs4072677  206879122       40 -0.0009069   0.002834   0.002687    -0.32       0.7507 
   1   rs74147683  206880192       40  0.0001185   0.005753  1.117e-05  0.02061       0.9837 
   1  rs115831461  206880617       40   0.004921   0.005697    0.01926   0.8638       0.3931 
   1   rs12028997  206882358       40   0.003901   0.004103    0.02323   0.9506       0.3478 
   1   rs74147684  206882438       40  0.0001185   0.005753  1.117e-05  0.02061       0.9837 
   1   rs74147685  206882609       40 -0.0002379   0.003883  9.878e-05 -0.06127       0.9515 
   1   rs74147686  206882893       40  0.0001185   0.005753  1.117e-05  0.02061       0.9837 
   1   rs74147687  206883157       40   0.001189   0.006339  0.0009245   0.1875       0.8523 
   1   rs56752768  206883533       40 -0.0003515   0.004261   0.000179 -0.08249       0.9347 
   1   rs12030124  206883853       40   0.003901   0.004103    0.02323   0.9506       0.3478 
   1   rs56182515  206884088       40 -0.0002379   0.003883  9.878e-05 -0.06127       0.9515 
   1   rs12127807  206884120       40   0.002161   0.006332   0.003056   0.3413       0.7348 
   1    rs7521518  206884262       40  -0.003631   0.006315   0.008624  -0.5749       0.5687 
   1    rs6676599  206884655       40 -0.0009061   0.003224   0.002074   -0.281       0.7802 
   1    rs6681711  206884839       40   0.002765   0.004371    0.01042   0.6326       0.5308 
   1   rs12071363  206884871       40  -0.001926    0.00414   0.005661  -0.4651       0.6445 
   1   rs74941856  206885137       40   0.001189   0.006339  0.0009245   0.1875       0.8523 
   1   rs68002456  206885337       40  -0.005392   0.003892    0.04808   -1.385        0.174 
   1   rs12129007  206885578       40   0.002161   0.006332   0.003056   0.3413       0.7348 
   1   rs12127517  206885579       40   0.002161   0.006332   0.003056   0.3413       0.7348 
   1   rs11119355  206885839       40    0.00288   0.003537    0.01715   0.8143       0.4206 
   1   rs57979003  206885842       40   0.001189   0.006339  0.0009245   0.1875       0.8523 
   1  rs138701851  206885928       40  -0.001117   0.004148   0.001906  -0.2694       0.7891 
   1   rs35551466  206886165       40   0.002161   0.006332   0.003056   0.3413       0.7348 
   1    rs7530164  206887042       40  -0.004937   0.005697    0.01938  -0.8666       0.3916 
   1    rs7527443  206887176       40   0.002161   0.006332   0.003056   0.3413       0.7348 
   1  rs140136679  206887236       40  -0.001117   0.004148   0.001906  -0.2694       0.7891 
   1  rs116227243  206887834       40  -0.001117   0.004148   0.001906  -0.2694       0.7891 
   1   rs57933709  206888961       40 -0.0003515   0.004261   0.000179 -0.08249       0.9347 
   1  rs530953389  206888974       40  0.0002279   0.003989  8.589e-05  0.05713       0.9547 
   1    rs6680408  206889548       40  -0.001117   0.004148   0.001906  -0.2694       0.7891 
   1    rs4325131  206889742       40  -0.002652   0.004239    0.01019  -0.6256       0.5353 
   1    rs4548444  206890138       40   0.002161   0.006332   0.003056   0.3413       0.7348 
   1    rs6669284  206890435       40  -0.001136   0.006339  0.0008445  -0.1792       0.8587 
   1    rs4256810  206890449       40    0.00288   0.003537    0.01715   0.8143       0.4206 
   1  rs549668675  206891215       40  -0.004513   0.004198    0.02952   -1.075       0.2891 
   1   rs79204394  206891283       40 -0.0003515   0.004261   0.000179 -0.08249       0.9347 
   1  rs146665470  206891811       40 -0.0003515   0.004261   0.000179 -0.08249       0.9347 
   1  rs111453830  206891835       40 -0.0008726   0.003729   0.001439   -0.234       0.8162 
   1  rs532849584  206891877       40     0.0033   0.003063    0.02964    1.077       0.2881 
   1   rs77658983  206893375       40 -0.0003515   0.004261   0.000179 -0.08249       0.9347 
   1   rs55730781  206895361       40   0.003901   0.004103    0.02323   0.9506       0.3478 
   1   rs35055034  206895410       40  -0.007123   0.003894    0.08091   -1.829      0.07525 
   1   rs12728594  206895636       40  -0.002348   0.004377   0.007517  -0.5365       0.5948 
   1   rs74147691  206896268       40   0.001189   0.006339  0.0009245   0.1875       0.8523 
   1    rs4240846  206896342       40  -0.004403   0.004956    0.02035  -0.8885       0.3799 
   1    rs4240847  206896622       40  0.0001959    0.00334  9.048e-05  0.05864       0.9535 
   1    rs4240848  206896750       40  0.0001959    0.00334  9.048e-05  0.05864       0.9535 
   1    rs4845131  206896876       40 -0.0006154   0.002919   0.001168  -0.2108       0.8341 
   1    rs4607880  206897481       40  0.0001959    0.00334  9.048e-05  0.05864       0.9535 
   1    rs6540574  206897727       40  0.0008333   0.003015   0.002007   0.2764       0.7837 
   1    rs6540576  206897810       40  -0.005392   0.003892    0.04808   -1.385        0.174 
   1    rs4845132  206897837       40  -0.004403   0.004956    0.02035  -0.8885       0.3799 
   1  rs570984194  206897894       40   0.001328   0.004389   0.002405   0.3027       0.7638 
   1   rs11119383  206898799       40  -0.003631   0.006315   0.008624  -0.5749       0.5687 
   1   rs11119385  206899052       40    0.00288   0.003537    0.01715   0.8143       0.4206 
   1   rs74147693  206899357       40   0.001189   0.006339  0.0009245   0.1875       0.8523 
   1   rs78672818  206899410       40 -0.0003515   0.004261   0.000179 -0.08249       0.9347 
   1   rs57613862  206899855       40 -0.0008726   0.003729   0.001439   -0.234       0.8162 
   1    rs7547594  206900229       40  -0.003918   0.003449    0.03285   -1.136        0.263 
   1   rs12132083  206900379       40   0.002161   0.006332   0.003056   0.3413       0.7348 
   1   rs11119389  206900590       40    0.00288   0.003537    0.01715   0.8143       0.4206 
   1   rs78132462  206900798       40 -0.0003515   0.004261   0.000179 -0.08249       0.9347 
   1  rs182617104  206901155       40   0.001189   0.006339  0.0009245   0.1875       0.8523 
   1   rs34647668  206901367       40   0.003784   0.003157    0.03644    1.199        0.238 
   1   rs11119390  206901382       40  -0.001136   0.006339  0.0008445  -0.1792       0.8587 
   1   rs74733948  206901447       40  -0.001117   0.004148   0.001906  -0.2694       0.7891 
   1   rs73082921  206901638       40 -0.0008726   0.003729   0.001439   -0.234       0.8162 
   1    rs5780358  206903088       40   0.002161   0.006332   0.003056   0.3413       0.7348 
   1   rs10863805  206904464       40   0.003622   0.003519    0.02712    1.029       0.3099 
   1   rs71570031  206904644       40  -0.003694    0.00327    0.03249    -1.13       0.2657 
   1   rs34526867  206905040       40  -0.001117   0.004148   0.001906  -0.2694       0.7891 
   1    rs4073250  206905043       40  -0.005392   0.003892    0.04808   -1.385        0.174 
   1   rs75615416  206905097       40   0.005821   0.006271    0.02217   0.9283       0.3591 
   1   rs57614552  206906110       40 -0.0008726   0.003729   0.001439   -0.234       0.8162 
   1    rs3189439  206906745       40 -0.0003515   0.004261   0.000179 -0.08249       0.9347 
   1   rs73082923  206907676       40 -0.0006873   0.004314  0.0006675  -0.1593       0.8743 
   1    rs7515374  206908023       40 -0.0006418   0.002732   0.001451  -0.2349       0.8155 
   1  rs144010760  206908119       40 -0.0003515   0.004261   0.000179 -0.08249       0.9347 
   1   rs60534074  206909005       40   0.003901   0.004103    0.02323   0.9506       0.3478 
   1   rs11807715  206909466       40  0.0001761    0.00381  5.625e-05  0.04623       0.9634 
   1  rs116494122  206909746       40   0.003694   0.003763    0.02474   0.9819       0.3324 
   1    rs9793039  206910192       40   0.002161   0.006332   0.003056   0.3413       0.7348 
   1  rs149701454  206910610       40   0.003694   0.003763    0.02474   0.9819       0.3324 
   1   rs12137120  206910867       40   0.002161   0.006332   0.003056   0.3413       0.7348 
   1   rs12137965  206911180       40   0.002161   0.006332   0.003056   0.3413       0.7348 
   1   rs17015194  206911203       40   0.003694   0.003763    0.02474   0.9819       0.3324 
   1   rs77157682  206911253       40 -0.0003515   0.004261   0.000179 -0.08249       0.9347 
   1   rs73082925  206911296       40  0.0001761    0.00381  5.625e-05  0.04623       0.9634 
   1   rs11809303  206911519       40   0.003289   0.003447     0.0234   0.9542        0.346 
   1    rs4311892  206911566       40 -0.0003154   0.004394  0.0001356 -0.07179       0.9431 
   1  rs144807922  206912772       40  -0.001237   0.003023   0.004388  -0.4093       0.6846 
   1    rs3935632  206913780       40   0.001676   0.002864   0.008934   0.5853       0.5618 
   1   rs12142576  206913937       40  -0.004127   0.003751    0.03088     -1.1       0.2781 
   1   rs10863812  206914016       40  -0.004937   0.005697    0.01938  -0.8666       0.3916 
   1    rs4845133  206915334       40  -0.002399   0.003044    0.01609  -0.7882       0.4355 
   1    rs4844552  206915418       40  -0.004937   0.005697    0.01938  -0.8666       0.3916 
   1   rs10494878  206915809       40  -0.001403   0.003724    0.00372  -0.3767       0.7085 
   1    rs6540582  206916362       40  -0.007479   0.002795     0.1586   -2.676      0.01092 
   1  rs113075589  206917218       40   0.001189   0.006339  0.0009245   0.1875       0.8523 
   1    rs4483409  206918383       40  -0.009416   0.002883     0.2191   -3.266     0.002317 
   1    rs5780360  206918855       40  -0.006121   0.002801     0.1117   -2.186      0.03507 
   1  rs146200106  206918956       40  -0.005312    0.00267    0.09437    -1.99      0.05383 
   1   rs17015400  206919711       40   0.001189   0.006339  0.0009245   0.1875       0.8523 
   1   rs79477728  206920361       40 -0.0008166   0.005327  0.0006181  -0.1533        0.879 
   1    rs6540586  206920546       40  -0.007839   0.005174    0.05695   -1.515       0.1381 
   1  rs201956870  206920818       40   0.003279   0.003528    0.02223   0.9295       0.3585 
   1   rs67618268  206920820       40    0.00519   0.003116    0.06804    1.666        0.104 
   1  rs544074062  206920822       40  -0.007636   0.002571     0.1884    -2.97     0.005141 
   1   rs12569132  206921239       40   0.002785   0.004127    0.01184   0.6747        0.504 
   1  rs537653344  206921693       40   -0.00401   0.002458    0.06547   -1.632        0.111 
   1   rs74147699  206921738       40   0.001189   0.006339  0.0009245   0.1875       0.8523 
   1   rs76193262  206922959       40  -0.009272   0.003603     0.1484   -2.573      0.01409 
   1   rs11119447  206923478       40  -0.005947   0.002701     0.1131   -2.202      0.03384 
   1   rs56264205  206923854       40   0.001189   0.006339  0.0009245   0.1875       0.8523 
   1   rs55682550  206923875       40   0.001189   0.006339  0.0009245   0.1875       0.8523 
   1    rs6540587  206924226       40  -0.005947   0.002701     0.1131   -2.202      0.03384 
   1   rs72755097  206924244       40   0.003279   0.003528    0.02223   0.9295       0.3585 
   1   rs11119449  206924536       40  -0.006014   0.002706      0.115   -2.223      0.03227 
   1   rs12568651  206924720       40   0.002785   0.004127    0.01184   0.6747        0.504 
   1    rs7548251  206925027       40  -0.009416   0.002883     0.2191   -3.266     0.002317 
   1   rs79494909  206925573       40   0.001189   0.006339  0.0009245   0.1875       0.8523 
   1   rs11119451  206925681       40   0.003647   0.002952    0.03861    1.235       0.2243 
   1   rs79889536  206925767       40   0.001189   0.006339  0.0009245   0.1875       0.8523 
   1    rs7556267  206925844       40  -0.007839   0.005174    0.05695   -1.515       0.1381 
   1  rs146594566  206925902       40  0.0006757   0.006341  0.0002988   0.1066       0.9157 
   1  rs564383888  206925915       40   0.001189   0.006339  0.0009245   0.1875       0.8523 
   1   rs67575336  206925934       40  -0.009416   0.002883     0.2191   -3.266     0.002317 
   1  rs531460621  206925939       40 -0.0008626    0.00634  0.0004869  -0.1361       0.8925 
   1   rs75216185  206925971       40   0.001189   0.006339  0.0009245   0.1875       0.8523 
   1   rs57859555  206925977       40  -0.008841   0.002878     0.1989   -3.072     0.003924 
   1  rs146809685  206926004       40   0.003647   0.002952    0.03861    1.235       0.2243 
   1    rs6658896  206926846       40  -0.009344   0.002866     0.2186    -3.26     0.002352 
   1   rs61815630  206927240       40  0.0006757   0.006341  0.0002988   0.1066       0.9157 
   1   rs10633187  206927288       40  -0.009344   0.002866     0.2186    -3.26     0.002352 
   1    rs6692511  206927516       40  -0.009036   0.002866     0.2074   -3.153      0.00315 
   1  rs115531304  206927981       40   -0.01021    0.00551    0.08282   -1.852      0.07175 
   1   rs79707006  206928742       40  0.0004338   0.004393  0.0002565  0.09874       0.9219 
   1    rs7418268  206929182       40  -0.009344   0.002866     0.2186    -3.26     0.002352 
   1    rs6699203  206930055       40  -0.009036   0.002866     0.2074   -3.153      0.00315 
   1    rs4579758  206930711       40  0.0006757   0.006341  0.0002988   0.1066       0.9157 
   1   rs72756906  206931820       40  0.0006757   0.006341  0.0002988   0.1066       0.9157 
   1    rs4390174  206932451       40  0.0005596   0.002835   0.001024   0.1974       0.8446 
   1   rs13376708  206932503       40   0.005999    0.00217     0.1675    2.765     0.008741 
   1  rs545072196  206932749       40   0.002426    0.00359    0.01187   0.6757       0.5033 
   1   rs79853352  206933000       40   0.004041   0.003849    0.02819     1.05       0.3004 
   1    rs7512090  206933337       40   0.005164   0.003975    0.04252    1.299       0.2017 
   1    rs7519318  206933387       40  -0.002039   0.003462    0.00905  -0.5891       0.5593 
   1    rs7548373  206933490       40  -0.002039   0.003462    0.00905  -0.5891       0.5593 
   1  rs533163402  206933572       40  0.0009198   0.002687   0.003075   0.3424        0.734 
   1    rs4844553  206934363       40   0.003131   0.004981    0.01029   0.6284       0.5335 
   1  rs143114722  206935236       40  -0.007691    0.00518    0.05483   -1.485       0.1459 
   1  rs575918436  206935463       40 -0.0007832   0.003504   0.001313  -0.2235       0.8244 
   1  rs544545438  206935464       40 -0.0007832   0.003504   0.001313  -0.2235       0.8244 
   1   rs76325865  206936049       40  -0.007691    0.00518    0.05483   -1.485       0.1459 
   1  rs140929284  206936208       40   0.002638   0.004239    0.01009   0.6223       0.5374 
   1    rs5028658  206936249       40   0.002292   0.003912   0.008949   0.5858       0.5615 
   1    rs6673928  206937245       40  -0.001369   0.004761   0.002171  -0.2875       0.7753 
   1   rs61815632  206938439       40  -0.001369   0.004761   0.002171  -0.2875       0.7753 
   1    rs3024502  206940310       40  -0.000113   0.002854  4.123e-05 -0.03958       0.9686 
   1    rs3024500  206940831       40  -0.003907   0.002542    0.05855   -1.537       0.1325 
   1    rs6687786  206941220       40  -0.007691    0.00518    0.05483   -1.485       0.1459 
   1    rs6697497  206941463       40  -0.007691    0.00518    0.05483   -1.485       0.1459 
   1    rs3024498  206941529       40  -0.001369   0.004761   0.002171  -0.2875       0.7753 
   1    rs9282739  206941653       40  -0.007691    0.00518    0.05483   -1.485       0.1459 
   1    rs3024497  206941790       40   -0.01021    0.00551    0.08282   -1.852      0.07175 
   1    rs3024496  206941864       40  -0.003907   0.002542    0.05855   -1.537       0.1325 
   1    rs3024494  206943351       40 -3.232e-05   0.005007  1.096e-06 -0.006454       0.9949 
   1    rs1878672  206943713       40  -0.000113   0.002854  4.123e-05 -0.03958       0.9686 
   1    rs1554286  206944233       40   0.002249   0.002484    0.02112   0.9054        0.371 
   1    rs1518111  206944645       40   0.002249   0.002484    0.02112   0.9054        0.371 
   1    rs1518110  206944861       40   0.002249   0.002484    0.02112   0.9054        0.371 
   1    rs3024491  206945046       40  -0.000113   0.002854  4.123e-05 -0.03958       0.9686 
   1    rs3024490  206945311       40   0.002249   0.002484    0.02112   0.9054        0.371 
   1    rs2222202  206945381       40  -0.000113   0.002854  4.123e-05 -0.03958       0.9686 
   1    rs1800872  206946407       40   0.002249   0.002484    0.02112   0.9054        0.371 
   1    rs1800871  206946634       40   0.002249   0.002484    0.02112   0.9054        0.371 
   1    rs1800896  206946897       40 -0.0003687    0.00269   0.000494   -0.137       0.8917 
   1  rs553921764  206946931       40  -0.002953   0.002899    0.02659   -1.019       0.3148 
   1    rs1800893  206947167       40  -0.002231   0.002553     0.0197   -0.874       0.3876 
   1    rs6693899  206948553       40  -0.002309   0.002852    0.01696  -0.8098       0.4231 
   1    rs1800891  206948566       40   0.003131   0.004981    0.01029   0.6284       0.5335 
   1    rs6703630  206948639       40  -0.002176    0.00299    0.01374  -0.7277       0.4713 
   1    rs1800890  206949365       40  -0.003619   0.003315    0.03041   -1.092       0.2818 
   1  rs370364166  206949772       40  -0.002737   0.004494   0.009668  -0.6091       0.5461 
   1    rs3001101  206950002       40   0.001411   0.003803    0.00361   0.3711       0.7127 
   1    rs2945417  206950003       40   0.001411   0.003803    0.00361   0.3711       0.7127 
   1   rs11119514  206950608       40   -0.00326   0.002378    0.04714   -1.371       0.1784 
   1   rs11119515  206950621       40  -0.005145    0.00289    0.07698    -1.78      0.08304 
   1   rs17015763  206951219       40   0.009766   0.006141     0.0624     1.59       0.1201 
   1   rs12122923  206951397       40  0.0006674   0.004393  0.0006071   0.1519         0.88 
   1   rs17015767  206951398       40  -0.001369   0.004761   0.002171  -0.2875       0.7753 
   1   rs10494879  206952204       40   -0.00581   0.002859    0.09801   -2.032      0.04918 
   1    rs6676671  206952748       40  -0.003619   0.003315    0.03041   -1.092       0.2818 
   1   rs79739746  206952972       40   0.004041   0.003849    0.02819     1.05       0.3004 
   1  rs542458870  206953201       40  0.0006674   0.004393  0.0006071   0.1519         0.88 
   1  rs376934654  206953202       40   0.002269   0.003713    0.00973   0.6111       0.5448 
   1  rs144678023  206953392       40  -0.001369   0.004761   0.002171  -0.2875       0.7753 
   1  rs143623180  206954526       40  -0.001369   0.004761   0.002171  -0.2875       0.7753 
   1   rs12123181  206954566       40  -0.002706   0.003785    0.01328   -0.715        0.479 
   1   rs74148793  206954851       40   0.001177    0.00321   0.003522   0.3665        0.716 
   1    rs3122605  206955041       40  -0.005378   0.005686      0.023  -0.9458       0.3502 
   1  rs528902555  206955235       40   0.001962   0.004997   0.004039   0.3926       0.6968 
   1  rs548955944  206955237       40   0.001962   0.004997   0.004039   0.3926       0.6968 
   1   rs66925029  206955365       40  -0.004241   0.006305    0.01177  -0.6727       0.5052 
   1  rs398103622  206955408       40  -0.008822   0.005572    0.06188   -1.583       0.1217 
   1    rs6669291  206955410       40 -0.0008892   0.002433   0.003503  -0.3655       0.7168 
   1   rs79420253  206955650       40   0.002368   0.003998   0.009144   0.5922       0.5572 
   1    rs6686931  206955651       40   0.001127   0.002476   0.005424   0.4552       0.6515 
   1    rs6687015  206955701       40  -0.002128   0.002991    0.01315  -0.7115       0.4811 
   1   rs67901354  206955760       40  -0.002099   0.002998    0.01273  -0.6999       0.4883 
   1   rs61815643  206956116       40  -0.001641   0.005322   0.002497  -0.3084       0.7594 
   1    rs6667202  206957092       40  -0.001119   0.002712   0.004459  -0.4126       0.6822 
   1    rs4072226  206957449       40  9.663e-05   0.003011  2.711e-05   0.0321       0.9746 
   1    rs4072227  206957558       40 -0.0003717   0.004016  0.0002254 -0.09255       0.9267 
   1   rs17015865  206958587       40   0.002609    0.00334     0.0158   0.7812       0.4396 
   1   rs17351243  206959527       40   0.002288   0.005741   0.004161   0.3985       0.6925 
   1     rs880790  206960216       40  0.0009173   0.002499   0.003533    0.367       0.7156 
   1  rs144428306  206960236       40   0.005821   0.006271    0.02217   0.9283       0.3591 
   1   rs75143582  206960616       40   0.005821   0.006271    0.02217   0.9283       0.3591 
   1   rs56317798  206961005       40  -0.001929   0.004998   0.003905   -0.386       0.7017 
   1   rs12075255  206961628       40  0.0009173   0.002499   0.003533    0.367       0.7156 
   1    rs2015273  206962133       40  -0.002454   0.003644     0.0118  -0.6735       0.5047 
   1   rs11805284  206962380       40   0.002368   0.003998   0.009144   0.5922       0.5572 
   1     rs885334  206962416       40   0.002253   0.002729    0.01763   0.8257       0.4141 
   1   rs12565617  206962637       40   0.000901   0.003663    0.00159    0.246        0.807 
   1   rs59262980  206964170       40 -4.685e-05   0.004757  2.553e-06 -0.00985       0.9922 
   1   rs11297961  206964646       40  -0.004449   0.003741    0.03589   -1.189       0.2417 
   1    rs6702254  206964952       40   0.001733    0.00258    0.01174   0.6718       0.5058 
   1   rs11119564  206966159       40   0.001637   0.002651   0.009937   0.6176       0.5405 
   1    rs6689179  206966742       40   0.002253   0.002729    0.01763   0.8257       0.4141 
   1    rs6683473  206967152       40   0.001116   0.004013   0.002032   0.2781       0.7824 
   1   rs12034493  206967380       40  -0.001148   0.002659   0.004877  -0.4316       0.6685 
   1   rs74148796  206967644       40  -0.004035   0.004964    0.01709  -0.8128       0.4214 
   1   rs79008412  206967692       40   0.002368   0.003998   0.009144   0.5922       0.5572 
   1   rs28691614  206968403       40   0.001006   0.003608    0.00204   0.2787        0.782 
   1   rs61048992  206968435       40  -0.004035   0.004964    0.01709  -0.8128       0.4214 
   1   rs11581469  206968558       40   0.001669   0.002553    0.01112   0.6537       0.5173 
   1   rs11583394  206968893       40  -0.001148   0.002659   0.004877  -0.4316       0.6685 
   1   rs11119572  206969272       40  0.0006545   0.002803   0.001432   0.2335       0.8166 
   1   rs11119573  206969339       40  -0.001148   0.002659   0.004877  -0.4316       0.6685 
   1    rs4845134  206969568       40   0.001669   0.002553    0.01112   0.6537       0.5173 
   1    rs4845135  206969569       40   0.001669   0.002553    0.01112   0.6537       0.5173 
   1    rs4845136  206969777       40   0.001949   0.002621    0.01435   0.7437       0.4616 
   1    rs4845138  206970013       40   0.001669   0.002553    0.01112   0.6537       0.5173 
   1    rs4845139  206970202       40   0.001949   0.002621    0.01435   0.7437       0.4616 
   1   rs72756948  206970443       40   0.001116   0.004013   0.002032   0.2781       0.7824 
   1    rs4845140  206970470       40   0.008955   0.006173    0.05247    1.451       0.1551 
   1  rs115436927  206971501       40  -0.007376   0.006228     0.0356   -1.184       0.2437 
   1   rs11805136  206971696       40   0.002723   0.003639    0.01452   0.7482        0.459 
   1    rs4845141  206972072       40   0.001949   0.002621    0.01435   0.7437       0.4616 
   1   rs11119582  206973036       40  0.0005093   0.002618  0.0009946   0.1945       0.8468 
   1   rs11119584  206973239       40 -4.769e-05   0.002595  8.887e-06 -0.01838       0.9854 
   1   rs11119585  206973277       40 -0.0005941   0.002502   0.001482  -0.2375       0.8136 
   1  rs115001401  206973739       40   0.002368   0.003998   0.009144   0.5922       0.5572 
   1  rs114300771  206973742       40   0.002368   0.003998   0.009144   0.5922       0.5572 
   1  rs116260461  206974340       40   0.002368   0.003998   0.009144   0.5922       0.5572 
   1   rs75966928  206974413       40   0.002368   0.003998   0.009144   0.5922       0.5572 
   1   rs77633057  206974448       40   0.002368   0.003998   0.009144   0.5922       0.5572 
   1  rs144559291  206974493       40   0.002368   0.003998   0.009144   0.5922       0.5572 
   1  rs368960781  206974514       40  -0.003902    0.00318    0.03812   -1.227       0.2273 
   1   rs12042283  206974779       40   0.001052    0.00266     0.0041   0.3955       0.6947 
   1   rs10746433  206974967       40    0.00281   0.002768     0.0264    1.015       0.3165 
   1   rs12040948  206975221       40  -0.003327   0.003626    0.02168  -0.9177       0.3646 
   1   rs17016144  206975415       40    0.00235   0.003303    0.01315   0.7116        0.481 
   1  rs114299196  206975513       40   0.002368   0.003998   0.009144   0.5922       0.5572 
   1   rs11119590  206975650       40 -0.0009443   0.005751   0.000709  -0.1642       0.8704 
   1   rs74148799  206976612       40   0.002284   0.004742   0.006069   0.4817       0.6328 
   1   rs74148801  206977239       40   0.001903   0.005319   0.003355   0.3577       0.7226 
   1   rs11119597  206977937       40   -0.00309   0.004121    0.01458  -0.7498        0.458 
   1   rs11119598  206977957       40  0.0003418   0.004756  0.0001359  0.07186       0.9431 
   1  rs115841615  206977970       40  -0.007818   0.006214    0.03999   -1.258        0.216 
   1   rs74879607  206978101       40  -0.007818   0.006214    0.03999   -1.258        0.216 
   1    rs4347211  206978340       40  -0.002213   0.003208    0.01237  -0.6899       0.4944 
   1  rs114452255  206978386       40   0.002368   0.003998   0.009144   0.5922       0.5572 
   1   rs11119599  206978406       40   -0.00309   0.004121    0.01458  -0.7498        0.458 
   1   rs12082589  206978742       40  -0.002459   0.004376   0.008242   -0.562       0.5774 
   1   rs11119602  206979115       40  -0.006107   0.004652    0.04339   -1.313       0.1971 
   1   rs11119603  206979430       40  -0.003627   0.003272    0.03132   -1.108       0.2747 
   1   rs57120602  206979689       40   0.003464   0.003371    0.02705    1.028       0.3106 
   1   rs12088521  206980118       40  -0.003627   0.003272    0.03132   -1.108       0.2747 
   1   rs12085203  206980123       40  -0.003627   0.003272    0.03132   -1.108       0.2747 
   1   rs57461190  206980130       40  -0.003627   0.003272    0.03132   -1.108       0.2747 
   1   rs58112914  206980337       40  -0.003627   0.003272    0.03132   -1.108       0.2747 
   1  rs115648337  206980394       40   0.002368   0.003998   0.009144   0.5922       0.5572 
   1   rs58609590  206980412       40  -0.003627   0.003272    0.03132   -1.108       0.2747 
   1   rs11119606  206980848       40  -0.003627   0.003272    0.03132   -1.108       0.2747 
   1    rs3950619  206980977       40   0.001952   0.003227   0.009536   0.6049       0.5489 
   1   rs67391201  206981061       40  -0.003627   0.003272    0.03132   -1.108       0.2747 
   1   rs59700084  206981264       40  -0.003627   0.003272    0.03132   -1.108       0.2747 
   1   rs12407461  206981584       40 -0.0002266   0.002938  0.0001565 -0.07713       0.9389 
   1   rs10863859  206981683       40   0.001952   0.003227   0.009536   0.6049       0.5489 
   1   rs12407485  206981719       40  -0.001028   0.003042   0.002998   -0.338       0.7372 
   1   rs74148802  206981923       40   0.002284   0.004742   0.006069   0.4817       0.6328 
   1   rs74151403  206982041       40   0.002304   0.004541   0.006731   0.5074       0.6148 
   1   rs17016339  206982066       40  -0.001028   0.003042   0.002998   -0.338       0.7372 
   1   rs59283464  206982261       40  -0.001805   0.002493     0.0136   -0.724       0.4735 
   1   rs12042745  206982746       40 -2.196e-05    0.00291  1.499e-06 -0.007547        0.994 
   1   rs12409577  206982930       40  0.0009891   0.002758   0.003374   0.3587       0.7218 
   1   rs10863860  206983365       40  0.0009891   0.002758   0.003374   0.3587       0.7218 
   1   rs10863861  206983393       40 -0.0001052   0.002887  3.498e-05 -0.03646       0.9711 
   1  rs147207226  206983501       40   0.006785   0.006246    0.03012    1.086       0.2842 
   1    rs1878673  206983993       40 -0.0001052   0.002887  3.498e-05 -0.03646       0.9711 
   1  rs142409439  206984335       40   0.006785   0.006246    0.03012    1.086       0.2842 
   1   rs10863863  206984590       40  0.0009891   0.002758   0.003374   0.3587       0.7218 
   1   rs11119619  206984811       40   0.001131   0.002686   0.004647   0.4212        0.676 
   1   rs11119621  206985563       40  0.0009891   0.002758   0.003374   0.3587       0.7218 
   1   rs74151404  206985755       40   0.001756   0.003312   0.007339     0.53       0.5992 
   1   rs11119622  206986292       40 -0.0001052   0.002887  3.498e-05 -0.03646       0.9711 
   1   rs11119623  206986306       40 -0.0001052   0.002887  3.498e-05 -0.03646       0.9711 
   1    rs7540516  206986545       40 -0.0001052   0.002887  3.498e-05 -0.03646       0.9711 
   1    rs7536410  206986878       40 -0.0001052   0.002887  3.498e-05 -0.03646       0.9711 
   1    rs7521798  206986926       40   -0.00173   0.002896   0.009299  -0.5972       0.5539 
   1  rs140168452  206987359       40   0.002886   0.003457    0.01802    0.835        0.409 
   1    rs7529836  206987747       40 -0.0003374   0.002937   0.000347  -0.1149       0.9092 
   1  rs114619314  206987908       40   0.002368   0.003998   0.009144   0.5922       0.5572 
   1   rs76941555  206988070       40  0.0002002   0.003474  8.744e-05  0.05765       0.9543 
   1   rs12044804  206988533       40   -0.00173   0.002896   0.009299  -0.5972       0.5539 
   1   rs12046559  206989067       40  1.675e-05    0.00393  4.781e-07 0.004262       0.9966 
   1   rs17016480  206989111       40  0.0003153   0.002571  0.0003958   0.1227        0.903 
   1   rs73084739  206989467       40  -0.001514   0.003121   0.006158  -0.4852       0.6303 
   1   rs12409415  206989608       40 -0.0001887   0.002838  0.0001164 -0.06651       0.9473 
   1   rs75944240  206990419       40  -0.001061   0.003473   0.002448  -0.3054       0.7617 
   1    rs2176511  206990784       40  0.0003658   0.002588  0.0005253   0.1413       0.8884 
   1   rs75818243  206990867       40   0.002368   0.003998   0.009144   0.5922       0.5572 
   1    rs4440852  206991253       40  -0.001051   0.002583   0.004336  -0.4068       0.6864 
   1    rs2883034  206991401       40  0.0002485   0.002503  0.0002593  0.09928       0.9214 
   1  rs116292997  206991529       40   0.001288   0.005749   0.001319    0.224        0.824 
   1   rs11373916  206992162       40 -0.0005933   0.002638   0.001329  -0.2249       0.8233 
   1   rs74376794  206992239       40 -0.0008855   0.003471    0.00171  -0.2551          0.8 
   1  rs143521280  206992630       40  -0.001145   0.006339  0.0008572  -0.1806       0.8577 
   1   rs11119629  206992801       40  0.0009023   0.002832   0.002664   0.3186       0.7518 
   1  rs537824286  206992925       40  -0.003162   0.002676    0.03544   -1.182       0.2447 
   1   rs11799303  206993024       40  -0.001145   0.006339  0.0008572  -0.1806       0.8577 
   1   rs74151407  206994386       40  -0.001145   0.006339  0.0008572  -0.1806       0.8577 
   1    rs2138992  206994404       40  0.0002552   0.002565  0.0002605  0.09951       0.9213 
   1   rs56261669  206994490       40  -0.001145   0.006339  0.0008572  -0.1806       0.8577 
   1   rs11811158  206995364       40  6.878e-06   0.003477   1.03e-07 0.001978       0.9984 
   1    rs6685379  206995478       40  -6.92e-05   0.002589   1.88e-05 -0.02673       0.9788 
   1   rs12096695  206996355       40  0.0009023   0.002832   0.002664   0.3186       0.7518 
   1   rs74802531  206996515       40  -0.001145   0.006339  0.0008572  -0.1806       0.8577 
   1  rs115763573  206996552       40  -0.001145   0.006339  0.0008572  -0.1806       0.8577 
   1   rs76577247  206996598       40  6.878e-06   0.003477   1.03e-07 0.001978       0.9984 
   1    rs6673827  206997328       40  6.878e-06   0.003477   1.03e-07 0.001978       0.9984 
   1   rs17016609  206997379       40  6.878e-06   0.003477   1.03e-07 0.001978       0.9984 
   1   rs74151408  206997684       40  -0.001145   0.006339  0.0008572  -0.1806       0.8577 
   1    rs6684086  206997795       40  6.878e-06   0.003477   1.03e-07 0.001978       0.9984 
   1    rs2056226  206997892       40  0.0003078   0.002838  0.0003095   0.1085       0.9142 
   1   rs79489787  206998019       40  6.878e-06   0.003477   1.03e-07 0.001978       0.9984 
   1    rs2056225  206998706       40  0.0009023   0.002832   0.002664   0.3186       0.7518 
   1   rs74151409  206999490       40  -0.001145   0.006339  0.0008572  -0.1806       0.8577 
   1     rs908703  206999963       40 -0.0005933   0.002638   0.001329  -0.2249       0.8233 
   1     rs908704  207000060       40  0.0007841   0.002624   0.002344   0.2988       0.7667 
   1   rs75343928  207000123       40   0.001852   0.005745   0.002728   0.3224       0.7489 
   1  rs550765634  207000927       40  -0.001145   0.006339  0.0008572  -0.1806       0.8577 
   1    rs4240849  207000952       40  0.0009092   0.002832   0.002704    0.321         0.75 
   1    rs2883035  207001000       40 -0.0003289   0.002571  0.0004306  -0.1279       0.8989 
   1    rs2352794  207001040       40  0.0003406   0.002565  0.0004639   0.1328       0.8951 
   1  rs113504700  207001053       40   0.001506   0.002828   0.007411   0.5327       0.5974 
   1    rs6540645  207001190       40  0.0009092   0.002832   0.002704    0.321         0.75 
   1    rs1028181  207001709       40  0.0009092   0.002832   0.002704    0.321         0.75 
   1    rs1028182  207001879       40 -0.0003289   0.002571  0.0004306  -0.1279       0.8989 
   1   rs76136426  207002279       40 -0.0004236   0.003488   0.000388  -0.1215        0.904 
   1  rs539922684  207002356       40  -0.006052    0.00322    0.08504   -1.879      0.06788 
   1   rs57896288  207002478       40 -0.0004236   0.003488   0.000388  -0.1215        0.904 
   1   rs61516675  207002530       40 -0.0004236   0.003488   0.000388  -0.1215        0.904 
   1   rs57638384  207002579       40 -0.0004236   0.003488   0.000388  -0.1215        0.904 
   1   rs59919884  207002944       40 -0.0004236   0.003488   0.000388  -0.1215        0.904 
   1  rs182583881  207003205       40  -0.001145   0.006339  0.0008572  -0.1806       0.8577 
   1  rs144738232  207003207       40  -0.001145   0.006339  0.0008572  -0.1806       0.8577 
   1    rs4845143  207003319       40  0.0005171    0.00257   0.001064   0.2012       0.8416 
   1   rs12022129  207003374       40 -0.0003289   0.002571  0.0004306  -0.1279       0.8989 
   1    rs6660520  207003553       40  0.0005171    0.00257   0.001064   0.2012       0.8416 
   1    rs6663563  207003577       40   0.001506   0.002828   0.007411   0.5327       0.5974 
   1    rs6660537  207003583       40   0.001506   0.002828   0.007411   0.5327       0.5974 
   1   rs74148867  207003732       40 -0.0004236   0.003488   0.000388  -0.1215        0.904 
   1  rs115866860  207003912       40 -0.0004236   0.003488   0.000388  -0.1215        0.904 
   1  rs113193509  207003919       40   0.001506   0.002828   0.007411   0.5327       0.5974 
   1    rs7513988  207003956       40 -0.0003289   0.002571  0.0004306  -0.1279       0.8989 
   1    rs7518426  207004069       40   0.001506   0.002828   0.007411   0.5327       0.5974 
   1   rs11119670  207005321       40  0.0001593   0.002521  0.0001051  0.06318         0.95 
   1   rs79414031  207005479       40   0.002368   0.003998   0.009144   0.5922       0.5572 
   1    rs2243155  207005977       40  -0.006526   0.005655    0.03386   -1.154       0.2557 
   1    rs2243156  207006214       40   0.001506   0.002828   0.007411   0.5327       0.5974 
   1   rs80104423  207006243       40 -0.0001286   0.003612  3.339e-05 -0.03562       0.9718 
   1    rs2243158  207007641       40   0.001506   0.002828   0.007411   0.5327       0.5974 
   1    rs2243160  207007888       40  -0.001145   0.006339  0.0008572  -0.1806       0.8577 
   1    rs2243161  207008097       40 -0.0004236   0.003488   0.000388  -0.1215        0.904 
   1    rs2243164  207008566       40   0.002309   0.003886   0.009205   0.5942       0.5559 
   1    rs2243165  207008642       40   -0.00447     0.0063    0.01307  -0.7095       0.4823 
   1    rs2243168  207009388       40  0.0009674   0.002517   0.003874   0.3844       0.7028 
   1    rs2243169  207009534       40 -0.0004236   0.003488   0.000388  -0.1215        0.904 
   1    rs2243170  207009910       40  0.0009674   0.002517   0.003874   0.3844       0.7028 
   1    rs2073186  207010626       40  0.0001593   0.002521  0.0001051  0.06318         0.95 
   1    rs2243171  207010834       40  0.0009674   0.002517   0.003874   0.3844       0.7028 
   1    rs2243172  207010984       40  0.0009674   0.002517   0.003874   0.3844       0.7028 
   1    rs2243174  207011485       40  0.0001593   0.002521  0.0001051  0.06318         0.95 
   1   rs34967806  207011986       40  -0.001145   0.006339  0.0008572  -0.1806       0.8577 
   1  rs552727474  207012081       40 -0.0003972    0.00301  0.0004581   -0.132       0.8957 
   1    rs2243176  207012444       40  -0.005032   0.005265    0.02347  -0.9556       0.3453 
   1   rs11802960  207013177       40  -0.001145   0.006339  0.0008572  -0.1806       0.8577 
   1    rs2243181  207013432       40 -0.0002774   0.003477  0.0001675 -0.07979       0.9368 
   1    rs2243182  207013487       40   0.001097     0.0039   0.002077   0.2812       0.7801 
   1    rs2243183  207013510       40  -0.001145   0.006339  0.0008572  -0.1806       0.8577 
   1    rs2243188  207014472       40  0.0001477   0.002521  9.024e-05  0.05856       0.9536 
   1     rs960326  207014776       40  0.0009791   0.002516   0.003968   0.3891       0.6994 
   1    rs2243191  207015957       40  0.0008296   0.002835   0.002248   0.2926       0.7714 
   1    rs2243193  207016225       40  0.0009082   0.002585   0.003238   0.3513       0.7273 
   1    rs4845144  207016648       40  0.0001477   0.002521  9.024e-05  0.05856       0.9536 
   1   rs60770365  207016815       40  -0.001145   0.006339  0.0008572  -0.1806       0.8577 
   1   rs71759559  207017805       40   0.001431   0.002835   0.006665   0.5049       0.6165 
   1    rs7532642  207018394       40  0.0002267   0.002836  0.0001681  0.07992       0.9367 
   1    rs7530109  207018697       40  -0.001145   0.006339  0.0008572  -0.1806       0.8577 
   1    rs7528265  207019163       40 -0.0005403   0.003241  0.0007309  -0.1667       0.8685 
   1   rs76994969  207019505       40   0.006172   0.006262    0.02493   0.9856       0.3306 
   1    rs6671809  207021798       40  0.0001477   0.002521  9.024e-05  0.05856       0.9536 
   1    rs4313398  207022139       40  0.0002267   0.002836  0.0001681  0.07992       0.9367 
   1    rs6540674  207023321       40  0.0001477   0.002521  9.024e-05  0.05856       0.9536 
   1    rs2352797  207024440       40  0.0001477   0.002521  9.024e-05  0.05856       0.9536 
   1    rs2883036  207024762       40   0.006073   0.003475    0.07441    1.748      0.08858 
   1   rs35994714  207024813       40 -0.0005403   0.003241  0.0007309  -0.1667       0.8685 
   1  rs115360574  207025333       40   0.002368   0.003998   0.009144   0.5922       0.5572 
   1   rs79495934  207025747       40 -0.0004236   0.003488   0.000388  -0.1215        0.904 
   1   rs57134843  207026239       40 -0.0004236   0.003488   0.000388  -0.1215        0.904 
   1  rs140387768  207026596       40  0.0001477   0.002521  9.024e-05  0.05856       0.9536 
   1    rs2138990  207026603       40  0.0001477   0.002521  9.024e-05  0.05856       0.9536 
   1   rs11119715  207026751       40  0.0001477   0.002521  9.024e-05  0.05856       0.9536 
   1   rs74148870  207028023       40  -0.001145   0.006339  0.0008572  -0.1806       0.8577 
   1   rs76133298  207028025       40   0.006753   0.006247    0.02984    1.081       0.2865 
   1   rs74148871  207028026       40  -0.001145   0.006339  0.0008572  -0.1806       0.8577 
   1   rs17017073  207028290       40 -0.0002774   0.003477  0.0001675 -0.07979       0.9368 
   1   rs34653076  207028395       40  0.0005102   0.002867  0.0008325   0.1779       0.8597 
   1  rs142874084  207028581       40  -0.004063   0.003414    0.03593    -1.19       0.2414 
   1    rs4845145  207028771       40  -0.001833   0.004141   0.005127  -0.4425       0.6606 
   1   rs12034873  207028934       40  0.0008024   0.002485   0.002735   0.3228       0.7486 
   1   rs12757055  207028989       40  -0.001011   0.003212   0.002601  -0.3148       0.7547 
   1   rs55927712  207030735       40  -0.001145   0.006339  0.0008572  -0.1806       0.8577 
   1   rs41434745  207031792       40  0.0008024   0.002485   0.002735   0.3228       0.7486 
   1   rs11119726  207032089       40   0.000666   0.002565   0.001771   0.2597       0.7965 
   1  rs115331595  207032682       40  -0.003291    0.00632   0.007085  -0.5207       0.6056 
   1  rs114275712  207032735       40   0.001288   0.005749   0.001319    0.224        0.824 
   1     rs574773  207032751       40   0.001431   0.002835   0.006665   0.5049       0.6165 
   1    rs3860299  207032769       40   0.006073   0.003475    0.07441    1.748      0.08858 
   1   rs11807894  207033644       40 -0.0002774   0.003477  0.0001675 -0.07979       0.9368 
   1   rs11808756  207034352       40 -0.0002774   0.003477  0.0001675 -0.07979       0.9368 
   1   rs61814970  207035510       40  0.0008024   0.002485   0.002735   0.3228       0.7486 
   1    rs1770372  207035647       40   0.001431   0.002835   0.006665   0.5049       0.6165 
   1   rs71635110  207036196       40 -0.0002774   0.003477  0.0001675 -0.07979       0.9368 
   1    rs2056227  207036413       40  0.0008024   0.002485   0.002735   0.3228       0.7486 
   1   rs74148874  207036414       40  0.0002134   0.003533  9.599e-05   0.0604       0.9522 
   1    rs3024513  207037146       40 -0.0002774   0.003477  0.0001675 -0.07979       0.9368 
   1    rs3024514  207037701       40 -0.0002774   0.003477  0.0001675 -0.07979       0.9368 
   1   rs74148875  207038118       40  -0.001145   0.006339  0.0008572  -0.1806       0.8577 
   1    rs2981572  207038145       40  0.0008024   0.002485   0.002735   0.3228       0.7486 
   1    rs1400986  207038686       40  -0.001559   0.002577   0.009537  -0.6049       0.5488 
   1   rs56292446  207040241       40  -0.001145   0.006339  0.0008572  -0.1806       0.8577 
   1    rs3024517  207040253       40  -0.001833   0.004141   0.005127  -0.4425       0.6606 
   1   rs35155146  207040376       40   0.002669   0.003965    0.01178    0.673        0.505 
   1    rs2981573  207040577       40 -0.0003386   0.002836  0.0003751  -0.1194       0.9056 
   1    rs2232360  207040659       40 -0.0003386   0.002836  0.0003751  -0.1194       0.9056 
   1    rs3024519  207040938       40  -0.001145   0.006339  0.0008572  -0.1806       0.8577 
   1    rs1109461  207041803       40  -0.001169   0.003319   0.003255  -0.3523       0.7266 
   1    rs3024521  207042277       40  -0.005532   0.005252    0.02837   -1.053       0.2988 
   1    rs3024523  207042684       40   0.002124   0.004543   0.005721   0.4676       0.6427 
   1    rs1518108  207043174       40  0.0009936   0.002882   0.003117   0.3447       0.7322 
   1     rs546839  207044011       40   0.006281    0.00523    0.03657    1.201       0.2372 
   1   rs17017224  207044362       40   0.002047   0.004745   0.004872   0.4313       0.6687 
   1   rs59698074  207044812       40   0.002047   0.004745   0.004872   0.4313       0.6687 
   1     rs555686  207046112       40    0.00652   0.004015    0.06491    1.624       0.1126 
   1   rs73086978  207046451       40   0.002047   0.004745   0.004872   0.4313       0.6687 
   1   rs10863896  207047334       40  0.0009936   0.002882   0.003117   0.3447       0.7322 
   1   rs78100870  207048456       40  -0.009828   0.006138     0.0632   -1.601       0.1176 
   1   rs10779560  207049831       40  0.0009936   0.002882   0.003117   0.3447       0.7322 
   1    rs1518109  207050205       40   0.007993   0.005168    0.05922    1.547       0.1302 
   1  rs568346248  207050867       40  0.0003069   0.003218  0.0002393  0.09537       0.9245 
   1   rs35699104  207052233       40  -0.008176   0.004568    0.07775    -1.79      0.08145 
   1   rs78934177  207052397       40  -0.003291    0.00632   0.007085  -0.5207       0.6056 
   1  rs116321978  207052464       40   -0.01441   0.005895     0.1359   -2.445      0.01922 
   1  rs112351013  207052774       40   0.006678   0.006249    0.02918    1.069       0.2919 
   1   rs74983159  207053521       40  -0.002108   0.005743   0.003535  -0.3672       0.7155 
   1   rs34247333  207054711       40  -0.008176   0.004568    0.07775    -1.79      0.08145 
   1   rs58000542  207054992       40   0.002124   0.004543   0.005721   0.4676       0.6427 
   1    rs6677741  207055332       40   0.001234   0.005749   0.001211   0.2146       0.8312 
   1    rs6685778  207055570       40  0.0009936   0.002882   0.003117   0.3447       0.7322 
   1  rs150528732  207055806       40  -0.003291    0.00632   0.007085  -0.5207       0.6056 
   1   rs73086988  207056470       40   0.006678   0.006249    0.02918    1.069       0.2919 
   1  rs116504114  207057357       40   0.009539   0.004762    0.09551    2.003      0.05234 
   1     rs291089  207059121       40  -0.008176   0.004568    0.07775    -1.79      0.08145 
   1     rs291088  207059475       40   0.006874   0.005644    0.03757    1.218       0.2308 
   1  rs138284362  207059909       40   -0.01441   0.005895     0.1359   -2.445      0.01922 
   1     rs291087  207059926       40    0.00652   0.004015    0.06491    1.624       0.1126 
   1   rs73086995  207060686       40   0.002047   0.004745   0.004872   0.4313       0.6687 
   1    rs1713235  207061772       40  -0.002866   0.004369     0.0112   -0.656       0.5158 
   1   rs57352267  207061773       40  -0.002866   0.004369     0.0112   -0.656       0.5158 
   1    rs1713237  207062640       40   0.007993   0.005168    0.05922    1.547       0.1302 
   1    rs1713238  207062641       40   0.007993   0.005168    0.05922    1.547       0.1302 
   1   rs11312938  207064008       40  0.0007536   0.002866   0.001817    0.263        0.794 
   1     rs574684  207064372       40    0.00652   0.004015    0.06491    1.624       0.1126 
   1     rs574635  207064391       40  -0.008176   0.004568    0.07775    -1.79      0.08145 
   1   rs12022348  207064400       40 -0.0005671   0.003009  0.0009338  -0.1885       0.8515 
   1    rs3860300  207064918       40 -0.0005671   0.003009  0.0009338  -0.1885       0.8515 
   1   rs73089070  207065088       40   0.001928   0.003892   0.006416   0.4953       0.6232 
   1   rs78892026  207065200       40   0.001006   0.003608   0.002042   0.2788       0.7819 
   1    rs6540701  207065770       40  0.0007536   0.002866   0.001817    0.263        0.794 
   1    rs6540703  207065806       40 -0.0005671   0.003009  0.0009338  -0.1885       0.8515 
   1    rs4845147  207066383       40  0.0007536   0.002866   0.001817    0.263        0.794 
   1     rs569011  207066559       40  -0.008176   0.004568    0.07775    -1.79      0.08145 
   1    rs1624793  207067194       40  -0.008176   0.004568    0.07775    -1.79      0.08145 
   1    rs1624787  207067199       40  -0.008176   0.004568    0.07775    -1.79      0.08145 
   1   rs10863921  207067247       40 -0.0005671   0.003009  0.0009338  -0.1885       0.8515 
   1     rs291112  207067372       40  -0.008176   0.004568    0.07775    -1.79      0.08145 
   1    rs1856748  207067840       40  0.0007536   0.002866   0.001817    0.263        0.794 
   1   rs11811213  207068016       40  -0.005358   0.005687    0.02283  -0.9422        0.352 
   1    rs1850570  207068282       40 -0.0005671   0.003009  0.0009338  -0.1885       0.8515 
   1    rs3762344  207068672       40  0.0007536   0.002866   0.001817    0.263        0.794 
   1    rs3093413  207069519       40  -0.003291    0.00632   0.007085  -0.5207       0.6056 
   1     rs291111  207069526       40   0.002899   0.002737    0.02868    1.059       0.2962 
   1     rs291110  207069698       40    0.00652   0.004015    0.06491    1.624       0.1126 
   1    rs3093416  207070781       40   0.009005   0.004144     0.1105    2.173      0.03607 
   1    rs3093417  207070941       40  -0.008394   0.003779     0.1149   -2.221      0.03236 
   1   rs75762018  207071206       40 -0.0006945   0.005006  0.0005063  -0.1387       0.8904 
   1  rs552455385  207071343       40   0.005817   0.002859    0.09825    2.035       0.0489 
   1  rs537338828  207071509       40   0.004593   0.002601    0.07583    1.766      0.08547 
   1   rs79583227  207071540       40 -0.0006098   0.003505  0.0007959   -0.174       0.8628 
   1    rs1150253  207071595       40  -0.006095   0.002841      0.108   -2.145      0.03838 
   1     rs291109  207072151       40  -0.008176   0.004568    0.07775    -1.79      0.08145 
   1    rs3093421  207072408       40   0.001006   0.003608   0.002042   0.2788       0.7819 
   1     rs291108  207072421       40    0.00652   0.004015    0.06491    1.624       0.1126 
   1    rs1150254  207072515       40  -0.005089   0.002577    0.09308   -1.975      0.05559 
   1    rs1150255  207072959       40  -0.005314   0.002556     0.1021   -2.079       0.0444 
   1    rs3093423  207072972       40   0.001518   0.003802   0.004175   0.3992        0.692 
   1    rs1150256  207073133       40  -0.005089   0.002577    0.09308   -1.975      0.05559 
   1    rs3093425  207073221       40  -0.005314   0.002556     0.1021   -2.079       0.0444 
   1    rs3093426  207073474       40    0.00535   0.002753    0.09039    1.943      0.05943 
   1    rs1150257  207073491       40  -0.008176   0.004568    0.07775    -1.79      0.08145 
   1    rs3093427  207073832       40   0.001518   0.003802   0.004175   0.3992        0.692 
   1    rs1150258  207074905       40  -0.005314   0.002556     0.1021   -2.079       0.0444 
   1     rs291107  207075171       40  -0.008176   0.004568    0.07775    -1.79      0.08145 
   1    rs3093432  207075637       40    0.00535   0.002753    0.09039    1.943      0.05943 
   1    rs3093433  207075880       40  -0.005089   0.002577    0.09308   -1.975      0.05559 
   1   rs11305800  207075911       40   -0.00058   0.003611  0.0006785  -0.1606       0.8732 
   1    rs3748669  207077023       40  -0.007208   0.002795      0.149   -2.579       0.0139 
   1  rs115834563  207077026       40   0.001518   0.003802   0.004175   0.3992        0.692 
   1    rs3093437  207077203       40  -0.009828   0.006138     0.0632   -1.601       0.1176 
   1    rs3093438  207077210       40  -0.007208   0.002795      0.149   -2.579       0.0139 
   1    rs3093439  207077632       40   0.001518   0.003802   0.004175   0.3992        0.692 
   1    rs1129999  207077645       40   0.003802   0.004969    0.01517   0.7652       0.4489 
   1     rs188334  207079615       40   0.007456   0.003801    0.09194    1.961      0.05718 
   1     rs189752  207079782       40   0.007148   0.003893    0.08149    1.836      0.07417 
   1     rs291106  207079965       40   0.007456   0.003801    0.09194    1.961      0.05718 
   1     rs291105  207080041       40   0.007456   0.003801    0.09194    1.961      0.05718 
   1   rs12123998  207080514       40   0.007456   0.003801    0.09194    1.961      0.05718 
   1   rs12121499  207080565       40   0.007456   0.003801    0.09194    1.961      0.05718 
   1   rs12124035  207080628       40   0.007456   0.003801    0.09194    1.961      0.05718 
   1   rs77281342  207080798       40   0.002422   0.003884    0.01013   0.6237       0.5366 
   1    rs1713231  207081654       40   0.007456   0.003801    0.09194    1.961      0.05718 
   1   rs34844419  207082336       40  -0.001668   0.005321   0.002577  -0.3134       0.7557 
   1    rs2306713  207082909       40   -0.00868   0.003455     0.1424   -2.512      0.01637 
   1    rs2306712  207082960       40   -0.00868   0.003455     0.1424   -2.512      0.01637 
   1    rs2306711  207083044       40   -0.00868   0.003455     0.1424   -2.512      0.01637 
   1   rs61104420  207084231       40   -0.00733   0.003039     0.1328   -2.412      0.02079 
   1   rs34410700  207084583       40   0.004769   0.002816    0.07015    1.693       0.0986 
   1   rs79689019  207084586       40   0.002658   0.005737   0.005619   0.4634       0.6457 
   1   rs12032326  207086135       40  -0.005892   0.002916    0.09701   -2.021      0.05042 
   1     rs749860  207086194       40  -0.001397   0.002534   0.007931  -0.5512       0.5847 
   1      rs94872  207086845       40  -0.004707   0.006296    0.01449  -0.7476       0.4593 
   1     rs291083  207086969       40   0.007148   0.003893    0.08149    1.836      0.07417 
   1   rs72758947  207087053       40  -0.004707   0.006296    0.01449  -0.7476       0.4593 
   1     rs291082  207087063       40   0.007993   0.005168    0.05922    1.547       0.1302 
   1     rs167082  207087435       40   0.007148   0.003893    0.08149    1.836      0.07417 
   1     rs840270  207089268       40  -0.004707   0.006296    0.01449  -0.7476       0.4593 
   1     rs483850  207089971       40  -0.004707   0.006296    0.01449  -0.7476       0.4593 
   1    rs6667117  207090463       40  4.203e-06   0.004394  2.408e-08 0.0009566       0.9992 
   1   rs79543561  207091073       40   0.001391   0.002768   0.006605   0.5027       0.6181 
   1   rs79238042  207091323       40   0.002658   0.005737   0.005619   0.4634       0.6457 
   1   rs71848792  207091995       40   -0.00855   0.003221     0.1564   -2.655      0.01153 
   1   rs60421429  207092086       40  4.203e-06   0.004394  2.408e-08 0.0009566       0.9992 
   1    rs6694769  207093486       40   0.002175    0.00274    0.01632   0.7939       0.4322 
   1  rs112683639  207094324       40   0.002658   0.005737   0.005619   0.4634       0.6457 
   1   rs11401615  207094366       40  -0.001668   0.005321   0.002577  -0.3134       0.7557 
   1   rs12074261  207095048       40   0.002175    0.00274    0.01632   0.7939       0.4322 
   1   rs17017836  207095551       40  -0.006204   0.003082    0.09637   -2.013      0.05122 
   1     rs291084  207095623       40   0.003973   0.003417    0.03435    1.163       0.2522 
   1    rs1400987  207096750       40  -0.001346   0.003804   0.003282  -0.3537       0.7255 
   1  rs115231212  207097015       40   0.002146   0.003833   0.008181   0.5599       0.5789 
   1     rs291086  207097071       40   0.003973   0.003417    0.03435    1.163       0.2522 
   1   rs73072410  207098658       40   0.008992   0.006172     0.0529    1.457       0.1534 
   1  rs549755146  207098694       40   0.002658   0.005737   0.005619   0.4634       0.6457 
   1  rs535723537  207099266       40  8.396e-05   0.004394  9.609e-06  0.01911       0.9849 
   1  rs146511410  207099360       40  -0.002087   0.004048   0.006948  -0.5156       0.6091 
   1  rs143365537  207099538       40   -0.01441   0.005895     0.1359   -2.445      0.01922 
   1  rs566155839  207100328       40   0.001938    0.00331   0.008942   0.5856       0.5616 
   1   rs73072412  207100527       40   0.003805   0.002708     0.0494    1.405       0.1681 
   1    rs6700889  207100694       40  -0.006641   0.002769     0.1314   -2.398       0.0215 
   1  rs114915081  207100729       40  -0.004275   0.006304    0.01196  -0.6782       0.5017 
   1   rs80350851  207100945       40   0.005288   0.004062    0.04269    1.302       0.2008 
   1   rs76640751  207101030       40 -0.0006945   0.005006  0.0005063  -0.1387       0.8904 
   1  rs115035704  207101359       40   0.005288   0.004062    0.04269    1.302       0.2008 
   1     rs291099  207101713       40   0.004189   0.004005    0.02798    1.046       0.3022 
   1   rs57666853  207101772       40  -0.004034   0.002898     0.0485   -1.392       0.1721 
   1   rs17017942  207102290       40  -0.006979   0.003288      0.106   -2.123      0.04037 
   1      rs13190  207102293       40   0.002526   0.004538    0.00809   0.5567        0.581 
   1   rs12040011  207102541       40  -0.004555   0.003394    0.04526   -1.342       0.1875 
   1  rs114119815  207103995       40   0.003459   0.005299    0.01109   0.6528       0.5178 
   1     rs291100  207104813       40   7.71e-05   0.004062  9.481e-06  0.01898        0.985 
   1  rs115947858  207105396       40  -0.004707   0.006296    0.01449  -0.7476       0.4593 
   1  rs113282765  207105611       40    0.00212   0.006333    0.00294   0.3347       0.7397 
   1     rs908702  207105641       40   0.002526   0.004538    0.00809   0.5567        0.581 
   1     rs172361  207106444       40  0.0008499   0.003846   0.001283    0.221       0.8263 
   1     rs291102  207106478       40   7.71e-05   0.004062  9.481e-06  0.01898        0.985 
   1     rs291103  207107079       40   7.71e-05   0.004062  9.481e-06  0.01898        0.985 
   1   rs76098533  207107115       40    0.00212   0.006333    0.00294   0.3347       0.7397 
   1   rs11119847  207107262       40   0.003165   0.003186    0.02531   0.9934       0.3268 
   1     rs908701  207107696       40  -0.003567   0.002629     0.0462   -1.357       0.1829 
   1     rs908700  207107699       40  -0.003567   0.002629     0.0462   -1.357       0.1829 
   1    rs7542760  207107806       40   0.003165   0.003186    0.02531   0.9934       0.3268 
   1   rs72570603  207108191       40  -0.004707   0.006296    0.01449  -0.7476       0.4593 
   1     rs291104  207108228       40  0.0008499   0.003846   0.001283    0.221       0.8263 
   1    rs2275531  207109116       40   0.002878   0.004035    0.01321   0.7131       0.4801 
   1    rs6695632  207109167       40   0.002526   0.004538    0.00809   0.5567        0.581 
   1     rs503746  207109425       40  -0.003567   0.002629     0.0462   -1.357       0.1829 
   1     rs748844  207109846       40   0.002878   0.004035    0.01321   0.7131       0.4801 
   1     rs748140  207110363       40   0.002878   0.004035    0.01321   0.7131       0.4801 
   1   rs58368090  207110415       40  -0.003762   0.003184    0.03543   -1.181       0.2448 
   1     rs291097  207110888       40  -0.003762   0.003184    0.03543   -1.181       0.2448 
   1     rs291096  207110936       40  -0.004707   0.006296    0.01449  -0.7476       0.4593 
   1     rs176704  207111398       40  0.0008499   0.003846   0.001283    0.221       0.8263 
   1   rs17018064  207111475       40  -0.001951   0.006334    0.00249   -0.308       0.7598 
   1   rs74148891  207111843       40   -0.01179   0.004973     0.1288   -2.371      0.02294 
   1     rs291093  207112227       40   0.004189   0.004005    0.02798    1.046       0.3022 
   1   rs56152579  207112999       40  -0.006417   0.003255    0.09279   -1.971      0.05598 
   1     rs291092  207113230       40  -0.003567   0.002629     0.0462   -1.357       0.1829 
   1  rs116592177  207113331       40   0.003165   0.003186    0.02531   0.9934       0.3268 
   1     rs729040  207113592       40   0.001806    0.00325   0.008059   0.5557       0.5817 
   1     rs291091  207113679       40  -0.004707   0.006296    0.01449  -0.7476       0.4593 
   1    rs2007272  207113755       40   0.002878   0.004035    0.01321   0.7131       0.4801 
   1     rs291090  207114037       40  0.0008499   0.003846   0.001283    0.221       0.8263 
   1   rs74148893  207115429       40  -0.006971    0.00624    0.03179   -1.117        0.271 
   1   rs78096152  207115551       40   0.001286   0.004752   0.001924   0.2706       0.7881 
   1   rs78072059  207117230       40  -0.003673   0.006314   0.008829  -0.5818       0.5641 
   1    rs1683225  207117558       40   0.002878   0.004035    0.01321   0.7131       0.4801 
   1     rs533494  207117575       40   0.002771   0.003779    0.01395   0.7332       0.4679 
   1     rs532534  207117688       40  -0.004707   0.006296    0.01449  -0.7476       0.4593 
   1    rs4844369  207118228       40   0.002878   0.004035    0.01321   0.7131       0.4801 
   1   rs12136238  207118422       40  -0.002396    0.00574   0.004565  -0.4175       0.6787 
   1  rs115416249  207118890       40   0.001286   0.004752   0.001924   0.2706       0.7881 
   1    rs6540730  207119337       40  -0.004707   0.006296    0.01449  -0.7476       0.4593 
   1    rs2275529  207119853       40  -0.003554   0.002915    0.03765   -1.219       0.2303 
   1    rs4844555  207120930       40  -0.004707   0.006296    0.01449  -0.7476       0.4593 
   1   rs74148894  207121385       40   -0.01024   0.003805       0.16    -2.69      0.01055 
   1   rs75454868  207121528       40   0.004993   0.003906    0.04122    1.278       0.2089 
   1    rs1340236  207122676       40  -0.002555   0.002838    0.02088  -0.9002       0.3737 
   1    rs7539999  207123117       40  -0.002787   0.003196    0.01963  -0.8722       0.3886 
   1   rs34639880  207124079       40  -0.004707   0.006296    0.01449  -0.7476       0.4593 
   1   rs10218826  207124281       40  -0.004707   0.006296    0.01449  -0.7476       0.4593 
   1   rs12118203  207124393       40   0.001812   0.002761     0.0112    0.656       0.5157 
   1   rs11119894  207124930       40  -0.002555   0.002838    0.02088  -0.9002       0.3737 
   1   rs11119895  207124931       40  -0.002555   0.002838    0.02088  -0.9002       0.3737 
   1   rs11119901  207125946       40  0.0009146   0.003474    0.00182   0.2632       0.7938 
   1   rs11119902  207126062       40  0.0009146   0.003474    0.00182   0.2632       0.7938 
   1    rs1485511  207126303       40  0.0009146   0.003474    0.00182   0.2632       0.7938 
   1  rs370974404  207126352       40    0.00501   0.003798    0.04379    1.319        0.195 
   1  rs562322002  207126353       40   -0.00104    0.00575  0.0008593  -0.1808       0.8575 
   1  rs541097386  207126370       40    0.00501   0.003798    0.04379    1.319        0.195 
   1   rs17018221  207126870       40  -0.004052   0.004964    0.01723  -0.8163       0.4194 
   1   rs75349832  207127367       40  0.0009146   0.003474    0.00182   0.2632       0.7938 
   1   rs17018241  207127611       40  0.0009146   0.003474    0.00182   0.2632       0.7938 
   1   rs79406028  207127724       40  -0.003812   0.005292    0.01347  -0.7203       0.4757 
   1   rs17018252  207127785       40    0.00652   0.005655     0.0338    1.153       0.2561 
   1   rs75883501  207128470       40  0.0009146   0.003474    0.00182   0.2632       0.7938 
   1   rs17018276  207128634       40  0.0009146   0.003474    0.00182   0.2632       0.7938 
   1   rs11119909  207129053       40  -0.002555   0.002838    0.02088  -0.9002       0.3737 
   1   rs10863962  207129266       40  -0.002555   0.002838    0.02088  -0.9002       0.3737 
   1    rs6697345  207130317       40  -0.002555   0.002838    0.02088  -0.9002       0.3737 
   1   rs57426043  207130493       40  4.203e-06   0.004394  2.408e-08 0.0009566       0.9992 
   1  rs112498986  207131303       40 -0.0009452   0.004149   0.001364  -0.2278        0.821 
   1   rs12119983  207131571       40   0.002099    0.00289     0.0137   0.7264        0.472 
   1   rs61729353  207131878       40   0.004993   0.003906    0.04122    1.278       0.2089 
   1    rs7556372  207132345       40  -0.004707   0.006296    0.01449  -0.7476       0.4593 
   1   rs12023562  207132540       40   0.002099    0.00289     0.0137   0.7264        0.472 
   1   rs77336931  207133744       40    0.00671    0.00412    0.06526    1.629       0.1116 
   1   rs17018337  207134192       40  0.0009146   0.003474    0.00182   0.2632       0.7938 
   1  rs372580744  207134548       40   0.002439   0.004992   0.006241   0.4885        0.628 
   1    rs3929887  207135264       40  -0.002189   0.002832    0.01548   -0.773       0.4443 
   1   rs12121714  207135389       40   0.002099    0.00289     0.0137   0.7264        0.472 
   1    rs1572808  207135546       40  -0.002189   0.002832    0.01548   -0.773       0.4443 
   1   rs11119925  207135991       40  -0.002761   0.002803    0.02491  -0.9852       0.3308 
   1   rs12066064  207136108       40  0.0009146   0.003474    0.00182   0.2632       0.7938 
   1   rs67694189  207136383       40  0.0009146   0.003474    0.00182   0.2632       0.7938 
   1   rs11588068  207137129       40  -0.002373   0.003219     0.0141  -0.7371       0.4656 
   1    rs2000060  207137289       40  -0.002373   0.003219     0.0141  -0.7371       0.4656 
   1   rs12145249  207137414       40   0.002341   0.002862     0.0173    0.818       0.4185 
   1   rs11809474  207137577       40 -0.0009452   0.004149   0.001364  -0.2278        0.821 
   1    rs2000058  207137685       40  -0.002373   0.003219     0.0141  -0.7371       0.4656 
   1    rs1578279  207137833       40  -0.004707   0.006296    0.01449  -0.7476       0.4593 
   1    rs2153438  207137985       40  -0.002761   0.002803    0.02491  -0.9852       0.3308 
   1    rs6540740  207138469       40  -0.004707   0.006296    0.01449  -0.7476       0.4593 
   1   rs17018404  207138497       40  -0.002373   0.003219     0.0141  -0.7371       0.4656 
   1   rs17018405  207138586       40  -0.002373   0.003219     0.0141  -0.7371       0.4656 
   1   rs11576146  207139046       40  -0.002373   0.003219     0.0141  -0.7371       0.4656 
   1   rs12569037  207139362       40  -0.002373   0.003219     0.0141  -0.7371       0.4656 
   1    rs2883215  207139535       40  -0.002373   0.003219     0.0141  -0.7371       0.4656 
   1  rs114121306  207139717       40    0.00684   0.003722    0.08162    1.838      0.07393 
   1   rs34367837  207139980       40  -0.002373   0.003219     0.0141  -0.7371       0.4656 
   1   rs11119933  207140440       40 -0.0001514   0.002544   9.32e-05 -0.05951       0.9529 
   1    rs2000056  207141234       40  -0.002373   0.003219     0.0141  -0.7371       0.4656 
   1    rs2000057  207141285       40  -0.002373   0.003219     0.0141  -0.7371       0.4656 
   1   rs12711512  207141742       40  -0.002373   0.003219     0.0141  -0.7371       0.4656 
   1   rs11119938  207141792       40  0.0005149   0.003473  0.0005782   0.1483       0.8829 
   1   rs17018470  207141876       40  0.0005149   0.003473  0.0005782   0.1483       0.8829 
   1   rs13373903  207141973       40  -0.002373   0.003219     0.0141  -0.7371       0.4656 
   1   rs13374155  207141987       40  -0.002373   0.003219     0.0141  -0.7371       0.4656 
   1   rs13373916  207142251       40  -0.002373   0.003219     0.0141  -0.7371       0.4656 
   1   rs12059895  207142324       40  0.0005149   0.003473  0.0005782   0.1483       0.8829 
   1   rs12096924  207142406       40    0.00671    0.00412    0.06526    1.629       0.1116 
   1   rs17018488  207142507       40  -0.002373   0.003219     0.0141  -0.7371       0.4656 
   1   rs11591193  207143053       40  -0.002373   0.003219     0.0141  -0.7371       0.4656 
   1    rs1890864  207143296       40  -0.002373   0.003219     0.0141  -0.7371       0.4656 
   1    rs1856746  207143422       40  -0.004707   0.006296    0.01449  -0.7476       0.4593 
   1    rs1340232  207143550       40  -0.002373   0.003219     0.0141  -0.7371       0.4656 
   1   rs12066378  207144619       40  -0.003861   0.002734    0.04986   -1.412        0.166 
   1    rs6663535  207146064       40    0.00135   0.002697   0.006551   0.5006       0.6196 
   1    rs2353550  207146837       40   0.002106   0.003551   0.009172   0.5931       0.5566 
   1   rs56006238  207146965       40   -0.01184   0.006044     0.0918    -1.96      0.05738 
   1   rs10863974  207146998       40  -0.004188   0.006306    0.01147  -0.6642       0.5106 
   1    rs1872453  207147452       40   0.001997   0.002644    0.01479   0.7553       0.4547 
   1   rs11577686  207147521       40  -0.004745   0.006295    0.01473  -0.7538       0.4556 
   1    rs1872452  207147621       40   0.001997   0.002644    0.01479   0.7553       0.4547 
   1   rs61815029  207148043       40  -0.004745   0.006295    0.01473  -0.7538       0.4556 
   1   rs74561899  207148365       40   0.001997   0.002644    0.01479   0.7553       0.4547 
   1   rs12097910  207148459       40  -0.002248   0.002915    0.01541  -0.7712       0.4454
[truncated: 707,507 more chars]
