# Supplementary material for: Cell-to-cell expression dispersion of B-cell surface proteins is linked to genetic variants in humans
Source: Commun Biol. 2020 Jul 3;3:346. doi: 10.1038/s42003-020-1075-1 (PMC7335051; doi:10.1038/s42003-020-1075-1)
Supplement: Supplementary file 4 — Supplementary Data 2 [file 42003_2020_1075_MOESM4_ESM.zip › Supplementary_Data_S2/plink-results-40LCLs/CD55_chr1_cv/CD55_cv_40_LCLs.qassoc.adjusted]

 CHR          SNP      UNADJ         GC       BONF       HOLM   SIDAK_SS   SIDAK_SD     FDR_BH     FDR_BY
   1   rs35472316   0.000305   0.000305          1          1     0.9725     0.9725     0.4791          1 
   1   rs78907896  0.0003485  0.0003485          1          1     0.9835     0.9835     0.4791          1 
   1    rs7519646  0.0003777  0.0003777          1          1     0.9883     0.9883     0.4791          1 
   1   rs74155632  0.0004207  0.0004207          1          1      0.993      0.993     0.4791          1 
   1  rs150665182  0.0004207  0.0004207          1          1      0.993      0.993     0.4791          1 
   1  rs566837996  0.0007048  0.0007048          1          1     0.9998     0.9998     0.4791          1 
   1   rs12048338   0.001085   0.001085          1          1          1          1     0.4791          1 
   1    rs4338418   0.001186   0.001186          1          1          1          1     0.4791          1 
   1   rs72741242    0.00133    0.00133          1          1          1          1     0.4791          1 
   1    rs4951023   0.001398   0.001398          1          1          1          1     0.4791          1 
   1   rs11240565   0.001398   0.001398          1          1          1          1     0.4791          1 
   1  rs115812228   0.001435   0.001435          1          1          1          1     0.4791          1 
   1  rs141730920   0.001435   0.001435          1          1          1          1     0.4791          1 
   1   rs78421560   0.001435   0.001435          1          1          1          1     0.4791          1 
   1   rs79576176   0.001435   0.001435          1          1          1          1     0.4791          1 
   1  rs371482956   0.001435   0.001435          1          1          1          1     0.4791          1 
   1  rs115984632   0.001435   0.001435          1          1          1          1     0.4791          1 
   1  rs115996906   0.001435   0.001435          1          1          1          1     0.4791          1 
   1  rs116438301   0.001435   0.001435          1          1          1          1     0.4791          1 
   1   rs80178763   0.001435   0.001435          1          1          1          1     0.4791          1 
   1  rs116300524   0.001435   0.001435          1          1          1          1     0.4791          1 
   1  rs536099273   0.001435   0.001435          1          1          1          1     0.4791          1 
   1  rs116692585   0.001435   0.001435          1          1          1          1     0.4791          1 
   1  rs146913746   0.001435   0.001435          1          1          1          1     0.4791          1 
   1   rs80290614   0.001435   0.001435          1          1          1          1     0.4791          1 
   1   rs74336727   0.001435   0.001435          1          1          1          1     0.4791          1 
   1   rs79396608   0.001826   0.001826          1          1          1          1     0.4791          1 
   1  rs141010096   0.001826   0.001826          1          1          1          1     0.4791          1 
   1  rs114915979   0.001826   0.001826          1          1          1          1     0.4791          1 
   1   rs78474729   0.001826   0.001826          1          1          1          1     0.4791          1 
   1  rs542619600   0.001826   0.001826          1          1          1          1     0.4791          1 
   1   rs79771737   0.001826   0.001826          1          1          1          1     0.4791          1 
   1  rs150882174   0.001826   0.001826          1          1          1          1     0.4791          1 
   1  rs140853652   0.001826   0.001826          1          1          1          1     0.4791          1 
   1  rs115866861   0.001826   0.001826          1          1          1          1     0.4791          1 
   1   rs79520469   0.001826   0.001826          1          1          1          1     0.4791          1 
   1   rs74331628   0.001826   0.001826          1          1          1          1     0.4791          1 
   1   rs78451246   0.001826   0.001826          1          1          1          1     0.4791          1 
   1   rs78568512   0.001826   0.001826          1          1          1          1     0.4791          1 
   1     rs869054   0.001826   0.001826          1          1          1          1     0.4791          1 
   1    rs2013898   0.001826   0.001826          1          1          1          1     0.4791          1 
   1   rs28750713    0.00217    0.00217          1          1          1          1     0.4791          1 
   1    rs7537001   0.002243   0.002243          1          1          1          1     0.4791          1 
   1   rs12046035   0.002243   0.002243          1          1          1          1     0.4791          1 
   1   rs11119097   0.002243   0.002243          1          1          1          1     0.4791          1 
   1    rs1934604   0.002243   0.002243          1          1          1          1     0.4791          1 
   1   rs55828820   0.002293   0.002293          1          1          1          1     0.4791          1 
   1   rs59731192   0.002293   0.002293          1          1          1          1     0.4791          1 
   1  rs111259497   0.002293   0.002293          1          1          1          1     0.4791          1 
   1    rs4483409   0.002317   0.002317          1          1          1          1     0.4791          1 
   1    rs7548251   0.002317   0.002317          1          1          1          1     0.4791          1 
   1   rs67575336   0.002317   0.002317          1          1          1          1     0.4791          1 
   1    rs6658896   0.002352   0.002352          1          1          1          1     0.4791          1 
   1   rs10633187   0.002352   0.002352          1          1          1          1     0.4791          1 
   1    rs7418268   0.002352   0.002352          1          1          1          1     0.4791          1 
   1   rs12568570    0.00244    0.00244          1          1          1          1     0.4791          1 
   1   rs58155083    0.00244    0.00244          1          1          1          1     0.4791          1 
   1   rs17013220    0.00244    0.00244          1          1          1          1     0.4791          1 
   1    rs7514841    0.00244    0.00244          1          1          1          1     0.4791          1 
   1    rs7514856    0.00244    0.00244          1          1          1          1     0.4791          1 
   1   rs34327164   0.002842   0.002842          1          1          1          1     0.4884          1 
   1   rs28529127   0.002842   0.002842          1          1          1          1     0.4884          1 
   1   rs33935503   0.002842   0.002842          1          1          1          1     0.4884          1 
   1    rs7545345    0.00286    0.00286          1          1          1          1     0.4884          1 
   1  rs144658819   0.003105   0.003105          1          1          1          1     0.4884          1 
   1   rs33971119   0.003121   0.003121          1          1          1          1     0.4884          1 
   1    rs6692511    0.00315    0.00315          1          1          1          1     0.4884          1 
   1    rs6699203    0.00315    0.00315          1          1          1          1     0.4884          1 
   1  rs112606738   0.003415   0.003415          1          1          1          1     0.4884          1 
   1  rs138571126   0.003415   0.003415          1          1          1          1     0.4884          1 
   1   rs73080333   0.003521   0.003521          1          1          1          1     0.4884          1 
   1    rs3747973   0.003685   0.003685          1          1          1          1     0.4884          1 
   1  rs367756173   0.003876   0.003876          1          1          1          1     0.4884          1 
   1   rs28766023   0.003913   0.003913          1          1          1          1     0.4884          1 
   1   rs57859555   0.003924   0.003924          1          1          1          1     0.4884          1 
   1    rs4844568   0.004132   0.004132          1          1          1          1     0.4884          1 
   1    rs4844569   0.004132   0.004132          1          1          1          1     0.4884          1 
   1    rs4844570   0.004132   0.004132          1          1          1          1     0.4884          1 
   1    rs4844571   0.004132   0.004132          1          1          1          1     0.4884          1 
   1    rs4844572   0.004132   0.004132          1          1          1          1     0.4884          1 
   1    rs6674684   0.004132   0.004132          1          1          1          1     0.4884          1 
   1   rs10864081   0.004132   0.004132          1          1          1          1     0.4884          1 
   1   rs12037840   0.004132   0.004132          1          1          1          1     0.4884          1 
   1   rs73077003   0.004296   0.004296          1          1          1          1     0.4884          1 
   1   rs73077082   0.004296   0.004296          1          1          1          1     0.4884          1 
   1    rs7525965   0.004296   0.004296          1          1          1          1     0.4884          1 
   1    rs1052511   0.004296   0.004296          1          1          1          1     0.4884          1 
   1   rs73077087   0.004296   0.004296          1          1          1          1     0.4884          1 
   1  rs200215351   0.004296   0.004296          1          1          1          1     0.4884          1 
   1    rs7522043    0.00436    0.00436          1          1          1          1     0.4884          1 
   1   rs73080374    0.00436    0.00436          1          1          1          1     0.4884          1 
   1   rs74149135   0.004522   0.004522          1          1          1          1     0.4884          1 
   1   rs75622728   0.004522   0.004522          1          1          1          1     0.4884          1 
   1   rs77331417   0.004522   0.004522          1          1          1          1     0.4884          1 
   1   rs61117164   0.004522   0.004522          1          1          1          1     0.4884          1 
   1    rs9659613   0.004522   0.004522          1          1          1          1     0.4884          1 
   1   rs17024731   0.004522   0.004522          1          1          1          1     0.4884          1 
   1   rs17024765   0.004522   0.004522          1          1          1          1     0.4884          1 
   1   rs10494888   0.004522   0.004522          1          1          1          1     0.4884          1 
   1   rs77075899   0.004522   0.004522          1          1          1          1     0.4884          1 
   1    rs7553839   0.004522   0.004522          1          1          1          1     0.4884          1 
   1    rs6671058   0.004522   0.004522          1          1          1          1     0.4884          1 
   1   rs34072338   0.004547   0.004547          1          1          1          1     0.4884          1 
   1     rs951366    0.00476    0.00476          1          1          1          1     0.4884          1 
   1    rs4951258    0.00476    0.00476          1          1          1          1     0.4884          1 
   1    rs4951261    0.00476    0.00476          1          1          1          1     0.4884          1 
   1   rs12022225   0.004892   0.004892          1          1          1          1     0.4884          1 
   1     rs949495   0.004892   0.004892          1          1          1          1     0.4884          1 
   1  rs189681157   0.005061   0.005061          1          1          1          1     0.4884          1 
   1   rs71515112   0.005089   0.005089          1          1          1          1     0.4884          1 
   1    rs7519312   0.005089   0.005089          1          1          1          1     0.4884          1 
   1    rs6673422   0.005101   0.005101          1          1          1          1     0.4884          1 
   1  rs544074062   0.005141   0.005141          1          1          1          1     0.4884          1 
   1   rs28535253   0.005187   0.005187          1          1          1          1     0.4884          1 
   1   rs34786964   0.005187   0.005187          1          1          1          1     0.4884          1 
   1   rs11304386   0.005241   0.005241          1          1          1          1     0.4884          1 
   1    rs1933565   0.005241   0.005241          1          1          1          1     0.4884          1 
   1   rs11582511   0.005241   0.005241          1          1          1          1     0.4884          1 
   1   rs57293342   0.005241   0.005241          1          1          1          1     0.4884          1 
   1   rs17013228   0.005241   0.005241          1          1          1          1     0.4884          1 
   1    rs1937137   0.005241   0.005241          1          1          1          1     0.4884          1 
   1    rs6690048   0.005241   0.005241          1          1          1          1     0.4884          1 
   1    rs6692968   0.005241   0.005241          1          1          1          1     0.4884          1 
   1    rs4618972   0.005241   0.005241          1          1          1          1     0.4884          1 
   1     rs823129   0.005406   0.005406          1          1          1          1     0.4884          1 
   1     rs823131   0.005406   0.005406          1          1          1          1     0.4884          1 
   1     rs823120   0.005406   0.005406          1          1          1          1     0.4884          1 
   1     rs823123   0.005406   0.005406          1          1          1          1     0.4884          1 
   1     rs823124   0.005406   0.005406          1          1          1          1     0.4884          1 
   1    rs2014202   0.005431   0.005431          1          1          1          1     0.4884          1 
   1    rs7522056   0.005431   0.005431          1          1          1          1     0.4884          1 
   1  rs114065085   0.006166   0.006166          1          1          1          1     0.5076          1 
   1  rs182866988   0.006166   0.006166          1          1          1          1     0.5076          1 
   1   rs28407337   0.006661   0.006661          1          1          1          1     0.5076          1 
   1   rs76967960   0.006762   0.006762          1          1          1          1     0.5076          1 
   1  rs183925436   0.006762   0.006762          1          1          1          1     0.5076          1 
   1  rs115028043   0.006762   0.006762          1          1          1          1     0.5076          1 
   1   rs75794366   0.006762   0.006762          1          1          1          1     0.5076          1 
   1  rs116759226   0.006762   0.006762          1          1          1          1     0.5076          1 
   1   rs76686352   0.006762   0.006762          1          1          1          1     0.5076          1 
   1   rs80157950   0.006762   0.006762          1          1          1          1     0.5076          1 
   1  rs187543264   0.006762   0.006762          1          1          1          1     0.5076          1 
   1   rs80348517   0.006762   0.006762          1          1          1          1     0.5076          1 
   1   rs77177838   0.006762   0.006762          1          1          1          1     0.5076          1 
   1  rs150354821   0.006762   0.006762          1          1          1          1     0.5076          1 
   1   rs74735692   0.006762   0.006762          1          1          1          1     0.5076          1 
   1   rs76517742   0.006762   0.006762          1          1          1          1     0.5076          1 
   1  rs140126331   0.006762   0.006762          1          1          1          1     0.5076          1 
   1  rs114572608   0.006762   0.006762          1          1          1          1     0.5076          1 
   1  rs116207676   0.006762   0.006762          1          1          1          1     0.5076          1 
   1  rs114132835   0.006762   0.006762          1          1          1          1     0.5076          1 
   1   rs78099089   0.006762   0.006762          1          1          1          1     0.5076          1 
   1   rs77277247   0.006762   0.006762          1          1          1          1     0.5076          1 
   1   rs75935982   0.006762   0.006762          1          1          1          1     0.5076          1 
   1   rs77722822   0.006762   0.006762          1          1          1          1     0.5076          1 
   1   rs74910130   0.006762   0.006762          1          1          1          1     0.5076          1 
   1   rs11362942   0.007035   0.007035          1          1          1          1     0.5076          1 
   1     rs860311   0.007035   0.007035          1          1          1          1     0.5076          1 
   1    rs1626710   0.007035   0.007035          1          1          1          1     0.5076          1 
   1    rs1772150   0.007035   0.007035          1          1          1          1     0.5076          1 
   1     rs823125   0.007035   0.007035          1          1          1          1     0.5076          1 
   1     rs823126   0.007035   0.007035          1          1          1          1     0.5076          1 
   1  rs200028331   0.007093   0.007093          1          1          1          1     0.5076          1 
   1    rs6682764    0.00711    0.00711          1          1          1          1     0.5076          1 
   1    rs6665307    0.00711    0.00711          1          1          1          1     0.5076          1 
   1   rs56080697    0.00776    0.00776          1          1          1          1     0.5507          1 
   1    rs6673596   0.007977   0.007977          1          1          1          1     0.5627          1 
   1   rs28373064   0.008063   0.008063          1          1          1          1     0.5653          1 
   1   rs12566333   0.008215   0.008215          1          1          1          1     0.5726          1 
   1   rs12029495   0.008278   0.008278          1          1          1          1     0.5736          1 
   1    rs1772145   0.008481   0.008481          1          1          1          1     0.5842          1 
   1   rs11406457   0.008565   0.008565          1          1          1          1     0.5866          1 
   1    rs2801209   0.008675   0.008675          1          1          1          1     0.5907          1 
   1   rs13376708   0.008741   0.008741          1          1          1          1     0.5918          1 
   1  rs149283546   0.008952   0.008952          1          1          1          1     0.5929          1 
   1    rs6697605      0.009      0.009          1          1          1          1     0.5929          1 
   1  rs146904867   0.009334   0.009334          1          1          1          1     0.5929          1 
   1   rs34110871   0.009381   0.009381          1          1          1          1     0.5929          1 
   1   rs28418396    0.00952    0.00952          1          1          1          1     0.5929          1 
   1   rs77153966   0.009582   0.009582          1          1          1          1     0.5929          1 
   1  rs115339670   0.009582   0.009582          1          1          1          1     0.5929          1 
   1   rs76088462   0.009582   0.009582          1          1          1          1     0.5929          1 
   1   rs11119175   0.009582   0.009582          1          1          1          1     0.5929          1 
   1   rs12078313   0.009582   0.009582          1          1          1          1     0.5929          1 
   1   rs74676407   0.009582   0.009582          1          1          1          1     0.5929          1 
   1   rs80305693   0.009582   0.009582          1          1          1          1     0.5929          1 
   1   rs11119178   0.009582   0.009582          1          1          1          1     0.5929          1 
   1   rs78354210   0.009582   0.009582          1          1          1          1     0.5929          1 
   1  rs112757221   0.009716   0.009716          1          1          1          1     0.5929          1 
   1    rs6693865   0.009716   0.009716          1          1          1          1     0.5929          1 
   1    rs6693888   0.009716   0.009716          1          1          1          1     0.5929          1 
   1    rs1664250   0.009923   0.009923          1          1          1          1     0.5929          1 
   1   rs73079112    0.01003    0.01003          1          1          1          1     0.5929          1 
   1   rs61815568    0.01008    0.01008          1          1          1          1     0.5929          1 
   1    rs4400613    0.01008    0.01008          1          1          1          1     0.5929          1 
   1   rs12568988    0.01008    0.01008          1          1          1          1     0.5929          1 
   1   rs67403669     0.0104     0.0104          1          1          1          1     0.5929          1 
   1   rs78127820    0.01044    0.01044          1          1          1          1     0.5929          1 
   1   rs76707662    0.01044    0.01044          1          1          1          1     0.5929          1 
   1   rs76493024    0.01044    0.01044          1          1          1          1     0.5929          1 
   1   rs74148894    0.01055    0.01055          1          1          1          1     0.5929          1 
   1    rs2590696    0.01088    0.01088          1          1          1          1     0.5929          1 
   1   rs12739373    0.01088    0.01088          1          1          1          1     0.5929          1 
   1   esv3588666    0.01089    0.01089          1          1          1          1     0.5929          1 
   1    rs6540582    0.01092    0.01092          1          1          1          1     0.5929          1 
   1     rs652727    0.01108    0.01108          1          1          1          1     0.5929          1 
   1     rs684431    0.01108    0.01108          1          1          1          1     0.5929          1 
   1  rs547986684    0.01114    0.01114          1          1          1          1     0.5929          1 
   1   rs71848792    0.01153    0.01153          1          1          1          1     0.5929          1 
   1   rs12045707    0.01182    0.01182          1          1          1          1     0.5929          1 
   1     rs823122    0.01188    0.01188          1          1          1          1     0.5929          1 
   1    rs4951024    0.01188    0.01188          1          1          1          1     0.5929          1 
   1    rs1809004     0.0122     0.0122          1          1          1          1     0.5929          1 
   1  rs150621612    0.01259    0.01259          1          1          1          1     0.5929          1 
   1  rs147170880    0.01259    0.01259          1          1          1          1     0.5929          1 
   1   rs61578772    0.01259    0.01259          1          1          1          1     0.5929          1 
   1  rs139032652    0.01259    0.01259          1          1          1          1     0.5929          1 
   1  rs146503667    0.01259    0.01259          1          1          1          1     0.5929          1 
   1   rs73077005    0.01259    0.01259          1          1          1          1     0.5929          1 
   1   rs75423022    0.01259    0.01259          1          1          1          1     0.5929          1 
   1   rs73077006    0.01259    0.01259          1          1          1          1     0.5929          1 
   1   rs73077010    0.01259    0.01259          1          1          1          1     0.5929          1 
   1   rs73077012    0.01259    0.01259          1          1          1          1     0.5929          1 
   1   rs73077014    0.01259    0.01259          1          1          1          1     0.5929          1 
   1  rs113842220    0.01259    0.01259          1          1          1          1     0.5929          1 
   1    rs1905830    0.01259    0.01259          1          1          1          1     0.5929          1 
   1   rs73077015    0.01259    0.01259          1          1          1          1     0.5929          1 
   1   rs79893511    0.01259    0.01259          1          1          1          1     0.5929          1 
   1   rs76560064    0.01259    0.01259          1          1          1          1     0.5929          1 
   1    rs7526941    0.01259    0.01259          1          1          1          1     0.5929          1 
   1    rs7524212    0.01259    0.01259          1          1          1          1     0.5929          1 
   1    rs7526458    0.01259    0.01259          1          1          1          1     0.5929          1 
   1    rs1872454    0.01259    0.01259          1          1          1          1     0.5929          1 
   1   rs76884311    0.01259    0.01259          1          1          1          1     0.5929          1 
   1   rs73077023    0.01259    0.01259          1          1          1          1     0.5929          1 
   1    rs2101313    0.01259    0.01259          1          1          1          1     0.5929          1 
   1   rs73077096    0.01259    0.01259          1          1          1          1     0.5929          1 
   1    rs7548990    0.01259    0.01259          1          1          1          1     0.5929          1 
   1   rs17020493    0.01259    0.01259          1          1          1          1     0.5929          1 
   1   rs17020498    0.01259    0.01259          1          1          1          1     0.5929          1 
   1    rs5003928    0.01313    0.01313          1          1          1          1     0.5929          1 
   1    rs5780373    0.01313    0.01313          1          1          1          1     0.5929          1 
   1    rs9943268    0.01313    0.01313          1          1          1          1     0.5929          1 
   1   esv3588667    0.01313    0.01313          1          1          1          1     0.5929          1 
   1  rs112889744    0.01313    0.01313          1          1          1          1     0.5929          1 
   1    rs4436396    0.01313    0.01313          1          1          1          1     0.5929          1 
   1    rs4259650    0.01313    0.01313          1          1          1          1     0.5929          1 
   1   rs55928467    0.01313    0.01313          1          1          1          1     0.5929          1 
   1    rs4261118    0.01313    0.01313          1          1          1          1     0.5929          1 
   1    rs4446969    0.01313    0.01313          1          1          1          1     0.5929          1 
   1    rs4261119    0.01313    0.01313          1          1          1          1     0.5929          1 
   1    rs7416946    0.01313    0.01313          1          1          1          1     0.5929          1 
   1    rs4446970    0.01313    0.01313          1          1          1          1     0.5929          1 
   1    rs9943077    0.01313    0.01313          1          1          1          1     0.5929          1 
   1   rs11120235    0.01313    0.01313          1          1          1          1     0.5929          1 
   1   rs10864083    0.01313    0.01313          1          1          1          1     0.5929          1 
   1    rs7538648    0.01313    0.01313          1          1          1          1     0.5929          1 
   1    rs7538649    0.01313    0.01313          1          1          1          1     0.5929          1 
   1    rs7552030    0.01313    0.01313          1          1          1          1     0.5929          1 
   1    rs7538814    0.01313    0.01313          1          1          1          1     0.5929          1 
   1     rs823145    0.01314    0.01314          1          1          1          1     0.5929          1 
   1    rs2842706    0.01369    0.01369          1          1          1          1     0.6111          1 
   1    rs3748669     0.0139     0.0139          1          1          1          1     0.6111          1 
   1    rs3093438     0.0139     0.0139          1          1          1          1     0.6111          1 
   1   rs17259916    0.01409    0.01409          1          1          1          1     0.6111          1 
   1   rs11580556    0.01409    0.01409          1          1          1          1     0.6111          1 
   1   rs11581247    0.01409    0.01409          1          1          1          1     0.6111          1 
   1   rs76193262    0.01409    0.01409          1          1          1          1     0.6111          1 
   1   rs28496237    0.01416    0.01416          1          1          1          1     0.6111          1 
   1   rs73088164    0.01416    0.01416          1          1          1          1     0.6111          1 
   1   rs73088166    0.01416    0.01416          1          1          1          1     0.6111          1 
   1   rs73088170    0.01416    0.01416          1          1          1          1     0.6111          1 
   1  rs191646353    0.01416    0.01416          1          1          1          1     0.6111          1 
   1    rs2163169    0.01434    0.01434          1          1          1          1     0.6164          1 
   1   rs17013199    0.01453    0.01453          1          1          1          1     0.6225          1 
   1    rs1930438    0.01487    0.01487          1          1          1          1     0.6321          1 
   1    rs1905829    0.01492    0.01492          1          1          1          1     0.6321          1 
   1   rs57092766    0.01492    0.01492          1          1          1          1     0.6321          1 
   1   rs41317967    0.01513    0.01513          1          1          1          1      0.639          1 
   1   rs34628932    0.01538    0.01538          1          1          1          1     0.6473          1 
   1  rs114825717    0.01561    0.01561          1          1          1          1     0.6522          1 
   1   rs36061603    0.01561    0.01561          1          1          1          1     0.6522          1 
   1   rs16856356    0.01612    0.01612          1          1          1          1     0.6683          1 
   1   rs74474484    0.01628    0.01628          1          1          1          1     0.6683          1 
   1    rs2306713    0.01637    0.01637          1          1          1          1     0.6683          1 
   1    rs2306712    0.01637    0.01637          1          1          1          1     0.6683          1 
   1    rs2306711    0.01637    0.01637          1          1          1          1     0.6683          1 
   1  rs116116175     0.0164     0.0164          1          1          1          1     0.6683          1 
   1  rs147628035     0.0164     0.0164          1          1          1          1     0.6683          1 
   1    rs5003929    0.01666    0.01666          1          1          1          1     0.6766          1 
   1     rs823127    0.01719    0.01719          1          1          1          1     0.6958          1 
   1   rs75893145     0.0175     0.0175          1          1          1          1      0.699          1 
   1   rs80005116     0.0175     0.0175          1          1          1          1      0.699          1 
   1   rs77353421     0.0175     0.0175          1          1          1          1      0.699          1 
   1  rs116506726     0.0175     0.0175          1          1          1          1      0.699          1 
   1  rs148491624    0.01793    0.01793          1          1          1          1      0.711          1 
   1  rs114255045    0.01793    0.01793          1          1          1          1      0.711          1 
   1   rs11803397    0.01808    0.01808          1          1          1          1     0.7146          1 
   1    rs6593962    0.01854    0.01854          1          1          1          1     0.7306          1 
   1   rs76005485     0.0187     0.0187          1          1          1          1     0.7341          1 
   1   rs77291008      0.019      0.019          1          1          1          1      0.735          1 
   1   esv3588641    0.01905    0.01905          1          1          1          1      0.735          1 
   1  rs116321978    0.01922    0.01922          1          1          1          1      0.735          1 
   1  rs138284362    0.01922    0.01922          1          1          1          1      0.735          1 
   1  rs143365537    0.01922    0.01922          1          1          1          1      0.735          1 
   1   rs10900525    0.01923    0.01923          1          1          1          1      0.735          1 
   1  rs115158174    0.01928    0.01928          1          1          1          1      0.735          1 
   1  rs145413616    0.01928    0.01928          1          1          1          1      0.735          1 
   1  rs181565450    0.01928    0.01928          1          1          1          1      0.735          1 
   1   rs55900543     0.0196     0.0196          1          1          1          1     0.7423          1 
   1     rs586683     0.0196     0.0196          1          1          1          1     0.7423          1 
   1   rs28694519    0.01975    0.01975          1          1          1          1     0.7457          1 
   1   rs55735020    0.02003    0.02003          1          1          1          1     0.7478          1 
   1  rs140801892    0.02003    0.02003          1          1          1          1     0.7478          1 
   1    rs6685813    0.02023    0.02023          1          1          1          1     0.7478          1 
   1   rs11591025    0.02023    0.02023          1          1          1          1     0.7478          1 
   1   rs17007110     0.0205     0.0205          1          1          1          1     0.7478          1 
   1   rs41318005     0.0205     0.0205          1          1          1          1     0.7478          1 
   1  rs115159629     0.0205     0.0205          1          1          1          1     0.7478          1 
   1   rs77081072     0.0205     0.0205          1          1          1          1     0.7478          1 
   1   rs78991754     0.0205     0.0205          1          1          1          1     0.7478          1 
   1   rs77093005     0.0205     0.0205          1          1          1          1     0.7478          1 
   1   rs77672817     0.0205     0.0205          1          1          1          1     0.7478          1 
   1   rs61104420    0.02079    0.02079          1          1          1          1     0.7529          1 
   1    rs7533554    0.02084    0.02084          1          1          1          1     0.7529          1 
   1    rs7533742    0.02084    0.02084          1          1          1          1     0.7529          1 
   1   rs73086106    0.02132    0.02132          1          1          1          1     0.7635          1 
   1   rs28412042    0.02132    0.02132          1          1          1          1     0.7635          1 
   1   rs58967900    0.02132    0.02132          1          1          1          1     0.7635          1 
   1    rs6700889     0.0215     0.0215          1          1          1          1     0.7675          1 
   1   rs28813105    0.02179    0.02179          1          1          1          1     0.7725          1 
   1    rs2017760    0.02242    0.02242          1          1          1          1     0.7725          1 
   1    rs1652333    0.02242    0.02242          1          1          1          1     0.7725          1 
   1    rs2802233    0.02242    0.02242          1          1          1          1     0.7725          1 
   1    rs2802234    0.02242    0.02242          1          1          1          1     0.7725          1 
   1  rs112054212    0.02242    0.02242          1          1          1          1     0.7725          1 
   1   rs77542432    0.02242    0.02242          1          1          1          1     0.7725          1 
   1    rs2435297    0.02242    0.02242          1          1          1          1     0.7725          1 
   1    rs1572275    0.02242    0.02242          1          1          1          1     0.7725          1 
   1    rs2564974    0.02242    0.02242          1          1          1          1     0.7725          1 
   1    rs2564975    0.02242    0.02242          1          1          1          1     0.7725          1 
   1   rs55951726    0.02245    0.02245          1          1          1          1     0.7725          1 
   1   rs58121045    0.02252    0.02252          1          1          1          1     0.7725          1 
   1   rs74148891    0.02294    0.02294          1          1          1          1     0.7725          1 
   1    rs7547434    0.02301    0.02301          1          1          1          1     0.7725          1 
   1    rs6670857    0.02308    0.02308          1          1          1          1     0.7725          1 
   1   rs79696000    0.02327    0.02327          1          1          1          1     0.7725          1 
   1    rs6657861    0.02363    0.02363          1          1          1          1     0.7725          1 
   1   rs28575468    0.02377    0.02377          1          1          1          1     0.7725          1 
   1   rs33959978    0.02377    0.02377          1          1          1          1     0.7725          1 
   1   rs28483632    0.02377    0.02377          1          1          1          1     0.7725          1 
   1   rs28425623    0.02377    0.02377          1          1          1          1     0.7725          1 
   1   rs28380027    0.02377    0.02377          1          1          1          1     0.7725          1 
   1   rs28415467    0.02377    0.02377          1          1          1          1     0.7725          1 
   1   rs33933482    0.02377    0.02377          1          1          1          1     0.7725          1 
   1   rs12039255    0.02378    0.02378          1          1          1          1     0.7725          1 
   1    rs2498039    0.02379    0.02379          1          1          1          1     0.7725          1 
   1   rs35560342    0.02448    0.02448          1          1          1          1     0.7725          1 
   1    rs7514718    0.02448    0.02448          1          1          1          1     0.7725          1 
   1   rs73081166    0.02462    0.02462          1          1          1          1     0.7725          1 
   1   rs75180434    0.02462    0.02462          1          1          1          1     0.7725          1 
   1   rs73085203    0.02462    0.02462          1          1          1          1     0.7725          1 
   1   rs73085231    0.02462    0.02462          1          1          1          1     0.7725          1 
   1  rs200376185    0.02478    0.02478          1          1          1          1     0.7725          1 
   1   rs11120075    0.02481    0.02481          1          1          1          1     0.7725          1 
   1   rs75103733    0.02484    0.02484          1          1          1          1     0.7725          1 
   1  rs116370807    0.02484    0.02484          1          1          1          1     0.7725          1 
   1     rs823102    0.02484    0.02484          1          1          1          1     0.7725          1 
   1   rs58785399    0.02484    0.02484          1          1          1          1     0.7725          1 
   1   rs59081879    0.02484    0.02484          1          1          1          1     0.7725          1 
   1  rs549643128    0.02484    0.02484          1          1          1          1     0.7725          1 
   1   rs76968726    0.02484    0.02484          1          1          1          1     0.7725          1 
   1   rs79837567    0.02484    0.02484          1          1          1          1     0.7725          1 
   1  rs147681886    0.02484    0.02484          1          1          1          1     0.7725          1 
   1  rs115812113    0.02484    0.02484          1          1          1          1     0.7725          1 
   1  rs111299170    0.02484    0.02484          1          1          1          1     0.7725          1 
   1    rs6673687    0.02502    0.02502          1          1          1          1     0.7725          1 
   1    rs1775139    0.02502    0.02502          1          1          1          1     0.7725          1 
   1     rs545947    0.02523    0.02523          1          1          1          1     0.7725          1 
   1    rs2590686    0.02524    0.02524          1          1          1          1     0.7725          1 
   1    rs2246239    0.02524    0.02524          1          1          1          1     0.7725          1 
   1   rs76559190    0.02525    0.02525          1          1          1          1     0.7725          1 
   1   rs79260526    0.02525    0.02525          1          1          1          1     0.7725          1 
   1   rs75910247    0.02525    0.02525          1          1          1          1     0.7725          1 
   1   rs76678158    0.02525    0.02525          1          1          1          1     0.7725          1 
   1    rs4845127    0.02583    0.02583          1          1          1          1     0.7826          1 
   1   rs66574306    0.02587    0.02587          1          1          1          1     0.7826          1 
   1   rs56141354    0.02603    0.02603          1          1          1          1     0.7826          1 
   1   rs76849626    0.02611    0.02611          1          1          1          1     0.7826          1 
   1   rs79272709    0.02611    0.02611          1          1          1          1     0.7826          1 
   1   rs78479500    0.02611    0.02611          1          1          1          1     0.7826          1 
   1   rs58681977    0.02611    0.02611          1          1          1          1     0.7826          1 
   1   rs17024800    0.02611    0.02611          1          1          1          1     0.7826          1 
   1   rs79791724    0.02627    0.02627          1          1          1          1      0.784          1 
   1    rs7519482    0.02636    0.02636          1          1          1          1      0.784          1 
   1    rs2195579    0.02636    0.02636          1          1          1          1      0.784          1 
   1   rs56166793    0.02654    0.02654          1          1          1          1     0.7854          1 
   1   rs58222271    0.02665    0.02665          1          1          1          1     0.7854          1 
   1   rs17021201    0.02725    0.02725          1          1          1          1     0.7854          1 
   1   rs73079130    0.02725    0.02725          1          1          1          1     0.7854          1 
   1  rs142030310    0.02729    0.02729          1          1          1          1     0.7854          1 
   1  rs115196889    0.02729    0.02729          1          1          1          1     0.7854          1 
   1   rs60216014    0.02746    0.02746          1          1          1          1     0.7854          1 
   1   rs73082364    0.02777    0.02777          1          1          1          1     0.7854          1 
   1   rs12130305    0.02798    0.02798          1          1          1          1     0.7854          1 
   1    rs1320542    0.02824    0.02824          1          1          1          1     0.7854          1 
   1   rs75958511    0.02863    0.02863          1          1          1          1     0.7854          1 
   1  rs149177847    0.02863    0.02863          1          1          1          1     0.7854          1 
   1   rs73080256    0.02863    0.02863          1          1          1          1     0.7854          1 
   1   rs75651835    0.02863    0.02863          1          1          1          1     0.7854          1 
   1   rs73081164    0.02877    0.02877          1          1          1          1     0.7854          1 
   1  rs148006790    0.02877    0.02877          1          1          1          1     0.7854          1 
   1   rs12071163     0.0289     0.0289          1          1          1          1     0.7854          1 
   1  rs545225063     0.0289     0.0289          1          1          1          1     0.7854          1 
   1  rs115630198    0.02892    0.02892          1          1          1          1     0.7854          1 
   1   rs56188332    0.02892    0.02892          1          1          1          1     0.7854          1 
   1   rs12065315    0.02892    0.02892          1          1          1          1     0.7854          1 
   1  rs147963037    0.02892    0.02892          1          1          1          1     0.7854          1 
   1  rs112912632    0.02892    0.02892          1          1          1          1     0.7854          1 
   1   rs60618036    0.02892    0.02892          1          1          1          1     0.7854          1 
   1   rs57942992    0.02892    0.02892          1          1          1          1     0.7854          1 
   1   rs28410805    0.02897    0.02897          1          1          1          1     0.7854          1 
   1   rs72750453    0.02951    0.02951          1          1          1          1     0.7854          1 
   1  rs199517935    0.02967    0.02967          1          1          1          1     0.7854          1 
   1  rs113119275    0.03007    0.03007          1          1          1          1     0.7854          1 
   1   rs77573089    0.03007    0.03007          1          1          1          1     0.7854          1 
   1   rs75380376    0.03007    0.03007          1          1          1          1     0.7854          1 
   1  rs149806000    0.03007    0.03007          1          1          1          1     0.7854          1 
   1      rs10877     0.0302     0.0302          1          1          1          1     0.7854          1 
   1   rs66698736    0.03024    0.03024          1          1          1          1     0.7854          1 
   1    rs6693011    0.03047    0.03047          1          1          1          1     0.7854          1 
   1   rs12062114    0.03047    0.03047          1          1          1          1     0.7854          1 
   1   rs35299018    0.03047    0.03047          1          1          1          1     0.7854          1 
   1    rs1890869    0.03047    0.03047          1          1          1          1     0.7854          1 
   1   rs11120077    0.03047    0.03047          1          1          1          1     0.7854          1 
   1   rs55696978    0.03047    0.03047          1          1          1          1     0.7854          1 
   1   rs74152404    0.03047    0.03047          1          1          1          1     0.7854          1 
   1   rs74152405    0.03047    0.03047          1          1          1          1     0.7854          1 
   1   rs74152406    0.03047    0.03047          1          1          1          1     0.7854          1 
   1   rs17019578    0.03047    0.03047          1          1          1          1     0.7854          1 
   1    rs1664224    0.03048    0.03048          1          1          1          1     0.7854          1 
   1   rs12087328    0.03058    0.03058          1          1          1          1     0.7854          1 
   1   rs16856082    0.03058    0.03058          1          1          1          1     0.7854          1 
   1    rs6680742    0.03058    0.03058          1          1          1          1     0.7854          1 
   1  rs113716138    0.03058    0.03058          1          1          1          1     0.7854          1 
   1   rs11240543    0.03058    0.03058          1          1          1          1     0.7854          1 
   1   rs12072212    0.03058    0.03058          1          1          1          1     0.7854          1 
   1   rs12082741    0.03058    0.03058          1          1          1          1     0.7854          1 
   1    rs6672675    0.03058    0.03058          1          1          1          1     0.7854          1 
   1   rs11240544    0.03058    0.03058          1          1          1          1     0.7854          1 
   1    rs6684271    0.03058    0.03058          1          1          1          1     0.7854          1 
   1    rs6673283    0.03058    0.03058          1          1          1          1     0.7854          1 
   1   rs56701373    0.03059    0.03059          1          1          1          1     0.7854          1 
   1    rs6685122    0.03064    0.03064          1          1          1          1     0.7854          1 
   1  rs145486855    0.03064    0.03064          1          1          1          1     0.7854          1 
   1   rs59486265    0.03064    0.03064          1          1          1          1     0.7854          1 
   1    rs2986590    0.03064    0.03064          1          1          1          1     0.7854          1 
   1    rs6684165    0.03064    0.03064          1          1          1          1     0.7854          1 
   1   rs12048793    0.03064    0.03064          1          1          1          1     0.7854          1 
   1   rs28362485    0.03067    0.03067          1          1          1          1     0.7854          1 
   1   rs73076154    0.03088    0.03088          1          1          1          1     0.7858          1 
   1   rs17025155    0.03102    0.03102          1          1          1          1     0.7858          1 
   1   rs28738984    0.03102    0.03102          1          1          1          1     0.7858          1 
   1   rs75915269    0.03102    0.03102          1          1          1          1     0.7858          1 
   1   rs28739003    0.03102    0.03102          1          1          1          1     0.7858          1 
   1  rs140123007    0.03143    0.03143          1          1          1          1     0.7933          1 
   1   rs73084357    0.03145    0.03145          1          1          1          1     0.7933          1 
   1   rs11119449    0.03227    0.03227          1          1          1          1     0.8122          1 
   1    rs3093417    0.03236    0.03236          1          1          1          1     0.8129          1 
   1  rs140523566    0.03271    0.03271          1          1          1          1     0.8197          1 
   1   rs11119447    0.03384    0.03384          1          1          1          1     0.8332          1 
   1    rs6540587    0.03384    0.03384          1          1          1          1     0.8332          1 
   1    rs4073659    0.03387    0.03387          1          1          1          1     0.8332          1 
   1    rs3748671    0.03444    0.03444          1          1          1          1     0.8332          1 
   1   rs74144119    0.03478    0.03478          1          1          1          1     0.8332          1 
   1    rs1858001    0.03497    0.03497          1          1          1          1     0.8332          1 
   1    rs5780360    0.03507    0.03507          1          1          1          1     0.8332          1 
   1   rs12739939    0.03564    0.03564          1          1          1          1     0.8332          1 
   1   rs12740087    0.03564    0.03564          1          1          1          1     0.8332          1 
   1   rs71635198    0.03564    0.03564          1          1          1          1     0.8332          1 
   1    rs7545126    0.03569    0.03569          1          1          1          1     0.8332          1 
   1   rs57692818    0.03587    0.03587          1          1          1          1     0.8332          1 
   1   rs17011998    0.03587    0.03587          1          1          1          1     0.8332          1 
   1   rs34660159    0.03587    0.03587          1          1          1          1     0.8332          1 
   1    rs3093416    0.03607    0.03607          1          1          1          1     0.8332          1 
   1   rs73091420    0.03669    0.03669          1          1          1          1     0.8332          1 
   1  rs144918822    0.03674    0.03674          1          1          1          1     0.8332          1 
   1   rs12139003    0.03678    0.03678          1          1          1          1     0.8332          1 
   1  rs115900365    0.03695    0.03695          1          1          1          1     0.8332          1 
   1  rs201244473    0.03695    0.03695          1          1          1          1     0.8332          1 
   1   rs11545017    0.03702    0.03702          1          1          1          1     0.8332          1 
   1   rs28541323    0.03702    0.03702          1          1          1          1     0.8332          1 
   1    rs6684843     0.0371     0.0371          1          1          1          1     0.8332          1 
   1    rs6681869     0.0371     0.0371          1          1          1          1     0.8332          1 
   1    rs6540490     0.0371     0.0371          1          1          1          1     0.8332          1 
   1    rs6540491     0.0371     0.0371          1          1          1          1     0.8332          1 
   1    rs6540492     0.0371     0.0371          1          1          1          1     0.8332          1 
   1    rs6540493     0.0371     0.0371          1          1          1          1     0.8332          1 
   1    rs6688392     0.0371     0.0371          1          1          1          1     0.8332          1 
   1   rs78044000     0.0371     0.0371          1          1          1          1     0.8332          1 
   1    rs3813969     0.0371     0.0371          1          1          1          1     0.8332          1 
   1    rs3813967     0.0371     0.0371          1          1          1          1     0.8332          1 
   1    rs4845117     0.0371     0.0371          1          1          1          1     0.8332          1 
   1  rs147148136     0.0371     0.0371          1          1          1          1     0.8332          1 
   1    rs4844544     0.0371     0.0371          1          1          1          1     0.8332          1 
   1    rs4844545     0.0371     0.0371          1          1          1          1     0.8332          1 
   1  rs112664086     0.0371     0.0371          1          1          1          1     0.8332          1 
   1   rs56951869     0.0371     0.0371          1          1          1          1     0.8332          1 
   1   rs57096326     0.0371     0.0371          1          1          1          1     0.8332          1 
   1   rs57106552     0.0371     0.0371          1          1          1          1     0.8332          1 
   1   rs17012744     0.0371     0.0371          1          1          1          1     0.8332          1 
   1    rs6673090     0.0371     0.0371          1          1          1          1     0.8332          1 
   1    rs6681092     0.0371     0.0371          1          1          1          1     0.8332          1 
   1    rs6673105     0.0371     0.0371          1          1          1          1     0.8332          1 
   1   rs59856456     0.0371     0.0371          1          1          1          1     0.8332          1 
   1   rs58896223     0.0371     0.0371          1          1          1          1     0.8332          1 
   1  rs113519195     0.0371     0.0371          1          1          1          1     0.8332          1 
   1   rs78660080     0.0371     0.0371          1          1          1          1     0.8332          1 
   1  rs113101778     0.0371     0.0371          1          1          1          1     0.8332          1 
   1  rs533036412     0.0371     0.0371          1          1          1          1     0.8332          1 
   1   rs73079131    0.03713    0.03713          1          1          1          1     0.8332          1 
   1   rs73079135    0.03713    0.03713          1          1          1          1     0.8332          1 
   1   rs73079137    0.03713    0.03713          1          1          1          1     0.8332          1 
   1   rs73079140    0.03713    0.03713          1          1          1          1     0.8332          1 
   1   rs73079142    0.03713    0.03713          1          1          1          1     0.8332          1 
   1  rs116760212    0.03747    0.03747          1          1          1          1     0.8392          1 
   1  rs539315410    0.03778    0.03778          1          1          1          1     0.8446          1 
   1    rs2745967    0.03821    0.03821          1          1          1          1     0.8516          1 
   1  rs114563236    0.03824    0.03824          1          1          1          1     0.8516          1 
   1    rs1150253    0.03838    0.03838          1          1          1          1      0.852          1 
   1   rs73088167    0.03841    0.03841          1          1          1          1      0.852          1 
   1   rs10863336    0.03865    0.03865          1          1          1          1     0.8536          1 
   1    rs7525160    0.03865    0.03865          1          1          1          1     0.8536          1 
   1    rs1152835     0.0387     0.0387          1          1          1          1     0.8536          1 
   1   rs76092913     0.0388     0.0388          1          1          1          1     0.8538          1 
   1     rs696945    0.03885    0.03885          1          1          1          1     0.8538          1 
   1   rs73079139    0.03894    0.03894          1          1          1          1     0.8543          1 
   1   rs12069043    0.03925    0.03925          1          1          1          1     0.8546          1 
   1   rs11808532    0.03925    0.03925          1          1          1          1     0.8546          1 
   1   rs11119121    0.03925    0.03925          1          1          1          1     0.8546          1 
   1   rs12071254    0.03925    0.03925          1          1          1          1     0.8546          1 
   1   rs10652614    0.03945    0.03945          1          1          1          1     0.8574          1 
   1   rs17017942    0.04037    0.04037          1          1          1          1     0.8667          1 
   1  rs146784791    0.04039    0.04039          1          1          1          1     0.8667          1 
   1  rs200300084    0.04044    0.04044          1          1          1          1     0.8667          1 
   1    rs5780382    0.04055    0.04055          1          1          1          1     0.8667          1 
   1  rs115075653    0.04082    0.04082          1          1          1          1     0.8667          1 
   1   rs34482372    0.04128    0.04128          1          1          1          1     0.8667          1 
   1  rs561941502    0.04129    0.04129          1          1          1          1     0.8667          1 
   1  rs113753557     0.0415     0.0415          1          1          1          1     0.8667          1 
   1    rs2491394    0.04174    0.04174          1          1          1          1     0.8667          1 
   1    rs2491396    0.04174    0.04174          1          1          1          1     0.8667          1 
   1   rs35289636    0.04191    0.04191          1          1          1          1     0.8667          1 
   1   rs16856421    0.04201    0.04201          1          1          1          1     0.8667          1 
   1   rs17348507    0.04201    0.04201          1          1          1          1     0.8667          1 
   1  rs201331568    0.04201    0.04201          1          1          1          1     0.8667          1 
   1   rs56048604    0.04201    0.04201          1          1          1          1     0.8667          1 
   1  rs113322677    0.04201    0.04201          1          1          1          1     0.8667          1 
   1  rs145836802    0.04201    0.04201          1          1          1          1     0.8667          1 
   1  rs112264505    0.04201    0.04201          1          1          1          1     0.8667          1 
   1   rs11802232    0.04201    0.04201          1          1          1          1     0.8667          1 
   1   rs76465173    0.04201    0.04201          1          1          1          1     0.8667          1 
   1   rs74380392    0.04201    0.04201          1          1          1          1     0.8667          1 
   1   rs56023583    0.04201    0.04201          1          1          1          1     0.8667          1 
   1    rs7533475    0.04201    0.04201          1          1          1          1     0.8667          1 
   1   rs76148834    0.04201    0.04201          1          1          1          1     0.8667          1 
   1  rs113702492    0.04201    0.04201          1          1          1          1     0.8667          1 
   1  rs530664983    0.04201    0.04201          1          1          1          1     0.8667          1 
   1    rs7550755    0.04201    0.04201          1          1          1          1     0.8667          1 
   1    rs7550960    0.04201    0.04201          1          1          1          1     0.8667          1 
   1  rs113716284    0.04201    0.04201          1          1          1          1     0.8667          1 
   1   rs12562923    0.04223    0.04223          1          1          1          1     0.8667          1 
   1    rs4481849    0.04223    0.04223          1          1          1          1     0.8667          1 
   1   rs11409439    0.04223    0.04223          1          1          1          1     0.8667          1 
   1    rs1204676    0.04277    0.04277          1          1          1          1     0.8737          1 
   1   rs28889651    0.04299    0.04299          1          1          1          1     0.8737          1 
   1   rs59990545    0.04346    0.04346          1          1          1          1     0.8737          1 
   1   rs41304251    0.04346    0.04346          1          1          1          1     0.8737          1 
   1   rs72750941    0.04346    0.04346          1          1          1          1     0.8737          1 
   1   rs56927917    0.04346    0.04346          1          1          1          1     0.8737          1 
   1   rs66742105    0.04346    0.04346          1          1          1          1     0.8737          1 
   1    rs7521095    0.04346    0.04346          1          1          1          1     0.8737          1 
   1   rs57021717    0.04346    0.04346          1          1          1          1     0.8737          1 
   1   rs55781355    0.04346    0.04346          1          1          1          1     0.8737          1 
   1   rs73078376    0.04346    0.04346          1          1          1          1     0.8737          1 
   1   rs12029831    0.04346    0.04346          1          1          1          1     0.8737          1 
   1    rs1150255     0.0444     0.0444          1          1          1          1     0.8879          1 
   1    rs3093425     0.0444     0.0444          1          1          1          1     0.8879          1 
   1    rs1150258     0.0444     0.0444          1          1          1          1     0.8879          1 
   1   rs28548020    0.04466    0.04466          1          1          1          1     0.8918          1 
   1   rs11117901    0.04491    0.04491          1          1          1          1     0.8952          1 
   1     rs701608    0.04526    0.04526          1          1          1          1     0.9006          1 
   1   rs28371604    0.04543    0.04543          1          1          1          1     0.9025          1 
   1   rs11285952     0.0463     0.0463          1          1          1          1      0.917          1 
   1   rs28673217     0.0464     0.0464          1          1          1          1      0.917          1 
   1   rs28726332     0.0464     0.0464          1          1          1          1      0.917          1 
   1    rs1933619    0.04681    0.04681          1          1          1          1     0.9203          1 
   1   rs11120074    0.04683    0.04683          1          1          1          1     0.9203          1 
   1   rs57033547    0.04683    0.04683          1          1          1          1     0.9203          1 
   1  rs138358315    0.04687    0.04687          1          1          1          1     0.9203          1 
   1   rs73092031    0.04711    0.04711          1          1          1          1     0.9227          1 
   1   rs12132176    0.04744    0.04744          1          1          1          1     0.9227          1 
   1   rs12132968    0.04744    0.04744          1          1          1          1     0.9227          1 
   1   rs28496709    0.04744    0.04744          1          1          1          1     0.9227          1 
   1  rs114880040    0.04748    0.04748          1          1          1          1     0.9227          1 
   1  rs116633300    0.04748    0.04748          1          1          1          1     0.9227          1 
   1  rs115191103    0.04786    0.04786          1          1          1          1     0.9227          1 
   1   rs79887490    0.04786    0.04786          1          1          1          1     0.9227          1 
   1  rs116701503    0.04786    0.04786          1          1          1          1     0.9227          1 
   1   rs75910132    0.04786    0.04786          1          1          1          1     0.9227          1 
   1   rs77057269    0.04786    0.04786          1          1          1          1     0.9227          1 
   1    rs2440899    0.04823    0.04823          1          1          1          1     0.9268          1 
   1    rs1781027    0.04823    0.04823          1          1          1          1     0.9268          1 
   1  rs141397089    0.04851    0.04851          1          1          1          1      0.928          1 
   1  rs149107147    0.04851    0.04851          1          1          1          1      0.928          1 
   1   rs28480002    0.04868    0.04868          1          1          1          1      0.928          1 
   1    rs1930437    0.04871    0.04871          1          1          1          1      0.928          1 
   1   rs73079108    0.04879    0.04879          1          1          1          1      0.928          1 
   1   rs28477649    0.04885    0.04885          1          1          1          1      0.928          1 
   1  rs552455385     0.0489     0.0489          1          1          1          1      0.928          1 
   1   rs17258746    0.04892    0.04892          1          1          1          1      0.928          1 
   1   rs56289838    0.04918    0.04918          1          1          1          1     0.9285          1 
   1   rs10494879    0.04918    0.04918          1          1          1          1     0.9285          1 
   1   rs28372502    0.04923    0.04923          1          1          1          1     0.9285          1 
   1  rs141867024    0.04948    0.04948          1          1          1          1     0.9285          1 
   1   rs16830374    0.04948    0.04948          1          1          1          1     0.9285          1 
   1   rs11804268    0.04948    0.04948          1          1          1          1     0.9285          1 
   1    rs9988536    0.04958    0.04958          1          1          1          1     0.9285          1 
   1   rs73083955    0.04958    0.04958          1          1          1          1     0.9285          1 
   1   rs11240548    0.05026    0.05026          1          1          1          1     0.9397          1 
   1   rs12032326    0.05042    0.05042          1          1          1          1     0.9413          1 
   1   rs74383679    0.05078    0.05078          1          1          1          1     0.9456          1 
   1   rs17017836    0.05122    0.05122          1          1          1          1     0.9456          1 
   1     rs823139    0.05129    0.05129          1          1          1          1     0.9456          1 
   1   rs73080385    0.05138    0.05138          1          1          1          1     0.9456          1 
   1    rs7520276     0.0515     0.0515          1          1          1          1     0.9456          1 
   1    rs4844735    0.05185    0.05185          1          1          1          1     0.9456          1 
   1   rs12738015    0.05185    0.05185          1          1          1          1     0.9456          1 
   1    rs4130547    0.05185    0.05185          1          1          1          1     0.9456          1 
   1  rs116110265    0.05225    0.05225          1          1          1          1     0.9456          1 
   1  rs145341406    0.05225    0.05225          1          1          1          1     0.9456          1 
   1  rs114904154    0.05225    0.05225          1          1          1          1     0.9456          1 
   1  rs188695054    0.05225    0.05225          1          1          1          1     0.9456          1 
   1   rs41317817    0.05225    0.05225          1          1          1          1     0.9456          1 
   1  rs145314952    0.05225    0.05225          1          1          1          1     0.9456          1 
   1   rs74608959    0.05225    0.05225          1          1          1          1     0.9456          1 
   1  rs115887948    0.05225    0.05225          1          1          1          1     0.9456          1 
   1  rs115083125    0.05225    0.05225          1          1          1          1     0.9456          1 
   1  rs116504114    0.05234    0.05234          1          1          1          1     0.9456          1 
   1  rs199659885    0.05282    0.05282          1          1          1          1     0.9456          1 
   1    rs6540450    0.05287    0.05287          1          1          1          1     0.9456          1 
   1   rs35883984     0.0529     0.0529          1          1          1          1     0.9456          1 
   1   rs77376099      0.053      0.053          1          1          1          1     0.9456          1 
   1   rs73084202      0.053      0.053          1          1          1          1     0.9456          1 
   1   rs73086108      0.053      0.053          1          1          1          1     0.9456          1 
   1   rs73086109      0.053      0.053          1          1          1          1     0.9456          1 
   1   rs76294455      0.053      0.053          1          1          1          1     0.9456          1 
   1   rs73086120      0.053      0.053          1          1          1          1     0.9456          1 
   1   rs28632197      0.053      0.053          1          1          1          1     0.9456          1 
   1   rs35643513    0.05305    0.05305          1          1          1          1     0.9456          1 
   1   rs36045375    0.05306    0.05306          1          1          1          1     0.9456          1 
   1  rs113285050    0.05344    0.05344          1          1          1          1     0.9509          1 
   1  rs113161246    0.05383    0.05383          1          1          1          1      0.955          1 
   1  rs146200106    0.05383    0.05383          1          1          1          1      0.955          1 
   1    rs6540432    0.05409    0.05409          1          1          1          1     0.9567          1 
   1    rs2297548    0.05409    0.05409          1          1          1          1     0.9567          1 
   1  rs527673480    0.05464    0.05464          1          1          1          1     0.9587          1 
   1  rs376425952    0.05485    0.05485          1          1          1          1     0.9587          1 
   1  rs370918534    0.05485    0.05485          1          1          1          1     0.9587          1 
   1  rs199949469    0.05485    0.05485          1          1          1          1     0.9587          1 
   1     rs544172    0.05502    0.05502          1          1          1          1     0.9587          1 
   1    rs1609842    0.05528    0.05528          1          1          1          1     0.9587          1 
   1    rs2257079    0.05528    0.05528          1          1          1          1     0.9587          1 
   1    rs2801203    0.05528    0.05528          1          1          1          1     0.9587          1 
   1    rs1249869    0.05528    0.05528          1          1          1          1     0.9587          1 
   1   rs78168077    0.05543    0.05543          1          1          1          1     0.9587          1 
   1    rs1150254    0.05559    0.05559          1          1          1          1     0.9587          1 
   1    rs1150256    0.05559    0.05559          1          1          1          1     0.9587          1 
   1    rs3093433    0.05559    0.05559          1          1          1          1     0.9587          1 
   1  rs191007685    0.05578    0.05578          1          1          1          1     0.9587          1 
   1   rs56152579    0.05598    0.05598          1          1          1          1     0.9587          1 
   1    rs4951249      0.056      0.056          1          1          1          1     0.9587          1 
   1   rs80227971    0.05638    0.05638          1          1          1          1     0.9587          1 
   1   rs10633836    0.05648    0.05648          1          1          1          1     0.9587          1 
   1  rs552937634    0.05704    0.05704          1          1          1          1     0.9587          1 
   1     rs188334    0.05718    0.05718          1          1          1          1     0.9587          1 
   1     rs291106    0.05718    0.05718          1          1          1          1     0.9587          1 
   1     rs291105    0.05718    0.05718          1          1          1          1     0.9587          1 
   1   rs12123998    0.05718    0.05718          1          1          1          1     0.9587          1 
   1   rs12121499    0.05718    0.05718          1          1          1          1     0.9587          1 
   1   rs12124035    0.05718    0.05718          1          1          1          1     0.9587          1 
   1    rs1713231    0.05718    0.05718          1          1          1          1     0.9587          1 
   1     rs694409    0.05731    0.05731          1          1          1          1     0.9587          1 
   1   rs56006238    0.05738    0.05738          1          1          1          1     0.9587          1 
   1   rs74148899    0.05738    0.05738          1          1          1          1     0.9587          1 
   1   rs76779310    0.05783    0.05783          1          1          1          1     0.9587          1 
   1   rs11585869    0.05805    0.05805          1          1          1          1     0.9587          1 
   1   rs34930633    0.05805    0.05805          1          1          1          1     0.9587          1 
   1    rs6681841    0.05805    0.05805          1          1          1          1     0.9587          1 
   1    rs1933562    0.05933    0.05933          1          1          1          1     0.9587          1 
   1    rs3920806    0.05933    0.05933          1          1          1          1     0.9587          1 
   1    rs3093426    0.05943    0.05943          1          1          1          1     0.9587          1 
   1    rs3093432    0.05943    0.05943          1          1          1          1     0.9587          1 
   1  rs552104062    0.05946    0.05946          1          1          1          1     0.9587          1 
   1    rs2590700    0.05958    0.05958          1          1          1          1     0.9587          1 
   1    rs1249859    0.05958    0.05958          1          1          1          1     0.9587          1 
   1    rs1249858    0.05958    0.05958          1          1          1          1     0.9587          1 
   1     rs975968    0.05958    0.05958          1          1          1          1     0.9587          1 
   1    rs3903999    0.05976    0.05976          1          1          1          1     0.9587          1 
   1  rs137968061     0.0598     0.0598          1          1          1          1     0.9587          1 
   1  rs535028190    0.06004    0.06004          1          1          1          1     0.9587          1 
   1   rs11119168    0.06016    0.06016          1          1          1          1     0.9587          1 
   1     rs585942    0.06027    0.06027          1          1          1          1     0.9587          1 
   1  rs150929487    0.06037    0.06037          1          1          1          1     0.9587          1 
   1  rs114670454    0.06037    0.06037          1          1          1          1     0.9587          1 
   1  rs115112644    0.06037    0.06037          1          1          1          1     0.9587          1 
   1    rs9730484    0.06037    0.06037          1          1          1          1     0.9587          1 
   1  rs138824685    0.06037    0.06037          1          1          1          1     0.9587          1 
   1  rs116724523    0.06037    0.06037          1          1          1          1     0.9587          1 
   1  rs529263456    0.06037    0.06037          1          1          1          1     0.9587          1 
   1  rs113558043    0.06146    0.06146          1          1          1          1     0.9587          1 
   1  rs148776673     0.0615     0.0615          1          1          1          1     0.9587          1 
   1  rs142344841     0.0615     0.0615          1          1          1          1     0.9587          1 
   1    rs4844420    0.06164    0.06164          1          1          1          1     0.9587          1 
   1   rs11119058    0.06164    0.06164          1          1          1          1     0.9587          1 
   1   rs74155229    0.06169    0.06169          1          1          1          1     0.9587          1 
   1   rs28371585    0.06196    0.06196          1          1          1          1     0.9587          1 
   1   rs57826472    0.06225    0.06225          1          1          1          1     0.9587          1 
   1    rs2629684    0.06264    0.06264          1          1          1          1     0.9587          1 
   1    rs2629683    0.06264    0.06264          1          1          1          1     0.9587          1 
   1    rs2791690    0.06264    0.06264          1          1          1          1     0.9587          1 
   1    rs2629682    0.06264    0.06264          1          1          1          1     0.9587          1 
   1    rs2842727    0.06264    0.06264          1          1          1          1     0.9587          1 
   1    rs2629681    0.06264    0.06264          1          1          1          1     0.9587          1 
   1    rs2842728    0.06264    0.06264          1          1          1          1     0.9587          1 
   1    rs2842729    0.06264    0.06264          1          1          1          1     0.9587          1 
   1    rs2842730    0.06264    0.06264          1          1          1          1     0.9587          1 
   1    rs2629680    0.06264    0.06264          1          1          1          1     0.9587          1 
   1    rs2791717    0.06264    0.06264          1          1          1          1     0.9587          1 
   1    rs2842731    0.06264    0.06264          1          1          1          1     0.9587          1 
   1    rs2629679    0.06264    0.06264          1          1          1          1     0.9587          1 
   1    rs2629678    0.06264    0.06264          1          1          1          1     0.9587          1 
   1    rs2629677    0.06264    0.06264          1          1          1          1     0.9587          1 
   1    rs2629676    0.06264    0.06264          1          1          1          1     0.9587          1 
   1    rs2629675    0.06264    0.06264          1          1          1          1     0.9587          1 
   1    rs2842732    0.06264    0.06264          1          1          1          1     0.9587          1 
   1    rs2629674    0.06264    0.06264          1          1          1          1     0.9587          1 
   1    rs2842733    0.06264    0.06264          1          1          1          1     0.9587          1 
   1    rs2629673    0.06264    0.06264          1          1          1          1     0.9587          1 
   1    rs2791712    0.06264    0.06264          1          1          1          1     0.9587          1 
   1    rs2842735    0.06264    0.06264          1          1          1          1     0.9587          1 
   1  rs112345013    0.06264    0.06264          1          1          1          1     0.9587          1 
   1    rs2842738    0.06264    0.06264          1          1          1          1     0.9587          1 
   1    rs2629671    0.06264    0.06264          1          1          1          1     0.9587          1 
   1    rs2842739    0.06264    0.06264          1          1          1          1     0.9587          1 
   1    rs2629670    0.06264    0.06264          1          1          1          1     0.9587          1 
   1    rs2791696    0.06264    0.06264          1          1          1          1     0.9587          1 
   1    rs2791695    0.06264    0.06264          1          1          1          1     0.9587          1 
   1    rs2629669    0.06264    0.06264          1          1          1          1     0.9587          1 
   1    rs2842740    0.06264    0.06264          1          1          1          1     0.9587          1 
   1   rs73092044    0.06317    0.06317          1          1          1          1     0.9587          1 
   1    rs2153901     0.0632     0.0632          1          1          1          1     0.9587          1 
   1  rs558559558    0.06324    0.06324          1          1          1          1     0.9587          1 
   1    rs6540500    0.06339    0.06339          1          1          1          1     0.9587          1 
   1   rs61822590    0.06348    0.06348          1          1          1          1     0.9587          1 
   1   rs61822593    0.06348    0.06348          1          1          1          1     0.9587          1 
   1   rs74152188    0.06373    0.06373          1          1          1          1     0.9587          1 
   1   rs80192824    0.06373    0.06373          1          1          1          1     0.9587          1 
   1   rs74152190    0.06373    0.06373          1          1          1          1     0.9587          1 
   1   rs60793800    0.06373    0.06373          1          1          1          1     0.9587          1 
   1   rs17011884    0.06373    0.06373          1          1          1          1     0.9587          1 
   1  rs565121457    0.06403    0.06403          1          1          1          1     0.9587          1 
   1   rs57118739    0.06504    0.06504          1          1          1          1     0.9587          1 
   1   rs57720299     0.0651     0.0651          1          1          1          1     0.9587          1 
   1   rs59563227     0.0651     0.0651          1          1          1          1     0.9587          1 
   1   rs73078830    0.06561    0.06561          1          1          1          1     0.9587          1 
   1    rs1905831    0.06605    0.06605          1          1          1          1     0.9587          1 
   1    rs4402132    0.06618    0.06618          1          1          1          1     0.9587          1 
   1    rs1933602    0.06618    0.06618          1          1          1          1     0.9587          1 
   1    rs1933610    0.06618    0.06618          1          1          1          1     0.9587          1 
   1   rs28602403    0.06621    0.06621          1          1          1          1     0.9587          1 
   1    rs5780299    0.06642    0.06642          1          1          1          1     0.9587          1 
   1     rs823151    0.06668    0.06668          1          1          1          1     0.9587          1 
   1   rs61191641    0.06686    0.06686          1          1          1          1     0.9587          1 
   1  rs112696960    0.06686    0.06686          1          1          1          1     0.9587          1 
   1   rs17013227    0.06686    0.06686          1          1          1          1     0.9587          1 
   1   rs74155635    0.06686    0.06686          1          1          1          1     0.9587          1 
   1  rs145781892    0.06686    0.06686          1          1          1          1     0.9587          1 
   1   rs74155639    0.06686    0.06686          1          1          1          1     0.9587          1 
   1   rs74849351    0.06686    0.06686          1          1          1          1     0.9587          1 
   1   rs17013290    0.06686    0.06686          1          1          1          1     0.9587          1 
   1  rs146305627    0.06686    0.06686          1          1          1          1     0.9587          1 
   1   rs74155643    0.06686    0.06686          1          1          1          1     0.9587          1 
   1   rs77209101    0.06686    0.06686          1          1          1          1     0.9587          1 
   1   rs60641316    0.06686    0.06686          1          1          1          1     0.9587          1 
   1  rs145540771    0.06698    0.06698          1          1          1          1     0.9587          1 
   1   rs10751442    0.06712    0.06712          1          1          1          1     0.9587          1 
   1   rs10751443    0.06712    0.06712          1          1          1          1     0.9587          1 
   1    rs2096209    0.06712    0.06712          1          1          1          1     0.9587          1 
   1  rs116502843    0.06727    0.06727          1          1          1          1     0.9587          1 
   1     rs960087    0.06761    0.06761          1          1          1          1     0.9587          1 
   1   rs11118278    0.06761    0.06761          1          1          1          1     0.9587          1 
   1    rs6677947    0.06786    0.06786          1          1          1          1     0.9587          1 
   1   rs11119186    0.06786    0.06786          1          1          1          1     0.9587          1 
   1   rs11119188    0.06786    0.06786          1          1          1          1     0.9587          1 
   1  rs539922684    0.06788    0.06788          1          1          1          1     0.9587          1 
   1    rs1933571    0.06795    0.06795          1          1          1          1     0.9587          1 
   1    rs1933572    0.06795    0.06795          1          1          1          1     0.9587          1 
   1   rs12125596    0.06795    0.06795          1          1          1          1     0.9587          1 
   1    rs2782845    0.06824    0.06824          1          1          1          1     0.9587          1 
   1     rs823090    0.06836    0.06836          1          1          1          1     0.9587          1 
   1     rs823089    0.06836    0.06836          1          1          1          1     0.9587          1 
   1     rs823088    0.06836    0.06836          1          1          1          1     0.9587          1 
   1     rs708728    0.06836    0.06836          1          1          1          1     0.9587          1 
   1     rs823086    0.06836    0.06836          1          1          1          1     0.9587          1 
   1  rs115882363    0.06862    0.06862          1          1          1          1     0.9587          1 
   1   rs28676508    0.06924    0.06924          1          1          1          1     0.9587          1 
   1   rs12075381    0.06935    0.06935          1          1          1          1     0.9587          1 
   1    rs2267894    0.06935    0.06935          1          1          1          1     0.9587          1 
   1  rs372892306    0.06959    0.06959          1          1          1          1     0.9587          1 
   1  rs550246474    0.07009    0.07009          1          1          1          1     0.9587          1 
   1    rs2404554    0.07035    0.07035          1          1          1          1     0.9587          1 
   1   rs10864115    0.07035    0.07035          1          1          1          1     0.9587          1 
   1    rs1429909    0.07035    0.07035          1          1          1          1     0.9587          1 
   1   rs10864117    0.07035    0.07035          1          1          1          1     0.9587          1 
   1    rs3922175    0.07035    0.07035          1          1          1          1     0.9587          1 
   1    rs6686780    0.07035    0.07035          1          1          1          1     0.9587          1 
   1  rs142321516    0.07035    0.07035          1          1          1          1     0.9587          1 
   1   rs12037968    0.07035    0.07035          1          1          1          1     0.9587          1 
   1   rs11120427    0.07035    0.07035          1          1          1          1     0.9587          1 
   1   rs12092662    0.07035    0.07035          1          1          1          1     0.9587          1 
   1   rs12137680    0.07035    0.07035          1          1          1          1     0.9587          1 
   1   rs11120438    0.07035    0.07035          1          1          1          1     0.9587          1 
   1    rs6540872    0.07035    0.07035          1          1          1          1     0.9587          1 
   1   rs10746450    0.07035    0.07035          1          1          1          1     0.9587          1 
   1   rs10746451    0.07035    0.07035          1          1          1          1     0.9587          1 
   1   rs10746452    0.07035    0.07035          1          1          1          1     0.9587          1 
   1   rs17023429    0.07035    0.07035          1          1          1          1     0.9587          1 
   1   rs17023455    0.07035    0.07035          1          1          1          1     0.9587          1 
   1  rs113923481    0.07035    0.07035          1          1          1          1     0.9587          1 
   1  rs116164676    0.07036    0.07036          1          1          1          1     0.9587          1 
   1  rs115039752    0.07036    0.07036          1          1          1          1     0.9587          1 
   1   rs74676532    0.07066    0.07066          1          1          1          1     0.9587          1 
   1  rs114849019    0.07067    0.07067          1          1          1          1     0.9587          1 
   1    rs2039177    0.07067    0.07067          1          1          1          1     0.9587          1 
   1  rs116001160    0.07067    0.07067          1          1          1          1     0.9587          1 
   1  rs140310442    0.07067    0.07067          1          1          1          1     0.9587          1 
   1   rs75367031    0.07086    0.07086          1          1          1          1     0.9587          1 
   1  rs146696819    0.07106    0.07106          1          1          1          1     0.9587          1 
   1   rs12064981    0.07106    0.07106          1          1          1          1     0.9587          1 
   1   rs11117858    0.07121    0.07121          1          1          1          1     0.9587          1 
   1    rs1539241    0.07121    0.07121          1          1          1          1     0.9587          1 
   1   rs17013230    0.07143    0.07143          1          1          1          1     0.9587          1 
   1   rs34280778    0.07143    0.07143          1          1          1          1     0.9587          1 
   1   rs11118281    0.07169    0.07169          1          1          1          1     0.9587          1 
   1    rs7539772    0.07169    0.07169          1          1          1          1     0.9587          1 
   1   rs78324038     0.0717     0.0717          1          1          1          1     0.9587          1 
   1  rs115531304    0.07175    0.07175          1          1          1          1     0.9587          1 
   1    rs3024497    0.07175    0.07175          1          1          1          1     0.9587          1 
   1    rs9438439    0.07199    0.07199          1          1          1          1     0.9587          1 
   1    rs9793153    0.07199    0.07199          1          1          1          1     0.9587          1 
   1    rs7367849    0.07199    0.07199          1          1          1          1     0.9587          1 
   1  rs112196081    0.07201    0.07201          1          1          1          1     0.9587          1 
   1     rs696971    0.07208    0.07208          1          1          1          1     0.9587          1 
   1    rs2498040    0.07222    0.07222          1          1          1          1     0.9587          1 
   1    rs5780438    0.07222    0.07222          1          1          1          1     0.9587          1 
   1    rs2801192    0.07222    0.07222          1          1          1          1     0.9587          1 
   1    rs1270939    0.07222    0.07222          1          1          1          1     0.9587          1 
   1   rs74152403    0.07255    0.07255          1          1          1          1     0.9587          1 
   1   rs11120073    0.07255    0.07255          1          1          1          1     0.9587          1 
   1   rs12095322    0.07255    0.07255          1          1          1          1     0.9587          1 
   1   rs12061493    0.07255    0.07255          1          1          1          1     0.9587          1 
   1   rs12065946    0.07255    0.07255          1          1          1          1     0.9587          1 
   1   rs12064084    0.07255    0.07255          1          1          1          1     0.9587          1 
   1   rs74148939    0.07255    0.07255          1          1          1          1     0.9587          1 
   1    rs1843350    0.07255    0.07255          1          1          1          1     0.9587          1 
   1   rs61238361    0.07255    0.07255          1          1          1          1     0.9587          1 
   1   rs11120096    0.07255    0.07255          1          1          1          1     0.9587          1 
   1   rs11120103    0.07255    0.07255          1          1          1          1     0.9587          1 
   1   rs12068090    0.07255    0.07255          1          1          1          1     0.9587          1 
   1   rs60207276    0.07255    0.07255          1          1          1          1     0.9587          1 
   1    rs6665709    0.07303    0.07303          1          1          1          1     0.9587          1 
   1  rs116045834    0.07305    0.07305          1          1          1          1     0.9587          1 
   1  rs148637054    0.07305    0.07305          1          1          1          1     0.9587          1 
   1  rs116597867    0.07305    0.07305          1          1          1          1     0.9587          1 
   1   rs33951888    0.07323    0.07323          1          1          1          1     0.9587          1 
   1    rs2282449    0.07348    0.07348          1          1          1          1     0.9587          1 
   1    rs2282451    0.07348    0.07348          1          1          1          1     0.9587          1 
   1    rs3818970    0.07348    0.07348          1          1          1          1     0.9587          1 
   1   rs12134829    0.07348    0.07348          1          1          1          1     0.9587          1 
   1    rs7555438    0.07348    0.07348          1          1          1          1     0.9587          1 
   1   rs16856019    0.07348    0.07348          1          1          1          1     0.9587          1 
   1    rs4951014    0.07348    0.07348          1          1          1          1     0.9587          1 
   1  rs369062440    0.07354    0.07354          1          1          1          1     0.9587          1 
   1  rs114121306    0.07393    0.07393          1          1          1          1     0.9587          1 
   1    rs2252008    0.07412    0.07412          1          1          1          1     0.9587          1 
   1     rs189752    0.07417    0.07417          1          1          1          1     0.9587          1 
   1     rs291083    0.07417    0.07417          1          1          1          1     0.9587          1 
   1     rs167082    0.07417    0.07417          1          1          1          1     0.9587          1 
   1   rs55703016    0.07438    0.07438          1          1          1          1     0.9587          1 
   1    rs6668798    0.07454    0.07454          1          1          1          1     0.9587          1 
   1  rs143846526    0.07466    0.07466          1          1          1          1     0.9587          1 
   1  rs189177518    0.07466    0.07466          1          1          1          1     0.9587          1 
   1  rs570498253    0.07466    0.07466          1          1          1          1     0.9587          1 
   1  rs201245344    0.07471    0.07471          1          1          1          1     0.9587          1 
   1   rs11240540    0.07471    0.07471          1          1          1          1     0.9587          1 
   1  rs114565068    0.07471    0.07471          1          1          1          1     0.9587          1 
   1  rs145964752    0.07471    0.07471          1          1          1          1     0.9587          1 
   1  rs115437121    0.07471    0.07471          1          1          1          1     0.9587          1 
   1   rs28495285    0.07471    0.07471          1          1          1          1     0.9587          1 
   1  rs147362219    0.07471    0.07471          1          1          1          1     0.9587          1 
   1  rs115702342    0.07471    0.07471          1          1          1          1     0.9587          1 
   1  rs140566664    0.07471    0.07471          1          1          1          1     0.9587          1 
   1  rs115340720    0.07471    0.07471          1          1          1          1     0.9587          1 
   1   rs78275044    0.07471    0.07471          1          1          1          1     0.9587          1 
   1   rs12059129    0.07471    0.07471          1          1          1          1     0.9587          1 
   1  rs147131526    0.07471    0.07471          1          1          1          1     0.9587          1 
   1  rs116624231    0.07471    0.07471          1          1          1          1     0.9587          1 
   1    rs7530988     0.0748     0.0748          1          1          1          1     0.9588          1 
   1    rs1166867      0.075      0.075          1          1          1          1     0.9603          1 
   1   rs12759719    0.07512    0.07512          1          1          1          1     0.9608          1 
   1   rs35055034    0.07525    0.07525          1          1          1          1     0.9614          1 
   1   rs28625150    0.07599    0.07599          1          1          1          1     0.9671          1 
   1    rs9429893    0.07601    0.07601          1          1          1          1     0.9671          1 
   1    rs7553944     0.0761     0.0761          1          1          1          1     0.9671          1 
   1   rs17013271     0.0761     0.0761          1          1          1          1     0.9671          1 
   1   rs10399719     0.0761     0.0761          1          1          1          1     0.9671          1 
   1   rs11800498    0.07627    0.07627          1          1          1          1     0.9671          1 
   1   rs77145461    0.07633    0.07633          1          1          1          1     0.9671          1 
   1    rs7524754    0.07639    0.07639          1          1          1          1     0.9671          1 
   1  rs113880347    0.07693    0.07693          1          1          1          1     0.9671          1 
   1    rs2842737    0.07762    0.07762          1          1          1          1     0.9671          1 
   1   rs75699422    0.07775    0.07775          1          1          1          1     0.9671          1 
   1   rs72729040    0.07822    0.07822          1          1          1          1     0.9671          1 
   1   rs10449311    0.07822    0.07822          1          1          1          1     0.9671          1 
   1    rs6540526    0.07827    0.07827          1          1          1          1     0.9671          1 
   1  rs112423798    0.07842    0.07842          1          1          1          1     0.9671          1 
   1   rs73077842    0.07842    0.07842          1          1          1          1     0.9671          1 
   1   rs73079913    0.07842    0.07842          1          1          1          1     0.9671          1 
   1  rs111763763    0.07842    0.07842          1          1          1          1     0.9671          1 
   1  rs112520645    0.07842    0.07842          1          1          1          1     0.9671          1 
   1  rs112770693    0.07842    0.07842          1          1          1          1     0.9671          1 
   1   rs57226775    0.07842    0.07842          1          1          1          1     0.9671          1 
   1   rs61338501    0.07842    0.07842          1          1          1          1     0.9671          1 
   1   rs17259450    0.07842    0.07842          1          1          1          1     0.9671          1 
   1   rs60782145    0.07842    0.07842          1          1          1          1     0.9671          1 
   1   rs73082042    0.07842    0.07842          1          1          1          1     0.9671          1 
   1   rs79191601     0.0786     0.0786          1          1          1          1     0.9671          1 
   1  rs541656242    0.07863    0.07863          1          1          1          1     0.9671          1 
   1   rs56157949    0.07881    0.07881          1          1          1          1     0.9671          1 
   1   rs55895605    0.07881    0.07881          1          1          1          1     0.9671          1 
   1   rs28517473    0.07896    0.07896          1          1          1          1     0.9671          1 
   1   rs11353793    0.07916    0.07916          1          1          1          1     0.9671          1 
   1    rs2491393    0.07925    0.07925          1          1          1          1     0.9671          1 
   1    rs1136841    0.07938    0.07938          1          1          1          1     0.9671          1 
   1   rs41298999    0.07938    0.07938          1          1          1          1     0.9671          1 
   1  rs201885814    0.07946    0.07946          1          1          1          1     0.9671          1 
   1    rs6667140    0.07959    0.07959          1          1          1          1     0.9671          1 
   1     rs589250    0.07982    0.07982          1          1          1          1     0.9671          1 
   1     rs586030    0.07982    0.07982          1          1          1          1     0.9671          1 
   1     rs663999    0.07982    0.07982          1          1          1          1     0.9671          1 
   1    rs2297837    0.07986    0.07986          1          1          1          1     0.9671          1 
   1   rs11799522    0.08054    0.08054          1          1          1          1     0.9671          1 
   1   rs11810275    0.08054    0.08054          1          1          1          1     0.9671          1 
   1    rs6666839    0.08054    0.08054          1          1          1          1     0.9671          1 
   1    rs6676233    0.08054    0.08054          1          1          1          1     0.9671          1 
   1    rs7535719    0.08088    0.08088          1          1          1          1     0.9671          1 
   1    rs7527908    0.08088    0.08088          1          1          1          1     0.9671          1 
   1   rs10863718    0.08137    0.08137          1          1          1          1     0.9671          1 
   1   rs35699104    0.08145    0.08145          1          1          1          1     0.9671          1 
   1   rs34247333    0.08145    0.08145          1          1          1          1     0.9671          1 
   1     rs291089    0.08145    0.08145          1          1          1          1     0.9671          1 
   1     rs574635    0.08145    0.08145          1          1          1          1     0.9671          1 
   1     rs569011    0.08145    0.08145          1          1          1          1     0.9671          1 
   1    rs1624793    0.08145    0.08145          1          1          1          1     0.9671          1 
   1    rs1624787    0.08145    0.08145          1          1          1          1     0.9671          1 
   1     rs291112    0.08145    0.08145          1          1          1          1     0.9671          1 
   1     rs291109    0.08145    0.08145          1          1          1          1     0.9671          1 
   1    rs1150257    0.08145    0.08145          1          1          1          1     0.9671          1 
   1     rs291107    0.08145    0.08145          1          1          1          1     0.9671          1 
   1   rs11118288     0.0819     0.0819          1          1          1          1     0.9671          1 
   1   rs12726522     0.0819     0.0819          1          1          1          1     0.9671          1 
   1   rs12135901     0.0819     0.0819          1          1          1          1     0.9671          1 
   1  rs111985378    0.08197    0.08197          1          1          1          1     0.9671          1 
   1   rs74143857    0.08259    0.08259          1          1          1          1     0.9671          1 
   1   rs74143860    0.08259    0.08259          1          1          1          1     0.9671          1 
   1  rs115170237    0.08275    0.08275          1          1          1          1     0.9671          1 
   1  rs113279787    0.08275    0.08275          1          1          1          1     0.9671          1 
   1   rs75126310    0.08275    0.08275          1          1          1          1     0.9671          1 
   1   rs74652881    0.08275    0.08275          1          1          1          1     0.9671          1 
   1   rs78794043    0.08287    0.08287          1          1          1          1     0.9671          1 
   1    rs2218481    0.08288    0.08288          1          1          1          1     0.9671          1 
   1   rs79578547    0.08292    0.08292          1          1          1          1     0.9671          1 
   1   rs11119515    0.08304    0.08304          1          1          1          1     0.9671          1 
   1    rs7522842    0.08307    0.08307          1          1          1          1     0.9671          1 
   1  rs540565837    0.08315    0.08315          1          1          1          1     0.9671          1 
   1   rs59834427    0.08315    0.08315          1          1          1          1     0.9671          1 
   1   rs74143862    0.08315    0.08315          1          1          1          1     0.9671          1 
   1   rs58793663    0.08315    0.08315          1          1          1          1     0.9671          1 
   1   rs34769485    0.08323    0.08323          1          1          1          1     0.9671          1 
   1   rs68037343    0.08325    0.08325          1          1          1          1     0.9671          1 
   1  rs141380001    0.08358    0.08358          1          1          1          1     0.9671          1 
   1   rs34936698    0.08369    0.08369          1          1          1          1     0.9671          1 
   1   rs73074827    0.08382    0.08382          1          1          1          1     0.9671          1 
   1  rs115053473    0.08384    0.08384          1          1          1          1     0.9671          1 
   1   rs78810163    0.08384    0.08384          1          1          1          1     0.9671          1 
   1   rs79304702    0.08384    0.08384          1          1          1          1     0.9671          1 
   1   rs77059333    0.08384    0.08384          1          1          1          1     0.9671          1 
   1  rs115499393    0.08384    0.08384          1          1          1          1     0.9671          1 
   1  rs116072384    0.08384    0.08384          1          1          1          1     0.9671          1 
   1   rs76679295    0.08384    0.08384          1          1          1          1     0.9671          1 
   1   rs79124158    0.08384    0.08384          1          1          1          1     0.9671          1 
   1    rs1010165    0.08384    0.08384          1          1          1          1     0.9671          1 
   1   rs76484618    0.08384    0.08384          1          1          1          1     0.9671          1 
   1    rs1010166    0.08384    0.08384          1          1          1          1     0.9671          1 
   1   rs78782496    0.08384    0.08384          1          1          1          1     0.9671          1 
   1   rs75464709    0.08384    0.08384          1          1          1          1     0.9671          1 
   1   rs76007708    0.08384    0.08384          1          1          1          1     0.9671          1 
   1    rs2808467    0.08386    0.08386          1          1          1          1     0.9671          1 
   1    rs2808470    0.08386    0.08386          1          1          1          1     0.9671          1 
   1   rs56140113    0.08408    0.08408          1          1          1          1     0.9671          1 
   1  rs141508023    0.08408    0.08408          1          1          1          1     0.9671          1 
   1  rs534675832    0.08423    0.08423          1          1          1          1     0.9671          1 
   1   rs11119165    0.08445    0.08445          1          1          1          1     0.9671          1 
   1   rs11119166    0.08445    0.08445          1          1          1          1     0.9671          1 
   1   rs34792278    0.08456    0.08456          1          1          1          1     0.9671          1 
   1   rs11119232    0.08462    0.08462          1          1          1          1     0.9671          1 
   1   rs11581106    0.08462    0.08462          1          1          1          1     0.9671          1 
   1   rs79275765    0.08462    0.08462          1          1          1          1     0.9671          1 
   1   rs10863761    0.08462    0.08462          1          1          1          1     0.9671          1 
   1    rs2297550    0.08469    0.08469          1          1          1          1     0.9671          1 
   1  rs544169894    0.08478    0.08478          1          1          1          1     0.9671          1 
   1  rs542459647    0.08494    0.08494          1          1          1          1     0.9671          1 
   1   rs57542763    0.08498    0.08498          1          1          1          1     0.9671          1 
   1    rs6661827      0.085      0.085          1          1          1          1     0.9671          1 
   1   rs10779495     0.0854     0.0854          1          1          1          1     0.9671          1 
   1    rs6696388    0.08542    0.08542          1          1          1          1     0.9671          1 
   1    rs4559502    0.08542    0.08542          1          1          1          1     0.9671          1 
   1    rs6540447    0.08542    0.08542          1          1          1          1     0.9671          1 
   1    rs4845108    0.08542    0.08542          1          1          1          1     0.9671          1 
   1  rs537338828    0.08547    0.08547          1          1          1          1     0.9671          1 
   1    rs2590698    0.08621    0.08621          1          1          1          1     0.9747          1 
   1    rs1933548    0.08671    0.08671          1          1          1          1     0.9785          1 
   1    rs2785653     0.0868     0.0868          1          1          1          1     0.9785          1 
   1      rs16808     0.0868     0.0868          1          1          1          1     0.9785          1 
   1   rs74144120    0.08719    0.08719          1          1          1          1     0.9788          1 
   1   rs35324734    0.08795    0.08795          1          1          1          1     0.9788          1 
   1   rs12026494    0.08796    0.08796          1          1          1          1     0.9788          1 
   1    rs2996687    0.08817    0.08817          1          1          1          1     0.9788          1 
   1    rs2883036    0.08858    0.08858          1          1          1          1     0.9788          1 
   1    rs3860299    0.08858    0.08858          1          1          1          1     0.9788          1 
   1   rs56989202    0.08862    0.08862          1          1          1          1     0.9788          1 
   1   rs78863786    0.08862    0.08862          1          1          1          1     0.9788          1 
   1    rs6658238    0.08862    0.08862          1          1          1          1     0.9788          1 
   1   rs74149298    0.08862    0.08862          1          1          1          1     0.9788          1 
   1    rs1891460    0.08872    0.08872          1          1          1          1     0.9788          1 
   1  rs111943998    0.08928    0.08928          1          1          1          1     0.9788          1 
   1   rs10218720    0.08928    0.08928          1          1          1          1     0.9788          1 
   1  rs374532321    0.08935    0.08935          1          1          1          1     0.9788          1 
   1    rs7525478    0.08963    0.08963          1          1          1          1     0.9788          1 
   1    rs2282450    0.08978    0.08978          1          1          1          1     0.9788          1 
   1   rs80253033    0.08984    0.08984          1          1          1          1     0.9788          1 
   1  rs201104981    0.08984    0.08984          1          1          1          1     0.9788          1 
   1  rs202133962    0.08984    0.08984          1          1          1          1     0.9788          1 
   1  rs150577546    0.08984    0.08984          1          1          1          1     0.9788          1 
   1    rs9430095    0.08984    0.08984          1          1          1          1     0.9788          1 
   1    rs2244510    0.08984    0.08984          1          1          1          1     0.9788          1 
   1    rs2987936    0.08984    0.08984          1          1          1          1     0.9788          1 
   1  rs147739720    0.08996    0.08996          1          1          1          1     0.9788          1 
   1   rs59360853    0.09006    0.09006          1          1          1          1     0.9788          1 
   1  rs143985619    0.09012    0.09012          1          1          1          1     0.9788          1 
   1   rs11240505    0.09014    0.09014          1          1          1          1     0.9788          1 
   1   rs11240506    0.09014    0.09014          1          1          1          1     0.9788          1 
   1    rs5780410     0.0903     0.0903          1          1          1          1     0.9788          1 
   1  rs116414599     0.0903     0.0903          1          1          1          1     0.9788          1 
   1  rs138123658    0.09121    0.09121          1          1          1          1     0.9788          1 
   1    rs6540459    0.09141    0.09141          1          1          1          1     0.9788          1 
   1  rs112352005    0.09141    0.09141          1          1          1          1     0.9788          1 
   1   rs75816122    0.09141    0.09141          1          1          1          1     0.9788          1 
   1  rs113568573    0.09141    0.09141          1          1          1          1     0.9788          1 
   1  rs534839586    0.09141    0.09141          1          1          1          1     0.9788          1 
   1   rs35268832    0.09141    0.09141          1          1          1          1     0.9788          1 
   1   rs41318017    0.09167    0.09167          1          1          1          1     0.9788          1 
   1   rs79392121    0.09182    0.09182          1          1          1          1     0.9788          1 
   1    rs7516842    0.09209    0.09209          1          1          1          1     0.9788          1 
   1   rs11119164    0.09209    0.09209          1          1          1          1     0.9788          1 
   1     rs701627    0.09222    0.09222          1          1          1          1     0.9788          1 
   1    rs7521728    0.09227    0.09227          1          1          1          1     0.9788          1 
   1    rs1340116    0.09227    0.09227          1          1          1          1     0.9788          1 
   1   rs12732843     0.0923     0.0923          1          1          1          1     0.9788          1 
   1    rs1320539     0.0923     0.0923          1          1          1          1     0.9788          1 
   1    rs2782852    0.09235    0.09235          1          1          1          1     0.9788          1 
   1   rs17022932    0.09253    0.09253          1          1          1          1     0.9788          1 
   1  rs138642783    0.09253    0.09253          1          1          1          1     0.9788          1 
   1    rs6696153    0.09253    0.09253          1          1          1          1     0.9788          1 
   1  rs138712011    0.09253    0.09253          1          1          1          1     0.9788          1 
   1   rs35117752    0.09256    0.09256          1          1          1          1     0.9788          1 
   1   rs11240530    0.09256    0.09256          1          1          1          1     0.9788          1 
   1   rs36007652    0.09256    0.09256          1          1          1          1     0.9788          1 
   1   rs12041432    0.09256    0.09256          1          1          1          1     0.9788          1 
   1   rs60225948    0.09305    0.09305          1          1          1          1     0.9788          1 
   1   rs57061241    0.09376    0.09376          1          1          1          1     0.9788          1 
   1   rs12023412    0.09376    0.09376          1          1          1          1     0.9788          1 
   1   rs12140898    0.09382    0.09382          1          1          1          1     0.9788          1 
   1    rs4074956    0.09382    0.09382          1          1          1          1     0.9788          1 
   1    rs7522247    0.09382    0.09382          1          1          1          1     0.9788          1 
   1   rs12060808    0.09382    0.09382          1          1          1          1     0.9788          1 
   1    rs1249860    0.09387    0.09387          1          1          1          1     0.9788          1 
   1    rs1499574     0.0939     0.0939          1          1          1          1     0.9788          1 
   1   rs72454706    0.09415    0.09415          1          1          1          1     0.9788          1 
   1    rs1166871    0.09462    0.09462          1          1          1          1     0.9788          1 
   1    rs2745954    0.09481    0.09481          1          1          1          1     0.9788          1 
   1   rs78672513    0.09537    0.09537          1          1          1          1     0.9788          1 
   1    rs6421774    0.09549    0.09549          1          1          1          1     0.9788          1 
   1   rs61525336    0.09566    0.09566          1          1          1          1     0.9788          1 
   1    rs6672764    0.09594    0.09594          1          1          1          1     0.9788          1 
   1   rs66532941      0.096      0.096          1          1          1          1     0.9788          1 
   1    rs3849268      0.096      0.096          1          1          1          1     0.9788          1 
   1   rs11118475      0.096      0.096          1          1          1          1     0.9788          1 
   1   rs28452187    0.09643    0.09643          1          1          1          1     0.9788          1 
   1   rs76495359    0.09683    0.09683          1          1          1          1     0.9788          1 
   1  rs114334709    0.09683    0.09683          1          1          1          1     0.9788          1 
   1   rs75236690    0.09683    0.09683          1          1          1          1     0.9788          1 
   1   rs75802305    0.09683    0.09683          1          1          1          1     0.9788          1 
   1   rs73073010    0.09777    0.09777          1          1          1          1     0.9788          1 
   1   rs11119080    0.09782    0.09782          1          1          1          1     0.9788          1 
   1   rs56782027    0.09801    0.09801          1          1          1          1     0.9788          1 
   1   rs34410700     0.0986     0.0986          1          1          1          1     0.9788          1 
   1   rs10436967    0.09874    0.09874          1          1          1          1     0.9788          1 
   1   rs10436968    0.09874    0.09874          1          1          1          1     0.9788          1 
   1  rs111604952    0.09874    0.09874          1          1          1          1     0.9788          1 
   1  rs564782637    0.09874    0.09874          1          1          1          1     0.9788          1 
   1   rs79139162    0.09874    0.09874          1          1          1          1     0.9788          1 
   1  rs144247446    0.09874    0.09874          1          1          1          1     0.9788          1 
   1  rs116481565    0.09874    0.09874          1          1          1          1     0.9788          1 
   1  rs188370244    0.09874    0.09874          1          1          1          1     0.9788          1 
   1   rs79880938    0.09874    0.09874          1          1          1          1     0.9788          1 
   1   rs74724725    0.09874    0.09874          1          1          1          1     0.9788          1 
   1  rs200333738    0.09874    0.09874          1          1          1          1     0.9788          1 
   1  rs533117756    0.09874    0.09874          1          1          1          1     0.9788          1 
   1   rs74147404    0.09886    0.09886          1          1          1          1     0.9788          1 
   1    rs6684643     0.0992     0.0992          1          1          1          1     0.9788          1 
   1    rs4844591    0.09935    0.09935          1          1          1          1     0.9788          1 
   1    rs4844592    0.09935    0.09935          1          1          1          1     0.9788          1 
   1    rs6700079    0.09935    0.09935          1          1          1          1     0.9788          1 
   1    rs6702997    0.09935    0.09935          1          1          1          1     0.9788          1 
   1    rs6703002    0.09935    0.09935          1          1          1          1     0.9788          1 
   1    rs6700168    0.09935    0.09935          1          1          1          1     0.9788          1 
   1    rs7548463    0.09935    0.09935          1          1          1          1     0.9788          1 
   1    rs1395969    0.09935    0.09935          1          1          1          1     0.9788          1 
   1   rs28371609    0.09935    0.09935          1          1          1          1     0.9788          1 
   1     rs925130    0.09935    0.09935          1          1          1          1     0.9788          1 
   1    rs1507757    0.09935    0.09935          1          1          1          1     0.9788          1 
   1    rs6662070    0.09935    0.09935          1          1          1          1     0.9788          1 
   1   rs10864231    0.09935    0.09935          1          1          1          1     0.9788          1 
   1   rs12133548    0.09935    0.09935          1          1          1          1     0.9788          1 
   1   rs11120733    0.09935    0.09935          1          1          1          1     0.9788          1 
   1    rs1507758    0.09935    0.09935          1          1          1          1     0.9788          1 
   1    rs1507759    0.09935    0.09935          1          1          1          1     0.9788          1 
   1   rs28738985    0.09935    0.09935          1          1          1          1     0.9788          1 
   1   rs67770814    0.09935    0.09935          1          1          1          1     0.9788          1 
   1    rs7555030    0.09935    0.09935          1          1          1          1     0.9788          1 
   1    rs7512422    0.09935    0.09935          1          1          1          1     0.9788          1 
   1    rs1507760    0.09935    0.09935          1          1          1          1     0.9788          1 
   1   rs10746462    0.09935    0.09935          1          1          1          1     0.9788          1 
   1   rs10746463    0.09935    0.09935          1          1          1          1     0.9788          1 
   1    rs6673138    0.09935    0.09935          1          1          1          1     0.9788          1 
   1    rs1977267    0.09964    0.09964          1          1          1          1     0.9788          1 
   1    rs1570564    0.09964    0.09964          1          1          1          1     0.9788          1 
   1    rs1570565    0.09964    0.09964          1          1          1          1     0.9788          1 
   1   rs35438924    0.09964    0.09964          1          1          1          1     0.9788          1 
   1   rs34277355    0.09964    0.09964          1          1          1          1     0.9788          1 
   1    rs6683902    0.09964    0.09964          1          1          1          1     0.9788          1 
   1    rs4147106    0.09964    0.09964          1          1          1          1     0.9788          1 
   1    rs4147105    0.09964    0.09964          1          1          1          1     0.9788          1 
   1    rs4147104    0.09964    0.09964          1          1          1          1     0.9788          1 
   1    rs7543097    0.09964    0.09964          1          1          1          1     0.9788          1 
   1   rs57864756    0.09994    0.09994          1          1          1          1     0.9788          1 
   1   rs76424056    0.09994    0.09994          1          1          1          1     0.9788          1 
   1   rs78393404    0.09994    0.09994          1          1          1          1     0.9788          1 
   1     rs951370    0.09997    0.09997          1          1          1          1     0.9788          1 
   1    rs6694783    0.09997    0.09997          1          1          1          1     0.9788          1 
   1   rs78559712    0.09997    0.09997          1          1          1          1     0.9788          1 
   1  rs147699419    0.09997    0.09997          1          1          1          1     0.9788          1 
   1   rs76070797    0.09997    0.09997          1          1          1          1     0.9788          1 
   1  rs114807884    0.09997    0.09997          1          1          1          1     0.9788          1 
   1  rs115232251     0.1007     0.1007          1          1          1          1     0.9788          1 
   1   rs17348521     0.1007     0.1007          1          1          1          1     0.9788          1 
   1  rs114916622     0.1009     0.1009          1          1          1          1     0.9788          1 
   1   rs80079380      0.101      0.101          1          1          1          1     0.9788          1 
   1  rs116126680      0.101      0.101          1          1          1          1     0.9788          1 
   1  rs528217501     0.1012     0.1012          1          1          1          1     0.9788          1 
   1   rs76897688     0.1014     0.1014          1          1          1          1     0.9788          1 
   1   rs78549451     0.1017     0.1017          1          1          1          1     0.9788          1 
   1    rs1933599     0.1018     0.1018          1          1          1          1     0.9788          1 
   1    rs6665600     0.1018     0.1018          1          1          1          1     0.9788          1 
   1    rs6668118     0.1018     0.1018          1          1          1          1     0.9788          1 
   1    rs7413582     0.1018     0.1018          1          1          1          1     0.9788          1 
   1    rs7529040     0.1018     0.1018          1          1          1          1     0.9788          1 
   1    rs1933609     0.1018     0.1018          1          1          1          1     0.9788          1 
   1    rs6681976     0.1018     0.1018          1          1          1          1     0.9788          1 
   1    rs4844773     0.1018     0.1018          1          1          1          1     0.9788          1 
   1    rs1953754     0.1018     0.1018          1          1          1          1     0.9788          1 
   1    rs4844777     0.1018     0.1018          1          1          1          1     0.9788          1 
   1    rs4844778     0.1018     0.1018          1          1          1          1     0.9788          1 
   1    rs4240830     0.1018     0.1018          1          1          1          1     0.9788          1 
   1    rs4844784     0.1018     0.1018          1          1          1          1     0.9788          1 
   1    rs4278374     0.1018     0.1018          1          1          1          1     0.9788          1 
   1    rs6697962     0.1018     0.1018          1          1          1          1     0.9788          1 
   1    rs1933605     0.1018     0.1018          1          1          1          1     0.9788          1 
   1   rs11119241     0.1018     0.1018          1          1          1          1     0.9788          1 
   1    rs4844788     0.1018     0.1018          1          1          1          1     0.9788          1 
   1    rs2105164     0.1018     0.1018          1          1          1          1     0.9788          1 
   1    rs2095766     0.1018     0.1018          1          1          1          1     0.9788          1 
   1   rs10863762     0.1018     0.1018          1          1          1          1     0.9788          1 
   1    rs2788171     0.1018     0.1018          1          1          1          1     0.9788          1 
   1    rs1933618     0.1018     0.1018          1          1          1          1     0.9788          1 
   1    rs2185096     0.1018     0.1018          1          1          1          1     0.9788          1 
   1    rs2788169     0.1018     0.1018          1          1          1          1     0.9788          1 
   1    rs1933617     0.1018     0.1018          1          1          1          1     0.9788          1 
   1    rs1933615     0.1018     0.1018          1          1          1          1     0.9788          1 
   1   rs10863727     0.1021     0.1021          1          1          1          1     0.9788          1 
   1    rs7532674     0.1028     0.1028          1          1          1          1     0.9788          1 
   1  rs146084200     0.1029     0.1029          1          1          1          1     0.9788          1 
   1   rs12037130     0.1035     0.1035          1          1          1          1     0.9788          1 
   1   rs59055466     0.1035     0.1035          1          1          1          1     0.9788          1 
   1   rs76271493     0.1035     0.1035          1          1          1          1     0.9788          1 
   1   rs59289297     0.1035     0.1035          1          1          1          1     0.9788          1 
   1   rs76988943     0.1035     0.1035          1          1          1          1     0.9788          1 
   1   rs34037383     0.1039     0.1039          1          1          1          1     0.9788          1 
   1   rs67618268      0.104      0.104          1          1          1          1     0.9788          1 
   1     rs716461      0.104      0.104          1          1          1          1     0.9788          1 
   1    rs6681853     0.1044     0.1044          1          1          1          1     0.9788          1 
   1   rs77530878     0.1046     0.1046          1          1          1          1     0.9788          1 
   1  rs551803355     0.1046     0.1046          1          1          1          1     0.9788          1 
   1    rs6657503     0.1048     0.1048          1          1          1          1     0.9788          1 
   1  rs140678779     0.1048     0.1048          1          1          1          1     0.9788          1 
   1  rs145152633     0.1049     0.1049          1          1          1          1     0.9788          1 
   1   rs11240601     0.1052     0.1052          1          1          1          1     0.9788          1 
   1    rs3811390     0.1059     0.1059          1          1          1          1     0.9788          1 
   1   rs56390361     0.1059     0.1059          1          1          1          1     0.9788          1 
   1    rs2235768     0.1059     0.1059          1          1          1          1     0.9788          1 
   1    rs1819221      0.106      0.106          1          1          1          1     0.9788          1 
   1    rs3849267      0.106      0.106          1          1          1          1     0.9788          1 
   1   rs75385517      0.106      0.106          1          1          1          1     0.9788          1 
   1  rs140558226      0.106      0.106          1          1          1          1     0.9788          1 
   1   rs74851945     0.1064     0.1064          1          1          1          1     0.9788          1 
   1   rs78507575     0.1064     0.1064          1          1          1          1     0.9788          1 
   1   rs73078398     0.1067     0.1067          1          1          1          1     0.9788          1 
   1  rs147557049     0.1068     0.1068          1          1          1          1     0.9788          1 
   1   rs17013621     0.1068     0.1068          1          1          1          1     0.9788          1 
   1   rs17013624     0.1068     0.1068          1          1          1          1     0.9788          1 
   1   rs12085152     0.1068     0.1068          1          1          1          1     0.9788          1 
   1   rs17013626     0.1068     0.1068          1          1          1          1     0.9788          1 
   1  rs148585377     0.1068     0.1068          1          1          1          1     0.9788          1 
   1   rs12070756     0.1068     0.1068          1          1          1          1     0.9788          1 
   1   rs17013633     0.1068     0.1068          1          1          1          1     0.9788          1 
   1  rs201111617     0.1068     0.1068          1          1          1          1     0.9788          1 
   1  rs114954352     0.1068     0.1068          1          1          1          1     0.9788          1 
   1    rs1249865      0.107      0.107          1          1          1          1     0.9788          1 
   1   rs10863729     0.1072     0.1072          1          1          1          1     0.9788          1 
   1    rs2843174     0.1074     0.1074          1          1          1          1     0.9788          1 
   1    rs3761916     0.1075     0.1075          1          1          1          1     0.9788          1 
   1   rs60399096     0.1075     0.1075          1          1          1          1     0.9788          1 
   1  rs138051896     0.1079     0.1079          1          1          1          1     0.9788          1 
   1   rs55970022     0.1079     0.1079          1          1          1          1     0.9788          1 
   1   rs28638012     0.1088     0.1088          1          1          1          1     0.9788          1 
   1   rs17024233     0.1089     0.1089          1          1          1          1     0.9788          1 
   1   rs74149134     0.1089     0.1089          1          1          1          1     0.9788          1 
   1   rs17024772     0.1089     0.1089          1          1          1          1     0.9788          1 
   1   rs77845819      0.109      0.109          1          1          1          1     0.9788          1 
   1   rs77741602     0.1091     0.1091          1          1          1          1     0.9788          1 
   1   rs57051423     0.1091     0.1091          1          1          1          1     0.9788          1 
   1   rs12407165     0.1093     0.1093          1          1          1          1     0.9788          1 
   1   rs73080263     0.1098     0.1098          1          1          1          1     0.9788          1 
   1   rs12073260     0.1107     0.1107          1          1          1          1     0.9788          1 
   1   rs77531573     0.1107     0.1107          1          1          1          1     0.9788          1 
   1  rs116824196     0.1107     0.1107          1          1          1          1     0.9788          1 
   1   rs12079883     0.1107     0.1107          1          1          1          1     0.9788          1 
   1   rs12080089     0.1107     0.1107          1          1          1          1     0.9788          1 
   1   rs12077614     0.1107     0.1107          1          1          1          1     0.9788          1 
   1   rs12081438     0.1107     0.1107          1          1          1          1     0.9788          1 
   1   rs11119236     0.1107     0.1107          1          1          1          1     0.9788          1 
   1   rs28847625     0.1107     0.1107          1          1          1          1     0.9788          1 
   1   rs12073235     0.1107     0.1107          1          1          1          1     0.9788          1 
   1   rs12079171     0.1107     0.1107          1          1          1          1     0.9788          1 
   1   rs75845893     0.1107     0.1107          1          1          1          1     0.9788          1 
   1   rs11119243     0.1107     0.1107          1          1          1          1     0.9788          1 
   1  rs115410912     0.1107     0.1107          1          1          1          1     0.9788          1 
   1  rs116798481     0.1107     0.1107          1          1          1          1     0.9788          1 
   1   rs79761870     0.1107     0.1107          1          1          1          1     0.9788          1 
   1   rs12096528     0.1107     0.1107          1          1          1          1     0.9788          1 
   1  rs200046337     0.1107     0.1107          1          1          1          1     0.9788          1 
   1   rs12354318     0.1107     0.1107          1          1          1          1     0.9788          1 
   1  rs183232731     0.1107     0.1107          1          1          1          1     0.9788          1 
   1   rs12067172     0.1107     0.1107          1          1          1          1     0.9788          1 
   1   rs12095589     0.1107     0.1107          1          1          1          1     0.9788          1 
   1   rs12072789     0.1107     0.1107          1          1          1          1     0.9788          1 
   1   rs11119246     0.1107     0.1107          1          1          1          1     0.9788          1 
   1  rs114835890     0.1107     0.1107          1          1          1          1     0.9788          1 
   1  rs116424317     0.1107     0.1107          1          1          1          1     0.9788          1 
   1  rs544108002     0.1107     0.1107          1          1          1          1     0.9788          1 
   1   rs12071550     0.1107     0.1107          1          1          1          1     0.9788          1 
   1   rs79004302     0.1107     0.1107          1          1          1          1     0.9788          1 
   1   rs12088612     0.1107     0.1107          1          1          1          1     0.9788          1 
   1   rs11119249     0.1107     0.1107          1          1          1          1     0.9788          1 
   1  rs114313234     0.1107     0.1107          1          1          1          1     0.9788          1 
   1   rs11119250     0.1107     0.1107          1          1          1          1     0.9788          1 
   1   rs74436238     0.1107     0.1107          1          1          1          1     0.9788          1 
   1   rs12061968     0.1107     0.1107          1          1          1          1     0.9788          1 
   1   rs75957226     0.1107     0.1107          1          1          1          1     0.9788          1 
   1   rs76703655     0.1108     0.1108          1          1          1          1     0.9788          1 
   1  rs537653344      0.111      0.111          1          1          1          1     0.9788          1 
   1    rs3949286      0.111      0.111          1          1          1          1     0.9788          1 
   1    rs9726591      0.111      0.111          1          1          1          1     0.9788          1 
   1    rs4951250      0.111      0.111          1          1          1          1     0.9788          1 
   1   rs11589772      0.111      0.111          1          1          1          1     0.9788          1 
   1   rs77336931     0.1116     0.1116          1          1          1          1     0.9788          1 
   1   rs12096924     0.1116     0.1116          1          1          1          1     0.9788          1 
   1   rs73080234     0.1116     0.1116          1          1          1          1     0.9788          1 
   1    rs2801193      0.112      0.112          1          1          1          1     0.9788          1 
   1   rs35925214      0.112      0.112          1          1          1          1     0.9788          1 
   1    rs2801195      0.112      0.112          1          1          1          1     0.9788          1 
   1   rs58497333     0.1121     0.1121          1          1          1          1     0.9788          1 
   1    rs2185085     0.1122     0.1122          1          1          1          1     0.9788          1 
   1   rs41299868     0.1123     0.1123          1          1          1          1     0.9788          1 
   1   rs41299870     0.1123     0.1123          1          1          1          1     0.9788          1 
   1   rs41299872     0.1123     0.1123          1          1          1          1     0.9788          1 
   1  rs150749361     0.1124     0.1124          1          1          1          1     0.9788          1 
   1  rs146396640     0.1126     0.1126          1          1          1          1     0.9788          1 
   1     rs555686     0.1126     0.1126          1          1          1          1     0.9788          1 
   1     rs291087     0.1126     0.1126          1          1          1          1     0.9788          1 
   1     rs574684     0.1126     0.1126          1          1          1          1     0.9788          1 
   1     rs291110     0.1126     0.1126          1          1          1          1     0.9788          1 
   1     rs291108     0.1126     0.1126          1          1          1          1     0.9788          1 
   1   rs12119104     0.1127     0.1127          1          1          1          1     0.9788          1 
   1   rs12143020     0.1128     0.1128          1          1          1          1     0.9788          1 
   1   rs12164617     0.1128     0.1128          1          1          1          1     0.9788          1 
   1   rs12135835     0.1128     0.1128          1          1          1          1     0.9788          1 
   1   rs75021701     0.1128     0.1128          1          1          1          1     0.9788          1 
   1   rs76493476     0.1128     0.1128          1          1          1          1     0.9788          1 
   1    rs3813973     0.1137     0.1137          1          1          1          1     0.9788          1 
   1  rs112312142     0.1141     0.1141          1          1          1          1     0.9788          1 
   1    rs7516593     0.1145     0.1145          1          1          1          1     0.9788          1 
   1  rs116672304     0.1147     0.1147          1          1          1          1     0.9788          1 
   1   rs74682478     0.1147     0.1147          1          1          1          1     0.9788          1 
   1   rs12072216     0.1147     0.1147          1          1          1          1     0.9788          1 
   1  rs573681079     0.1147     0.1147          1          1          1          1     0.9788          1 
   1   rs74742451     0.1147     0.1147          1          1          1          1     0.9788          1 
   1    rs6666087     0.1147     0.1147          1          1          1          1     0.9788          1 
   1   rs59577227     0.1148     0.1148          1          1          1          1     0.9788          1 
   1   rs60647666     0.1148     0.1148          1          1          1          1     0.9788          1 
   1   rs73084363     0.1148     0.1148          1          1          1          1     0.9788          1 
   1   rs73084368     0.1148     0.1148          1          1          1          1     0.9788          1 
   1  rs200680967     0.1148     0.1148          1          1          1          1     0.9788          1 
   1   rs73084371     0.1148     0.1148          1          1          1          1     0.9788          1 
   1   rs73084373     0.1148     0.1148          1          1          1          1     0.9788          1 
   1  rs144814676     0.1148     0.1148          1          1          1          1     0.9788          1 
   1  rs112332766     0.1148     0.1148          1          1          1          1     0.9788          1 
   1    rs6672714      0.115      0.115          1          1          1          1     0.9788          1 
   1    rs7535124      0.115      0.115          1          1          1          1     0.9788          1 
   1   rs75351458      0.115      0.115          1          1          1          1     0.9788          1 
   1   rs12081450     0.1152     0.1152          1          1          1          1     0.9788          1 
   1   rs12086137     0.1152     0.1152          1          1          1          1     0.9788          1 
   1   rs12057794     0.1157     0.1157          1          1          1          1     0.9788          1 
   1    rs6685762     0.1157     0.1157          1          1          1          1     0.9788          1 
   1   rs79674532     0.1159     0.1159          1          1          1          1     0.9788          1 
   1  rs574676125      0.116      0.116          1          1          1          1     0.9788          1 
   1  rs530154870     0.1161     0.1161          1          1          1          1     0.9788          1 
   1  rs116446522     0.1161     0.1161          1          1          1          1     0.9788          1 
   1   rs11118991     0.1161     0.1161          1          1          1          1     0.9788          1 
   1    rs2300055     0.1164     0.1164          1          1          1          1     0.9788          1 
   1   rs11118825     0.1164     0.1164          1          1          1          1     0.9788          1 
   1   rs12566127     0.1164     0.1164          1          1          1          1     0.9788          1 
   1   rs73073011     0.1169     0.1169          1          1          1          1     0.9788          1 
   1  rs111686236     0.1169     0.1169          1          1          1          1     0.9788          1 
   1   rs73073020     0.1169     0.1169          1          1          1          1     0.9788          1 
   1  rs568568907     0.1171     0.1171          1          1          1          1     0.9788          1 
   1    rs2247227     0.1171     0.1171          1          1          1          1     0.9788          1 
   1    rs2842751     0.1171     0.1171          1          1          1          1     0.9788          1 
   1    rs2842752     0.1171     0.1171          1          1          1          1     0.9788          1 
   1    rs2808459     0.1171     0.1171          1          1          1          1     0.9788          1 
   1    rs2808460     0.1171     0.1171          1          1          1          1     0.9788          1 
   1    rs2629639     0.1171     0.1171          1          1          1          1     0.9788          1 
   1    rs2808462     0.1171     0.1171          1          1          1          1     0.9788          1 
   1    rs2808463     0.1171     0.1171          1          1          1          1     0.9788          1 
   1    rs5780304     0.1171     0.1171          1          1          1          1     0.9788          1 
   1    rs2246244     0.1174     0.1174          1          1          1          1     0.9788          1 
   1   rs74811364     0.1175     0.1175          1          1          1          1     0.9788          1 
   1   rs78100870     0.1176     0.1176          1          1          1          1     0.9788          1 
   1    rs3093437     0.1176     0.1176          1          1          1          1     0.9788          1 
   1   rs57165632     0.1181     0.1181          1          1          1          1     0.9788          1 
   1   rs75250487     0.1183     0.1183          1          1          1          1     0.9788          1 
   1   rs75212097     0.1183     0.1183          1          1          1          1     0.9788          1 
   1   rs11799966     0.1185     0.1185          1          1          1          1     0.9788          1 
   1   rs11802037     0.1185     0.1185          1          1          1          1     0.9788          1 
   1  rs116219970     0.1185     0.1185          1          1          1          1     0.9788          1 
   1  rs114130383     0.1185     0.1185          1          1          1          1     0.9788          1 
   1  rs143803309     0.1185     0.1185          1          1          1          1     0.9788          1 
   1  rs116086996     0.1185     0.1185          1          1          1          1     0.9788          1 
   1     rs651480     0.1188     0.1188          1          1          1          1     0.9788          1 
   1  rs115831115     0.1189     0.1189          1          1          1          1     0.9788          1 
   1    rs2629665      0.119      0.119          1          1          1          1     0.9788          1 
   1    rs1620298     0.1191     0.1191          1          1          1          1     0.9788          1 
   1    rs1781039     0.1191     0.1191          1          1          1          1     0.9788          1 
   1    rs1664248     0.1191     0.1191          1          1          1          1     0.9788          1 
   1    rs1664246     0.1191     0.1191          1          1          1          1     0.9788          1 
   1    rs6703261     0.1192     0.1192          1          1          1          1     0.9788          1 
   1  rs564691392     0.1194     0.1194          1          1          1          1     0.9788          1 
   1    rs4844379     0.1195     0.1195          1          1          1          1     0.9788          1 
   1  rs113479755     0.1196     0.1196          1          1          1          1     0.9788          1 
   1  rs114539360     0.1196     0.1196          1          1          1          1     0.9788          1 
   1  rs147711890     0.1196     0.1196          1          1          1          1     0.9788          1 
   1   rs10863505     0.1198     0.1198          1          1          1          1     0.9788          1 
   1    rs4081159     0.1198     0.1198          1          1          1          1     0.9788          1 
   1    rs1819222     0.1198     0.1198          1          1          1          1     0.9788          1 
   1    rs1359147     0.1198     0.1198          1          1          1          1     0.9788          1 
   1    rs1998538     0.1198     0.1198          1          1          1          1     0.9788          1 
   1    rs1998539     0.1198     0.1198          1          1          1          1     0.9788          1 
   1   rs12733108     0.1198     0.1198          1          1          1          1     0.9788          1 
   1   rs11118451     0.1198     0.1198          1          1          1          1     0.9788          1 
   1    rs2025374     0.1198     0.1198          1          1          1          1     0.9788          1 
   1   rs11118453     0.1198     0.1198          1          1          1          1     0.9788          1 
   1    rs2796261     0.1198     0.1198          1          1          1          1     0.9788          1 
   1    rs2796280     0.1198     0.1198          1          1          1          1     0.9788          1 
   1   rs12760671     0.1198     0.1198          1          1          1          1     0.9788          1 
   1    rs2761422     0.1198     0.1198          1          1          1          1     0.9788          1 
   1    rs2761425     0.1198     0.1198          1          1          1          1     0.9788          1 
   1  rs372208938     0.1198     0.1198          1          1          1          1     0.9788          1 
   1   rs11374571     0.1198     0.1198          1          1          1          1     0.9788          1 
   1    rs2025375     0.1198     0.1198          1          1          1          1     0.9788          1 
   1    rs7518047     0.1198     0.1198          1          1          1          1     0.9788          1 
   1   rs34045391     0.1198     0.1198          1          1          1          1     0.9788          1 
   1    rs2488248     0.1198     0.1198          1          1          1          1     0.9788          1 
   1    rs2796234     0.1198     0.1198          1          1          1          1     0.9788          1 
   1    rs2796250     0.1198     0.1198          1          1          1          1     0.9788          1 
   1    rs2796251     0.1198     0.1198          1          1          1          1     0.9788          1 
   1  rs374154683     0.1198     0.1198          1          1          1          1     0.9788          1 
   1  rs371866869     0.1198     0.1198          1          1          1          1     0.9788          1 
   1    rs7535160     0.1198     0.1198          1          1          1          1     0.9788          1 
   1    rs7533250     0.1198     0.1198          1          1          1          1     0.9788          1 
   1    rs2796256     0.1198     0.1198          1          1          1          1     0.9788          1 
   1  rs143769557       0.12       0.12          1          1          1          1     0.9788          1 
   1   rs17015763     0.1201     0.1201          1          1          1          1     0.9788          1 
   1    rs2842700     0.1202     0.1202          1          1          1          1     0.9788          1 
   1  rs150242286     0.1202     0.1202          1          1          1          1     0.9788          1 
   1   rs17022299     0.1202     0.1202          1          1          1          1     0.9788          1 
   1   rs79956996     0.1213     0.1213          1          1          1          1     0.9818          1 
   1   rs78394637     0.1214     0.1214          1          1          1          1     0.9818          1 
   1  rs398103622     0.1217     0.1217          1          1          1          1     0.9818          1 
   1   rs56080712     0.1218     0.1218          1          1          1          1     0.9818          1 
   1   rs55827039     0.1218     0.1218          1          1          1          1     0.9818          1 
   1  rs201736762     0.1218     0.1218          1          1          1          1     0.9818          1 
   1  rs112750491     0.1219     0.1219          1          1          1          1     0.9818          1 
   1  rs115179166     0.1221     0.1221          1          1          1          1     0.9818          1 
   1   rs79363743     0.1221     0.1221          1          1          1          1     0.9818          1 
   1   rs17012827     0.1224     0.1224          1          1          1          1     0.9818          1 
   1   rs17012850     0.1224     0.1224          1          1          1          1     0.9818          1 
   1   rs58968496     0.1224     0.1224          1          1          1          1     0.9818          1 
   1   rs17012866     0.1224     0.1224          1          1          1          1     0.9818          1 
   1   rs55938061     0.1224     0.1224          1          1          1          1     0.9818          1 
   1   rs11119010     0.1225     0.1225          1          1          1          1     0.9818          1 
   1    rs7550177     0.1226     0.1226          1          1          1          1     0.9818          1 
   1  rs150017924     0.1226     0.1226          1          1          1          1     0.9818          1 
   1   rs59017632     0.1226     0.1226          1          1          1          1     0.9818          1 
   1   rs57320105     0.1229     0.1229          1          1          1          1     0.9818          1 
   1    rs1354942      0.123      0.123          1          1          1          1     0.9818          1 
   1    rs1507761      0.123      0.123          1          1          1          1     0.9818          1 
   1    rs2661358      0.123      0.123          1          1          1          1     0.9818          1 
   1    rs2135923      0.123      0.123          1          1          1          1     0.9818          1 
   1   rs66538664     0.1231     0.1231          1          1          1          1     0.9818          1 
   1  rs546213991     0.1233     0.1233          1          1          1          1     0.9818          1 
   1   rs56694502     0.1233     0.1233          1          1          1          1     0.9818          1 
   1  rs143639791     0.1233     0.1233          1          1          1          1     0.9818          1 
   1  rs200762245     0.1233     0.1233          1          1          1          1     0.9818          1 
   1  rs374983077     0.1233     0.1233          1          1          1          1     0.9818          1 
   1  rs575697756     0.1233     0.1233          1          1          1          1     0.9818          1 
   1  rs200975589     0.1233     0.1233          1          1          1          1     0.9818          1 
   1  rs111272467     0.1233     0.1233          1          1          1          1     0.9818          1 
   1   rs12080192     0.1241     0.1241          1          1          1          1     0.9874          1 
   1   rs78650821     0.1251     0.1251          1          1          1          1      0.988          1 
   1   rs60556672     0.1252     0.1252          1          1          1          1      0.988          1 
   1   rs74459925     0.1252     0.1252          1          1          1          1      0.988          1 
   1   rs78516310     0.1252     0.1252          1          1          1          1      0.988          1 
   1  rs115115771     0.1252     0.1252          1          1          1          1      0.988          1 
   1  rs114856259     0.1252     0.1252          1          1          1          1      0.988          1 
   1  rs116770019     0.1252     0.1252          1          1          1          1      0.988          1 
   1   rs75209196     0.1252     0.1252          1          1          1          1      0.988          1 
   1   rs77904883     0.1252     0.1252          1          1          1          1      0.988          1 
   1  rs150415039     0.1252     0.1252          1          1          1          1      0.988          1 
   1   rs79809902     0.1252     0.1252          1          1          1          1      0.988          1 
   1   rs80164410     0.1252     0.1252          1          1          1          1      0.988          1 
   1  rs147540952     0.1252     0.1252          1          1          1          1      0.988          1 
   1   rs16855729     0.1256     0.1256          1          1          1          1     0.9888          1 
   1   rs10157309     0.1262     0.1262          1          1          1          1     0.9888          1 
   1    rs4844538     0.1268     0.1268          1          1          1          1     0.9888          1 
   1   rs11240550     0.1271     0.1271          1          1          1          1     0.9888          1 
   1   rs12411037     0.1283     0.1283          1          1          1          1     0.9888          1 
   1   rs11119076     0.1284     0.1284          1          1          1          1     0.9888          1 
   1    rs2075864     0.1288     0.1288          1          1          1          1     0.9888          1 
   1    rs2016939     0.1288     0.1288          1          1          1          1     0.9888          1 
   1   rs57906194     0.1294     0.1294          1          1          1          1     0.9888          1 
   1  rs538498536     0.1295     0.1295          1          1          1          1     0.9888          1 
   1   rs11119212     0.1297     0.1297          1          1          1          1     0.9888          1 
   1   rs10746418     0.1297     0.1297          1          1          1          1     0.9888          1 
   1  rs112160752     0.1298     0.1298          1          1          1          1     0.9888          1 
   1  rs116615523     0.1298     0.1298          1          1          1          1     0.9888          1 
   1   rs67416390     0.1299     0.1299          1          1          1          1     0.9888          1 
   1    rs6671700     0.1299     0.1299          1          1          1          1     0.9888          1 
   1     rs891376     0.1299     0.1299          1          1          1          1     0.9888          1 
   1  rs150046210     0.1299     0.1299          1          1          1          1     0.9888          1 
   1  rs114538804       0.13       0.13          1          1          1          1     0.9888          1 
   1  rs115711578       0.13       0.13          1          1          1          1     0.9888          1 
   1  rs141099674       0.13       0.13          1          1          1          1     0.9888          1 
   1   rs75495352       0.13       0.13          1          1          1          1     0.9888          1 
   1   rs75456448       0.13       0.13          1          1          1          1     0.9888          1 
   1  rs112010210       0.13       0.13          1          1          1          1     0.9888          1 
   1    rs6540508       0.13       0.13          1          1          1          1     0.9888          1 
   1  rs536260414       0.13       0.13          1          1          1          1     0.9888          1 
   1  rs116120334       0.13       0.13          1          1          1          1     0.9888          1 
   1   rs77382238       0.13       0.13          1          1          1          1     0.9888          1 
   1  rs115048577       0.13       0.13          1          1          1          1     0.9888          1 
   1   rs77915513       0.13       0.13          1          1          1          1     0.9888          1 
   1    rs1518109     0.1302     0.1302          1          1          1          1     0.9888          1 
   1    rs1713237     0.1302     0.1302          1          1          1          1     0.9888          1 
   1    rs1713238     0.1302     0.1302          1          1          1          1     0.9888          1 
   1     rs291082     0.1302     0.1302          1          1          1          1     0.9888          1 
   1   rs58719944     0.1303     0.1303          1          1          1          1     0.9888          1 
   1    rs1664249     0.1307     0.1307          1          1          1          1     0.9888          1 
   1   rs28561485     0.1311     0.1311          1          1          1          1     0.9888          1 
   1   rs80043056     0.1318     0.1318          1          1          1          1     0.9888          1 
   1   rs35785716     0.1319     0.1319          1          1          1          1     0.9888          1 
   1    rs2404944     0.1319     0.1319          1          1          1          1     0.9888          1 
   1    rs7519276     0.1319     0.1319          1          1          1          1     0.9888          1 
   1  rs116074932     0.1321     0.1321          1          1          1          1     0.9888          1 
   1    rs3024500     0.1325     0.1325          1          1          1          1     0.9888          1 
   1    rs3024496     0.1325     0.1325          1          1          1          1     0.9888          1 
   1   rs16856400     0.1326     0.1326          1          1          1          1     0.9888          1 
   1   rs41299009     0.1328     0.1328          1          1          1          1     0.9888          1 
   1   rs28371646      0.133      0.133          1          1          1          1     0.9888          1 
   1    rs6688471     0.1332     0.1332          1          1          1          1     0.9888          1 
   1    rs1977268     0.1332     0.1332          1          1          1          1     0.9888          1 
   1   rs35635470     0.1332     0.1332          1          1          1          1     0.9888          1 
   1   rs73072986     0.1334     0.1334          1          1          1          1     0.9888          1 
   1   rs33940624     0.1334     0.1334          1          1          1          1     0.9888          1 
   1   rs28499431     0.1334     0.1334          1          1          1          1     0.9888          1 
   1   rs28607590     0.1334     0.1334          1          1          1          1     0.9888          1 
   1   rs28733981     0.1334     0.1334          1          1          1          1     0.9888          1 
   1   rs33985287     0.1334     0.1334          1          1          1          1     0.9888          1 
   1  rs114103936     0.1336     0.1336          1          1          1          1     0.9888          1 
   1  rs115571201     0.1336     0.1336          1          1          1          1     0.9888          1 
   1  rs114391072     0.1336     0.1336          1          1          1          1     0.9888          1 
   1  rs145535437     0.1336     0.1336          1          1          1          1     0.9888          1 
   1  rs144955181     0.1336     0.1336          1          1          1          1     0.9888          1 
   1   rs12128988     0.1336     0.1336          1          1          1          1     0.9888          1 
   1   rs12126801     0.1336     0.1336          1          1          1          1     0.9888          1 
   1   rs12565564     0.1336     0.1336          1          1          1          1     0.9888          1 
   1    rs4844797     0.1337     0.1337          1          1          1          1     0.9888          1 
   1    rs4844798     0.1337     0.1337          1          1          1          1     0.9888          1 
   1   rs72752923     0.1342     0.1342          1          1          1          1     0.9888          1 
   1   rs16830364     0.1342     0.1342          1          1          1          1     0.9888          1 
   1   rs60644810     0.1342     0.1342          1          1          1          1     0.9888          1 
   1   rs35694044     0.1342     0.1342          1          1          1          1     0.9888          1 
   1   rs16830370     0.1342     0.1342          1          1          1          1     0.9888          1 
   1   rs16856462     0.1342     0.1342          1          1          1          1     0.9888          1 
   1   rs16856468     0.1342     0.1342          1          1          1          1     0.9888          1 
   1   rs60001177     0.1342     0.1342          1          1          1          1     0.9888          1 
   1   rs12723666     0.1342     0.1342          1          1          1          1     0.9888          1 
   1   rs16856473     0.1342     0.1342          1          1          1          1     0.9888          1 
   1  rs115394116     0.1345     0.1345          1          1          1          1     0.9888          1 
   1   rs11811877      0.135      0.135          1          1          1          1     0.9888          1 
   1   rs55737937     0.1352     0.1352          1          1          1          1     0.9888          1 
   1   rs11119017     0.1353     0.1353          1          1          1          1     0.9888          1 
   1  rs374376217     0.1356     0.1356          1          1          1          1     0.9888          1 
   1   rs77707044     0.1358     0.1358          1          1          1          1     0.9888          1 
   1     rs944771     0.1358     0.1358          1          1          1          1     0.9888          1 
   1   rs59365549     0.1358     0.1358          1          1          1          1     0.9888          1 
   1   rs60865507     0.1358     0.1358          1          1          1          1     0.9888          1 
   1   rs56693354     0.1358     0.1358          1          1          1          1     0.9888          1 
   1   rs59244034      0.136      0.136          1          1          1          1     0.9888          1 
   1   rs34803033     0.1364     0.1364          1          1          1          1     0.9888          1 
   1     rs587349     0.1364     0.1364          1          1          1          1     0.9888          1 
   1    rs1555138     0.1364     0.1364          1          1          1          1     0.9888          1 
   1  rs149478009     0.1369     0.1369          1          1          1          1     0.9888          1 
   1   rs11799508     0.1373     0.1373          1          1          1          1     0.9888          1 
   1   rs61077838     0.1373     0.1373          1          1          1          1     0.9888          1 
   1   rs10735503     0.1374     0.1374          1          1          1          1     0.9888          1 
   1   rs77477276      0.138      0.138          1          1          1          1     0.9888          1 
   1    rs6540586     0.1381     0.1381          1          1          1          1     0.9888          1 
   1    rs7556267     0.1381     0.1381          1          1          1          1     0.9888          1 
   1    rs1320543     0.1383     0.1383          1          1          1          1     0.9888          1 
   1   rs11119245     0.1383     0.1383          1          1          1          1     0.9888          1 
   1    rs7550487     0.1383     0.1383          1          1          1          1     0.9888          1 
   1    rs2985105     0.1384     0.1384          1          1          1          1     0.9888          1 
   1  rs139415213     0.1384     0.1384          1          1          1          1     0.9888          1 
   1   rs74630035     0.1385     0.1385          1          1          1          1     0.9888          1 
   1    rs6659083     0.1388     0.1388          1          1          1          1     0.9888          1 
   1   rs17012566     0.1388     0.1388          1          1          1          1     0.9888          1 
   1   rs60730743     0.1389     0.1389          1          1          1          1     0.9888          1 
   1  rs113705855      0.139      0.139          1          1          1          1     0.9888          1 
   1   rs59854384     0.1391     0.1391          1          1          1          1     0.9888          1 
   1   rs60036572     0.1391     0.1391          1          1          1          1     0.9888          1 
   1   rs78845352     0.1392     0.1392          1          1          1          1     0.9888          1 
   1   rs11119094     0.1393     0.1393          1          1          1          1     0.9888          1 
   1    rs6696057     0.1396     0.1396          1          1          1          1     0.9888          1 
   1  rs114984993     0.1397     0.1397          1          1          1          1     0.9888          1 
   1     rs701615     0.1401     0.1401          1          1          1          1     0.9888          1 
   1     rs701614     0.1401     0.1401          1          1          1          1     0.9888          1 
   1     rs696961     0.1405     0.1405          1          1          1          1     0.9888          1 
   1  rs148537950     0.1406     0.1406          1          1          1          1     0.9888          1 
   1   rs68077262     0.1406     0.1406          1          1          1          1     0.9888          1 
   1   rs12410765     0.1406     0.1406          1          1          1          1     0.9888          1 
   1    rs1044145      0.141      0.141          1          1          1          1     0.9888          1 
   1    rs2808454      0.141      0.141          1          1          1          1     0.9888          1 
   1   rs12096711      0.141      0.141          1          1          1          1     0.9888          1 
   1   rs17013064     0.1411     0.1411          1          1          1          1     0.9888          1 
   1   rs78127685     0.1411     0.1411          1          1          1          1     0.9888          1 
   1   rs77330090     0.1411     0.1411          1          1          1          1     0.9888          1 
   1   rs74361799     0.1411     0.1411          1          1          1          1     0.9888          1 
   1  rs146442286     0.1412     0.1412          1          1          1          1     0.9888          1 
   1    rs6671087     0.1417     0.1417          1          1          1          1     0.9888          1 
   1   rs79145564     0.1417     0.1417          1          1          1          1     0.9888          1 
   1     rs696960     0.1422     0.1422          1          1          1          1     0.9888          1 
   1     rs696959     0.1422     0.1422          1          1          1          1     0.9888          1 
   1  rs200660256     0.1426     0.1426          1          1          1          1     0.9888          1 
   1   rs75931326     0.1426     0.1426          1          1          1          1     0.9888          1 
   1   rs12094031     0.1427     0.1427          1          1          1          1     0.9888          1 
   1   rs11117590     0.1427     0.1427          1          1          1          1     0.9888          1 
   1   rs55676208     0.1427     0.1427          1          1          1          1     0.9888          1 
   1    rs6692728     0.1427     0.1427          1          1          1          1     0.9888          1 
   1   rs12080953     0.1428     0.1428          1          1          1          1     0.9888          1 
   1   rs12409159     0.1431     0.1431          1          1          1          1     0.9888          1 
   1   rs59387264     0.1431     0.1431          1          1          1          1     0.9888          1 
   1   rs73088157     0.1431     0.1431          1          1          1          1     0.9888          1 
   1   rs76134576     0.1431     0.1431          1          1          1          1     0.9888          1 
   1   rs73088160     0.1431     0.1431          1          1          1          1     0.9888          1 
   1   rs79350328     0.1437     0.1437          1          1          1          1     0.9888          1 
   1   rs55799524     0.1437     0.1437          1          1          1          1     0.9888          1 
   1   rs75015265     0.1437     0.1437          1          1          1          1     0.9888          1 
   1   rs76887535     0.1437     0.1437          1          1          1          1     0.9888          1 
   1   rs74600673     0.1437     0.1437          1          1          1          1     0.9888          1 
   1   rs56036338     0.1437     0.1437          1          1          1          1     0.9888          1 
   1   rs55817308     0.1437     0.1437          1          1          1          1     0.9888          1 
   1  rs147865627     0.1437     0.1437          1          1          1          1     0.9888          1 
   1  rs112590396     0.1437     0.1437          1          1          1          1     0.9888          1 
   1   rs28396806     0.1438     0.1438          1          1          1          1     0.9888          1 
   1   rs78309324      0.144      0.144          1          1          1          1     0.9888          1 
   1   rs41299003     0.1441     0.1441          1          1          1          1     0.9888          1 
   1   rs79574873     0.1448     0.1448          1          1          1          1     0.9888          1 
   1   rs74152193     0.1449     0.1449          1          1          1          1     0.9888          1 
   1   rs17013607     0.1452     0.1452          1          1          1          1     0.9888          1 
   1   rs17259888     0.1455     0.1455          1          1          1          1     0.9888          1 
   1  rs143417943     0.1456     0.1456          1          1          1          1     0.9888          1 
   1    rs1340235     0.1457     0.1457          1          1          1          1     0.9888          1 
   1    rs2791694     0.1457     0.1457          1          1          1          1     0.9888          1 
   1    rs2629668     0.1457     0.1457          1          1          1          1     0.9888          1 
   1    rs6661916     0.1458     0.1458          1          1          1          1     0.9888          1 
   1   rs11452067     0.1458     0.1458          1          1          1          1     0.9888          1 
   1  rs143114722     0.1459     0.1459          1          1          1          1     0.9888          1 
   1   rs76325865     0.1459     0.1459          1          1          1          1     0.9888          1 
   1    rs6687786     0.1459     0.1459          1          1          1          1     0.9888          1 
   1    rs6697497     0.1459     0.1459          1          1          1          1     0.9888          1 
   1    rs9282739     0.1459     0.1459          1          1          1          1     0.9888          1 
   1    rs2801198     0.1461     0.1461          1          1          1          1     0.9888          1 
   1   rs73078843     0.1462     0.1462          1          1          1          1     0.9888          1 
   1  rs575256994     0.1465     0.1465          1          1          1          1     0.9888          1 
   1   rs73080017     0.1465     0.1465          1          1          1          1     0.9888          1 
   1   rs56787453     0.1465     0.1465          1          1          1          1     0.9888          1 
   1  rs112071556     0.1465     0.1465          1          1          1          1     0.9888          1 
   1   rs73080024     0.1465     0.1465          1          1          1          1     0.9888          1 
   1   rs10682043     0.1465     0.1465          1          1          1          1     0.9888          1 
   1  rs577695638     0.1467     0.1467          1          1          1          1     0.9888          1 
   1    rs7546609     0.1468     0.1468          1          1          1          1     0.9888          1 
   1  rs116052417     0.1469     0.1469          1          1          1          1     0.9888          1 
   1    rs5780402     0.1471     0.1471          1          1          1          1     0.9888          1 
   1   rs17025011     0.1475     0.1475          1          1          1          1     0.9888          1 
   1    rs1272034     0.1475     0.1475          1          1          1          1     0.9888          1 
   1    rs2104303     0.1476     0.1476          1          1          1          1     0.9888          1 
   1    rs2761420     0.1476     0.1476          1          1          1          1     0.9888          1 
   1    rs2796257     0.1476     0.1476          1          1          1          1     0.9888          1 
   1    rs2796232     0.1476     0.1476          1          1          1          1     0.9888          1 
   1  rs115224113     0.1477     0.1477          1          1          1          1     0.9888          1 
   1  rs540851467     0.1478     0.1478          1          1          1          1     0.9888          1 
   1   rs73087737     0.1481     0.1481          1          1          1          1     0.9888          1 
   1    rs4844693     0.1481     0.1481          1          1          1          1     0.9888          1 
   1  rs139358325     0.1482     0.1482          1          1          1          1     0.9888          1 
   1  rs201177802     0.1482     0.1482          1          1          1          1     0.9888          1 
   1    rs1507765     0.1483     0.1483          1          1          1          1     0.9888          1 
   1    rs6540429     0.1483     0.1483          1          1          1          1     0.9888          1 
   1    rs2224822     0.1483     0.1483          1          1          1          1     0.9888          1 
   1   rs74157827     0.1486     0.1486          1          1          1          1     0.9888          1 
   1   rs79007451     0.1487     0.1487          1          1          1          1     0.9888          1 
   1   rs78569370     0.1487     0.1487          1          1          1          1     0.9888          1 
   1  rs200185042     0.1489     0.1489          1          1          1          1     0.9888          1 
   1    rs7520136      0.149      0.149          1          1          1          1     0.9888          1 
   1    rs1166938     0.1492     0.1492          1          1          1          1     0.9888          1 
   1   rs73082063     0.1492     0.1492          1          1          1          1     0.9888          1 
   1    rs6658776     0.1492     0.1492          1          1          1          1     0.9888          1 
   1   rs11119031     0.1492     0.1492          1          1          1          1     0.9888          1 
   1   rs12735671     0.1492     0.1492          1          1          1          1     0.9888          1 
   1    rs6657354     0.1492     0.1492          1          1          1          1     0.9888          1 
   1   rs12121098     0.1492     0.1492          1          1          1          1     0.9888          1 
   1   rs12122022     0.1492     0.1492          1          1          1          1     0.9888          1 
   1   rs12141735     0.1492     0.1492          1          1          1          1     0.9888          1 
   1   rs12752795     0.1492     0.1492          1          1          1          1     0.9888          1 
   1   rs58987217     0.1492     0.1492          1          1          1          1     0.9888          1 
   1   rs73087755     0.1492     0.1492          1          1          1          1     0.9888          1 
   1    rs3820521     0.1493     0.1493          1          1          1          1     0.9888          1 
   1  rs113367409     0.1494     0.1494          1          1          1          1     0.9888          1 
   1   rs73080227     0.1494     0.1494          1          1          1          1     0.9888          1 
   1   rs72741269     0.1494     0.1494          1          1          1          1     0.9888          1 
   1    rs7366689     0.1496     0.1496          1          1          1          1     0.9888          1 
   1    rs1340234     0.1498     0.1498          1          1          1          1     0.9888          1 
   1   rs57978031     0.1499     0.1499          1          1          1          1     0.9888          1 
   1   rs10779487     0.1503     0.1503          1          1          1          1     0.9888          1 
   1   rs10863719     0.1503     0.1503          1          1          1          1     0.9888          1 
   1    rs1340112     0.1503     0.1503          1          1          1          1     0.9888          1 
   1    rs7530154     0.1503     0.1503          1          1          1          1     0.9888          1 
   1     rs946803     0.1503     0.1503          1          1          1          1     0.9888          1 
   1    rs6680087     0.1503     0.1503          1          1          1          1     0.9888          1 
   1       rs2224     0.1508     0.1508          1          1          1          1     0.9888          1 
   1   rs73080400     0.1508     0.1508          1          1          1          1     0.9888          1 
   1   rs73080402     0.1508     0.1508          1          1          1          1     0.9888          1 
   1   rs10159439     0.1508     0.1508          1          1          1          1     0.9888          1 
   1   rs35809708     0.1513     0.1513          1          1          1          1     0.9888          1 
   1   rs11809846      0.152      0.152          1          1          1          1     0.9888          1 
   1    rs1166866     0.1521     0.1521          1          1          1          1     0.9888          1 
   1   rs12748097     0.1521     0.1521          1          1          1          1     0.9888          1 
   1   rs80226756     0.1529     0.1529          1          1          1          1     0.9888          1 
   1   rs57513342     0.1531     0.1531          1          1          1          1     0.9888          1 
   1  rs537978918     0.1531     0.1531          1          1          1          1     0.9888          1 
   1    rs2163039     0.1533     0.1533          1          1          1          1     0.9888          1 
   1     rs961484     0.1533     0.1533          1          1          1          1     0.9888          1 
   1    rs4844677     0.1533     0.1533          1          1          1          1     0.9888          1 
   1   rs12025641     0.1533     0.1533          1          1          1          1     0.9888          1 
   1   rs59962263     0.1533     0.1533          1          1          1          1     0.9888          1 
   1   rs10779477     0.1533     0.1533          1          1          1          1     0.9888          1 
   1   rs73072410     0.1534     0.1534          1          1          1          1     0.9888          1 
   1    rs6696573     0.1534     0.1534          1          1          1          1     0.9888          1 
   1   rs12403925     0.1534     0.1534          1          1          1          1     0.9888          1 
   1    rs6681069     0.1534     0.1534          1          1          1          1     0.9888          1 
   1   rs12749819     0.1542     0.1542          1          1          1          1     0.9888          1 
   1   rs61817389     0.1542     0.1542          1          1          1          1     0.9888          1 
   1   rs61817391     0.1542     0.1542          1          1          1          1     0.9888          1 
   1    rs7546817     0.1542     0.1542          1          1          1          1     0.9888          1 
   1     rs737282     0.1543     0.1543          1          1          1          1     0.9888          1 
   1   rs58152682     0.1544     0.1544          1          1          1          1     0.9888          1 
   1   rs73088148     0.1544     0.1544          1          1          1          1     0.9888          1 
   1   rs57616356     0.1544     0.1544          1          1          1          1     0.9888          1 
   1   rs57530058     0.1544     0.1544          1          1          1          1     0.9888          1 
   1   rs58488597     0.1544     0.1544          1          1          1          1     0.9888          1 
   1   rs28713178      0.155      0.155          1          1          1          1     0.9888          1 
   1   rs76307345      0.155      0.155          1          1          1          1     0.9888          1 
   1   rs77255896      0.155      0.155          1          1          1          1     0.9888          1 
   1   rs28456690      0.155      0.155          1          1          1          1     0.9888          1 
   1   rs76093174      0.155      0.155          1          1          1          1     0.9888          1 
   1   rs80007616      0.155      0.155          1          1          1          1     0.9888          1 
   1   rs78704984      0.155      0.155          1          1          1          1     0.9888          1 
   1  rs145718800      0.155      0.155          1          1          1          1     0.9888          1 
   1  rs199652286      0.155      0.155          1          1          1          1     0.9888          1 
   1    rs4845140     0.1551     0.1551          1          1          1          1     0.9888          1 
   1  rs553869594     0.1553     0.1553          1          1          1          1     0.9888          1 
   1  rs534149449     0.1553     0.1553          1          1          1          1     0.9888          1 
   1  rs147360571     0.1553     0.1553          1          1          1          1     0.9888          1 
   1  rs140099530     0.1553     0.1553          1          1          1          1     0.9888          1 
   1   rs59785644     0.1553     0.1553          1          1          1          1     0.9888          1 
   1    rs2019234     0.1555     0.1555          1          1          1          1     0.9888          1 
   1  rs138481677     0.1555     0.1555          1          1          1          1     0.9888          1 
   1    rs1746657     0.1555     0.1555          1          1          1          1     0.9888          1 
   1     rs662797     0.1555     0.1555          1          1          1          1     0.9888          1 
   1     rs630875     0.1555     0.1555          1          1          1          1     0.9888          1 
   1     rs646288     0.1555     0.1555          1          1          1          1     0.9888          1 
   1     rs640486     0.1555     0.1555          1          1          1          1     0.9888          1 
   1     rs625861     0.1555     0.1555          1          1          1          1     0.9888          1 
   1     rs642690     0.1555     0.1555          1          1          1          1     0.9888          1 
   1     rs609435     0.1555     0.1555          1          1          1          1     0.9888          1 
   1    rs1257545     0.1555     0.1555          1          1          1          1     0.9888          1 
   1    rs1257544     0.1555     0.1555          1          1          1          1     0.9888          1 
   1    rs1257541     0.1555     0.1555          1          1          1          1     0.9888          1 
   1   rs74445055     0.1555     0.1555          1          1          1          1     0.9888          1 
   1  rs111601514     0.1555     0.1555          1          1          1          1     0.9888          1 
   1   rs12141901     0.1556     0.1556          1          1          1          1     0.9888          1 
   1   rs61821318     0.1556     0.1556          1          1          1          1     0.9888          1 
   1    rs4844622     0.1556     0.1556          1          1          1          1     0.9888          1 
   1     rs882198     0.1556     0.1556          1          1          1          1     0.9888          1 
   1    rs1967689     0.1556     0.1556          1          1          1          1     0.9888          1 
   1  rs115496849     0.1556     0.1556          1          1          1          1     0.9888          1 
   1  rs115453611     0.1556     0.1556          1          1          1          1     0.9888          1 
   1  rs116156941     0.1556     0.1556          1          1          1          1     0.9888          1 
   1  rs116560095     0.1556     0.1556          1          1          1          1     0.9888          1 
   1    rs1588143     0.1558     0.1558          1          1          1          1     0.9888          1 
   1    rs6670308      0.156      0.156          1          1          1          1     0.9888          1 
   1   rs17020312     0.1561     0.1561          1          1          1          1     0.9888          1 
   1   rs17012838     0.1564     0.1564          1          1          1          1     0.9888          1 
   1    rs6694483     0.1564     0.1564          1          1          1          1     0.9888          1 
   1   rs17012842     0.1564     0.1564          1          1          1          1     0.9888          1 
   1  rs115491552     0.1564     0.1564          1          1          1          1     0.9888          1 
   1   rs17012846     0.1564     0.1564          1          1          1          1     0.9888          1 
   1   rs17012858     0.1564     0.1564          1          1          1          1     0.9888          1 
   1   rs58134488     0.1564     0.1564          1          1          1          1     0.9888          1 
   1   rs61660080     0.1564     0.1564          1          1          1          1     0.9888          1 
   1   rs58589700     0.1564     0.1564          1          1          1          1     0.9888          1 
   1   rs17012868     0.1564     0.1564          1          1          1          1     0.9888          1 
   1   rs17012871     0.1564     0.1564          1          1          1          1     0.9888          1 
   1   rs76324007     0.1564     0.1564          1          1          1          1     0.9888          1 
   1   rs78261241     0.1564     0.1564          1          1          1          1     0.9888          1 
   1   rs74393233     0.1564     0.1564          1          1          1          1     0.9888          1 
   1   rs76661009     0.1564     0.1564          1          1          1          1     0.9888          1 
   1   rs17012878     0.1564     0.1564          1          1          1          1     0.9888          1 
   1   rs17012879     0.1564     0.1564          1          1          1          1     0.9888          1 
   1   rs77393755     0.1564     0.1564          1          1          1          1     0.9888          1 
   1   rs17012881     0.1564     0.1564          1          1          1          1     0.9888          1 
   1  rs114091046     0.1564     0.1564          1          1          1          1     0.9888          1 
   1   rs78149860     0.1564     0.1564          1          1          1          1     0.9888          1 
   1   rs78980058     0.1564     0.1564          1          1          1          1     0.9888          1 
   1   rs17012885     0.1564     0.1564          1          1          1          1     0.9888          1 
   1   rs74347333     0.1564     0.1564          1          1          1          1     0.9888          1 
   1   rs78010568     0.1564     0.1564          1          1          1          1     0.9888          1 
   1   rs79685251     0.1564     0.1564          1          1          1          1     0.9888          1 
   1   rs58723400     0.1564     0.1564          1          1          1          1     0.9888          1 
   1   rs59613622     0.1564     0.1564          1          1          1          1     0.9888          1 
   1  rs114471707     0.1564     0.1564          1          1          1          1     0.9888          1 
   1   rs17012886     0.1564     0.1564          1          1          1          1     0.9888          1 
   1   rs11118880     0.1566     0.1566          1          1          1          1     0.9888          1 
   1    rs3834082     0.1566     0.1566          1          1          1          1     0.9888          1 
   1    rs3754172     0.1566     0.1566          1          1          1          1     0.9888          1 
   1    rs3754171     0.1566     0.1566          1          1          1          1     0.9888          1 
   1  rs113591846     0.1566     0.1566          1          1          1          1     0.9888          1 
   1    rs4845112     0.1567     0.1567          1          1          1          1     0.9888          1 
   1    rs9429791     0.1568     0.1568          1          1          1          1     0.9888          1 
   1    rs9429955     0.1568     0.1568          1          1          1          1     0.9888          1 
   1     rs823082      0.157      0.157          1          1          1          1     0.9888          1 
   1  rs145113523      0.157      0.157          1          1          1          1     0.9888          1 
   1    rs1361754      0.157      0.157          1          1          1          1     0.9888          1 
   1  rs551516372     0.1572     0.1572          1          1          1          1     0.9888          1 
   1  rs113538159     0.1572     0.1572          1          1          1          1     0.9888          1 
   1  rs558826750     0.1581     0.1581          1          1          1          1     0.9888          1 
   1   rs56294765     0.1584     0.1584          1          1          1          1     0.9888          1 
   1     rs823079     0.1586     0.1586          1          1          1          1     0.9888          1 
   1    rs2660644     0.1589     0.1589          1          1          1          1     0.9888          1 
   1  rs146908457      0.159      0.159          1          1          1          1     0.9888          1 
   1   rs75656668      0.159      0.159          1          1          1          1     0.9888          1 
   1   rs75470551      0.159      0.159          1          1          1          1     0.9888          1 
   1   rs10863721     0.1592     0.1592          1          1          1          1     0.9888          1 
   1   rs76484659     0.1592     0.1592          1          1          1          1     0.9888          1 
   1    rs6668364     0.1599     0.1599          1          1          1          1     0.9888          1 
   1  rs112664902     0.1604     0.1604          1          1          1          1     0.9888          1 
   1  rs111556326     0.1604     0.1604          1          1          1          1     0.9888          1 
   1   rs28733131     0.1605     0.1605          1          1          1          1     0.9888          1 
   1   rs12756994     0.1609     0.1609          1          1          1          1     0.9888          1 
   1   rs56680497     0.1609     0.1609          1          1          1          1     0.9888          1 
   1    rs6684986     0.1609     0.1609          1          1          1          1     0.9888          1 
   1   rs34378656     0.1609     0.1609          1          1          1          1     0.9888          1 
   1  rs548510922      0.161      0.161          1          1          1          1     0.9888          1 
   1   rs17013505     0.1617     0.1617          1          1          1          1     0.9888          1 
   1   rs55688685      0.162      0.162          1          1          1          1     0.9888          1 
   1   rs78419982     0.1624     0.1624          1          1          1          1     0.9888          1 
   1  rs138862939     0.1627     0.1627          1          1          1          1     0.9888          1 
   1  rs147407624     0.1628     0.1628          1          1          1          1     0.9888          1 
   1    rs1933561     0.1628     0.1628          1          1          1          1     0.9888          1 
   1   rs41299892     0.1628     0.1628          1          1          1          1     0.9888          1 
   1  rs115168093     0.1628     0.1628          1          1          1          1     0.9888          1 
   1  rs115465952     0.1628     0.1628          1          1          1          1     0.9888          1 
   1  rs116303696     0.1628     0.1628          1          1          1          1     0.9888          1 
   1   rs76725342     0.1628     0.1628          1          1          1          1     0.9888          1 
   1   rs79250278     0.1628     0.1628          1          1          1          1     0.9888          1 
   1   rs76888028     0.1628     0.1628          1          1          1          1     0.9888          1 
   1  rs182400852     0.1628     0.1628          1          1          1          1     0.9888          1 
   1    rs6683282     0.1628     0.1628          1          1          1          1     0.9888          1 
   1   rs71568084     0.1629     0.1629          1          1          1          1     0.9888          1 
   1     rs701624      0.163      0.163          1          1          1          1     0.9888          1 
   1   rs59313982     0.1634     0.1634          1          1          1          1     0.9888          1 
   1   rs12565580     0.1635     0.1635          1          1          1          1     0.9888          1 
   1  rs112803115     0.1635     0.1635          1          1          1          1     0.9888          1 
   1   rs61216170     0.1635     0.1635          1          1          1          1     0.9888          1 
   1  rs116045287     0.1642     0.1642          1          1          1          1     0.9888          1 
   1   rs80150060     0.1642     0.1642          1          1          1          1     0.9888          1 
   1    rs1059704     0.1642     0.1642          1          1          1          1     0.9888          1 
   1  rs530479139     0.1646     0.1646          1          1          1          1     0.9888          1 
   1  rs544240521     0.1646     0.1646          1          1          1          1     0.9888          1 
   1    rs1269860     0.1648     0.1648          1          1          1          1     0.9888          1 
   1   rs35223061     0.1652     0.1652          1          1          1          1     0.9888          1 
   1   rs17020177     0.1654     0.1654          1          1          1          1     0.9888          1 
   1   rs12084230     0.1654     0.1654          1          1          1          1     0.9888          1 
   1   rs74148965     0.1654     0.1654          1          1          1          1     0.9888          1 
   1   rs12088688     0.1654     0.1654          1          1          1          1     0.9888          1 
   1  rs201711253     0.1654     0.1654          1          1          1          1     0.9888          1 
   1    rs6703540     0.1657     0.1657          1          1          1          1     0.9888          1 
   1  rs547534362     0.1658     0.1658          1          1          1          1     0.9888          1 
   1   rs11118977     0.1658     0.1658          1          1          1          1     0.9888          1 
   1   rs12066378      0.166      0.166          1          1          1          1     0.9888          1 
   1    rs1971353     0.1661     0.1661          1          1          1          1     0.9888          1 
   1    rs2796278     0.1661     0.1661          1          1          1          1     0.9888          1 
   1  rs562841273     0.1662     0.1662          1          1          1          1     0.9888          1 
   1   rs74144310     0.1666     0.1666          1          1          1          1     0.9888          1 
   1   rs28590480     0.1666     0.1666          1          1          1          1     0.9888          1 
   1   rs74144311     0.1666     0.1666          1          1          1          1     0.9888          1 
   1   rs34602659     0.1666     0.1666          1          1          1          1     0.9888          1 
   1    rs2801200     0.1667     0.1667          1          1          1          1     0.9888          1 
   1   rs11119021     0.1667     0.1667          1          1          1          1     0.9888          1 
   1  rs115049285     0.1667     0.1667          1          1          1          1     0.9888          1 
   1  rs114898236     0.1669     0.1669          1          1          1          1     0.9888          1 
   1   rs28561885     0.1669     0.1669          1          1          1          1     0.9888          1 
   1  rs115164887     0.1669     0.1669          1          1          1          1     0.9888          1 
   1  rs554226830     0.1669     0.1669          1          1          1          1     0.9888          1 
   1  rs533561645     0.1669     0.1669          1          1          1          1     0.9888          1 
   1   rs11118967     0.1669     0.1669          1          1          1          1     0.9888          1 
   1   rs11487850     0.1669     0.1669          1          1          1          1     0.9888          1 
   1   rs11806486     0.1669     0.1669          1          1          1          1     0.9888          1 
   1   rs12081892     0.1669     0.1669          1          1          1          1     0.9888          1 
   1   rs12079876     0.1669     0.1669          1          1          1          1     0.9888          1 
   1  rs114698757     0.1669     0.1669          1          1          1          1     0.9888          1 
   1   rs12082907     0.1669     0.1669          1          1          1          1     0.9888          1 
   1  rs150535726     0.1669     0.1669          1          1          1          1     0.9888          1 
   1   rs11118981     0.1669     0.1669          1          1          1          1     0.9888          1 
   1   rs11810793     0.1669     0.1669          1          1          1          1     0.9888          1 
   1  rs115098986     0.1669     0.1669          1          1          1          1     0.9888          1 
   1  rs115983873     0.1669     0.1669          1          1          1          1     0.9888          1 
   1  rs116275540     0.1669     0.1669          1          1          1          1     0.9888          1 
   1  rs116679036     0.1669     0.1669          1          1          1          1     0.9888          1 
   1   rs78062095     0.1669     0.1669          1          1          1          1     0.9888          1 
   1  rs116548392     0.1669     0.1669          1          1          1          1     0.9888          1 
   1  rs115994703     0.1669     0.1669          1          1          1          1     0.9888          1 
   1  rs115511349     0.1669     0.1669          1          1          1          1     0.9888          1 
   1  rs115802123     0.1669     0.1669          1          1          1          1     0.9888          1 
   1  rs145755793     0.1669     0.1669          1          1          1          1     0.9888          1 
   1   rs17012537     0.1669     0.1669          1          1          1          1     0.9888          1 
   1  rs115115722     0.1669     0.1669          1          1          1          1     0.9888          1 
   1   rs17012544     0.1669     0.1669          1          1          1          1     0.9888          1 
   1  rs558647811     0.1669     0.1669          1          1          1          1     0.9888          1 
   1    rs7526132      0.167      0.167          1          1          1          1     0.9888          1 
   1    rs1621023     0.1674     0.1674          1          1          1          1     0.9888          1 
   1  rs371225272     0.1677     0.1677          1          1          1          1     0.9888          1 
   1   rs35482094     0.1679     0.1679          1          1          1          1     0.9888          1 
   1   rs34079495     0.1679     0.1679          1          1          1          1     0.9888          1 
   1   rs73072412     0.1681     0.1681          1          1          1          1     0.9888          1 
   1  rs147657206     0.1682     0.1682          1          1          1          1     0.9888          1 
   1  rs144608258     0.1682     0.1682          1          1          1          1     0.9888          1 
   1   rs74143858     0.1682     0.1682          1          1          1          1     0.9888          1 
   1   rs80303219     0.1682     0.1682          1          1          1          1     0.9888          1 
   1   rs56871474     0.1682     0.1682          1          1          1          1     0.9888          1 
   1  rs200774229     0.1683     0.1683          1          1          1          1     0.9888          1 
   1  rs112414579     0.1683     0.1683          1          1          1          1     0.9888          1 
   1   rs73084162     0.1684     0.1684          1          1          1          1     0.9888          1 
   1   rs73084164     0.1684     0.1684          1          1          1          1     0.9888          1 
   1   rs77726881     0.1684     0.1684          1          1          1          1     0.9888          1 
   1  rs113992062     0.1684     0.1684          1          1          1          1     0.9888          1 
   1  rs140547923     0.1684     0.1684          1          1          1          1     0.9888          1 
   1   rs28644441     0.1687     0.1687          1          1          1          1     0.9888          1 
   1  rs539659667     0.1689     0.1689          1          1          1          1     0.9888          1 
   1   rs79045114     0.1689     0.1689          1          1          1          1     0.9888          1 
   1   rs12092027     0.1689     0.1689          1          1          1          1     0.9888          1 
   1   rs12092084     0.1689     0.1689          1          1          1          1     0.9888          1 
   1    rs9661656     0.1689     0.1689          1          1          1          1     0.9888          1 
   1    rs9660933     0.1689     0.1689          1          1          1          1     0.9888          1 
   1   rs12746707     0.1689     0.1689          1          1          1          1     0.9888          1 
   1   rs12750710     0.1689     0.1689          1          1          1          1     0.9888          1 
   1   rs12072062     0.1689     0.1689          1          1          1          1     0.9888          1 
   1   rs11119916     0.1689     0.1689          1          1          1          1     0.9888          1 
   1  rs138447412     0.1689     0.1689          1          1          1          1     0.9888          1 
   1    rs4379675      0.169      0.169          1          1          1          1     0.9888          1 
   1    rs6676230      0.169      0.169          1          1          1          1     0.9888          1 
   1    rs4394654      0.169      0.169          1          1          1          1     0.9888          1 
   1   rs11119231      0.169      0.169          1          1          1          1     0.9888          1 
   1    rs6703480      0.169      0.169          1          1          1          1     0.9888          1 
   1    rs4391667      0.169      0.169          1          1          1          1     0.9888          1 
   1   rs12077139      0.169      0.169          1          1          1          1     0.9888          1 
   1   rs10863759      0.169      0.169          1          1          1          1     0.9888          1 
   1   rs11119239      0.169      0.169          1          1          1          1     0.9888          1 
   1    rs6701612      0.169      0.169          1          1          1          1     0.9888          1 
   1   rs10746416     0.1691     0.1691          1          1          1          1     0.9888          1 
   1   rs11811231     0.1692     0.1692          1          1          1          1     0.9888          1 
   1   rs78012843     0.1692     0.1692          1          1          1          1     0.9888          1 
   1   rs12057845     0.1693     0.1693          1          1          1          1     0.9888          1 
   1     rs696946     0.1693     0.1693          1          1          1          1     0.9888          1 
   1     rs701622     0.1693     0.1693          1          1          1          1     0.9888          1 
   1    rs2274902     0.1693     0.1693          1          1          1          1     0.9888          1 
   1   rs41258064     0.1696     0.1696          1          1          1          1     0.9888          1 
   1   rs28738998     0.1696     0.1696          1          1          1          1     0.9888          1 
   1   rs28739002     0.1696     0.1696          1          1          1          1     0.9888          1 
   1    rs6660274     0.1696     0.1696          1          1          1          1     0.9888          1 
   1   rs77071388     0.1697     0.1697          1          1          1          1     0.9888          1 
   1    rs7536931       0.17       0.17          1          1          1          1     0.9888          1 
   1  rs143546720       0.17       0.17          1          1          1          1     0.9888          1 
   1   rs73088231       0.17       0.17          1          1          1          1     0.9888          1 
   1    rs7543830       0.17       0.17          1          1          1          1     0.9888          1 
   1  rs141978365       0.17       0.17          1          1          1          1     0.9888          1 
   1  rs113866629       0.17       0.17          1          1          1          1     0.9888          1 
   1  rs187878565       0.17       0.17          1          1          1          1     0.9888          1 
   1    rs9662910       0.17       0.17          1          1          1          1     0.9888          1 
   1   rs73090219       0.17       0.17          1          1          1          1     0.9888          1 
   1   rs73090227       0.17       0.17          1          1          1          1     0.9888          1 
   1   rs73090232       0.17       0.17          1          1          1          1     0.9888          1 
   1   rs28678435     0.1702     0.1702          1          1          1          1     0.9888          1 
   1    rs2807394     0.1702     0.1702          1          1          1          1     0.9888          1 
   1  rs199963660     0.1704     0.1704          1          1          1          1     0.9888          1 
   1    rs4396124     0.1709     0.1709          1          1          1          1     0.9888          1 
   1   rs17021508     0.1709     0.1709          1          1          1          1     0.9888          1 
   1  rs113463700     0.1709     0.1709          1          1          1          1     0.9888          1 
   1   rs12087970     0.1709     0.1709          1          1          1          1     0.9888          1 
   1   rs11120277     0.1709     0.1709          1          1          1          1     0.9888          1 
   1   rs11120278     0.1709     0.1709          1          1          1          1     0.9888          1 
   1   rs12092509     0.1709     0.1709          1          1          1          1     0.9888          1 
   1    rs7531230     0.1713     0.1713          1          1          1          1     0.9888          1 
   1   rs17012439     0.1716     0.1716          1          1          1          1     0.9888          1 
   1   rs77422737     0.1717     0.1717          1          1          1          1     0.9888          1 
   1   rs79599132     0.1717     0.1717          1          1          1          1     0.9888          1 
   1   rs78971622     0.1717     0.1717          1          1          1          1     0.9888          1 
   1   rs75983119     0.1717     0.1717          1          1          1          1     0.9888          1 
   1    rs5012834     0.1719     0.1719          1          1          1          1     0.9888          1 
   1   rs57666853     0.1721     0.1721          1          1          1          1     0.9888          1 
   1   rs17024952     0.1722     0.1722          1          1          1          1     0.9888          1 
   1    rs6665396     0.1723     0.1723          1          1          1          1     0.9888          1 
   1   rs73084390     0.1723     0.1723          1          1          1          1     0.9888          1 
   1    rs7536934     0.1724     0.1724          1          1          1          1     0.9888          1 
   1  rs529949355     0.1724     0.1724          1          1          1          1     0.9888          1 
   1  rs545003039     0.1724     0.1724          1          1          1          1     0.9888          1 
   1  rs145724138     0.1724     0.1724          1          1          1          1     0.9888          1 
   1  rs115831689     0.1724     0.1724          1          1          1          1     0.9888          1 
   1   rs41318019     0.1726     0.1726          1          1          1          1     0.9888          1 
   1   rs75729926     0.1728     0.1728          1          1          1          1     0.9888          1 
   1   rs67422482     0.1728     0.1728          1          1          1          1     0.9888          1 
   1   rs34451130     0.1728     0.1728          1          1          1          1     0.9888          1 
   1    rs2296156     0.1728     0.1728          1          1          1          1     0.9888          1 
   1    rs2296157     0.1728     0.1728          1          1          1          1     0.9888          1 
   1   rs12125256     0.1728     0.1728          1          1          1          1     0.9888          1 
   1    rs2296159     0.1728     0.1728          1          1          1          1     0.9888          1 
   1    rs6687503     0.1728     0.1728          1          1          1          1     0.9888          1 
   1   rs11118337     0.1728     0.1728          1          1          1          1     0.9888          1 
   1   rs74729855     0.1729     0.1729          1          1          1          1     0.9888          1 
   1  rs114994405     0.1733     0.1733          1          1          1          1     0.9888          1 
   1   rs80312667     0.1733     0.1733          1          1          1          1     0.9888          1 
   1  rs549723906     0.1733     0.1733          1          1          1          1     0.9888          1 
   1  rs201455887     0.1733     0.1733          1          1          1          1     0.9888          1 
   1  rs115545509     0.1733     0.1733          1          1          1          1     0.9888          1 
   1   rs75547741     0.1733     0.1733          1          1          1          1     0.9888          1 
   1   rs75854365     0.1733     0.1733          1          1          1          1     0.9888          1 
   1   rs78156678     0.1733     0.1733          1          1          1          1     0.9888          1 
   1    rs1775158     0.1737     0.1737          1          1          1          1     0.9888          1 
   1    rs5014255     0.1737     0.1737          1          1          1          1     0.9888          1 
   1   rs74142451      0.174      0.174          1          1          1          1     0.9888          1 
   1  rs112232837      0.174      0.174          1          1          1          1     0.9888          1 
   1   rs56960802      0.174      0.174          1          1          1          1     0.9888          1 
   1   rs74940657      0.174      0.174          1          1          1          1     0.9888          1 
   1   rs74142455      0.174      0.174          1          1          1          1     0.9888          1 
   1   rs74142456      0.174      0.174          1          1          1          1     0.9888          1 
   1   rs55737952      0.174      0.174          1          1          1          1     0.9888          1 
   1   rs58128026      0.174      0.174          1          1          1          1     0.9888          1 
   1   rs68002456      0.174      0.174          1          1          1          1     0.9888          1 
   1    rs6540576      0.174      0.174          1          1          1          1     0.9888          1 
   1    rs4073250      0.174      0.174          1          1          1          1     0.9888          1 
   1   rs12726237     0.1744     0.1744          1          1          1          1     0.9888          1 
   1   rs11584921     0.1749     0.1749          1          1          1          1     0.9888          1 
   1    rs6698351     0.1749     0.1749          1          1          1          1     0.9888          1 
   1   rs41296024      0.175      0.175          1          1          1          1     0.9888          1 
   1    rs1781038     0.1753     0.1753          1          1          1          1     0.9888          1 
   1   rs17259875     0.1754     0.1754          1          1          1          1     0.9888          1 
   1  rs199786099     0.1761     0.1761          1          1          1          1     0.9888          1 
   1  rs112019174     0.1762     0.1762          1          1          1          1     0.9888          1 
   1   rs59700268     0.1764     0.1764          1          1          1          1     0.9888          1 
   1   rs80271495     0.1766     0.1766          1          1          1          1     0.9888          1 
   1   rs73090207     0.1768     0.1768          1          1          1          1     0.9888          1 
   1   rs10494904     0.1768     0.1768          1          1          1          1     0.9888          1 
   1   rs12097986     0.1768     0.1768          1          1          1          1     0.9888          1 
   1   rs12083155     0.1768     0.1768          1          1          1          1     0.9888          1 
   1   rs11119117     0.1768     0.1768          1          1          1          1     0.9888          1 
   1    rs7546949     0.1768     0.1768          1          1          1          1     0.9888          1 
   1    rs6540486     0.1768     0.1768          1          1          1          1     0.9888          1 
   1    rs6540487     0.1768     0.1768          1          1          1          1     0.9888          1 
   1    rs6540488     0.1768     0.1768          1          1          1          1     0.9888          1 
   1    rs6664700     0.1768     0.1768          1          1          1          1     0.9888          1 
   1    rs6675671     0.1768     0.1768          1          1          1          1     0.9888          1 
   1   rs17013108     0.1768     0.1768          1          1          1          1     0.9888          1 
   1   rs73090226     0.1768     0.1768          1          1          1          1     0.9888          1 
   1   rs73090231     0.1768     0.1768          1          1          1          1     0.9888          1 
   1   rs11811442     0.1768     0.1768          1          1          1          1     0.9888          1 
   1    rs7519704     0.1768     0.1768          1          1          1          1     0.9888          1 
   1    rs4585975     0.1768     0.1768          1          1          1          1     0.9888          1 
   1   rs11240574     0.1782     0.1782          1          1          1          1     0.9888          1 
   1   rs11118425     0.1783     0.1783          1          1          1          1     0.9888          1 
   1   rs11119514     0.1784     0.1784          1          1          1          1     0.9888          1 
   1   rs12085015     0.1786     0.1786          1          1          1          1     0.9888          1 
   1    rs4844641     0.1786     0.1786          1          1          1          1     0.9888          1 
   1   rs11118988     0.1786     0.1786          1          1          1          1     0.9888          1 
   1    rs1891506      0.179      0.179          1          1          1          1     0.9888          1 
   1    rs6658344      0.179      0.179          1          1          1          1     0.9888          1 
   1   rs77590037     0.1794     0.1794          1          1          1          1     0.9888          1 
   1   rs77029975     0.1794     0.1794          1          1          1          1     0.9888          1 
   1    rs7539565     0.1794     0.1794          1          1          1          1     0.9888          1 
   1   rs77137072     0.1801     0.1801          1          1          1          1     0.9888          1 
   1   rs78188170     0.1801     0.1801          1          1          1          1     0.9888          1 
   1   rs41302235     0.1801     0.1801          1          1          1          1     0.9888          1 
   1   rs74156447     0.1803     0.1803          1          1          1          1     0.9888          1 
   1  rs376519988     0.1804     0.1804          1          1          1          1     0.9888          1 
   1   rs79555539     0.1804     0.1804          1          1          1          1     0.9888          1 
   1   rs74398743     0.1804     0.1804          1          1          1          1     0.9888          1 
   1   rs75315843     0.1804     0.1804          1          1          1          1     0.9888          1 
   1   rs75719986     0.1804     0.1804          1          1          1          1     0.9888          1 
   1  rs142867727     0.1804     0.1804          1          1          1          1     0.9888          1 
   1   rs78840124     0.1804     0.1804          1          1          1          1     0.9888          1 
   1  rs144809100     0.1806     0.1806          1          1          1          1     0.9888          1 
   1   rs56849731     0.1807     0.1807          1          1          1          1     0.9888          1 
   1  rs143501877     0.1807     0.1807          1          1          1          1     0.9888          1 
   1   rs57767408     0.1807     0.1807          1          1          1          1     0.9888          1 
   1  rs200867622     0.1807     0.1807          1          1          1          1     0.9888          1 
   1    rs5780303     0.1809     0.1809          1          1          1          1     0.9888          1 
   1   rs74152181     0.1813     0.1813          1          1          1          1     0.9888          1 
   1  rs150919451     0.1813     0.1813          1          1          1          1     0.9888          1 
   1   rs74152183     0.1813     0.1813          1          1          1          1     0.9888          1 
   1   rs41345951     0.1813     0.1813          1          1          1          1     0.9888          1 
   1  rs369215957     0.1813     0.1813          1          1          1          1     0.9888          1 
   1   rs74152191     0.1813     0.1813          1          1          1          1     0.9888          1 
   1   rs41504744     0.1813     0.1813          1          1          1          1     0.9888          1 
   1    rs2440900     0.1813     0.1813          1          1          1          1     0.9888          1 
   1  rs113992236     0.1813     0.1813          1          1          1          1     0.9888          1 
   1  rs139360612     0.1814     0.1814          1          1          1          1     0.9888          1 
   1   rs34858744     0.1819     0.1819          1          1          1          1     0.9888          1 
   1   rs28371601     0.1819     0.1819          1          1          1          1     0.9888          1 
   1   rs28739009     0.1821     0.1821          1          1          1          1     0.9888          1 
   1   rs28371652     0.1821     0.1821          1          1          1          1     0.9888          1 
   1    rs2243821     0.1822     0.1822          1          1          1          1     0.9888          1 
   1    rs2243816     0.1822     0.1822          1          1          1          1     0.9888          1 
   1   rs76267757     0.1822     0.1822          1          1          1          1     0.9888          1 
   1   rs17046247     0.1822     0.1822          1          1          1          1     0.9888          1 
   1  rs114610339     0.1825     0.1825          1          1          1          1     0.9888          1 
   1  rs114259519     0.1825     0.1825          1          1          1          1     0.9888          1 
   1   rs11118935     0.1826     0.1826          1          1          1          1     0.9888          1 
   1  rs149997143     0.1826     0.1826          1          1          1          1     0.9888          1 
   1   rs11576704     0.1826     0.1826          1          1          1          1     0.9888          1 
   1  rs115115841     0.1827     0.1827          1          1          1          1     0.9888          1 
   1     rs908701     0.1829     0.1829          1          1          1          1     0.9888          1 
   1     rs908700     0.1829     0.1829          1          1          1          1     0.9888          1 
   1     rs503746     0.1829     0.1829          1          1          1          1     0.9888          1 
   1     rs291092     0.1829     0.1829          1          1          1          1     0.9888          1 
   1   rs73079141      0.183      0.183          1          1          1          1     0.9888          1 
   1  rs147091838     0.1831     0.1831          1          1          1          1     0.9888          1 
   1    rs7524207     0.1831     0.1831          1          1          1          1     0.9888          1 
   1    rs6698725     0.1832     0.1832          1          1          1          1     0.9888          1 
   1   rs10494893     0.1833     0.1833          1          1          1          1     0.9888          1 
   1   rs12083861     0.1833     0.1833          1          1          1          1     0.9888          1 
   1   rs12079709     0.1833     0.1833          1          1          1          1     0.9888          1 
   1   rs74148964     0.1833     0.1833          1          1          1          1     0.9888          1 
   1   rs17020241     0.1833     0.1833          1          1          1          1     0.9888          1 
   1   rs74148966     0.1833     0.1833          1          1          1          1     0.9888          1 
   1   rs17020246     0.1833     0.1833          1          1          1          1     0.9888          1 
   1   rs73087766     0.1833     0.1833          1          1          1          1     0.9888          1 
   1   rs74863177     0.1833     0.1833          1          1          1          1     0.9888          1 
   1   rs77342011     0.1833     0.1833          1          1          1          1     0.9888          1 
   1    rs1159754     0.1833     0.1833          1          1          1          1     0.9888          1 
   1  rs528310485     0.1837     0.1837          1          1          1          1     0.9888          1 
   1  rs540940001     0.1837     0.1837          1          1          1          1     0.9888          1 
   1   rs11804759     0.1839     0.1839          1          1          1          1     0.9888          1 
   1  rs111733049     0.1839     0.1839          1          1          1          1     0.9888          1 
   1  rs146261514     0.1839     0.1839          1          1          1          1     0.9888          1 
   1  rs116366681     0.1839     0.1839          1          1          1          1     0.9888          1 
   1   rs76307346     0.1839     0.1839          1          1          1          1     0.9888          1 
   1  rs151318964     0.1839     0.1839          1          1          1          1     0.9888          1 
   1  rs111319244     0.1839     0.1839          1          1          1          1     0.9888          1 
   1  rs116119217     0.1839     0.1839          1          1          1          1     0.9888          1 
   1   rs79909228     0.1839     0.1839          1          1          1          1     0.9888          1 
   1   rs28371593     0.1845     0.1845          1          1          1          1     0.9888          1 
   1    rs6683144     0.1846     0.1846          1          1          1          1     0.9888          1 
   1    rs6540509     0.1846     0.1846          1          1          1          1     0.9888          1 
   1   rs17187463     0.1847     0.1847          1          1          1          1     0.9888          1 
   1    rs6684392     0.1847     0.1847          1          1          1          1     0.9888          1 
   1    rs1971858      0.185      0.185          1          1          1          1     0.9888          1 
   1    rs6680924     0.1851     0.1851          1          1          1          1     0.9888          1 
   1  rs112449951     0.1851     0.1851          1          1          1          1     0.9888          1 
   1  rs113453467     0.1851     0.1851          1          1          1          1     0.9888          1 
   1   rs12064516     0.1851     0.1851          1          1          1          1     0.9888          1 
   1     rs570700     0.1853     0.1853          1          1          1          1     0.9888          1 
   1   rs11270697     0.1853     0.1853          1          1          1          1     0.9888          1 
   1   rs12135577     0.1856     0.1856          1          1          1          1     0.9888          1 
   1   rs12140101     0.1856     0.1856          1          1          1          1     0.9888          1 
   1   rs11119024     0.1856     0.1856          1          1          1          1     0.9888          1 
   1   rs11119026     0.1856     0.1856          1          1          1          1     0.9888          1 
   1   rs11119027     0.1856     0.1856          1          1          1          1     0.9888          1 
   1   rs12730749     0.1856     0.1856          1          1          1          1     0.9888          1 
   1   rs12731099     0.1856     0.1856          1          1          1          1     0.9888          1 
   1    rs6540460     0.1856     0.1856          1          1          1          1     0.9888          1 
   1   rs35460039     0.1856     0.1856          1          1          1          1     0.9888          1 
   1    rs6540461     0.1856     0.1856          1          1          1          1     0.9888          1 
   1    rs6540462     0.1856     0.1856          1          1          1          1     0.9888          1 
   1    rs6540463     0.1856     0.1856          1          1          1          1     0.9888          1 
   1   rs11119028     0.1856     0.1856          1          1          1          1     0.9888          1 
   1    rs1074404     0.1856     0.1856          1          1          1          1     0.9888          1 
   1   rs12760062     0.1856     0.1856          1          1          1          1     0.9888          1 
   1   rs11119029     0.1856     0.1856          1          1          1          1     0.9888          1 
   1    rs7554537     0.1856     0.1856          1          1          1          1     0.9888          1 
   1    rs7519730     0.1856     0.1856          1          1          1          1     0.9888          1 
   1   rs35680281     0.1856     0.1856          1          1          1          1     0.9888          1 
   1   rs34759533     0.1856     0.1856          1          1          1          1     0.9888          1 
   1   rs11588788     0.1856     0.1856          1          1          1          1     0.9888          1 
   1   rs11588790     0.1856     0.1856          1          1          1          1     0.9888          1 
   1    rs6703732     0.1856     0.1856          1          1          1          1     0.9888          1 
   1    rs6670619     0.1856     0.1856          1          1          1          1     0.9888          1 
   1    rs9661320     0.1856     0.1856          1          1          1          1     0.9888          1 
   1   rs78713748     0.1856     0.1856          1          1          1          1     0.9888          1 
   1   rs74878361     0.1856     0.1856          1          1          1          1     0.9888          1 
   1   rs78124752     0.1856     0.1856          1          1          1          1     0.9888          1 
   1  rs151263775     0.1856     0.1856          1          1          1          1     0.9888          1 
   1  rs112768883     0.1857     0.1857          1          1          1          1     0.9888          1 
   1   rs12038489     0.1866     0.1866          1          1          1          1     0.9888          1 
   1   rs11119281     0.1866     0.1866          1          1          1          1     0.9888          1 
   1  rs116183781     0.1866     0.1866          1          1          1          1     0.9888          1 
   1   rs11119297     0.1866     0.1866          1          1          1          1     0.9888          1 
   1   rs11576488     0.1867     0.1867          1          1          1          1     0.9888          1 
   1   rs74690394     0.1869     0.1869          1          1          1          1     0.9888          1 
   1   rs11119104     0.1871     0.1871          1          1          1          1     0.9888          1 
   1    rs4844546     0.1871     0.1871          1          1          1          1     0.9888          1 
   1     rs585194     0.1871     0.1871          1          1          1          1     0.9888          1 
   1  rs543441082     0.1871     0.1871          1          1          1          1     0.9888          1 
   1   rs10863720     0.1874     0.1874          1          1          1          1     0.9888          1 
   1   rs79836823     0.1875     0.1875          1          1          1          1     0.9888          1 
   1   rs12040011     0.1875     0.1875          1          1          1          1     0.9888          1 
   1   rs11119053     0.1876     0.1876          1          1          1          1     0.9888          1 
   1  rs114939382      0.188      0.188          1          1          1          1     0.9888          1 
   1    rs6661881     0.1881     0.1881          1          1          1          1     0.9888          1 
   1    rs1578544     0.1883     0.1883          1          1          1          1     0.9888          1 
   1   rs60113558     0.1884     0.1884          1          1          1          1     0.9888          1 
   1   rs78311942     0.1884     0.1884          1          1          1          1     0.9888          1 
   1   rs78376859     0.1884     0.1884          1          1          1          1     0.9888          1 
   1   rs75242854     0.1884     0.1884          1          1          1          1     0.9888          1 
   1   rs74763047     0.1884     0.1884          1          1          1          1     0.9888          1 
   1     rs823146     0.1887     0.1887          1          1          1          1     0.9888          1 
   1     rs823147     0.1887     0.1887          1          1          1          1     0.9888          1 
   1     rs823148     0.1887     0.1887          1          1          1          1     0.9888          1 
   1  rs116304248     0.1889     0.1889          1          1          1          1     0.9888          1 
   1   rs56079317     0.1889     0.1889          1          1          1          1     0.9888          1 
   1  rs114302861     0.1889     0.1889          1          1          1          1     0.9888          1 
   1  rs139608522     0.1889     0.1889          1          1          1          1     0.9888          1 
   1    rs2745978      0.189      0.189          1          1          1          1     0.9888          1 
   1    rs2724395      0.189      0.189          1          1          1          1     0.9888          1 
   1   rs74152323     0.1892     0.1892          1          1          1          1     0.9888          1 
   1    rs7551719     0.1896     0.1896          1          1          1          1     0.9888          1 
   1    rs1562205     0.1897     0.1897          1          1          1          1     0.9888          1 
   1    rs2590691     0.1897     0.1897          1          1          1          1     0.9888          1 
   1    rs2782939     0.1897     0.1897          1          1          1          1     0.9888          1 
   1    rs2782938     0.1897     0.1897          1          1          1          1     0.9888          1 
   1    rs1762468     0.1897     0.1897          1          1          1          1     0.9888          1 
   1    rs2440902     0.1897     0.1897          1          1          1          1     0.9888          1 
   1    rs1537695     0.1897     0.1897          1          1          1          1     0.9888          1 
   1    rs2801197     0.1897     0.1897          1          1          1          1     0.9888          1 
   1  rs114676087     0.1897     0.1897          1          1          1          1     0.9888          1 
   1   rs58398805     0.1897     0.1897          1          1          1          1     0.9888          1 
   1   rs35906635     0.1897     0.1897          1          1          1          1     0.9888          1 
   1   rs10863784     0.1897     0.1897          1          1          1          1     0.9888          1 
   1  rs537948466     0.1901     0.1901          1          1          1          1     0.9888          1 
   1  rs145456298     0.1901     0.1901          1          1          1          1     0.9888          1 
   1  rs575717254     0.1901     0.1901          1          1          1          1     0.9888          1 
   1   rs79514302     0.1901     0.1901          1          1          1          1     0.9888          1 
   1    rs7518986     0.1902     0.1902          1          1          1          1     0.9888          1 
   1   rs11240600     0.1902     0.1902          1          1          1          1     0.9888          1 
   1   rs12032970     0.1903     0.1903          1          1          1          1     0.9888          1 
   1   rs11118360     0.1903     0.1903          1          1          1          1     0.9888          1 
   1   rs11800960     0.1903     0.1903          1          1          1          1     0.9888          1 
   1    rs6540516     0.1903     0.1903          1          1          1          1     0.9888          1 
   1   rs12028467     0.1907     0.1907          1          1          1          1     0.9888          1 
   1    rs7540998     0.1908     0.1908          1          1          1          1     0.9888          1 
   1  rs116455514      0.191      0.191          1          1          1          1     0.9888          1 
   1   rs77231402      0.191      0.191          1          1          1          1     0.9888          1 
   1   rs74949262      0.191      0.191          1          1          1          1     0.9888          1 
   1    rs2745946     0.1911     0.1911          1          1          1          1     0.9888          1 
   1    rs2785640     0.1911     0.1911          1          1          1          1     0.9888          1 
   1   rs59832347     0.1912     0.1912          1          1          1          1     0.9888          1 
   1   rs73094038     0.1912     0.1912          1          1          1          1     0.9888          1 
   1  rs150990167     0.1912     0.1912          1          1          1          1     0.9888          1 
   1  rs532254196     0.1912     0.1912          1          1          1          1     0.9888          1 
   1  rs559809871     0.1912     0.1912          1          1          1          1     0.9888          1 
   1  rs552991173     0.1912     0.1912          1          1          1          1     0.9888          1 
   1  rs202113545     0.1912     0.1912          1          1          1          1     0.9888          1 
   1  rs369150021     0.1912     0.1912          1          1          1          1     0.9888          1 
   1  rs200396069     0.1912     0.1912          1          1          1          1     0.9888          1 
   1  rs570120625     0.1912     0.1912          1          1          1          1     0.9888          1 
   1  rs531920844     0.1912     0.1912          1          1          1          1     0.9888          1 
   1    rs6664834     0.1912     0.1912          1          1          1          1     0.9888          1 
   1   rs11120040     0.1912     0.1912          1          1          1          1     0.9888          1 
   1   rs12064511     0.1915     0.1915          1          1          1          1     0.9888          1 
   1   rs17046753     0.1919     0.1919          1          1          1          1     0.9888          1 
   1   rs57753369     0.1919     0.1919          1          1          1          1     0.9888          1 
   1   rs12143527     0.1919     0.1919          1          1          1          1     0.9888          1 
   1    rs6674683      0.192      0.192          1          1          1          1     0.9888          1 
   1   rs12025522     0.1922     0.1922          1          1          1          1     0.9888          1 
   1   rs11118345     0.1922     0.1922          1          1          1          1     0.9888          1 
   1   rs10746386     0.1922     0.1922          1          1          1          1     0.9888          1 
   1   rs10779362     0.1922     0.1922          1          1          1          1     0.9888          1 
   1   rs11118354     0.1922     0.1922          1          1          1          1     0.9888          1 
   1    rs4097398     0.1922     0.1922          1          1          1          1     0.9888          1 
   1   rs12144801     0.1922     0.1922          1          1          1          1     0.9888          1 
   1   rs11118359     0.1922     0.1922          1          1          1          1     0.9888          1 
   1    rs6681543     0.1925     0.1925          1          1          1          1     0.9888          1 
   1    rs7513280     0.1925     0.1925          1          1          1          1     0.9888          1 
   1   rs41317049     0.1929     0.1929          1          1          1          1     0.9888          1 
   1    rs3883899     0.1929     0.1929          1          1          1          1     0.9888          1 
   1  rs139653900     0.1933     0.1933          1          1          1          1     0.9888          1 
   1   rs11289180     0.1938     0.1938          1          1          1          1     0.9888          1 
   1   rs74519632     0.1939     0.1939          1          1          1          1     0.9888          1 
   1    rs1019831     0.1939     0.1939          1          1          1          1     0.9888          1 
   1   rs75766999     0.1939     0.1939          1          1          1          1     0.9888          1 
   1   rs17187694     0.1941     0.1941          1          1          1          1     0.9888          1 
   1    rs1257561     0.1941     0.1941          1          1          1          1     0.9888          1 
   1  rs370974404      0.195      0.195          1          1          1          1     0.9888          1 
   1  rs541097386      0.195      0.195          1          1          1          1     0.9888          1 
   1   rs73083997     0.1953     0.1953          1          1          1          1     0.9888          1 
   1   rs73085905     0.1953     0.1953          1          1          1          1     0.9888          1 
   1   rs17188002     0.1953     0.1953          1          1          1          1     0.9888          1 
   1   rs56805778     0.1953     0.1953          1          1          1          1     0.9888          1 
   1  rs541917042     0.1953     0.1953          1          1          1          1     0.9888          1 
   1   rs73085915     0.1953     0.1953          1          1          1          1     0.9888          1 
   1   rs17260245     0.1953     0.1953          1          1          1          1     0.9888          1 
   1   rs73085944     0.1953     0.1953          1          1          1          1     0.9888          1 
   1   rs11118999     0.1953     0.1953          1          1          1          1     0.9888          1 
   1   rs74153094     0.1953     0.1953          1          1          1          1     0.9888          1 
   1   rs74153097     0.1953     0.1953          1          1          1          1     0.9888          1 
   1   rs74153098     0.1953     0.1953          1          1          1          1     0.9888          1 
   1   rs74153099     0.1953     0.1953          1          1          1          1     0.9888          1 
   1   rs74153100     0.1953     0.1953          1          1          1          1     0.9888          1 
   1   rs74153101     0.1953     0.1953          1          1          1          1     0.9888          1 
   1   rs74153102     0.1953     0.1953          1          1          1          1     0.9888          1 
   1  rs112546582     0.1953     0.1953          1          1          1          1     0.9888          1 
   1  rs570390334     0.1953     0.1953          1          1          1          1     0.9888          1 
   1   rs11119000     0.1953     0.1953          1          1          1          1     0.9888          1 
   1   rs11119003     0.1953     0.1953          1          1          1          1     0.9888          1 
   1   rs59198200     0.1953     0.1953          1          1          1          1     0.9888          1 
   1   rs12096152     0.1953     0.1953          1          1          1          1     0.9888          1 
   1    rs7539969     0.1953     0.1953          1          1          1          1     0.9888          1 
   1   rs78991243     0.1953     0.1953          1          1          1          1     0.9888          1 
   1   rs11119062     0.1961     0.1961          1          1          1          1     0.9901          1 
   1   rs12048557     0.1961     0.1961          1          1          1          1     0.9901          1 
   1   rs11119063     0.1961     0.1961          1          1          1          1     0.9901          1 
   1   rs11119064     0.1961     0.1961          1          1          1          1     0.9901          1 
   1   rs58673506     0.1961     0.1961          1          1          1          1     0.9901          1 
   1    rs1160424     0.1961     0.1961          1          1          1          1     0.9901          1 
   1  rs144589566     0.1964     0.1964          1          1          1          1      0.991          1 
   1  rs528522941     0.1965     0.1965          1          1          1          1      0.991          1 
   1    rs9438396     0.1966     0.1966          1          1          1          1      0.991          1 
   1    rs7525245     0.1966     0.1966          1          1          1          1      0.991          1 
   1   rs71635192     0.1969     0.1969          1          1          1          1     0.9916          1 
   1   rs36131251     0.1969     0.1969          1          1          1          1     0.9916          1 
   1  rs150800270      0.197      0.197          1          1          1          1     0.9916          1 
   1   rs11119602     0.1971     0.1971          1          1          1          1     0.9919          1 
   1     rs823084     0.1973     0.1973          1          1          1          1     0.9926          1 
   1    rs2209196     0.1982     0.1982          1          1          1          1     0.9932          1 
   1   rs74142378     0.1986     0.1986          1          1          1          1     0.9932          1 
   1   rs59862342     0.1987     0.1987          1          1          1          1     0.9932          1 
   1   rs72749001     0.1987     0.1987          1          1          1          1     0.9932          1 
   1    rs1064406     0.1987     0.1987          1          1          1          1     0.9932          1 
   1   rs35245252     0.1987     0.1987          1          1          1          1     0.9932          1 
   1   rs75822494     0.1987     0.1987          1          1          1          1     0.9932          1 
   1   rs34310773     0.1987     0.1987          1          1          1          1     0.9932          1 
   1   rs12048882     0.1987     0.1987          1          1          1          1     0.9932          1 
   1   rs12048218     0.1987     0.1987          1          1          1          1     0.9932          1 
   1   rs34193126     0.1987     0.1987          1          1          1          1     0.9932          1 
   1    rs2185811     0.1987     0.1987          1          1          1          1     0.9932          1 
   1   rs12024592     0.1987     0.1987          1          1          1          1     0.9932          1 
   1   rs12025838     0.1987     0.1987          1          1          1          1     0.9932          1 
   1  rs569272998     0.1987     0.1987          1          1          1          1     0.9932          1 
   1   rs41296030     0.1989     0.1989          1          1          1          1     0.9938          1 
   1   rs35303635     0.1991     0.1991          1          1          1          1     0.9942          1 
   1    rs1341249     0.2005     0.2005          1          1          1          1     0.9969          1 
   1   rs80350851     0.2008     0.2008          1          1          1          1     0.9969          1 
   1  rs115035704     0.2008     0.2008          1          1          1          1     0.9969          1 
   1   rs28616647      0.201      0.201          1          1          1          1     0.9969          1 
   1   rs17259644     0.2016     0.2016          1          1          1          1     0.9969          1 
   1    rs7512090     0.2017     0.2017          1          1          1          1     0.9969          1 
   1   rs11799566     0.2018     0.2018          1          1          1          1     0.9969          1 
   1    rs7526994     0.2019     0.2019          1          1          1          1     0.9969          1 
   1    rs4844737     0.2019     0.2019          1          1          1          1     0.9969          1 
   1   rs11806689     0.2019     0.2019          1          1          1          1     0.9969          1 
   1   rs11805215     0.2019     0.2019          1          1          1          1     0.9969          1 
   1   rs11119187     0.2019     0.2019          1          1          1          1     0.9969          1 
   1   rs10863764      0.202      0.202          1          1          1          1     0.9969          1 
   1   rs34261358      0.202      0.202          1          1          1          1     0.9969          1 
   1    rs4844466      0.202      0.202          1          1          1          1     0.9969          1 
   1    rs1507334      0.202      0.202          1          1          1          1     0.9969          1 
   1    rs1354849      0.202      0.202          1          1          1          1     0.9969          1 
   1    rs5780506      0.202      0.202          1          1          1          1     0.9969          1 
   1    rs6674807      0.202      0.202          1          1          1          1     0.9969          1 
   1    rs1933601      0.202      0.202          1          1          1          1     0.9969          1 
   1    rs6693967      0.202      0.202          1          1          1          1     0.9969          1 
   1  rs112116427      0.202      0.202          1          1          1          1     0.9969          1 
   1    rs1772153     0.2021     0.2021          1          1          1          1     0.9969          1 
   1    rs1772154     0.2021     0.2021          1          1          1          1     0.9969          1 
   1   rs10900524     0.2021     0.2021          1          1          1          1     0.9969          1 
   1    rs1772156     0.2021     0.2021          1          1          1          1     0.9969          1 
   1   rs28367120     0.2031     0.2031          1          1          1          1     0.9969          1 
   1   rs61815476     0.2032     0.2032          1          1          1          1     0.9969          1 
   1   rs79000747     0.2032     0.2032          1          1          1          1     0.9969          1 
   1    rs2629666     0.2034     0.2034          1          1          1          1     0.9969          1 
   1    rs2842741     0.2034     0.2034          1          1          1          1     0.9969          1 
   1    rs2495255     0.2034     0.2034          1          1          1          1     0.9969          1 
   1    rs2629664     0.2034     0.2034          1          1          1          1     0.9969          1 
   1   rs74361025     0.2035     0.2035          1          1          1          1     0.9969          1 
   1  rs144400384     0.2035     0.2035          1          1          1          1     0.9969          1 
   1   rs76639883     0.2035     0.2035          1          1          1          1     0.9969          1 
   1  rs139470007     0.2035     0.2035          1          1          1          1     0.9969          1 
   1  rs148339195     0.2036     0.2036          1          1          1          1     0.9969          1 
   1  rs574783340     0.2039     0.2039          1          1          1          1     0.9969          1 
   1  rs543932453     0.2039     0.2039          1          1          1          1     0.9969          1 
   1    rs2790264     0.2042     0.2042          1          1          1          1     0.9969          1 
   1   rs61822602     0.2046     0.2046          1          1          1          1     0.9969          1 
   1    rs6667992     0.2046     0.2046          1          1          1          1     0.9969          1 
   1   rs60321688     0.2046     0.2046          1          1          1          1     0.9969          1 
   1   rs61822604     0.2046     0.2046          1          1          1          1     0.9969          1 
   1  rs145624283     0.2046     0.2046          1          1          1          1     0.9969          1 
   1    rs6670895     0.2046     0.2046          1          1          1          1     0.9969          1 
   1   rs73082334     0.2046     0.2046          1          1          1          1     0.9969          1 
   1    rs6694490     0.2046     0.2046          1          1          1          1     0.9969          1 
   1    rs6697375     0.2046     0.2046          1          1          1          1     0.9969          1 
   1   rs13375803     0.2051     0.2051          1          1          1          1     0.9969          1 
   1   rs17013211     0.2051     0.2051          1          1          1          1     0.9969          1 
   1   rs11803817     0.2051     0.2051          1          1          1          1     0.9969          1 
   1   rs12409639     0.2055     0.2055          1          1          1          1     0.9969          1 
   1  rs146887701     0.2055     0.2055          1          1          1          1     0.9969          1 
   1    rs9438404     0.2055     0.2055          1          1          1          1     0.9969          1 
   1   rs68055819     0.2058     0.2058          1          1          1          1     0.9969          1 
   1    rs5780440     0.2058     0.2058          1          1          1          1     0.9969          1 
   1  rs565010260     0.2059     0.2059          1          1          1          1     0.9969          1 
   1  rs529859946     0.2059     0.2059          1          1          1          1     0.9969          1 
   1  rs541756501     0.2059     0.2059          1          1          1          1     0.9969          1 
   1  rs547030485     0.2059     0.2059          1          1          1          1     0.9969          1 
   1   rs12075657      0.206      0.206          1          1          1          1     0.9969          1 
   1    rs2629662      0.206      0.206          1          1          1          1     0.9969          1 
   1  rs112880684      0.206      0.206          1          1          1          1     0.9969          1 
   1   rs61096929     0.2061     0.2061          1          1          1          1     0.9969          1 
   1   rs74152401     0.2061     0.2061          1          1          1          1     0.9969          1 
   1   rs74154104     0.2061     0.2061          1          1          1          1     0.9969          1 
   1   rs56129364     0.2063     0.2063          1          1          1          1     0.9969          1 
   1  rs113740521     0.2065     0.2065          1          1          1          1     0.9969          1 
   1  rs150328201     0.2067     0.2067          1          1          1          1     0.9969          1 
   1    rs2807384      0.207      0.207          1          1          1          1     0.9969          1 
   1   rs10863425     0.2072     0.2072          1          1          1          1     0.9969          1 
   1    rs1262049     0.2072     0.2072          1          1          1          1     0.9969          1 
   1   rs71515116     0.2075     0.2075          1          1          1          1     0.9969          1 
   1    rs6668021     0.2075     0.2075          1          1          1          1     0.9969          1 
   1    rs1583017     0.2075     0.2075          1          1          1          1     0.9969          1 
   1   rs73079947     0.2076     0.2076          1          1          1          1     0.9969          1 
   1    rs1445355     0.2078     0.2078          1          1          1          1     0.9969          1 
   1    rs1445353     0.2078     0.2078          1          1          1          1     0.9969          1 
   1    rs2073070     0.2079     0.2079          1          1          1          1     0.9969          1 
   1  rs199607206     0.2081     0.2081          1          1          1          1     0.9969          1 
   1   rs12098110     0.2081     0.2081          1          1          1          1     0.9969          1 
   1   rs58961817     0.2084     0.2084          1          1          1          1     0.9969          1 
   1  rs150208777     0.2084     0.2084          1          1          1          1     0.9969          1 
   1   rs12081077     0.2087     0.2087          1          1          1          1     0.9969          1 
   1    rs1664223     0.2088     0.2088          1          1          1          1     0.9969          1 
   1    rs6657161     0.2088     0.2088          1          1          1          1     0.9969          1 
   1   rs75454868     0.2089     0.2089          1          1          1          1     0.9969          1 
   1   rs61729353     0.2089     0.2089          1          1          1          1     0.9969          1 
   1  rs113554079     0.2089     0.2089          1          1          1          1     0.9969          1 
   1  rs144545567     0.2089     0.2089          1          1          1          1     0.9969          1 
   1   rs73080298     0.2089     0.2089          1          1          1          1     0.9969          1 
   1   rs73082206     0.2089     0.2089          1          1          1          1     0.9969          1 
   1   rs58838397      0.209      0.209          1          1          1          1     0.9969          1 
   1   rs12752037      0.209      0.209          1          1          1          1     0.9969          1 
   1   rs28570099     0.2092     0.2092          1          1          1          1     0.9969          1 
   1  rs142302451     0.2094     0.2094          1          1          1          1     0.9969          1 
   1  rs115689891     0.2094     0.2094          1          1          1          1     0.9969          1 
   1  rs115559501     0.2094     0.2094          1          1          1          1     0.9969          1 
   1    rs1933566     0.2095     0.2095          1          1          1          1     0.9969          1 
   1   rs59452535     0.2095     0.2095          1          1          1          1     0.9969          1 
   1  rs372081080     0.2097     0.2097          1          1          1          1     0.9969          1 
   1    rs1098688       0.21       0.21          1          1          1          1     0.9969          1 
   1    rs1924260     0.2103     0.2103          1          1          1          1     0.9969          1 
   1     rs696984     0.2105     0.2105          1          1          1          1     0.9969          1 
   1   rs17046987      0.211      0.211          1          1          1          1     0.9969          1 
   1   rs12402091     0.2113     0.2113          1          1          1          1     0.9969          1 
   1    rs1781028     0.2113     0.2113          1          1          1          1     0.9969          1 
   1  rs111910171     0.2115     0.2115          1          1          1          1     0.9969          1 
   1   rs28738991     0.2115     0.2115          1          1          1          1     0.9969          1 
   1   rs28371630     0.2115     0.2115          1          1          1          1     0.9969          1 
   1  rs113050469     0.2115     0.2115          1          1          1          1     0.9969          1 
   1   rs28371631     0.2115     0.2115          1          1          1          1     0.9969          1 
   1   rs28371633     0.2115     0.2115          1          1          1          1     0.9969          1 
   1   rs28371638     0.2115     0.2115          1          1          1          1     0.9969          1 
   1   rs28371643     0.2115     0.2115          1          1          1          1     0.9969          1 
   1   rs75311997     0.2115     0.2115          1          1          1          1     0.9969          1 
   1   rs80319231     0.2115     0.2115          1          1          1          1     0.9969          1 
   1  rs111625667     0.2115     0.2115          1          1          1          1     0.9969          1 
   1  rs113584830     0.2115     0.2115          1          1          1          1     0.9969          1 
   1  rs200932840     0.2115     0.2115          1          1          1          1     0.9969          1 
   1   rs17026085     0.2115     0.2115          1          1          1          1     0.9969          1 
   1   rs17026138     0.2115     0.2115          1          1          1          1     0.9969          1 
   1   rs77943815     0.2115     0.2115          1          1          1          1     0.9969          1 
   1   rs17026195     0.2115     0.2115          1          1          1          1     0.9969          1 
   1   rs61815845      0.212      0.212          1          1          1          1     0.9969          1 
   1   rs12035745      0.212      0.212          1          1          1          1     0.9969          1 
   1   rs61815846      0.212      0.212          1          1          1          1     0.9969          1 
   1   rs61817387      0.212      0.212          1          1          1          1     0.9969          1 
   1   rs11119137      0.212      0.212          1          1          1          1     0.9969          1 
   1   rs55708149      0.212      0.212          1          1          1          1     0.9969          1 
   1   rs75416560      0.212      0.212          1          1          1          1     0.9969          1 
   1   rs11382169     0.2123     0.2123          1          1          1          1     0.9969          1 
   1     rs823157     0.2124     0.2124          1          1          1          1     0.9969          1 
   1  rs143025639     0.2128     0.2128          1          1          1          1     0.9969          1 
   1       rs3020      0.213      0.213          1          1          1          1     0.9969          1 
   1  rs559019334     0.2133     0.2133          1          1          1          1     0.9969          1 
   1  rs116029147     0.2134     0.2134          1          1          1          1     0.9969          1 
   1   rs80147352     0.2137     0.2137          1          1          1          1     0.9969          1 
   1  rs114533019     0.2137     0.2137          1          1          1          1     0.9969          1 
   1  rs146352395     0.2137     0.2137          1          1          1          1     0.9969          1 
   1  rs114523443     0.2137     0.2137          1          1          1          1     0.9969          1 
   1  rs149297604     0.2137     0.2137          1          1          1          1     0.9969          1 
   1     rs311317      0.214      0.214          1          1          1          1     0.9969          1 
   1     rs311303      0.214      0.214          1          1          1          1     0.9969          1 
   1    rs2796231     0.2142     0.2142          1          1          1          1     0.9969          1 
   1  rs139904629     0.2142     0.2142          1          1          1          1     0.9969          1 
   1     rs865199     0.2142     0.2142          1          1          1          1     0.9969          1 
   1     rs641783     0.2142     0.2142          1          1          1          1     0.9969          1 
   1    rs2267898     0.2143     0.2143          1          1          1          1     0.9969          1 
   1    rs1932823     0.2143     0.2143          1          1          1          1     0.9969          1 
   1   rs73072979     0.2143     0.2143          1          1          1          1     0.9969          1 
   1    rs2300054     0.2143     0.2143          1          1          1          1     0.9969          1 
   1    rs2267897     0.2143     0.2143          1          1          1          1     0.9969          1 
   1    rs7522146     0.2143     0.2143          1          1          1          1     0.9969          1 
   1    rs6667619     0.2143     0.2143          1          1          1          1     0.9969          1 
   1   rs11323111     0.2143     0.2143          1          1          1          1     0.9969          1 
   1    rs2267896     0.2143     0.2143          1          1          1          1     0.9969          1 
   1    rs2267895     0.2143     0.2143          1          1          1          1     0.9969          1 
   1    rs6540445     0.2143     0.2143          1          1          1          1     0.9969          1 
   1    rs2970565     0.2144     0.2144          1          1          1          1     0.9969          1 
   1   rs12081558     0.2147     0.2147          1          1          1          1     0.9969          1 
   1    rs2970556      0.215      0.215          1          1          1          1     0.9969          1 
   1    rs2970560      0.215      0.215          1          1          1          1     0.9969          1 
   1   rs73076894      0.215      0.215          1          1          1          1     0.9969          1 
   1   rs35213792      0.215      0.215          1          1          1          1     0.9969          1 
   1   rs10863733     0.2151     0.2151          1          1          1          1     0.9969          1 
   1  rs115449961     0.2157     0.2157          1          1          1          1     0.9969          1 
   1   rs35426473     0.2158     0.2158          1          1          1          1     0.9969          1 
   1    rs6677934     0.2158     0.2158          1          1          1          1     0.9969          1 
   1   rs74567564     0.2159     0.2159          1          1          1          1     0.9969          1 
   1  rs116819232     0.2159     0.2159          1          1          1          1     0.9969          1 
   1   rs79149205     0.2159     0.2159          1          1          1          1     0.9969          1 
   1  rs115841615      0.216      0.216          1          1          1          1     0.9969          1 
   1   rs74879607      0.216      0.216          1          1          1          1     0.9969          1 
   1  rs114071749      0.216      0.216          1          1          1          1     0.9969          1 
   1    rs2788166     0.2162     0.2162          1          1          1          1     0.9969          1 
   1    rs1781031     0.2167     0.2167          1          1          1          1     0.9969          1 
   1   rs78515681     0.2169     0.2169          1          1          1          1     0.9969          1 
   1    rs7549114     0.2169     0.2169          1          1          1          1     0.9969          1 
   1    rs6666436     0.2169     0.2169          1          1          1          1     0.9969          1 
   1  rs115701262     0.2169     0.2169          1          1          1          1     0.9969          1 
   1   rs12080114     0.2169     0.2169          1          1          1          1     0.9969          1 
   1   rs59006789     0.2169     0.2169          1          1          1          1     0.9969          1 
   1   rs77288917     0.2169     0.2169          1          1          1          1     0.9969          1 
   1  rs116217287     0.2169     0.2169          1          1          1          1     0.9969          1 
   1    rs6540497     0.2172     0.2172          1          1          1          1     0.9969          1 
   1    rs6702688     0.2179     0.2179          1          1          1          1     0.9969          1 
   1    rs4245721     0.2179     0.2179          1          1          1          1     0.9969          1 
   1    rs7517201     0.2179     0.2179          1          1          1          1     0.9969          1 
   1  rs116393205     0.2179     0.2179          1          1          1          1     0.9969          1 
   1    rs7527217     0.2181     0.2181          1          1          1          1     0.9969          1 
   1  rs139119390     0.2183     0.2183          1          1          1          1     0.9969          1 
   1  rs113622778     0.2184     0.2184          1          1          1          1     0.9969          1 
   1    rs7528162     0.2186     0.2186          1          1          1          1     0.9969          1 
   1   rs56249114      0.219      0.219          1          1          1          1     0.9969          1 
   1  rs140176125      0.219      0.219          1          1          1          1     0.9969          1 
   1   rs56390643     0.2194     0.2194          1          1          1          1     0.9969          1 
   1    rs1166869     0.2195     0.2195          1          1          1          1     0.9969          1 
   1    rs1934607     0.2195     0.2195          1          1          1          1     0.9969          1 
   1    rs1166870     0.2195     0.2195          1          1          1          1     0.9969          1 
   1  rs111664896     0.2202     0.2202          1          1          1          1     0.9969          1 
   1   rs72084079     0.2205     0.2205          1          1          1          1     0.9969          1 
   1   rs36111067     0.2205     0.2205          1          1          1          1     0.9969          1 
   1   rs76879340      0.221      0.221          1          1          1          1     0.9969          1 
   1   rs77099760     0.2215     0.2215          1          1          1          1     0.9969          1 
   1   rs75527244     0.2216     0.2216          1          1          1          1     0.9969          1 
   1    rs2590684     0.2216     0.2216          1          1          1          1     0.9969          1 
   1    rs1953654     0.2218     0.2218          1          1          1          1     0.9969          1 
   1   rs67752625     0.2224     0.2224          1          1          1          1     0.9969          1 
   1    rs6682843     0.2227     0.2227          1          1          1          1     0.9969          1 
   1  rs147730505     0.2229     0.2229          1          1          1          1     0.9969          1 
   1    rs6673333     0.2229     0.2229          1          1          1          1     0.9969          1 
   1     rs656801      0.223      0.223          1          1          1          1     0.9969          1 
   1  rs149290411      0.223      0.223          1          1          1          1     0.9969          1 
   1   rs11392366     0.2232     0.2232          1          1          1          1     0.9969          1 
   1    rs2788154     0.2232     0.2232          1          1          1          1     0.9969          1 
   1   rs11801815     0.2235     0.2235          1          1          1          1     0.9969          1 
   1  rs148643959     0.2235     0.2235          1          1          1          1     0.9969          1 
   1   rs75227851     0.2235     0.2235          1          1          1          1     0.9969          1 
   1   rs73074818     0.2235     0.2235          1          1          1          1     0.9969          1 
   1   rs11805661     0.2238     0.2238          1          1          1          1     0.9969          1 
   1   rs28583801     0.2241     0.2241          1          1          1          1     0.9969          1 
   1  rs138472483     0.2241     0.2241          1          1          1          1     0.9969          1 
   1   rs74144121     0.2241     0.2241          1          1          1          1     0.9969          1 
   1   rs55997597     0.2241     0.2241          1          1          1          1     0.9969          1 
   1   rs79630889     0.2241     0.2241          1          1          1          1     0.9969          1 
   1    rs3813964     0.2242     0.2242          1          1          1          1     0.9969          1 
   1   esv3588657     0.2242     0.2242          1          1          1          1     0.9969          1 
   1  rs546900377     0.2242     0.2242          1          1          1          1     0.9969          1 
   1   rs11119451     0.2243     0.2243          1          1          1          1     0.9969          1 
   1  rs146809685     0.2243     0.2243          1          1          1          1     0.9969          1 
   1   rs66887912     0.2243     0.2243          1          1          1          1     0.9969          1 
   1  rs574603609     0.2244     0.2244          1          1          1          1     0.9969          1 
   1  rs569552592     0.2245     0.2245          1          1          1          1     0.9969          1 
   1   rs41299880     0.2247     0.2247          1          1          1          1     0.9969          1 
   1  rs115382268      0.225      0.225          1          1          1          1     0.9969          1 
   1     rs680479      0.225      0.225          1          1          1          1     0.9969          1 
   1     rs478869      0.225      0.225          1          1          1          1     0.9969          1 
   1   rs76103621     0.2251     0.2251          1          1          1          1     0.9969          1 
   1  rs111277983     0.2251     0.2251          1          1          1          1     0.9969          1 
   1   rs60603393     0.2251     0.2251          1          1          1          1     0.9969          1 
   1   rs11117956     0.2251     0.2251          1          1          1          1     0.9969          1 
   1    rs7512361     0.2251     0.2251          1          1          1          1     0.9969          1 
   1   rs58829189     0.2252     0.2252          1          1          1          1     0.9969          1 
   1    rs4951018     0.2252     0.2252          1          1          1          1     0.9969          1 
   1  rs142670968     0.2253     0.2253          1          1          1          1     0.9969          1 
   1    rs1933549     0.2254     0.2254          1          1          1          1     0.9969          1 
   1  rs181114092     0.2254     0.2254          1          1          1          1     0.9969          1 
   1  rs114070743     0.2254     0.2254          1          1          1          1     0.9969          1 
   1  rs114284824     0.2254     0.2254          1          1          1          1     0.9969          1 
   1  rs116573593     0.2254     0.2254          1          1          1          1     0.9969          1 
   1   rs75589538     0.2254     0.2254          1          1          1          1     0.9969          1 
   1  rs150978968     0.2254     0.2254          1          1          1          1     0.9969          1 
   1  rs138697032     0.2254     0.2254          1          1          1          1     0.9969          1 
   1  rs142990809     0.2254     0.2254          1          1          1          1     0.9969          1 
   1   rs76290672     0.2254     0.2254          1          1          1          1     0.9969          1 
   1  rs140189709     0.2256     0.2256          1          1          1          1     0.9969          1 
   1   rs11119217     0.2256     0.2256          1          1          1          1     0.9969          1 
   1   rs55674474     0.2262     0.2262          1          1          1          1     0.9969          1 
   1    rs2405517     0.2262     0.2262          1          1          1          1     0.9969          1 
   1    rs3002313     0.2262     0.2262          1          1          1          1     0.9969          1 
   1   esv3588672     0.2265     0.2265          1          1          1          1     0.9969          1 
   1     rs696951     0.2267     0.2267          1          1          1          1     0.9969          1 
   1    rs2724400     0.2271     0.2271          1          1          1          1     0.9969          1 
   1    rs1973916     0.2271     0.2271          1          1          1          1     0.9969          1 
   1    rs2259397     0.2271     0.2271          1          1          1          1     0.9969          1 
   1    rs2488250     0.2271     0.2271          1          1          1          1     0.9969          1 
   1  rs368960781     0.2273     0.2273          1          1          1          1     0.9969          1 
   1   rs58792157     0.2274     0.2274          1          1          1          1     0.9969          1 
   1   rs74144316     0.2274     0.2274          1          1          1          1     0.9969          1 
   1   rs74144318     0.2274     0.2274          1          1          1          1     0.9969          1 
   1   rs77434357     0.2274     0.2274          1          1          1          1     0.9969          1 
   1   rs28613322     0.2274     0.2274          1          1          1          1     0.9969          1 
   1   rs56957747     0.2274     0.2274          1          1          1          1     0.9969          1 
   1   rs28488355     0.2274     0.2274          1          1          1          1     0.9969          1 
   1   rs28839927     0.2274     0.2274          1          1          1          1     0.9969          1 
   1   rs79175076     0.2274     0.2274          1          1          1          1     0.9969          1 
   1   rs41295976     0.2275     0.2275          1          1          1          1     0.9969          1 
   1    rs7527413     0.2277     0.2277          1          1          1          1     0.9969          1 
   1  rs545452974     0.2281     0.2281          1          1          1          1     0.9969          1 
   1  rs115248740     0.2281     0.2281          1          1          1          1     0.9969          1 
   1   rs12748961     0.2281     0.2281          1          1          1          1     0.9969          1 
   1   rs56675020     0.2281     0.2281          1          1          1          1     0.9969          1 
   1  rs541444877     0.2281     0.2281          1          1          1          1     0.9969          1 
   1  rs115640250     0.2281     0.2281          1          1          1          1     0.9969          1 
   1   rs61377167     0.2281     0.2281          1          1          1          1     0.9969          1 
   1  rs146488048     0.2281     0.2281          1          1          1          1     0.9969          1 
   1  rs188236363     0.2281     0.2281          1          1          1          1     0.9969          1 
   1   rs76269384     0.2281     0.2281          1          1          1          1     0.9969          1 
   1  rs192716638     0.2281     0.2281          1          1          1          1     0.9969          1 
   1   rs76085273     0.2281     0.2281          1          1          1          1     0.9969          1 
   1  rs116536013     0.2281     0.2281          1          1          1          1     0.9969          1 
   1  rs115997607     0.2281     0.2281          1          1          1          1     0.9969          1 
   1   rs74155203     0.2282     0.2282          1          1          1          1     0.9969          1 
   1     rs637746     0.2282     0.2282          1          1          1          1     0.9969          1 
   1    rs6669461     0.2285     0.2285          1          1          1          1     0.9969          1 
   1  rs200688949     0.2286     0.2286          1          1          1          1     0.9969          1 
   1    rs2179634     0.2287     0.2287          1          1          1          1     0.9969          1 
   1    rs1174563     0.2288     0.2288          1          1          1          1     0.9969          1 
   1    rs1320540     0.2288     0.2288          1          1          1          1     0.9969          1 
   1   rs55932930     0.2289     0.2289          1          1          1          1     0.9969          1 
   1   rs34104149     0.2289     0.2289          1          1          1          1     0.9969          1 
   1  rs147512631     0.2289     0.2289          1          1          1          1     0.9969          1 
   1  rs143624928     0.2289     0.2289          1          1          1          1     0.9969          1 
   1  rs114798644     0.2293     0.2293          1          1          1          1     0.9969          1 
   1   rs76002703     0.2293     0.2293          1          1          1          1     0.9969          1 
   1   rs76424801     0.2293     0.2293          1          1          1          1     0.9969          1 
   1   rs73078382     0.2293     0.2293          1          1          1          1     0.9969          1 
   1   rs73078388     0.2293     0.2293          1          1          1          1     0.9969          1 
   1  rs111337602     0.2293     0.2293          1          1          1          1     0.9969          1 
   1   rs73078390     0.2293     0.2293          1          1          1          1     0.9969          1 
   1  rs113563932     0.2293     0.2293          1          1          1          1     0.9969          1 
   1       rs2556     0.2294     0.2294          1          1          1          1     0.9969          1 
   1    rs1977464     0.2295     0.2295          1          1          1          1     0.9969          1 
   1    rs9429946     0.2295     0.2295          1          1          1          1     0.9969          1 
   1     rs932859     0.2295     0.2295          1          1          1          1     0.9969          1 
   1    rs9429792     0.2295     0.2295          1          1          1          1     0.9969          1 
   1   rs61817390     0.2297     0.2297          1          1          1          1     0.9969          1 
   1   rs41264909     0.2299     0.2299          1          1          1          1     0.9969          1 
   1  rs116412054     0.2299     0.2299          1          1          1          1     0.9969          1 
   1  rs115066097     0.2299     0.2299          1          1          1          1     0.9969          1 
   1    rs7539751     0.2299     0.2299          1          1          1          1     0.9969          1 
   1    rs2745934       0.23       0.23          1          1          1          1     0.9969          1 
   1    rs2745935       0.23       0.23          1          1          1          1     0.9969          1 
   1   rs60241114     0.2302     0.2302          1          1          1          1     0.9969          1 
   1    rs2590687     0.2302     0.2302          1          1          1          1     0.9969          1 
   1    rs2275529     0.2303     0.2303          1          1          1          1     0.9969          1 
   1  rs367739402     0.2303     0.2303          1          1          1          1     0.9969          1 
   1  rs534293974     0.2304     0.2304          1          1          1          1     0.9969          1 
   1     rs291088     0.2308     0.2308          1          1          1          1     0.9969          1 
   1  rs577410326     0.2309     0.2309          1          1          1          1     0.9969          1 
   1    rs2867891     0.2314     0.2314          1          1          1          1     0.9969          1 
   1   rs56246017     0.2316     0.2316          1          1          1          1     0.9969          1 
   1   rs11406390     0.2318     0.2318          1          1          1          1     0.9969          1 
   1    rs7534677     0.2319     0.2319          1          1          1          1     0.9969          1 
   1   rs12731389     0.2319     0.2319          1          1          1          1     0.9969          1 
   1   rs77276388      0.232      0.232          1          1          1          1     0.9969          1 
   1  rs138815559      0.232      0.232          1          1          1          1     0.9969          1 
   1    rs2788160     0.2321     0.2321          1          1          1          1     0.9969          1 
   1   rs74632563     0.2322     0.2322          1          1          1          1     0.9969          1 
   1  rs567260284     0.2322     0.2322          1          1          1          1     0.9969          1 
   1   rs11240576     0.2322     0.2322          1          1          1          1     0.9969          1 
   1    rs7553211     0.2325     0.2325          1          1          1          1     0.9969          1 
   1    rs2788157     0.2327     0.2327          1          1          1          1     0.9969          1 
   1    rs2250698     0.2327     0.2327          1          1          1          1     0.9969          1 
   1    rs2843177     0.2327     0.2327          1          1          1          1     0.9969          1 
   1    rs2788155     0.2327     0.2327          1          1          1          1     0.9969          1 
   1    rs2800918     0.2327     0.2327          1          1          1          1     0.9969          1 
   1    rs2800917     0.2327     0.2327          1          1          1          1     0.9969          1 
   1    rs2211046     0.2327     0.2327          1          1          1          1     0.9969          1 
   1    rs2250631     0.2327     0.2327          1          1          1          1     0.9969          1 
   1   rs73080276     0.2337     0.2337          1          1          1          1     0.9969          1 
   1   rs73082271     0.2337     0.2337          1          1          1          1     0.9969          1 
   1    rs7534154     0.2337     0.2337          1          1          1          1     0.9969          1 
   1   rs11118323     0.2338     0.2338          1          1          1          1     0.9969          1 
   1   rs35159747     0.2339     0.2339          1          1          1          1     0.9969          1 
   1    rs4129012     0.2339     0.2339          1          1          1          1     0.9969          1 
   1  rs114179880     0.2344     0.2344          1          1          1          1     0.9969          1 
   1   rs17014090     0.2344     0.2344          1          1          1          1     0.9969          1 
   1   rs76655182     0.2344     0.2344          1          1          1          1     0.9969          1 
   1   rs76700780     0.2344     0.2344          1          1          1          1     0.9969          1 
   1   rs79724955     0.2344     0.2344          1          1          1          1     0.9969          1 
   1   rs17014011     0.2346     0.2346          1          1          1          1     0.9969          1 
   1   rs17014012     0.2346     0.2346          1          1          1          1     0.9969          1 
   1   rs17014014     0.2346     0.2346          1          1          1          1     0.9969          1 
   1   rs79970228     0.2347     0.2347          1          1          1          1     0.9969          1 
   1  rs114765864     0.2347     0.2347          1          1          1          1     0.9969          1 
   1   rs80080701     0.2347     0.2347          1          1          1          1     0.9969          1 
   1   rs11346635     0.2352     0.2352          1          1          1          1     0.9969          1 
   1  rs532169253     0.2357     0.2357          1          1          1          1     0.9969          1 
   1   rs79106975     0.2357     0.2357          1          1          1          1     0.9969          1 
   1   rs12130515     0.2364     0.2364          1          1          1          1     0.9969          1 
   1   rs17012650     0.2364     0.2364          1          1          1          1     0.9969          1 
   1   rs17012155     0.2365     0.2365          1          1          1          1     0.9969          1 
   1    rs7532423     0.2366     0.2366          1          1          1          1     0.9969          1 
   1    rs7544000     0.2366     0.2366          1          1          1          1     0.9969          1 
   1   rs56940959     0.2366     0.2366          1          1          1          1     0.9969          1 
   1    rs7531197     0.2367     0.2367          1          1          1          1     0.9969          1 
   1    rs7525135     0.2367     0.2367          1          1          1          1     0.9969          1 
   1   rs59099425     0.2367     0.2367          1          1          1          1     0.9969          1 
   1     rs546839     0.2372     0.2372          1          1          1          1     0.9969          1 
   1    rs2801210     0.2374     0.2374          1          1          1          1     0.9969          1 
   1    rs6656034     0.2377     0.2377          1          1          1          1     0.9969          1 
   1   rs12132270      0.238      0.238          1          1          1          1     0.9969          1 
   1   rs34647668      0.238      0.238          1          1          1          1     0.9969          1 
   1    rs6540481     0.2384     0.2384          1          1          1          1     0.9969          1 
   1  rs199882740     0.2385     0.2385          1          1          1          1     0.9969          1 
   1  rs145745119     0.2386     0.2386          1          1          1          1     0.9969          1 
   1  rs201863776     0.2387     0.2387          1          1          1          1     0.9969          1 
   1   rs11799553     0.2391     0.2391          1          1          1          1     0.9969          1 
   1    rs6540515     0.2391     0.2391          1          1          1          1     0.9969          1 
   1   rs59570990     0.2391     0.2391          1          1          1          1     0.9969          1 
   1   rs79198180     0.2391     0.2391          1          1          1          1     0.9969          1 
   1   rs57396204     0.2393     0.2393          1          1          1          1     0.9969          1 
   1   rs12031629     0.2393     0.2393          1          1          1          1     0.9969          1 
   1   rs10863426     0.2399     0.2399          1          1          1          1     0.9969          1 
   1  rs113332386     0.2399     0.2399          1          1          1          1     0.9969          1 
   1  rs147082381       0.24       0.24          1          1          1          1     0.9969          1 
   1    rs3088136       0.24       0.24          1          1          1          1     0.9969          1 
   1   rs17026295     0.2405     0.2405          1          1          1          1     0.9969          1 
   1    rs7514648     0.2405     0.2405          1          1          1          1     0.9969          1 
   1   rs11117664     0.2405     0.2405          1          1          1          1     0.9969          1 
   1  rs142559312     0.2405     0.2405          1          1          1          1     0.9969          1 
   1   rs11807932     0.2408     0.2408          1          1          1          1     0.9969          1 
   1   rs11117949     0.2411     0.2411          1          1          1          1     0.9969          1 
   1    rs2478816     0.2412     0.2412          1          1          1          1     0.9969          1 
   1    rs2478813     0.2412     0.2412          1          1          1          1     0.9969          1 
   1     rs628252     0.2412     0.2412          1          1          1          1     0.9969          1 
   1    rs4424509     0.2413     0.2413          1          1          1          1     0.9969          1 
   1   rs77791115     0.2414     0.2414          1          1          1          1     0.9969          1 
   1  rs142874084     0.2414     0.2414          1          1          1          1     0.9969          1 
   1  rs149513713     0.2415     0.2415          1          1          1          1     0.9969          1 
   1  rs201750999     0.2415     0.2415          1          1          1          1     0.9969          1 
   1   rs80109174     0.2415     0.2415          1          1          1          1     0.9969          1 
   1   rs17012648     0.2415     0.2415          1          1          1          1     0.9969          1 
   1  rs112571800     0.2415     0.2415          1          1          1          1     0.9969          1 
   1  rs139599628     0.2415     0.2415          1          1          1          1     0.9969          1 
   1   rs78462813     0.2415     0.2415          1          1          1          1     0.9969          1 
   1   rs74632324     0.2415     0.2415          1          1          1          1     0.9969          1 
   1  rs114531622     0.2415     0.2415          1          1          1          1     0.9969          1 
   1  rs574470033     0.2415     0.2415          1          1          1          1     0.9969          1 
   1  rs115844728     0.2415     0.2415          1          1          1          1     0.9969          1 
   1    rs2404943     0.2415     0.2415          1          1          1          1     0.9969          1 
   1    rs2404942     0.2415     0.2415          1          1          1          1     0.9969          1 
   1    rs2404940     0.2415     0.2415          1          1          1          1     0.9969          1 
   1   rs74361195     0.2415     0.2415          1          1          1          1     0.9969          1 
   1   rs74627787     0.2415     0.2415          1          1          1          1     0.9969          1 
   1   rs74499909     0.2415     0.2415          1          1          1          1     0.9969          1 
   1   rs11297961     0.2417     0.2417          1          1          1          1     0.9969          1 
   1    rs7540439     0.2419     0.2419          1          1          1          1     0.9969          1 
   1     rs756098     0.2422     0.2422          1          1          1          1     0.9969          1 
   1   rs28617251     0.2424     0.2424          1          1          1          1     0.9969          1 
   1  rs537020900     0.2426     0.2426          1          1          1          1     0.9969          1 
   1   rs66944170     0.2428     0.2428          1          1          1          1     0.9969          1 
   1   rs12563520     0.2428     0.2428          1          1          1          1     0.9969          1 
   1   rs12045913     0.2428     0.2428          1          1          1          1     0.9969          1 
   1    rs6683750     0.2428     0.2428          1          1          1          1     0.9969          1 
   1     rs841496     0.2429     0.2429          1          1          1          1     0.9969          1 
   1   rs55793249     0.2429     0.2429          1          1          1          1     0.9969          1 
   1   rs28652802      0.243      0.243          1          1          1          1     0.9969          1 
   1   rs28427115      0.243      0.243          1          1          1          1     0.9969          1 
   1   rs28641524      0.243      0.243          1          1          1          1     0.9969          1 
   1  rs559788982     0.2431     0.2431          1          1          1          1     0.9969          1 
   1   rs74144332     0.2431     0.2431          1          1          1          1     0.9969          1 
   1   rs74144333     0.2431     0.2431          1          1          1          1     0.9969          1 
   1  rs116554794     0.2435     0.2435          1          1          1          1     0.9969          1 
   1  rs115023184     0.2435     0.2435          1          1          1          1     0.9969          1 
   1  rs115019854     0.2435     0.2435          1          1          1          1     0.9969          1 
   1  rs116829563     0.2435     0.2435          1          1          1          1     0.9969          1 
   1   rs56867724     0.2435     0.2435          1          1          1          1     0.9969          1 
   1  rs115436927     0.2437     0.2437          1          1          1          1     0.9969          1 
   1    rs2054780     0.2438     0.2438          1          1          1          1     0.9969          1 
   1   rs80314002     0.2443     0.2443          1          1          1          1     0.9969          1 
   1  rs537824286     0.2447     0.2447          1          1          1          1     0.9969          1 
   1   rs58368090     0.2448     0.2448          1          1          1          1     0.9969          1 
   1     rs291097     0.2448     0.2448          1          1          1          1     0.9969          1 
   1    rs2404677     0.2452     0.2452          1          1          1          1     0.9969          1 
   1   rs12063500     0.2453     0.2453          1          1          1          1     0.9969          1 
   1     rs823117     0.2455     0.2455          1          1          1          1     0.9969          1 
   1   rs41264893     0.2455     0.2455          1          1          1          1     0.9969          1 
   1   rs12748821     0.2455     0.2455          1          1          1          1     0.9969          1 
   1   rs74145068     0.2459     0.2459          1          1          1          1     0.9969          1 
   1   rs78416553     0.2463     0.2463          1          1          1          1     0.9969          1 
   1   rs75469078     0.2463     0.2463          1          1          1          1     0.9969          1 
   1   rs11415121     0.2464     0.2464          1          1          1          1     0.9969          1 
   1     rs713260     0.2464     0.2464          1          1          1          1     0.9969          1 
   1    rs7527740     0.2465     0.2465          1          1          1          1     0.9969          1 
   1    rs2297543     0.2467     0.2467          1          1          1          1     0.9969          1 
   1  rs369489380      0.247      0.247          1          1          1          1     0.9969          1 
   1   rs79495456     0.2471     0.2471          1          1          1          1     0.9969          1 
   1   rs34186915     0.2472     0.2472          1          1          1          1     0.9969          1 
   1    rs3813965     0.2472     0.2472          1          1          1          1     0.9969          1 
   1    rs4845123     0.2472     0.2472          1          1          1          1     0.9969          1 
   1  rs137881094     0.2472     0.2472          1          1          1          1     0.9969          1 
   1    rs1775159     0.2475     0.2475          1          1          1          1     0.9969          1 
   1    rs1772158     0.2475     0.2475          1          1          1          1     0.9969          1 
   1   rs11118978     0.2475     0.2475          1          1          1          1     0.9969          1 
   1    rs9803859     0.2475     0.2475          1          1          1          1     0.9969          1 
   1    rs4844634     0.2475     0.2475          1          1          1          1     0.9969          1 
   1    rs9700304     0.2475     0.2475          1          1          1          1     0.9969          1 
   1  rs150353987     0.2476     0.2476          1          1          1          1     0.9969          1 
   1   rs11576414     0.2477     0.2477          1          1          1          1     0.9969          1 
   1    rs4523578     0.2477     0.2477          1          1          1          1     0.9969          1 
   1  rs552169640      0.248      0.248          1          1          1          1     0.9969          1 
   1    rs6686325      0.248      0.248          1          1          1          1     0.9969          1 
   1   rs60716530     0.2486     0.2486          1          1          1          1     0.9969          1 
   1  rs368296203     0.2487     0.2487          1          1          1          1     0.9969          1 
   1    rs6656445      0.249      0.249          1          1          1          1     0.9969          1 
   1   rs10863358      0.249      0.249          1          1          1          1     0.9969          1 
   1   rs12043913      0.249      0.249          1          1          1          1     0.9969          1 
   1    rs1429266     0.2494     0.2494          1          1          1          1     0.9969          1 
   1    rs2724385     0.2498     0.2498          1          1          1          1     0.9969          1 
   1    rs2724386     0.2498     0.2498          1          1          1          1     0.9969          1 
   1    rs2796270     0.2498     0.2498          1          1          1          1     0.9969          1 
   1    rs2466571     0.2498     0.2498          1          1          1          1     0.9969          1 
   1    rs7546058       0.25       0.25          1          1          1          1     0.9969          1 
   1    rs7546070       0.25       0.25          1          1          1          1     0.9969          1 
   1    rs6540514       0.25       0.25          1          1          1          1     0.9969          1 
   1   rs12135163     0.2502     0.2502          1          1          1          1     0.9969          1 
   1   rs35515970     0.2508     0.2508          1          1          1          1     0.9969          1 
   1   rs12567729     0.2508     0.2508          1          1          1          1     0.9969          1 
   1   rs17013998     0.2508     0.2508          1          1          1          1     0.9969          1 
   1    rs6540483     0.2509     0.2509          1          1          1          1     0.9969          1 
   1   rs17014042      0.251      0.251          1          1          1          1     0.9969          1 
   1  rs112817425     0.2512     0.2512          1          1          1          1     0.9969          1 
   1  rs114988367     0.2512     0.2512          1          1          1          1     0.9969          1 
   1  rs116697388     0.2512     0.2512          1          1          1          1     0.9969          1 
   1  rs555235241     0.2512     0.2512          1          1          1          1     0.9969          1 
   1   rs61814918     0.2512     0.2512          1          1          1          1     0.9969          1 
   1    rs4844704     0.2515     0.2515          1          1          1          1     0.9969          1 
   1   rs76771020     0.2519     0.2519          1          1          1          1     0.9969          1 
   1   rs11117636     0.2519     0.2519          1          1          1          1     0.9969          1 
   1   rs11117640     0.2519     0.2519          1          1          1          1     0.9969          1 
   1   rs11117651     0.2519     0.2519          1          1          1          1     0.9969          1 
   1     rs291084     0.2522     0.2522          1          1          1          1     0.9969          1 
   1     rs291086     0.2522     0.2522          1          1          1          1     0.9969          1 
   1   rs28840712     0.2523     0.2523          1          1          1          1     0.9969          1 
   1   rs74231753     0.2524     0.2524          1          1          1          1     0.9969          1 
   1    rs7523896     0.2524     0.2524          1          1          1          1     0.9969          1 
   1  rs112358150     0.2524     0.2524          1          1          1          1     0.9969          1 
   1  rs149513069     0.2524     0.2524          1          1          1          1     0.9969          1 
   1    rs1166863     0.2526     0.2526          1          1          1          1     0.9969          1 
   1  rs142713114     0.2529     0.2529          1          1          1          1     0.9969          1 
   1   rs11118992     0.2529     0.2529          1          1          1          1     0.9969          1 
   1     rs477273      0.253      0.253          1          1          1          1     0.9969          1 
   1    rs6668356     0.2532     0.2532          1          1          1          1     0.9969          1 
   1    rs2211042     0.2543     0.2543          1          1          1          1     0.9969          1 
   1    rs2211043     0.2543     0.2543          1          1          1          1     0.9969          1 
   1   rs10157571     0.2544     0.2544          1          1          1          1     0.9969          1 
   1   rs28460755     0.2546     0.2546          1          1          1          1     0.9969          1 
   1   rs28837425     0.2546     0.2546          1          1          1          1     0.9969          1 
   1   rs59169444     0.2547     0.2547          1          1          1          1     0.9969          1 
   1   rs11118491     0.2549     0.2549          1          1          1          1     0.9969          1 
   1   rs28368464     0.2549     0.2549          1          1          1          1     0.9969          1 
   1   rs28595722     0.2549     0.2549          1          1          1          1     0.9969          1 
   1   rs11119073     0.2554     0.2554          1          1          1          1     0.9969          1 
   1   rs28368526     0.2556     0.2556          1          1          1          1     0.9969          1 
   1    rs2243155     0.2557     0.2557          1          1          1          1     0.9969          1 
   1    rs1174555     0.2558     0.2558          1          1          1          1     0.9969          1 
   1   rs17018252     0.2561     0.2561          1          1          1          1     0.9969          1 
   1   rs74153760     0.2563     0.2563          1          1          1          1     0.9969          1 
   1   rs74153762     0.2563     0.2563          1          1          1          1     0.9969          1 
   1   rs11119134     0.2565     0.2565          1          1          1          1     0.9969          1 
   1   rs12058425     0.2565     0.2565          1          1          1          1     0.9969          1 
   1    rs7529011     0.2568     0.2568          1          1          1          1     0.9969          1 
   1   rs60049455     0.2572     0.2572          1          1          1          1     0.9969          1 
   1    rs6693727     0.2572     0.2572          1          1          1          1     0.9969          1 
   1  rs112990738     0.2572     0.2572          1          1          1          1     0.9969          1 
   1   rs12407215     0.2576     0.2576          1          1          1          1     0.9969          1 
   1   rs12407253     0.2576     0.2576          1          1          1          1     0.9969          1 
   1    rs4844750     0.2576     0.2576          1          1          1          1     0.9969          1 
   1   rs11119219     0.2576     0.2576          1          1          1          1     0.9969          1 
   1  rs150877192     0.2577     0.2577          1          1          1          1     0.9969          1 
   1   rs12033404     0.2577     0.2577          1          1          1          1     0.9969          1 
   1   rs11240567      0.258      0.258          1          1          1          1     0.9969          1 
   1    rs9438437     0.2585     0.2585          1          1          1          1     0.9969          1 
   1    rs2985106     0.2586     0.2586          1          1          1          1     0.9969          1 
   1    rs4314884     0.2587     0.2587          1          1          1          1     0.9969          1 
   1    rs1010692     0.2588     0.2588          1          1          1          1     0.9969          1 
   1   rs17041878     0.2595     0.2595          1          1          1          1     0.9969          1 
   1   rs10863691     0.2601     0.2601          1          1          1          1     0.9969          1 
   1   rs17014177     0.2603     0.2603          1          1          1          1     0.9969          1 
   1   rs61821315     0.2606     0.2606          1          1          1          1     0.9969          1 
   1    rs7550821     0.2606     0.2606          1          1          1          1     0.9969          1 
   1    rs7551724     0.2606     0.2606          1          1          1          1     0.9969          1 
   1   rs28584674     0.2606     0.2606          1          1          1          1     0.9969          1 
   1    rs2767566     0.2609     0.2609          1          1          1          1     0.9969          1 
   1    rs1249861      0.261      0.261          1          1          1          1     0.9969          1 
   1     rs696948     0.2612     0.2612          1          1          1          1     0.9969          1 
   1    rs7525136     0.2613     0.2613          1          1          1          1     0.9969          1 
   1   rs79577824     0.2615     0.2615          1          1          1          1     0.9969          1 
   1    rs6675756     0.2615     0.2615          1          1          1          1     0.9969          1 
   1    rs5008096     0.2616     0.2616          1          1          1          1     0.9969          1 
   1    rs3991751     0.2617     0.2617          1          1          1          1     0.9969          1 
   1    rs3991752     0.2617     0.2617          1          1          1          1     0.9969          1 
   1   rs10900523     0.2618     0.2618          1          1          1          1     0.9969          1 
   1   rs78810680      0.262      0.262          1          1          1          1     0.9969          1 
   1   rs77104331      0.262      0.262          1          1          1          1     0.9969          1 
   1    rs6685511     0.2621     0.2621          1          1          1          1     0.9969          1 
   1   rs68189466     0.2625     0.2625          1          1          1          1     0.9969          1 
   1   rs35648260     0.2625     0.2625          1          1          1          1     0.9969          1 
   1   rs35360452     0.2625     0.2625          1          1          1          1     0.9969          1 
   1   rs12727528     0.2625     0.2625          1          1          1          1     0.9969          1 
   1   rs28674119     0.2626     0.2626          1          1          1          1     0.9969          1 
   1   rs17012564     0.2628     0.2628          1          1          1          1     0.9969          1 
   1    rs7547594      0.263      0.263          1          1          1          1     0.9969          1 
   1   rs11800152     0.2634     0.2634          1          1          1          1     0.9969          1 
   1    rs7546880     0.2634     0.2634          1          1          1          1     0.9969          1 
   1   rs11811314     0.2634     0.2634          1          1          1          1     0.9969          1 
   1   rs11811382     0.2634     0.2634          1          1          1          1     0.9969          1 
   1  rs114671367     0.2634     0.2634          1          1          1          1     0.9969          1 
   1  rs148970108     0.2637     0.2637          1          1          1          1     0.9969          1 
   1   rs79771738     0.2637     0.2637          1          1          1          1     0.9969          1 
   1   rs80159914     0.2637     0.2637          1          1          1          1     0.9969          1 
   1   rs77147272     0.2641     0.2641          1          1          1          1     0.9969          1 
   1   rs74152127     0.2644     0.2644          1          1          1          1     0.9969          1 
   1  rs556914164     0.2644     0.2644          1          1          1          1     0.9969          1 
   1   rs74155609     0.2644     0.2644          1          1          1          1     0.9969          1 
   1   rs61020300     0.2644     0.2644          1          1          1          1     0.9969          1 
   1   rs79001323     0.2647     0.2647          1          1          1          1     0.9969          1 
   1   rs79015110     0.2648     0.2648          1          1          1          1     0.9969          1 
   1   rs73078872     0.2648     0.2648          1          1          1          1     0.9969          1 
   1   rs73078875     0.2648     0.2648          1          1          1          1     0.9969          1 
   1   rs73078897     0.2648     0.2648          1          1          1          1     0.9969          1 
   1   rs73078898     0.2648     0.2648          1          1          1          1     0.9969          1 
   1     rs752016     0.2648     0.2648          1          1          1          1     0.9969          1 
   1    rs2498034     0.2648     0.2648          1          1          1          1     0.9969          1 
   1   rs73083051     0.2648     0.2648          1          1          1          1     0.9969          1 
   1  rs116671966     0.2648     0.2648          1          1          1          1     0.9969          1 
   1  rs115133332     0.2648     0.2648          1          1          1          1     0.9969          1 
   1   rs59435367     0.2648     0.2648          1          1          1          1     0.9969          1 
   1  rs113566768     0.2648     0.2648          1          1          1          1     0.9969          1 
   1   rs73083078     0.2648     0.2648          1          1          1          1     0.9969          1 
   1   rs58657866     0.2648     0.2648          1          1          1          1     0.9969          1 
   1    rs2478809     0.2648     0.2648          1          1          1          1     0.9969          1 
   1   rs73083085     0.2648     0.2648          1          1          1          1     0.9969          1 
   1   rs73083087     0.2648     0.2648          1          1          1          1     0.9969          1 
   1   rs73084907     0.2648     0.2648          1          1          1          1     0.9969          1 
   1   rs73084909     0.2648     0.2648          1          1          1          1     0.9969          1 
   1   rs73084911     0.2648     0.2648          1          1          1          1     0.9969          1 
   1  rs201615006     0.2649     0.2649          1          1          1          1     0.9969          1 
   1   rs12036666      0.265      0.265          1          1          1          1     0.9969          1 
   1   rs75638049      0.265      0.265          1          1          1          1     0.9969          1 
   1   rs36059081      0.265      0.265          1          1          1          1     0.9969          1 
   1  rs144789334     0.2652     0.2652          1          1          1          1     0.9969          1 
   1  rs535363907     0.2653     0.2653          1          1          1          1     0.9969          1 
   1    rs1499580     0.2654     0.2654          1          1          1          1     0.9969          1 
   1   rs17187715     0.2655     0.2655          1          1          1          1     0.9969          1 
   1   rs17187722     0.2655     0.2655          1          1          1          1     0.9969          1 
   1   rs71570031     0.2657     0.2657          1          1          1          1     0.9969          1 
   1  rs201241707     0.2663     0.2663          1          1          1          1     0.9969          1 
   1  rs116507431     0.2663     0.2663          1          1          1          1     0.9969          1 
   1    rs6675802     0.2666     0.2666          1          1          1          1     0.9969          1 
   1  rs115786088     0.2666     0.2666          1          1          1          1     0.9969          1 
   1  rs139602438     0.2666     0.2666          1          1          1          1     0.9969          1 
   1    rs2036258     0.2668     0.2668          1          1          1          1     0.9969          1 
   1   rs11806031     0.2668     0.2668          1          1          1          1     0.9969          1 
   1   rs55845804     0.2668     0.2668          1          1          1          1     0.9969          1 
   1   rs79218808     0.2668     0.2668          1          1          1          1     0.9969          1 
   1  rs143196661     0.2674     0.2674          1          1          1          1     0.9969          1 
   1   rs12566096     0.2674     0.2674          1          1          1          1     0.9969          1 
   1    rs1340105     0.2676     0.2676          1          1          1          1     0.9969          1 
   1  rs140026654     0.2683     0.2683          1          1          1          1     0.9969          1 
   1  rs149506352     0.2683     0.2683          1          1          1          1     0.9969          1 
   1  rs141002462     0.2683     0.2683          1          1          1          1     0.9969          1 
   1  rs150131511     0.2683     0.2683          1          1          1          1     0.9969          1 
   1    rs2868564     0.2683     0.2683          1          1          1          1     0.9969          1 
   1    rs4951239     0.2683     0.2683          1          1          1          1     0.9969          1 
   1   rs12048135     0.2683     0.2683          1          1          1          1     0.9969          1 
   1   rs76988577     0.2688     0.2688          1          1          1          1     0.9969          1 
   1   rs79791040     0.2688     0.2688          1          1          1          1     0.9969          1 
   1   rs74560096     0.2688     0.2688          1          1          1          1     0.9969          1 
   1   rs17013797     0.2688     0.2688          1          1          1          1     0.9969          1 
   1   rs77198436     0.2692     0.2692          1          1          1          1     0.9969          1 
   1  rs112977696     0.2693     0.2693          1          1          1          1     0.9969          1 
   1   rs12059941     0.2693     0.2693          1          1          1          1     0.9969          1 
   1   rs12077844     0.2696     0.2696          1          1          1          1     0.9969          1 
   1   rs60255052     0.2697     0.2697          1          1          1          1     0.9969          1 
   1  rs570802807     0.2701     0.2701          1          1          1          1     0.9969          1 
   1   rs75579019     0.2703     0.2703          1          1          1          1     0.9969          1 
   1    rs1340117     0.2703     0.2703          1          1          1          1     0.9969          1 
   1   rs61374077     0.2704     0.2704          1          1          1          1     0.9969          1 
   1   rs73084140     0.2704     0.2704          1          1          1          1     0.9969          1 
   1   rs73084143     0.2704     0.2704          1          1          1          1     0.9969          1 
   1  rs113081430     0.2704     0.2704          1          1          1          1     0.9969          1 
   1  rs575560408     0.2705     0.2705          1          1          1          1     0.9969          1 
   1    rs6656684     0.2705     0.2705          1          1          1          1     0.9969          1 
   1   rs17013785     0.2707     0.2707          1          1          1          1     0.9969          1 
   1    rs2498036      0.271      0.271          1          1          1          1     0.9969          1 
   1   rs74148893      0.271      0.271          1          1          1          1     0.9969          1 
   1   rs10779398     0.2714     0.2714          1          1          1          1     0.9969          1 
   1   rs28579591     0.2715     0.2715          1          1          1          1     0.9969          1 
   1  rs114945965     0.2715     0.2715          1          1          1          1     0.9969          1 
   1   rs79596452     0.2715     0.2715          1          1          1          1     0.9969          1 
   1   rs34880131     0.2715     0.2715          1          1          1          1     0.9969          1 
   1     rs841497     0.2716     0.2716          1          1          1          1     0.9969          1 
   1   rs12029239     0.2721     0.2721          1          1          1          1     0.9969          1 
   1    rs1932819     0.2721     0.2721          1          1          1          1     0.9969          1 
   1    rs1932818     0.2721     0.2721          1          1          1          1     0.9969          1 
   1  rs150621205     0.2723     0.2723          1          1          1          1     0.9969          1 
   1   rs12402322     0.2723     0.2723          1          1          1          1     0.9969          1 
   1   rs71263598     0.2724     0.2724          1          1          1          1     0.9969          1 
   1   rs75264496     0.2725     0.2725          1          1          1          1     0.9969          1 
   1   rs28529397     0.2726     0.2726          1          1          1          1     0.9969          1 
   1   rs61602556     0.2726     0.2726          1          1          1          1     0.9969          1 
   1   rs35250853     0.2726     0.2726          1          1          1          1     0.9969          1 
   1   rs12043685     0.2726     0.2726          1          1          1          1     0.9969          1 
   1   rs12043720     0.2726     0.2726          1          1          1          1     0.9969          1 
   1    rs4951017     0.2726     0.2726          1          1          1          1     0.9969          1 
   1   rs35332689     0.2726     0.2726          1          1          1          1     0.9969          1 
   1   rs34847373     0.2726     0.2726          1          1          1          1     0.9969          1 
   1    rs6699849     0.2726     0.2726          1          1          1          1     0.9969          1 
   1    rs4951253     0.2726     0.2726          1          1          1          1     0.9969          1 
   1    rs4844421     0.2727     0.2727          1          1          1          1     0.9969          1 
   1    rs2883211     0.2729     0.2729          1          1          1          1     0.9969          1 
   1     rs866511     0.2737     0.2737          1          1          1          1     0.9969          1 
   1   rs73087934     0.2739     0.2739          1          1          1          1     0.9969          1 
   1   rs34305872      0.274      0.274          1          1          1          1     0.9969          1 
   1  rs116704756     0.2743     0.2743          1          1          1          1     0.9969          1 
   1   rs45479796     0.2744     0.2744          1          1          1          1     0.9969          1 
   1   rs11119603     0.2747     0.2747          1          1          1          1     0.9969          1 
   1   rs12088521     0.2747     0.2747          1          1          1          1     0.9969          1 
   1   rs12085203     0.2747     0.2747          1          1          1          1     0.9969          1 
   1   rs57461190     0.2747     0.2747          1          1          1          1     0.9969          1 
   1   rs58112914     0.2747     0.2747          1          1          1          1     0.9969          1 
   1   rs58609590     0.2747     0.2747          1          1          1          1     0.9969          1 
   1   rs11119606     0.2747     0.2747          1          1          1          1     0.9969          1 
   1   rs67391201     0.2747     0.2747          1          1          1          1     0.9969          1 
   1   rs59700084     0.2747     0.2747          1          1          1          1     0.9969          1 
   1   rs10779386     0.2748     0.2748          1          1          1          1     0.9969          1 
   1   rs10779387     0.2748     0.2748          1          1          1          1     0.9969          1 
   1   rs28588803     0.2748     0.2748          1          1          1          1     0.9969          1 
   1  rs115624473      0.275      0.275          1          1          1          1     0.9969          1 
   1   rs12058868      0.275      0.275          1          1          1          1     0.9969          1 
   1   rs11120137     0.2753     0.2753          1          1          1          1     0.9969          1 
   1  rs149458015     0.2753     0.2753          1          1          1          1     0.9969          1 
   1       rs1565     0.2753     0.2753          1          1          1          1     0.9969          1 
   1       rs1560     0.2753     0.2753          1          1          1          1     0.9969          1 
   1   rs75685986     0.2754     0.2754          1          1          1          1     0.9969          1 
   1   rs77662717     0.2754     0.2754          1          1          1          1     0.9969          1 
   1    rs2590685     0.2755     0.2755          1          1          1          1     0.9969          1 
   1   rs17013951      0.276      0.276          1          1          1          1     0.9969          1 
   1   rs74155214      0.276      0.276          1          1          1          1     0.9969          1 
   1   rs80334635     0.2764     0.2764          1          1          1          1     0.9969          1 
   1  rs372128391     0.2766     0.2766          1          1          1          1     0.9969          1 
   1   rs58771335     0.2769     0.2769          1          1          1          1     0.9969          1 
   1   rs56806458     0.2769     0.2769          1          1          1          1     0.9969          1 
   1  rs144508171     0.2769     0.2769          1          1          1          1     0.9969          1 
   1  rs139431514     0.2769     0.2769          1          1          1          1     0.9969          1 
   1  rs142527754     0.2769     0.2769          1          1          1          1     0.9969          1 
   1  rs199736061     0.2769     0.2769          1          1          1          1     0.9969          1 
   1  rs536319955     0.2769     0.2769          1          1          1          1     0.9969          1 
   1  rs116192843     0.2769     0.2769          1          1          1          1     0.9969          1 
   1  rs115530097     0.2769     0.2769          1          1          1          1     0.9969          1 
   1   rs74444104     0.2769     0.2769          1          1          1          1     0.9969          1 
   1   esv3588675     0.2769     0.2769          1          1          1          1     0.9969          1 
   1   rs79845315     0.2769     0.2769          1          1          1          1     0.9969          1 
   1   rs76987538     0.2769     0.2769          1          1          1          1     0.9969          1 
   1  rs145233513     0.2769     0.2769          1          1          1          1     0.9969          1 
   1  rs148531343     0.2769     0.2769          1          1          1          1     0.9969          1 
   1   rs79441229     0.2772     0.2772          1          1          1          1     0.9969          1 
   1     rs696952     0.2776     0.2776          1          1          1          1     0.9969          1 
   1  rs115491495     0.2777     0.2777          1          1          1          1     0.9969          1 
   1   rs12142576     0.2781     0.2781          1          1          1          1     0.9969          1 
   1  rs548038546     0.2783     0.2783          1          1          1          1     0.9969          1 
   1   rs57904872     0.2784     0.2784          1          1          1          1     0.9969          1 
   1   rs58812234     0.2786     0.2786          1          1          1          1     0.9969          1 
   1     rs696944     0.2788     0.2788          1          1          1          1     0.9969          1 
   1    rs7525712     0.2789     0.2789          1          1          1          1     0.9969          1 
   1   rs78246818     0.2791     0.2791          1          1          1          1     0.9969          1 
   1   rs17013608     0.2791     0.2791          1          1          1          1     0.9969          1 
   1   rs12095883     0.2792     0.2792          1          1          1          1     0.9969          1 
   1   rs11118957     0.2792     0.2792          1          1          1          1     0.9969          1 
   1   rs12753391     0.2792     0.2792          1          1          1          1     0.9969          1 
   1   rs11118964     0.2792     0.2792          1          1          1          1     0.9969          1 
   1   rs11118965     0.2792     0.2792          1          1          1          1     0.9969          1 
   1   rs71635166     0.2792     0.2792          1          1          1          1     0.9969          1 
   1  rs552678928     0.2794     0.2794          1          1          1          1     0.9969          1 
   1    rs2148699     0.2797     0.2797          1          1          1          1     0.9969          1 
   1    rs2027528       0.28       0.28          1          1          1          1     0.9969          1 
   1     rs648598     0.2801     0.2801          1          1          1          1     0.9969          1 
   1     rs603237     0.2801     0.2801          1          1          1          1     0.9969          1 
   1     rs595121     0.2801     0.2801          1          1          1          1     0.9969          1 
   1   rs17047631     0.2801     0.2801          1          1          1          1     0.9969          1 
   1    rs6687960     0.2804     0.2804          1          1          1          1     0.9969          1 
   1    rs7533402     0.2804     0.2804          1          1          1          1     0.9969          1 
   1   rs17188030     0.2804     0.2804          1          1          1          1     0.9969          1 
   1   rs59228006     0.2805     0.2805          1          1          1          1     0.9969          1 
   1    rs2476543     0.2806     0.2806          1          1          1          1     0.9969          1 
   1  rs138503783      0.281      0.281          1          1          1          1     0.9969          1 
   1  rs537342253     0.2816     0.2816          1          1          1          1     0.9969          1 
   1   rs77070522     0.2818     0.2818          1          1          1          1     0.9969          1 
   1   rs77182922     0.2818     0.2818          1          1          1          1     0.9969          1 
   1    rs1800890     0.2818     0.2818          1          1          1          1     0.9969          1 
   1    rs6676671     0.2818     0.2818          1          1          1          1     0.9969          1 
   1   rs74155205     0.2822     0.2822          1          1          1          1     0.9969          1 
   1   rs74156453     0.2825     0.2825          1          1          1          1     0.9969          1 
   1   rs75439879     0.2825     0.2825          1          1          1          1     0.9969          1 
   1   rs72744495     0.2825     0.2825          1          1          1          1     0.9969          1 
   1   rs72744496     0.2825     0.2825          1          1          1          1     0.9969          1 
   1   rs78773911     0.2827     0.2827          1          1          1          1     0.9969          1 
   1  rs531109319     0.2829     0.2829          1          1          1          1     0.9969          1 
   1   rs76687475     0.2832     0.2832          1          1          1          1     0.9969          1 
   1   rs11799756     0.2834     0.2834          1          1          1          1     0.9969          1 
   1   rs11799788     0.2834     0.2834          1          1          1          1     0.9969          1 
   1   rs35012788     0.2834     0.2834          1          1          1          1     0.9969          1 
   1   rs34875742     0.2834     0.2834          1          1          1          1     0.9969          1 
   1   rs11120206     0.2834     0.2834          1          1          1          1     0.9969          1 
   1   rs17026300     0.2834     0.2834          1          1          1          1     0.9969          1 
   1   rs78495454     0.2834     0.2834          1          1          1          1     0.9969          1 
   1   rs74445521     0.2834     0.2834          1          1          1          1     0.9969          1 
   1   rs77772996     0.2834     0.2834          1          1          1          1     0.9969          1 
   1  rs114825558     0.2834     0.2834          1          1          1          1     0.9969          1 
   1  rs114580094     0.2834     0.2834          1          1          1          1     0.9969          1 
   1   rs75468054     0.2834     0.2834          1          1          1          1     0.9969          1 
   1   rs17042767     0.2834     0.2834          1          1          1          1     0.9969          1 
   1   rs79194914     0.2834     0.2834          1          1          1          1     0.9969          1 
   1  rs115211969     0.2834     0.2834          1          1          1          1     0.9969          1 
   1  rs114647284     0.2834     0.2834          1          1          1          1     0.9969          1 
   1   rs17043362     0.2834     0.2834          1          1          1          1     0.9969          1 
   1   rs80182520     0.2834     0.2834          1          1          1          1     0.9969          1 
   1  rs116421473     0.2834     0.2834          1          1          1          1     0.9969          1 
   1    rs1143665     0.2834     0.2834          1          1          1          1     0.9969          1 
   1   rs35374770     0.2837     0.2837          1          1          1          1     0.9969          1 
   1    rs1184990     0.2837     0.2837          1          1          1          1     0.9969          1 
   1    rs1772157     0.2837     0.2837          1          1          1          1     0.9969          1 
   1    rs3121652     0.2838     0.2838          1          1          1          1     0.9969          1 
   1    rs1109893      0.284      0.284          1          1          1          1     0.9969          1 
   1    rs6687995      0.284      0.284          1          1          1          1     0.9969          1 
   1    rs6677015      0.284      0.284          1          1          1          1     0.9969          1 
   1   rs77467213     0.2841     0.2841          1          1          1          1     0.9969          1 
   1    rs6692091     0.2841     0.2841          1          1          1          1     0.9969          1 
   1  rs147207226     0.2842     0.2842          1          1          1          1     0.9969          1 
   1  rs142409439     0.2842     0.2842          1          1          1          1     0.9969          1 
   1  rs113835084     0.2842     0.2842          1          1          1          1     0.9969          1 
   1    rs1538750     0.2845     0.2845          1          1          1          1     0.9969          1 
   1   rs12049590     0.2847     0.2847          1          1          1          1     0.9969          1 
   1   rs28488850     0.2847     0.2847          1          1          1          1     0.9969          1 
   1    rs6664001     0.2849     0.2849          1          1          1          1     0.9969          1 
   1    rs2135924     0.2849     0.2849          1          1          1          1     0.9969          1 
   1   rs12132034     0.2849     0.2849          1          1          1          1     0.9969          1 
   1   rs12139795     0.2849     0.2849          1          1          1          1     0.9969          1 
   1    rs1507764     0.2849     0.2849          1          1          1          1     0.9969          1 
   1    rs1118426     0.2854     0.2854          1          1          1          1     0.9969          1 
   1  rs536854236     0.2854     0.2854          1          1          1          1     0.9969          1 
   1   rs74151003     0.2854     0.2854          1          1          1          1     0.9969          1 
   1   rs17044576     0.2854     0.2854          1          1          1          1     0.9969          1 
   1   rs35013449     0.2856     0.2856          1          1          1          1     0.9969          1 
   1  rs200979206     0.2856     0.2856          1          1          1          1     0.9969          1 
   1   rs12126111     0.2858     0.2858          1          1          1          1     0.9969          1 
   1   rs76133298     0.2865     0.2865          1          1          1          1     0.9969          1 
   1   rs11119116     0.2865     0.2865          1          1          1          1     0.9969          1 
   1   rs12133684     0.2866     0.2866          1          1          1          1     0.9969          1 
   1  rs547771871     0.2867     0.2867          1          1          1          1     0.9969          1 
   1    rs4468164     0.2867     0.2867          1          1          1          1     0.9969          1 
   1    rs2404678     0.2867     0.2867          1          1          1          1     0.9969          1 
   1    rs4126752     0.2869     0.2869          1          1          1          1     0.9969          1 
   1     rs696953     0.2874     0.2874          1          1          1          1     0.9969          1 
   1     rs579475     0.2874     0.2874          1          1          1          1     0.9969          1 
   1   rs78036015     0.2875     0.2875          1          1          1          1     0.9969          1 
   1    rs6675093     0.2875     0.2875          1          1          1          1     0.9969          1 
   1   rs79498904     0.2875     0.2875          1          1          1          1     0.9969          1 
   1    rs7549173     0.2877     0.2877          1          1          1          1     0.9969          1 
   1  rs532849584     0.2881     0.2881          1          1          1          1     0.9969          1 
   1   rs12035825     0.2883     0.2883          1          1          1          1     0.9969          1 
   1   rs12073026     0.2884     0.2884          1          1          1          1     0.9969          1 
   1    rs6593951     0.2884     0.2884          1          1          1          1     0.9969          1 
   1   rs28479800     0.2884     0.2884          1          1          1          1     0.9969          1 
   1   rs61601393     0.2887     0.2887          1          1          1          1     0.9969          1 
   1   rs56006921     0.2887     0.2887          1          1          1          1     0.9969          1 
   1    rs6693798     0.2887     0.2887          1          1          1          1     0.9969          1 
   1  rs112511515     0.2887     0.2887          1          1          1          1     0.9969          1 
   1   rs12095775     0.2887     0.2887          1          1          1          1     0.9969          1 
   1    rs6663269     0.2887     0.2887          1          1          1          1     0.9969          1 
   1  rs112149773     0.2887     0.2887          1          1          1          1     0.9969          1 
   1    rs6666666     0.2887     0.2887          1          1          1          1     0.9969          1 
   1    rs6658031     0.2887     0.2887          1          1          1          1     0.9969          1 
   1  rs570427778     0.2887     0.2887          1          1          1          1     0.9969          1 
   1   rs11119222     0.2888     0.2888          1          1          1          1     0.9969          1 
   1   rs11119224     0.2888     0.2888          1          1          1          1     0.9969          1 
   1  rs549668675     0.2891     0.2891          1          1          1          1     0.9969          1 
   1   rs73073089     0.2894     0.2894          1          1          1          1     0.9969          1 
   1     rs679373     0.2895     0.2895          1          1          1          1     0.9969          1 
   1   rs10494917     0.2896     0.2896          1          1          1          1     0.9969          1 
   1    rs6668187     0.2897     0.2897          1          1          1          1     0.9969          1 
   1    rs9429775     0.2899     0.2899          1          1          1          1     0.9969          1 
   1    rs3991865     0.2899     0.2899          1          1          1          1     0.9969          1 
   1   rs60583139       0.29       0.29          1          1          1          1     0.9969          1 
   1  rs140119728       0.29       0.29          1          1          1          1     0.9969          1 
   1  rs536254932       0.29       0.29          1          1          1          1     0.9969          1 
   1  rs201782582     0.2907     0.2907          1          1          1          1     0.9969          1 
   1    rs1003716     0.2908     0.2908          1          1          1          1     0.9969          1 
   1    rs2745968     0.2908     0.2908          1          1          1          1     0.9969          1 
   1   rs12044480     0.2908     0.2908          1          1          1          1     0.9969          1 
   1    rs7517016     0.2908     0.2908          1          1          1          1     0.9969          1 
   1  rs114158163     0.2909     0.2909          1          1          1          1     0.9969          1 
   1   rs78918191     0.2909     0.2909          1          1          1          1     0.9969          1 
   1   rs77760435     0.2909     0.2909          1          1          1          1     0.9969          1 
   1   rs60502047     0.2909     0.2909          1          1          1          1     0.9969          1 
   1   rs77409792     0.2909     0.2909          1          1          1          1     0.9969          1 
   1    rs4074313     0.2909     0.2909          1          1          1          1     0.9969          1 
   1   rs57409523     0.2909     0.2909          1          1          1          1     0.9969          1 
   1   rs57162056     0.2909     0.2909          1          1          1          1     0.9969          1 
   1    rs6674979     0.2912     0.2912          1          1          1          1     0.9969          1 
   1     rs859707     0.2914     0.2914          1          1          1          1     0.9969          1 
   1     rs859708     0.2914     0.2914          1          1          1          1     0.9969          1 
   1    rs1204709     0.2914     0.2914          1          1          1          1     0.9969          1 
   1     rs859709     0.2914     0.2914          1          1          1          1     0.9969          1 
   1    rs2724399     0.2914     0.2914          1          1          1          1     0.9969          1 
   1     rs945634     0.2914     0.2914          1          1          1          1     0.9969          1 
   1    rs1891421     0.2914     0.2914          1          1          1          1     0.9969          1 
   1    rs1891422     0.2914     0.2914          1          1          1          1     0.9969          1 
   1    rs6684326     0.2916     0.2916          1          1          1          1     0.9969          1 
   1    rs6696840     0.2917     0.2917          1          1          1          1     0.9969          1 
   1   rs60443234     0.2917     0.2917          1          1          1          1     0.9969          1 
   1    rs1323722     0.2917     0.2917          1          1          1          1     0.9969          1 
   1  rs112351013     0.2919     0.2919          1          1          1          1     0.9969          1 
   1   rs73086988     0.2919     0.2919          1          1          1          1     0.9969          1 
   1  rs111501453     0.2925     0.2925          1          1          1          1     0.9969          1 
   1  rs572004849     0.2925     0.2925          1          1          1          1     0.9969          1 
   1  rs559996146     0.2925     0.2925          1          1          1          1     0.9969          1 
   1  rs112464403     0.2925     0.2925          1          1          1          1     0.9969          1 
   1   rs17047564     0.2925     0.2925          1          1          1          1     0.9969          1 
   1   rs28480402     0.2926     0.2926          1          1          1          1     0.9969          1 
   1   rs11582249     0.2933     0.2933          1          1          1          1     0.9969          1 
   1   rs11578587     0.2934     0.2934          1          1          1          1     0.9969          1 
   1    rs7515820      0.294      0.294          1          1          1          1     0.9969          1 
   1    rs7548161      0.294      0.294          1          1          1          1     0.9969          1 
   1    rs7548258      0.294      0.294          1          1          1          1     0.9969          1 
   1    rs7550548      0.294      0.294          1          1          1          1     0.9969          1 
   1    rs6540479      0.294      0.294          1          1          1          1     0.9969          1 
   1     rs311299     0.2944     0.2944          1          1          1          1     0.9969          1 
   1   rs17044032     0.2945     0.2945          1          1          1          1     0.9969          1 
   1  rs113608553     0.2946     0.2946          1          1          1          1     0.9969          1 
   1   rs28549966     0.2949     0.2949          1          1          1          1     0.9969          1 
   1   rs76188263      0.295      0.295          1          1          1          1     0.9969          1 
   1  rs113326137      0.295      0.295          1          1          1          1     0.9969          1 
   1  rs113608019     0.2953     0.2953          1          1          1          1     0.9969          1 
   1   rs16856083     0.2953     0.2953          1          1          1          1     0.9969          1 
   1   rs12406231     0.2953     0.2953          1          1          1          1     0.9969          1 
   1  rs113351949     0.2953     0.2953          1          1          1          1     0.9969          1 
   1   rs73078352     0.2953     0.2953          1          1          1          1     0.9969          1 
   1   rs56326354     0.2956     0.2956          1          1          1          1     0.9969          1 
   1  rs114589181     0.2956     0.2956          1          1          1          1     0.9969          1 
   1   rs72124990     0.2956     0.2956          1          1          1          1     0.9969          1 
   1  rs150102738     0.2956     0.2956          1          1          1          1     0.9969          1 
   1  rs140797504     0.2956     0.2956          1          1          1          1     0.9969          1 
   1  rs147269753     0.2956     0.2956          1          1          1          1     0.9969          1 
   1   rs78608133     0.2956     0.2956          1          1          1          1     0.9969          1 
   1  rs116314676     0.2956     0.2956          1          1          1          1     0.9969          1 
   1  rs114953760     0.2956     0.2956          1          1          1          1     0.9969          1 
   1  rs147969166     0.2956     0.2956          1          1          1          1     0.9969          1 
   1  rs145561344     0.2956     0.2956          1          1          1          1     0.9969          1 
   1  rs138099366     0.2956     0.2956          1          1          1          1     0.9969          1 
   1  rs114372207     0.2956     0.2956          1          1          1          1     0.9969          1 
   1   rs74820161     0.2956     0.2956          1          1          1          1     0.9969          1 
   1  rs114796225     0.2956     0.2956          1          1          1          1     0.9969          1 
   1  rs140925933     0.2956     0.2956          1          1          1          1     0.9969          1 
   1  rs138368440     0.2956     0.2956          1          1          1          1     0.9969          1 
   1  rs114713133     0.2956     0.2956          1          1          1          1     0.9969          1 
   1    rs3811424     0.2956     0.2956          1          1          1          1     0.9969          1 
   1   rs79711497     0.2958     0.2958          1          1          1          1     0.9969          1 
   1   rs79015140     0.2958     0.2958          1          1          1          1     0.9969          1 
   1  rs113000024     0.2958     0.2958          1          1          1          1     0.9969          1 
   1   rs17020832     0.2958     0.2958          1          1          1          1     0.9969          1 
   1    rs6672288     0.2958     0.2958          1          1          1          1     0.9969          1 
   1   rs78297332     0.2958     0.2958          1          1          1          1     0.9969          1 
   1     rs291111     0.2962     0.2962          1          1          1          1     0.9969          1 
   1    rs1499585     0.2962     0.2962          1          1          1          1     0.9969          1 
   1   rs17045115     0.2963     0.2963          1          1          1          1     0.9969          1 
   1   rs17045185     0.2963     0.2963          1          1          1          1     0.9969          1 
   1   rs17047478     0.2963     0.2963          1          1          1          1     0.9969          1 
   1   rs60581821     0.2963     0.2963          1          1          1          1     0.9969          1 
   1   rs17006055     0.2963     0.2963          1          1          1          1     0.9969          1 
   1   rs58204510     0.2963     0.2963          1          1          1          1     0.9969          1 
   1   rs17007890     0.2963     0.2963          1          1          1          1     0.9969          1 
   1   rs10863787     0.2963     0.2963          1          1          1          1     0.9969          1 
   1   rs10863788     0.2963     0.2963          1          1          1          1     0.9969          1 
   1   rs28520855     0.2967     0.2967          1          1          1          1     0.9969          1 
   1  rs116527446     0.2967     0.2967          1          1          1          1     0.9969          1 
   1   rs76128948     0.2967     0.2967          1          1          1          1     0.9969          1 
   1  rs114898769     0.2967     0.2967          1          1          1          1     0.9969          1 
   1   rs79107647     0.2967     0.2967          1          1          1          1     0.9969          1 
   1   rs79276907     0.2967     0.2967          1          1          1          1     0.9969          1 
   1  rs115059821     0.2967     0.2967          1          1          1          1     0.9969          1 
   1  rs140482358     0.2967     0.2967          1          1          1          1     0.9969          1 
   1  rs114895077     0.2967     0.2967          1          1          1          1     0.9969          1 
   1    rs2210517      0.297      0.297          1          1          1          1     0.9969          1 
   1    rs4844714      0.297      0.297          1          1          1          1     0.9969          1 
   1   rs28895313      0.297      0.297          1          1          1          1     0.9969          1 
   1  rs148386383      0.297      0.297          1          1          1          1     0.9969          1 
   1    rs9662920      0.297      0.297          1          1          1          1     0.9969          1 
   1  rs146633919      0.297      0.297          1          1          1          1     0.9969          1 
   1  rs141095910      0.297      0.297          1          1          1          1     0.9969          1 
   1  rs150258587      0.297      0.297          1          1          1          1     0.9969          1 
   1   rs12079412      0.297      0.297          1          1          1          1     0.9969          1 
   1  rs530042851      0.297      0.297          1          1          1          1     0.9969          1 
   1  rs111696981      0.297      0.297          1          1          1          1     0.9969          1 
   1  rs112296483      0.297      0.297          1          1          1          1     0.9969          1 
   1  rs189457972      0.297      0.297          1          1          1          1     0.9969          1 
   1  rs111841050      0.297      0.297          1          1          1          1     0.9969          1 
   1  rs143885348      0.297      0.297          1          1          1          1     0.9969          1 
   1  rs148752960      0.297      0.297          1          1          1          1     0.9969          1 
   1    rs9700330      0.297      0.297          1          1          1          1     0.9969          1 
   1   rs12096514      0.297      0.297          1          1          1          1     0.9969          1 
   1  rs113518538      0.297      0.297          1          1          1          1     0.9969          1 
   1   rs73088247      0.297      0.297          1          1          1          1     0.9969          1 
   1     rs701619     0.2971     0.2971          1          1          1          1     0.9969          1 
   1   rs75711253     0.2973     0.2973          1          1          1          1     0.9969          1 
   1    rs2488259     0.2974     0.2974          1          1          1          1     0.9969          1 
   1   rs77052023     0.2978     0.2978          1          1          1          1     0.9969          1 
   1  rs562264167     0.2978     0.2978          1          1          1          1     0.9969          1 
   1    rs6540513     0.2979     0.2979          1          1          1          1     0.9969          1 
   1   rs11240527      0.298      0.298          1          1          1          1     0.9969          1 
   1  rs139063771      0.298      0.298          1          1          1          1     0.9969          1 
   1  rs145896746      0.298      0.298          1          1          1          1     0.9969          1 
   1   rs60614233      0.298      0.298          1          1          1          1     0.9969          1 
   1   rs77366650     0.2981     0.2981          1          1          1          1     0.9969          1 
   1  rs142541235     0.2981     0.2981          1          1          1          1     0.9969          1 
   1    rs1618088     0.2982     0.2982          1          1          1          1     0.9969          1 
   1   rs57602081     0.2982     0.2982          1          1          1          1     0.9969          1 
   1    rs1664237     0.2988     0.2988          1          1          1          1     0.9969          1 
   1    rs1445354     0.2988     0.2988          1          1          1          1     0.9969          1 
   1    rs1664235     0.2988     0.2988          1          1          1          1     0.9969          1 
   1    rs1664229     0.2988     0.2988          1          1          1          1     0.9969          1 
   1    rs1664240     0.2988     0.2988          1          1          1          1     0.9969          1 
   1    rs1781015     0.2988     0.2988          1          1          1          1     0.9969          1 
   1   rs79487101     0.2988     0.2988          1          1          1          1     0.9969          1 
   1   rs73086147     0.2988     0.2988          1          1          1          1     0.9969          1 
   1    rs3891058     0.2988     0.2988          1          1          1          1     0.9969          1 
   1   rs35639737     0.2988     0.2988          1          1          1          1     0.9969          1 
   1    rs3024521     0.2988     0.2988          1          1          1          1     0.9969          1 
   1  rs142611733     0.2994     0.2994          1          1          1          1     0.9969          1 
   1  rs189806783     0.2995     0.2995          1          1          1          1     0.9969          1 
   1   rs77744601     0.2995     0.2995          1          1          1          1     0.9969          1 
   1   rs59178189     0.2996     0.2996          1          1          1          1     0.9969          1 
   1    rs2773463     0.2997     0.2997          1          1          1          1     0.9969          1 
   1   rs74153336     0.2999     0.2999          1          1          1          1     0.9969          1 
   1   rs17048124     0.2999     0.2999          1          1          1          1     0.9969          1 
   1   rs59288092     0.2999     0.2999          1          1          1          1     0.9969          1 
   1    rs1060286     0.3002     0.3002          1          1          1          1     0.9969          1 
   1   rs72468029     0.3003     0.3003          1          1          1          1     0.9969          1 
   1   rs56292499     0.3003     0.3003          1          1          1          1     0.9969          1 
   1   rs55987852     0.3003     0.3003          1          1          1          1     0.9969          1 
   1   rs17020634     0.3003     0.3003          1          1          1          1     0.9969          1 
   1   rs11120211     0.3003     0.3003          1          1          1          1     0.9969          1 
   1   rs12057769     0.3003     0.3003          1          1          1          1     0.9969          1 
   1   rs12065624     0.3003     0.3003          1          1          1          1     0.9969          1 
   1   rs79853352     0.3004     0.3004          1          1          1          1     0.9969          1 
   1   rs79739746     0.3004     0.3004          1          1          1          1     0.9969          1 
   1    rs7542292     0.3006     0.3006          1          1          1          1     0.9969          1 
   1    rs7520798     0.3013     0.3013          1          1          1          1     0.9969          1 
   1    rs7520811     0.3013     0.3013          1          1          1          1     0.9969          1 
   1    rs2903990     0.3014     0.3014          1          1          1          1     0.9969          1 
   1    rs1604364     0.3016     0.3016          1          1          1          1     0.9969          1 
   1  rs115778786      0.302      0.302          1          1          1          1     0.9969          1 
   1    rs7521382     0.3021     0.3021          1          1          1          1     0.9969          1 
   1    rs7544578     0.3021     0.3021          1          1          1          1     0.9969          1 
   1  rs558650684     0.3022     0.3022          1          1          1          1     0.9969          1 
   1     rs291099     0.3022     0.3022          1          1          1          1     0.9969          1 
   1     rs291093     0.3022     0.3022          1          1          1          1     0.9969          1 
   1     rs870356     0.3026     0.3026          1          1          1          1     0.9969          1 
   1   rs11286790     0.3026     0.3026          1          1          1          1     0.9969          1 
   1     rs823092      0.303      0.303          1          1          1          1     0.9969          1 
   1   rs74156411     0.3032     0.3032          1          1          1          1     0.9969          1 
   1   rs17012501     0.3032     0.3032          1          1          1          1     0.9969          1 
   1   rs74156414     0.3032     0.3032          1          1          1          1     0.9969          1 
   1   rs74156415     0.3032     0.3032          1          1          1          1     0.9969          1 
   1   rs74156417     0.3032     0.3032          1          1          1          1     0.9969          1 
   1   rs74156418     0.3032     0.3032          1          1          1          1     0.9969          1 
   1   rs55997213     0.3032     0.3032          1          1          1          1     0.9969          1 
   1     rs701630     0.3032     0.3032          1          1          1          1     0.9969          1 
   1    rs6694253     0.3033     0.3033          1          1          1          1     0.9969          1 
   1   rs77707925     0.3037     0.3037          1          1          1          1     0.9969          1 
   1    rs5780447      0.304      0.304          1          1          1          1     0.9969          1 
   1   rs12093831     0.3041     0.3041          1          1          1          1     0.9969          1 
   1  rs113230166     0.3043     0.3043          1          1          1          1     0.9969          1 
   1    rs7539212     0.3051     0.3051          1          1          1          1     0.9969          1 
   1     rs650877     0.3052     0.3052          1          1          1          1     0.9969          1 
   1     rs609297     0.3052     0.3052          1          1          1          1     0.9969          1 
   1  rs116082145     0.3057     0.3057          1          1          1          1     0.9969          1 
   1   rs79409292     0.3057     0.3057          1          1          1          1     0.9969          1 
   1   rs79357141     0.3057     0.3057          1          1          1          1     0.9969          1 
   1  rs114701898     0.3057     0.3057          1          1          1          1     0.9969          1 
   1  rs114526998     0.3057     0.3057          1          1          1          1     0.9969          1 
   1   rs75057890     0.3057     0.3057          1          1          1          1     0.9969          1 
   1  rs114054638     0.3057     0.3057          1          1          1          1     0.9969          1 
   1  rs148492862     0.3057     0.3057          1          1          1          1     0.9969          1 
   1   rs74696124     0.3057     0.3057          1          1          1          1     0.9969          1 
   1  rs115712658     0.3057     0.3057          1          1          1          1     0.9969          1 
   1  rs143529512     0.3057     0.3057          1          1          1          1     0.9969          1 
   1    rs4288602     0.3057     0.3057          1          1          1          1     0.9969          1 
   1  rs116759597     0.3057     0.3057          1          1          1          1     0.9969          1 
   1   rs11576725     0.3057     0.3057          1          1          1          1     0.9969          1 
   1  rs116818700     0.3057     0.3057          1          1          1          1     0.9969          1 
   1  rs116820096     0.3057     0.3057          1          1          1          1     0.9969          1 
   1  rs116511509     0.3057     0.3057          1          1          1          1     0.9969          1 
   1   rs77617854     0.3057     0.3057          1          1          1          1     0.9969          1 
   1  rs114862938     0.3057     0.3057          1          1          1          1     0.9969          1 
   1    rs4307569     0.3057     0.3057          1          1          1          1     0.9969          1 
   1   rs61821111     0.3058     0.3058          1          1          1          1     0.9969          1 
   1   rs61821113     0.3058     0.3058          1          1          1          1     0.9969          1 
   1   rs55960429     0.3059     0.3059          1          1          1          1     0.9969          1 
   1   rs10863709     0.3059     0.3059          1          1          1          1     0.9969          1 
   1   rs12026542      0.306      0.306          1          1          1          1     0.9969          1 
   1   rs72755019      0.306      0.306          1          1          1          1     0.9969          1 
   1    rs3043877      0.306      0.306          1          1          1          1     0.9969          1 
   1   rs11240594     0.3063     0.3063          1          1          1          1     0.9969          1 
   1    rs4339867     0.3065     0.3065          1          1          1          1     0.9969          1 
   1   rs11120314     0.3065     0.3065          1          1          1          1     0.9969          1 
   1   rs28375468     0.3069     0.3069          1          1          1          1     0.9969          1 
   1   rs10751444      0.307      0.307          1          1          1          1     0.9969          1 
   1    rs6593964      0.307      0.307          1          1          1          1     0.9969          1 
   1  rs142476594     0.3074     0.3074          1          1          1          1     0.9969          1 
   1   rs78568716     0.3075     0.3075          1          1          1          1     0.9969          1 
   1  rs190169923     0.3075     0.3075          1          1          1          1     0.9969          1 
   1   rs80145392     0.3075     0.3075          1          1          1          1     0.9969          1 
   1    rs9659222     0.3079     0.3079          1          1          1          1     0.9969          1 
   1  rs570671372     0.3079     0.3079          1          1          1          1     0.9969          1 
   1     rs696979      0.308      0.308          1          1          1          1     0.9969          1 
   1     rs701639      0.308      0.308          1          1          1          1     0.9969          1 
   1     rs701638      0.308      0.308          1          1          1          1     0.9969          1 
   1   rs35767504      0.308      0.308          1          1          1          1     0.9969          1 
   1   rs34217485      0.308      0.308          1          1          1          1     0.9969          1 
   1    rs5780468      0.308      0.308          1          1          1          1     0.9969          1 
   1    rs1204678      0.308      0.308          1          1          1          1     0.9969          1 
   1  rs548392441     0.3082     0.3082          1          1          1          1     0.9969          1 
   1  rs146277243     0.3083     0.3083          1          1          1          1     0.9969          1 
   1   rs75684827     0.3083     0.3083          1          1          1          1     0.9969          1 
   1  rs115343943     0.3084     0.3084          1          1          1          1     0.9969          1 
   1   rs73082366     0.3087     0.3087          1          1          1          1     0.9969          1 
   1    rs6661882     0.3088     0.3088          1          1          1          1     0.9969          1 
   1   rs12088454     0.3091     0.3091          1          1          1          1     0.9969          1 
   1    rs4308977     0.3092     0.3092          1          1          1          1     0.9969          1 
   1    rs9429778     0.3092     0.3092          1          1          1          1     0.9969          1 
   1  rs541686898     0.3097     0.3097          1          1          1          1     0.9969          1 
   1   rs28415186     0.3097     0.3097          1          1          1          1     0.9969          1 
   1   rs73084142     0.3097     0.3097          1          1          1          1     0.9969          1 
   1    rs6657443     0.3097     0.3097          1          1          1          1     0.9969          1 
   1  rs139349180     0.3097     0.3097          1          1          1          1     0.9969          1 
   1   rs34954876     0.3097     0.3097          1          1          1          1     0.9969          1 
   1   rs10863805     0.3099     0.3099          1          1          1          1     0.9969          1 
   1   rs17021736     0.3099     0.3099          1          1          1          1     0.9969          1 
   1   rs79974891     0.3099     0.3099          1          1          1          1     0.9969          1 
   1  rs147360730     0.3099     0.3099          1          1          1          1     0.9969          1 
   1   rs75231264     0.3099     0.3099          1          1          1          1     0.9969          1 
   1   rs77066824     0.3099     0.3099          1          1          1          1     0.9969          1 
   1  rs114568068     0.3099     0.3099          1          1          1          1     0.9969          1 
   1  rs114452599     0.3099     0.3099          1          1          1          1     0.9969          1 
   1   rs17022113     0.3099     0.3099          1          1          1          1     0.9969          1 
   1  rs116069579     0.3099     0.3099          1          1          1          1     0.9969          1 
   1   rs78633783     0.3099     0.3099          1          1          1          1     0.9969          1 
   1   rs34355011     0.3103     0.3103          1          1          1          1     0.9969          1 
   1  rs138568057     0.3103     0.3103          1          1          1          1     0.9969          1 
   1   rs57120602     0.3106     0.3106          1          1          1          1     0.9969          1 
   1  rs547815769     0.3112     0.3112          1          1          1          1     0.9969          1 
   1   rs58948931     0.3113     0.3113          1          1          1          1     0.9969          1 
   1    rs1360281     0.3113     0.3113          1          1          1          1     0.9969          1 
   1    rs1174566     0.3113     0.3113          1          1          1          1     0.9969          1 
   1   rs12145940     0.3115     0.3115          1          1          1          1     0.9969          1 
   1   rs73083995     0.3116     0.3116          1          1          1          1     0.9969          1 
   1   rs61356482     0.3116     0.3116          1          1          1          1     0.9969          1 
   1   rs61536866     0.3116     0.3116          1          1          1          1     0.9969          1 
   1    rs6668286     0.3116     0.3116          1          1          1          1     0.9969          1 
   1   rs73085947     0.3116     0.3116          1          1          1          1     0.9969          1 
   1   rs57635042     0.3116     0.3116          1          1          1          1     0.9969          1 
   1  rs115902157     0.3116     0.3116          1          1          1          1     0.9969          1 
   1    rs1762463      0.312      0.312          1          1          1          1     0.9969          1 
   1   rs28733971      0.312      0.312          1          1          1          1     0.9969          1 
   1   rs61159936      0.312      0.312          1          1          1          1     0.9969          1 
   1    rs6666286      0.312      0.312          1          1          1          1     0.9969          1 
   1    rs6684581      0.312      0.312          1          1          1          1     0.9969          1 
   1    rs6540466      0.312      0.312          1          1          1          1     0.9969          1 
   1    rs6678545     0.3123     0.3123          1          1          1          1     0.9969          1 
   1   rs58151370     0.3124     0.3124          1          1          1          1     0.9969          1 
   1   rs58759868     0.3127     0.3127          1          1          1          1     0.9969          1 
   1   rs12239960      0.313      0.313          1          1          1          1     0.9969          1 
   1  rs148895338     0.3134     0.3134          1          1          1          1     0.9969          1 
   1   rs12073738     0.3136     0.3136          1          1          1          1     0.9969          1 
   1     rs947658     0.3146     0.3146          1          1          1          1     0.9969          1 
   1  rs553921764     0.3148     0.3148          1          1          1          1     0.9969          1 
   1  rs114356310     0.3153     0.3153          1          1          1          1     0.9969          1 
   1   rs74323095     0.3153     0.3153          1          1          1          1     0.9969          1 
   1  rs138475184     0.3153     0.3153          1          1          1          1     0.9969          1 
   1  rs111551944     0.3153     0.3153          1          1          1          1     0.9969          1 
   1  rs113662630     0.3153     0.3153          1          1          1          1     0.9969          1 
   1   rs75352843     0.3153     0.3153          1          1          1          1     0.9969          1 
   1  rs116641735     0.3153     0.3153          1          1          1          1     0.9969          1 
   1  rs114210261     0.3153     0.3153          1          1          1          1     0.9969          1 
   1   rs79902302     0.3153     0.3153          1          1          1          1     0.9969          1 
   1  rs138461840     0.3153     0.3153          1          1          1          1     0.9969          1 
   1   rs77240764     0.3153     0.3153          1          1          1          1     0.9969          1 
   1    rs3748672     0.3153     0.3153          1          1          1          1     0.9969          1 
   1   rs12097303     0.3154     0.3154          1          1          1          1     0.9969          1 
   1    rs1098657     0.3157     0.3157          1          1          1          1     0.9969          1 
   1    rs6656369     0.3158     0.3158          1          1          1          1     0.9969          1 
   1   rs61816772     0.3164     0.3164          1          1          1          1     0.9969          1 
   1    rs7546842     0.3164     0.3164          1          1          1          1     0.9969          1 
   1   rs10746433     0.3165     0.3165          1          1          1          1     0.9969          1 
   1   rs12043779     0.3165     0.3165          1          1          1          1     0.9969          1 
   1    rs1933564     0.3165     0.3165          1          1          1          1     0.9969          1 
   1   rs73076834     0.3171     0.3171          1          1          1          1     0.9969          1 
   1  rs370784257     0.3172     0.3172          1          1          1          1     0.9969          1 
   1  rs573527728     0.3172     0.3172          1          1          1          1     0.9969          1 
   1  rs116252349     0.3172     0.3172          1          1          1          1     0.9969          1 
   1  rs144389827     0.3172     0.3172          1          1          1          1     0.9969          1 
   1   rs76287958     0.3172     0.3172          1          1          1          1     0.9969          1 
   1  rs113535756     0.3172     0.3172          1          1          1          1     0.9969          1 
   1    rs6664951     0.3179     0.3179          1          1          1          1     0.9969          1 
   1    rs7522201     0.3179     0.3179          1          1          1          1     0.9969          1 
   1     rs891373     0.3179     0.3179          1          1          1          1     0.9969          1 
   1    rs2011822     0.3179     0.3179          1          1          1          1     0.9969          1 
   1   rs10864159     0.3179     0.3179          1          1          1          1     0.9969          1 
   1    rs1429905     0.3179     0.3179          1          1          1          1     0.9969          1 
   1    rs7412062     0.3179     0.3179          1          1          1          1     0.9969          1 
   1   rs12124694     0.3179     0.3179          1          1          1          1     0.9969          1 
   1   rs10864161     0.3179     0.3179          1          1          1          1     0.9969          1 
   1    rs4844582     0.3179     0.3179          1          1          1          1     0.9969          1 
   1    rs2039544     0.3179     0.3179          1          1          1          1     0.9969          1 
   1   rs56276503     0.3179     0.3179          1          1          1          1     0.9969          1 
   1    rs4844584     0.3179     0.3179          1          1          1          1     0.9969          1 
   1    rs4844585     0.3179     0.3179          1          1          1          1     0.9969          1 
   1    rs7543236     0.3179     0.3179          1          1          1          1     0.9969          1 
   1   rs11120557     0.3179     0.3179          1          1          1          1     0.9969          1 
   1    rs1583089     0.3179     0.3179          1          1          1          1     0.9969          1 
   1    rs4844375     0.3179     0.3179          1          1          1          1     0.9969          1 
   1    rs2404556     0.3179     0.3179          1          1          1          1     0.9969          1 
   1   rs28868349     0.3179     0.3179          1          1          1          1     0.9969          1 
   1    rs2217406     0.3179     0.3179          1          1          1          1     0.9969          1 
   1    rs7534297     0.3179     0.3179          1          1          1          1     0.9969          1 
   1    rs6680631     0.3179     0.3179          1          1          1          1     0.9969          1 
   1    rs2404557     0.3179     0.3179          1          1          1          1     0.9969          1 
   1   rs10864188     0.3179     0.3179          1          1          1          1     0.9969          1 
   1    rs6686201     0.3179     0.3179          1          1          1          1     0.9969          1 
   1    rs6671998     0.3179     0.3179          1          1          1          1     0.9969          1 
   1  rs148983741     0.3179     0.3179          1          1          1          1     0.9969          1 
   1    rs7537940     0.3179     0.3179          1          1          1          1     0.9969          1 
   1    rs7538414     0.3179     0.3179          1          1          1          1     0.9969          1 
   1    rs7515373     0.3179     0.3179          1          1          1          1     0.9969          1 
   1   rs72744757     0.3179     0.3179          1          1          1          1     0.9969          1 
   1   rs11120652     0.3179     0.3179          1          1          1          1     0.9969          1 
   1    rs7525530     0.3179     0.3179          1          1          1          1     0.9969          1 
   1   rs17045761      0.318      0.318          1          1          1          1     0.9969          1 
   1   rs11119244     0.3182     0.3182          1          1          1          1     0.9969          1 
   1   rs76566145     0.3185     0.3185          1          1          1          1     0.9969          1 
   1   rs77123798     0.3185     0.3185          1          1          1          1     0.9969          1 
   1   rs78590588     0.3185     0.3185          1          1          1          1     0.9969          1 
   1  rs112162424     0.3185     0.3185          1          1          1          1     0.9969          1 
   1  rs111367833     0.3185     0.3185          1          1          1          1     0.9969          1 
   1   rs78455152     0.3185     0.3185          1          1          1          1     0.9969          1 
   1   rs77164021     0.3185     0.3185          1          1          1          1     0.9969          1 
   1    rs2629690     0.3187     0.3187          1          1          1          1     0.9969          1 
   1    rs6684521     0.3187     0.3187          1          1          1          1     0.9969          1 
   1    rs6687771     0.3187     0.3187          1          1          1          1     0.9969          1 
   1   rs61617974      0.319      0.319          1          1          1          1     0.9969          1 
   1   rs57485288     0.3194     0.3194          1          1          1          1     0.9969          1 
   1   rs74152402     0.3194     0.3194          1          1          1          1     0.9969          1 
   1   rs61821130     0.3197     0.3197          1          1          1          1     0.9969          1 
   1   rs17044525     0.3197     0.3197          1          1          1          1     0.9969          1 
   1  rs114446267     0.3198     0.3198          1          1          1          1     0.9969          1 
   1  rs573737941     0.3205     0.3205          1          1          1          1     0.9969          1 
   1   rs76258710     0.3205     0.3205          1          1          1          1     0.9969          1 
   1   rs17014203     0.3207     0.3207          1          1          1          1     0.9969          1 
   1   rs11413726     0.3207     0.3207          1          1          1          1     0.9969          1 
   1  rs199497854      0.321      0.321          1          1          1          1     0.9969          1 
   1    rs4844621     0.3211     0.3211          1          1          1          1     0.9969          1 
   1    rs6667500     0.3211     0.3211          1          1          1          1     0.9969          1 
   1    rs1570560     0.3212     0.3212          1          1          1          1     0.9969          1 
   1   rs41274762     0.3216     0.3216          1          1          1          1     0.9969          1 
   1   rs11240523     0.3219     0.3219          1          1          1          1     0.9969          1 
   1   rs77769958      0.322      0.322          1          1          1          1     0.9969          1 
   1    rs3818361     0.3224     0.3224          1          1          1          1     0.9969          1 
   1    rs6701713     0.3224     0.3224          1          1          1          1     0.9969          1 
   1    rs2093760     0.3224     0.3224          1          1          1          1     0.9969          1 
   1   rs55828915     0.3225     0.3225          1          1          1          1     0.9969          1 
   1    rs7368359     0.3228     0.3228          1          1          1          1     0.9969          1 
   1   rs10047134     0.3228     0.3228          1          1          1          1     0.9969          1 
   1   rs28420347     0.3229     0.3229          1          1          1          1     0.9969          1 
   1   rs28852078     0.3229     0.3229          1          1          1          1     0.9969          1 
   1   rs28773594     0.3229     0.3229          1          1          1          1     0.9969          1 
   1   rs28733323     0.3229     0.3229          1          1          1          1     0.9969          1 
   1    rs1366755      0.323      0.323          1          1          1          1     0.9969          1 
   1    rs6675985     0.3231     0.3231          1          1          1          1     0.9969          1 
   1    rs2590683     0.3231     0.3231          1          1          1          1     0.9969          1 
   1    rs2782935     0.3231     0.3231          1          1          1          1     0.9969          1 
   1   rs12730607     0.3232     0.3232          1          1          1          1     0.9969          1 
   1  rs139215463     0.3233     0.3233          1          1          1          1     0.9969          1 
   1    rs4844450     0.3234     0.3234          1          1          1          1     0.9969          1 
   1   rs28812587     0.3234     0.3234          1          1          1          1     0.9969          1 
   1   rs28823927     0.3234     0.3234          1          1          1          1     0.9969          1 
   1   rs74156443     0.3236     0.3236          1          1          1          1     0.9969          1 
   1   rs76653690     0.3242     0.3242          1          1          1          1     0.9969          1 
   1   rs57347632     0.3242     0.3242          1          1          1          1     0.9969          1 
   1   rs17012158     0.3246     0.3246          1          1          1          1     0.9969          1 
   1    rs2490254     0.3247     0.3247          1          1          1          1     0.9969          1 
   1     rs954071     0.3248     0.3248          1          1          1          1     0.9969          1 
   1  rs112230716     0.3249     0.3249          1          1          1          1     0.9969          1 
   1   rs55657585     0.3249     0.3249          1          1          1          1     0.9969          1 
   1   rs56404247     0.3249     0.3249          1          1          1          1     0.9969          1 
   1    rs6671850     0.3249     0.3249          1          1          1          1     0.9969          1 
   1   rs11799785     0.3249     0.3249          1          1          1          1     0.9969          1 
   1   rs73074884     0.3249     0.3249          1          1          1          1     0.9969          1 
   1   rs11805437     0.3249     0.3249          1          1          1          1     0.9969          1 
   1   rs11805438     0.3249     0.3249          1          1          1          1     0.9969          1 
   1   rs35629017     0.3251     0.3251          1          1          1          1     0.9969          1 
   1   rs71635189     0.3251     0.3251          1          1          1          1     0.9969          1 
   1    rs5780486     0.3252     0.3252          1          1          1          1     0.9969          1 
   1    rs1933544     0.3256     0.3256          1          1          1          1     0.9969          1 
   1   rs12133152     0.3257     0.3257          1          1          1          1     0.9969          1 
   1  rs112341897     0.3259     0.3259          1          1          1          1     0.9969          1 
   1    rs7529419     0.3263     0.3263          1          1          1          1     0.9969          1 
   1  rs539301293     0.3266     0.3266          1          1          1          1     0.9969          1 
   1   rs11119847     0.3268     0.3268          1          1          1          1     0.9969          1 
   1    rs7542760     0.3268     0.3268          1          1          1          1     0.9969          1 
   1  rs116592177     0.3268     0.3268          1          1          1          1     0.9969          1 
   1   rs12407348     0.3268     0.3268          1          1          1          1     0.9969          1 
   1   rs12407361     0.3268     0.3268          1          1          1          1     0.9969          1 
   1  rs115517821     0.3268     0.3268          1          1          1          1     0.9969          1 
   1  rs572444511     0.3269     0.3269          1          1          1          1     0.9969          1 
   1   rs73082048      0.327      0.327          1          1          1          1     0.9969          1 
   1   rs76384910      0.327      0.327          1          1          1          1     0.9969          1 
   1   rs11119167     0.3271     0.3271          1          1          1          1     0.9969          1 
   1    rs2456811     0.3272     0.3272          1          1          1          1     0.9969          1 
   1     rs992695     0.3272     0.3272          1          1          1          1     0.9969          1 
   1    rs2843171     0.3272     0.3272          1          1          1          1     0.9969          1 
   1    rs4601639     0.3273     0.3273          1          1          1          1     0.9969          1 
   1   rs12037559     0.3273     0.3273          1          1          1          1     0.9969          1 
   1  rs370937470     0.3275     0.3275          1          1          1          1     0.9969          1 
   1  rs114194471     0.3275     0.3275          1          1          1          1     0.9969          1 
   1  rs140220151     0.3275     0.3275          1          1          1          1     0.9969          1 
   1   rs78863276     0.3275     0.3275          1          1          1          1     0.9969          1 
   1   rs75454562     0.3275     0.3275          1          1          1          1     0.9969          1 
   1   rs77848311     0.3275     0.3275          1          1          1          1     0.9969          1 
   1   rs76459918     0.3275     0.3275          1          1          1          1     0.9969          1 
   1  rs116784835     0.3275     0.3275          1          1          1          1     0.9969          1 
   1   rs74679938     0.3275     0.3275          1          1          1          1     0.9969          1 
   1   rs28797544     0.3275     0.3275          1          1          1          1     0.9969          1 
   1    rs2135817     0.3283     0.3283          1          1          1          1     0.9969          1 
   1   rs74152180     0.3283     0.3283          1          1          1          1     0.9969          1 
   1    rs2807381     0.3286     0.3286          1          1          1          1     0.9969          1 
   1    rs4844577     0.3289     0.3289          1          1          1          1     0.9969          1 
   1    rs4844579     0.3289     0.3289          1          1          1          1     0.9969          1 
   1  rs374881486     0.3289     0.3289          1          1          1          1     0.9969          1 
   1    rs7526831     0.3289     0.3289          1          1          1          1     0.9969          1 
   1    rs6540507      0.329      0.329          1          1          1          1     0.9969          1 
   1   rs35077783      0.329      0.329          1          1          1          1     0.9969          1 
   1  rs148270168     0.3292     0.3292          1          1          1          1     0.9969          1 
   1  rs115475532     0.3292     0.3292          1          1          1          1     0.9969          1 
   1  rs138529790     0.3292     0.3292          1          1          1          1     0.9969          1 
   1   rs80153295     0.3292     0.3292          1          1          1          1     0.9969          1 
   1  rs114702033     0.3292     0.3292          1          1          1          1     0.9969          1 
   1  rs144854753     0.3292     0.3292          1          1          1          1     0.9969          1 
   1  rs200841559     0.3292     0.3292          1          1          1          1     0.9969          1 
   1  rs142262637     0.3292     0.3292          1          1          1          1     0.9969          1 
   1  rs114241540     0.3292     0.3292          1          1          1          1     0.9969          1 
   1   rs10651253     0.3295     0.3295          1          1          1          1     0.9969          1 
   1     rs823140     0.3295     0.3295          1          1          1          1     0.9969          1 
   1  rs148305798     0.3297     0.3297          1          1          1          1     0.9969          1 
   1   rs12076257     0.3297     0.3297          1          1          1          1     0.9969          1 
   1   rs28687282     0.3299     0.3299          1          1          1          1     0.9969          1 
   1   rs78193187     0.3299     0.3299          1          1          1          1     0.9969          1 
   1   rs17258843     0.3302     0.3302          1          1          1          1     0.9969          1 
   1    rs6660254     0.3302     0.3302          1          1          1          1     0.9969          1 
   1    rs1166862     0.3304     0.3304          1          1          1          1     0.9969          1 
   1   rs76994969     0.3306     0.3306          1          1          1          1     0.9969          1 
   1     rs475774     0.3306     0.3306          1          1          1          1     0.9969          1 
   1    rs1782468     0.3306     0.3306          1          1          1          1     0.9969          1 
   1    rs2661357     0.3306     0.3306          1          1          1          1     0.9969          1 
   1    rs2782839     0.3306     0.3306          1          1          1          1     0.9969          1 
   1   rs11119925     0.3308     0.3308          1          1          1          1     0.9969          1 
   1    rs2153438     0.3308     0.3308          1          1          1          1     0.9969          1 
   1  rs568224164     0.3308     0.3308          1          1          1          1     0.9969          1 
   1    rs7364618      0.331      0.331          1          1          1          1     0.9969          1 
   1   rs10494909     0.3311     0.3311          1          1          1          1     0.9969          1 
   1   rs77196512     0.3312     0.3312          1          1          1          1     0.9969          1 
   1   rs59386311     0.3314     0.3314          1          1          1          1     0.9969          1 
   1  rs116288912     0.3314     0.3314          1          1          1          1     0.9969          1 
   1    rs6664653     0.3314     0.3314          1          1          1          1     0.9969          1 
   1  rs147970772     0.3314     0.3314          1          1          1          1     0.9969          1 
   1    rs7529545     0.3314     0.3314          1          1          1          1     0.9969          1 
   1   rs56661969     0.3314     0.3314          1          1          1          1     0.9969          1 
   1    rs6668655     0.3314     0.3314          1          1          1          1     0.9969          1 
   1    rs2970564     0.3316     0.3316          1          1          1          1     0.9969          1 
   1    rs2970569     0.3316     0.3316          1          1          1          1     0.9969          1 
   1    rs1174568     0.3316     0.3316          1          1          1          1     0.9969          1 
   1    rs1174569     0.3316     0.3316          1          1          1          1     0.9969          1 
   1    rs2788164     0.3316     0.3316          1          1          1          1     0.9969          1 
   1    rs2788165     0.3316     0.3316          1          1          1          1     0.9969          1 
   1  rs544639312     0.3319     0.3319          1          1          1          1     0.9969          1 
   1   rs11273523     0.3322     0.3322          1          1          1          1     0.9969          1 
   1  rs200466417     0.3324     0.3324          1          1          1          1     0.9969          1 
   1   rs74380837     0.3324     0.3324          1          1          1          1     0.9969          1 
   1  rs116494122     0.3324     0.3324          1          1          1          1     0.9969          1 
   1  rs149701454     0.3324     0.3324          1          1          1          1     0.9969          1 
   1   rs17015194     0.3324     0.3324          1          1          1          1     0.9969          1 
   1   rs17014015     0.3324     0.3324          1          1          1          1     0.9969          1
[truncated: 860,602 more chars]
