# Supplementary material for: Cell-to-cell expression dispersion of B-cell surface proteins is linked to genetic variants in humans
Source: Commun Biol. 2020 Jul 3;3:346. doi: 10.1038/s42003-020-1075-1 (PMC7335051; doi:10.1038/s42003-020-1075-1)
Supplement: Supplementary file 4 — Supplementary Data 2 [file 42003_2020_1075_MOESM4_ESM.zip › Supplementary_Data_S2/plink-results-40LCLs/CD55_chr1_cv/CD55_cv_40_LCLs.qassoc.means]

 CHR          SNP  VALUE      G11      G12      G22
   1   rs16855729   GENO      T/T      T/C      C/C
   1   rs16855729 COUNTS        1       11       28
   1   rs16855729   FREQ    0.025    0.275      0.7
   1   rs16855729   MEAN  0.09284  0.09708  0.08971
   1   rs16855729     SD        0  0.01244  0.01143
   1   rs74141242   GENO      T/T      T/C      C/C
   1   rs74141242 COUNTS        0       12       28
   1   rs74141242   FREQ        0      0.3      0.7
   1   rs74141242   MEAN       NA  0.09012  0.09254
   1   rs74141242     SD       NA 0.006415  0.01361
   1   rs74141243   GENO      T/T      T/C      C/C
   1   rs74141243 COUNTS        0       12       28
   1   rs74141243   FREQ        0      0.3      0.7
   1   rs74141243   MEAN       NA  0.09012  0.09254
   1   rs74141243     SD       NA 0.006415  0.01361
   1    rs2297837   GENO      A/A      A/G      G/G
   1    rs2297837 COUNTS        1       14       25
   1    rs2297837   FREQ    0.025     0.35    0.625
   1    rs2297837   MEAN   0.1001  0.08557  0.09498
   1    rs2297837     SD        0  0.01065  0.01148
   1   rs74141244   GENO      T/T      T/C      C/C
   1   rs74141244 COUNTS        0       12       28
   1   rs74141244   FREQ        0      0.3      0.7
   1   rs74141244   MEAN       NA  0.09012  0.09254
   1   rs74141244     SD       NA 0.006415  0.01361
   1   rs56085951   GENO      T/T      T/C      C/C
   1   rs56085951 COUNTS        0       10       30
   1   rs56085951   FREQ        0     0.25     0.75
   1   rs56085951   MEAN       NA   0.0909  0.09212
   1   rs56085951     SD       NA 0.006337   0.0133
   1   rs56378870   GENO      G/G      G/A      A/A
   1   rs56378870 COUNTS        0       12       28
   1   rs56378870   FREQ        0      0.3      0.7
   1   rs56378870   MEAN       NA  0.09012  0.09254
   1   rs56378870     SD       NA 0.006415  0.01361
   1   rs45601536   GENO      T/T      T/A      A/A
   1   rs45601536 COUNTS        4       17       19
   1   rs45601536   FREQ      0.1    0.425    0.475
   1   rs45601536   MEAN  0.09736  0.09069  0.09165
   1   rs45601536     SD 0.005272 0.008766  0.01499
   1   rs75620828   GENO      C/C      C/G      G/G
   1   rs75620828 COUNTS        0        6       34
   1   rs75620828   FREQ        0     0.15     0.85
   1   rs75620828   MEAN       NA  0.08967  0.09219
   1   rs75620828     SD       NA  0.00995  0.01228
   1    rs2297836   GENO      A/A      A/G      G/G
   1    rs2297836 COUNTS        1       18       21
   1    rs2297836   FREQ    0.025     0.45    0.525
   1    rs2297836   MEAN  0.09284  0.09393  0.08995
   1    rs2297836     SD        0  0.01238  0.01171
   1   rs74142373   GENO      A/A      A/G      G/G
   1   rs74142373 COUNTS        3       10       27
   1   rs74142373   FREQ    0.075     0.25    0.675
   1   rs74142373   MEAN  0.09743  0.08742  0.09282
   1   rs74142373     SD 0.006455  0.01016  0.01267
   1   rs74142374   GENO      G/G      G/A      A/A
   1   rs74142374 COUNTS        3       10       27
   1   rs74142374   FREQ    0.075     0.25    0.675
   1   rs74142374   MEAN  0.09743  0.08742  0.09282
   1   rs74142374     SD 0.006455  0.01016  0.01267
   1  rs112012045   GENO      G/G      G/C      C/C
   1  rs112012045 COUNTS        0        4       36
   1  rs112012045   FREQ        0      0.1      0.9
   1  rs112012045   MEAN       NA  0.09521  0.09144
   1  rs112012045     SD       NA 0.006141  0.01235
   1   rs61822298   GENO      T/T      T/C      C/C
   1   rs61822298 COUNTS        3        9       28
   1   rs61822298   FREQ    0.075    0.225      0.7
   1   rs61822298   MEAN  0.09743  0.08849  0.09228
   1   rs61822298     SD 0.006455  0.01016  0.01275
   1  rs113230166   GENO      T/T      T/C      C/C
   1  rs113230166 COUNTS        0        4       36
   1  rs113230166   FREQ        0      0.1      0.9
   1  rs113230166   MEAN       NA  0.08595  0.09246
   1  rs113230166     SD       NA  0.01473  0.01159
   1   rs12408209   GENO      G/G      G/C      C/C
   1   rs12408209 COUNTS        1       13       26
   1   rs12408209   FREQ    0.025    0.325     0.65
   1   rs12408209   MEAN  0.09116  0.09106  0.09222
   1   rs12408209     SD        0 0.009721   0.0132
   1    rs7531230   GENO      T/T      T/C      C/C
   1    rs7531230 COUNTS        7       22       11
   1    rs7531230   FREQ    0.175     0.55    0.275
   1    rs7531230   MEAN  0.08495  0.09306  0.09369
   1    rs7531230     SD  0.01021  0.01207  0.01188
   1   rs45479796   GENO      T/T      T/G      G/G
   1   rs45479796 COUNTS        1       13       26
   1   rs45479796   FREQ    0.025    0.325     0.65
   1   rs45479796   MEAN    0.109  0.09258  0.09077
   1   rs45479796     SD        0 0.005994  0.01377
   1  rs536358582   GENO    TA/TA     TA/T      T/T
   1  rs536358582 COUNTS        1        6       33
   1  rs536358582   FREQ    0.025     0.15    0.825
   1  rs536358582   MEAN  0.08576  0.09295  0.09179
   1  rs536358582     SD        0 0.005971  0.01284
   1   rs12042887   GENO      A/A      A/C      C/C
   1   rs12042887 COUNTS        2       15       23
   1   rs12042887   FREQ     0.05    0.375    0.575
   1   rs12042887   MEAN   0.1062  0.09079  0.09124
   1   rs12042887     SD  0.02087  0.01033  0.01194
   1   rs12035825   GENO      A/A      A/G      G/G
   1   rs12035825 COUNTS        0       12       28
   1   rs12035825   FREQ        0      0.3      0.7
   1   rs12035825   MEAN       NA   0.0949  0.09049
   1   rs12035825     SD       NA  0.01177  0.01189
   1    rs6668356   GENO      C/C      C/G      G/G
   1    rs6668356 COUNTS        7       18       15
   1    rs6668356   FREQ    0.175     0.45    0.375
   1    rs6668356   MEAN  0.08497  0.09369  0.09275
   1    rs6668356     SD  0.01113  0.01277  0.01064
   1   rs41264891   GENO      A/A      A/G      G/G
   1   rs41264891 COUNTS        1       13       26
   1   rs41264891   FREQ    0.025    0.325     0.65
   1   rs41264891   MEAN  0.09141  0.09359  0.09094
   1   rs41264891     SD        0  0.01199  0.01219
   1   rs41264893   GENO      T/T      T/C      C/C
   1   rs41264893 COUNTS        2       12       26
   1   rs41264893   FREQ     0.05      0.3     0.65
   1   rs41264893   MEAN   0.1062  0.09131  0.09094
   1   rs41264893     SD  0.02087 0.009128  0.01219
   1   rs41264895   GENO      T/T      T/C      C/C
   1   rs41264895 COUNTS        1        6       33
   1   rs41264895   FREQ    0.025     0.15    0.825
   1   rs41264895   MEAN  0.08576  0.09295  0.09179
   1   rs41264895     SD        0 0.005971  0.01284
   1   rs12748821   GENO      C/C      C/T      T/T
   1   rs12748821 COUNTS        2       12       26
   1   rs12748821   FREQ     0.05      0.3     0.65
   1   rs12748821   MEAN   0.1062  0.09131  0.09094
   1   rs12748821     SD  0.02087 0.009128  0.01219
   1   rs11240505   GENO      G/G      G/C      C/C
   1   rs11240505 COUNTS        1       11       28
   1   rs11240505   FREQ    0.025    0.275      0.7
   1   rs11240505   MEAN   0.1209  0.09253  0.09049
   1   rs11240505     SD        0 0.008859  0.01189
   1   rs11240506   GENO      T/T      T/A      A/A
   1   rs11240506 COUNTS        1       11       28
   1   rs11240506   FREQ    0.025    0.275      0.7
   1   rs11240506   MEAN   0.1209  0.09253  0.09049
   1   rs11240506     SD        0 0.008859  0.01189
   1   rs76069011   GENO      T/T      T/C      C/C
   1   rs76069011 COUNTS        0        5       35
   1   rs76069011   FREQ        0    0.125    0.875
   1   rs76069011   MEAN       NA  0.09317  0.09162
   1   rs76069011     SD       NA  0.02057  0.01057
   1  rs113479755   GENO      A/A      A/G      G/G
   1  rs113479755 COUNTS        0        4       36
   1  rs113479755   FREQ        0      0.1      0.9
   1  rs113479755   MEAN       NA  0.08301  0.09279
   1  rs113479755     SD       NA 0.006256    0.012
   1   rs11240507   GENO      C/C      C/T      T/T
   1   rs11240507 COUNTS        1        6       33
   1   rs11240507   FREQ    0.025     0.15    0.825
   1   rs11240507   MEAN  0.08576  0.09295  0.09179
   1   rs11240507     SD        0 0.005971  0.01284
   1   rs74142375   GENO      A/A      A/T      T/T
   1   rs74142375 COUNTS        1       15       24
   1   rs74142375   FREQ    0.025    0.375      0.6
   1   rs74142375   MEAN  0.09116  0.09006  0.09294
   1   rs74142375     SD        0  0.01361  0.01109
   1    rs3795547   GENO      T/T      T/C      C/C
   1    rs3795547 COUNTS        2        8       30
   1    rs3795547   FREQ     0.05      0.2     0.75
   1    rs3795547   MEAN  0.08787  0.09118  0.09224
   1    rs3795547     SD  0.02042  0.01814 0.009723
   1  rs143357246   GENO GCCCC/GCCCC  GCCCC/G      G/G
   1  rs143357246 COUNTS        0        5       35
   1  rs143357246   FREQ        0    0.125    0.875
   1  rs143357246   MEAN       NA  0.09317  0.09162
   1  rs143357246     SD       NA  0.02057  0.01057
   1    rs6674683   GENO      T/T      T/C      C/C
   1    rs6674683 COUNTS        1       16       23
   1    rs6674683   FREQ    0.025      0.4    0.575
   1    rs6674683   MEAN  0.07343  0.09074  0.09336
   1    rs6674683     SD        0  0.01258  0.01111
   1    rs3820377   GENO      C/C      C/T      T/T
   1    rs3820377 COUNTS        8       16       16
   1    rs3820377   FREQ      0.2      0.4      0.4
   1    rs3820377   MEAN  0.09356  0.09031  0.09244
   1    rs3820377     SD    0.012  0.01379  0.01025
   1    rs1042832   GENO      G/G      G/A      A/A
   1    rs1042832 COUNTS        0       19       21
   1    rs1042832   FREQ        0    0.475    0.525
   1    rs1042832   MEAN       NA  0.09065  0.09286
   1    rs1042832     SD       NA  0.01257  0.01142
   1      rs14028   GENO      G/G      G/A      A/A
   1      rs14028 COUNTS        0       17       23
   1      rs14028   FREQ        0    0.425    0.575
   1      rs14028   MEAN       NA   0.0921   0.0916
   1      rs14028     SD       NA  0.01248  0.01169
   1  rs114539360   GENO      T/T      T/C      C/C
   1  rs114539360 COUNTS        0        4       36
   1  rs114539360   FREQ        0      0.1      0.9
   1  rs114539360   MEAN       NA  0.08301  0.09279
   1  rs114539360     SD       NA 0.006256    0.012
   1       rs8027   GENO      G/G      G/A      A/A
   1       rs8027 COUNTS        0       17       23
   1       rs8027   FREQ        0    0.425    0.575
   1       rs8027   MEAN       NA   0.0921   0.0916
   1       rs8027     SD       NA  0.01248  0.01169
   1    rs6690686   GENO      G/G      G/T      T/T
   1    rs6690686 COUNTS        0       17       23
   1    rs6690686   FREQ        0    0.425    0.575
   1    rs6690686   MEAN       NA   0.0921   0.0916
   1    rs6690686     SD       NA  0.01248  0.01169
   1   rs12133784   GENO      A/A      A/G      G/G
   1   rs12133784 COUNTS        0       17       23
   1   rs12133784   FREQ        0    0.425    0.575
   1   rs12133784   MEAN       NA   0.0921   0.0916
   1   rs12133784     SD       NA  0.01248  0.01169
   1   rs12133787   GENO      A/A      A/G      G/G
   1   rs12133787 COUNTS        0       17       23
   1   rs12133787   FREQ        0    0.425    0.575
   1   rs12133787   MEAN       NA  0.09169  0.09191
   1   rs12133787     SD       NA  0.01217  0.01193
   1   rs71684322   GENO GTATATATATATATA/GTATATATATATATA GTATATATATATATA/G      G/G
   1   rs71684322 COUNTS        7       22       11
   1   rs71684322   FREQ    0.175     0.55    0.275
   1   rs71684322   MEAN  0.09112  0.09248  0.09093
   1   rs71684322     SD   0.0159  0.01232 0.008829
   1   rs12131221   GENO      C/C      C/T      T/T
   1   rs12131221 COUNTS        0       17       23
   1   rs12131221   FREQ        0    0.425    0.575
   1   rs12131221   MEAN       NA   0.0921   0.0916
   1   rs12131221     SD       NA  0.01248  0.01169
   1   rs74142376   GENO      T/T      T/C      C/C
   1   rs74142376 COUNTS        0       13       27
   1   rs74142376   FREQ        0    0.325    0.675
   1   rs74142376   MEAN       NA   0.0914  0.09201
   1   rs74142376     SD       NA   0.0122  0.01195
   1   rs74142377   GENO      A/A      A/C      C/C
   1   rs74142377 COUNTS        0       13       27
   1   rs74142377   FREQ        0    0.325    0.675
   1   rs74142377   MEAN       NA   0.0914  0.09201
   1   rs74142377     SD       NA   0.0122  0.01195
   1  rs139215463   GENO      T/T   T/TGCC TGCC/TGCC
   1  rs139215463 COUNTS        1       13       26
   1  rs139215463   FREQ    0.025    0.325     0.65
   1  rs139215463   MEAN  0.07556  0.09123  0.09273
   1  rs139215463     SD        0  0.01008  0.01264
   1   rs12036582   GENO      C/C      C/T      T/T
   1   rs12036582 COUNTS        0       17       23
   1   rs12036582   FREQ        0    0.425    0.575
   1   rs12036582   MEAN       NA   0.0921   0.0916
   1   rs12036582     SD       NA  0.01248  0.01169
   1   rs12727646   GENO      C/C      C/T      T/T
   1   rs12727646 COUNTS        0       17       23
   1   rs12727646   FREQ        0    0.425    0.575
   1   rs12727646   MEAN       NA   0.0921   0.0916
   1   rs12727646     SD       NA  0.01248  0.01169
   1   rs34386696   GENO      G/G      G/A      A/A
   1   rs34386696 COUNTS        0       17       23
   1   rs34386696   FREQ        0    0.425    0.575
   1   rs34386696   MEAN       NA   0.0921   0.0916
   1   rs34386696     SD       NA  0.01248  0.01169
   1   rs10900502   GENO      G/G      G/A      A/A
   1   rs10900502 COUNTS        1        4       35
   1   rs10900502   FREQ    0.025      0.1    0.875
   1   rs10900502   MEAN  0.09284  0.09042  0.09194
   1   rs10900502     SD        0 0.005333  0.01261
   1   rs11583698   GENO      A/A      A/G      G/G
   1   rs11583698 COUNTS        1        3       36
   1   rs11583698   FREQ    0.025    0.075      0.9
   1   rs11583698   MEAN  0.09284  0.08417  0.09242
   1   rs11583698     SD        0  0.01045  0.01206
   1   rs74142378   GENO      T/T      T/C      C/C
   1   rs74142378 COUNTS        0        8       32
   1   rs74142378   FREQ        0      0.2      0.8
   1   rs74142378   MEAN       NA  0.09668   0.0906
   1   rs74142378     SD       NA  0.01247  0.01161
   1    rs1000312   GENO      A/A      A/G      G/G
   1    rs1000312 COUNTS        6       17       17
   1    rs1000312   FREQ     0.15    0.425    0.425
   1    rs1000312   MEAN  0.08968   0.0929  0.09148
   1    rs1000312     SD 0.006084  0.01274  0.01292
   1   rs74142379   GENO      C/C      C/T      T/T
   1   rs74142379 COUNTS        0        9       31
   1   rs74142379   FREQ        0    0.225    0.775
   1   rs74142379   MEAN       NA  0.09273  0.09155
   1   rs74142379     SD       NA   0.0112  0.01223
   1   rs12079317   GENO      A/A      A/G      G/G
   1   rs12079317 COUNTS        0        9       31
   1   rs12079317   FREQ        0    0.225    0.775
   1   rs12079317   MEAN       NA  0.09273  0.09155
   1   rs12079317     SD       NA   0.0112  0.01223
   1   rs61822301   GENO      A/A      A/C      C/C
   1   rs61822301 COUNTS        0        5       35
   1   rs61822301   FREQ        0    0.125    0.875
   1   rs61822301   MEAN       NA  0.09572  0.09125
   1   rs61822301     SD       NA 0.007194  0.01238
   1    rs6593949   GENO      A/A      A/G      G/G
   1    rs6593949 COUNTS        0       13       27
   1    rs6593949   FREQ        0    0.325    0.675
   1    rs6593949   MEAN       NA  0.09261  0.09143
   1    rs6593949     SD       NA  0.01424  0.01084
   1   rs12406966   GENO      A/A      A/G      G/G
   1   rs12406966 COUNTS        0        5       35
   1   rs12406966   FREQ        0    0.125    0.875
   1   rs12406966   MEAN       NA  0.09572  0.09125
   1   rs12406966     SD       NA 0.007194  0.01238
   1    rs2868564   GENO      G/G      G/A      A/A
   1    rs2868564 COUNTS        0        4       36
   1    rs2868564   FREQ        0      0.1      0.9
   1    rs2868564   MEAN       NA  0.09812  0.09111
   1    rs2868564     SD       NA  0.01691   0.0113
   1    rs2868563   GENO      G/G      G/A      A/A
   1    rs2868563 COUNTS        4       16       20
   1    rs2868563   FREQ      0.1      0.4      0.5
   1    rs2868563   MEAN  0.08901  0.09155  0.09259
   1    rs2868563     SD 0.004712  0.01306  0.01221
   1   rs12407001   GENO      A/A      A/G      G/G
   1   rs12407001 COUNTS        0        5       35
   1   rs12407001   FREQ        0    0.125    0.875
   1   rs12407001   MEAN       NA  0.09572  0.09125
   1   rs12407001     SD       NA 0.007194  0.01238
   1    rs6674609   GENO      G/G      G/C      C/C
   1    rs6674609 COUNTS        0        6       34
   1    rs6674609   FREQ        0     0.15     0.85
   1    rs6674609   MEAN       NA  0.09295  0.09161
   1    rs6674609     SD       NA 0.005971  0.01269
   1  rs192348974   GENO      T/T      T/C      C/C
   1  rs192348974 COUNTS        0        8       32
   1  rs192348974   FREQ        0      0.2      0.8
   1  rs192348974   MEAN       NA  0.09201  0.09176
   1  rs192348974     SD       NA 0.009157  0.01259
   1    rs4245716   GENO      C/C      C/A      A/A
   1    rs4245716 COUNTS        7       19       14
   1    rs4245716   FREQ    0.175    0.475     0.35
   1    rs4245716   MEAN  0.09322  0.09247  0.09022
   1    rs4245716     SD  0.01555  0.01155  0.01106
   1    rs4951012   GENO      T/T      T/C      C/C
   1    rs4951012 COUNTS        1       17       22
   1    rs4951012   FREQ    0.025    0.425     0.55
   1    rs4951012   MEAN   0.1001  0.09185  0.09141
   1    rs4951012     SD        0  0.01248  0.01183
   1    rs7532100   GENO      C/C      C/T      T/T
   1    rs7532100 COUNTS        7       19       14
   1    rs7532100   FREQ    0.175    0.475     0.35
   1    rs7532100   MEAN  0.09322  0.09247  0.09022
   1    rs7532100     SD  0.01555  0.01155  0.01106
   1   rs10900503   GENO      C/C      C/T      T/T
   1   rs10900503 COUNTS        7       19       14
   1   rs10900503   FREQ    0.175    0.475     0.35
   1   rs10900503   MEAN  0.09322  0.09247  0.09022
   1   rs10900503     SD  0.01555  0.01155  0.01106
   1   rs11240508   GENO      C/C      C/T      T/T
   1   rs11240508 COUNTS        0        9       31
   1   rs11240508   FREQ        0    0.225    0.775
   1   rs11240508   MEAN       NA  0.09273  0.09155
   1   rs11240508     SD       NA   0.0112  0.01223
   1   rs10900504   GENO      G/G      G/T      T/T
   1   rs10900504 COUNTS        7       19       14
   1   rs10900504   FREQ    0.175    0.475     0.35
   1   rs10900504   MEAN  0.09322  0.09247  0.09022
   1   rs10900504     SD  0.01555  0.01155  0.01106
   1   rs11240509   GENO      C/C      C/T      T/T
   1   rs11240509 COUNTS        7       19       14
   1   rs11240509   FREQ    0.175    0.475     0.35
   1   rs11240509   MEAN  0.09322  0.09247  0.09022
   1   rs11240509     SD  0.01555  0.01155  0.01106
   1   rs11240510   GENO      A/A      A/C      C/C
   1   rs11240510 COUNTS        7       18       15
   1   rs11240510   FREQ    0.175     0.45    0.375
   1   rs11240510   MEAN  0.09322  0.09089  0.09226
   1   rs11240510     SD  0.01555 0.009542  0.01329
   1   rs12079844   GENO      T/T      T/C      C/C
   1   rs12079844 COUNTS        3       18       19
   1   rs12079844   FREQ    0.075     0.45    0.475
   1   rs12079844   MEAN  0.09764   0.0912  0.09147
   1   rs12079844     SD   0.0257 0.009316  0.01201
   1  rs146601646   GENO GCCAA/GCCAA  GCCAA/G      G/G
   1  rs146601646 COUNTS        8       18       14
   1  rs146601646   FREQ      0.2     0.45     0.35
   1  rs146601646   MEAN  0.09322  0.09243  0.09022
   1  rs146601646     SD   0.0144  0.01189  0.01106
   1  rs189304351   GENO      T/T      T/C      C/C
   1  rs189304351 COUNTS        3        6       31
   1  rs189304351   FREQ    0.075     0.15    0.775
   1  rs189304351   MEAN   0.0949  0.08934  0.09199
   1  rs189304351     SD  0.01888  0.01137  0.01166
   1   rs12568586   GENO      T/T      T/C      C/C
   1   rs12568586 COUNTS        4       15       21
   1   rs12568586   FREQ      0.1    0.375    0.525
   1   rs12568586   MEAN  0.08901  0.09143  0.09262
   1   rs12568586     SD 0.004712  0.01351   0.0119
   1   rs12568602   GENO      T/T      T/C      C/C
   1   rs12568602 COUNTS        4       16       20
   1   rs12568602   FREQ      0.1      0.4      0.5
   1   rs12568602   MEAN  0.08901  0.09155  0.09259
   1   rs12568602     SD 0.004712  0.01306  0.01221
   1   rs56390643   GENO      A/A      A/G      G/G
   1   rs56390643 COUNTS       10       19       11
   1   rs56390643   FREQ     0.25    0.475    0.275
   1   rs56390643   MEAN  0.09625  0.09069  0.08972
   1   rs56390643     SD   0.0154 0.009859  0.01162
   1   rs56162501   GENO      A/A      A/G      G/G
   1   rs56162501 COUNTS        7       24        9
   1   rs56162501   FREQ    0.175      0.6    0.225
   1   rs56162501   MEAN  0.08994  0.09172  0.09351
   1   rs56162501     SD   0.0147  0.01083   0.0135
   1  rs554087336   GENO    AG/AG     AG/A      A/A
   1  rs554087336 COUNTS       11       17       12
   1  rs554087336   FREQ    0.275    0.425      0.3
   1  rs554087336   MEAN  0.09228  0.09323  0.08938
   1  rs554087336     SD  0.01313  0.01228   0.0107
   1  rs572571251   GENO  AGG/AGG    AGG/A      A/A
   1  rs572571251 COUNTS       11       17       12
   1  rs572571251   FREQ    0.275    0.425      0.3
   1  rs572571251   MEAN  0.09228  0.09323  0.08938
   1  rs572571251     SD  0.01313  0.01228   0.0107
   1  rs546058267   GENO    AG/AG     AG/A      A/A
   1  rs546058267 COUNTS       11       17       12
   1  rs546058267   FREQ    0.275    0.425      0.3
   1  rs546058267   MEAN  0.09228  0.09323  0.08938
   1  rs546058267     SD  0.01313  0.01228   0.0107
   1  rs573724960   GENO      G/G      G/A      A/A
   1  rs573724960 COUNTS       11       17       12
   1  rs573724960   FREQ    0.275    0.425      0.3
   1  rs573724960   MEAN  0.09228  0.09323  0.08938
   1  rs573724960     SD  0.01313  0.01228   0.0107
   1  rs535953609   GENO      G/G      G/A      A/A
   1  rs535953609 COUNTS       11       17       12
   1  rs535953609   FREQ    0.275    0.425      0.3
   1  rs535953609   MEAN  0.09228  0.09323  0.08938
   1  rs535953609     SD  0.01313  0.01228   0.0107
   1  rs558653584   GENO AGAG/AGAG   AGAG/A      A/A
   1  rs558653584 COUNTS       11       17       12
   1  rs558653584   FREQ    0.275    0.425      0.3
   1  rs558653584   MEAN  0.09228  0.09323  0.08938
   1  rs558653584     SD  0.01313  0.01228   0.0107
   1   rs12407678   GENO      G/G      G/A      A/A
   1   rs12407678 COUNTS        8       21       11
   1   rs12407678   FREQ      0.2    0.525    0.275
   1   rs12407678   MEAN  0.09322  0.09179  0.09083
   1   rs12407678     SD   0.0144  0.01234 0.009905
   1   rs11240511   GENO      G/G      G/A      A/A
   1   rs11240511 COUNTS        8       18       14
   1   rs11240511   FREQ      0.2     0.45     0.35
   1   rs11240511   MEAN  0.09322  0.09243  0.09022
   1   rs11240511     SD   0.0144  0.01189  0.01106
   1   rs10900505   GENO      T/T      T/G      G/G
   1   rs10900505 COUNTS        8       18       14
   1   rs10900505   FREQ      0.2     0.45     0.35
   1   rs10900505   MEAN  0.09322  0.09243  0.09022
   1   rs10900505     SD   0.0144  0.01189  0.01106
   1    rs4466706   GENO      G/G      G/C      C/C
   1    rs4466706 COUNTS        3       18       19
   1    rs4466706   FREQ    0.075     0.45    0.475
   1    rs4466706   MEAN  0.09764   0.0912  0.09147
   1    rs4466706     SD   0.0257 0.009316  0.01201
   1  rs202004377   GENO  TAG/TAG    TAG/T      T/T
   1  rs202004377 COUNTS        3        6       31
   1  rs202004377   FREQ    0.075     0.15    0.775
   1  rs202004377   MEAN   0.0949  0.08934  0.09199
   1  rs202004377     SD  0.01888  0.01137  0.01166
   1    rs6659581   GENO      G/G      G/A      A/A
   1    rs6659581 COUNTS        8       19       13
   1    rs6659581   FREQ      0.2    0.475    0.325
   1    rs6659581   MEAN  0.09228  0.09231  0.09079
   1    rs6659581     SD  0.01464  0.01167  0.01129
   1   rs12040505   GENO      A/A      A/G      G/G
   1   rs12040505 COUNTS        7       17       16
   1   rs12040505   FREQ    0.175    0.425      0.4
   1   rs12040505   MEAN  0.09031  0.09342  0.09077
   1   rs12040505     SD 0.005429  0.01268  0.01336
   1  rs111364215   GENO      T/T      T/C      C/C
   1  rs111364215 COUNTS        0        5       35
   1  rs111364215   FREQ        0    0.125    0.875
   1  rs111364215   MEAN       NA  0.09317  0.09162
   1  rs111364215     SD       NA  0.02057  0.01057
   1  rs373505405   GENO      C/C C/CAAAAAAA CAAAAAAA/CAAAAAAA
   1  rs373505405 COUNTS        1       15       24
   1  rs373505405   FREQ    0.025    0.375      0.6
   1  rs373505405   MEAN  0.09353   0.0912  0.09213
   1  rs373505405     SD        0  0.01349  0.01131
   1   rs12751472   GENO      C/C      C/T      T/T
   1   rs12751472 COUNTS        8       19       13
   1   rs12751472   FREQ      0.2    0.475    0.325
   1   rs12751472   MEAN  0.09228  0.09231  0.09079
   1   rs12751472     SD  0.01464  0.01167  0.01129
   1   rs12041365   GENO      A/A      A/G      G/G
   1   rs12041365 COUNTS        4       15       21
   1   rs12041365   FREQ      0.1    0.375    0.525
   1   rs12041365   MEAN  0.09438  0.09008  0.09257
   1   rs12041365     SD  0.01545 0.009916   0.0129
   1   rs10751439   GENO      T/T      T/G      G/G
   1   rs10751439 COUNTS        3       20       17
   1   rs10751439   FREQ    0.075      0.5    0.425
   1   rs10751439   MEAN  0.09764   0.0905  0.09233
   1   rs10751439     SD   0.0257 0.009082  0.01243
   1   rs12134296   GENO      A/A      A/G      G/G
   1   rs12134296 COUNTS        8       19       13
   1   rs12134296   FREQ      0.2    0.475    0.325
   1   rs12134296   MEAN  0.09228  0.09231  0.09079
   1   rs12134296     SD  0.01464  0.01167  0.01129
   1   rs10900506   GENO      C/C      C/T      T/T
   1   rs10900506 COUNTS        8       19       13
   1   rs10900506   FREQ      0.2    0.475    0.325
   1   rs10900506   MEAN  0.09228  0.09231  0.09079
   1   rs10900506     SD  0.01464  0.01167  0.01129
   1   rs10900507   GENO      A/A      A/G      G/G
   1   rs10900507 COUNTS        8       19       13
   1   rs10900507   FREQ      0.2    0.475    0.325
   1   rs10900507   MEAN  0.09228  0.09231  0.09079
   1   rs10900507     SD  0.01464  0.01167  0.01129
   1   rs10793736   GENO      G/G      G/C      C/C
   1   rs10793736 COUNTS        7       19       14
   1   rs10793736   FREQ    0.175    0.475     0.35
   1   rs10793736   MEAN  0.09031  0.09183  0.09254
   1   rs10793736     SD 0.005429  0.01289  0.01333
   1   rs10793737   GENO      T/T      T/C      C/C
   1   rs10793737 COUNTS        7       19       14
   1   rs10793737   FREQ    0.175    0.475     0.35
   1   rs10793737   MEAN  0.09031  0.09183  0.09254
   1   rs10793737     SD 0.005429  0.01289  0.01333
   1   rs10793738   GENO      A/A      A/G      G/G
   1   rs10793738 COUNTS        8       19       13
   1   rs10793738   FREQ      0.2    0.475    0.325
   1   rs10793738   MEAN  0.09228  0.09231  0.09079
   1   rs10793738     SD  0.01464  0.01167  0.01129
   1   rs78546085   GENO      C/C      C/T      T/T
   1   rs78546085 COUNTS        3        6       31
   1   rs78546085   FREQ    0.075     0.15    0.775
   1   rs78546085   MEAN   0.0949  0.08934  0.09199
   1   rs78546085     SD  0.01888  0.01137  0.01166
   1   rs12085792   GENO      T/T      T/C      C/C
   1   rs12085792 COUNTS        8       19       13
   1   rs12085792   FREQ      0.2    0.475    0.325
   1   rs12085792   MEAN  0.09228  0.09231  0.09079
   1   rs12085792     SD  0.01464  0.01167  0.01129
   1   rs61822866   GENO      G/G      G/A      A/A
   1   rs61822866 COUNTS        0        5       35
   1   rs61822866   FREQ        0    0.125    0.875
   1   rs61822866   MEAN       NA  0.09572  0.09125
   1   rs61822866     SD       NA 0.007194  0.01238
   1  rs200572506   GENO      G/G   G/GGGC GGGC/GGGC
   1  rs200572506 COUNTS        0        8       32
   1  rs200572506   FREQ        0      0.2      0.8
   1  rs200572506   MEAN       NA  0.09293  0.09153
   1  rs200572506     SD       NA  0.01196  0.01203
   1   rs11240512   GENO      A/A      A/G      G/G
   1   rs11240512 COUNTS        8       19       13
   1   rs11240512   FREQ      0.2    0.475    0.325
   1   rs11240512   MEAN  0.09228  0.09231  0.09079
   1   rs11240512     SD  0.01464  0.01167  0.01129
   1    rs6679702   GENO      C/C      C/A      A/A
   1    rs6679702 COUNTS        8       19       13
   1    rs6679702   FREQ      0.2    0.475    0.325
   1    rs6679702   MEAN  0.09228  0.09231  0.09079
   1    rs6679702     SD  0.01464  0.01167  0.01129
   1    rs6694713   GENO      T/T      T/A      A/A
   1    rs6694713 COUNTS        8       19       13
   1    rs6694713   FREQ      0.2    0.475    0.325
   1    rs6694713   MEAN  0.09228  0.09231  0.09079
   1    rs6694713     SD  0.01464  0.01167  0.01129
   1   rs11273569   GENO      T/T T/TTTACAACACCTGACCCCAACTTGGGACTTGGGATGGC TTTACAACACCTGACCCCAACTTGGGACTTGGGATGGC/TTTACAACACCTGACCCCAACTTGGGACTTGGGATGGC
   1   rs11273569 COUNTS        8       19       13
   1   rs11273569   FREQ      0.2    0.475    0.325
   1   rs11273569   MEAN  0.09228  0.09231  0.09079
   1   rs11273569     SD  0.01464  0.01167  0.01129
   1   rs16855869   GENO      C/C      C/T      T/T
   1   rs16855869 COUNTS        0        8       32
   1   rs16855869   FREQ        0      0.2      0.8
   1   rs16855869   MEAN       NA  0.09201  0.09176
   1   rs16855869     SD       NA 0.009157  0.01259
   1    rs4951013   GENO      A/A      A/C      C/C
   1    rs4951013 COUNTS        8       19       13
   1    rs4951013   FREQ      0.2    0.475    0.325
   1    rs4951013   MEAN  0.09228  0.09231  0.09079
   1    rs4951013     SD  0.01464  0.01167  0.01129
   1    rs7548213   GENO      G/G      G/T      T/T
   1    rs7548213 COUNTS        7       19       14
   1    rs7548213   FREQ    0.175    0.475     0.35
   1    rs7548213   MEAN  0.09031  0.09183  0.09254
   1    rs7548213     SD 0.005429  0.01289  0.01333
   1  rs112836946   GENO      T/T      T/C      C/C
   1  rs112836946 COUNTS        0        6       34
   1  rs112836946   FREQ        0     0.15     0.85
   1  rs112836946   MEAN       NA  0.09458  0.09133
   1  rs112836946     SD       NA  0.01319  0.01178
   1  rs116404325   GENO      G/G      G/A      A/A
   1  rs116404325 COUNTS        3        6       31
   1  rs116404325   FREQ    0.075     0.15    0.775
   1  rs116404325   MEAN   0.0949  0.08934  0.09199
   1  rs116404325     SD  0.01888  0.01137  0.01166
   1    rs7513597   GENO      G/G      G/A      A/A
   1    rs7513597 COUNTS       10       17       13
   1    rs7513597   FREQ     0.25    0.425    0.325
   1    rs7513597   MEAN   0.0895  0.09396  0.09079
   1    rs7513597     SD  0.01424  0.01118  0.01129
   1   rs10900508   GENO      G/G      G/A      A/A
   1   rs10900508 COUNTS        8       19       13
   1   rs10900508   FREQ      0.2    0.475    0.325
   1   rs10900508   MEAN  0.09228  0.09231  0.09079
   1   rs10900508     SD  0.01464  0.01167  0.01129
   1   rs59129749   GENO      A/A      A/G      G/G
   1   rs59129749 COUNTS        0        9       31
   1   rs59129749   FREQ        0    0.225    0.775
   1   rs59129749   MEAN       NA  0.09273  0.09155
   1   rs59129749     SD       NA   0.0112  0.01223
   1   rs10751440   GENO      C/C      C/G      G/G
   1   rs10751440 COUNTS        8       19       13
   1   rs10751440   FREQ      0.2    0.475    0.325
   1   rs10751440   MEAN  0.09228  0.09231  0.09079
   1   rs10751440     SD  0.01464  0.01167  0.01129
   1   rs10751441   GENO      A/A      A/G      G/G
   1   rs10751441 COUNTS        8       19       13
   1   rs10751441   FREQ      0.2    0.475    0.325
   1   rs10751441   MEAN  0.09228  0.09231  0.09079
   1   rs10751441     SD  0.01464  0.01167  0.01129
   1   rs10159151   GENO      A/A      A/C      C/C
   1   rs10159151 COUNTS        7       19       14
   1   rs10159151   FREQ    0.175    0.475     0.35
   1   rs10159151   MEAN  0.09031  0.09183  0.09254
   1   rs10159151     SD 0.005429  0.01289  0.01333
   1   rs35715927   GENO      G/G      G/C      C/C
   1   rs35715927 COUNTS        3       16       21
   1   rs35715927   FREQ    0.075      0.4    0.525
   1   rs35715927   MEAN  0.09111  0.09136  0.09226
   1   rs35715927     SD 0.002624  0.01317  0.01199
   1   rs10900509   GENO      T/T      T/C      C/C
   1   rs10900509 COUNTS        7       19       14
   1   rs10900509   FREQ    0.175    0.475     0.35
   1   rs10900509   MEAN  0.09031  0.09183  0.09254
   1   rs10900509     SD 0.005429  0.01289  0.01333
   1   rs10900510   GENO      G/G      G/A      A/A
   1   rs10900510 COUNTS        7       19       14
   1   rs10900510   FREQ    0.175    0.475     0.35
   1   rs10900510   MEAN  0.09031  0.09183  0.09254
   1   rs10900510     SD 0.005429  0.01289  0.01333
   1    rs4951237   GENO      C/C      C/T      T/T
   1    rs4951237 COUNTS        7       19       14
   1    rs4951237   FREQ    0.175    0.475     0.35
   1    rs4951237   MEAN  0.09031  0.09183  0.09254
   1    rs4951237     SD 0.005429  0.01289  0.01333
   1    rs4951238   GENO      G/G      G/A      A/A
   1    rs4951238 COUNTS        7       19       14
   1    rs4951238   FREQ    0.175    0.475     0.35
   1    rs4951238   MEAN  0.09031  0.09183  0.09254
   1    rs4951238     SD 0.005429  0.01289  0.01333
   1  rs112673017   GENO      A/A      A/G      G/G
   1  rs112673017 COUNTS        0        5       35
   1  rs112673017   FREQ        0    0.125    0.875
   1  rs112673017   MEAN       NA  0.09317  0.09162
   1  rs112673017     SD       NA  0.02057  0.01057
   1    rs6703027   GENO      G/G      G/A      A/A
   1    rs6703027 COUNTS        3       15       22
   1    rs6703027   FREQ    0.075    0.375     0.55
   1    rs6703027   MEAN   0.0949  0.09138  0.09169
   1    rs6703027     SD  0.01888  0.01099  0.01208
   1    rs4951239   GENO      G/G      G/C      C/C
   1    rs4951239 COUNTS        0        4       36
   1    rs4951239   FREQ        0      0.1      0.9
   1    rs4951239   MEAN       NA  0.09812  0.09111
   1    rs4951239     SD       NA  0.01691   0.0113
   1   rs11240513   GENO      A/A      A/G      G/G
   1   rs11240513 COUNTS        1        4       35
   1   rs11240513   FREQ    0.025      0.1    0.875
   1   rs11240513   MEAN  0.09284  0.08412  0.09266
   1   rs11240513     SD        0 0.008531  0.01215
   1    rs4951240   GENO      T/T      T/G      G/G
   1    rs4951240 COUNTS        7       19       14
   1    rs4951240   FREQ    0.175    0.475     0.35
   1    rs4951240   MEAN  0.09031  0.09183  0.09254
   1    rs4951240     SD 0.005429  0.01289  0.01333
   1   rs10900511   GENO      T/T      T/C      C/C
   1   rs10900511 COUNTS        1        9       30
   1   rs10900511   FREQ    0.025    0.225     0.75
   1   rs10900511   MEAN  0.09284  0.09056  0.09215
   1   rs10900511     SD        0 0.009519  0.01281
   1   rs11240514   GENO      T/T      T/A      A/A
   1   rs11240514 COUNTS        7       19       14
   1   rs11240514   FREQ    0.175    0.475     0.35
   1   rs11240514   MEAN  0.09031  0.09183  0.09254
   1   rs11240514     SD 0.005429  0.01289  0.01333
   1    rs1338608   GENO      T/T      T/C      C/C
   1    rs1338608 COUNTS        0       13       27
   1    rs1338608   FREQ        0    0.325    0.675
   1    rs1338608   MEAN       NA  0.09261  0.09143
   1    rs1338608     SD       NA  0.01424  0.01084
   1  rs143191102   GENO      G/G    G/GCC  GCC/GCC
   1  rs143191102 COUNTS       11       17       12
   1  rs143191102   FREQ    0.275    0.425      0.3
   1  rs143191102   MEAN  0.09023  0.09374  0.09054
   1  rs143191102     SD 0.008434   0.0144  0.01112
   1    rs7513290   GENO      G/G      G/A      A/A
   1    rs7513290 COUNTS        7       19       14
   1    rs7513290   FREQ    0.175    0.475     0.35
   1    rs7513290   MEAN  0.09031  0.09183  0.09254
   1    rs7513290     SD 0.005429  0.01289  0.01333
   1   rs74142382   GENO      A/A      A/G      G/G
   1   rs74142382 COUNTS        0        9       31
   1   rs74142382   FREQ        0    0.225    0.775
   1   rs74142382   MEAN       NA  0.09273  0.09155
   1   rs74142382     SD       NA   0.0112  0.01223
   1    rs6660483   GENO      T/T      T/C      C/C
   1    rs6660483 COUNTS        0       13       27
   1    rs6660483   FREQ        0    0.325    0.675
   1    rs6660483   MEAN       NA  0.09261  0.09143
   1    rs6660483     SD       NA  0.01424  0.01084
   1   rs11240515   GENO      G/G      G/A      A/A
   1   rs11240515 COUNTS        9       18       13
   1   rs11240515   FREQ    0.225     0.45    0.325
   1   rs11240515   MEAN  0.09025  0.09177  0.09296
   1   rs11240515     SD 0.005521  0.01316  0.01377
   1   rs61822867   GENO      C/C      C/T      T/T
   1   rs61822867 COUNTS        0        5       35
   1   rs61822867   FREQ        0    0.125    0.875
   1   rs61822867   MEAN       NA  0.09572  0.09125
   1   rs61822867     SD       NA 0.007194  0.01238
   1   rs36046745   GENO      A/A      A/G      G/G
   1   rs36046745 COUNTS        3       16       21
   1   rs36046745   FREQ    0.075      0.4    0.525
   1   rs36046745   MEAN  0.09111  0.09136  0.09226
   1   rs36046745     SD 0.002624  0.01317  0.01199
   1   rs58615888   GENO      T/T      T/C      C/C
   1   rs58615888 COUNTS        0        4       36
   1   rs58615888   FREQ        0      0.1      0.9
   1   rs58615888   MEAN       NA  0.08776  0.09226
   1   rs58615888     SD       NA 0.005547  0.01235
   1   rs75032568   GENO      A/A      A/G      G/G
   1   rs75032568 COUNTS        0        6       34
   1   rs75032568   FREQ        0     0.15     0.85
   1   rs75032568   MEAN       NA  0.09458  0.09133
   1   rs75032568     SD       NA  0.01319  0.01178
   1  rs112757474   GENO      C/C      C/T      T/T
   1  rs112757474 COUNTS        0        5       35
   1  rs112757474   FREQ        0    0.125    0.875
   1  rs112757474   MEAN       NA  0.09317  0.09162
   1  rs112757474     SD       NA  0.02057  0.01057
   1  rs369292686   GENO CCTGGCCAACAG/CCTGGCCAACAG CCTGGCCAACAG/C      C/C
   1  rs369292686 COUNTS        9       16       15
   1  rs369292686   FREQ    0.225      0.4    0.375
   1  rs369292686   MEAN  0.09025  0.09361  0.09084
   1  rs369292686     SD 0.005521  0.01279  0.01393
   1  rs150877192   GENO      A/A      A/G      G/G
   1  rs150877192 COUNTS        5       20       15
   1  rs150877192   FREQ    0.125      0.5    0.375
   1  rs150877192   MEAN  0.09099  0.08938  0.09533
   1  rs150877192     SD 0.006806  0.01021  0.01471
   1  rs574868272   GENO      A/A      A/G      G/G
   1  rs574868272 COUNTS        1       18       21
   1  rs574868272   FREQ    0.025     0.45    0.525
   1  rs574868272   MEAN  0.08835  0.09109   0.0926
   1  rs574868272     SD        0  0.01279  0.01159
   1   rs56002536   GENO      A/A      A/G      G/G
   1   rs56002536 COUNTS        1       19       20
   1   rs56002536   FREQ    0.025    0.475      0.5
   1   rs56002536   MEAN  0.08835  0.09081  0.09294
   1   rs56002536     SD        0  0.01249  0.01178
   1  rs202186234   GENO      A/A      A/G      G/G
   1  rs202186234 COUNTS        1       20       19
   1  rs202186234   FREQ    0.025      0.5    0.475
   1  rs202186234   MEAN  0.08835  0.09075  0.09311
   1  rs202186234     SD        0  0.01217  0.01207
   1  rs533068636   GENO      A/A      A/G      G/G
   1  rs533068636 COUNTS        1       10       29
   1  rs533068636   FREQ    0.025     0.25    0.725
   1  rs533068636   MEAN  0.09284  0.09053  0.09222
   1  rs533068636     SD        0 0.008741  0.01308
   1  rs546820288   GENO      G/G      G/A      A/A
   1  rs546820288 COUNTS        1        9       30
   1  rs546820288   FREQ    0.025    0.225     0.75
   1  rs546820288   MEAN  0.09284  0.09218  0.09167
   1  rs546820288     SD        0 0.007419  0.01321
   1   rs11240516   GENO      G/G      G/A      A/A
   1   rs11240516 COUNTS        3        9       28
   1   rs11240516   FREQ    0.075    0.225      0.7
   1   rs11240516   MEAN  0.09087  0.08962  0.09262
   1   rs11240516     SD  0.00618 0.009339  0.01314
   1   rs55969502   GENO      A/A     A/AT    AT/AT
   1   rs55969502 COUNTS        9       18       13
   1   rs55969502   FREQ    0.225     0.45    0.325
   1   rs55969502   MEAN  0.09025  0.09177  0.09296
   1   rs55969502     SD 0.005521  0.01316  0.01377
   1   rs58727268   GENO      T/T      T/A      A/A
   1   rs58727268 COUNTS        7       12       21
   1   rs58727268   FREQ    0.175      0.3    0.525
   1   rs58727268   MEAN  0.09118  0.09103  0.09247
   1   rs58727268     SD  0.01245  0.01457  0.01053
   1    rs4592303   GENO      G/G      G/T      T/T
   1    rs4592303 COUNTS        0       13       27
   1    rs4592303   FREQ        0    0.325    0.675
   1    rs4592303   MEAN       NA  0.09261  0.09143
   1    rs4592303     SD       NA  0.01424  0.01084
   1  rs146832284   GENO      G/G      G/A      A/A
   1  rs146832284 COUNTS        3        6       31
   1  rs146832284   FREQ    0.075     0.15    0.775
   1  rs146832284   MEAN   0.0949  0.08934  0.09199
   1  rs146832284     SD  0.01888  0.01137  0.01166
   1   rs71147756   GENO GTGTATA/GTGTATA GTGTATA/G      G/G
   1   rs71147756 COUNTS        3       15       22
   1   rs71147756   FREQ    0.075    0.375     0.55
   1   rs71147756   MEAN  0.09234  0.08974  0.09315
   1   rs71147756     SD 0.003756 0.009142  0.01414
   1  rs373854717   GENO      C/C    C/CAT  CAT/CAT
   1  rs373854717 COUNTS        5       22       13
   1  rs373854717   FREQ    0.125     0.55    0.325
   1  rs373854717   MEAN  0.09467  0.09064   0.0927
   1  rs373854717     SD   0.0134  0.01063  0.01394
   1  rs116163960   GENO      C/C      C/T      T/T
   1  rs116163960 COUNTS        1        7       32
   1  rs116163960   FREQ    0.025    0.175      0.8
   1  rs116163960   MEAN  0.07343  0.09634   0.0914
   1  rs116163960     SD        0  0.01291  0.01138
   1  rs114424993   GENO      C/C      C/T      T/T
   1  rs114424993 COUNTS        2        5       33
   1  rs114424993   FREQ     0.05    0.125    0.825
   1  rs114424993   MEAN   0.1056  0.08583  0.09188
   1  rs114424993     SD 0.004695 0.008301  0.01205
   1   rs12048135   GENO      C/C      C/G      G/G
   1   rs12048135 COUNTS        0        4       36
   1   rs12048135   FREQ        0      0.1      0.9
   1   rs12048135   MEAN       NA  0.09812  0.09111
   1   rs12048135     SD       NA  0.01691   0.0113
   1  rs113446555   GENO      G/G      G/A      A/A
   1  rs113446555 COUNTS        3       12       25
   1  rs113446555   FREQ    0.075      0.3    0.625
   1  rs113446555   MEAN   0.0949  0.09196  0.09137
   1  rs113446555     SD  0.01888  0.01206  0.01147
   1   rs77516432   GENO      T/T      T/C      C/C
   1   rs77516432 COUNTS        0        5       35
   1   rs77516432   FREQ        0    0.125    0.875
   1   rs77516432   MEAN       NA  0.09317  0.09162
   1   rs77516432     SD       NA  0.02057  0.01057
   1   rs10900512   GENO      A/A      A/G      G/G
   1   rs10900512 COUNTS       10       19       11
   1   rs10900512   FREQ     0.25    0.475    0.275
   1   rs10900512   MEAN  0.09245  0.09231  0.09037
   1   rs10900512     SD  0.01019  0.01481 0.007678
   1   rs12755324   GENO      G/G      G/A      A/A
   1   rs12755324 COUNTS        1       17       22
   1   rs12755324   FREQ    0.025    0.425     0.55
   1   rs12755324   MEAN  0.09358  0.09179  0.09175
   1   rs12755324     SD        0   0.0125  0.01195
   1   rs11240517   GENO      A/A      A/G      G/G
   1   rs11240517 COUNTS        9       18       13
   1   rs11240517   FREQ    0.225     0.45    0.325
   1   rs11240517   MEAN  0.09025  0.09177  0.09296
   1   rs11240517     SD 0.005521  0.01316  0.01377
   1  rs112634788   GENO      C/C      C/A      A/A
   1  rs112634788 COUNTS        1        7       32
   1  rs112634788   FREQ    0.025    0.175      0.8
   1  rs112634788   MEAN  0.07343  0.09634   0.0914
   1  rs112634788     SD        0  0.01291  0.01138
   1   rs11809978   GENO      A/A      A/G      G/G
   1   rs11809978 COUNTS        0        8       32
   1   rs11809978   FREQ        0      0.2      0.8
   1   rs11809978   MEAN       NA  0.09077  0.09207
   1   rs11809978     SD       NA 0.006509  0.01294
   1   rs10082150   GENO      G/G      G/A      A/A
   1   rs10082150 COUNTS        9       20       11
   1   rs10082150   FREQ    0.225      0.5    0.275
   1   rs10082150   MEAN  0.09044  0.09235  0.09196
   1   rs10082150     SD 0.008081   0.0145 0.009805
   1   rs12409912   GENO      A/A      A/G      G/G
   1   rs12409912 COUNTS        0        5       35
   1   rs12409912   FREQ        0    0.125    0.875
   1   rs12409912   MEAN       NA  0.09572  0.09125
   1   rs12409912     SD       NA 0.007194  0.01238
   1       rs1980   GENO      C/C      C/T      T/T
   1       rs1980 COUNTS        1       19       20
   1       rs1980   FREQ    0.025    0.475      0.5
   1       rs1980   MEAN   0.1001  0.09105  0.09213
   1       rs1980     SD        0  0.01201  0.01219
   1    rs6593950   GENO      A/A      A/G      G/G
   1    rs6593950 COUNTS       10       19       11
   1    rs6593950   FREQ     0.25    0.475    0.275
   1    rs6593950   MEAN  0.09245  0.09231  0.09037
   1    rs6593950     SD  0.01019  0.01481 0.007678
   1  rs147711890   GENO      C/C      C/T      T/T
   1  rs147711890 COUNTS        0        4       36
   1  rs147711890   FREQ        0      0.1      0.9
   1  rs147711890   MEAN       NA  0.08301  0.09279
   1  rs147711890     SD       NA 0.006256    0.012
   1  rs563959574   GENO      T/T     T/TA    TA/TA
   1  rs563959574 COUNTS        6       21       13
   1  rs563959574   FREQ     0.15    0.525    0.325
   1  rs563959574   MEAN  0.09286   0.0924  0.09038
   1  rs563959574     SD  0.01401  0.01321 0.009072
   1   rs12410269   GENO      A/A      A/G      G/G
   1   rs12410269 COUNTS        0        5       35
   1   rs12410269   FREQ        0    0.125    0.875
   1   rs12410269   MEAN       NA  0.09572  0.09125
   1   rs12410269     SD       NA 0.007194  0.01238
   1    rs6673676   GENO      G/G      G/A      A/A
   1    rs6673676 COUNTS        2        5       33
   1    rs6673676   FREQ     0.05    0.125    0.825
   1    rs6673676   MEAN   0.1056  0.08583  0.09188
   1    rs6673676     SD 0.004695 0.008301  0.01205
   1  rs138662683   GENO      A/A A/AAGAGGAGAGG AAGAGGAGAGG/AAGAGGAGAGG
   1  rs138662683 COUNTS        0        5       35
   1  rs138662683   FREQ        0    0.125    0.875
   1  rs138662683   MEAN       NA  0.09535  0.09131
   1  rs138662683     SD       NA  0.01591   0.0114
   1    rs4951241   GENO      C/C      C/T      T/T
   1    rs4951241 COUNTS        9       18       13
   1    rs4951241   FREQ    0.225     0.45    0.325
   1    rs4951241   MEAN  0.09025  0.09177  0.09296
   1    rs4951241     SD 0.005521  0.01316  0.01377
   1   rs56006813   GENO AAAAATGAG/AAAAATGAG AAAAATGAG/A      A/A
   1   rs56006813 COUNTS        3       20       17
   1   rs56006813   FREQ    0.075      0.5    0.425
   1   rs56006813   MEAN  0.09764   0.0905  0.09233
   1   rs56006813     SD   0.0257 0.009082  0.01243
   1    rs6688499   GENO      T/T      T/G      G/G
   1    rs6688499 COUNTS        1        4       35
   1    rs6688499   FREQ    0.025      0.1    0.875
   1    rs6688499   MEAN  0.09284  0.08412  0.09266
   1    rs6688499     SD        0 0.008531  0.01215
   1   rs12097092   GENO      A/A      A/G      G/G
   1   rs12097092 COUNTS        1        7       32
   1   rs12097092   FREQ    0.025    0.175      0.8
   1   rs12097092   MEAN  0.07343  0.09634   0.0914
   1   rs12097092     SD        0  0.01291  0.01138
   1   rs10900513   GENO      T/T      T/C      C/C
   1   rs10900513 COUNTS        1       17       22
   1   rs10900513   FREQ    0.025    0.425     0.55
   1   rs10900513   MEAN  0.09358  0.09179  0.09175
   1   rs10900513     SD        0   0.0125  0.01195
   1  rs139921750   GENO    TA/TA     TA/T      T/T
   1  rs139921750 COUNTS        1       13       26
   1  rs139921750   FREQ    0.025    0.325     0.65
   1  rs139921750   MEAN  0.09358  0.08984  0.09273
   1  rs139921750     SD        0  0.01093  0.01264
   1  rs112245398   GENO      G/G      G/A      A/A
   1  rs112245398 COUNTS        0        5       35
   1  rs112245398   FREQ        0    0.125    0.875
   1  rs112245398   MEAN       NA  0.09317  0.09162
   1  rs112245398     SD       NA  0.02057  0.01057
   1   rs56103713   GENO      G/G      G/C      C/C
   1   rs56103713 COUNTS        0        5       35
   1   rs56103713   FREQ        0    0.125    0.875
   1   rs56103713   MEAN       NA  0.09572  0.09125
   1   rs56103713     SD       NA 0.007194  0.01238
   1  rs116729828   GENO      C/C      C/T      T/T
   1  rs116729828 COUNTS        2        5       33
   1  rs116729828   FREQ     0.05    0.125    0.825
   1  rs116729828   MEAN   0.1056  0.08583  0.09188
   1  rs116729828     SD 0.004695 0.008301  0.01205
   1   rs57102619   GENO      T/T      T/C      C/C
   1   rs57102619 COUNTS        0        5       35
   1   rs57102619   FREQ        0    0.125    0.875
   1   rs57102619   MEAN       NA  0.08792  0.09237
   1   rs57102619     SD       NA 0.005813  0.01246
   1  rs144918822   GENO      A/A      A/G      G/G
   1  rs144918822 COUNTS        0        5       35
   1  rs144918822   FREQ        0    0.125    0.875
   1  rs144918822   MEAN       NA  0.08153  0.09328
   1  rs144918822     SD       NA  0.00635   0.0118
   1   rs61822873   GENO      T/T      T/C      C/C
   1   rs61822873 COUNTS        0        5       35
   1   rs61822873   FREQ        0    0.125    0.875
   1   rs61822873   MEAN       NA  0.09572  0.09125
   1   rs61822873     SD       NA 0.007194  0.01238
   1   rs11240520   GENO      G/G      G/A      A/A
   1   rs11240520 COUNTS        4       17       19
   1   rs11240520   FREQ      0.1    0.425    0.475
   1   rs11240520   MEAN   0.0894  0.09178  0.09235
   1   rs11240520     SD 0.004046  0.01272  0.01255
   1   rs11240521   GENO      C/C      C/T      T/T
   1   rs11240521 COUNTS        4       17       19
   1   rs11240521   FREQ      0.1    0.425    0.475
   1   rs11240521   MEAN   0.0894  0.09178  0.09235
   1   rs11240521     SD 0.004046  0.01272  0.01255
   1   rs61328848   GENO      A/A      A/G      G/G
   1   rs61328848 COUNTS        1        8       31
   1   rs61328848   FREQ    0.025      0.2    0.775
   1   rs61328848   MEAN  0.09358  0.09263  0.09155
   1   rs61328848     SD        0 0.009442  0.01274
   1    rs4951243   GENO      T/T      T/C      C/C
   1    rs4951243 COUNTS        4       17       19
   1    rs4951243   FREQ      0.1    0.425    0.475
   1    rs4951243   MEAN   0.0894  0.09178  0.09235
   1    rs4951243     SD 0.004046  0.01272  0.01255
   1   rs11240522   GENO      T/T      T/C      C/C
   1   rs11240522 COUNTS        4       16       20
   1   rs11240522   FREQ      0.1      0.4      0.5
   1   rs11240522   MEAN  0.09438     0.09  0.09275
   1   rs11240522     SD  0.01545  0.01155  0.01189
   1  rs535160393   GENO      C/C     C/CA    CA/CA
   1  rs535160393 COUNTS        8       21       11
   1  rs535160393   FREQ      0.2    0.525    0.275
   1  rs535160393   MEAN  0.09468  0.09088   0.0915
   1  rs535160393     SD  0.01652  0.01133 0.009698
   1   rs11240523   GENO      G/G      G/C      C/C
   1   rs11240523 COUNTS        2       19       19
   1   rs11240523   FREQ     0.05    0.475    0.475
   1   rs11240523   MEAN  0.09862  0.09271   0.0902
   1   rs11240523     SD 0.002077  0.01215  0.01221
   1   rs75297088   GENO      C/C      C/T      T/T
   1   rs75297088 COUNTS        0        4       36
   1   rs75297088   FREQ        0      0.1      0.9
   1   rs75297088   MEAN       NA  0.09404  0.09157
   1   rs75297088     SD       NA 0.009468   0.0122
   1   rs59472925   GENO      T/T      T/C      C/C
   1   rs59472925 COUNTS        0        7       33
   1   rs59472925   FREQ        0    0.175    0.825
   1   rs59472925   MEAN       NA  0.09417  0.09131
   1   rs59472925     SD       NA  0.01235  0.01191
   1   rs12069429   GENO      A/A      A/C      C/C
   1   rs12069429 COUNTS        0        7       33
   1   rs12069429   FREQ        0    0.175    0.825
   1   rs12069429   MEAN       NA  0.09417  0.09131
   1   rs12069429     SD       NA  0.01235  0.01191
   1  rs199911760   GENO      T/T   T/TTTC TTTC/TTTC
   1  rs199911760 COUNTS        1        6       33
   1  rs199911760   FREQ    0.025     0.15    0.825
   1  rs199911760   MEAN   0.0811  0.09289  0.09194
   1  rs199911760     SD        0  0.01909  0.01054
   1  rs566553701   GENO      C/C      C/T      T/T
   1  rs566553701 COUNTS        1        6       33
   1  rs566553701   FREQ    0.025     0.15    0.825
   1  rs566553701   MEAN   0.0811  0.09289  0.09194
   1  rs566553701     SD        0  0.01909  0.01054
   1   rs72748975   GENO      C/C      C/T      T/T
   1   rs72748975 COUNTS        2        5       33
   1   rs72748975   FREQ     0.05    0.125    0.825
   1   rs72748975   MEAN  0.09181  0.09331  0.09159
   1   rs72748975     SD  0.01513  0.02054  0.01057
   1   rs56814293   GENO      C/C      C/A      A/A
   1   rs56814293 COUNTS        0        4       36
   1   rs56814293   FREQ        0      0.1      0.9
   1   rs56814293   MEAN       NA  0.08998  0.09202
   1   rs56814293     SD       NA 0.009751  0.01219
   1   rs12024377   GENO      A/A      A/G      G/G
   1   rs12024377 COUNTS        0        5       35
   1   rs12024377   FREQ        0    0.125    0.875
   1   rs12024377   MEAN       NA  0.08953  0.09214
   1   rs12024377     SD       NA 0.007685  0.01241
   1   rs74142389   GENO      A/A      A/C      C/C
   1   rs74142389 COUNTS        4       16       20
   1   rs74142389   FREQ      0.1      0.4      0.5
   1   rs74142389   MEAN  0.09225  0.09081  0.09253
   1   rs74142389     SD  0.01393   0.0114  0.01245
   1   rs11576414   GENO      A/A      A/G      G/G
   1   rs11576414 COUNTS        0        8       32
   1   rs11576414   FREQ        0      0.2      0.8
   1   rs11576414   MEAN       NA   0.0962  0.09072
   1   rs11576414     SD       NA  0.01454  0.01111
   1   rs12032788   GENO      A/A      A/C      C/C
   1   rs12032788 COUNTS        0        6       34
   1   rs12032788   FREQ        0     0.15     0.85
   1   rs12032788   MEAN       NA  0.09166  0.09184
   1   rs12032788     SD       NA 0.008629  0.01247
   1   rs11240524   GENO      T/T      T/C      C/C
   1   rs11240524 COUNTS        4       14       22
   1   rs11240524   FREQ      0.1     0.35     0.55
   1   rs11240524   MEAN  0.08533  0.09764  0.08928
   1   rs11240524     SD 0.003921  0.01206  0.01151
   1  rs113608553   GENO GCCGGC/GCCGGC GCCGGC/G      G/G
   1  rs113608553 COUNTS        0       12       28
   1  rs113608553   FREQ        0      0.3      0.7
   1  rs113608553   MEAN       NA  0.09486  0.09051
   1  rs113608553     SD       NA 0.008323  0.01303
   1  rs541138419   GENO CGGCCG/CGGCCG CGGCCG/C      C/C
   1  rs541138419 COUNTS        0        5       35
   1  rs541138419   FREQ        0    0.125    0.875
   1  rs541138419   MEAN       NA  0.09022  0.09204
   1  rs541138419     SD       NA 0.008461  0.01237
   1   rs74142390   GENO      G/G      G/A      A/A
   1   rs74142390 COUNTS        0        4       36
   1   rs74142390   FREQ        0      0.1      0.9
   1   rs74142390   MEAN       NA  0.09423  0.09155
   1   rs74142390     SD       NA 0.006926  0.01234
   1    rs4090307   GENO      A/A      A/G      G/G
   1    rs4090307 COUNTS        4       18       18
   1    rs4090307   FREQ      0.1     0.45     0.45
   1    rs4090307   MEAN  0.08587   0.0937  0.09125
   1    rs4090307     SD 0.008533  0.01404  0.01007
   1   rs12026521   GENO      A/A      A/G      G/G
   1   rs12026521 COUNTS        4       16       20
   1   rs12026521   FREQ      0.1      0.4      0.5
   1   rs12026521   MEAN  0.08533  0.09686  0.08907
   1   rs12026521     SD 0.003921  0.01154  0.01199
   1   rs12033840   GENO      A/A      A/C      C/C
   1   rs12033840 COUNTS        4       16       20
   1   rs12033840   FREQ      0.1      0.4      0.5
   1   rs12033840   MEAN  0.08533  0.09686  0.08907
   1   rs12033840     SD 0.003921  0.01154  0.01199
   1   rs79836823   GENO      C/C      C/T      T/T
   1   rs79836823 COUNTS        5       13       22
   1   rs79836823   FREQ    0.125    0.325     0.55
   1   rs79836823   MEAN   0.0866  0.09043  0.09382
   1   rs79836823     SD  0.01372  0.01086  0.01212
   1   rs12035608   GENO      A/A      A/C      C/C
   1   rs12035608 COUNTS        1        9       30
   1   rs12035608   FREQ    0.025    0.225     0.75
   1   rs12035608   MEAN  0.08349  0.09268  0.09183
   1   rs12035608     SD        0 0.008111    0.013
   1  rs115170237   GENO      G/G      G/A      A/A
   1  rs115170237 COUNTS        1        8       31
   1  rs115170237   FREQ    0.025      0.2    0.775
   1  rs115170237   MEAN  0.07343  0.08847  0.09327
   1  rs115170237     SD        0  0.01298   0.0113
   1  rs533400834   GENO CAAAA/CAAAA  CAAAA/C      C/C
   1  rs533400834 COUNTS        1        6       33
   1  rs533400834   FREQ    0.025     0.15    0.825
   1  rs533400834   MEAN   0.0811  0.09135  0.09222
   1  rs533400834     SD        0  0.01853   0.0107
   1   rs34612665   GENO      G/G     G/GA    GA/GA
   1   rs34612665 COUNTS        0        7       33
   1   rs34612665   FREQ        0    0.175    0.825
   1   rs34612665   MEAN       NA  0.09189   0.0918
   1   rs34612665     SD       NA   0.0079  0.01266
   1    rs3973662   GENO      C/C C/CATATT CATATT/CATATT
   1    rs3973662 COUNTS        9       20       11
   1    rs3973662   FREQ    0.225      0.5    0.275
   1    rs3973662   MEAN  0.09245   0.0934  0.08841
   1    rs3973662     SD  0.01367  0.01274  0.00863
   1   rs12036780   GENO      A/A      A/C      C/C
   1   rs12036780 COUNTS        1       11       28
   1   rs12036780   FREQ    0.025    0.275      0.7
   1   rs12036780   MEAN  0.08349  0.09396  0.09127
   1   rs12036780     SD        0 0.007894  0.01327
   1   rs11240526   GENO      A/A      A/C      C/C
   1   rs11240526 COUNTS        1       11       28
   1   rs11240526   FREQ    0.025    0.275      0.7
   1   rs11240526   MEAN   0.0811  0.09313  0.09168
   1   rs11240526     SD        0  0.01617   0.0101
   1   rs12073016   GENO      T/T      T/C      C/C
   1   rs12073016 COUNTS        0        7       33
   1   rs12073016   FREQ        0    0.175    0.825
   1   rs12073016   MEAN       NA  0.09187   0.0918
   1   rs12073016     SD       NA  0.01664  0.01096
   1   rs12073026   GENO      C/C      C/A      A/A
   1   rs12073026 COUNTS        3       19       18
   1   rs12073026   FREQ    0.075    0.475     0.45
   1   rs12073026   MEAN  0.08882  0.09539  0.08853
   1   rs12073026     SD 0.009664  0.01201  0.01152
   1    rs7534154   GENO      C/C      C/T      T/T
   1    rs7534154 COUNTS        7       24        9
   1    rs7534154   FREQ    0.175      0.6    0.225
   1    rs7534154   MEAN  0.09335  0.09329  0.08668
   1    rs7534154     SD  0.00964  0.01119  0.01483
   1    rs1891506   GENO      G/G      G/A      A/A
   1    rs1891506 COUNTS        4       19       17
   1    rs1891506   FREQ      0.1    0.475    0.425
   1    rs1891506   MEAN  0.09085  0.09569  0.08771
   1    rs1891506     SD 0.008874  0.01211  0.01132
   1   rs74353245   GENO      C/C      C/T      T/T
   1   rs74353245 COUNTS        1       11       28
   1   rs74353245   FREQ    0.025    0.275      0.7
   1   rs74353245   MEAN   0.0811  0.09313  0.09168
   1   rs74353245     SD        0  0.01617   0.0101
   1    rs6593951   GENO      C/C      C/T      T/T
   1    rs6593951 COUNTS        3       19       18
   1    rs6593951   FREQ    0.075    0.475     0.45
   1    rs6593951   MEAN  0.08882  0.09539  0.08853
   1    rs6593951     SD 0.009664  0.01201  0.01152
   1    rs6658336   GENO      A/A      A/G      G/G
   1    rs6658336 COUNTS        1        9       30
   1    rs6658336   FREQ    0.025    0.225     0.75
   1    rs6658336   MEAN  0.08349  0.09268  0.09183
   1    rs6658336     SD        0 0.008111    0.013
   1    rs6658344   GENO      G/G      G/A      A/A
   1    rs6658344 COUNTS        4       19       17
   1    rs6658344   FREQ      0.1    0.475    0.425
   1    rs6658344   MEAN  0.09085  0.09569  0.08771
   1    rs6658344     SD 0.008874  0.01211  0.01132
   1   rs55670961   GENO      T/T      T/C      C/C
   1   rs55670961 COUNTS        0        4       36
   1   rs55670961   FREQ        0      0.1      0.9
   1   rs55670961   MEAN       NA  0.09423  0.09155
   1   rs55670961     SD       NA 0.006926  0.01234
   1   rs77233369   GENO      C/C      C/A      A/A
   1   rs77233369 COUNTS        0        4       36
   1   rs77233369   FREQ        0      0.1      0.9
   1   rs77233369   MEAN       NA  0.08998  0.09202
   1   rs77233369     SD       NA 0.009751  0.01219
   1   rs11240527   GENO      T/T      T/C      C/C
   1   rs11240527 COUNTS        4       21       15
   1   rs11240527   FREQ      0.1    0.525    0.375
   1   rs11240527   MEAN  0.08326  0.09269  0.09287
   1   rs11240527     SD  0.00768  0.01247  0.01162
   1   rs77496520   GENO      A/A      A/G      G/G
   1   rs77496520 COUNTS        0        7       33
   1   rs77496520   FREQ        0    0.175    0.825
   1   rs77496520   MEAN       NA  0.09187   0.0918
   1   rs77496520     SD       NA  0.01664  0.01096
   1  rs139954612   GENO      A/A     A/AC    AC/AC
   1  rs139954612 COUNTS        1       12       27
   1  rs139954612   FREQ    0.025      0.3    0.675
   1  rs139954612   MEAN  0.09284   0.0888  0.09311
   1  rs139954612     SD        0  0.01014  0.01273
   1  rs113279787   GENO      T/T      T/C      C/C
   1  rs113279787 COUNTS        1        8       31
   1  rs113279787   FREQ    0.025      0.2    0.775
   1  rs113279787   MEAN  0.07343  0.08847  0.09327
   1  rs113279787     SD        0  0.01298   0.0113
   1   rs75126310   GENO      T/T      T/C      C/C
   1   rs75126310 COUNTS        1        8       31
   1   rs75126310   FREQ    0.025      0.2    0.775
   1   rs75126310   MEAN  0.07343  0.08847  0.09327
   1   rs75126310     SD        0  0.01298   0.0113
   1   rs12759507   GENO      T/T      T/C      C/C
   1   rs12759507 COUNTS        2       12       26
   1   rs12759507   FREQ     0.05      0.3     0.65
   1   rs12759507   MEAN  0.09784  0.09208  0.09123
   1   rs12759507     SD 0.0009798 0.007151  0.01394
   1   rs59210747   GENO      T/T      T/C      C/C
   1   rs59210747 COUNTS        1       11       28
   1   rs59210747   FREQ    0.025    0.275      0.7
   1   rs59210747   MEAN   0.0811  0.09313  0.09168
   1   rs59210747     SD        0  0.01617   0.0101
   1   rs74652881   GENO      A/A      A/G      G/G
   1   rs74652881 COUNTS        1        8       31
   1   rs74652881   FREQ    0.025      0.2    0.775
   1   rs74652881   MEAN  0.07343  0.08847  0.09327
   1   rs74652881     SD        0  0.01298   0.0113
   1   rs11580210   GENO      G/G      G/A      A/A
   1   rs11580210 COUNTS        8       22       10
   1   rs11580210   FREQ      0.2     0.55     0.25
   1   rs11580210   MEAN  0.09167    0.093  0.08932
   1   rs11580210     SD 0.009635  0.01331  0.01076
   1  rs142558390   GENO      C/C    C/CCT  CCT/CCT
   1  rs142558390 COUNTS        0        9       31
   1  rs142558390   FREQ        0    0.225    0.775
   1  rs142558390   MEAN       NA   0.0949  0.09092
   1  rs142558390     SD       NA 0.005503   0.0131
   1   rs12132196   GENO      G/G      G/C      C/C
   1   rs12132196 COUNTS        1        6       33
   1   rs12132196   FREQ    0.025     0.15    0.825
   1   rs12132196   MEAN   0.1041  0.08984   0.0918
   1   rs12132196     SD        0  0.01725  0.01096
   1   rs74742063   GENO      C/C      C/T      T/T
   1   rs74742063 COUNTS        1       12       27
   1   rs74742063   FREQ    0.025      0.3    0.675
   1   rs74742063   MEAN  0.09284  0.09193  0.09172
   1   rs74742063     SD        0  0.01145   0.0125
   1    rs3065071   GENO  CTG/CTG    CTG/C      C/C
   1    rs3065071 COUNTS        8       24        8
   1    rs3065071   FREQ      0.2      0.6      0.2
   1    rs3065071   MEAN  0.09167  0.09384  0.08589
   1    rs3065071     SD 0.009635  0.01314 0.008467
   1   rs75541573   GENO      A/A      A/G      G/G
   1   rs75541573 COUNTS        1       10       29
   1   rs75541573   FREQ    0.025     0.25    0.725
   1   rs75541573   MEAN  0.09284  0.08971   0.0925
   1   rs75541573     SD        0  0.01093  0.01249
   1   rs35952863   GENO      T/T      T/C      C/C
   1   rs35952863 COUNTS        0        7       33
   1   rs35952863   FREQ        0    0.175    0.825
   1   rs35952863   MEAN       NA  0.09056  0.09208
   1   rs35952863     SD       NA 0.007381   0.0127
   1   rs77822322   GENO      A/A      A/T      T/T
   1   rs77822322 COUNTS        1       10       29
   1   rs77822322   FREQ    0.025     0.25    0.725
   1   rs77822322   MEAN  0.09284  0.08971   0.0925
   1   rs77822322     SD        0  0.01093  0.01249
   1   rs12133326   GENO      T/T      T/C      C/C
   1   rs12133326 COUNTS        1       10       29
   1   rs12133326   FREQ    0.025     0.25    0.725
   1   rs12133326   MEAN  0.09284  0.08971   0.0925
   1   rs12133326     SD        0  0.01093  0.01249
   1   rs80229935   GENO      T/T      T/C      C/C
   1   rs80229935 COUNTS        0        5       35
   1   rs80229935   FREQ        0    0.125    0.875
   1   rs80229935   MEAN       NA  0.09526  0.09132
   1   rs80229935     SD       NA  0.01463   0.0116
   1    rs4523578   GENO      T/T      T/C      C/C
   1    rs4523578 COUNTS        0        8       32
   1    rs4523578   FREQ        0      0.2      0.8
   1    rs4523578   MEAN       NA   0.0962  0.09072
   1    rs4523578     SD       NA  0.01454  0.01111
   1  rs114880040   GENO      G/G      G/A      A/A
   1  rs114880040 COUNTS        0        4       36
   1  rs114880040   FREQ        0      0.1      0.9
   1  rs114880040   MEAN       NA  0.08072  0.09305
   1  rs114880040     SD       NA 0.008417  0.01164
   1    rs2153901   GENO      C/C      C/T      T/T
   1    rs2153901 COUNTS        9       20       11
   1    rs2153901   FREQ    0.225      0.5    0.275
   1    rs2153901   MEAN  0.09638  0.09261  0.08663
   1    rs2153901     SD 0.006775  0.01379  0.01012
   1    rs7523059   GENO      G/G      G/A      A/A
   1    rs7523059 COUNTS        1       10       29
   1    rs7523059   FREQ    0.025     0.25    0.725
   1    rs7523059   MEAN  0.09284  0.08971   0.0925
   1    rs7523059     SD        0  0.01093  0.01249
   1   rs16855911   GENO      T/T      T/C      C/C
   1   rs16855911 COUNTS        1       10       29
   1   rs16855911   FREQ    0.025     0.25    0.725
   1   rs16855911   MEAN  0.09284  0.08971   0.0925
   1   rs16855911     SD        0  0.01093  0.01249
   1    rs1361774   GENO      G/G      G/C      C/C
   1    rs1361774 COUNTS        2       19       19
   1    rs1361774   FREQ     0.05    0.475    0.475
   1    rs1361774   MEAN  0.08448  0.09501  0.08939
   1    rs1361774     SD 0.004773  0.01257  0.01111
   1   rs74142393   GENO      A/A      A/G      G/G
   1   rs74142393 COUNTS        1       14       25
   1   rs74142393   FREQ    0.025     0.35    0.625
   1   rs74142393   MEAN    0.109  0.08735  0.09363
   1   rs74142393     SD        0  0.00801  0.01293
   1    rs1361773   GENO      A/A      A/G      G/G
   1    rs1361773 COUNTS        6       25        9
   1    rs1361773   FREQ     0.15    0.625    0.225
   1    rs1361773   MEAN  0.08663  0.09353   0.0905
   1    rs1361773     SD 0.003166   0.0132  0.01129
   1   rs10494871   GENO      A/A      A/G      G/G
   1   rs10494871 COUNTS        1        6       33
   1   rs10494871   FREQ    0.025     0.15    0.825
   1   rs10494871   MEAN   0.1041  0.08984   0.0918
   1   rs10494871     SD        0  0.01725  0.01096
   1  rs116393205   GENO      A/A      A/G      G/G
   1  rs116393205 COUNTS        0       11       29
   1  rs116393205   FREQ        0    0.275    0.725
   1  rs116393205   MEAN       NA  0.08802  0.09325
   1  rs116393205     SD       NA  0.01226  0.01162
   1  rs141313712   GENO      G/G      G/C      C/C
   1  rs141313712 COUNTS        0        4       36
   1  rs141313712   FREQ        0      0.1      0.9
   1  rs141313712   MEAN       NA  0.08998  0.09202
   1  rs141313712     SD       NA 0.009751  0.01219
   1  rs112605889   GENO      T/T      T/C      C/C
   1  rs112605889 COUNTS        3        9       28
   1  rs112605889   FREQ    0.075    0.225      0.7
   1  rs112605889   MEAN  0.09107   0.0878  0.09318
   1  rs112605889     SD  0.01681 0.009662  0.01216
   1    rs6696057   GENO      T/T      T/C      C/C
   1    rs6696057 COUNTS        2       15       23
   1    rs6696057   FREQ     0.05    0.375    0.575
   1    rs6696057   MEAN  0.08317  0.08972  0.09393
   1    rs6696057     SD 0.002918  0.01518  0.00941
   1   rs12754388   GENO      C/C      C/T      T/T
   1   rs12754388 COUNTS        0       13       27
   1   rs12754388   FREQ        0    0.325    0.675
   1   rs12754388   MEAN       NA  0.09319  0.09115
   1   rs12754388     SD       NA 0.006895  0.01372
   1    rs7526132   GENO      G/G      G/C      C/C
   1    rs7526132 COUNTS        1       17       22
   1    rs7526132   FREQ    0.025    0.425     0.55
   1    rs7526132   MEAN   0.1041  0.09374  0.08977
   1    rs7526132     SD        0  0.01414 0.009755
   1    rs7515820   GENO      A/A      A/C      C/C
   1    rs7515820 COUNTS        4       21       15
   1    rs7515820   FREQ      0.1    0.525    0.375
   1    rs7515820   MEAN  0.09574  0.09272   0.0895
   1    rs7515820     SD  0.01021  0.01332  0.01029
   1   rs10712782   GENO    CT/CT     CT/C      C/C
   1   rs10712782 COUNTS        1        9       30
   1   rs10712782   FREQ    0.025    0.225     0.75
   1   rs10712782   MEAN  0.09694  0.09461  0.09081
   1   rs10712782     SD        0  0.01539  0.01096
   1    rs7531623   GENO      G/G      G/A      A/A
   1    rs7531623 COUNTS        9       19       12
   1    rs7531623   FREQ    0.225    0.475      0.3
   1    rs7531623   MEAN  0.08817  0.09313  0.09247
   1    rs7531623     SD  0.01161  0.01385 0.008611
   1   rs58679569   GENO      C/C      C/T      T/T
   1   rs58679569 COUNTS        0        7       33
   1   rs58679569   FREQ        0    0.175    0.825
   1   rs58679569   MEAN       NA  0.09056  0.09208
   1   rs58679569     SD       NA 0.007381   0.0127
   1   rs55853264   GENO      A/A      A/G      G/G
   1   rs55853264 COUNTS        0        7       33
   1   rs55853264   FREQ        0    0.175    0.825
   1   rs55853264   MEAN       NA  0.09056  0.09208
   1   rs55853264     SD       NA 0.007381   0.0127
   1  rs114064406   GENO      T/T      T/C      C/C
   1  rs114064406 COUNTS        1        6       33
   1  rs114064406   FREQ    0.025     0.15    0.825
   1  rs114064406   MEAN   0.0811  0.09135  0.09222
   1  rs114064406     SD        0  0.01853   0.0107
   1    rs6678238   GENO      A/A      A/G      G/G
   1    rs6678238 COUNTS        3       21       16
   1    rs6678238   FREQ    0.075    0.525      0.4
   1    rs6678238   MEAN  0.09033  0.09139  0.09265
   1    rs6678238     SD 0.002494  0.01057  0.01468
   1    rs6678253   GENO      T/T      T/G      G/G
   1    rs6678253 COUNTS        3        9       28
   1    rs6678253   FREQ    0.075    0.225      0.7
   1    rs6678253   MEAN  0.09107   0.0878  0.09318
   1    rs6678253     SD  0.01681 0.009662  0.01216
   1    rs6703261   GENO      C/C      C/T      T/T
   1    rs6703261 COUNTS        9       15       16
   1    rs6703261   FREQ    0.225    0.375      0.4
   1    rs6703261   MEAN  0.09775  0.09072   0.0895
   1    rs6703261     SD  0.01521  0.01187 0.009152
   1    rs6678545   GENO      A/A      A/G      G/G
   1    rs6678545 COUNTS        4       13       23
   1    rs6678545   FREQ      0.1    0.325    0.575
   1    rs6678545   MEAN  0.09115  0.08826  0.09394
   1    rs6678545     SD  0.01373 0.009125  0.01291
   1    rs6681250   GENO      T/T      T/G      G/G
   1    rs6681250 COUNTS        3        9       28
   1    rs6681250   FREQ    0.075    0.225      0.7
   1    rs6681250   MEAN  0.09107   0.0878  0.09318
   1    rs6681250     SD  0.01681 0.009662  0.01216
   1    rs6593954   GENO      T/T      T/C      C/C
   1    rs6593954 COUNTS        6       22       12
   1    rs6593954   FREQ     0.15     0.55      0.3
   1    rs6593954   MEAN  0.09108  0.09297  0.09006
   1    rs6593954     SD  0.01349  0.01333 0.008483
   1    rs6670789   GENO      G/G      G/A      A/A
   1    rs6670789 COUNTS        0        7       33
   1    rs6670789   FREQ        0    0.175    0.825
   1    rs6670789   MEAN       NA  0.09056  0.09208
   1    rs6670789     SD       NA 0.007381   0.0127
   1    rs7527740   GENO      A/A      A/T      T/T
   1    rs7527740 COUNTS        3       22       15
   1    rs7527740   FREQ    0.075     0.55    0.375
   1    rs7527740   MEAN  0.09293  0.09391  0.08852
   1    rs7527740     SD  0.01358  0.01361 0.008368
   1    rs7530988   GENO      G/G      G/A      A/A
   1    rs7530988 COUNTS        2       11       27
   1    rs7530988   FREQ     0.05    0.275    0.675
   1    rs7530988   MEAN  0.09249  0.09859    0.089
   1    rs7530988     SD 0.001533  0.01067  0.01184
   1   rs12075406   GENO      A/A      A/G      G/G
   1   rs12075406 COUNTS        3       14       23
   1   rs12075406   FREQ    0.075     0.35    0.575
   1   rs12075406   MEAN  0.09299  0.09141   0.0919
   1   rs12075406     SD  0.01385  0.01218  0.01203
   1    rs7533594   GENO      G/G      G/T      T/T
   1    rs7533594 COUNTS        1        8       31
   1    rs7533594   FREQ    0.025      0.2    0.775
   1    rs7533594   MEAN  0.09358   0.0923  0.09163
   1    rs7533594     SD        0 0.008415  0.01291
   1   rs59789277   GENO      C/C      C/G      G/G
   1   rs59789277 COUNTS        0        5       35
   1   rs59789277   FREQ        0    0.125    0.875
   1   rs59789277   MEAN       NA  0.09361  0.09156
   1   rs59789277     SD       NA 0.006153  0.01252
   1   rs11240528   GENO      A/A      A/G      G/G
   1   rs11240528 COUNTS        7       24        9
   1   rs11240528   FREQ    0.175      0.6    0.225
   1   rs11240528   MEAN  0.09412  0.09216   0.0891
   1   rs11240528     SD 0.005983  0.01381 0.009949
   1    rs6677703   GENO      G/G      G/A      A/A
   1    rs6677703 COUNTS        4       15       21
   1    rs6677703   FREQ      0.1    0.375    0.525
   1    rs6677703   MEAN  0.08697   0.0919  0.09268
   1    rs6677703     SD  0.01204  0.01308  0.01132
   1   rs74701149   GENO      T/T      T/G      G/G
   1   rs74701149 COUNTS        1       10       29
   1   rs74701149   FREQ    0.025     0.25    0.725
   1   rs74701149   MEAN  0.08425   0.0918  0.09208
   1   rs74701149     SD        0  0.01447  0.01127
   1    rs6593955   GENO      C/C      C/G      G/G
   1    rs6593955 COUNTS        9       20       11
   1    rs6593955   FREQ    0.225      0.5    0.275
   1    rs6593955   MEAN  0.09061  0.09362  0.08953
   1    rs6593955     SD 0.008797  0.01408 0.009914
   1  rs142144444   GENO      G/G      G/T      T/T
   1  rs142144444 COUNTS        0        4       36
   1  rs142144444   FREQ        0      0.1      0.9
   1  rs142144444   MEAN       NA  0.08998  0.09202
   1  rs142144444     SD       NA 0.009751  0.01219
   1    rs7539751   GENO      T/T      T/C      C/C
   1    rs7539751 COUNTS        1        8       31
   1    rs7539751   FREQ    0.025      0.2    0.775
   1    rs7539751   MEAN   0.1041   0.0943  0.09078
   1    rs7539751     SD        0  0.01613  0.01072
   1  rs114916622   GENO      G/G      G/T      T/T
   1  rs114916622 COUNTS        1        5       34
   1  rs114916622   FREQ    0.025    0.125     0.85
   1  rs114916622   MEAN   0.0811  0.08521   0.0931
   1  rs114916622     SD        0   0.0121  0.01171
   1   rs66538664   GENO      A/A    A/AGG  AGG/AGG
   1   rs66538664 COUNTS        0        9       31
   1   rs66538664   FREQ        0    0.225    0.775
   1   rs66538664   MEAN       NA  0.08642  0.09338
   1   rs66538664     SD       NA  0.01067  0.01191
   1   rs72748991   GENO      T/T      T/G      G/G
   1   rs72748991 COUNTS        3        8       29
   1   rs72748991   FREQ    0.075      0.2    0.725
   1   rs72748991   MEAN  0.09111  0.09275  0.09163
   1   rs72748991     SD 0.002624  0.01004  0.01306
   1  rs115496849   GENO      T/T      T/C      C/C
   1  rs115496849 COUNTS        1        6       33
   1  rs115496849   FREQ    0.025     0.15    0.825
   1  rs115496849   MEAN  0.08425  0.08614  0.09307
   1  rs115496849     SD        0  0.01127  0.01194
   1    rs7529077   GENO      T/T      T/C      C/C
   1    rs7529077 COUNTS        3        8       29
   1    rs7529077   FREQ    0.075      0.2    0.725
   1    rs7529077   MEAN  0.09111  0.09275  0.09163
   1    rs7529077     SD 0.002624  0.01004  0.01306
   1  rs201736762   GENO      G/G    G/GCT  GCT/GCT
   1  rs201736762 COUNTS        3       16       21
   1  rs201736762   FREQ    0.075      0.4    0.525
   1  rs201736762   MEAN  0.08269  0.09064  0.09401
   1  rs201736762     SD 0.006491  0.01238  0.01172
   1    rs6593956   GENO      T/T      T/A      A/A
   1    rs6593956 COUNTS        1       20       19
   1    rs6593956   FREQ    0.025      0.5    0.475
   1    rs6593956   MEAN   0.1041  0.09209  0.09088
   1    rs6593956     SD        0  0.01259  0.01136
   1   rs72748993   GENO      G/G      G/T      T/T
   1   rs72748993 COUNTS        3        8       29
   1   rs72748993   FREQ    0.075      0.2    0.725
   1   rs72748993   MEAN  0.09111  0.09275  0.09163
   1   rs72748993     SD 0.002624  0.01004  0.01306
   1   rs35117752   GENO    TC/TC     TC/T      T/T
   1   rs35117752 COUNTS        0        6       34
   1   rs35117752   FREQ        0     0.15     0.85
   1   rs35117752   MEAN       NA  0.08429  0.09314
   1   rs35117752     SD       NA 0.008988  0.01193
   1   rs12081077   GENO      C/C      C/G      G/G
   1   rs12081077 COUNTS        0        8       32
   1   rs12081077   FREQ        0      0.2      0.8
   1   rs12081077   MEAN       NA  0.09658  0.09062
   1   rs12081077     SD       NA  0.01229  0.01166
   1    rs7529777   GENO      T/T      T/C      C/C
   1    rs7529777 COUNTS        6       14       20
   1    rs7529777   FREQ     0.15     0.35      0.5
   1    rs7529777   MEAN   0.0889  0.09675  0.08924
   1    rs7529777     SD 0.003304  0.01153  0.01297
   1    rs7553871   GENO      A/A      A/G      G/G
   1    rs7553871 COUNTS        6       20       14
   1    rs7553871   FREQ     0.15      0.5     0.35
   1    rs7553871   MEAN   0.0889  0.09301  0.09136
   1    rs7553871     SD 0.003304  0.01211  0.01409
   1  rs115453611   GENO      C/C      C/G      G/G
   1  rs115453611 COUNTS        1        6       33
   1  rs115453611   FREQ    0.025     0.15    0.825
   1  rs115453611   MEAN  0.08425  0.08614  0.09307
   1  rs115453611     SD        0  0.01127  0.01194
   1   rs11805661   GENO      A/A      A/G      G/G
   1   rs11805661 COUNTS        3       16       21
   1   rs11805661   FREQ    0.075      0.4    0.525
   1   rs11805661   MEAN   0.1058  0.09022  0.09103
   1   rs11805661     SD  0.01551  0.01014  0.01192
   1  rs368393049   GENO      A/A A/AGCCGAAATCCCGCCACT AGCCGAAATCCCGCCACT/AGCCGAAATCCCGCCACT
   1  rs368393049 COUNTS        2       12       26
   1  rs368393049   FREQ     0.05      0.3     0.65
   1  rs368393049   MEAN  0.09092  0.09236  0.09163
   1  rs368393049     SD  0.01857  0.01358  0.01118
   1   rs60014056   GENO CAAA/CAAA   CAAA/C      C/C
   1   rs60014056 COUNTS        1       14       25
   1   rs60014056   FREQ    0.025     0.35    0.625
   1   rs60014056   MEAN   0.1041   0.0898  0.09245
   1   rs60014056     SD        0  0.01358  0.01097
   1  rs114563236   GENO      T/T      T/A      A/A
   1  rs114563236 COUNTS        1        4       35
   1  rs114563236   FREQ    0.025      0.1    0.875
   1  rs114563236   MEAN  0.08425  0.07934  0.09345
   1  rs114563236     SD        0 0.004678  0.01171
   1   rs16855935   GENO      A/A      A/G      G/G
   1   rs16855935 COUNTS        6       14       20
   1   rs16855935   FREQ     0.15     0.35      0.5
   1   rs16855935   MEAN  0.08623  0.09324  0.09249
   1   rs16855935     SD 0.009402  0.01515 0.009875
   1  rs116156941   GENO      A/A      A/G      G/G
   1  rs116156941 COUNTS        1        6       33
   1  rs116156941   FREQ    0.025     0.15    0.825
   1  rs116156941   MEAN  0.08425  0.08614  0.09307
   1  rs116156941     SD        0  0.01127  0.01194
   1    rs3795550   GENO      C/C      C/T      T/T
   1    rs3795550 COUNTS        2       15       23
   1    rs3795550   FREQ     0.05    0.375    0.575
   1    rs3795550   MEAN  0.09092  0.09006  0.09304
   1    rs3795550     SD  0.01857  0.01334  0.01084
   1    rs7540462   GENO      G/G      G/A      A/A
   1    rs7540462 COUNTS        1       10       29
   1    rs7540462   FREQ    0.025     0.25    0.725
   1    rs7540462   MEAN   0.1041  0.09229  0.09123
   1    rs7540462     SD        0  0.01486  0.01094
   1  rs201241707   GENO      C/C    C/CAT  CAT/CAT
   1  rs201241707 COUNTS        0        4       36
   1  rs201241707   FREQ        0      0.1      0.9
   1  rs201241707   MEAN       NA  0.09815  0.09111
   1  rs201241707     SD       NA  0.01536  0.01148
   1    rs3747967   GENO      T/T      T/C      C/C
   1    rs3747967 COUNTS        2       15       23
   1    rs3747967   FREQ     0.05    0.375    0.575
   1    rs3747967   MEAN  0.09092  0.09006  0.09304
   1    rs3747967     SD  0.01857  0.01334  0.01084
   1    rs3747968   GENO      A/A      A/G      G/G
   1    rs3747968 COUNTS        1       11       28
   1    rs3747968   FREQ    0.025    0.275      0.7
   1    rs3747968   MEAN   0.1041  0.09097  0.09171
   1    rs3747968     SD        0  0.01476  0.01083
   1    rs3747969   GENO      T/T      T/A      A/A
   1    rs3747969 COUNTS        1       10       29
   1    rs3747969   FREQ    0.025     0.25    0.725
   1    rs3747969   MEAN  0.08826  0.09561  0.09063
   1    rs3747969     SD        0  0.01233  0.01186
   1   rs61324339   GENO  CAA/CAA    CAA/C      C/C
   1   rs61324339 COUNTS        6       19       15
   1   rs61324339   FREQ     0.15    0.475    0.375
   1   rs61324339   MEAN  0.09083  0.09077  0.09353
   1   rs61324339     SD  0.01455  0.01197  0.01132
   1  rs114103936   GENO      C/C      C/G      G/G
   1  rs114103936 COUNTS        0        4       36
   1  rs114103936   FREQ        0      0.1      0.9
   1  rs114103936   MEAN       NA   0.1003  0.09087
   1  rs114103936     SD       NA    0.016  0.01123
   1   rs11240530   GENO      G/G      G/A      A/A
   1   rs11240530 COUNTS        0        6       34
   1   rs11240530   FREQ        0     0.15     0.85
   1   rs11240530   MEAN       NA  0.08429  0.09314
   1   rs11240530     SD       NA 0.008988  0.01193
   1   rs11240531   GENO      T/T      T/C      C/C
   1   rs11240531 COUNTS        2       15       23
   1   rs11240531   FREQ     0.05    0.375    0.575
   1   rs11240531   MEAN  0.09092  0.09006  0.09304
   1   rs11240531     SD  0.01857  0.01334  0.01084
   1   rs11240532   GENO      T/T      T/A      A/A
   1   rs11240532 COUNTS        2       15       23
   1   rs11240532   FREQ     0.05    0.375    0.575
   1   rs11240532   MEAN  0.09092  0.09006  0.09304
   1   rs11240532     SD  0.01857  0.01334  0.01084
   1   rs73078306   GENO      C/C      C/A      A/A
   1   rs73078306 COUNTS        6       14       20
   1   rs73078306   FREQ     0.15     0.35      0.5
   1   rs73078306   MEAN  0.08623  0.09324  0.09249
   1   rs73078306     SD 0.009402  0.01515 0.009875
   1   rs74142451   GENO      T/T      T/C      C/C
   1   rs74142451 COUNTS        0        9       31
   1   rs74142451   FREQ        0    0.225    0.775
   1   rs74142451   MEAN       NA  0.09659  0.09043
   1   rs74142451     SD       NA  0.01129  0.01186
   1  rs115315789   GENO      T/T      T/C      C/C
   1  rs115315789 COUNTS        1        2       37
   1  rs115315789   FREQ    0.025     0.05    0.925
   1  rs115315789   MEAN  0.07343   0.1046  0.09162
   1  rs115315789     SD        0  0.00326  0.01158
   1   rs10793740   GENO      A/A      A/G      G/G
   1   rs10793740 COUNTS        2       15       23
   1   rs10793740   FREQ     0.05    0.375    0.575
   1   rs10793740   MEAN  0.09092  0.09006  0.09304
   1   rs10793740     SD  0.01857  0.01334  0.01084
   1  rs112232837   GENO GCTT/GCTT   GCTT/G      G/G
   1  rs112232837 COUNTS        0        9       31
   1  rs112232837   FREQ        0    0.225    0.775
   1  rs112232837   MEAN       NA  0.09659  0.09043
   1  rs112232837     SD       NA  0.01129  0.01186
   1   rs56960802   GENO      C/C      C/T      T/T
   1   rs56960802 COUNTS        0        9       31
   1   rs56960802   FREQ        0    0.225    0.775
   1   rs56960802   MEAN       NA  0.09659  0.09043
   1   rs56960802     SD       NA  0.01129  0.01186
   1    rs7536614   GENO      A/A      A/T      T/T
   1    rs7536614 COUNTS        2       15       23
   1    rs7536614   FREQ     0.05    0.375    0.575
   1    rs7536614   MEAN  0.09092  0.09006  0.09304
   1    rs7536614     SD  0.01857  0.01334  0.01084
   1    rs7536698   GENO      A/A      A/G      G/G
   1    rs7536698 COUNTS        2       15       23
   1    rs7536698   FREQ     0.05    0.375    0.575
   1    rs7536698   MEAN  0.09092  0.09006  0.09304
   1    rs7536698     SD  0.01857  0.01334  0.01084
   1  rs116560095   GENO      G/G      G/C      C/C
   1  rs116560095 COUNTS        1        6       33
   1  rs116560095   FREQ    0.025     0.15    0.825
   1  rs116560095   MEAN  0.08425  0.08614  0.09307
   1  rs116560095     SD        0  0.01127  0.01194
   1   rs74940657   GENO      T/T      T/C      C/C
   1   rs74940657 COUNTS        0        9       31
   1   rs74940657   FREQ        0    0.225    0.775
   1   rs74940657   MEAN       NA  0.09659  0.09043
   1   rs74940657     SD       NA  0.01129  0.01186
   1  rs565217407   GENO CAAAAAAAAAAA/CAAAAAAAAAAA CAAAAAAAAAAA/C      C/C
   1  rs565217407 COUNTS        9       18       13
   1  rs565217407   FREQ    0.225     0.45    0.325
   1  rs565217407   MEAN  0.09258  0.09186  0.09122
   1  rs565217407     SD   0.0111  0.01385  0.01018
   1   rs73078311   GENO      A/A      A/G      G/G
   1   rs73078311 COUNTS        4       10       26
   1   rs73078311   FREQ      0.1     0.25     0.65
   1   rs73078311   MEAN  0.08697   0.0959  0.09099
   1   rs73078311     SD  0.01204  0.01528  0.01037
   1   rs74142452   GENO      C/C      C/T      T/T
   1   rs74142452 COUNTS        0        5       35
   1   rs74142452   FREQ        0    0.125    0.875
   1   rs74142452   MEAN       NA  0.09361  0.09156
   1   rs74142452     SD       NA 0.006153  0.01252
   1   rs74142454   GENO      C/C      C/G      G/G
   1   rs74142454 COUNTS        0        4       36
   1   rs74142454   FREQ        0      0.1      0.9
   1   rs74142454   MEAN       NA  0.09423  0.09155
   1   rs74142454     SD       NA 0.006926  0.01234
   1   rs74142455   GENO      T/T      T/C      C/C
   1   rs74142455 COUNTS        0        9       31
   1   rs74142455   FREQ        0    0.225    0.775
   1   rs74142455   MEAN       NA  0.09659  0.09043
   1   rs74142455     SD       NA  0.01129  0.01186
   1   rs74142456   GENO      T/T      T/C      C/C
   1   rs74142456 COUNTS        0        9       31
   1   rs74142456   FREQ        0    0.225    0.775
   1   rs74142456   MEAN       NA  0.09659  0.09043
   1   rs74142456     SD       NA  0.01129  0.01186
   1   rs12728206   GENO      A/A      A/G      G/G
   1   rs12728206 COUNTS        1       10       29
   1   rs12728206   FREQ    0.025     0.25    0.725
   1   rs12728206   MEAN  0.08826  0.09561  0.09063
   1   rs12728206     SD        0  0.01233  0.01186
   1   rs55737952   GENO      C/C      C/T      T/T
   1   rs55737952 COUNTS        0        9       31
   1   rs55737952   FREQ        0    0.225    0.775
   1   rs55737952   MEAN       NA  0.09659  0.09043
   1   rs55737952     SD       NA  0.01129  0.01186
   1   rs73078312   GENO      T/T      T/C      C/C
   1   rs73078312 COUNTS        6       14       20
   1   rs73078312   FREQ     0.15     0.35      0.5
   1   rs73078312   MEAN  0.08623  0.09324  0.09249
   1   rs73078312     SD 0.009402  0.01515 0.009875
   1   rs36007652   GENO      T/T      T/C      C/C
   1   rs36007652 COUNTS        0        6       34
   1   rs36007652   FREQ        0     0.15     0.85
   1   rs36007652   MEAN       NA  0.08429  0.09314
   1   rs36007652     SD       NA 0.008988  0.01193
   1  rs149478009   GENO    TG/TG     TG/T      T/T
   1  rs149478009 COUNTS        5       25       10
   1  rs149478009   FREQ    0.125    0.625     0.25
   1  rs149478009   MEAN  0.08919  0.09017  0.09723
   1  rs149478009     SD  0.01232  0.01127  0.01269
   1   rs10900515   GENO      T/T      T/C      C/C
   1   rs10900515 COUNTS        1       10       29
   1   rs10900515   FREQ    0.025     0.25    0.725
   1   rs10900515   MEAN  0.08826  0.09561  0.09063
   1   rs10900515     SD        0  0.01233  0.01186
   1   rs58128026   GENO      T/T      T/C      C/C
   1   rs58128026 COUNTS        0        9       31
   1   rs58128026   FREQ        0    0.225    0.775
   1   rs58128026   MEAN       NA  0.09659  0.09043
   1   rs58128026     SD       NA  0.01129  0.01186
   1   rs73078313   GENO      T/T      T/C      C/C
   1   rs73078313 COUNTS        4       13       23
   1   rs73078313   FREQ      0.1    0.325    0.575
   1   rs73078313   MEAN  0.08697  0.09559  0.09052
   1   rs73078313     SD  0.01204  0.01379  0.01059
   1   rs71689821   GENO      G/G     G/GA    GA/GA
   1   rs71689821 COUNTS        0       12       28
   1   rs71689821   FREQ        0      0.3      0.7
   1   rs71689821   MEAN       NA  0.09079  0.09225
   1   rs71689821     SD       NA  0.01439   0.0109
   1  rs147602798   GENO      A/A A/AAAGAGT AAAGAGT/AAAGAGT
   1  rs147602798 COUNTS        4       10       26
   1  rs147602798   FREQ      0.1     0.25     0.65
   1  rs147602798   MEAN  0.08697   0.0959  0.09099
   1  rs147602798     SD  0.01204  0.01528  0.01037
   1   rs12092624   GENO      T/T      T/C      C/C
   1   rs12092624 COUNTS        9       20       11
   1   rs12092624   FREQ    0.225      0.5    0.275
   1   rs12092624   MEAN  0.09283  0.09008  0.09413
   1   rs12092624     SD  0.01489  0.01071  0.01191
   1   rs74142460   GENO      A/A      A/G      G/G
   1   rs74142460 COUNTS        0        4       36
   1   rs74142460   FREQ        0      0.1      0.9
   1   rs74142460   MEAN       NA  0.09423  0.09155
   1   rs74142460     SD       NA 0.006926  0.01234
   1   rs74142461   GENO      A/A      A/G      G/G
   1   rs74142461 COUNTS        0        5       35
   1   rs74142461   FREQ        0    0.125    0.875
   1   rs74142461   MEAN       NA  0.09361  0.09156
   1   rs74142461     SD       NA 0.006153  0.01252
   1    rs2282449   GENO      T/T      T/C      C/C
   1    rs2282449 COUNTS        1        5       34
   1    rs2282449   FREQ    0.025    0.125     0.85
   1    rs2282449   MEAN  0.07779  0.08559  0.09314
   1    rs2282449     SD        0 0.009397  0.01193
   1    rs2282450   GENO      A/A      A/T      T/T
   1    rs2282450 COUNTS       11       11       18
   1    rs2282450   FREQ    0.275    0.275     0.45
   1    rs2282450   MEAN  0.08509  0.09559  0.09361
   1    rs2282450     SD  0.00924  0.01534 0.009654
   1    rs2282451   GENO      T/T      T/G      G/G
   1    rs2282451 COUNTS        1        5       34
   1    rs2282451   FREQ    0.025    0.125     0.85
   1    rs2282451   MEAN  0.07779  0.08559  0.09314
   1    rs2282451     SD        0 0.009397  0.01193
   1    rs2282452   GENO      A/A      A/G      G/G
   1    rs2282452 COUNTS        1       10       29
   1    rs2282452   FREQ    0.025     0.25    0.725
   1    rs2282452   MEAN  0.08826  0.09561  0.09063
   1    rs2282452     SD        0  0.01233  0.01186
   1   rs34887736   GENO      A/A     A/AT    AT/AT
   1   rs34887736 COUNTS        1       10       29
   1   rs34887736   FREQ    0.025     0.25    0.725
   1   rs34887736   MEAN  0.08826  0.09561  0.09063
   1   rs34887736     SD        0  0.01233  0.01186
   1   rs12080053   GENO      C/C      C/T      T/T
   1   rs12080053 COUNTS        1        8       31
   1   rs12080053   FREQ    0.025      0.2    0.775
   1   rs12080053   MEAN  0.09358   0.0923  0.09163
   1   rs12080053     SD        0 0.008415  0.01291
   1   rs11240533   GENO      G/G      G/A      A/A
   1   rs11240533 COUNTS        1        8       31
   1   rs11240533   FREQ    0.025      0.2    0.775
   1   rs11240533   MEAN  0.09358   0.0923  0.09163
   1   rs11240533     SD        0 0.008415  0.01291
   1   rs10494872   GENO      G/G      G/T      T/T
   1   rs10494872 COUNTS        6       15       19
   1   rs10494872   FREQ     0.15    0.375    0.475
   1   rs10494872   MEAN  0.08623  0.09291  0.09271
   1   rs10494872     SD 0.009402  0.01465  0.01009
   1    rs3818970   GENO      C/C      C/T      T/T
   1    rs3818970 COUNTS        1        5       34
   1    rs3818970   FREQ    0.025    0.125     0.85
   1    rs3818970   MEAN  0.07779  0.08559  0.09314
   1    rs3818970     SD        0 0.009397  0.01193
   1   rs76005485   GENO      G/G      G/A      A/A
   1   rs76005485 COUNTS        0        5       35
   1   rs76005485   FREQ        0    0.125    0.875
   1   rs76005485   MEAN       NA  0.08033  0.09345
   1   rs76005485     SD       NA 0.004607  0.01171
   1   rs68008371   GENO      C/C C/CTTATAA CTTATAA/CTTATAA
   1   rs68008371 COUNTS        0        5       35
   1   rs68008371   FREQ        0    0.125    0.875
   1   rs68008371   MEAN       NA  0.09567  0.09126
   1   rs68008371     SD       NA  0.01441  0.01161
   1   rs12134829   GENO      A/A      A/T      T/T
   1   rs12134829 COUNTS        1        5       34
   1   rs12134829   FREQ    0.025    0.125     0.85
   1   rs12134829   MEAN  0.07779  0.08559  0.09314
   1   rs12134829     SD        0 0.009397  0.01193
   1   rs12041432   GENO      A/A      A/G      G/G
   1   rs12041432 COUNTS        0        6       34
   1   rs12041432   FREQ        0     0.15     0.85
   1   rs12041432   MEAN       NA  0.08429  0.09314
   1   rs12041432     SD       NA 0.008988  0.01193
   1    rs7555438   GENO      C/C      C/T      T/T
   1    rs7555438 COUNTS        1        5       34
   1    rs7555438   FREQ    0.025    0.125     0.85
   1    rs7555438   MEAN  0.07779  0.08559  0.09314
   1    rs7555438     SD        0 0.009397  0.01193
   1   rs12408345   GENO      A/A      A/G      G/G
   1   rs12408345 COUNTS        0        4       36
   1   rs12408345   FREQ        0      0.1      0.9
   1   rs12408345   MEAN       NA  0.08998  0.09202
   1   rs12408345     SD       NA 0.009751  0.01219
   1  rs113980058   GENO      G/G      G/A      A/A
   1  rs113980058 COUNTS        0       12       28
   1  rs113980058   FREQ        0      0.3      0.7
   1  rs113980058   MEAN       NA   0.0905  0.09238
   1  rs113980058     SD       NA  0.01332  0.01142
   1  rs115571201   GENO      A/A      A/G      G/G
   1  rs115571201 COUNTS        0        4       36
   1  rs115571201   FREQ        0      0.1      0.9
   1  rs115571201   MEAN       NA   0.1003  0.09087
   1  rs115571201     SD       NA    0.016  0.01123
   1   rs16856019   GENO      T/T      T/C      C/C
   1   rs16856019 COUNTS        1        5       34
   1   rs16856019   FREQ    0.025    0.125     0.85
   1   rs16856019   MEAN  0.07779  0.08559  0.09314
   1   rs16856019     SD        0 0.009397  0.01193
   1   rs78448144   GENO      A/A      A/T      T/T
   1   rs78448144 COUNTS        0        4       36
   1   rs78448144   FREQ        0      0.1      0.9
   1   rs78448144   MEAN       NA  0.09701  0.09124
   1   rs78448144     SD       NA  0.02158  0.01067
   1    rs4951014   GENO      G/G      G/A      A/A
   1    rs4951014 COUNTS        1        5       34
   1    rs4951014   FREQ    0.025    0.125     0.85
   1    rs4951014   MEAN  0.07779  0.08559  0.09314
   1    rs4951014     SD        0 0.009397  0.01193
   1  rs536710112   GENO GATAA/GATAA  GATAA/G      G/G
   1  rs536710112 COUNTS        0        5       35
   1  rs536710112   FREQ        0    0.125    0.875
   1  rs536710112   MEAN       NA  0.09226  0.09175
   1  rs536710112     SD       NA 0.007641  0.01245
   1    rs6669786   GENO      G/G      G/A      A/A
   1    rs6669786 COUNTS        1       10       29
   1    rs6669786   FREQ    0.025     0.25    0.725
   1    rs6669786   MEAN   0.1041  0.09229  0.09123
   1    rs6669786     SD        0  0.01486  0.01094
   1  rs372525521   GENO      A/A     A/AG    AG/AG
   1  rs372525521 COUNTS        0       11       29
   1  rs372525521   FREQ        0    0.275    0.725
   1  rs372525521   MEAN       NA   0.0926  0.09152
   1  rs372525521     SD       NA 0.008133  0.01314
   1  rs112878656   GENO  CAA/CAA    CAA/C      C/C
   1  rs112878656 COUNTS        4       18       18
   1  rs112878656   FREQ      0.1     0.45     0.45
   1  rs112878656   MEAN  0.09028  0.09315  0.09082
   1  rs112878656     SD  0.01121  0.01466 0.009122
   1  rs575256994   GENO      A/A    A/AAG  AAG/AAG
   1  rs575256994 COUNTS        0        7       33
   1  rs575256994   FREQ        0    0.175    0.825
   1  rs575256994   MEAN       NA  0.09777  0.09055
   1  rs575256994     SD       NA  0.01277  0.01149
   1  rs540226161   GENO      C/C C/CAAAAAAAA CAAAAAAAA/CAAAAAAAA
   1  rs540226161 COUNTS        8       19       13
   1  rs540226161   FREQ      0.2    0.475    0.325
   1  rs540226161   MEAN  0.09539  0.09068  0.09127
   1  rs540226161     SD  0.01562  0.01337 0.006107
   1   rs11240536   GENO      G/G      G/C      C/C
   1   rs11240536 COUNTS        1       10       29
   1   rs11240536   FREQ    0.025     0.25    0.725
   1   rs11240536   MEAN   0.1041  0.09229  0.09123
   1   rs11240536     SD        0  0.01486  0.01094
   1  rs114391072   GENO      T/T      T/C      C/C
   1  rs114391072 COUNTS        0        4       36
   1  rs114391072   FREQ        0      0.1      0.9
   1  rs114391072   MEAN       NA   0.1003  0.09087
   1  rs114391072     SD       NA    0.016  0.01123
   1  rs115394116   GENO      C/C      C/T      T/T
   1  rs115394116 COUNTS        0        8       32
   1  rs115394116   FREQ        0      0.2      0.8
   1  rs115394116   MEAN       NA  0.08617  0.09323
   1  rs115394116     SD       NA 0.009583   0.0121
   1   rs12048275   GENO      C/C      C/T      T/T
   1   rs12048275 COUNTS        3       15       22
   1   rs12048275   FREQ    0.075    0.375     0.55
   1   rs12048275   MEAN  0.09757  0.08885  0.09305
   1   rs12048275     SD 0.005809  0.01359  0.01109
   1  rs145535437   GENO      A/A      A/C      C/C
   1  rs145535437 COUNTS        0        4       36
   1  rs145535437   FREQ        0      0.1      0.9
   1  rs145535437   MEAN       NA   0.1003  0.09087
   1  rs145535437     SD       NA    0.016  0.01123
   1   rs12407348   GENO      G/G      G/T      T/T
   1   rs12407348 COUNTS        2        5       33
   1   rs12407348   FREQ     0.05    0.125    0.825
   1   rs12407348   MEAN  0.09433  0.08198  0.09315
   1   rs12407348     SD   0.0021 0.007819  0.01212
   1   rs12407361   GENO      A/A      A/T      T/T
   1   rs12407361 COUNTS        2        5       33
   1   rs12407361   FREQ     0.05    0.125    0.825
   1   rs12407361   MEAN  0.09433  0.08198  0.09315
   1   rs12407361     SD   0.0021 0.007819  0.01212
   1   rs66532941   GENO    CT/CT     CT/C      C/C
   1   rs66532941 COUNTS        4       24       12
   1   rs66532941   FREQ      0.1      0.6      0.3
   1   rs66532941   MEAN  0.08084  0.09234  0.09442
   1   rs66532941     SD 0.003679  0.00948  0.01603
   1   rs76900746   GENO      C/C      C/T      T/T
   1   rs76900746 COUNTS        0       10       30
   1   rs76900746   FREQ        0     0.25     0.75
   1   rs76900746   MEAN       NA  0.08941  0.09262
   1   rs76900746     SD       NA 0.008069  0.01292
   1    rs6656684   GENO      T/T      T/C      C/C
   1    rs6656684 COUNTS        6       23       11
   1    rs6656684   FREQ     0.15    0.575    0.275
   1    rs6656684   MEAN   0.0939  0.09305  0.08808
   1    rs6656684     SD  0.01323  0.01328 0.007286
   1   rs34008697   GENO      G/G      G/A      A/A
   1   rs34008697 COUNTS        0        7       33
   1   rs34008697   FREQ        0    0.175    0.825
   1   rs34008697   MEAN       NA  0.09215  0.09174
   1   rs34008697     SD       NA 0.008271  0.01261
   1  rs144955181   GENO      G/G      G/T      T/T
   1  rs144955181 COUNTS        0        4       36
   1  rs144955181   FREQ        0      0.1      0.9
   1  rs144955181   MEAN       NA   0.1003  0.09087
   1  rs144955181     SD       NA    0.016  0.01123
   1    rs6668187   GENO      A/A      A/G      G/G
   1    rs6668187 COUNTS        1       13       26
   1    rs6668187   FREQ    0.025    0.325     0.65
   1    rs6668187   MEAN  0.09358  0.08824  0.09353
   1    rs6668187     SD        0 0.008396  0.01328
   1   rs34103393   GENO      G/G      G/A      A/A
   1   rs34103393 COUNTS        0       12       28
   1   rs34103393   FREQ        0      0.3      0.7
   1   rs34103393   MEAN       NA  0.09068   0.0923
   1   rs34103393     SD       NA  0.01159  0.01218
   1    rs2867892   GENO      G/G      G/A      A/A
   1    rs2867892 COUNTS        0        7       33
   1    rs2867892   FREQ        0    0.175    0.825
   1    rs2867892   MEAN       NA  0.09215  0.09174
   1    rs2867892     SD       NA 0.008271  0.01261
   1  rs201245344   GENO      A/A    A/AAC  AAC/AAC
   1  rs201245344 COUNTS        0        6       34
   1  rs201245344   FREQ        0     0.15     0.85
   1  rs201245344   MEAN       NA  0.09977  0.09041
   1  rs201245344     SD       NA  0.01273  0.01134
   1  rs116045834   GENO      G/G      G/T      T/T
   1  rs116045834 COUNTS        0        5       35
   1  rs116045834   FREQ        0    0.125    0.875
   1  rs116045834   MEAN       NA   0.1007  0.09054
   1  rs116045834     SD       NA  0.01389  0.01122
   1    rs4573566   GENO      C/C      C/T      T/T
   1    rs4573566 COUNTS        4       25       11
   1    rs4573566   FREQ      0.1    0.625    0.275
   1    rs4573566   MEAN   0.0903  0.09135  0.09341
   1    rs4573566     SD 0.006812  0.01298  0.01129
   1   rs75371492   GENO      T/T      T/C      C/C
   1   rs75371492 COUNTS        0        4       36
   1   rs75371492   FREQ        0      0.1      0.9
   1   rs75371492   MEAN       NA  0.08998  0.09202
   1   rs75371492     SD       NA 0.009751  0.01219
   1    rs6677586   GENO      G/G      G/A      A/A
   1    rs6677586 COUNTS        1       17       22
   1    rs6677586   FREQ    0.025    0.425     0.55
   1    rs6677586   MEAN  0.09284  0.08979  0.09333
   1    rs6677586     SD        0   0.0124  0.01179
   1    rs6688760   GENO      A/A      A/G      G/G
   1    rs6688760 COUNTS        1       10       29
   1    rs6688760   FREQ    0.025     0.25    0.725
   1    rs6688760   MEAN  0.09284  0.09222  0.09164
   1    rs6688760     SD        0  0.01448  0.01136
   1   rs11240540   GENO      T/T      T/C      C/C
   1   rs11240540 COUNTS        0        6       34
   1   rs11240540   FREQ        0     0.15     0.85
   1   rs11240540   MEAN       NA  0.09977  0.09041
   1   rs11240540     SD       NA  0.01273  0.01134
   1  rs148637054   GENO  CAA/CAA    CAA/C      C/C
   1  rs148637054 COUNTS        0        5       35
   1  rs148637054   FREQ        0    0.125    0.875
   1  rs148637054   MEAN       NA   0.1007  0.09054
   1  rs148637054     SD       NA  0.01389  0.01122
   1   rs35809708   GENO      T/T     T/TA    TA/TA
   1   rs35809708 COUNTS        1       13       26
   1   rs35809708   FREQ    0.025    0.325     0.65
   1   rs35809708   MEAN  0.08786  0.09687  0.08944
   1   rs35809708     SD        0  0.01034   0.0122
   1   rs74231753   GENO      A/A      A/G      G/G
   1   rs74231753 COUNTS        1        5       34
   1   rs74231753   FREQ    0.025    0.125     0.85
   1   rs74231753   MEAN  0.09284  0.08374  0.09297
   1   rs74231753     SD        0 0.009935  0.01198
   1   rs10900516   GENO      T/T      T/G      G/G
   1   rs10900516 COUNTS        0       14       26
   1   rs10900516   FREQ        0     0.35     0.65
   1   rs10900516   MEAN       NA  0.09244  0.09148
   1   rs10900516     SD       NA  0.01179  0.01214
   1  rs115449961   GENO      A/A      A/C      C/C
   1  rs115449961 COUNTS        0        6       34
   1  rs115449961   FREQ        0     0.15     0.85
   1  rs115449961   MEAN       NA  0.08623   0.0928
   1  rs115449961     SD       NA 0.009096  0.01215
   1   rs34779537   GENO      G/G     G/GA    GA/GA
   1   rs34779537 COUNTS        0       14       26
   1   rs34779537   FREQ        0     0.35     0.65
   1   rs34779537   MEAN       NA  0.09244  0.09148
   1   rs34779537     SD       NA  0.01179  0.01214
   1  rs114565068   GENO      C/C      C/G      G/G
   1  rs114565068 COUNTS        0        6       34
   1  rs114565068   FREQ        0     0.15     0.85
   1  rs114565068   MEAN       NA  0.09977  0.09041
   1  rs114565068     SD       NA  0.01273  0.01134
   1  rs532392936   GENO    TA/TA     TA/T      T/T
   1  rs532392936 COUNTS        0       14       26
   1  rs532392936   FREQ        0     0.35     0.65
   1  rs532392936   MEAN       NA  0.09244  0.09148
   1  rs532392936     SD       NA  0.01179  0.01214
   1  rs116633300   GENO      T/T      T/C      C/C
   1  rs116633300 COUNTS        0        4       36
   1  rs116633300   FREQ        0      0.1      0.9
   1  rs116633300   MEAN       NA  0.08072  0.09305
   1  rs116633300     SD       NA 0.008417  0.01164
   1   rs10900517   GENO      A/A      A/T      T/T
   1   rs10900517 COUNTS        1       10       29
   1   rs10900517   FREQ    0.025     0.25    0.725
   1   rs10900517   MEAN   0.1041  0.09229  0.09123
   1   rs10900517     SD        0  0.01486  0.01094
   1   rs59862342   GENO      T/T      T/A      A/A
   1   rs59862342 COUNTS        0        8       32
   1   rs59862342   FREQ        0      0.2      0.8
   1   rs59862342   MEAN       NA  0.08694  0.09303
   1   rs59862342     SD       NA 0.007879  0.01248
   1  rs145964752   GENO      A/A      A/T      T/T
   1  rs145964752 COUNTS        0        6       34
   1  rs145964752   FREQ        0     0.15     0.85
   1  rs145964752   MEAN       NA  0.09977  0.09041
   1  rs145964752     SD       NA  0.01273  0.01134
   1   rs72749001   GENO      A/A      A/G      G/G
   1   rs72749001 COUNTS        0        8       32
   1   rs72749001   FREQ        0      0.2      0.8
   1   rs72749001   MEAN       NA  0.08694  0.09303
   1   rs72749001     SD       NA 0.007879  0.01248
   1  rs115437121   GENO      A/A      A/T      T/T
   1  rs115437121 COUNTS        0        6       34
   1  rs115437121   FREQ        0     0.15     0.85
   1  rs115437121   MEAN       NA  0.09977  0.09041
   1  rs115437121     SD       NA  0.01273  0.01134
   1   rs28495285   GENO      T/T      T/A      A/A
   1   rs28495285 COUNTS        0        6       34
   1   rs28495285   FREQ        0     0.15     0.85
   1   rs28495285   MEAN       NA  0.09977  0.09041
   1   rs28495285     SD       NA  0.01273  0.01134
   1  rs147362219   GENO    GA/GA     GA/G      G/G
   1  rs147362219 COUNTS        0        6       34
   1  rs147362219   FREQ        0     0.15     0.85
   1  rs147362219   MEAN       NA  0.09977  0.09041
   1  rs147362219     SD       NA  0.01273  0.01134
   1  rs116507431   GENO      A/A      A/G      G/G
   1  rs116507431 COUNTS        0        4       36
   1  rs116507431   FREQ        0      0.1      0.9
   1  rs116507431   MEAN       NA  0.09815  0.09111
   1  rs116507431     SD       NA  0.01536  0.01148
   1  rs113551063   GENO      A/A      A/G      G/G
   1  rs113551063 COUNTS        1       17       22
   1  rs113551063   FREQ    0.025    0.425     0.55
   1  rs113551063   MEAN  0.09284  0.08979  0.09333
   1  rs113551063     SD        0   0.0124  0.01179
   1    rs3789461   GENO      T/T      T/C      C/C
   1    rs3789461 COUNTS        0       14       26
   1    rs3789461   FREQ        0     0.35     0.65
   1    rs3789461   MEAN       NA  0.09244  0.09148
   1    rs3789461     SD       NA  0.01179  0.01214
   1   rs77137072   GENO      A/A      A/G      G/G
   1   rs77137072 COUNTS        0        7       33
   1   rs77137072   FREQ        0    0.175    0.825
   1   rs77137072   MEAN       NA  0.08631  0.09298
   1   rs77137072     SD       NA 0.008483  0.01226
   1    rs1064406   GENO      T/T      T/C      C/C
   1    rs1064406 COUNTS        0        8       32
   1    rs1064406   FREQ        0      0.2      0.8
   1    rs1064406   MEAN       NA  0.08694  0.09303
   1    rs1064406     SD       NA 0.007879  0.01248
   1   rs11577251   GENO      A/A      A/G      G/G
   1   rs11577251 COUNTS        1       11       28
   1   rs11577251   FREQ    0.025    0.275      0.7
   1   rs11577251   MEAN  0.09358  0.08808  0.09322
   1   rs11577251     SD        0 0.009142  0.01285
   1   rs35245252   GENO      T/T     T/TG    TG/TG
   1   rs35245252 COUNTS        0        8       32
   1   rs35245252   FREQ        0      0.2      0.8
   1   rs35245252   MEAN       NA  0.08694  0.09303
   1   rs35245252     SD       NA 0.007879  0.01248
   1   rs61822903   GENO      C/C      C/T      T/T
   1   rs61822903 COUNTS        0       14       26
   1   rs61822903   FREQ        0     0.35     0.65
   1   rs61822903   MEAN       NA  0.09244  0.09148
   1   rs61822903     SD       NA  0.01179  0.01214
   1  rs115702342   GENO      A/A      A/T      T/T
   1  rs115702342 COUNTS        0        6       34
   1  rs115702342   FREQ        0     0.15     0.85
   1  rs115702342   MEAN       NA  0.09977  0.09041
   1  rs115702342     SD       NA  0.01273  0.01134
   1   rs75822494   GENO      C/C      C/G      G/G
   1   rs75822494 COUNTS        0        8       32
   1   rs75822494   FREQ        0      0.2      0.8
   1   rs75822494   MEAN       NA  0.08694  0.09303
   1   rs75822494     SD       NA 0.007879  0.01248
   1   rs34087906   GENO      A/A      A/G      G/G
   1   rs34087906 COUNTS        0       14       26
   1   rs34087906   FREQ        0     0.35     0.65
   1   rs34087906   MEAN       NA  0.09244  0.09148
   1   rs34087906     SD       NA  0.01179  0.01214
   1  rs547986684   GENO      C/C     C/CA    CA/CA
   1  rs547986684 COUNTS        5       19       16
   1  rs547986684   FREQ    0.125    0.475      0.4
   1  rs547986684   MEAN  0.09846  0.09489  0.08608
   1  rs547986684     SD  0.01283  0.01032  0.01155
   1   rs34310773   GENO      T/T      T/C      C/C
   1   rs34310773 COUNTS        0        8       32
   1   rs34310773   FREQ        0      0.2      0.8
   1   rs34310773   MEAN       NA  0.08694  0.09303
   1   rs34310773     SD       NA 0.007879  0.01248
   1   rs12048882   GENO      C/C      C/T      T/T
   1   rs12048882 COUNTS        0        8       32
   1   rs12048882   FREQ        0      0.2      0.8
   1   rs12048882   MEAN       NA  0.08694  0.09303
   1   rs12048882     SD       NA 0.007879  0.01248
   1   rs11240541   GENO      C/C      C/G      G/G
   1   rs11240541 COUNTS        0       14       26
   1   rs11240541   FREQ        0     0.35     0.65
   1   rs11240541   MEAN       NA  0.09244  0.09148
   1   rs11240541     SD       NA  0.01179  0.01214
   1   rs12048218   GENO      T/T      T/A      A/A
   1   rs12048218 COUNTS        0        8       32
   1   rs12048218   FREQ        0      0.2      0.8
   1   rs12048218   MEAN       NA  0.08694  0.09303
   1   rs12048218     SD       NA 0.007879  0.01248
   1   rs12048270   GENO      G/G      G/A      A/A
   1   rs12048270 COUNTS        0       14       26
   1   rs12048270   FREQ        0     0.35     0.65
   1   rs12048270   MEAN       NA  0.09244  0.09148
   1   rs12048270     SD       NA  0.01179  0.01214
   1  rs140566664   GENO      A/A      A/G      G/G
   1  rs140566664 COUNTS        0        6       34
   1  rs140566664   FREQ        0     0.15     0.85
   1  rs140566664   MEAN       NA  0.09977  0.09041
   1  rs140566664     SD       NA  0.01273  0.01134
   1  rs115340720   GENO      A/A      A/G      G/G
   1  rs115340720 COUNTS        0        6       34
   1  rs115340720   FREQ        0     0.15     0.85
   1  rs115340720   MEAN       NA  0.09977  0.09041
   1  rs115340720     SD       NA  0.01273  0.01134
   1    rs4245717   GENO      T/T      T/C      C/C
   1    rs4245717 COUNTS        0        8       32
   1    rs4245717   FREQ        0      0.2      0.8
   1    rs4245717   MEAN       NA  0.09287  0.09155
   1    rs4245717     SD       NA  0.01052  0.01233
   1   rs78275044   GENO      C/C      C/T      T/T
   1   rs78275044 COUNTS        0        6       34
   1   rs78275044   FREQ        0     0.15     0.85
   1   rs78275044   MEAN       NA  0.09977  0.09041
   1   rs78275044     SD       NA  0.01273  0.01134
   1  rs114099162   GENO      G/G      G/T      T/T
   1  rs114099162 COUNTS        1        2       37
   1  rs114099162   FREQ    0.025     0.05    0.925
   1  rs114099162   MEAN  0.07343   0.1046  0.09162
   1  rs114099162     SD        0  0.00326  0.01158
   1   rs34193126   GENO      C/C      C/T      T/T
   1   rs34193126 COUNTS        0        8       32
   1   rs34193126   FREQ        0      0.2      0.8
   1   rs34193126   MEAN       NA  0.08694  0.09303
   1   rs34193126     SD       NA 0.007879  0.01248
   1   rs12059129   GENO      C/C      C/T      T/T
   1   rs12059129 COUNTS        0        6       34
   1   rs12059129   FREQ        0     0.15     0.85
   1   rs12059129   MEAN       NA  0.09977  0.09041
   1   rs12059129     SD       NA  0.01273  0.01134
   1    rs2185811   GENO      C/C      C/T      T/T
   1    rs2185811 COUNTS        0        8       32
   1    rs2185811   FREQ        0      0.2      0.8
   1    rs2185811   MEAN       NA  0.08694  0.09303
   1    rs2185811     SD       NA 0.007879  0.01248
   1  rs116597867   GENO      C/C      C/T      T/T
   1  rs116597867 COUNTS        0        5       35
   1  rs116597867   FREQ        0    0.125    0.875
   1  rs116597867   MEAN       NA   0.1007  0.09054
   1  rs116597867     SD       NA  0.01389  0.01122
   1    rs4951247   GENO      A/A      A/G      G/G
   1    rs4951247 COUNTS        4       25       11
   1    rs4951247   FREQ      0.1    0.625    0.275
   1    rs4951247   MEAN   0.0903  0.09135  0.09341
   1    rs4951247     SD 0.006812  0.01298  0.01129
   1   rs12023128   GENO      G/G      G/A      A/A
   1   rs12023128 COUNTS        0       14       26
   1   rs12023128   FREQ        0     0.35     0.65
   1   rs12023128   MEAN       NA  0.09244  0.09148
   1   rs12023128     SD       NA  0.01179  0.01214
   1   rs12024592   GENO      C/C      C/T      T/T
   1   rs12024592 COUNTS        0        8       32
   1   rs12024592   FREQ        0      0.2      0.8
   1   rs12024592   MEAN       NA  0.08694  0.09303
   1   rs12024592     SD       NA 0.007879  0.01248
   1  rs147131526   GENO      A/A      A/G      G/G
   1  rs147131526 COUNTS        0        6       34
   1  rs147131526   FREQ        0     0.15     0.85
   1  rs147131526   MEAN       NA  0.09977  0.09041
   1  rs147131526     SD       NA  0.01273  0.01134
   1    rs2867891   GENO      A/A      A/G      G/G
   1    rs2867891 COUNTS        4       19       17
   1    rs2867891   FREQ      0.1    0.475    0.425
   1    rs2867891   MEAN  0.08977  0.09577  0.08787
   1    rs2867891     SD  0.01484  0.01414 0.006448
   1   rs12025838   GENO      G/G      G/T      T/T
   1   rs12025838 COUNTS        0        8       32
   1   rs12025838   FREQ        0      0.2      0.8
   1   rs12025838   MEAN       NA  0.08694  0.09303
   1   rs12025838     SD       NA 0.007879  0.01248
   1  rs569272998   GENO      A/A      A/T      T/T
   1  rs569272998 COUNTS        0        8       32
   1  rs569272998   FREQ        0      0.2      0.8
   1  rs569272998   MEAN       NA  0.08694  0.09303
   1  rs569272998     SD       NA 0.007879  0.01248
   1    rs7523896   GENO      A/A      A/G      G/G
   1    rs7523896 COUNTS        1        5       34
   1    rs7523896   FREQ    0.025    0.125     0.85
   1    rs7523896   MEAN  0.09284  0.08374  0.09297
   1    rs7523896     SD        0 0.009935  0.01198
   1    rs6593957   GENO      T/T      T/C      C/C
   1    rs6593957 COUNTS        2       16       22
   1    rs6593957   FREQ     0.05      0.4     0.55
   1    rs6593957   MEAN  0.08876  0.09038  0.09313
   1    rs6593957     SD 0.006815 0.009103  0.01401
   1      rs13757   GENO      A/A      A/G      G/G
   1      rs13757 COUNTS        1       11       28
   1      rs13757   FREQ    0.025    0.275      0.7
   1      rs13757   MEAN  0.09358  0.08808  0.09322
   1      rs13757     SD        0 0.009142  0.01285
   1    rs3088136   GENO      C/C      C/G      G/G
   1    rs3088136 COUNTS       11       17       12
   1    rs3088136   FREQ    0.275    0.425      0.3
   1    rs3088136   MEAN  0.08774  0.09311  0.09371
   1    rs3088136     SD 0.007168  0.01255  0.01419
   1  rs116624231   GENO      A/A      A/C      C/C
   1  rs116624231 COUNTS        0        6       34
   1  rs116624231   FREQ        0     0.15     0.85
   1  rs116624231   MEAN       NA  0.09977  0.09041
   1  rs116624231     SD       NA  0.01273  0.01134
   1    rs6593958   GENO      G/G      G/A      A/A
   1    rs6593958 COUNTS        0        7       33
   1    rs6593958   FREQ        0    0.175    0.825
   1    rs6593958   MEAN       NA  0.09215  0.09174
   1    rs6593958     SD       NA 0.008271  0.01261
   1  rs112358150   GENO      G/G      G/C      C/C
   1  rs112358150 COUNTS        1        5       34
   1  rs112358150   FREQ    0.025    0.125     0.85
   1  rs112358150   MEAN  0.09284  0.08374  0.09297
   1  rs112358150     SD        0 0.009935  0.01198
   1  rs149513069   GENO      T/T      T/C      C/C
   1  rs149513069 COUNTS        1        5       34
   1  rs149513069   FREQ    0.025    0.125     0.85
   1  rs149513069   MEAN  0.09284  0.08374  0.09297
   1  rs149513069     SD        0 0.009935  0.01198
   1  rs146088191   GENO      T/T      T/C      C/C
   1  rs146088191 COUNTS        1        2       37
   1  rs146088191   FREQ    0.025     0.05    0.925
   1  rs146088191   MEAN  0.07343   0.1046  0.09162
   1  rs146088191     SD        0  0.00326  0.01158
   1   rs78188170   GENO      C/C      C/G      G/G
   1   rs78188170 COUNTS        0        7       33
   1   rs78188170   FREQ        0    0.175    0.825
   1   rs78188170   MEAN       NA  0.08631  0.09298
   1   rs78188170     SD       NA 0.008483  0.01226
   1    rs4369284   GENO      A/A      A/G      G/G
   1    rs4369284 COUNTS        1       10       29
   1    rs4369284   FREQ    0.025     0.25    0.725
   1    rs4369284   MEAN  0.09284  0.09222  0.09164
   1    rs4369284     SD        0  0.01448  0.01136
   1   rs74144434   GENO      G/G      G/A      A/A
   1   rs74144434 COUNTS        2        9       29
   1   rs74144434   FREQ     0.05    0.225    0.725
   1   rs74144434   MEAN  0.09768  0.08636   0.0931
   1   rs74144434     SD 0.006834 0.005808  0.01309
   1    rs1114126   GENO      A/A      A/G      G/G
   1    rs1114126 COUNTS       12       16       12
   1    rs1114126   FREQ      0.3      0.4      0.3
   1    rs1114126   MEAN  0.08871  0.09619  0.08908
   1    rs1114126     SD    0.011  0.01283  0.01041
   1    rs7518313   GENO      C/C      C/T      T/T
   1    rs7518313 COUNTS        6       25        9
   1    rs7518313   FREQ     0.15    0.625    0.225
   1    rs7518313   MEAN  0.09175  0.09358  0.08696
   1    rs7518313     SD  0.01003  0.01194   0.0127
   1   rs12080192   GENO      A/A      A/C      C/C
   1   rs12080192 COUNTS        0        8       32
   1   rs12080192   FREQ        0      0.2      0.8
   1   rs12080192   MEAN       NA  0.08601  0.09326
   1   rs12080192     SD       NA 0.008107  0.01232
   1   rs11580704   GENO      T/T      T/G      G/G
   1   rs11580704 COUNTS        0       15       25
   1   rs11580704   FREQ        0    0.375    0.625
   1   rs11580704   MEAN       NA  0.09263  0.09132
   1   rs11580704     SD       NA  0.01239  0.01179
   1   rs11579421   GENO      C/C      C/T      T/T
   1   rs11579421 COUNTS        2       14       24
   1   rs11579421   FREQ     0.05     0.35      0.6
   1   rs11579421   MEAN  0.09433   0.0924  0.09126
   1   rs11579421     SD   0.0021  0.01283  0.01204
   1   rs79392121   GENO      T/T      T/C      C/C
   1   rs79392121 COUNTS        0        7       33
   1   rs79392121   FREQ        0    0.175    0.825
   1   rs79392121   MEAN       NA  0.08493  0.09327
   1   rs79392121     SD       NA  0.00811  0.01213
   1   rs10900518   GENO      C/C      C/T      T/T
   1   rs10900518 COUNTS        1       22       17
   1   rs10900518   FREQ    0.025     0.55    0.425
   1   rs10900518   MEAN  0.07343  0.09498   0.0888
   1   rs10900518     SD        0  0.01278 0.009226
   1  rs115158174   GENO      G/G      G/T      T/T
   1  rs115158174 COUNTS        0        8       32
   1  rs115158174   FREQ        0      0.2      0.8
   1  rs115158174   MEAN       NA  0.08317  0.09397
   1  rs115158174     SD       NA 0.009018  0.01162
   1   rs12760905   GENO      T/T      T/C      C/C
   1   rs12760905 COUNTS        1       22       17
   1   rs12760905   FREQ    0.025     0.55    0.425
   1   rs12760905   MEAN  0.07343  0.09498   0.0888
   1   rs12760905     SD        0  0.01278 0.009226
   1   rs11579937   GENO      T/T      T/A      A/A
   1   rs11579937 COUNTS        1       22       17
   1   rs11579937   FREQ    0.025     0.55    0.425
   1   rs11579937   MEAN  0.07343  0.09498   0.0888
   1   rs11579937     SD        0  0.01278 0.009226
   1   rs11581303   GENO      A/A      A/G      G/G
   1   rs11581303 COUNTS        5       23       12
   1   rs11581303   FREQ    0.125    0.575      0.3
   1   rs11581303   MEAN  0.09253  0.09223  0.09071
   1   rs11581303     SD  0.01101  0.01085  0.01479
   1   rs10793741   GENO      G/G      G/A      A/A
   1   rs10793741 COUNTS        1       13       26
   1   rs10793741   FREQ    0.025    0.325     0.65
   1   rs10793741   MEAN   0.0811  0.09335  0.09146
   1   rs10793741     SD        0 0.009707    0.013
   1   rs12039255   GENO      T/T      T/C      C/C
   1   rs12039255 COUNTS        0       19       21
   1   rs12039255   FREQ        0    0.475    0.525
   1   rs12039255   MEAN       NA  0.08741   0.0958
   1   rs12039255     SD       NA  0.00968  0.01248
   1   rs17347710   GENO      G/G      G/A      A/A
   1   rs17347710 COUNTS        1       10       29
   1   rs17347710   FREQ    0.025     0.25    0.725
   1   rs17347710   MEAN  0.09854  0.09068  0.09197
   1   rs17347710     SD        0  0.01351  0.01165
   1   rs12746159   GENO      C/C      C/G      G/G
   1   rs12746159 COUNTS        7       23       10
   1   rs12746159   FREQ    0.175    0.575     0.25
   1   rs12746159   MEAN  0.09317  0.09241   0.0895
   1   rs12746159     SD   0.0101  0.01079  0.01583
   1  rs113608019   GENO      T/T      T/C      C/C
   1  rs113608019 COUNTS        0        8       32
   1  rs113608019   FREQ        0      0.2      0.8
   1  rs113608019   MEAN       NA  0.08783  0.09281
   1  rs113608019     SD       NA 0.008965  0.01242
   1    rs3949286   GENO      A/A      A/G      G/G
   1    rs3949286 COUNTS        1       14       25
   1    rs3949286   FREQ    0.025     0.35    0.625
   1    rs3949286   MEAN  0.07343  0.09906  0.08849
   1    rs3949286     SD        0  0.01308 0.008966
   1  rs145413616   GENO      G/G      G/A      A/A
   1  rs145413616 COUNTS        0        8       32
   1  rs145413616   FREQ        0      0.2      0.8
   1  rs145413616   MEAN       NA  0.08317  0.09397
   1  rs145413616     SD       NA 0.009018  0.01162
   1    rs6661827   GENO      T/T      T/C      C/C
   1    rs6661827 COUNTS        5       22       13
   1    rs6661827   FREQ    0.125     0.55    0.325
   1    rs6661827   MEAN  0.08525  0.09103  0.09566
   1    rs6661827     SD 0.008942  0.01175  0.01246
   1   rs12087328   GENO      T/T      T/C      C/C
   1   rs12087328 COUNTS       12       15       13
   1   rs12087328   FREQ      0.3    0.375    0.325
   1   rs12087328   MEAN  0.08587  0.09287  0.09609
   1   rs12087328     SD 0.008284  0.01238  0.01266
   1   rs11545017   GENO      A/A      A/G      G/G
   1   rs11545017 COUNTS       13       14       13
   1   rs11545017   FREQ    0.325     0.35    0.325
   1   rs11545017   MEAN  0.09609  0.09282  0.08646
   1   rs11545017     SD  0.01266  0.01285 0.008214
   1   rs16856082   GENO      C/C      C/G      G/G
   1   rs16856082 COUNTS       12       15       13
   1   rs16856082   FREQ      0.3    0.375    0.325
   1   rs16856082   MEAN  0.08587  0.09287  0.09609
   1   rs16856082     SD 0.008284  0.01238  0.01266
   1    rs6680742   GENO      G/G      G/A      A/A
   1    rs6680742 COUNTS       12       15       13
   1    rs6680742   FREQ      0.3    0.375    0.325
   1    rs6680742   MEAN  0.08587  0.09287  0.09609
   1    rs6680742     SD 0.008284  0.01238  0.01266
   1    rs6680848   GENO      T/T      T/A      A/A
   1    rs6680848 COUNTS        2       14       24
   1    rs6680848   FREQ     0.05     0.35      0.6
   1    rs6680848   MEAN  0.09433   0.0924  0.09126
   1    rs6680848     SD   0.0021  0.01283  0.01204
   1   rs12128988   GENO      G/G      G/T      T/T
   1   rs12128988 COUNTS        0        4       36
   1   rs12128988   FREQ        0      0.1      0.9
   1   rs12128988   MEAN       NA   0.1003  0.09087
   1   rs12128988     SD       NA    0.016  0.01123
   1  rs113716138   GENO      T/T      T/C      C/C
   1  rs113716138 COUNTS       12       15       13
   1  rs113716138   FREQ      0.3    0.375    0.325
   1  rs113716138   MEAN  0.08587  0.09287  0.09609
   1  rs113716138     SD 0.008284  0.01238  0.01266
   1   rs12406407   GENO      C/C      C/G      G/G
   1   rs12406407 COUNTS        3       13       24
   1   rs12406407   FREQ    0.075    0.325      0.6
   1   rs12406407   MEAN  0.09022  0.09365  0.09102
   1   rs12406407     SD  0.01105 0.009535  0.01335
   1   rs11240543   GENO      C/C      C/T      T/T
   1   rs11240543 COUNTS       12       15       13
   1   rs11240543   FREQ      0.3    0.375    0.325
   1   rs11240543   MEAN  0.08587  0.09287  0.09609
   1   rs11240543     SD 0.008284  0.01238  0.01266
   1   rs16856083   GENO      A/A      A/G      G/G
   1   rs16856083 COUNTS        0        8       32
   1   rs16856083   FREQ        0      0.2      0.8
   1   rs16856083   MEAN       NA  0.08783  0.09281
   1   rs16856083     SD       NA 0.008965  0.01242
   1   rs12072212   GENO      A/A      A/G      G/G
   1   rs12072212 COUNTS       12       15       13
   1   rs12072212   FREQ      0.3    0.375    0.325
   1   rs12072212   MEAN  0.08587  0.09287  0.09609
   1   rs12072212     SD 0.008284  0.01238  0.01266
   1  rs143846526   GENO      T/T      T/C      C/C
   1  rs143846526 COUNTS        0        5       35
   1  rs143846526   FREQ        0    0.125    0.875
   1  rs143846526   MEAN       NA  0.08297  0.09308
   1  rs143846526     SD       NA 0.004887  0.01208
   1   rs12082741   GENO      T/T      T/C      C/C
   1   rs12082741 COUNTS       12       15       13
   1   rs12082741   FREQ      0.3    0.375    0.325
   1   rs12082741   MEAN  0.08587  0.09287  0.09609
   1   rs12082741     SD 0.008284  0.01238  0.01266
   1   rs28541323   GENO      A/A      A/G      G/G
   1   rs28541323 COUNTS       13       14       13
   1   rs28541323   FREQ    0.325     0.35    0.325
   1   rs28541323   MEAN  0.09609  0.09282  0.08646
   1   rs28541323     SD  0.01266  0.01285 0.008214
   1   rs35560342   GENO      C/C      C/A      A/A
   1   rs35560342 COUNTS        2       16       22
   1   rs35560342   FREQ     0.05      0.4     0.55
   1   rs35560342   MEAN  0.09774   0.0965  0.08787
   1   rs35560342     SD  0.03437  0.01107 0.009051
   1    rs6672675   GENO      C/C      C/A      A/A
   1    rs6672675 COUNTS       12       15       13
   1    rs6672675   FREQ      0.3    0.375    0.325
   1    rs6672675   MEAN  0.08587  0.09287  0.09609
   1    rs6672675     SD 0.008284  0.01238  0.01266
   1    rs9726591   GENO      C/C      C/T      T/T
   1    rs9726591 COUNTS        1       14       25
   1    rs9726591   FREQ    0.025     0.35    0.625
   1    rs9726591   MEAN  0.07343  0.09906  0.08849
   1    rs9726591     SD        0  0.01308 0.008966
   1   rs11240544   GENO      C/C      C/T      T/T
   1   rs11240544 COUNTS       12       15       13
   1   rs11240544   FREQ      0.3    0.375    0.325
   1   rs11240544   MEAN  0.08587  0.09287  0.09609
   1   rs11240544     SD 0.008284  0.01238  0.01266
   1    rs6684271   GENO      A/A      A/G      G/G
   1    rs6684271 COUNTS       12       15       13
   1    rs6684271   FREQ      0.3    0.375    0.325
   1    rs6684271   MEAN  0.08587  0.09287  0.09609
   1    rs6684271     SD 0.008284  0.01238  0.01266
   1    rs4951249   GENO      T/T      T/C      C/C
   1    rs4951249 COUNTS       12       15       13
   1    rs4951249   FREQ      0.3    0.375    0.325
   1    rs4951249   MEAN  0.09542  0.09357  0.08646
   1    rs4951249     SD  0.01298  0.01272 0.008214
   1    rs6673283   GENO      G/G      G/A      A/A
   1    rs6673283 COUNTS       12       15       13
   1    rs6673283   FREQ      0.3    0.375    0.325
   1    rs6673283   MEAN  0.08587  0.09287  0.09609
   1    rs6673283     SD 0.008284  0.01238  0.01266
   1    rs4951250   GENO      C/C      C/A      A/A
   1    rs4951250 COUNTS        1       14       25
   1    rs4951250   FREQ    0.025     0.35    0.625
   1    rs4951250   MEAN  0.07343  0.09906  0.08849
   1    rs4951250     SD        0  0.01308 0.008966
   1   rs12126801   GENO      C/C      C/T      T/T
   1   rs12126801 COUNTS        0        4       36
   1   rs12126801   FREQ        0      0.1      0.9
   1   rs12126801   MEAN       NA   0.1003  0.09087
   1   rs12126801     SD       NA    0.016  0.01123
   1   esv3588641   GENO <CN0>/<CN0>  <CN0>/G      G/G
   1   esv3588641 COUNTS        2       12       26
   1   esv3588641   FREQ     0.05      0.3     0.65
   1   esv3588641   MEAN  0.08054  0.08715  0.09483
   1   esv3588641     SD  0.01377 0.008027  0.01241
   1  rs112984086   GENO      T/T      T/C      C/C
   1  rs112984086 COUNTS        0        4       36
   1  rs112984086   FREQ        0      0.1      0.9
   1  rs112984086   MEAN       NA  0.09575  0.09138
   1  rs112984086     SD       NA 0.007866  0.01224
   1    rs1109893   GENO      C/C      C/T      T/T
   1    rs1109893 COUNTS        9       11       20
   1    rs1109893   FREQ    0.225    0.275      0.5
   1    rs1109893   MEAN  0.08712  0.09353  0.09298
   1    rs1109893     SD 0.007858  0.01366  0.01232
   1    rs2153902   GENO      T/T      T/G      G/G
   1    rs2153902 COUNTS        2       13       25
   1    rs2153902   FREQ     0.05    0.325    0.625
   1    rs2153902   MEAN  0.08448  0.09354   0.0915
   1    rs2153902     SD 0.004773 0.009615  0.01326
   1    rs6687995   GENO      A/A      A/G      G/G
   1    rs6687995 COUNTS        9       11       20
   1    rs6687995   FREQ    0.225    0.275      0.5
   1    rs6687995   MEAN  0.08712  0.09353  0.09298
   1    rs6687995     SD 0.007858  0.01366  0.01232
   1    rs2153903   GENO      A/A      A/G      G/G
   1    rs2153903 COUNTS        2       13       25
   1    rs2153903   FREQ     0.05    0.325    0.625
   1    rs2153903   MEAN  0.08448  0.09354   0.0915
   1    rs2153903     SD 0.004773 0.009615  0.01326
   1    rs6677015   GENO      G/G      G/A      A/A
   1    rs6677015 COUNTS        9       11       20
   1    rs6677015   FREQ    0.225    0.275      0.5
   1    rs6677015   MEAN  0.08712  0.09353  0.09298
   1    rs6677015     SD 0.007858  0.01366  0.01232
   1   rs12406231   GENO      A/A      A/G      G/G
   1   rs12406231 COUNTS        0        8       32
   1   rs12406231   FREQ        0      0.2      0.8
   1   rs12406231   MEAN       NA  0.08783  0.09281
   1   rs12406231     SD       NA 0.008965  0.01242
   1  rs182548625   GENO      G/G      G/A      A/A
   1  rs182548625 COUNTS        0        4       36
   1  rs182548625   FREQ        0      0.1      0.9
   1  rs182548625   MEAN       NA  0.08998  0.09202
   1  rs182548625     SD       NA 0.009751  0.01219
   1   rs35250853   GENO      T/T      T/C      C/C
   1   rs35250853 COUNTS        0        6       34
   1   rs35250853   FREQ        0     0.15     0.85
   1   rs35250853   MEAN       NA  0.09677  0.09094
   1   rs35250853     SD       NA 0.007114   0.0124
   1  rs112315852   GENO      G/G      G/A      A/A
   1  rs112315852 COUNTS        0        7       33
   1  rs112315852   FREQ        0    0.175    0.825
   1  rs112315852   MEAN       NA  0.09243  0.09168
   1  rs112315852     SD       NA  0.01592  0.01115
   1   rs58030617   GENO      C/C      C/T      T/T
   1   rs58030617 COUNTS        0        4       36
   1   rs58030617   FREQ        0      0.1      0.9
   1   rs58030617   MEAN       NA  0.09575  0.09138
   1   rs58030617     SD       NA 0.007866  0.01224
   1   rs12043685   GENO      G/G      G/C      C/C
   1   rs12043685 COUNTS        0        6       34
   1   rs12043685   FREQ        0     0.15     0.85
   1   rs12043685   MEAN       NA  0.09677  0.09094
   1   rs12043685     SD       NA 0.007114   0.0124
   1   rs12036666   GENO      A/A      A/G      G/G
   1   rs12036666 COUNTS        0        5       35
   1   rs12036666   FREQ        0    0.125    0.875
   1   rs12036666   MEAN       NA  0.09741  0.09101
   1   rs12036666     SD       NA 0.007758  0.01223
   1   rs12043720   GENO      T/T      T/C      C/C
   1   rs12043720 COUNTS        0        6       34
   1   rs12043720   FREQ        0     0.15     0.85
   1   rs12043720   MEAN       NA  0.09677  0.09094
   1   rs12043720     SD       NA 0.007114   0.0124
   1    rs4951017   GENO      C/C      C/T      T/T
   1    rs4951017 COUNTS        0        6       34
   1    rs4951017   FREQ        0     0.15     0.85
   1    rs4951017   MEAN       NA  0.09677  0.09094
   1    rs4951017     SD       NA 0.007114   0.0124
   1   rs11805457   GENO      C/C      C/T      T/T
   1   rs11805457 COUNTS        1       13       26
   1   rs11805457   FREQ    0.025    0.325     0.65
   1   rs11805457   MEAN   0.0811  0.09335  0.09146
   1   rs11805457     SD        0 0.009707    0.013
   1   rs76763526   GENO      A/A      A/C      C/C
   1   rs76763526 COUNTS        0        4       36
   1   rs76763526   FREQ        0      0.1      0.9
   1   rs76763526   MEAN       NA  0.09575  0.09138
   1   rs76763526     SD       NA 0.007866  0.01224
   1   rs74771148   GENO      G/G      G/A      A/A
   1   rs74771148 COUNTS        0        4       36
   1   rs74771148   FREQ        0      0.1      0.9
   1   rs74771148   MEAN       NA  0.09575  0.09138
   1   rs74771148     SD       NA 0.007866  0.01224
   1   rs35332689   GENO      A/A      A/T      T/T
   1   rs35332689 COUNTS        0        6       34
   1   rs35332689   FREQ        0     0.15     0.85
   1   rs35332689   MEAN       NA  0.09677  0.09094
   1   rs35332689     SD       NA 0.007114   0.0124
   1  rs189177518   GENO      A/A      A/G      G/G
   1  rs189177518 COUNTS        0        5       35
   1  rs189177518   FREQ        0    0.125    0.875
   1  rs189177518   MEAN       NA  0.08297  0.09308
   1  rs189177518     SD       NA 0.004887  0.01208
   1   rs34847373   GENO      T/T      T/C      C/C
   1   rs34847373 COUNTS        0        6       34
   1   rs34847373   FREQ        0     0.15     0.85
   1   rs34847373   MEAN       NA  0.09677  0.09094
   1   rs34847373     SD       NA 0.007114   0.0124
   1  rs146210919   GENO      T/T      T/C      C/C
   1  rs146210919 COUNTS        0        4       36
   1  rs146210919   FREQ        0      0.1      0.9
   1  rs146210919   MEAN       NA  0.09575  0.09138
   1  rs146210919     SD       NA 0.007866  0.01224
   1  rs181565450   GENO      T/T      T/C      C/C
   1  rs181565450 COUNTS        0        8       32
   1  rs181565450   FREQ        0      0.2      0.8
   1  rs181565450   MEAN       NA  0.08317  0.09397
   1  rs181565450     SD       NA 0.009018  0.01162
   1   rs75638049   GENO      T/T      T/C      C/C
   1   rs75638049 COUNTS        0        5       35
   1   rs75638049   FREQ        0    0.125    0.875
   1   rs75638049   MEAN       NA  0.09741  0.09101
   1   rs75638049     SD       NA 0.007758  0.01223
   1  rs112499582   GENO      C/C      C/T      T/T
   1  rs112499582 COUNTS        0        4       36
   1  rs112499582   FREQ        0      0.1      0.9
   1  rs112499582   MEAN       NA  0.09575  0.09138
   1  rs112499582     SD       NA 0.007866  0.01224
   1   rs12565564   GENO      G/G      G/A      A/A
   1   rs12565564 COUNTS        0        4       36
   1   rs12565564   FREQ        0      0.1      0.9
   1   rs12565564   MEAN       NA   0.1003  0.09087
   1   rs12565564     SD       NA    0.016  0.01123
   1    rs7511727   GENO      A/A      A/G      G/G
   1    rs7511727 COUNTS        2       14       24
   1    rs7511727   FREQ     0.05     0.35      0.6
   1    rs7511727   MEAN  0.09433   0.0924  0.09126
   1    rs7511727     SD   0.0021  0.01283  0.01204
   1   rs57401879   GENO      G/G      G/A      A/A
   1   rs57401879 COUNTS        0        4       36
   1   rs57401879   FREQ        0      0.1      0.9
   1   rs57401879   MEAN       NA  0.09575  0.09138
   1   rs57401879     SD       NA 0.007866  0.01224
   1  rs141551718   GENO      A/A      A/G      G/G
   1  rs141551718 COUNTS        0        7       33
   1  rs141551718   FREQ        0    0.175    0.825
   1  rs141551718   MEAN       NA  0.09215  0.09174
   1  rs141551718     SD       NA 0.008271  0.01261
   1    rs7514718   GENO      G/G      G/A      A/A
   1    rs7514718 COUNTS        2       16       22
   1    rs7514718   FREQ     0.05      0.4     0.55
   1    rs7514718   MEAN  0.09774   0.0965  0.08787
   1    rs7514718     SD  0.03437  0.01107 0.009051
   1   rs11589772   GENO      C/C      C/T      T/T
   1   rs11589772 COUNTS        1       14       25
   1   rs11589772   FREQ    0.025     0.35    0.625
   1   rs11589772   MEAN  0.07343  0.09906  0.08849
   1   rs11589772     SD        0  0.01308 0.008966
   1    rs6699849   GENO      C/C      C/T      T/T
   1    rs6699849 COUNTS        0        6       34
   1    rs6699849   FREQ        0     0.15     0.85
   1    rs6699849   MEAN       NA  0.09677  0.09094
   1    rs6699849     SD       NA 0.007114   0.0124
   1   rs72750936   GENO      G/G      G/A      A/A
   1   rs72750936 COUNTS        2       14       24
   1   rs72750936   FREQ     0.05     0.35      0.6
   1   rs72750936   MEAN  0.09433   0.0924  0.09126
   1   rs72750936     SD   0.0021  0.01283  0.01204
   1  rs113351949   GENO      T/T      T/C      C/C
   1  rs113351949 COUNTS        0        8       32
   1  rs113351949   FREQ        0      0.2      0.8
   1  rs113351949   MEAN       NA  0.08783  0.09281
   1  rs113351949     SD       NA 0.008965  0.01242
   1  rs141639485   GENO      A/A      A/G      G/G
   1  rs141639485 COUNTS        0        5       35
   1  rs141639485   FREQ        0    0.125    0.875
   1  rs141639485   MEAN       NA  0.09601  0.09121
   1  rs141639485     SD       NA    0.018  0.01099
   1    rs4951253   GENO      C/C      C/G      G/G
   1    rs4951253 COUNTS        0        6       34
   1    rs4951253   FREQ        0     0.15     0.85
   1    rs4951253   MEAN       NA  0.09677  0.09094
   1    rs4951253     SD       NA 0.007114   0.0124
   1   rs12075381   GENO      T/T      T/C      C/C
   1   rs12075381 COUNTS        8       19       13
   1   rs12075381   FREQ      0.2    0.475    0.325
   1   rs12075381   MEAN  0.09526  0.09403  0.08646
   1   rs12075381     SD  0.01543   0.0117 0.008214
   1  rs570498253   GENO      T/T      T/C      C/C
   1  rs570498253 COUNTS        0        5       35
   1  rs570498253   FREQ        0    0.125    0.875
   1  rs570498253   MEAN       NA  0.08297  0.09308
   1  rs570498253     SD       NA 0.004887  0.01208
   1  rs111390179   GENO      T/T      T/C      C/C
   1  rs111390179 COUNTS        0        5       35
   1  rs111390179   FREQ        0    0.125    0.875
   1  rs111390179   MEAN       NA  0.09601  0.09121
   1  rs111390179     SD       NA    0.018  0.01099
   1   rs76571668   GENO      C/C      C/A      A/A
   1   rs76571668 COUNTS        0        4       36
   1   rs76571668   FREQ        0      0.1      0.9
   1   rs76571668   MEAN       NA  0.09575  0.09138
   1   rs76571668     SD       NA 0.007866  0.01224
   1   rs56330531   GENO      G/G      G/A      A/A
   1   rs56330531 COUNTS        0        4       36
   1   rs56330531   FREQ        0      0.1      0.9
   1   rs56330531   MEAN       NA  0.09575  0.09138
   1   rs56330531     SD       NA 0.007866  0.01224
   1   rs76967960   GENO      T/T      T/A      A/A
   1   rs76967960 COUNTS        0        5       35
   1   rs76967960   FREQ        0    0.125    0.875
   1   rs76967960   MEAN       NA  0.07874  0.09368
   1   rs76967960     SD       NA 0.008531  0.01116
   1   rs56120517   GENO      G/G      G/T      T/T
   1   rs56120517 COUNTS        0        4       36
   1   rs56120517   FREQ        0      0.1      0.9
   1   rs56120517   MEAN       NA  0.09575  0.09138
   1   rs56120517     SD       NA 0.007866  0.01224
   1   rs61159801   GENO      G/G      G/T      T/T
   1   rs61159801 COUNTS        0        4       36
   1   rs61159801   FREQ        0      0.1      0.9
   1   rs61159801   MEAN       NA  0.09575  0.09138
   1   rs61159801     SD       NA 0.007866  0.01224
   1   rs36059081   GENO      G/G      G/C      C/C
   1   rs36059081 COUNTS        0        5       35
   1   rs36059081   FREQ        0    0.125    0.875
   1   rs36059081   MEAN       NA  0.09741  0.09101
   1   rs36059081     SD       NA 0.007758  0.01223
   1   rs11240546   GENO      A/A      A/G      G/G
   1   rs11240546 COUNTS        2       15       23
   1   rs11240546   FREQ     0.05    0.375    0.575
   1   rs11240546   MEAN  0.07727  0.09485   0.0911
   1   rs11240546     SD 0.005424 0.009861  0.01268
   1  rs184646916   GENO      T/T      T/C      C/C
   1  rs184646916 COUNTS        1        2       37
   1  rs184646916   FREQ    0.025     0.05    0.925
   1  rs184646916   MEAN  0.07343   0.1046  0.09162
   1  rs184646916     SD        0  0.00326  0.01158
   1   rs78978322   GENO      C/C      C/A      A/A
   1   rs78978322 COUNTS        1        6       33
   1   rs78978322   FREQ    0.025     0.15    0.825
   1   rs78978322   MEAN   0.0811  0.09475   0.0916
   1   rs78978322     SD        0  0.01182  0.01204
   1   rs73078352   GENO      T/T      T/C      C/C
   1   rs73078352 COUNTS        0        8       32
   1   rs73078352   FREQ        0      0.2      0.8
   1   rs73078352   MEAN       NA  0.08783  0.09281
   1   rs73078352     SD       NA 0.008965  0.01242
   1   rs74143147   GENO      C/C      C/T      T/T
   1   rs74143147 COUNTS        0        4       36
   1   rs74143147   FREQ        0      0.1      0.9
   1   rs74143147   MEAN       NA  0.09575  0.09138
   1   rs74143147     SD       NA 0.007866  0.01224
   1  rs115737289   GENO      T/T      T/C      C/C
   1  rs115737289 COUNTS        1        2       37
   1  rs115737289   FREQ    0.025     0.05    0.925
   1  rs115737289   MEAN   0.0811  0.09688  0.09183
   1  rs115737289     SD        0 0.005108  0.01215
   1   rs74143149   GENO      C/C      C/A      A/A
   1   rs74143149 COUNTS        0        4       36
   1   rs74143149   FREQ        0      0.1      0.9
   1   rs74143149   MEAN       NA  0.09575  0.09138
   1   rs74143149     SD       NA 0.007866  0.01224
   1    rs7540439   GENO      G/G      G/C      C/C
   1    rs7540439 COUNTS        0        9       31
   1    rs7540439   FREQ        0    0.225    0.775
   1    rs7540439   MEAN       NA  0.09594  0.09062
   1    rs7540439     SD       NA  0.01081  0.01207
   1   rs79007451   GENO      A/A      A/G      G/G
   1   rs79007451 COUNTS        0        6       34
   1   rs79007451   FREQ        0     0.15     0.85
   1   rs79007451   MEAN       NA  0.08532  0.09296
   1   rs79007451     SD       NA  0.00723  0.01224
   1   rs16856094   GENO      A/A      A/G      G/G
   1   rs16856094 COUNTS        1        3       36
   1   rs16856094   FREQ    0.025    0.075      0.9
   1   rs16856094   MEAN   0.0811  0.09001  0.09226
   1   rs16856094     SD        0  0.01244  0.01202
   1    rs3761916   GENO      G/G      G/A      A/A
   1    rs3761916 COUNTS        1       10       29
   1    rs3761916   FREQ    0.025     0.25    0.725
   1    rs3761916   MEAN   0.0811  0.08778  0.09358
   1    rs3761916     SD        0 0.008734   0.0126
   1   rs16856106   GENO      A/A      A/G      G/G
   1   rs16856106 COUNTS        0        4       36
   1   rs16856106   FREQ        0      0.1      0.9
   1   rs16856106   MEAN       NA  0.09161  0.09184
   1   rs16856106     SD       NA  0.02168  0.01081
   1   rs59990545   GENO      A/A      A/C      C/C
   1   rs59990545 COUNTS        0        6       34
   1   rs59990545   FREQ        0     0.15     0.85
   1   rs59990545   MEAN       NA   0.1008  0.09023
   1   rs59990545     SD       NA  0.01211  0.01128
   1   rs57847589   GENO      A/A      A/G      G/G
   1   rs57847589 COUNTS        0       12       28
   1   rs57847589   FREQ        0      0.3      0.7
   1   rs57847589   MEAN       NA  0.08949  0.09281
   1   rs57847589     SD       NA  0.01525  0.01027
   1   rs41304251   GENO      T/T      T/C      C/C
   1   rs41304251 COUNTS        0        6       34
   1   rs41304251   FREQ        0     0.15     0.85
   1   rs41304251   MEAN       NA   0.1008  0.09023
   1   rs41304251     SD       NA  0.01211  0.01128
   1   rs11240548   GENO      C/C      C/T      T/T
   1   rs11240548 COUNTS        0        9       31
   1   rs11240548   FREQ        0    0.225    0.775
   1   rs11240548   MEAN       NA  0.08503  0.09378
   1   rs11240548     SD       NA  0.01235  0.01118
   1   rs72750941   GENO      T/T      T/C      C/C
   1   rs72750941 COUNTS        0        6       34
   1   rs72750941   FREQ        0     0.15     0.85
   1   rs72750941   MEAN       NA   0.1008  0.09023
   1   rs72750941     SD       NA  0.01211  0.01128
   1   rs56927917   GENO      C/C      C/T      T/T
   1   rs56927917 COUNTS        0        6       34
   1   rs56927917   FREQ        0     0.15     0.85
   1   rs56927917   MEAN       NA   0.1008  0.09023
   1   rs56927917     SD       NA  0.01211  0.01128
   1  rs111407522   GENO      T/T      T/C      C/C
   1  rs111407522 COUNTS        1        4       35
   1  rs111407522   FREQ    0.025      0.1    0.875
   1  rs111407522   MEAN  0.09358  0.09232   0.0917
   1  rs111407522     SD        0  0.00359  0.01267
   1    rs1123879   GENO      A/A      A/G      G/G
   1    rs1123879 COUNTS        1        3       36
   1    rs1123879   FREQ    0.025    0.075      0.9
   1    rs1123879   MEAN   0.0811  0.09001  0.09226
   1    rs1123879     SD        0  0.01244  0.01202
   1   rs10751442   GENO      A/A      A/G      G/G
   1   rs10751442 COUNTS        0        8       32
   1   rs10751442   FREQ        0      0.2      0.8
   1   rs10751442   MEAN       NA  0.09867   0.0901
   1   rs10751442     SD       NA   0.0123  0.01132
   1   rs10751443   GENO      G/G      G/T      T/T
   1   rs10751443 COUNTS        0        8       32
   1   rs10751443   FREQ        0      0.2      0.8
   1   rs10751443   MEAN       NA  0.09867   0.0901
   1   rs10751443     SD       NA   0.0123  0.01132
   1  rs115812228   GENO      A/A      A/C      C/C
   1  rs115812228 COUNTS        0        6       34
   1  rs115812228   FREQ        0     0.15     0.85
   1  rs115812228   MEAN       NA  0.07821  0.09421
   1  rs115812228     SD       NA 0.007737  0.01087
   1   rs67403669   GENO      T/T      T/G      G/G
   1   rs67403669 COUNTS        1        5       34
   1   rs67403669   FREQ    0.025    0.125     0.85
   1   rs67403669   MEAN   0.1209  0.09674  0.09023
   1   rs67403669     SD        0  0.00785  0.01128
   1    rs2096209   GENO      T/T      T/C      C/C
   1    rs2096209 COUNTS        0        8       32
   1    rs2096209   FREQ        0      0.2      0.8
   1    rs2096209   MEAN       NA  0.09867   0.0901
   1    rs2096209     SD       NA   0.0123  0.01132
   1   rs78569370   GENO      C/C      C/A      A/A
   1   rs78569370 COUNTS        0        6       34
   1   rs78569370   FREQ        0     0.15     0.85
   1   rs78569370   MEAN       NA  0.08532  0.09296
   1   rs78569370     SD       NA  0.00723  0.01224
   1     rs871454   GENO      A/A      A/G      G/G
   1     rs871454 COUNTS        4       17       19
   1     rs871454   FREQ      0.1    0.425    0.475
   1     rs871454   MEAN  0.08698  0.09359  0.09124
   1     rs871454     SD 0.009014  0.01123   0.0131
   1    rs4951018   GENO      C/C      C/A      A/A
   1    rs4951018 COUNTS        0        7       33
   1    rs4951018   FREQ        0    0.175    0.825
   1    rs4951018   MEAN       NA  0.08682  0.09287
   1    rs4951018     SD       NA   0.0077  0.01242
   1   rs66742105   GENO      T/T      T/C      C/C
   1   rs66742105 COUNTS        0        6       34
   1   rs66742105   FREQ        0     0.15     0.85
   1   rs66742105   MEAN       NA   0.1008  0.09023
   1   rs66742105     SD       NA  0.01211  0.01128
   1  rs141141349   GENO    TA/TA     TA/T      T/T
   1  rs141141349 COUNTS        1        3       36
   1  rs141141349   FREQ    0.025    0.075      0.9
   1  rs141141349   MEAN   0.0811  0.09001  0.09226
   1  rs141141349     SD        0  0.01244  0.01202
   1    rs1573104   GENO      A/A      A/C      C/C
   1    rs1573104 COUNTS        1        9       30
   1    rs1573104   FREQ    0.025    0.225     0.75
   1    rs1573104   MEAN   0.1001  0.09235  0.09138
   1    rs1573104     SD        0 0.008727  0.01289
   1   rs12140238   GENO      A/A      A/G      G/G
   1   rs12140238 COUNTS        1        3       36
   1   rs12140238   FREQ    0.025    0.075      0.9
   1   rs12140238   MEAN   0.0811  0.09001  0.09226
   1   rs12140238     SD        0  0.01244  0.01202
   1    rs7521095   GENO      C/C      C/T      T/T
   1    rs7521095 COUNTS        0        6       34
   1    rs7521095   FREQ        0     0.15     0.85
   1    rs7521095   MEAN       NA   0.1008  0.09023
   1    rs7521095     SD       NA  0.01211  0.01128
   1    rs7529037   GENO      G/G      G/C      C/C
   1    rs7529037 COUNTS        1        9       30
   1    rs7529037   FREQ    0.025    0.225     0.75
   1    rs7529037   MEAN   0.1001  0.09235  0.09138
   1    rs7529037     SD        0 0.008727  0.01289
   1   rs57021717   GENO      C/C      C/T      T/T
   1   rs57021717 COUNTS        0        6       34
   1   rs57021717   FREQ        0     0.15     0.85
   1   rs57021717   MEAN       NA   0.1008  0.09023
   1   rs57021717     SD       NA  0.01211  0.01128
   1   rs16856135   GENO      T/T      T/C      C/C
   1   rs16856135 COUNTS        1        4       35
   1   rs16856135   FREQ    0.025      0.1    0.875
   1   rs16856135   MEAN  0.09358  0.09232   0.0917
   1   rs16856135     SD        0  0.00359  0.01267
   1   rs60929190   GENO      C/C      C/G      G/G
   1   rs60929190 COUNTS        0        5       35
   1   rs60929190   FREQ        0    0.125    0.875
   1   rs60929190   MEAN       NA   0.0894  0.09216
   1   rs60929190     SD       NA 0.008546  0.01234
   1   rs12409639   GENO      A/A      A/G      G/G
   1   rs12409639 COUNTS        2       11       27
   1   rs12409639   FREQ     0.05    0.275    0.675
   1   rs12409639   MEAN  0.09237  0.08657  0.09391
   1   rs12409639     SD 0.001709   0.0117  0.01194
   1   rs61111606   GENO      A/A      A/G      G/G
   1   rs61111606 COUNTS        0        5       35
   1   rs61111606   FREQ        0    0.125    0.875
   1   rs61111606   MEAN       NA   0.0894  0.09216
   1   rs61111606     SD       NA 0.008546  0.01234
   1   rs16856139   GENO      T/T      T/C      C/C
   1   rs16856139 COUNTS        1        4       35
   1   rs16856139   FREQ    0.025      0.1    0.875
   1   rs16856139   MEAN  0.09358  0.09232   0.0917
   1   rs16856139     SD        0  0.00359  0.01267
   1   rs55781355   GENO      C/C      C/G      G/G
   1   rs55781355 COUNTS        0        6       34
   1   rs55781355   FREQ        0     0.15     0.85
   1   rs55781355   MEAN       NA   0.1008  0.09023
   1   rs55781355     SD       NA  0.01211  0.01128
   1    rs3902968   GENO      A/A      A/G      G/G
   1    rs3902968 COUNTS        1        9       30
   1    rs3902968   FREQ    0.025    0.225     0.75
   1    rs3902968   MEAN   0.1001  0.09235  0.09138
   1    rs3902968     SD        0 0.008727  0.01289
   1   rs73078374   GENO      T/T      T/C      C/C
   1   rs73078374 COUNTS        5       19       16
   1   rs73078374   FREQ    0.125    0.475      0.4
   1   rs73078374   MEAN  0.08858  0.09188  0.09274
   1   rs73078374     SD  0.01206  0.01244  0.01174
   1  rs114246753   GENO      T/T      T/C      C/C
   1  rs114246753 COUNTS        1        3       36
   1  rs114246753   FREQ    0.025    0.075      0.9
   1  rs114246753   MEAN   0.0811  0.09001  0.09226
   1  rs114246753     SD        0  0.01244  0.01202
   1   rs73078376   GENO      A/A      A/C      C/C
   1   rs73078376 COUNTS        0        6       34
   1   rs73078376   FREQ        0     0.15     0.85
   1   rs73078376   MEAN       NA   0.1008  0.09023
   1   rs73078376     SD       NA  0.01211  0.01128
   1    rs6593962   GENO      A/A      A/G      G/G
   1    rs6593962 COUNTS        0        5       35
   1    rs6593962   FREQ        0    0.125    0.875
   1    rs6593962   MEAN       NA   0.1033  0.09017
   1    rs6593962     SD       NA  0.01122  0.01117
   1   rs11240550   GENO      T/T      T/C      C/C
   1   rs11240550 COUNTS        4       24       12
   1   rs11240550   FREQ      0.1      0.6      0.3
   1   rs11240550   MEAN  0.08483  0.09127  0.09524
   1   rs11240550     SD  0.01357  0.01084  0.01315
   1    rs6685508   GENO      A/A      A/G      G/G
   1    rs6685508 COUNTS        0       11       29
   1    rs6685508   FREQ        0    0.275    0.725
   1    rs6685508   MEAN       NA  0.09278  0.09145
   1    rs6685508     SD       NA  0.01002  0.01265
   1  rs186106842   GENO      C/C      C/A      A/A
   1  rs186106842 COUNTS        0        6       34
   1  rs186106842   FREQ        0     0.15     0.85
   1  rs186106842   MEAN       NA  0.08947  0.09223
   1  rs186106842     SD       NA  0.01122   0.0121
   1   rs10601329   GENO      A/A    A/ACT  ACT/ACT
   1   rs10601329 COUNTS        0       11       29
   1   rs10601329   FREQ        0    0.275    0.725
   1   rs10601329   MEAN       NA  0.09278  0.09145
   1   rs10601329     SD       NA  0.01002  0.01265
   1    rs6593963   GENO      G/G      G/A      A/A
   1    rs6593963 COUNTS        6       21       13
   1    rs6593963   FREQ     0.15    0.525    0.325
   1    rs6593963   MEAN  0.08925  0.09529  0.08738
   1    rs6593963     SD  0.01343   0.0123 0.009253
   1  rs116783335   GENO      T/T      T/C      C/C
   1  rs116783335 COUNTS        0        4       36
   1  rs116783335   FREQ        0      0.1      0.9
   1  rs116783335   MEAN       NA  0.09293  0.09169
   1  rs116783335     SD       NA 0.003532  0.01249
   1  rs112479078   GENO      T/T      T/C      C/C
   1  rs112479078 COUNTS        0        4       36
   1  rs112479078   FREQ        0      0.1      0.9
   1  rs112479078   MEAN       NA  0.08978  0.09204
   1  rs112479078     SD       NA  0.01316  0.01191
   1   rs55915134   GENO      G/G      G/C      C/C
   1   rs55915134 COUNTS        0       11       29
   1   rs55915134   FREQ        0    0.275    0.725
   1   rs55915134   MEAN       NA  0.09004  0.09249
   1   rs55915134     SD       NA  0.01588  0.01024
   1   rs73078382   GENO      A/A      A/G      G/G
   1   rs73078382 COUNTS        0        6       34
   1   rs73078382   FREQ        0     0.15     0.85
   1   rs73078382   MEAN       NA  0.09724  0.09086
   1   rs73078382     SD       NA  0.01314  0.01159
   1   rs11240551   GENO      C/C      C/G      G/G
   1   rs11240551 COUNTS        0        6       34
   1   rs11240551   FREQ        0     0.15     0.85
   1   rs11240551   MEAN       NA  0.09513  0.09123
   1   rs11240551     SD       NA 0.007863  0.01245
   1    rs4951254   GENO      C/C      C/T      T/T
   1    rs4951254 COUNTS        4       24       12
   1    rs4951254   FREQ      0.1      0.6      0.3
   1    rs4951254   MEAN  0.08694  0.09337  0.09033
   1    rs4951254     SD  0.01191  0.01286 0.009976
   1    rs2153904   GENO      G/G      G/T      T/T
   1    rs2153904 COUNTS        8       24        8
   1    rs2153904   FREQ      0.2      0.6      0.2
   1    rs2153904   MEAN  0.08907  0.09348  0.08954
   1    rs2153904     SD 0.009013  0.01282  0.01185
   1   rs73078388   GENO      C/C      C/T      T/T
   1   rs73078388 COUNTS        0        6       34
   1   rs73078388   FREQ        0     0.15     0.85
   1   rs73078388   MEAN       NA  0.09724  0.09086
   1   rs73078388     SD       NA  0.01314  0.01159
   1   rs61824660   GENO      T/T      T/C      C/C
   1   rs61824660 COUNTS        0       11       29
   1   rs61824660   FREQ        0    0.275    0.725
   1   rs61824660   MEAN       NA  0.09004  0.09249
   1   rs61824660     SD       NA  0.01588  0.01024
   1  rs139963187   GENO  TAG/TAG    TAG/T      T/T
   1  rs139963187 COUNTS        0       11       29
   1  rs139963187   FREQ        0    0.275    0.725
   1  rs139963187   MEAN       NA  0.09004  0.09249
   1  rs139963187     SD       NA  0.01588  0.01024
   1  rs111337602   GENO      A/A      A/C      C/C
   1  rs111337602 COUNTS        0        6       34
   1  rs111337602   FREQ        0     0.15     0.85
   1  rs111337602   MEAN       NA  0.09724  0.09086
   1  rs111337602     SD       NA  0.01314  0.01159
   1  rs116691275   GENO      C/C      C/G      G/G
   1  rs116691275 COUNTS        0        6       34
   1  rs116691275   FREQ        0     0.15     0.85
   1  rs116691275   MEAN       NA  0.08947  0.09223
   1  rs116691275     SD       NA  0.01122   0.0121
   1    rs1418549   GENO      C/C      C/G      G/G
   1    rs1418549 COUNTS        1       22       17
   1    rs1418549   FREQ    0.025     0.55    0.425
   1    rs1418549   MEAN  0.07561  0.09274  0.09156
   1    rs1418549     SD        0  0.01205  0.01164
   1    rs4951255   GENO      A/A      A/C      C/C
   1    rs4951255 COUNTS        0        6       34
   1    rs4951255   FREQ        0     0.15     0.85
   1    rs4951255   MEAN       NA  0.09513  0.09123
   1    rs4951255     SD       NA 0.007863  0.01245
   1   rs78590176   GENO      C/C      C/T      T/T
   1   rs78590176 COUNTS        0        5       35
   1   rs78590176   FREQ        0    0.125    0.875
   1   rs78590176   MEAN       NA   0.0899  0.09209
   1   rs78590176     SD       NA 0.007429  0.01244
   1   rs77273478   GENO      A/A      A/G      G/G
   1   rs77273478 COUNTS        0        6       34
   1   rs77273478   FREQ        0     0.15     0.85
   1   rs77273478   MEAN       NA  0.08947  0.09223
   1   rs77273478     SD       NA  0.01122   0.0121
   1   rs73078390   GENO      T/T      T/C      C/C
   1   rs73078390 COUNTS        0        6       34
   1   rs73078390   FREQ        0     0.15     0.85
   1   rs73078390   MEAN       NA  0.09724  0.09086
   1   rs73078390     SD       NA  0.01314  0.01159
   1    rs1418652   GENO      T/T      T/C      C/C
   1    rs1418652 COUNTS        6       23       11
   1    rs1418652   FREQ     0.15    0.575    0.275
   1    rs1418652   MEAN  0.08662  0.09329  0.09156
   1    rs1418652     SD 0.009197  0.01267  0.01154
   1     rs868844   GENO      G/G      G/A      A/A
   1     rs868844 COUNTS        0       12       28
   1     rs868844   FREQ        0      0.3      0.7
   1     rs868844   MEAN       NA   0.0923  0.09161
   1     rs868844     SD       NA 0.009698  0.01286
   1  rs113563932   GENO      T/T      T/C      C/C
   1  rs113563932 COUNTS        0        6       34
   1  rs113563932   FREQ        0     0.15     0.85
   1  rs113563932   MEAN       NA  0.09724  0.09086
   1  rs113563932     SD       NA  0.01314  0.01159
   1    rs1775147   GENO      G/G      G/T      T/T
   1    rs1775147 COUNTS        0       13       27
   1    rs1775147   FREQ        0    0.325    0.675
   1    rs1775147   MEAN       NA  0.09118  0.09212
   1    rs1775147     SD       NA  0.01012  0.01281
   1  rs545452974   GENO      C/C      C/T      T/T
   1  rs545452974 COUNTS        0        4       36
   1  rs545452974   FREQ        0      0.1      0.9
   1  rs545452974   MEAN       NA  0.08496  0.09258
   1  rs545452974     SD       NA 0.004495  0.01223
   1    rs1772138   GENO      A/A      A/G      G/G
   1    rs1772138 COUNTS        0       13       27
   1    rs1772138   FREQ        0    0.325    0.675
   1    rs1772138   MEAN       NA  0.09118  0.09212
   1    rs1772138     SD       NA  0.01012  0.01281
   1    rs6689008   GENO      C/C      C/T      T/T
   1    rs6689008 COUNTS        4       24       12
   1    rs6689008   FREQ      0.1      0.6      0.3
   1    rs6689008   MEAN  0.08694  0.09337  0.09033
   1    rs6689008     SD  0.01191  0.01286 0.009976
   1    rs1772137   GENO      T/T      T/C      C/C
   1    rs1772137 COUNTS        0       13       27
   1    rs1772137   FREQ        0    0.325    0.675
   1    rs1772137   MEAN       NA  0.09118  0.09212
   1    rs1772137     SD       NA  0.01012  0.01281
   1   rs58705257   GENO      A/A      A/G      G/G
   1   rs58705257 COUNTS        1        5       34
   1   rs58705257   FREQ    0.025    0.125     0.85
   1   rs58705257   MEAN  0.08394  0.08891  0.09247
   1   rs58705257     SD        0 0.006356  0.01258
   1    rs1775152   GENO      C/C      C/T      T/T
   1    rs1775152 COUNTS        0       13       27
   1    rs1775152   FREQ        0    0.325    0.675
   1    rs1775152   MEAN       NA  0.09118  0.09212
   1    rs1775152     SD       NA  0.01012  0.01281
   1    rs1775153   GENO      G/G      G/T      T/T
   1    rs1775153 COUNTS        0       13       27
   1    rs1775153   FREQ        0    0.325    0.675
   1    rs1775153   MEAN       NA  0.09118  0.09212
   1    rs1775153     SD       NA  0.01012  0.01281
   1  rs113058022   GENO      T/T      T/G      G/G
   1  rs113058022 COUNTS        0       11       29
   1  rs113058022   FREQ        0    0.275    0.725
   1  rs113058022   MEAN       NA  0.09004  0.09249
   1  rs113058022     SD       NA  0.01588  0.01024
   1    rs1772136   GENO      T/T      T/C      C/C
   1    rs1772136 COUNTS        0       13       27
   1    rs1772136   FREQ        0    0.325    0.675
   1    rs1772136   MEAN       NA  0.09118  0.09212
   1    rs1772136     SD       NA  0.01012  0.01281
   1    rs1772135   GENO      T/T      T/C      C/C
   1    rs1772135 COUNTS        0       13       27
   1    rs1772135   FREQ        0    0.325    0.675
   1    rs1772135   MEAN       NA  0.09118  0.09212
   1    rs1772135     SD       NA  0.01012  0.01281
   1    rs1772134   GENO      C/C      C/G      G/G
   1    rs1772134 COUNTS        0       13       27
   1    rs1772134   FREQ        0    0.325    0.675
   1    rs1772134   MEAN       NA  0.09118  0.09212
   1    rs1772134     SD       NA  0.01012  0.01281
   1    rs1772133   GENO      C/C      C/T      T/T
   1    rs1772133 COUNTS        0       13       27
   1    rs1772133   FREQ        0    0.325    0.675
   1    rs1772133   MEAN       NA  0.09118  0.09212
   1    rs1772133     SD       NA  0.01012  0.01281
   1    rs4245718   GENO      A/A      A/G      G/G
   1    rs4245718 COUNTS        0       14       26
   1    rs4245718   FREQ        0     0.35     0.65
   1    rs4245718   MEAN       NA  0.09063  0.09245
   1    rs4245718     SD       NA 0.009937  0.01294
   1    rs4951256   GENO      C/C      C/T      T/T
   1    rs4951256 COUNTS        0       14       26
   1    rs4951256   FREQ        0     0.35     0.65
   1    rs4951256   MEAN       NA  0.09063  0.09245
   1    rs4951256     SD       NA 0.009937  0.01294
   1   rs12023314   GENO      G/G      G/A      A/A
   1   rs12023314 COUNTS        0       14       26
   1   rs12023314   FREQ        0     0.35     0.65
   1   rs12023314   MEAN       NA  0.09063  0.09245
   1   rs12023314     SD       NA 0.009937  0.01294
   1   rs28721375   GENO      C/C      C/T      T/T
   1   rs28721375 COUNTS        0       14       26
   1   rs28721375   FREQ        0     0.35     0.65
   1   rs28721375   MEAN       NA  0.09063  0.09245
   1   rs28721375     SD       NA 0.009937  0.01294
   1   rs11580364   GENO      T/T      T/C      C/C
   1   rs11580364 COUNTS        0       14       26
   1   rs11580364   FREQ        0     0.35     0.65
   1   rs11580364   MEAN       NA  0.09063  0.09245
   1   rs11580364     SD       NA 0.009937  0.01294
   1  rs149863706   GENO    AT/AT     AT/A      A/A
   1  rs149863706 COUNTS        0       14       26
   1  rs149863706   FREQ        0     0.35     0.65
   1  rs149863706   MEAN       NA  0.09063  0.09245
   1  rs149863706     SD       NA 0.009937  0.01294
   1    rs6685188   GENO      C/C      C/T      T/T
   1    rs6685188 COUNTS        0       14       26
   1    rs6685188   FREQ        0     0.35     0.65
   1    rs6685188   MEAN       NA  0.09063  0.09245
   1    rs6685188     SD       NA 0.009937  0.01294
   1    rs6693913   GENO      C/C      C/G      G/G
   1    rs6693913 COUNTS        0       12       28
   1    rs6693913   FREQ        0      0.3      0.7
   1    rs6693913   MEAN       NA   0.0923  0.09161
   1    rs6693913     SD       NA 0.009698  0.01286
   1  rs115831115   GENO      A/A      A/G      G/G
   1  rs115831115 COUNTS        0        4       36
   1  rs115831115   FREQ        0      0.1      0.9
   1  rs115831115   MEAN       NA    0.083  0.09279
   1  rs115831115     SD       NA 0.006504  0.01199
   1    rs5780294   GENO TTTTG/TTTTG  TTTTG/T      T/T
   1    rs5780294 COUNTS        3       23       14
   1    rs5780294   FREQ    0.075    0.575     0.35
   1    rs5780294   MEAN  0.08398  0.09391  0.09005
   1    rs5780294     SD  0.01266  0.01299 0.009368
   1    rs1094648   GENO      T/T      T/C      C/C
   1    rs1094648 COUNTS        0       14       26
   1    rs1094648   FREQ        0     0.35     0.65
   1    rs1094648   MEAN       NA  0.09063  0.09245
   1    rs1094648     SD       NA 0.009937  0.01294
   1  rs114311826   GENO      C/C      C/T      T/T
   1  rs114311826 COUNTS        0        6       34
   1  rs114311826   FREQ        0     0.15     0.85
   1  rs114311826   MEAN       NA  0.08947  0.09223
   1  rs114311826     SD       NA  0.01122   0.0121
   1   rs16856148   GENO      A/A      A/G      G/G
   1   rs16856148 COUNTS        0       11       29
   1   rs16856148   FREQ        0    0.275    0.725
   1   rs16856148   MEAN       NA  0.09004  0.09249
   1   rs16856148     SD       NA  0.01588  0.01024
   1     rs823107   GENO      A/A      A/G      G/G
   1     rs823107 COUNTS        0       14       26
   1     rs823107   FREQ        0     0.35     0.65
   1     rs823107   MEAN       NA  0.09063  0.09245
   1     rs823107     SD       NA 0.009937  0.01294
   1  rs557492079   GENO    GT/GT     GT/G      G/G
   1  rs557492079 COUNTS        1       15       24
   1  rs557492079   FREQ    0.025    0.375      0.6
   1  rs557492079   MEAN  0.09854  0.09221  0.09129
   1  rs557492079     SD        0  0.01625 0.008728
   1     rs823106   GENO      G/G      G/C      C/C
   1     rs823106 COUNTS        8       23        9
   1     rs823106   FREQ      0.2    0.575    0.225
   1     rs823106   MEAN  0.08954  0.09417  0.08782
   1     rs823106     SD  0.01185  0.01266 0.009232
   1    rs4601639   GENO      C/C      C/T      T/T
   1    rs4601639 COUNTS        0        5       35
   1    rs4601639   FREQ        0    0.125    0.875
   1    rs4601639   MEAN       NA  0.09675  0.09111
   1    rs4601639     SD       NA 0.007594  0.01229
   1   rs76012422   GENO      C/C      C/T      T/T
   1   rs76012422 COUNTS        1        5       34
   1   rs76012422   FREQ    0.025    0.125     0.85
   1   rs76012422   MEAN  0.08394  0.08891  0.09247
   1   rs76012422     SD        0 0.006356  0.01258
   1   rs78443024   GENO      T/T      T/G      G/G
   1   rs78443024 COUNTS        1        5       34
   1   rs78443024   FREQ    0.025    0.125     0.85
   1   rs78443024   MEAN  0.08394  0.08891  0.09247
   1   rs78443024     SD        0 0.006356  0.01258
   1     rs823104   GENO      C/C      C/T      T/T
   1     rs823104 COUNTS        0       14       26
   1     rs823104   FREQ        0     0.35     0.65
   1     rs823104   MEAN       NA  0.09063  0.09245
   1     rs823104     SD       NA 0.009937  0.01294
   1  rs141730920   GENO    AT/AT     AT/A      A/A
   1  rs141730920 COUNTS        0        6       34
   1  rs141730920   FREQ        0     0.15     0.85
   1  rs141730920   MEAN       NA  0.07821  0.09421
   1  rs141730920     SD       NA 0.007737  0.01087
   1     rs823103   GENO      A/A      A/G      G/G
   1     rs823103 COUNTS        0        8       32
   1     rs823103   FREQ        0      0.2      0.8
   1     rs823103   MEAN       NA  0.09151  0.09189
   1     rs823103     SD       NA 0.009564  0.01252
   1    rs1172199   GENO      T/T      T/C      C/C
   1    rs1172199 COUNTS        5       14       21
   1    rs1172199   FREQ    0.125     0.35    0.525
   1    rs1172199   MEAN  0.08826  0.09126  0.09303
   1    rs1172199     SD 0.007569 0.009138   0.0143
   1    rs7520276   GENO      A/A      A/G      G/G
   1    rs7520276 COUNTS        2       12       26
   1    rs7520276   FREQ     0.05      0.3     0.65
   1    rs7520276   MEAN   0.0908  0.09922  0.08847
   1    rs7520276     SD  0.01371    0.013  0.01001
   1   rs12132270   GENO      T/T      T/C      C/C
   1   rs12132270 COUNTS        1        3       36
   1   rs12132270   FREQ    0.025    0.075      0.9
   1   rs12132270   MEAN  0.08349  0.08544  0.09258
   1   rs12132270     SD        0 0.005374  0.01223
   1   rs16856160   GENO      G/G      G/A      A/A
   1   rs16856160 COUNTS        5       18       17
   1   rs16856160   FREQ    0.125     0.45    0.425
   1   rs16856160   MEAN  0.08972  0.09502  0.08903
   1   rs16856160     SD  0.01083  0.01264  0.01112
   1   rs58838397   GENO      A/A      A/G      G/G
   1   rs58838397 COUNTS        8       15       17
   1   rs58838397   FREQ      0.2    0.375    0.425
   1   rs58838397   MEAN  0.09493   0.0933  0.08903
   1   rs58838397     SD  0.01401  0.01167  0.01112
   1   rs12752037   GENO      C/C      C/A      A/A
   1   rs12752037 COUNTS        8       15       17
   1   rs12752037   FREQ      0.2    0.375    0.425
   1   rs12752037   MEAN  0.09493   0.0933  0.08903
   1   rs12752037     SD  0.01401  0.01167  0.01112
   1   rs73078398   GENO      T/T      T/C      C/C
   1   rs73078398 COUNTS        0        4       36
   1   rs73078398   FREQ        0      0.1      0.9
   1   rs73078398   MEAN       NA   0.1009   0.0908
   1   rs73078398     SD       NA  0.01449  0.01134
   1   rs12037559   GENO      T/T      T/C      C/C
   1   rs12037559 COUNTS        0        5       35
   1   rs12037559   FREQ        0    0.125    0.875
   1   rs12037559   MEAN       NA  0.09675  0.09111
   1   rs12037559     SD       NA 0.007594  0.01229
   1   rs10751444   GENO      C/C      C/T      T/T
   1   rs10751444 COUNTS        8       16       16
   1   rs10751444   FREQ      0.2      0.4      0.4
   1   rs10751444   MEAN  0.09493  0.09233  0.08974
   1   rs10751444     SD  0.01401  0.01192  0.01109
   1    rs6593964   GENO      C/C      C/A      A/A
   1    rs6593964 COUNTS        8       16       16
   1    rs6593964   FREQ      0.2      0.4      0.4
   1    rs6593964   MEAN  0.09493  0.09233  0.08974
   1    rs6593964     SD  0.01401  0.01192  0.01109
   1    rs6676110   GENO      A/A      A/G      G/G
   1    rs6676110 COUNTS        5       18       17
   1    rs6676110   FREQ    0.125     0.45    0.425
   1    rs6676110   MEAN  0.08972  0.09502  0.08903
   1    rs6676110     SD  0.01083  0.01264  0.01112
   1   rs55858232   GENO      T/T      T/C      C/C
   1   rs55858232 COUNTS        8       22       10
   1   rs55858232   FREQ      0.2     0.55     0.25
   1   rs55858232   MEAN  0.09127  0.09414  0.08712
   1   rs55858232     SD   0.0126  0.01236 0.009676
   1   rs72419211   GENO      C/C  C/CTTTA CTTTA/CTTTA
   1   rs72419211 COUNTS        5       18       17
   1   rs72419211   FREQ    0.125     0.45    0.425
   1   rs72419211   MEAN  0.08972  0.09502  0.08903
   1   rs72419211     SD  0.01083  0.01264  0.01112
   1   rs10900521   GENO      A/A      A/G      G/G
   1   rs10900521 COUNTS        5       18       17
   1   rs10900521   FREQ    0.125     0.45    0.425
   1   rs10900521   MEAN  0.08972  0.09502  0.08903
   1   rs10900521     SD  0.01083  0.01264  0.01112
   1    rs7542712   GENO      T/T      T/C      C/C
   1    rs7542712 COUNTS        5       18       17
   1    rs7542712   FREQ    0.125     0.45    0.425
   1    rs7542712   MEAN  0.08972  0.09502  0.08903
   1    rs7542712     SD  0.01083  0.01264  0.01112
   1  rs114956011   GENO      G/G      G/A      A/A
   1  rs114956011 COUNTS        0        6       34
   1  rs114956011   FREQ        0     0.15     0.85
   1  rs114956011   MEAN       NA  0.08947  0.09223
   1  rs114956011     SD       NA  0.01122   0.0121
   1   rs75103733   GENO      T/T      T/A      A/A
   1   rs75103733 COUNTS        0       14       26
   1   rs75103733   FREQ        0     0.35     0.65
   1   rs75103733   MEAN       NA  0.08615  0.09486
   1   rs75103733     SD       NA 0.009284  0.01215
   1  rs116370807   GENO      T/T      T/C      C/C
   1  rs116370807 COUNTS        0       14       26
   1  rs116370807   FREQ        0     0.35     0.65
   1  rs116370807   MEAN       NA  0.08615  0.09486
   1  rs116370807     SD       NA 0.009284  0.01215
   1     rs823102   GENO      T/T      T/A      A/A
   1     rs823102 COUNTS        0       14       26
   1     rs823102   FREQ        0     0.35     0.65
   1     rs823102   MEAN       NA  0.08615  0.09486
   1     rs823102     SD       NA 0.009284  0.01215
   1  rs145968644   GENO      C/C      C/T      T/T
   1  rs145968644 COUNTS        0        4       36
   1  rs145968644   FREQ        0      0.1      0.9
   1  rs145968644   MEAN       NA  0.09448  0.09152
   1  rs145968644     SD       NA 0.005327   0.0124
   1   rs58785399   GENO      A/A      A/G      G/G
   1   rs58785399 COUNTS        0       14       26
   1   rs58785399   FREQ        0     0.35     0.65
   1   rs58785399   MEAN       NA  0.08615  0.09486
   1   rs58785399     SD       NA 0.009284  0.01215
   1   rs59081879   GENO      A/A      A/G      G/G
   1   rs59081879 COUNTS        0       14       26
   1   rs59081879   FREQ        0     0.35     0.65
   1   rs59081879   MEAN       NA  0.08615  0.09486
   1   rs59081879     SD       NA 0.009284  0.01215
   1  rs531109319   GENO      C/C     C/CT    CT/CT
   1  rs531109319 COUNTS        2       19       19
   1  rs531109319   FREQ     0.05    0.475    0.475
   1  rs531109319   MEAN   0.0842   0.0909  0.09353
   1  rs531109319     SD  0.01222  0.01183  0.01212
   1  rs549643128   GENO      A/A     A/AC    AC/AC
   1  rs549643128 COUNTS        0       14       26
   1  rs549643128   FREQ        0     0.35     0.65
   1  rs549643128   MEAN       NA  0.08615  0.09486
   1  rs549643128     SD       NA 0.009284  0.01215
   1   rs76968726   GENO      A/A      A/G      G/G
   1   rs76968726 COUNTS        0       14       26
   1   rs76968726   FREQ        0     0.35     0.65
   1   rs76968726   MEAN       NA  0.08615  0.09486
   1   rs76968726     SD       NA 0.009284  0.01215
   1   rs79837567   GENO      A/A      A/C      C/C
   1   rs79837567 COUNTS        0       14       26
   1   rs79837567   FREQ        0     0.35     0.65
   1   rs79837567   MEAN       NA  0.08615  0.09486
   1   rs79837567     SD       NA 0.009284  0.01215
   1  rs114944833   GENO      T/T      T/C      C/C
   1  rs114944833 COUNTS        0        4       36
   1  rs114944833   FREQ        0      0.1      0.9
   1  rs114944833   MEAN       NA  0.09448  0.09152
   1  rs114944833     SD       NA 0.005327   0.0124
   1  rs114065085   GENO      A/A      A/G      G/G
   1  rs114065085 COUNTS        0        8       32
   1  rs114065085   FREQ        0      0.2      0.8
   1  rs114065085   MEAN       NA  0.08183  0.09431
   1  rs114065085     SD       NA 0.009647  0.01115
   1  rs182866988   GENO      T/T      T/C      C/C
   1  rs182866988 COUNTS        0        8       32
   1  rs182866988   FREQ        0      0.2      0.8
   1  rs182866988   MEAN       NA  0.08183  0.09431
   1  rs182866988     SD       NA 0.009647  0.01115
   1  rs147681886   GENO      G/G      G/A      A/A
   1  rs147681886 COUNTS        0       14       26
   1  rs147681886   FREQ        0     0.35     0.65
   1  rs147681886   MEAN       NA  0.08615  0.09486
   1  rs147681886     SD       NA 0.009284  0.01215
   1   rs78421560   GENO      T/T      T/C      C/C
   1   rs78421560 COUNTS        0        6       34
   1   rs78421560   FREQ        0     0.15     0.85
   1   rs78421560   MEAN       NA  0.07821  0.09421
   1   rs78421560     SD       NA 0.007737  0.01087
   1  rs115812113   GENO      G/G      G/T      T/T
   1  rs115812113 COUNTS        0       14       26
   1  rs115812113   FREQ        0     0.35     0.65
   1  rs115812113   MEAN       NA  0.08615  0.09486
   1  rs115812113     SD       NA 0.009284  0.01215
   1    rs6673687   GENO      T/T      T/A      A/A
   1    rs6673687 COUNTS        3       16       21
   1    rs6673687   FREQ    0.075      0.4    0.525
   1    rs6673687   MEAN  0.09171   0.0984  0.08681
   1    rs6673687     SD  0.00982  0.01209 0.009738
   1     rs823098   GENO      A/A      A/G      G/G
   1     rs823098 COUNTS        5       14       21
   1     rs823098   FREQ    0.125     0.35    0.525
   1     rs823098   MEAN  0.08681  0.09471  0.09107
   1     rs823098     SD  0.01228  0.01339  0.01075
   1   rs11240554   GENO      T/T      T/C      C/C
   1   rs11240554 COUNTS       10       14       16
   1   rs11240554   FREQ     0.25     0.35      0.4
   1   rs11240554   MEAN  0.09304  0.09337  0.08969
   1   rs11240554     SD  0.01336  0.01415 0.008839
   1   rs11285952   GENO      G/G     G/GA    GA/GA
   1   rs11285952 COUNTS        8       17       15
   1   rs11285952   FREQ      0.2    0.425    0.375
   1   rs11285952   MEAN  0.09235  0.09776  0.08479
   1   rs11285952     SD 0.006285  0.01232  0.01019
   1  rs539315410   GENO      T/T     T/TA    TA/TA
   1  rs539315410 COUNTS        0       12       28
   1  rs539315410   FREQ        0      0.3      0.7
   1  rs539315410   MEAN       NA  0.09772  0.08928
   1  rs539315410     SD       NA 0.009856  0.01192
   1    rs1775139   GENO      G/G      G/C      C/C
   1    rs1775139 COUNTS        3       16       21
   1    rs1775139   FREQ    0.075      0.4    0.525
   1    rs1775139   MEAN  0.09171   0.0984  0.08681
   1    rs1775139     SD  0.00982  0.01209 0.009738
   1    rs1772140   GENO      A/A      A/G      G/G
   1    rs1772140 COUNTS        5       14       21
   1    rs1772140   FREQ    0.125     0.35    0.525
   1    rs1772140   MEAN  0.08681  0.09471  0.09107
   1    rs1772140     SD  0.01228  0.01339  0.01075
   1  rs113395209   GENO      T/T      T/C      C/C
   1  rs113395209 COUNTS        0        5       35
   1  rs113395209   FREQ        0    0.125    0.875
   1  rs113395209   MEAN       NA  0.09601  0.09121
   1  rs113395209     SD       NA    0.018  0.01099
   1  rs116125551   GENO      G/G      G/A      A/A
   1  rs116125551 COUNTS        0        6       34
   1  rs116125551   FREQ        0     0.15     0.85
   1  rs116125551   MEAN       NA  0.08947  0.09223
   1  rs116125551     SD       NA  0.01122   0.0121
   1   rs12239960   GENO      T/T      T/C      C/C
   1   rs12239960 COUNTS        1        8       31
   1   rs12239960   FREQ    0.025      0.2    0.775
   1   rs12239960   MEAN  0.07343  0.09173  0.09243
   1   rs12239960     SD        0  0.01329  0.01143
   1   rs75869838   GENO      A/A      A/G      G/G
   1   rs75869838 COUNTS        0        4       36
   1   rs75869838   FREQ        0      0.1      0.9
   1   rs75869838   MEAN       NA  0.09716  0.09122
   1   rs75869838     SD       NA  0.01865  0.01113
   1  rs115248740   GENO      A/A      A/G      G/G
   1  rs115248740 COUNTS        0        4       36
   1  rs115248740   FREQ        0      0.1      0.9
   1  rs115248740   MEAN       NA  0.08496  0.09258
   1  rs115248740     SD       NA 0.004495  0.01223
   1  rs111299170   GENO      T/T      T/C      C/C
   1  rs111299170 COUNTS        0       14       26
   1  rs111299170   FREQ        0     0.35     0.65
   1  rs111299170   MEAN       NA  0.08615  0.09486
   1  rs111299170     SD       NA 0.009284  0.01215
   1   rs12748961   GENO      C/C      C/T      T/T
   1   rs12748961 COUNTS        0        4       36
   1   rs12748961   FREQ        0      0.1      0.9
   1   rs12748961   MEAN       NA  0.08496  0.09258
   1   rs12748961     SD       NA 0.004495  0.01223
   1    rs3747973   GENO      G/G      G/A      A/A
   1    rs3747973 COUNTS        0       15       25
   1    rs3747973   FREQ        0    0.375    0.625
   1    rs3747973   MEAN       NA  0.08502  0.09589
   1    rs3747973     SD       NA  0.00883  0.01173
   1   rs56675020   GENO      T/T      T/G      G/G
   1   rs56675020 COUNTS        0        4       36
   1   rs56675020   FREQ        0      0.1      0.9
   1   rs56675020   MEAN       NA  0.08496  0.09258
   1   rs56675020     SD       NA 0.004495  0.01223
   1   rs12030754   GENO      C/C      C/G      G/G
   1   rs12030754 COUNTS        0        6       34
   1   rs12030754   FREQ        0     0.15     0.85
   1   rs12030754   MEAN       NA  0.09567  0.09113
   1   rs12030754     SD       NA 0.007287  0.01247
   1   rs55735020   GENO      G/G      G/A      A/A
   1   rs55735020 COUNTS        6       24       10
   1   rs55735020   FREQ     0.15      0.6     0.25
   1   rs55735020   MEAN  0.09634  0.09402  0.08379
   1   rs55735020     SD  0.01513   0.0107 0.009669
   1  rs140801892   GENO      A/A      A/G      G/G
   1  rs140801892 COUNTS        6       24       10
   1  rs140801892   FREQ     0.15      0.6     0.25
   1  rs140801892   MEAN  0.09634  0.09402  0.08379
   1  rs140801892     SD  0.01513   0.0107 0.009669
   1     rs823095   GENO      A/A      A/G      G/G
   1     rs823095 COUNTS        1        8       31
   1     rs823095   FREQ    0.025      0.2    0.775
   1     rs823095   MEAN   0.0811    0.096  0.09108
   1     rs823095     SD        0  0.01346  0.01149
   1     rs823096   GENO      T/T      T/G      G/G
   1     rs823096 COUNTS        1        9       30
   1     rs823096   FREQ    0.025    0.225     0.75
   1     rs823096   MEAN   0.0811  0.09565  0.09102
   1     rs823096     SD        0  0.01264  0.01168
   1   rs16856194   GENO      G/G      G/A      A/A
   1   rs16856194 COUNTS        1        8       31
   1   rs16856194   FREQ    0.025      0.2    0.775
   1   rs16856194   MEAN   0.0811    0.096  0.09108
   1   rs16856194     SD        0  0.01346  0.01149
   1   rs79396608   GENO      T/T      T/G      G/G
   1   rs79396608 COUNTS        0        7       33
   1   rs79396608   FREQ        0    0.175    0.825
   1   rs79396608   MEAN       NA  0.07965  0.09439
   1   rs79396608     SD       NA 0.008018  0.01098
   1   rs58526373   GENO      T/T      T/C      C/C
   1   rs58526373 COUNTS        0        4       36
   1   rs58526373   FREQ        0      0.1      0.9
   1   rs58526373   MEAN       NA  0.09303  0.09168
   1   rs58526373     SD       NA 0.006568  0.01238
   1    rs6663787   GENO      T/T      T/C      C/C
   1    rs6663787 COUNTS        0        6       34
   1    rs6663787   FREQ        0     0.15     0.85
   1    rs6663787   MEAN       NA  0.08801  0.09248
   1    rs6663787     SD       NA  0.00968  0.01222
   1     rs823097   GENO      A/A      A/G      G/G
   1     rs823097 COUNTS        1        8       31
   1     rs823097   FREQ    0.025      0.2    0.775
   1     rs823097   MEAN   0.0811    0.096  0.09108
   1     rs823097     SD        0  0.01346  0.01149
   1  rs111987408   GENO      C/C      C/T      T/T
   1  rs111987408 COUNTS        0        4       36
   1  rs111987408   FREQ        0      0.1      0.9
   1  rs111987408   MEAN       NA  0.08978  0.09204
   1  rs111987408     SD       NA  0.01316  0.01191
   1   rs11240555   GENO      C/C      C/T      T/T
   1   rs11240555 COUNTS        0        6       34
   1   rs11240555   FREQ        0     0.15     0.85
   1   rs11240555   MEAN       NA  0.08801  0.09248
   1   rs11240555     SD       NA  0.00968  0.01222
   1  rs541444877   GENO      G/G     G/GA    GA/GA
   1  rs541444877 COUNTS        0        4       36
   1  rs541444877   FREQ        0      0.1      0.9
   1  rs541444877   MEAN       NA  0.08496  0.09258
   1  rs541444877     SD       NA 0.004495  0.01223
   1       rs3805   GENO      G/G      G/T      T/T
   1       rs3805 COUNTS        0        5       35
   1       rs3805   FREQ        0    0.125    0.875
   1       rs3805   MEAN       NA  0.08847  0.09229
   1       rs3805     SD       NA 0.008762  0.01228
   1  rs141444520   GENO    CA/CA     CA/C      C/C
   1  rs141444520 COUNTS        0        4       36
   1  rs141444520   FREQ        0      0.1      0.9
   1  rs141444520   MEAN       NA  0.09303  0.09168
   1  rs141444520     SD       NA 0.006568  0.01238
   1    rs1935662   GENO      G/G      G/T      T/T
   1    rs1935662 COUNTS        0        4       36
   1    rs1935662   FREQ        0      0.1      0.9
   1    rs1935662   MEAN       NA  0.09303  0.09168
   1    rs1935662     SD       NA 0.006568  0.01238
   1  rs144482900   GENO    GA/GA     GA/G      G/G
   1  rs144482900 COUNTS        0        4       36
   1  rs144482900   FREQ        0      0.1      0.9
   1  rs144482900   MEAN       NA  0.09345  0.09163
   1  rs144482900     SD       NA 0.009058  0.01224
   1    rs6665860   GENO      G/G      G/A      A/A
   1    rs6665860 COUNTS        0        6       34
   1    rs6665860   FREQ        0     0.15     0.85
   1    rs6665860   MEAN       NA  0.08801  0.09248
   1    rs6665860     SD       NA  0.00968  0.01222
   1   rs10900522   GENO      C/C      C/T      T/T
   1   rs10900522 COUNTS        0        6       34
   1   rs10900522   FREQ        0     0.15     0.85
   1   rs10900522   MEAN       NA  0.09567  0.09113
   1   rs10900522     SD       NA 0.007287  0.01247
   1  rs141010096   GENO      T/T     T/TC    TC/TC
   1  rs141010096 COUNTS        0        7       33
   1  rs141010096   FREQ        0    0.175    0.825
   1  rs141010096   MEAN       NA  0.07965  0.09439
   1  rs141010096     SD       NA 0.008018  0.01098
   1     rs951366   GENO      C/C      C/T      T/T
   1     rs951366 COUNTS        3       10       27
   1     rs951366   FREQ    0.075     0.25    0.675
   1     rs951366   MEAN   0.1021  0.09845  0.08821
   1     rs951366     SD  0.01686 0.005624  0.01167
   1   rs74143155   GENO      T/T      T/A      A/A
   1   rs74143155 COUNTS        0        4       36
   1   rs74143155   FREQ        0      0.1      0.9
   1   rs74143155   MEAN       NA  0.09303  0.09168
   1   rs74143155     SD       NA 0.006568  0.01238
   1   rs34305872   GENO    GT/GT     GT/G      G/G
   1   rs34305872 COUNTS        1       18       21
   1   rs34305872   FREQ    0.025     0.45    0.525
   1   rs34305872   MEAN   0.0811  0.09047  0.09347
   1   rs34305872     SD        0  0.01286  0.01115
   1   rs74143844   GENO      G/G      G/A      A/A
   1   rs74143844 COUNTS        0        4       36
   1   rs74143844   FREQ        0      0.1      0.9
   1   rs74143844   MEAN       NA  0.09303  0.09168
   1   rs74143844     SD       NA 0.006568  0.01238
   1   rs71709139   GENO      C/C C/CTTTTTTCTTT CTTTTTTCTTT/CTTTTTTCTTT
   1   rs71709139 COUNTS        1        8       31
   1   rs71709139   FREQ    0.025      0.2    0.775
   1   rs71709139   MEAN   0.0811    0.096  0.09108
   1   rs71709139     SD        0  0.01346  0.01149
   1     rs823092   GENO      A/A      A/T      T/T
   1     rs823092 COUNTS        5       18       17
   1     rs823092   FREQ    0.125     0.45    0.425
   1     rs823092   MEAN  0.08681  0.09164  0.09347
   1     rs823092     SD  0.01228  0.01018  0.01361
   1   rs16856211   GENO      C/C      C/T      T/T
   1   rs16856211 COUNTS        0        6       34
   1   rs16856211   FREQ        0     0.15     0.85
   1   rs16856211   MEAN       NA  0.09554  0.09116
   1   rs16856211     SD       NA 0.004822  0.01266
   1     rs823093   GENO      G/G      G/A      A/A
   1     rs823093 COUNTS        5       19       16
   1     rs823093   FREQ    0.125    0.475      0.4
   1     rs823093   MEAN  0.08681  0.09247   0.0926
   1     rs823093     SD  0.01228  0.01004    0.014
   1     rs823094   GENO      G/G      G/T      T/T
   1     rs823094 COUNTS        2       10       28
   1     rs823094   FREQ     0.05     0.25      0.7
   1     rs823094   MEAN  0.08448  0.09644  0.09069
   1     rs823094     SD 0.004773  0.01201   0.0119
   1   rs59957335   GENO      C/C      C/T      T/T
   1   rs59957335 COUNTS        0        4       36
   1   rs59957335   FREQ        0      0.1      0.9
   1   rs59957335   MEAN       NA  0.09303  0.09168
   1   rs59957335     SD       NA 0.006568  0.01238
   1   rs34455896   GENO    AT/AT     AT/A      A/A
   1   rs34455896 COUNTS        0        4       36
   1   rs34455896   FREQ        0      0.1      0.9
   1   rs34455896   MEAN       NA  0.09303  0.09168
   1   rs34455896     SD       NA 0.006568  0.01238
   1    rs7545345   GENO      C/C      C/T      T/T
   1    rs7545345 COUNTS        1        8       31
   1    rs7545345   FREQ    0.025      0.2    0.775
   1    rs7545345   MEAN   0.1209  0.09767  0.08936
   1    rs7545345     SD        0 0.005006  0.01157
   1  rs145557339   GENO      A/A A/AAAAAATTTACTT AAAAAATTTACTT/AAAAAATTTACTT
   1  rs145557339 COUNTS        1        8       31
   1  rs145557339   FREQ    0.025      0.2    0.775
   1  rs145557339   MEAN   0.0811    0.096  0.09108
   1  rs145557339     SD        0  0.01346  0.01149
   1   rs74474484   GENO      T/T      T/A      A/A
   1   rs74474484 COUNTS        0       10       30
   1   rs74474484   FREQ        0     0.25     0.75
   1   rs74474484   MEAN       NA  0.08414  0.09437
   1   rs74474484     SD       NA  0.01031  0.01139
   1    rs4951258   GENO      A/A      A/G      G/G
   1    rs4951258 COUNTS        3       10       27
   1    rs4951258   FREQ    0.075     0.25    0.675
   1    rs4951258   MEAN   0.1021  0.09845  0.08821
   1    rs4951258     SD  0.01686 0.005624  0.01167
   1   rs11240556   GENO      T/T      T/C      C/C
   1   rs11240556 COUNTS        0        6       34
   1   rs11240556   FREQ        0     0.15     0.85
   1   rs11240556   MEAN       NA  0.08801  0.09248
   1   rs11240556     SD       NA  0.00968  0.01222
   1    rs4951023   GENO      A/A      A/G      G/G
   1    rs4951023 COUNTS        3       12       25
   1    rs4951023   FREQ    0.075      0.3    0.625
   1    rs4951023   MEAN   0.1021  0.09869  0.08728
   1    rs4951023     SD  0.01686  0.01073 0.009715
   1    rs1094649   GENO      T/T      T/C      C/C
   1    rs1094649 COUNTS        2       14       24
   1    rs1094649   FREQ     0.05     0.35      0.6
   1    rs1094649   MEAN  0.07808    0.094  0.09168
   1    rs1094649     SD 0.006566  0.01102  0.01222
   1    rs1935025   GENO      A/A      A/C      C/C
   1    rs1935025 COUNTS        0        6       34
   1    rs1935025   FREQ        0     0.15     0.85
   1    rs1935025   MEAN       NA  0.09567  0.09113
   1    rs1935025     SD       NA 0.007287  0.01247
   1   rs16856215   GENO      T/T      T/G      G/G
   1   rs16856215 COUNTS        0        4       36
   1   rs16856215   FREQ        0      0.1      0.9
   1   rs16856215   MEAN       NA  0.09303  0.09168
   1   rs16856215     SD       NA 0.006568  0.01238
   1     rs823108   GENO      T/T      T/C      C/C
   1     rs823108 COUNTS        5       19       16
   1     rs823108   FREQ    0.125    0.475      0.4
   1     rs823108   MEAN  0.08681  0.09247   0.0926
   1     rs823108     SD  0.01228  0.01004    0.014
   1   rs16856217   GENO      G/G      G/A      A/A
   1   rs16856217 COUNTS        0        4       36
   1   rs16856217   FREQ        0      0.1      0.9
   1   rs16856217   MEAN       NA  0.09303  0.09168
   1   rs16856217     SD       NA 0.006568  0.01238
   1  rs115640250   GENO      A/A      A/G      G/G
   1  rs115640250 COUNTS        0        4       36
   1  rs115640250   FREQ        0      0.1      0.9
   1  rs115640250   MEAN       NA  0.08496  0.09258
   1  rs115640250     SD       NA 0.004495  0.01223
   1   rs10494873   GENO      C/C      C/G      G/G
   1   rs10494873 COUNTS        0        4       36
   1   rs10494873   FREQ        0      0.1      0.9
   1   rs10494873   MEAN       NA  0.09303  0.09168
   1   rs10494873     SD       NA 0.006568  0.01238
   1    rs3761919   GENO      A/A      A/G      G/G
   1    rs3761919 COUNTS        0        6       34
   1    rs3761919   FREQ        0     0.15     0.85
   1    rs3761919   MEAN       NA  0.09567  0.09113
   1    rs3761919     SD       NA 0.007287  0.01247
   1    rs1772145   GENO      T/T      T/C      C/C
   1    rs1772145 COUNTS       10       19       11
   1    rs1772145   FREQ     0.25    0.475    0.275
   1    rs1772145   MEAN  0.09752  0.09315  0.08432
   1    rs1772145     SD   0.0137  0.01021 0.009801
   1    rs1772146   GENO      G/G      G/T      T/T
   1    rs1772146 COUNTS        5       19       16
   1    rs1772146   FREQ    0.125    0.475      0.4
   1    rs1772146   MEAN  0.08681  0.09247   0.0926
   1    rs1772146     SD  0.01228  0.01004    0.014
   1    rs1775154   GENO      A/A      A/T      T/T
   1    rs1775154 COUNTS        1        8       31
   1    rs1775154   FREQ    0.025      0.2    0.775
   1    rs1775154   MEAN   0.0811    0.096  0.09108
   1    rs1775154     SD        0  0.01346  0.01149
   1    rs1772147   GENO      G/G      G/A      A/A
   1    rs1772147 COUNTS        5       19       16
   1    rs1772147   FREQ    0.125    0.475      0.4
   1    rs1772147   MEAN  0.08681  0.09247   0.0926
   1    rs1772147     SD  0.01228  0.01004    0.014
   1    rs1620334   GENO      C/C      C/T      T/T
   1    rs1620334 COUNTS        5       19       16
   1    rs1620334   FREQ    0.125    0.475      0.4
   1    rs1620334   MEAN  0.08681  0.09247   0.0926
   1    rs1620334     SD  0.01228  0.01004    0.014
   1   rs74143846   GENO      C/C      C/T      T/T
   1   rs74143846 COUNTS        0        4       36
   1   rs74143846   FREQ        0      0.1      0.9
   1   rs74143846   MEAN       NA  0.09303  0.09168
   1   rs74143846     SD       NA 0.006568  0.01238
   1    rs7513645   GENO      A/A      A/G      G/G
   1    rs7513645 COUNTS        0        6       34
   1    rs7513645   FREQ        0     0.15     0.85
   1    rs7513645   MEAN       NA  0.09567  0.09113
   1    rs7513645     SD       NA 0.007287  0.01247
   1  rs148270168   GENO      G/G      G/T      T/T
   1  rs148270168 COUNTS        0        5       35
   1  rs148270168   FREQ        0    0.125    0.875
   1  rs148270168   MEAN       NA   0.0869  0.09252
   1  rs148270168     SD       NA  0.01038  0.01205
   1  rs112333099   GENO      G/G      G/T      T/T
   1  rs112333099 COUNTS        0        6       34
   1  rs112333099   FREQ        0     0.15     0.85
   1  rs112333099   MEAN       NA  0.08801  0.09248
   1  rs112333099     SD       NA  0.00968  0.01222
   1   rs11808642   GENO      A/A      A/G      G/G
   1   rs11808642 COUNTS        0        4       36
   1   rs11808642   FREQ        0      0.1      0.9
   1   rs11808642   MEAN       NA  0.09303  0.09168
   1   rs11808642     SD       NA 0.006568  0.01238
   1   rs61377167   GENO      C/C      C/G      G/G
   1   rs61377167 COUNTS        0        4       36
   1   rs61377167   FREQ        0      0.1      0.9
   1   rs61377167   MEAN       NA  0.08496  0.09258
   1   rs61377167     SD       NA 0.004495  0.01223
   1   rs78209347   GENO      G/G      G/A      A/A
   1   rs78209347 COUNTS        0        5       35
   1   rs78209347   FREQ        0    0.125    0.875
   1   rs78209347   MEAN       NA    0.093  0.09164
   1   rs78209347     SD       NA 0.005689  0.01256
   1     rs823109   GENO      A/A      A/G      G/G
   1     rs823109 COUNTS        5       19       16
   1     rs823109   FREQ    0.125    0.475      0.4
   1     rs823109   MEAN  0.08681  0.09247   0.0926
   1     rs823109     SD  0.01228  0.01004    0.014
   1   rs34936698   GENO      C/C     C/CA    CA/CA
   1   rs34936698 COUNTS        0       12       28
   1   rs34936698   FREQ        0      0.3      0.7
   1   rs34936698   MEAN       NA  0.08685  0.09394
   1   rs34936698     SD       NA  0.01428  0.01025
   1     rs823110   GENO      C/C      C/G      G/G
   1     rs823110 COUNTS        1        8       31
   1     rs823110   FREQ    0.025      0.2    0.775
   1     rs823110   MEAN   0.0811    0.096  0.09108
   1     rs823110     SD        0  0.01346  0.01149
   1     rs823111   GENO      T/T      T/C      C/C
   1     rs823111 COUNTS        1        8       31
   1     rs823111   FREQ    0.025      0.2    0.775
   1     rs823111   MEAN   0.0811    0.096  0.09108
   1     rs823111     SD        0  0.01346  0.01149
   1  rs114915979   GENO      T/T      T/C      C/C
   1  rs114915979 COUNTS        0        7       33
   1  rs114915979   FREQ        0    0.175    0.825
   1  rs114915979   MEAN       NA  0.07965  0.09439
   1  rs114915979     SD       NA 0.008018  0.01098
   1   rs74143847   GENO      G/G      G/A      A/A
   1   rs74143847 COUNTS        0        4       36
   1   rs74143847   FREQ        0      0.1      0.9
   1   rs74143847   MEAN       NA  0.09303  0.09168
   1   rs74143847     SD       NA 0.006568  0.01238
   1  rs140426021   GENO      A/A      A/G      G/G
   1  rs140426021 COUNTS        0        5       35
   1  rs140426021   FREQ        0    0.125    0.875
   1  rs140426021   MEAN       NA  0.08852  0.09228
   1  rs140426021     SD       NA  0.01174  0.01199
   1  rs138389558   GENO    AT/AT     AT/A      A/A
   1  rs138389558 COUNTS        0        4       36
   1  rs138389558   FREQ        0      0.1      0.9
   1  rs138389558   MEAN       NA  0.09303  0.09168
   1  rs138389558     SD       NA 0.006568  0.01238
   1    rs1772148   GENO      T/T      T/A      A/A
   1    rs1772148 COUNTS        1        8       31
   1    rs1772148   FREQ    0.025      0.2    0.775
   1    rs1772148   MEAN   0.0811    0.096  0.09108
   1    rs1772148     SD        0  0.01346  0.01149
   1  rs146488048   GENO      C/C      C/G      G/G
   1  rs146488048 COUNTS        0        4       36
   1  rs146488048   FREQ        0      0.1      0.9
   1  rs146488048   MEAN       NA  0.08496  0.09258
   1  rs146488048     SD       NA 0.004495  0.01223
   1  rs111913572   GENO      C/C      C/T      T/T
   1  rs111913572 COUNTS        0        4       36
   1  rs111913572   FREQ        0      0.1      0.9
   1  rs111913572   MEAN       NA  0.08978  0.09204
   1  rs111913572     SD       NA  0.01316  0.01191
   1  rs188236363   GENO      A/A      A/G      G/G
   1  rs188236363 COUNTS        0        4       36
   1  rs188236363   FREQ        0      0.1      0.9
   1  rs188236363   MEAN       NA  0.08496  0.09258
   1  rs188236363     SD       NA 0.004495  0.01223
   1  rs111451886   GENO      T/T      T/C      C/C
   1  rs111451886 COUNTS        0        5       35
   1  rs111451886   FREQ        0    0.125    0.875
   1  rs111451886   MEAN       NA  0.09594  0.09122
   1  rs111451886     SD       NA 0.005278  0.01248
   1  rs566837996   GENO      A/A     A/AT    AT/AT
   1  rs566837996 COUNTS        1        8       31
   1  rs566837996   FREQ    0.025      0.2    0.775
   1  rs566837996   MEAN   0.1209  0.09921  0.08897
   1  rs566837996     SD        0  0.01092  0.01022
   1   rs78474729   GENO      T/T      T/C      C/C
   1   rs78474729 COUNTS        0        7       33
   1   rs78474729   FREQ        0    0.175    0.825
   1   rs78474729   MEAN       NA  0.07965  0.09439
   1   rs78474729     SD       NA 0.008018  0.01098
   1   rs76269384   GENO      C/C      C/T      T/T
   1   rs76269384 COUNTS        0        4       36
   1   rs76269384   FREQ        0      0.1      0.9
   1   rs76269384   MEAN       NA  0.08496  0.09258
   1   rs76269384     SD       NA 0.004495  0.01223
   1   rs12088809   GENO      C/C      C/T      T/T
   1   rs12088809 COUNTS        0        6       34
   1   rs12088809   FREQ        0     0.15     0.85
   1   rs12088809   MEAN       NA  0.08801  0.09248
   1   rs12088809     SD       NA  0.00968  0.01222
   1     rs823112   GENO      G/G      G/A      A/A
   1     rs823112 COUNTS        5       19       16
   1     rs823112   FREQ    0.125    0.475      0.4
   1     rs823112   MEAN  0.08681  0.09247   0.0926
   1     rs823112     SD  0.01228  0.01004    0.014
   1   rs11240559   GENO      G/G      G/T      T/T
   1   rs11240559 COUNTS        0        6       34
   1   rs11240559   FREQ        0     0.15     0.85
   1   rs11240559   MEAN       NA  0.09567  0.09113
   1   rs11240559     SD       NA 0.007287  0.01247
   1   rs56296722   GENO      T/T      T/C      C/C
   1   rs56296722 COUNTS        0        5       35
   1   rs56296722   FREQ        0    0.125    0.875
   1   rs56296722   MEAN       NA  0.09594  0.09122
   1   rs56296722     SD       NA 0.005278  0.01248
   1  rs376406180   GENO      C/C   C/CAGG CAGG/CAGG
   1  rs376406180 COUNTS        1        8       31
   1  rs376406180   FREQ    0.025      0.2    0.775
   1  rs376406180   MEAN   0.0811    0.096  0.09108
   1  rs376406180     SD        0  0.01346  0.01149
   1  rs115475532   GENO      C/C      C/T      T/T
   1  rs115475532 COUNTS        0        5       35
   1  rs115475532   FREQ        0    0.125    0.875
   1  rs115475532   MEAN       NA   0.0869  0.09252
   1  rs115475532     SD       NA  0.01038  0.01205
   1  rs112452415   GENO      T/T      T/C      C/C
   1  rs112452415 COUNTS        0        6       34
   1  rs112452415   FREQ        0     0.15     0.85
   1  rs112452415   MEAN       NA  0.08801  0.09248
   1  rs112452415     SD       NA  0.00968  0.01222
   1     rs823113   GENO      C/C      C/G      G/G
   1     rs823113 COUNTS        5       19       16
   1     rs823113   FREQ    0.125    0.475      0.4
   1     rs823113   MEAN  0.08681  0.09247   0.0926
   1     rs823113     SD  0.01228  0.01004    0.014
   1   rs75511917   GENO      A/A      A/T      T/T
   1   rs75511917 COUNTS        0        5       35
   1   rs75511917   FREQ        0    0.125    0.875
   1   rs75511917   MEAN       NA  0.09594  0.09122
   1   rs75511917     SD       NA 0.005278  0.01248
   1   rs16856246   GENO      A/A      A/G      G/G
   1   rs16856246 COUNTS        0        4       36
   1   rs16856246   FREQ        0      0.1      0.9
   1   rs16856246   MEAN       NA  0.09303  0.09168
   1   rs16856246     SD       NA 0.006568  0.01238
   1  rs138529790   GENO      T/T      T/C      C/C
   1  rs138529790 COUNTS        0        5       35
   1  rs138529790   FREQ        0    0.125    0.875
   1  rs138529790   MEAN       NA   0.0869  0.09252
   1  rs138529790     SD       NA  0.01038  0.01205
   1  rs542619600   GENO    GA/GA     GA/G      G/G
   1  rs542619600 COUNTS        0        7       33
   1  rs542619600   FREQ        0    0.175    0.825
   1  rs542619600   MEAN       NA  0.07965  0.09439
   1  rs542619600     SD       NA 0.008018  0.01098
   1     rs864783   GENO      C/C      C/T      T/T
   1     rs864783 COUNTS        1        8       31
   1     rs864783   FREQ    0.025      0.2    0.775
   1     rs864783   MEAN   0.0811    0.096  0.09108
   1     rs864783     SD        0  0.01346  0.01149
   1   rs16856251   GENO      G/G      G/A      A/A
   1   rs16856251 COUNTS        0        4       36
   1   rs16856251   FREQ        0      0.1      0.9
   1   rs16856251   MEAN       NA  0.09303  0.09168
   1   rs16856251     SD       NA 0.006568  0.01238
   1   rs11240561   GENO      G/G      G/T      T/T
   1   rs11240561 COUNTS        0        6       34
   1   rs11240561   FREQ        0     0.15     0.85
   1   rs11240561   MEAN       NA  0.09567  0.09113
   1   rs11240561     SD       NA 0.007287  0.01247
   1     rs823127   GENO      A/A      A/G      G/G
   1     rs823127 COUNTS        9       16       15
   1     rs823127   FREQ    0.225      0.4    0.375
   1     rs823127   MEAN   0.0986  0.09253  0.08698
   1     rs823127     SD  0.01407  0.01094 0.009813
   1     rs823128   GENO      G/G      G/A      A/A
   1     rs823128 COUNTS        5       19       16
   1     rs823128   FREQ    0.125    0.475      0.4
   1     rs823128   MEAN  0.08681  0.09247   0.0926
   1     rs823128     SD  0.01228  0.01004    0.014
   1     rs823129   GENO      C/C      C/T      T/T
   1     rs823129 COUNTS       11       18       11
   1     rs823129   FREQ    0.275     0.45    0.275
   1     rs823129   MEAN  0.09798  0.09263  0.08432
   1     rs823129     SD  0.01308  0.01024 0.009801
   1  rs192716638   GENO      G/G      G/C      C/C
   1  rs192716638 COUNTS        0        4       36
   1  rs192716638   FREQ        0      0.1      0.9
   1  rs192716638   MEAN       NA  0.08496  0.09258
   1  rs192716638     SD       NA 0.004495  0.01223
   1   rs79771737   GENO      C/C      C/A      A/A
   1   rs79771737 COUNTS        0        7       33
   1   rs79771737   FREQ        0    0.175    0.825
   1   rs79771737   MEAN       NA  0.07965  0.09439
   1   rs79771737     SD       NA 0.008018  0.01098
   1     rs823130   GENO      T/T      T/C      C/C
   1     rs823130 COUNTS        1        8       31
   1     rs823130   FREQ    0.025      0.2    0.775
   1     rs823130   MEAN   0.0811    0.096  0.09108
   1     rs823130     SD        0  0.01346  0.01149
   1  rs112152328   GENO      A/A      A/T      T/T
   1  rs112152328 COUNTS        0        4       36
   1  rs112152328   FREQ        0      0.1      0.9
   1  rs112152328   MEAN       NA  0.08978  0.09204
   1  rs112152328     SD       NA  0.01316  0.01191
   1     rs823131   GENO      G/G      G/A      A/A
   1     rs823131 COUNTS       11       18       11
   1     rs823131   FREQ    0.275     0.45    0.275
   1     rs823131   MEAN  0.09798  0.09263  0.08432
   1     rs823131     SD  0.01308  0.01024 0.009801
   1   rs12046305   GENO      A/A      A/G      G/G
   1   rs12046305 COUNTS        0        6       34
   1   rs12046305   FREQ        0     0.15     0.85
   1   rs12046305   MEAN       NA  0.09567  0.09113
   1   rs12046305     SD       NA 0.007287  0.01247
   1   rs55737937   GENO      C/C     C/CA    CA/CA
   1   rs55737937 COUNTS        0        9       31
   1   rs55737937   FREQ        0    0.225    0.775
   1   rs55737937   MEAN       NA  0.09705  0.09029
   1   rs55737937     SD       NA 0.006839  0.01266
   1  rs150882174   GENO    GA/GA     GA/G      G/G
   1  rs150882174 COUNTS        0        7       33
   1  rs150882174   FREQ        0    0.175    0.825
   1  rs150882174   MEAN       NA  0.07965  0.09439
   1  rs150882174     SD       NA 0.008018  0.01098
   1   rs78504890   GENO      T/T      T/C      C/C
   1   rs78504890 COUNTS        1        8       31
   1   rs78504890   FREQ    0.025      0.2    0.775
   1   rs78504890   MEAN   0.0811    0.096  0.09108
   1   rs78504890     SD        0  0.01346  0.01149
   1  rs199882740   GENO      A/A      A/T      T/T
   1  rs199882740 COUNTS        0        8       32
   1  rs199882740   FREQ        0      0.2      0.8
   1  rs199882740   MEAN       NA  0.09629   0.0907
   1  rs199882740     SD       NA  0.01782 0.009965
   1  rs146019018   GENO      A/A      A/T      T/T
   1  rs146019018 COUNTS        2       22       16
   1  rs146019018   FREQ     0.05     0.55      0.4
   1  rs146019018   MEAN  0.07868  0.09501  0.08905
   1  rs146019018     SD 0.003427  0.01231  0.01038
   1   rs61824677   GENO      A/A      A/T      T/T
   1   rs61824677 COUNTS        5       23       12
   1   rs61824677   FREQ    0.125    0.575      0.3
   1   rs61824677   MEAN  0.08379  0.09446  0.09008
   1   rs61824677     SD 0.007697  0.01237   0.0112
   1   rs61824678   GENO      A/A      A/T      T/T
   1   rs61824678 COUNTS        5       23       12
   1   rs61824678   FREQ    0.125    0.575      0.3
   1   rs61824678   MEAN  0.08379  0.09446  0.09008
   1   rs61824678     SD 0.007697  0.01237   0.0112
   1   rs10900523   GENO      T/T      T/A      A/A
   1   rs10900523 COUNTS        6       17       17
   1   rs10900523   FREQ     0.15    0.425    0.425
   1   rs10900523   MEAN  0.08639   0.0921  0.09344
   1   rs10900523     SD  0.01104   0.0108  0.01324
   1   rs80153295   GENO      C/C      C/T      T/T
   1   rs80153295 COUNTS        0        5       35
   1   rs80153295   FREQ        0    0.125    0.875
   1   rs80153295   MEAN       NA   0.0869  0.09252
   1   rs80153295     SD       NA  0.01038  0.01205
   1  rs140853652   GENO      A/A A/AGAATTGG AGAATTGG/AGAATTGG
   1  rs140853652 COUNTS        0        7       33
   1  rs140853652   FREQ        0    0.175    0.825
   1  rs140853652   MEAN       NA  0.07965  0.09439
   1  rs140853652     SD       NA 0.008018  0.01098
   1  rs114702033   GENO      A/A      A/C      C/C
   1  rs114702033 COUNTS        0        5       35
   1  rs114702033   FREQ        0    0.125    0.875
   1  rs114702033   MEAN       NA   0.0869  0.09252
   1  rs114702033     SD       NA  0.01038  0.01205
   1   rs74143849   GENO      G/G      G/T      T/T
   1   rs74143849 COUNTS        0        4       36
   1   rs74143849   FREQ        0      0.1      0.9
   1   rs74143849   MEAN       NA  0.09303  0.09168
   1   rs74143849     SD       NA 0.006568  0.01238
   1   rs56382128   GENO      C/C      C/A      A/A
   1   rs56382128 COUNTS        0        5       35
   1   rs56382128   FREQ        0    0.125    0.875
   1   rs56382128   MEAN       NA  0.09594  0.09122
   1   rs56382128     SD       NA 0.005278  0.01248
   1   rs11240562   GENO      T/T      T/C      C/C
   1   rs11240562 COUNTS        0        6       34
   1   rs11240562   FREQ        0     0.15     0.85
   1   rs11240562   MEAN       NA  0.08801  0.09248
   1   rs11240562     SD       NA  0.00968  0.01222
   1   rs73080333   GENO      C/C      C/T      T/T
   1   rs73080333 COUNTS        1        3       36
   1   rs73080333   FREQ    0.025    0.075      0.9
   1   rs73080333   MEAN   0.1209   0.1005  0.09028
   1   rs73080333     SD        0  0.00349  0.01111
   1    rs4951261   GENO      C/C      C/A      A/A
   1    rs4951261 COUNTS        3       10       27
   1    rs4951261   FREQ    0.075     0.25    0.675
   1    rs4951261   MEAN   0.1021  0.09845  0.08821
   1    rs4951261     SD  0.01686 0.005624  0.01167
   1   rs12047038   GENO      G/G      G/A      A/A
   1   rs12047038 COUNTS        0        6       34
   1   rs12047038   FREQ        0     0.15     0.85
   1   rs12047038   MEAN       NA  0.09567  0.09113
   1   rs12047038     SD       NA 0.007287  0.01247
   1  rs115866861   GENO      A/A      A/G      G/G
   1  rs115866861 COUNTS        0        7       33
   1  rs115866861   FREQ        0    0.175    0.825
   1  rs115866861   MEAN       NA  0.07965  0.09439
   1  rs115866861     SD       NA 0.008018  0.01098
   1  rs111472894   GENO      T/T      T/C      C/C
   1  rs111472894 COUNTS        0        6       34
   1  rs111472894   FREQ        0     0.15     0.85
   1  rs111472894   MEAN       NA  0.08801  0.09248
   1  rs111472894     SD       NA  0.00968  0.01222
   1    rs7536483   GENO      T/T      T/A      A/A
   1    rs7536483 COUNTS        1        8       31
   1    rs7536483   FREQ    0.025      0.2    0.775
   1    rs7536483   MEAN   0.0811    0.096  0.09108
   1    rs7536483     SD        0  0.01346  0.01149
   1    rs3834732   GENO    TG/TG     TG/T      T/T
   1    rs3834732 COUNTS        0        6       34
   1    rs3834732   FREQ        0     0.15     0.85
   1    rs3834732   MEAN       NA  0.08801  0.09248
   1    rs3834732     SD       NA  0.00968  0.01222
   1     rs823114   GENO      A/A      A/G      G/G
   1     rs823114 COUNTS        1        9       30
   1     rs823114   FREQ    0.025    0.225     0.75
   1     rs823114   MEAN   0.0811  0.09672   0.0907
   1     rs823114     SD        0  0.01278  0.01149
   1     rs865402   GENO      A/A      A/T      T/T
   1     rs865402 COUNTS        5       19       16
   1     rs865402   FREQ    0.125    0.475      0.4
   1     rs865402   MEAN  0.08681  0.09247   0.0926
   1     rs865402     SD  0.01228  0.01004    0.014
   1   rs79576176   GENO      G/G      G/A      A/A
   1   rs79576176 COUNTS        0        6       34
   1   rs79576176   FREQ        0     0.15     0.85
   1   rs79576176   MEAN       NA  0.07821  0.09421
   1   rs79576176     SD       NA 0.007737  0.01087
   1     rs823115   GENO      G/G      G/A      A/A
   1     rs823115 COUNTS        5       19       16
   1     rs823115   FREQ    0.125    0.475      0.4
   1     rs823115   MEAN  0.08681  0.09247   0.0926
   1     rs823115     SD  0.01228  0.01004    0.014
   1     rs823116   GENO      A/A      A/G      G/G
   1     rs823116 COUNTS        1        9       30
   1     rs823116   FREQ    0.025    0.225     0.75
   1     rs823116   MEAN   0.0811  0.09672   0.0907
   1     rs823116     SD        0  0.01278  0.01149
   1  rs144854753   GENO      C/C    C/CCT  CCT/CCT
   1  rs144854753 COUNTS        0        5       35
   1  rs144854753   FREQ        0    0.125    0.875
   1  rs144854753   MEAN       NA   0.0869  0.09252
   1  rs144854753     SD       NA  0.01038  0.01205
   1   rs78907896   GENO      T/T      T/C      C/C
   1   rs78907896 COUNTS        0       11       29
   1   rs78907896   FREQ        0    0.275    0.725
   1   rs78907896   MEAN       NA  0.08158   0.0957
   1   rs78907896     SD       NA 0.007197  0.01101
   1   rs12058814   GENO      C/C      C/T      T/T
   1   rs12058814 COUNTS        0        6       34
   1   rs12058814   FREQ        0     0.15     0.85
   1   rs12058814   MEAN       NA  0.08801  0.09248
   1   rs12058814     SD       NA  0.00968  0.01222
   1   rs34838718   GENO      G/G     G/GT    GT/GT
   1   rs34838718 COUNTS        1        7       32
   1   rs34838718   FREQ    0.025    0.175      0.8
   1   rs34838718   MEAN  0.08835  0.09514   0.0912
   1   rs34838718     SD        0 0.009802  0.01247
   1   rs12059093   GENO      G/G      G/T      T/T
   1   rs12059093 COUNTS        0        4       36
   1   rs12059093   FREQ        0      0.1      0.9
   1   rs12059093   MEAN       NA  0.09199  0.09179
   1   rs12059093     SD       NA 0.003324   0.0125
   1  rs200129376   GENO      G/G      G/T      T/T
   1  rs200129376 COUNTS        1        7       32
   1  rs200129376   FREQ    0.025    0.175      0.8
   1  rs200129376   MEAN  0.08835  0.09514   0.0912
   1  rs200129376     SD        0 0.009802  0.01247
   1   rs76085273   GENO      A/A      A/T      T/T
   1   rs76085273 COUNTS        0        4       36
   1   rs76085273   FREQ        0      0.1      0.9
   1   rs76085273   MEAN       NA  0.08496  0.09258
   1   rs76085273     SD       NA 0.004495  0.01223
   1   rs34072338   GENO      C/C     C/CT    CT/CT
   1   rs34072338 COUNTS       10       20       10
   1   rs34072338   FREQ     0.25      0.5     0.25
   1   rs34072338   MEAN  0.09894  0.09198  0.08436
   1   rs34072338     SD  0.01337 0.009917  0.01033
   1   rs11240565   GENO      T/T      T/C      C/C
   1   rs11240565 COUNTS        3       12       25
   1   rs11240565   FREQ    0.075      0.3    0.625
   1   rs11240565   MEAN   0.1021  0.09869  0.08728
   1   rs11240565     SD  0.01686  0.01073 0.009715
   1  rs200841559   GENO GAATT/GAATT  GAATT/G      G/G
   1  rs200841559 COUNTS        0        5       35
   1  rs200841559   FREQ        0    0.125    0.875
   1  rs200841559   MEAN       NA   0.0869  0.09252
   1  rs200841559     SD       NA  0.01038  0.01205
   1   rs11362942   GENO      C/C     C/CT    CT/CT
   1   rs11362942 COUNTS       11       17       12
   1   rs11362942   FREQ    0.275    0.425      0.3
   1   rs11362942   MEAN  0.09798  0.09261  0.08503
   1   rs11362942     SD  0.01308  0.01056 0.009663
   1     rs823117   GENO      T/T      T/A      A/A
   1     rs823117 COUNTS        8       17       15
   1     rs823117   FREQ      0.2    0.425    0.375
   1     rs823117   MEAN  0.08661  0.09288  0.09338
   1     rs823117     SD  0.00959  0.01058  0.01413
   1     rs823118   GENO      T/T      T/C      C/C
   1     rs823118 COUNTS        1        9       30
   1     rs823118   FREQ    0.025    0.225     0.75
   1     rs823118   MEAN   0.0811  0.09672   0.0907
   1     rs823118     SD        0  0.01278  0.01149
   1     rs860311   GENO      C/C      C/A      A/A
   1     rs860311 COUNTS       11       17       12
   1     rs860311   FREQ    0.275    0.425      0.3
   1     rs860311   MEAN  0.09798  0.09261  0.08503
   1     rs860311     SD  0.01308  0.01056 0.009663
   1     rs823119   GENO      A/A      A/T      T/T
   1     rs823119 COUNTS        5       19       16
   1     rs823119   FREQ    0.125    0.475      0.4
   1     rs823119   MEAN  0.08681  0.09247   0.0926
   1     rs823119     SD  0.01228  0.01004    0.014
   1    rs1891461   GENO      T/T      T/A      A/A
   1    rs1891461 COUNTS        0        6       34
   1    rs1891461   FREQ        0     0.15     0.85
   1    rs1891461   MEAN       NA  0.09567  0.09113
   1    rs1891461     SD       NA 0.007287  0.01247
   1   rs74143850   GENO      C/C      C/A      A/A
   1   rs74143850 COUNTS        0        4       36
   1   rs74143850   FREQ        0      0.1      0.9
   1   rs74143850   MEAN       NA  0.09303  0.09168
   1   rs74143850     SD       NA 0.006568  0.01238
   1    rs5780297   GENO      A/A     A/AT    AT/AT
   1    rs5780297 COUNTS        0        6       34
   1    rs5780297   FREQ        0     0.15     0.85
   1    rs5780297   MEAN       NA  0.09567  0.09113
   1    rs5780297     SD       NA 0.007287  0.01247
   1     rs823120   GENO      T/T      T/C      C/C
   1     rs823120 COUNTS       11       18       11
   1     rs823120   FREQ    0.275     0.45    0.275
   1     rs823120   MEAN  0.09798  0.09263  0.08432
   1     rs823120     SD  0.01308  0.01024 0.009801
   1  rs138568057   GENO      G/G     G/GA    GA/GA
   1  rs138568057 COUNTS        0       10       30
   1  rs138568057   FREQ        0     0.25     0.75
   1  rs138568057   MEAN       NA  0.09516   0.0907
   1  rs138568057     SD       NA 0.008218  0.01279
   1   rs79520469   GENO      G/G      G/A      A/A
   1   rs79520469 COUNTS        0        7       33
   1   rs79520469   FREQ        0    0.175    0.825
   1   rs79520469   MEAN       NA  0.07965  0.09439
   1   rs79520469     SD       NA 0.008018  0.01098
   1     rs823121   GENO      A/A      A/G      G/G
   1     rs823121 COUNTS        1        8       31
   1     rs823121   FREQ    0.025      0.2    0.775
   1     rs823121   MEAN   0.0811    0.096  0.09108
   1     rs823121     SD        0  0.01346  0.01149
   1     rs823122   GENO      T/T      T/C      C/C
   1     rs823122 COUNTS       10       15       15
   1     rs823122   FREQ     0.25    0.375    0.375
   1     rs823122   MEAN  0.09899  0.09187  0.08698
   1     rs823122     SD  0.01333  0.01099 0.009813
   1   rs74331628   GENO      G/G      G/A      A/A
   1   rs74331628 COUNTS        0        7       33
   1   rs74331628   FREQ        0    0.175    0.825
   1   rs74331628   MEAN       NA  0.07965  0.09439
   1   rs74331628     SD       NA 0.008018  0.01098
   1     rs823123   GENO      T/T      T/C      C/C
   1     rs823123 COUNTS       11       18       11
   1     rs823123   FREQ    0.275     0.45    0.275
   1     rs823123   MEAN  0.09798  0.09263  0.08432
   1     rs823123     SD  0.01308  0.01024 0.009801
   1   rs77578324   GENO      T/T      T/C      C/C
   1   rs77578324 COUNTS        0        6       34
   1   rs77578324   FREQ        0     0.15     0.85
   1   rs77578324   MEAN       NA  0.08801  0.09248
   1   rs77578324     SD       NA  0.00968  0.01222
   1  rs112361116   GENO      C/C      C/T      T/T
   1  rs112361116 COUNTS        0        6       34
   1  rs112361116   FREQ        0     0.15     0.85
   1  rs112361116   MEAN       NA  0.08801  0.09248
   1  rs112361116     SD       NA  0.00968  0.01222
   1  rs116536013   GENO      G/G      G/A      A/A
   1  rs116536013 COUNTS        0        4       36
   1  rs116536013   FREQ        0      0.1      0.9
   1  rs116536013   MEAN       NA  0.08496  0.09258
   1  rs116536013     SD       NA 0.004495  0.01223
   1   rs75212657   GENO      C/C      C/T      T/T
   1   rs75212657 COUNTS        0        6       34
   1   rs75212657   FREQ        0     0.15     0.85
   1   rs75212657   MEAN       NA  0.08801  0.09248
   1   rs75212657     SD       NA  0.00968  0.01222
   1     rs823124   GENO      T/T      T/C      C/C
   1     rs823124 COUNTS       11       18       11
   1     rs823124   FREQ    0.275     0.45    0.275
   1     rs823124   MEAN  0.09798  0.09263  0.08432
   1     rs823124     SD  0.01308  0.01024 0.009801
   1  rs200774229   GENO GTTT/GTTT   GTTT/G      G/G
   1  rs200774229 COUNTS       10       19       11
   1  rs200774229   FREQ     0.25    0.475    0.275
   1  rs200774229   MEAN  0.08877  0.09105   0.0959
   1  rs200774229     SD    0.015  0.01068  0.01066
   1    rs1626710   GENO      A/A      A/C      C/C
   1    rs1626710 COUNTS       11       17       12
   1    rs1626710   FREQ    0.275    0.425      0.3
   1    rs1626710   MEAN  0.09798  0.09261  0.08503
   1    rs1626710     SD  0.01308  0.01056 0.009663
   1    rs1772150   GENO      A/A      A/G      G/G
   1    rs1772150 COUNTS       11       17       12
   1    rs1772150   FREQ    0.275    0.425      0.3
   1    rs1772150   MEAN  0.09798  0.09261  0.08503
   1    rs1772150     SD  0.01308  0.01056 0.009663
   1     rs823125   GENO      C/C      C/G      G/G
   1     rs823125 COUNTS       11       17       12
   1     rs823125   FREQ    0.275    0.425      0.3
   1     rs823125   MEAN  0.09798  0.09261  0.08503
   1     rs823125     SD  0.01308  0.01056 0.009663
   1     rs823126   GENO      G/G      G/C      C/C
   1     rs823126 COUNTS       11       17       12
   1     rs823126   FREQ    0.275    0.425      0.3
   1     rs823126   MEAN  0.09798  0.09261  0.08503
   1     rs823126     SD  0.01308  0.01056 0.009663
   1  rs142262637   GENO      T/T      T/C      C/C
   1  rs142262637 COUNTS        0        5       35
   1  rs142262637   FREQ        0    0.125    0.875
   1  rs142262637   MEAN       NA   0.0869  0.09252
   1  rs142262637     SD       NA  0.01038  0.01205
   1    rs4951024   GENO      G/G      G/A      A/A
   1    rs4951024 COUNTS       10       15       15
   1    rs4951024   FREQ     0.25    0.375    0.375
   1    rs4951024   MEAN  0.09899  0.09187  0.08698
   1    rs4951024     SD  0.01333  0.01099 0.009813
   1   rs76542084   GENO      G/G      G/C      C/C
   1   rs76542084 COUNTS        0        4       36
   1   rs76542084   FREQ        0      0.1      0.9
   1   rs76542084   MEAN       NA  0.09303  0.09168
   1   rs76542084     SD       NA 0.006568  0.01238
   1  rs529875324   GENO      T/T     T/TA    TA/TA
   1  rs529875324 COUNTS        1       16       23
   1  rs529875324   FREQ    0.025      0.4    0.575
   1  rs529875324   MEAN   0.1025   0.0904  0.09233
   1  rs529875324     SD        0  0.01192   0.0121
   1   rs56276813   GENO      T/T      T/G      G/G
   1   rs56276813 COUNTS        0        6       34
   1   rs56276813   FREQ        0     0.15     0.85
   1   rs56276813   MEAN       NA  0.09567  0.09113
   1   rs56276813     SD       NA 0.007287  0.01247
   1   rs79465668   GENO      A/A      A/G      G/G
   1   rs79465668 COUNTS        1        5       34
   1   rs79465668   FREQ    0.025    0.125     0.85
   1   rs79465668   MEAN  0.09715  0.09327  0.09144
   1   rs79465668     SD        0 0.005969  0.01269
   1   rs34848415   GENO      C/C     C/CA    CA/CA
   1   rs34848415 COUNTS        5       26        9
   1   rs34848415   FREQ    0.125     0.65    0.225
   1   rs34848415   MEAN  0.08995  0.09164  0.09334
   1   rs34848415     SD  0.01127  0.01114  0.01522
   1   rs78451246   GENO      C/C      C/T      T/T
   1   rs78451246 COUNTS        0        7       33
   1   rs78451246   FREQ        0    0.175    0.825
   1   rs78451246   MEAN       NA  0.07965  0.09439
   1   rs78451246     SD       NA 0.008018  0.01098
   1  rs114241540   GENO      G/G      G/A      A/A
   1  rs114241540 COUNTS        0        5       35
   1  rs114241540   FREQ        0    0.125    0.875
   1  rs114241540   MEAN       NA   0.0869  0.09252
   1  rs114241540     SD       NA  0.01038  0.01205
   1    rs2027527   GENO      T/T      T/C      C/C
   1    rs2027527 COUNTS        0        5       35
   1    rs2027527   FREQ        0    0.125    0.875
   1    rs2027527   MEAN       NA  0.09594  0.09122
   1    rs2027527     SD       NA 0.005278  0.01248
   1   rs78568512   GENO      C/C      C/T      T/T
   1   rs78568512 COUNTS        0        7       33
   1   rs78568512   FREQ        0    0.175    0.825
   1   rs78568512   MEAN       NA  0.07965  0.09439
   1   rs78568512     SD       NA 0.008018  0.01098
   1  rs552104062   GENO      A/A A/AAAAAT AAAAAT/AAAAAT
   1  rs552104062 COUNTS        7       12       21
   1  rs552104062   FREQ    0.175      0.3    0.525
   1  rs552104062   MEAN  0.09699   0.0947  0.08844
   1  rs552104062     SD  0.01836 0.008803  0.01025
   1    rs5012834   GENO      A/A      A/T      T/T
   1    rs5012834 COUNTS        4       28        8
   1    rs5012834   FREQ      0.1      0.7      0.2
   1    rs5012834   MEAN   0.1007  0.09126   0.0893
   1    rs5012834     SD  0.01443  0.01158  0.01122
   1   rs79604370   GENO      A/A      A/T      T/T
   1   rs79604370 COUNTS        0       11       29
   1   rs79604370   FREQ        0    0.275    0.725
   1   rs79604370   MEAN       NA  0.08936  0.09275
   1   rs79604370     SD       NA 0.008408  0.01296
   1  rs112977696   GENO      C/C      C/T      T/T
   1  rs112977696 COUNTS        0        7       33
   1  rs112977696   FREQ        0    0.175    0.825
   1  rs112977696   MEAN       NA  0.08726  0.09278
   1  rs112977696     SD       NA  0.00906  0.01229
   1    rs4338418   GENO      A/A      A/G      G/G
   1    rs4338418 COUNTS        8       12       20
   1    rs4338418   FREQ      0.2      0.3      0.5
   1    rs4338418   MEAN  0.09922  0.09703  0.08572
   1    rs4338418     SD  0.01491 0.008775 0.009151
   1     rs823145   GENO      T/T      T/C      C/C
   1     rs823145 COUNTS        8       20       12
   1     rs823145   FREQ      0.2      0.5      0.3
   1     rs823145   MEAN  0.08297   0.0925  0.09656
   1     rs823145     SD  0.01156 0.009419   0.0134
   1     rs823146   GENO      C/C      C/G      G/G
   1     rs823146 COUNTS        7       19       14
   1     rs823146   FREQ    0.175    0.475     0.35
   1     rs823146   MEAN  0.08717  0.09155  0.09449
   1     rs823146     SD  0.01022  0.01077  0.01397
   1     rs823147   GENO      A/A      A/G      G/G
   1     rs823147 COUNTS        7       19       14
   1     rs823147   FREQ    0.175    0.475     0.35
   1     rs823147   MEAN  0.08717  0.09155  0.09449
   1     rs823147     SD  0.01022  0.01077  0.01397
   1  rs115997607   GENO      C/C      C/T      T/T
   1  rs115997607 COUNTS        0        4       36
   1  rs115997607   FREQ        0      0.1      0.9
   1  rs115997607   MEAN       NA  0.08496  0.09258
   1  rs115997607     SD       NA 0.004495  0.01223
   1     rs869054   GENO      T/T      T/C      C/C
   1     rs869054 COUNTS        0        7       33
   1     rs869054   FREQ        0    0.175    0.825
   1     rs869054   MEAN       NA  0.07965  0.09439
   1     rs869054     SD       NA 0.008018  0.01098
   1  rs371482956   GENO    TA/TA     TA/T      T/T
   1  rs371482956 COUNTS        0        6       34
   1  rs371482956   FREQ        0     0.15     0.85
   1  rs371482956   MEAN       NA  0.07821  0.09421
   1  rs371482956     SD       NA 0.007737  0.01087
   1   rs12059941   GENO      T/T      T/A      A/A
   1   rs12059941 COUNTS        0        7       33
   1   rs12059941   FREQ        0    0.175    0.825
   1   rs12059941   MEAN       NA  0.08726  0.09278
   1   rs12059941     SD       NA  0.00906  0.01229
   1    rs1832775   GENO      T/T      T/C      C/C
   1    rs1832775 COUNTS        0        6       34
   1    rs1832775   FREQ        0     0.15     0.85
   1    rs1832775   MEAN       NA  0.09567  0.09113
   1    rs1832775     SD       NA 0.007287  0.01247
   1    rs2013898   GENO      A/A      A/G      G/G
   1    rs2013898 COUNTS        0        7       33
   1    rs2013898   FREQ        0    0.175    0.825
   1    rs2013898   MEAN       NA  0.07965  0.09439
   1    rs2013898     SD       NA 0.008018  0.01098
   1     rs823148   GENO      A/A      A/G      G/G
   1     rs823148 COUNTS        7       19       14
   1     rs823148   FREQ    0.175    0.475     0.35
   1     rs823148   MEAN  0.08717  0.09155  0.09449
   1     rs823148     SD  0.01022  0.01077  0.01397
   1     rs823149   GENO      A/A      A/C      C/C
   1     rs823149 COUNTS        6       19       15
   1     rs823149   FREQ     0.15    0.475    0.375
   1     rs823149   MEAN  0.08869  0.09179  0.09309
   1     rs823149     SD 0.007253  0.01107  0.01451
   1     rs823150   GENO      C/C      C/T      T/T
   1     rs823150 COUNTS        5       20       15
   1     rs823150   FREQ    0.125      0.5    0.375
   1     rs823150   MEAN  0.08597  0.09232  0.09309
   1     rs823150     SD 0.003179  0.01103  0.01451
   1     rs823151   GENO      C/C      C/T      T/T
   1     rs823151 COUNTS       11       18       11
   1     rs823151   FREQ    0.275     0.45    0.275
   1     rs823151   MEAN  0.09556  0.09289   0.0863
   1     rs823151     SD   0.0145  0.01135  0.00837
   1    rs2014202   GENO      A/A      A/G      G/G
   1    rs2014202 COUNTS        2        9       29
   1    rs2014202   FREQ     0.05    0.225    0.725
   1    rs2014202   MEAN    0.109  0.09689  0.08905
   1    rs2014202     SD  0.01686 0.006612  0.01169
   1    rs5780298   GENO      A/A   A/AAAG AAAG/AAAG
   1    rs5780298 COUNTS        7       20       13
   1    rs5780298   FREQ    0.175      0.5    0.325
   1    rs5780298   MEAN  0.09194   0.0927  0.09038
   1    rs5780298     SD  0.01329  0.01118  0.01299
   1    rs7522043   GENO      A/A      A/G      G/G
   1    rs7522043 COUNTS        1        5       34
   1    rs7522043   FREQ    0.025    0.125     0.85
   1    rs7522043   MEAN   0.1209  0.09843  0.08998
   1    rs7522043     SD        0 0.003984  0.01136
   1    rs7522056   GENO      A/A      A/G      G/G
   1    rs7522056 COUNTS        2        9       29
   1    rs7522056   FREQ     0.05    0.225    0.725
   1    rs7522056   MEAN    0.109  0.09689  0.08905
   1    rs7522056     SD  0.01686 0.006612  0.01169
   1     rs823153   GENO      A/A      A/G      G/G
   1     rs823153 COUNTS        5       20       15
   1     rs823153   FREQ    0.125      0.5    0.375
   1     rs823153   MEAN  0.08597  0.09232  0.09309
   1     rs823153     SD 0.003179  0.01103  0.01451
   1    rs1772152   GENO      T/T      T/A      A/A
   1    rs1772152 COUNTS        5       20       15
   1    rs1772152   FREQ    0.125      0.5    0.375
   1    rs1772152   MEAN  0.08597  0.09232  0.09309
   1    rs1772152     SD 0.003179  0.01103  0.01451
   1    rs1618936   GENO      C/C      C/A      A/A
   1    rs1618936 COUNTS        5       20       15
   1    rs1618936   FREQ    0.125      0.5    0.375
   1    rs1618936   MEAN  0.08597  0.09232  0.09309
   1    rs1618936     SD 0.003179  0.01103  0.01451
   1    rs6661916   GENO      C/C      C/T      T/T
   1    rs6661916 COUNTS        1        8       31
   1    rs6661916   FREQ    0.025      0.2    0.775
   1    rs6661916   MEAN  0.07343  0.08972  0.09295
   1    rs6661916     SD        0  0.01089  0.01191
   1     rs844005   GENO      T/T      T/C      C/C
   1     rs844005 COUNTS        5       20       15
   1     rs844005   FREQ    0.125      0.5    0.375
   1     rs844005   MEAN  0.08597  0.09232  0.09309
   1     rs844005     SD 0.003179  0.01103  0.01451
   1  rs115984632   GENO      C/C      C/A      A/A
   1  rs115984632 COUNTS        0        6       34
   1  rs115984632   FREQ        0     0.15     0.85
   1  rs115984632   MEAN       NA  0.07821  0.09421
   1  rs115984632     SD       NA 0.007737  0.01087
   1   rs56129364   GENO      G/G     G/GT    GT/GT
   1   rs56129364 COUNTS        5       22       13
   1   rs56129364   FREQ    0.125     0.55    0.325
   1   rs56129364   MEAN   0.0881  0.09071   0.0951
   1   rs56129364     SD  0.01235  0.01015  0.01442
   1     rs823132   GENO      C/C      C/T      T/T
   1     rs823132 COUNTS        5       20       15
   1     rs823132   FREQ    0.125      0.5    0.375
   1     rs823132   MEAN  0.08597  0.09232  0.09309
   1     rs823132     SD 0.003179  0.01103  0.01451
   1     rs823133   GENO      T/T      T/C      C/C
   1     rs823133 COUNTS        5       20       15
   1     rs823133   FREQ    0.125      0.5    0.375
   1     rs823133   MEAN  0.08597  0.09232  0.09309
   1     rs823133     SD 0.003179  0.01103  0.01451
   1     rs823134   GENO      G/G      G/C      C/C
   1     rs823134 COUNTS        5       20       15
   1     rs823134   FREQ    0.125      0.5    0.375
   1     rs823134   MEAN  0.08597  0.09232  0.09309
   1     rs823134     SD 0.003179  0.01103  0.01451
   1  rs115996906   GENO      A/A      A/C      C/C
   1  rs115996906 COUNTS        0        6       34
   1  rs115996906   FREQ        0     0.15     0.85
   1  rs115996906   MEAN       NA  0.07821  0.09421
   1  rs115996906     SD       NA 0.007737  0.01087
   1     rs823135   GENO      T/T      T/C      C/C
   1     rs823135 COUNTS        5       20       15
   1     rs823135   FREQ    0.125      0.5    0.375
   1     rs823135   MEAN  0.08597  0.09232  0.09309
   1     rs823135     SD 0.003179  0.01103  0.01451
   1     rs823136   GENO      C/C      C/A      A/A
   1     rs823136 COUNTS        5       20       15
   1     rs823136   FREQ    0.125      0.5    0.375
   1     rs823136   MEAN  0.08597  0.09232  0.09309
   1     rs823136     SD 0.003179  0.01103  0.01451
   1     rs823137   GENO      A/A      A/G      G/G
   1     rs823137 COUNTS        1        8       31
   1     rs823137   FREQ    0.025      0.2    0.775
   1     rs823137   MEAN   0.0811    0.096  0.09108
   1     rs823137     SD        0  0.01346  0.01149
   1   rs71762778   GENO      G/G   G/GGTT GGTT/GGTT
   1   rs71762778 COUNTS        0        7       33
   1   rs71762778   FREQ        0    0.175    0.825
   1   rs71762778   MEAN       NA  0.09461  0.09122
   1   rs71762778     SD       NA 0.007218  0.01265
   1   rs11807208   GENO      T/T      T/C      C/C
   1   rs11807208 COUNTS        0        7       33
   1   rs11807208   FREQ        0    0.175    0.825
   1   rs11807208   MEAN       NA  0.09448  0.09125
   1   rs11807208     SD       NA 0.006495  0.01273
   1   rs34580135   GENO    AC/AC     AC/A      A/A
   1   rs34580135 COUNTS        5       20       15
   1   rs34580135   FREQ    0.125      0.5    0.375
   1   rs34580135   MEAN  0.08597  0.09232  0.09309
   1   rs34580135     SD 0.003179  0.01103  0.01451
   1     rs823138   GENO      T/T      T/C      C/C
   1     rs823138 COUNTS        5       20       15
   1     rs823138   FREQ    0.125      0.5    0.375
   1     rs823138   MEAN  0.08597  0.09232  0.09309
   1     rs823138     SD 0.003179  0.01103  0.01451
   1   rs16856287   GENO      T/T      T/C      C/C
   1   rs16856287 COUNTS        0        7       33
   1   rs16856287   FREQ        0    0.175    0.825
   1   rs16856287   MEAN       NA  0.09448  0.09125
   1   rs16856287     SD       NA 0.006495  0.01273
   1     rs708723   GENO      T/T      T/C      C/C
   1     rs708723 COUNTS        1       10       29
   1     rs708723   FREQ    0.025     0.25    0.725
   1     rs708723   MEAN   0.0811  0.09641   0.0906
   1     rs708723     SD        0  0.01209  0.01168
   1  rs116438301   GENO      C/C      C/G      G/G
   1  rs116438301 COUNTS        0        6       34
   1  rs116438301   FREQ        0     0.15     0.85
   1  rs116438301   MEAN       NA  0.07821  0.09421
   1  rs116438301     SD       NA 0.007737  0.01087
   1     rs823139   GENO      G/G      G/T      T/T
   1     rs823139 COUNTS       10       17       13
   1     rs823139   FREQ     0.25    0.425    0.325
   1     rs823139   MEAN   0.0975  0.09159  0.08773
   1     rs823139     SD  0.01533  0.01022 0.009888
   1   rs11423873   GENO    GA/GA     GA/G      G/G
   1   rs11423873 COUNTS        0        4       36
   1   rs11423873   FREQ        0      0.1      0.9
   1   rs11423873   MEAN       NA  0.09303  0.09168
   1   rs11423873     SD       NA 0.006568  0.01238
   1     rs823140   GENO      A/A      A/G      G/G
   1     rs823140 COUNTS        4       20       16
   1     rs823140   FREQ      0.1      0.5      0.4
   1     rs823140   MEAN   0.0846  0.09232  0.09298
   1     rs823140     SD 0.001065  0.01103  0.01403
   1   rs58121045   GENO      A/A  A/AAAAG AAAAG/AAAAG
   1   rs58121045 COUNTS        3       15       22
   1   rs58121045   FREQ    0.075    0.375     0.55
   1   rs58121045   MEAN   0.1021  0.09481  0.08837
   1   rs58121045     SD  0.01686 0.006695  0.01308
   1  rs147046832   GENO    GA/GA     GA/G      G/G
   1  rs147046832 COUNTS        0        7       33
   1  rs147046832   FREQ        0    0.175    0.825
   1  rs147046832   MEAN       NA  0.09312  0.09154
   1  rs147046832     SD       NA 0.005501  0.01288
   1    rs5780299   GENO    CT/CT     CT/C      C/C
   1    rs5780299 COUNTS        5       21       14
   1    rs5780299   FREQ    0.125    0.525     0.35
   1    rs5780299   MEAN  0.08739  0.08965  0.09663
   1    rs5780299     SD 0.006298  0.01071  0.01395
   1     rs823141   GENO      C/C      C/T      T/T
   1     rs823141 COUNTS        1        9       30
   1     rs823141   FREQ    0.025    0.225     0.75
   1     rs823141   MEAN   0.0811  0.09549  0.09107
   1     rs823141     SD        0  0.01268  0.01169
   1     rs823142   GENO      A/A      A/T      T/T
   1     rs823142 COUNTS        2       21       17
   1     rs823142   FREQ     0.05    0.525    0.425
   1     rs823142   MEAN  0.08549  0.09204  0.09228
   1     rs823142     SD 0.0003717  0.01079  0.01389
   1   rs11286094   GENO    GA/GA     GA/G      G/G
   1   rs11286094 COUNTS        3       20       17
   1   rs11286094   FREQ    0.075      0.5    0.425
   1   rs11286094   MEAN   0.0911  0.09153  0.09228
   1   rs11286094     SD 0.009712  0.01081  0.01389
   1   rs80178763   GENO      T/T      T/A      A/A
   1   rs80178763 COUNTS        0        6       34
   1   rs80178763   FREQ        0     0.15     0.85
   1   rs80178763   MEAN       NA  0.07821  0.09421
   1   rs80178763     SD       NA 0.007737  0.01087
   1   rs16856296   GENO      G/G      G/A      A/A
   1   rs16856296 COUNTS        0        4       36
   1   rs16856296   FREQ        0      0.1      0.9
   1   rs16856296   MEAN       NA  0.08669  0.09238
   1   rs16856296     SD       NA  0.00952  0.01209
   1     rs823143   GENO      C/C      C/A      A/A
   1     rs823143 COUNTS        1        9       30
   1     rs823143   FREQ    0.025    0.225     0.75
   1     rs823143   MEAN   0.0811  0.09549  0.09107
   1     rs823143     SD        0  0.01268  0.01169
   1   rs11803735   GENO      A/A      A/G      G/G
   1   rs11803735 COUNTS        0        4       36
   1   rs11803735   FREQ        0      0.1      0.9
   1   rs11803735   MEAN       NA  0.09303  0.09168
   1   rs11803735     SD       NA 0.006568  0.01238
   1     rs708724   GENO      C/C      C/A      A/A
   1     rs708724 COUNTS        1        9       30
   1     rs708724   FREQ    0.025    0.225     0.75
   1     rs708724   MEAN   0.0811  0.09549  0.09107
   1     rs708724     SD        0  0.01268  0.01169
   1  rs112606738   GENO      G/G      G/T      T/T
   1  rs112606738 COUNTS        0        7       33
   1  rs112606738   FREQ        0    0.175    0.825
   1  rs112606738   MEAN       NA   0.0803  0.09425
   1  rs112606738     SD       NA  0.00897  0.01103
   1     rs708725   GENO      T/T      T/G      G/G
   1     rs708725 COUNTS        1        9       30
   1     rs708725   FREQ    0.025    0.225     0.75
   1     rs708725   MEAN   0.0811  0.09549  0.09107
   1     rs708725     SD        0  0.01268  0.01169
   1    rs1572931   GENO      T/T      T/C      C/C
   1    rs1572931 COUNTS        0        7       33
   1    rs1572931   FREQ        0    0.175    0.825
   1    rs1572931   MEAN       NA  0.09461  0.09122
   1    rs1572931     SD       NA 0.007218  0.01265
   1  rs376166125   GENO    CT/CT     CT/C      C/C
   1  rs376166125 COUNTS        1        3       36
   1  rs376166125   FREQ    0.025    0.075      0.9
   1  rs376166125   MEAN  0.07343   0.0965  0.09193
   1  rs376166125     SD        0 0.009028  0.01187
   1  rs187306487   GENO      T/T      T/C      C/C
   1  rs187306487 COUNTS        0        4       36
   1  rs187306487   FREQ        0      0.1      0.9
   1  rs187306487   MEAN       NA  0.09261  0.09172
   1  rs187306487     SD       NA  0.01966  0.01114
   1   rs77138887   GENO      A/A      A/G      G/G
   1   rs77138887 COUNTS        0        4       36
   1   rs77138887   FREQ        0      0.1      0.9
   1   rs77138887   MEAN       NA  0.09261  0.09172
   1   rs77138887     SD       NA  0.01966  0.01114
   1     rs823144   GENO      A/A      A/C      C/C
   1     rs823144 COUNTS        5       18       17
   1     rs823144   FREQ    0.125     0.45    0.425
   1     rs823144   MEAN  0.08726  0.09494  0.08984
   1     rs823144     SD  0.01094  0.01067  0.01309
   1   rs16856324   GENO      T/T      T/C      C/C
   1   rs16856324 COUNTS        0        4       36
   1   rs16856324   FREQ        0      0.1      0.9
   1   rs16856324   MEAN       NA  0.09303  0.09168
   1   rs16856324     SD       NA 0.006568  0.01238
   1   rs77335500   GENO      T/T      T/C      C/C
   1   rs77335500 COUNTS        0        4       36
   1   rs77335500   FREQ        0      0.1      0.9
   1   rs77335500   MEAN       NA  0.09261  0.09172
   1   rs77335500     SD       NA  0.01966  0.01114
   1    rs5780300   GENO    GA/GA     GA/G      G/G
   1    rs5780300 COUNTS        0        7       33
   1    rs5780300   FREQ        0    0.175    0.825
   1    rs5780300   MEAN       NA  0.09498  0.09114
   1    rs5780300     SD       NA 0.008383  0.01249
   1    rs1775151   GENO      T/T      T/C      C/C
   1    rs1775151 COUNTS        3       16       21
   1    rs1775151   FREQ    0.075      0.4    0.525
   1    rs1775151   MEAN  0.09049  0.09497   0.0896
   1    rs1775151     SD  0.01094  0.01046  0.01295
   1   rs79557233   GENO      A/A      A/G      G/G
   1   rs79557233 COUNTS        0        4       36
   1   rs79557233   FREQ        0      0.1      0.9
   1   rs79557233   MEAN       NA  0.09261  0.09172
   1   rs79557233     SD       NA  0.01966  0.01114
   1    rs1772153   GENO      C/C      C/T      T/T
   1    rs1772153 COUNTS        9       21       10
   1    rs1772153   FREQ    0.225    0.525     0.25
   1    rs1772153   MEAN  0.08987  0.09031  0.09672
   1    rs1772153     SD   0.0151  0.01021  0.01188
   1    rs1772154   GENO      T/T      T/C      C/C
   1    rs1772154 COUNTS        9       21       10
   1    rs1772154   FREQ    0.225    0.525     0.25
   1    rs1772154   MEAN  0.08987  0.09031  0.09672
   1    rs1772154     SD   0.0151  0.01021  0.01188
   1    rs6683517   GENO      C/C      C/G      G/G
   1    rs6683517 COUNTS        1        3       36
   1    rs6683517   FREQ    0.025    0.075      0.9
   1    rs6683517   MEAN   0.1025  0.09229  0.09148
   1    rs6683517     SD        0  0.01072  0.01213
   1  rs138641727   GENO      A/A      A/G      G/G
   1  rs138641727 COUNTS        1        3       36
   1  rs138641727   FREQ    0.025    0.075      0.9
   1  rs138641727   MEAN  0.07343  0.09706  0.09189
   1  rs138641727     SD        0 0.008572  0.01187
   1  rs116300524   GENO      A/A      A/C      C/C
   1  rs116300524 COUNTS        0        6       34
   1  rs116300524   FREQ        0     0.15     0.85
   1  rs116300524   MEAN       NA  0.07821  0.09421
   1  rs116300524     SD       NA 0.007737  0.01087
   1  rs112880684   GENO ATTTG/ATTTG  ATTTG/A      A/A
   1  rs112880684 COUNTS        9       20       11
   1  rs112880684   FREQ    0.225      0.5    0.275
   1  rs112880684   MEAN  0.08987  0.09018  0.09637
   1  rs112880684     SD   0.0151  0.01046  0.01133
   1  rs147302091   GENO      A/A      A/C      C/C
   1  rs147302091 COUNTS        0        4       36
   1  rs147302091   FREQ        0      0.1      0.9
   1  rs147302091   MEAN       NA  0.09261  0.09172
   1  rs147302091     SD       NA  0.01966  0.01114
   1   rs74143851   GENO      C/C      C/T      T/T
   1   rs74143851 COUNTS        0        4       36
   1   rs74143851   FREQ        0      0.1      0.9
   1   rs74143851   MEAN       NA  0.09303  0.09168
   1   rs74143851     SD       NA 0.006568  0.01238
   1   rs10900524   GENO      A/A      A/G      G/G
   1   rs10900524 COUNTS        9       21       10
   1   rs10900524   FREQ    0.225    0.525     0.25
   1   rs10900524   MEAN  0.08987  0.09031  0.09672
   1   rs10900524     SD   0.0151  0.01021  0.01188
   1  rs112414579   GENO    TC/TC     TC/T      T/T
   1  rs112414579 COUNTS        0       20       20
   1  rs112414579   FREQ        0      0.5      0.5
   1  rs112414579   MEAN       NA  0.08921  0.09442
   1  rs112414579     SD       NA  0.01268   0.0107
   1  rs536099273   GENO      C/C      C/T      T/T
   1  rs536099273 COUNTS        0        6       34
   1  rs536099273   FREQ        0     0.15     0.85
   1  rs536099273   MEAN       NA  0.07821  0.09421
   1  rs536099273     SD       NA 0.007737  0.01087
   1  rs112632065   GENO      T/T      T/C      C/C
   1  rs112632065 COUNTS        0        7       33
   1  rs112632065   FREQ        0    0.175    0.825
   1  rs112632065   MEAN       NA  0.09461  0.09122
   1  rs112632065     SD       NA 0.007218  0.01265
   1     rs863725   GENO      T/T      T/C      C/C
   1     rs863725 COUNTS        5       19       16
   1     rs863725   FREQ    0.125    0.475      0.4
   1     rs863725   MEAN  0.08726  0.09483  0.08965
   1     rs863725     SD  0.01094  0.01038   0.0135
   1  rs144811873   GENO      C/C C/CCAGCCTGGGCAA CCAGCCTGGGCAA/CCAGCCTGGGCAA
   1  rs144811873 COUNTS        1        3       36
   1  rs144811873   FREQ    0.025    0.075      0.9
   1  rs144811873   MEAN   0.1025  0.09229  0.09148
   1  rs144811873     SD        0  0.01072  0.01213
   1   rs16856348   GENO      G/G      G/A      A/A
   1   rs16856348 COUNTS        0        4       36
   1   rs16856348   FREQ        0      0.1      0.9
   1   rs16856348   MEAN       NA  0.09303  0.09168
   1   rs16856348     SD       NA 0.006568  0.01238
   1   rs16856350   GENO      A/A      A/G      G/G
   1   rs16856350 COUNTS        0        4       36
   1   rs16856350   FREQ        0      0.1      0.9
   1   rs16856350   MEAN       NA  0.09303  0.09168
   1   rs16856350     SD       NA 0.006568  0.01238
   1     rs947211   GENO      G/G      G/A      A/A
   1     rs947211 COUNTS        5       19       16
   1     rs947211   FREQ    0.125    0.475      0.4
   1     rs947211   MEAN  0.08726  0.09505   0.0894
   1     rs947211     SD  0.01094  0.01038  0.01339
   1   rs73080374   GENO      C/C      C/T      T/T
   1   rs73080374 COUNTS        1        5       34
   1   rs73080374   FREQ    0.025    0.125     0.85
   1   rs73080374   MEAN   0.1209  0.09843  0.08998
   1   rs73080374     SD        0 0.003984  0.01136
   1    rs1772156   GENO      C/C      C/T      T/T
   1    rs1772156 COUNTS        9       21       10
   1    rs1772156   FREQ    0.225    0.525     0.25
   1    rs1772156   MEAN  0.08987  0.09031  0.09672
   1    rs1772156     SD   0.0151  0.01021  0.01188
   1     rs885224   GENO      G/G      G/A      A/A
   1     rs885224 COUNTS        5       19       16
   1     rs885224   FREQ    0.125    0.475      0.4
   1     rs885224   MEAN  0.08726  0.09483  0.08965
   1     rs885224     SD  0.01094  0.01038   0.0135
   1   rs78595281   GENO      T/T      T/C      C/C
   1   rs78595281 COUNTS        0        4       36
   1   rs78595281   FREQ        0      0.1      0.9
   1   rs78595281   MEAN       NA  0.09261  0.09172
   1   rs78595281     SD       NA  0.01966  0.01114
   1    rs1775158   GENO      A/A      A/G      G/G
   1    rs1775158 COUNTS        7       21       12
   1    rs1775158   FREQ    0.175    0.525      0.3
   1    rs1775158   MEAN  0.08655    0.092  0.09456
   1    rs1775158     SD  0.01027  0.01231  0.01188
   1    rs1772157   GENO      C/C      C/T      T/T
   1    rs1772157 COUNTS        9       20       11
   1    rs1772157   FREQ    0.225      0.5    0.275
   1    rs1772157   MEAN  0.08987  0.09069  0.09545
   1    rs1772157     SD   0.0151  0.01033  0.01203
   1    rs1775159   GENO      G/G      G/A      A/A
   1    rs1775159 COUNTS        7       20       13
   1    rs1775159   FREQ    0.175      0.5    0.325
   1    rs1775159   MEAN  0.08655  0.09247  0.09365
   1    rs1775159     SD  0.01027  0.01244  0.01184
   1    rs1772158   GENO      C/C      C/T      T/T
   1    rs1772158 COUNTS        7       20       13
   1    rs1772158   FREQ    0.175      0.5    0.325
   1    rs1772158   MEAN  0.08655  0.09247  0.09365
   1    rs1772158     SD  0.01027  0.01244  0.01184
   1    rs5014255   GENO      A/A      A/C      C/C
   1    rs5014255 COUNTS        7       21       12
   1    rs5014255   FREQ    0.175    0.525      0.3
   1    rs5014255   MEAN  0.08655    0.092  0.09456
   1    rs5014255     SD  0.01027  0.01231  0.01188
   1    rs5014256   GENO      A/A      A/C      C/C
   1    rs5014256 COUNTS        5       20       15
   1    rs5014256   FREQ    0.125      0.5    0.375
   1    rs5014256   MEAN  0.08726  0.09398  0.09044
   1    rs5014256     SD  0.01094   0.0108  0.01358
   1  rs116692585   GENO      G/G      G/A      A/A
   1  rs116692585 COUNTS        0        6       34
   1  rs116692585   FREQ        0     0.15     0.85
   1  rs116692585   MEAN       NA  0.07821  0.09421
   1  rs116692585     SD       NA 0.007737  0.01087
   1   rs77291008   GENO      G/G      G/A      A/A
   1   rs77291008 COUNTS        0       11       29
   1   rs77291008   FREQ        0    0.275    0.725
   1   rs77291008   MEAN       NA  0.08478  0.09448
   1   rs77291008     SD       NA  0.01424 0.009863
   1  rs146913746   GENO      G/G      G/A      A/A
   1  rs146913746 COUNTS        0        6       34
   1  rs146913746   FREQ        0     0.15     0.85
   1  rs146913746   MEAN       NA  0.07821  0.09421
   1  rs146913746     SD       NA 0.007737  0.01087
   1   rs16856356   GENO      A/A      A/C      C/C
   1   rs16856356 COUNTS        1       15       24
   1   rs16856356   FREQ    0.025    0.375      0.6
   1   rs16856356   MEAN  0.07561  0.08756  0.09515
   1   rs16856356     SD        0  0.01262  0.01036
   1   rs10494874   GENO      C/C      C/G      G/G
   1   rs10494874 COUNTS        1        3       36
   1   rs10494874   FREQ    0.025    0.075      0.9
   1   rs10494874   MEAN   0.1025  0.09229  0.09148
   1   rs10494874     SD        0  0.01072  0.01213
   1  rs114868554   GENO      T/T      T/G      G/G
   1  rs114868554 COUNTS        0        4       36
   1  rs114868554   FREQ        0      0.1      0.9
   1  rs114868554   MEAN       NA  0.09261  0.09172
   1  rs114868554     SD       NA  0.01966  0.01114
   1   rs80290614   GENO      T/T      T/C      C/C
   1   rs80290614 COUNTS        0        6       34
   1   rs80290614   FREQ        0     0.15     0.85
   1   rs80290614   MEAN       NA  0.07821  0.09421
   1   rs80290614     SD       NA 0.007737  0.01087
   1   rs12565968   GENO      A/A      A/G      G/G
   1   rs12565968 COUNTS        4       14       22
   1   rs12565968   FREQ      0.1     0.35     0.55
   1   rs12565968   MEAN  0.09666  0.09197  0.09083
   1   rs12565968     SD  0.01971 0.007828  0.01277
   1   rs12565321   GENO      C/C      C/T      T/T
   1   rs12565321 COUNTS        4       14       22
   1   rs12565321   FREQ      0.1     0.35     0.55
   1   rs12565321   MEAN  0.09666  0.09197  0.09083
   1   rs12565321     SD  0.01971 0.007828  0.01277
   1   rs12567894   GENO      T/T      T/C      C/C
   1   rs12567894 COUNTS        4       14       22
   1   rs12567894   FREQ      0.1     0.35     0.55
   1   rs12567894   MEAN  0.09666  0.09197  0.09083
   1   rs12567894     SD  0.01971 0.007828  0.01277
   1   rs11240567   GENO      C/C      C/T      T/T
   1   rs11240567 COUNTS        8       17       15
   1   rs11240567   FREQ      0.2    0.425    0.375
   1   rs11240567   MEAN  0.09013  0.08967  0.09514
   1   rs11240567     SD  0.01612  0.01081  0.01052
   1    rs1775143   GENO      T/T      T/C      C/C
   1    rs1775143 COUNTS        6       16       18
   1    rs1775143   FREQ     0.15      0.4     0.45
   1    rs1775143   MEAN  0.09269  0.08861  0.09437
   1    rs1775143     SD  0.01732  0.01018  0.01128
   1    rs1775144   GENO      G/G      G/A      A/A
   1    rs1775144 COUNTS        2       21       17
   1    rs1775144   FREQ     0.05    0.525    0.425
   1    rs1775144   MEAN  0.08549  0.09204  0.09228
   1    rs1775144     SD 0.0003717  0.01079  0.01389
   1    rs1775145   GENO      A/A      A/C      C/C
   1    rs1775145 COUNTS        2       14       24
   1    rs1775145   FREQ     0.05     0.35      0.6
   1    rs1775145   MEAN  0.09181  0.09451  0.09024
   1    rs1775145     SD  0.01513  0.01108  0.01237
   1    rs1775146   GENO      G/G      G/A      A/A
   1    rs1775146 COUNTS        4       14       22
   1    rs1775146   FREQ      0.1     0.35     0.55
   1    rs1775146   MEAN  0.09666  0.09197  0.09083
   1    rs1775146     SD  0.01971 0.007828  0.01277
   1    rs6679073   GENO      A/A      A/C      C/C
   1    rs6679073 COUNTS        0        4       36
   1    rs6679073   FREQ        0      0.1      0.9
   1    rs6679073   MEAN       NA  0.09484  0.09148
   1    rs6679073     SD       NA  0.01014  0.01213
   1  rs533549842   GENO      T/T     T/TG    TG/TG
   1  rs533549842 COUNTS        0        4       36
   1  rs533549842   FREQ        0      0.1      0.9
   1  rs533549842   MEAN       NA  0.09261  0.09172
   1  rs533549842     SD       NA  0.01966  0.01114
   1    rs7536285   GENO      T/T      T/C      C/C
   1    rs7536285 COUNTS        6       17       17
   1    rs7536285   FREQ     0.15    0.425    0.425
   1    rs7536285   MEAN  0.09269  0.08886  0.09446
   1    rs7536285     SD  0.01732 0.009907  0.01162
   1  rs143792555   GENO      T/T      T/C      C/C
   1  rs143792555 COUNTS        1        3       36
   1  rs143792555   FREQ    0.025    0.075      0.9
   1  rs143792555   MEAN  0.07343   0.0965  0.09193
   1  rs143792555     SD        0 0.009028  0.01187
   1    rs7513115   GENO      A/A      A/G      G/G
   1    rs7513115 COUNTS        4       14       22
   1    rs7513115   FREQ      0.1     0.35     0.55
   1    rs7513115   MEAN  0.09666  0.09197  0.09083
   1    rs7513115     SD  0.01971 0.007828  0.01277
   1  rs185317738   GENO      G/G      G/A      A/A
   1  rs185317738 COUNTS        0        4       36
   1  rs185317738   FREQ        0      0.1      0.9
   1  rs185317738   MEAN       NA  0.09261  0.09172
   1  rs185317738     SD       NA  0.01966  0.01114
   1   rs10682043   GENO    CT/CT     CT/C      C/C
   1   rs10682043 COUNTS        2       13       25
   1   rs10682043   FREQ     0.05    0.325    0.625
   1   rs10682043   MEAN  0.09718  0.09511  0.08967
   1   rs10682043     SD  0.03358 0.006997  0.01203
   1   rs12747475   GENO      T/T      T/C      C/C
   1   rs12747475 COUNTS        1       21       18
   1   rs12747475   FREQ    0.025    0.525     0.45
   1   rs12747475   MEAN    0.122  0.08746  0.09522
   1   rs12747475     SD        0 0.009546  0.01127
   1    rs1775148   GENO      T/T      T/C      C/C
   1    rs1775148 COUNTS        6       16       18
   1    rs1775148   FREQ     0.15      0.4     0.45
   1    rs1775148   MEAN  0.09269  0.08857  0.09441
   1    rs1775148     SD  0.01732  0.01015  0.01128
   1  rs138571126   GENO      T/T      T/C      C/C
   1  rs138571126 COUNTS        0        7       33
   1  rs138571126   FREQ        0    0.175    0.825
   1  rs138571126   MEAN       NA   0.0803  0.09425
   1  rs138571126     SD       NA  0.00897  0.01103
   1   rs73080385   GENO      T/T      T/C      C/C
   1   rs73080385 COUNTS        1        7       32
   1   rs73080385   FREQ    0.025    0.175      0.8
   1   rs73080385   MEAN   0.1209  0.09335  0.09057
   1   rs73080385     SD        0 0.009414  0.01144
   1   rs74336727   GENO      G/G      G/C      C/C
   1   rs74336727 COUNTS        0        6       34
   1   rs74336727   FREQ        0     0.15     0.85
   1   rs74336727   MEAN       NA  0.07821  0.09421
   1   rs74336727     SD       NA 0.007737  0.01087
   1   rs61822589   GENO      A/A      A/G      G/G
   1   rs61822589 COUNTS        2       10       28
   1   rs61822589   FREQ     0.05     0.25      0.7
   1   rs61822589   MEAN  0.09718  0.09387   0.0907
   1   rs61822589     SD  0.03358  0.00887  0.01144
   1   rs61822590   GENO      A/A      A/G      G/G
   1   rs61822590 COUNTS        1        6       33
   1   rs61822590   FREQ    0.025     0.15    0.825
   1   rs61822590   MEAN   0.1209  0.09272  0.09077
   1   rs61822590     SD        0  0.01015  0.01132
   1    rs1341249   GENO      C/C      C/T      T/T
   1    rs1341249 COUNTS        8       18       14
   1    rs1341249   FREQ      0.2     0.45     0.35
   1    rs1341249   MEAN  0.09423  0.09358  0.08816
   1    rs1341249     SD  0.01863 0.008789  0.01064
   1  rs116555471   GENO      A/A      A/G      G/G
   1  rs116555471 COUNTS        0        4       36
   1  rs116555471   FREQ        0      0.1      0.9
   1  rs116555471   MEAN       NA  0.09261  0.09172
   1  rs116555471     SD       NA  0.01966  0.01114
   1  rs144681498   GENO      A/A      A/G      G/G
   1  rs144681498 COUNTS        0        4       36
   1  rs144681498   FREQ        0      0.1      0.9
   1  rs144681498   MEAN       NA  0.09073  0.09193
   1  rs144681498     SD       NA  0.01369  0.01187
   1  rs115941377   GENO      T/T      T/G      G/G
   1  rs115941377 COUNTS        0        4       36
   1  rs115941377   FREQ        0      0.1      0.9
   1  rs115941377   MEAN       NA  0.09073  0.09193
   1  rs115941377     SD       NA  0.01369  0.01187
   1   rs61822592   GENO      T/T      T/C      C/C
   1   rs61822592 COUNTS        2       10       28
   1   rs61822592   FREQ     0.05     0.25      0.7
   1   rs61822592   MEAN  0.09718  0.09387   0.0907
   1   rs61822592     SD  0.03358  0.00887  0.01144
   1   rs61822593   GENO      C/C      C/T      T/T
   1   rs61822593 COUNTS        1        6       33
   1   rs61822593   FREQ    0.025     0.15    0.825
   1   rs61822593   MEAN   0.1209  0.09272  0.09077
   1   rs61822593     SD        0  0.01015  0.01132
   1  rs539613038   GENO      C/C   C/CTCT CTCT/CTCT
   1  rs539613038 COUNTS        1        3       36
   1  rs539613038   FREQ    0.025    0.075      0.9
   1  rs539613038   MEAN  0.07343   0.0965  0.09193
   1  rs539613038     SD        0 0.009028  0.01187
   1     rs954071   GENO      C/C      C/T      T/T
   1     rs954071 COUNTS        3       11       26
   1     rs954071   FREQ    0.075    0.275     0.65
   1     rs954071   MEAN  0.09714  0.09318  0.09062
   1     rs954071     SD  0.02374 0.009063  0.01168
   1     rs708726   GENO      G/G      G/T      T/T
   1     rs708726 COUNTS        3       14       23
   1     rs708726   FREQ    0.075     0.35    0.575
   1     rs708726   MEAN  0.09471  0.09261  0.09095
   1     rs708726     SD  0.02367 0.008317  0.01249
   1  rs189366998   GENO      C/C      C/T      T/T
   1  rs189366998 COUNTS        0        4       36
   1  rs189366998   FREQ        0      0.1      0.9
   1  rs189366998   MEAN       NA  0.09261  0.09172
   1  rs189366998     SD       NA  0.01966  0.01114
   1     rs823154   GENO      T/T      T/C      C/C
   1     rs823154 COUNTS        1        9       30
   1     rs823154   FREQ    0.025    0.225     0.75
   1     rs823154   MEAN   0.0811  0.09549  0.09107
   1     rs823154     SD        0  0.01268  0.01169
   1     rs823155   GENO      C/C      C/T      T/T
   1     rs823155 COUNTS        3       14       23
   1     rs823155   FREQ    0.075     0.35    0.575
   1     rs823155   MEAN  0.09471  0.09261  0.09095
   1     rs823155     SD  0.02367 0.008317  0.01249
   1   rs60181043   GENO      T/T    T/TTG  TTG/TTG
   1   rs60181043 COUNTS        0        8       32
   1   rs60181043   FREQ        0      0.2      0.8
   1   rs60181043   MEAN       NA  0.08925  0.09246
   1   rs60181043     SD       NA  0.01182  0.01199
   1   rs57320105   GENO      G/G      G/A      A/A
   1   rs57320105 COUNTS        1       11       28
   1   rs57320105   FREQ    0.025    0.275      0.7
   1   rs57320105   MEAN   0.1209  0.09201   0.0907
   1   rs57320105     SD        0  0.01043  0.01144
   1   rs58497333   GENO      A/A      A/G      G/G
   1   rs58497333 COUNTS        1       10       29
   1   rs58497333   FREQ    0.025     0.25    0.725
   1   rs58497333   MEAN   0.1209  0.09209  0.09071
   1   rs58497333     SD        0  0.01099  0.01123
   1  rs140510407   GENO      A/A A/ACTACCACCC ACTACCACCC/ACTACCACCC
   1  rs140510407 COUNTS        0        4       36
   1  rs140510407   FREQ        0      0.1      0.9
   1  rs140510407   MEAN       NA  0.09261  0.09172
   1  rs140510407     SD       NA  0.01966  0.01114
   1     rs823156   GENO      A/A      A/G      G/G
   1     rs823156 COUNTS        6       13       21
   1     rs823156   FREQ     0.15    0.325    0.525
   1     rs823156   MEAN  0.09331  0.09358  0.09029
   1     rs823156     SD  0.01532 0.009637  0.01247
   1  rs115312209   GENO      C/C      C/T      T/T
   1  rs115312209 COUNTS        1        9       30
   1  rs115312209   FREQ    0.025    0.225     0.75
   1  rs115312209   MEAN   0.0811  0.09549  0.09107
   1  rs115312209     SD        0  0.01268  0.01169
   1  rs112312142   GENO      T/T T/TGCCTCACC TGCCTCACC/TGCCTCACC
   1  rs112312142 COUNTS       11       17       12
   1  rs112312142   FREQ    0.275    0.425      0.3
   1  rs112312142   MEAN   0.0936  0.09481  0.08593
   1  rs112312142     SD  0.01576 0.009708 0.009091
   1    rs5780303   GENO      C/C    C/CCT  CCT/CCT
   1    rs5780303 COUNTS       11       17       12
   1    rs5780303   FREQ    0.275    0.425      0.3
   1    rs5780303   MEAN  0.09468  0.09261  0.08805
   1    rs5780303     SD  0.01467  0.01038   0.0111
   1     rs823157   GENO      T/T      T/A      A/A
   1     rs823157 COUNTS       11       16       13
   1     rs823157   FREQ    0.275      0.4    0.325
   1     rs823157   MEAN  0.08633  0.09478   0.0928
   1     rs823157     SD 0.009827 0.009948  0.01463
   1    rs5780304   GENO    CA/CA     CA/C      C/C
   1    rs5780304 COUNTS        7       21       12
   1    rs5780304   FREQ    0.175    0.525      0.3
   1    rs5780304   MEAN  0.08734  0.09099  0.09587
   1    rs5780304     SD  0.01412 0.008986  0.01458
   1  rs114281298   GENO      G/G      G/T      T/T
   1  rs114281298 COUNTS        0        4       36
   1  rs114281298   FREQ        0      0.1      0.9
   1  rs114281298   MEAN       NA  0.09261  0.09172
   1  rs114281298     SD       NA  0.01966  0.01114
   1    rs4396169   GENO      T/T      T/C      C/C
   1    rs4396169 COUNTS        0        9       31
   1    rs4396169   FREQ        0    0.225    0.775
   1    rs4396169   MEAN       NA   0.0922   0.0917
   1    rs4396169     SD       NA 0.009929  0.01253
   1       rs2224   GENO      A/A      A/G      G/G
   1       rs2224 COUNTS        4       16       20
   1       rs2224   FREQ      0.1      0.4      0.5
   1       rs2224   MEAN  0.09848  0.09298  0.08955
   1       rs2224     SD  0.01693  0.01245   0.0103
   1     rs823065   GENO      T/T      T/G      G/G
   1     rs823065 COUNTS        6       17       17
   1     rs823065   FREQ     0.15    0.425    0.425
   1     rs823065   MEAN  0.08969  0.09146  0.09291
   1     rs823065     SD 0.009477  0.01018  0.01446
   1     rs823066   GENO      A/A      A/G      G/G
   1     rs823066 COUNTS        6       17       17
   1     rs823066   FREQ     0.15    0.425    0.425
   1     rs823066   MEAN  0.08969  0.09146  0.09291
   1     rs823066     SD 0.009477  0.01018  0.01446
   1     rs823067   GENO      T/T      T/C      C/C
   1     rs823067 COUNTS        6       17       17
   1     rs823067   FREQ     0.15    0.425    0.425
   1     rs823067   MEAN  0.08969  0.09146  0.09291
   1     rs823067     SD 0.009477  0.01018  0.01446
   1     rs823068   GENO      T/T      T/C      C/C
   1     rs823068 COUNTS        6       16       18
   1     rs823068   FREQ     0.15      0.4     0.45
   1     rs823068   MEAN  0.08969  0.09201  0.09235
   1     rs823068     SD 0.009477  0.01025  0.01423
   1     rs823069   GENO      A/A      A/G      G/G
   1     rs823069 COUNTS        3        9       28
   1     rs823069   FREQ    0.075    0.225      0.7
   1     rs823069   MEAN  0.09813  0.09011  0.09168
   1     rs823069     SD  0.01034 0.007693  0.01315
   1  rs202245859   GENO      A/A A/AAAAAT AAAAAT/AAAAAT
   1  rs202245859 COUNTS        9       20       11
   1  rs202245859   FREQ    0.225      0.5    0.275
   1  rs202245859   MEAN  0.09161  0.09089  0.09366
   1  rs202245859     SD 0.009963  0.01203   0.0138
   1     rs823070   GENO      T/T      T/C      C/C
   1     rs823070 COUNTS        6       17       17
   1     rs823070   FREQ     0.15    0.425    0.425
   1     rs823070   MEAN  0.08969  0.09146  0.09291
   1     rs823070     SD 0.009477  0.01018  0.01446
   1  rs183925436   GENO      C/C      C/T      T/T
   1  rs183925436 COUNTS        0        5       35
   1  rs183925436   FREQ        0    0.125    0.875
   1  rs183925436   MEAN       NA  0.07874  0.09368
   1  rs183925436     SD       NA 0.008531  0.01116
   1  rs115043694   GENO      C/C      C/A      A/A
   1  rs115043694 COUNTS        0        4       36
   1  rs115043694   FREQ        0      0.1      0.9
   1  rs115043694   MEAN       NA  0.09261  0.09172
   1  rs115043694     SD       NA  0.01966  0.01114
   1   rs73080400   GENO      C/C      C/T      T/T
   1   rs73080400 COUNTS        4       16       20
   1   rs73080400   FREQ      0.1      0.4      0.5
   1   rs73080400   MEAN  0.09848  0.09298  0.08955
   1   rs73080400     SD  0.01693  0.01245   0.0103
   1  rs140199204   GENO CTTT/CTTT   CTTT/C      C/C
   1  rs140199204 COUNTS        5       15       20
   1  rs140199204   FREQ    0.125    0.375      0.5
   1  rs140199204   MEAN  0.09275   0.0904  0.09264
   1  rs140199204     SD 0.006151  0.01146   0.0135
   1   rs73080402   GENO      T/T      T/C      C/C
   1   rs73080402 COUNTS        4       16       20
   1   rs73080402   FREQ      0.1      0.4      0.5
   1   rs73080402   MEAN  0.09848  0.09298  0.08955
   1   rs73080402     SD  0.01693  0.01245   0.0103
   1     rs823071   GENO      G/G      G/T      T/T
   1     rs823071 COUNTS        6       17       17
   1     rs823071   FREQ     0.15    0.425    0.425
   1     rs823071   MEAN  0.08969  0.09146  0.09291
   1     rs823071     SD 0.009477  0.01018  0.01446
   1     rs708729   GENO      T/T      T/C      C/C
   1     rs708729 COUNTS        5       11       24
   1     rs708729   FREQ    0.125    0.275      0.6
   1     rs708729   MEAN  0.09557  0.09232   0.0908
   1     rs708729     SD  0.01112  0.01164  0.01243
   1     rs823072   GENO      T/T      T/C      C/C
   1     rs823072 COUNTS        3        9       28
   1     rs823072   FREQ    0.075    0.225      0.7
   1     rs823072   MEAN  0.09813  0.09011  0.09168
   1     rs823072     SD  0.01034 0.007693  0.01315
   1     rs823073   GENO      T/T      T/C      C/C
   1     rs823073 COUNTS        7       17       16
   1     rs823073   FREQ    0.175    0.425      0.4
   1     rs823073   MEAN  0.09095  0.08999  0.09413
   1     rs823073     SD 0.009275  0.01088  0.01401
   1  rs115028043   GENO      G/G      G/A      A/A
   1  rs115028043 COUNTS        0        5       35
   1  rs115028043   FREQ        0    0.125    0.875
   1  rs115028043   MEAN       NA  0.07874  0.09368
   1  rs115028043     SD       NA 0.008531  0.01116
   1   rs10159439   GENO      T/T      T/C      C/C
   1   rs10159439 COUNTS        4       16       20
   1   rs10159439   FREQ      0.1      0.4      0.5
   1   rs10159439   MEAN  0.09848  0.09298  0.08955
   1   rs10159439     SD  0.01693  0.01245   0.0103
   1   rs11808790   GENO      A/A      A/G      G/G
   1   rs11808790 COUNTS        0        4       36
   1   rs11808790   FREQ        0      0.1      0.9
   1   rs11808790   MEAN       NA  0.09261  0.09172
   1   rs11808790     SD       NA  0.01966  0.01114
   1   rs75794366   GENO      T/T      T/C      C/C
   1   rs75794366 COUNTS        0        5       35
   1   rs75794366   FREQ        0    0.125    0.875
   1   rs75794366   MEAN       NA  0.07874  0.09368
   1   rs75794366     SD       NA 0.008531  0.01116
   1     rs823076   GENO      T/T      T/C      C/C
   1     rs823076 COUNTS        7       17       16
   1     rs823076   FREQ    0.175    0.425      0.4
   1     rs823076   MEAN  0.09095  0.08999  0.09413
   1     rs823076     SD 0.009275  0.01088  0.01401
   1     rs823077   GENO      T/T      T/C      C/C
   1     rs823077 COUNTS        7       17       16
   1     rs823077   FREQ    0.175    0.425      0.4
   1     rs823077   MEAN  0.09095  0.08999  0.09413
   1     rs823077     SD 0.009275  0.01088  0.01401
   1     rs823078   GENO      T/T      T/C      C/C
   1     rs823078 COUNTS        6       17       17
   1     rs823078   FREQ     0.15    0.425    0.425
   1     rs823078   MEAN  0.08969  0.09146  0.09291
   1     rs823078     SD 0.009477  0.01018  0.01446
   1   rs79162712   GENO      T/T      T/C      C/C
   1   rs79162712 COUNTS        1        4       35
   1   rs79162712   FREQ    0.025      0.1    0.875
   1   rs79162712   MEAN  0.09708  0.09396  0.09142
   1   rs79162712     SD        0  0.01004  0.01231
   1  rs141881589   GENO      A/A     A/AT    AT/AT
   1  rs141881589 COUNTS        7       24        9
   1  rs141881589   FREQ    0.175      0.6    0.225
   1  rs141881589   MEAN  0.09161  0.09104  0.09403
   1  rs141881589     SD  0.01569  0.01216  0.00841
   1   rs61822600   GENO      T/T      T/C      C/C
   1   rs61822600 COUNTS        0        4       36
   1   rs61822600   FREQ        0      0.1      0.9
   1   rs61822600   MEAN       NA  0.09261  0.09172
   1   rs61822600     SD       NA  0.01966  0.01114
   1     rs823079   GENO      T/T      T/C      C/C
   1     rs823079 COUNTS        9       16       15
   1     rs823079   FREQ    0.225      0.4    0.375
   1     rs823079   MEAN    0.087  0.09216  0.09433
   1     rs823079     SD  0.01128 0.009183  0.01443
   1  rs116759226   GENO      A/A      A/C      C/C
   1  rs116759226 COUNTS        0        5       35
   1  rs116759226   FREQ        0    0.125    0.875
   1  rs116759226   MEAN       NA  0.07874  0.09368
   1  rs116759226     SD       NA 0.008531  0.01116
   1     rs708730   GENO      A/A      A/G      G/G
   1     rs708730 COUNTS        3       10       27
   1     rs708730   FREQ    0.075     0.25    0.675
   1     rs708730   MEAN  0.09813  0.09095  0.09143
   1     rs708730     SD  0.01034 0.007726  0.01333
   1   rs76686352   GENO      A/A      A/T      T/T
   1   rs76686352 COUNTS        0        5       35
   1   rs76686352   FREQ        0    0.125    0.875
   1   rs76686352   MEAN       NA  0.07874  0.09368
   1   rs76686352     SD       NA 0.008531  0.01116
   1   rs80157950   GENO      C/C      C/T      T/T
   1   rs80157950 COUNTS        0        5       35
   1   rs80157950   FREQ        0    0.125    0.875
   1   rs80157950   MEAN       NA  0.07874  0.09368
   1   rs80157950     SD       NA 0.008531  0.01116
   1   rs78016499   GENO      A/A      A/G      G/G
   1   rs78016499 COUNTS        0        4       36
   1   rs78016499   FREQ        0      0.1      0.9
   1   rs78016499   MEAN       NA  0.09261  0.09172
   1   rs78016499     SD       NA  0.01966  0.01114
   1  rs187543264   GENO      T/T      T/C      C/C
   1  rs187543264 COUNTS        0        5       35
   1  rs187543264   FREQ        0    0.125    0.875
   1  rs187543264   MEAN       NA  0.07874  0.09368
   1  rs187543264     SD       NA 0.008531  0.01116
   1  rs535028190   GENO    AC/AC     AC/A      A/A
   1  rs535028190 COUNTS        0       11       29
   1  rs535028190   FREQ        0    0.275    0.725
   1  rs535028190   MEAN       NA   0.0861  0.09398
   1  rs535028190     SD       NA  0.01176  0.01138
   1   rs61822602   GENO      T/T      T/G      G/G
   1   rs61822602 COUNTS        4       16       20
   1   rs61822602   FREQ      0.1      0.4      0.5
   1   rs61822602   MEAN  0.09172  0.09585  0.08861
   1   rs61822602     SD  0.02082  0.01115 0.009926
   1   rs56152218   GENO      C/C      C/T      T/T
   1   rs56152218 COUNTS        8       20       12
   1   rs56152218   FREQ      0.2      0.5      0.3
   1   rs56152218   MEAN  0.08887  0.09274  0.09224
   1   rs56152218     SD 0.008161  0.01036  0.01626
   1  rs114868928   GENO      T/T      T/C      C/C
   1  rs114868928 COUNTS        0        4       36
   1  rs114868928   FREQ        0      0.1      0.9
   1  rs114868928   MEAN       NA  0.09261  0.09172
   1  rs114868928     SD       NA  0.01966  0.01114
   1   rs80348517   GENO      T/T      T/C      C/C
   1   rs80348517 COUNTS        0        5       35
   1   rs80348517   FREQ        0    0.125    0.875
   1   rs80348517   MEAN       NA  0.07874  0.09368
   1   rs80348517     SD       NA 0.008531  0.01116
   1   rs77177838   GENO      A/A      A/C      C/C
   1   rs77177838 COUNTS        0        5       35
   1   rs77177838   FREQ        0    0.125    0.875
   1   rs77177838   MEAN       NA  0.07874  0.09368
   1   rs77177838     SD       NA 0.008531  0.01116
   1  rs113740521   GENO      C/C     C/CT    CT/CT
   1  rs113740521 COUNTS        2       21       17
   1  rs113740521   FREQ     0.05    0.525    0.425
   1  rs113740521   MEAN    0.103  0.08704  0.09639
   1  rs113740521     SD 0.008396  0.01094  0.01105
   1  rs150354821   GENO      A/A      A/G      G/G
   1  rs150354821 COUNTS        0        5       35
   1  rs150354821   FREQ        0    0.125    0.875
   1  rs150354821   MEAN       NA  0.07874  0.09368
   1  rs150354821     SD       NA 0.008531  0.01116
   1    rs6667992   GENO      G/G      G/A      A/A
   1    rs6667992 COUNTS        4       16       20
   1    rs6667992   FREQ      0.1      0.4      0.5
   1    rs6667992   MEAN  0.09172  0.09585  0.08861
   1    rs6667992     SD  0.02082  0.01115 0.009926
   1  rs189068953   GENO      A/A      A/C      C/C
   1  rs189068953 COUNTS        0        4       36
   1  rs189068953   FREQ        0      0.1      0.9
   1  rs189068953   MEAN       NA  0.09073  0.09193
   1  rs189068953     SD       NA  0.01369  0.01187
   1    rs1891092   GENO      T/T      T/G      G/G
   1    rs1891092 COUNTS        1        4       35
   1    rs1891092   FREQ    0.025      0.1    0.875
   1    rs1891092   MEAN  0.09708  0.09396  0.09142
   1    rs1891092     SD        0  0.01004  0.01231
   1    rs1891093   GENO      G/G      G/C      C/C
   1    rs1891093 COUNTS        1        7       32
   1    rs1891093   FREQ    0.025    0.175      0.8
   1    rs1891093   MEAN  0.09708  0.09452  0.09106
   1    rs1891093     SD        0  0.01009  0.01244
   1    rs1891094   GENO      C/C      C/T      T/T
   1    rs1891094 COUNTS        1        4       35
   1    rs1891094   FREQ    0.025      0.1    0.875
   1    rs1891094   MEAN  0.09708  0.09396  0.09142
   1    rs1891094     SD        0  0.01004  0.01231
   1  rs181743198   GENO      C/C      C/T      T/T
   1  rs181743198 COUNTS        0        4       36
   1  rs181743198   FREQ        0      0.1      0.9
   1  rs181743198   MEAN       NA  0.09261  0.09172
   1  rs181743198     SD       NA  0.01966  0.01114
   1     rs823082   GENO      C/C      C/T      T/T
   1     rs823082 COUNTS        4       17       19
   1     rs823082   FREQ      0.1    0.425    0.475
   1     rs823082   MEAN  0.09172  0.09601  0.08808
   1     rs823082     SD  0.02082  0.01081 0.009912
   1  rs575560408   GENO      C/C      C/A      A/A
   1  rs575560408 COUNTS        0        4       36
   1  rs575560408   FREQ        0      0.1      0.9
   1  rs575560408   MEAN       NA  0.08553  0.09251
   1  rs575560408     SD       NA 0.008664  0.01207
   1   rs74735692   GENO      G/G      G/T      T/T
   1   rs74735692 COUNTS        0        5       35
   1   rs74735692   FREQ        0    0.125    0.875
   1   rs74735692   MEAN       NA  0.07874  0.09368
   1   rs74735692     SD       NA 0.008531  0.01116
   1   rs60321688   GENO      T/T      T/C      C/C
   1   rs60321688 COUNTS        4       16       20
   1   rs60321688   FREQ      0.1      0.4      0.5
   1   rs60321688   MEAN  0.09172  0.09585  0.08861
   1   rs60321688     SD  0.02082  0.01115 0.009926
   1   rs76517742   GENO      T/T      T/G      G/G
   1   rs76517742 COUNTS        0        5       35
   1   rs76517742   FREQ        0    0.125    0.875
   1   rs76517742   MEAN       NA  0.07874  0.09368
   1   rs76517742     SD       NA 0.008531  0.01116
   1     rs823081   GENO      A/A      A/G      G/G
   1     rs823081 COUNTS        8       20       12
   1     rs823081   FREQ      0.2      0.5      0.3
   1     rs823081   MEAN  0.08887  0.09274  0.09224
   1     rs823081     SD 0.008161  0.01036  0.01626
   1    rs7538321   GENO      T/T      T/A      A/A
   1    rs7538321 COUNTS        1        8       31
   1    rs7538321   FREQ    0.025      0.2    0.775
   1    rs7538321   MEAN  0.09708  0.09304  0.09133
   1    rs7538321     SD        0  0.01023  0.01255
   1  rs184461176   GENO      G/G      G/A      A/A
   1  rs184461176 COUNTS        0        4       36
   1  rs184461176   FREQ        0      0.1      0.9
   1  rs184461176   MEAN       NA  0.09261  0.09172
   1  rs184461176     SD       NA  0.01966  0.01114
   1  rs200300084   GENO      C/C     C/CT    CT/CT
   1  rs200300084 COUNTS        1       13       26
   1  rs200300084   FREQ    0.025    0.325     0.65
   1  rs200300084   MEAN  0.09708  0.09727  0.08888
   1  rs200300084     SD        0  0.01471 0.009526
   1   rs61822604   GENO      T/T      T/C      C/C
   1   rs61822604 COUNTS        4       16       20
   1   rs61822604   FREQ      0.1      0.4      0.5
   1   rs61822604   MEAN  0.09172  0.09585  0.08861
   1   rs61822604     SD  0.02082  0.01115 0.009926
   1  rs142713114   GENO    CT/CT     CT/C      C/C
   1  rs142713114 COUNTS        5       17       18
   1  rs142713114   FREQ    0.125    0.425     0.45
   1  rs142713114   MEAN  0.09688  0.09233  0.08992
   1  rs142713114     SD  0.01487  0.01233  0.01081
   1  rs189615813   GENO      A/A      A/C      C/C
   1  rs189615813 COUNTS        0        4       36
   1  rs189615813   FREQ        0      0.1      0.9
   1  rs189615813   MEAN       NA  0.09261  0.09172
   1  rs189615813     SD       NA  0.01966  0.01114
   1  rs145113523   GENO  TAC/TAC    TAC/T      T/T
   1  rs145113523 COUNTS        4       17       19
   1  rs145113523   FREQ      0.1    0.425    0.475
   1  rs145113523   MEAN  0.09172  0.09601  0.08808
   1  rs145113523     SD  0.02082  0.01081 0.009912
   1  rs140126331   GENO      G/G      G/A      A/A
   1  rs140126331 COUNTS        0        5       35
   1  rs140126331   FREQ        0    0.125    0.875
   1  rs140126331   MEAN       NA  0.07874  0.09368
   1  rs140126331     SD       NA 0.008531  0.01116
   1   rs34196524   GENO    GT/GT     GT/G      G/G
   1   rs34196524 COUNTS        8       21       11
   1   rs34196524   FREQ      0.2    0.525    0.275
   1   rs34196524   MEAN  0.08887  0.09203  0.09355
   1   rs34196524     SD 0.008161  0.01061  0.01638
   1  rs114572608   GENO      A/A      A/G      G/G
   1  rs114572608 COUNTS        0        5       35
   1  rs114572608   FREQ        0    0.125    0.875
   1  rs114572608   MEAN       NA  0.07874  0.09368
   1  rs114572608     SD       NA 0.008531  0.01116
   1     rs844004   GENO      T/T      T/C      C/C
   1     rs844004 COUNTS        5       17       18
   1     rs844004   FREQ    0.125    0.425     0.45
   1     rs844004   MEAN  0.09251  0.08956  0.09375
   1     rs844004     SD 0.007264 0.009872   0.0145
   1     rs823091   GENO      T/T      T/C      C/C
   1     rs823091 COUNTS        8       19       13
   1     rs823091   FREQ      0.2    0.475    0.325
   1     rs823091   MEAN  0.08887  0.09222  0.09303
   1     rs823091     SD 0.008161  0.01037  0.01583
   1  rs145624283   GENO      C/C C/CATATA CATATA/CATATA
   1  rs145624283 COUNTS        4       16       20
   1  rs145624283   FREQ      0.1      0.4      0.5
   1  rs145624283   MEAN  0.09172  0.09585  0.08861
   1  rs145624283     SD  0.02082  0.01115 0.009926
   1  rs188174874   GENO      A/A      A/G      G/G
   1  rs188174874 COUNTS        0        4       36
   1  rs188174874   FREQ        0      0.1      0.9
   1  rs188174874   MEAN       NA  0.09261  0.09172
   1  rs188174874     SD       NA  0.01966  0.01114
   1   rs59244034   GENO      A/A     A/AT    AT/AT
   1   rs59244034 COUNTS        7       21       12
   1   rs59244034   FREQ    0.175    0.525      0.3
   1   rs59244034   MEAN  0.09379  0.09413  0.08661
   1   rs59244034     SD  0.01535  0.01139  0.00968
   1     rs823090   GENO      C/C      C/T      T/T
   1     rs823090 COUNTS        9       21       10
   1     rs823090   FREQ    0.225    0.525     0.25
   1     rs823090   MEAN  0.09551  0.09313  0.08573
   1     rs823090     SD  0.01713 0.009364 0.009838
   1     rs823089   GENO      A/A      A/G      G/G
   1     rs823089 COUNTS        9       21       10
   1     rs823089   FREQ    0.225    0.525     0.25
   1     rs823089   MEAN  0.09551  0.09313  0.08573
   1     rs823089     SD  0.01713 0.009364 0.009838
   1     rs823088   GENO      T/T      T/C      C/C
   1     rs823088 COUNTS        9       21       10
   1     rs823088   FREQ    0.225    0.525     0.25
   1     rs823088   MEAN  0.09551  0.09313  0.08573
   1     rs823088     SD  0.01713 0.009364 0.009838
   1    rs6670895   GENO      G/G      G/C      C/C
   1    rs6670895 COUNTS        4       16       20
   1    rs6670895   FREQ      0.1      0.4      0.5
   1    rs6670895   MEAN  0.09172  0.09585  0.08861
   1    rs6670895     SD  0.02082  0.01115 0.009926
   1     rs823087   GENO      C/C      C/G      G/G
   1     rs823087 COUNTS        8       20       12
   1     rs823087   FREQ      0.2      0.5      0.3
   1     rs823087   MEAN  0.08887  0.09274  0.09224
   1     rs823087     SD 0.008161  0.01036  0.01626
   1  rs116207676   GENO      A/A      A/G      G/G
   1  rs116207676 COUNTS        0        5       35
   1  rs116207676   FREQ        0    0.125    0.875
   1  rs116207676   MEAN       NA  0.07874  0.09368
   1  rs116207676     SD       NA 0.008531  0.01116
   1     rs708728   GENO      A/A      A/C      C/C
   1     rs708728 COUNTS        9       21       10
   1     rs708728   FREQ    0.225    0.525     0.25
   1     rs708728   MEAN  0.09551  0.09313  0.08573
   1     rs708728     SD  0.01713 0.009364 0.009838
   1    rs7529407   GENO      T/T      T/C      C/C
   1    rs7529407 COUNTS        1        4       35
   1    rs7529407   FREQ    0.025      0.1    0.875
   1    rs7529407   MEAN  0.09708  0.09396  0.09142
   1    rs7529407     SD        0  0.01004  0.01231
   1  rs113084670   GENO      C/C      C/A      A/A
   1  rs113084670 COUNTS        0        5       35
   1  rs113084670   FREQ        0    0.125    0.875
   1  rs113084670   MEAN       NA  0.08733  0.09245
   1  rs113084670     SD       NA  0.01168  0.01193
   1   rs12071261   GENO      T/T      T/C      C/C
   1   rs12071261 COUNTS        1        7       32
   1   rs12071261   FREQ    0.025    0.175      0.8
   1   rs12071261   MEAN  0.09708  0.09452  0.09106
   1   rs12071261     SD        0  0.01009  0.01244
   1  rs114132835   GENO      T/T      T/C      C/C
   1  rs114132835 COUNTS        0        5       35
   1  rs114132835   FREQ        0    0.125    0.875
   1  rs114132835   MEAN       NA  0.07874  0.09368
   1  rs114132835     SD       NA 0.008531  0.01116
   1     rs823086   GENO      T/T      T/G      G/G
   1     rs823086 COUNTS        9       21       10
   1     rs823086   FREQ    0.225    0.525     0.25
   1     rs823086   MEAN  0.09551  0.09313  0.08573
   1     rs823086     SD  0.01713 0.009364 0.009838
   1     rs823085   GENO      G/G      G/A      A/A
   1     rs823085 COUNTS        5       17       18
   1     rs823085   FREQ    0.125    0.425     0.45
   1     rs823085   MEAN  0.09251  0.08956  0.09375
   1     rs823085     SD 0.007264 0.009872   0.0145
   1   rs78099089   GENO      A/A      A/G      G/G
   1   rs78099089 COUNTS        0        5       35
   1   rs78099089   FREQ        0    0.125    0.875
   1   rs78099089   MEAN       NA  0.07874  0.09368
   1   rs78099089     SD       NA 0.008531  0.01116
   1     rs823084   GENO      T/T      T/G      G/G
   1     rs823084 COUNTS        5       20       15
   1     rs823084   FREQ    0.125      0.5    0.375
   1     rs823084   MEAN  0.09778  0.09206   0.0895
   1     rs823084     SD  0.02256 0.009136  0.01076
   1     rs823083   GENO      G/G      G/C      C/C
   1     rs823083 COUNTS        7       20       13
   1     rs823083   FREQ    0.175      0.5    0.325
   1     rs823083   MEAN  0.08913  0.09196  0.09303
   1     rs823083     SD 0.008778  0.01016  0.01583
   1   rs77277247   GENO      A/A      A/G      G/G
   1   rs77277247 COUNTS        0        5       35
   1   rs77277247   FREQ        0    0.125    0.875
   1   rs77277247   MEAN       NA  0.07874  0.09368
   1   rs77277247     SD       NA 0.008531  0.01116
   1   rs73082334   GENO      C/C      C/T      T/T
   1   rs73082334 COUNTS        4       16       20
   1   rs73082334   FREQ      0.1      0.4      0.5
   1   rs73082334   MEAN  0.09172  0.09585  0.08861
   1   rs73082334     SD  0.02082  0.01115 0.009926
   1   rs35289636   GENO      C/C     C/CT    CT/CT
   1   rs35289636 COUNTS        8       22       10
   1   rs35289636   FREQ      0.2     0.55     0.25
   1   rs35289636   MEAN  0.09731  0.09243  0.08606
   1   rs35289636     SD  0.01738 0.009385  0.01031
   1    rs1361754   GENO      G/G      G/A      A/A
   1    rs1361754 COUNTS        4       17       19
   1    rs1361754   FREQ      0.1    0.425    0.475
   1    rs1361754   MEAN  0.09172  0.09601  0.08808
   1    rs1361754     SD  0.02082  0.01081 0.009912
   1   rs75935982   GENO      T/T      T/C      C/C
   1   rs75935982 COUNTS        0        5       35
   1   rs75935982   FREQ        0    0.125    0.875
   1   rs75935982   MEAN       NA  0.07874  0.09368
   1   rs75935982     SD       NA 0.008531  0.01116
   1   rs34037383   GENO      C/C     C/CT    CT/CT
   1   rs34037383 COUNTS        3       21       16
   1   rs34037383   FREQ    0.075    0.525      0.4
   1   rs34037383   MEAN   0.1014   0.0926  0.08897
   1   rs34037383     SD  0.01992  0.01105  0.01109
   1   rs16856400   GENO      C/C      C/A      A/A
   1   rs16856400 COUNTS        2       15       23
   1   rs16856400   FREQ     0.05    0.375    0.575
   1   rs16856400   MEAN    0.101  0.09383   0.0897
   1   rs16856400     SD  0.02816  0.01245  0.01001
   1    rs7546846   GENO      T/T      T/C      C/C
   1    rs7546846 COUNTS        1        3       36
   1    rs7546846   FREQ    0.025    0.075      0.9
   1    rs7546846   MEAN  0.09708  0.09519  0.09139
   1    rs7546846     SD        0  0.01192  0.01213
   1    rs6694490   GENO      T/T      T/C      C/C
   1    rs6694490 COUNTS        4       16       20
   1    rs6694490   FREQ      0.1      0.4      0.5
   1    rs6694490   MEAN  0.09172  0.09585  0.08861
   1    rs6694490     SD  0.02082  0.01115 0.009926
   1   rs77722822   GENO      A/A      A/G      G/G
   1   rs77722822 COUNTS        0        5       35
   1   rs77722822   FREQ        0    0.125    0.875
   1   rs77722822   MEAN       NA  0.07874  0.09368
   1   rs77722822     SD       NA 0.008531  0.01116
   1    rs6697375   GENO      T/T      T/C      C/C
   1    rs6697375 COUNTS        4       16       20
   1    rs6697375   FREQ      0.1      0.4      0.5
   1    rs6697375   MEAN  0.09172  0.09585  0.08861
   1    rs6697375     SD  0.02082  0.01115 0.009926
   1    rs5780306   GENO    CT/CT     CT/C      C/C
   1    rs5780306 COUNTS        1        3       36
   1    rs5780306   FREQ    0.025    0.075      0.9
   1    rs5780306   MEAN  0.09708  0.09519  0.09139
   1    rs5780306     SD        0  0.01192  0.01213
   1     rs954206   GENO      T/T      T/C      C/C
   1     rs954206 COUNTS        0        7       33
   1     rs954206   FREQ        0    0.175    0.825
   1     rs954206   MEAN       NA  0.09061  0.09207
   1     rs954206     SD       NA 0.008567  0.01256
   1    rs4264050   GENO      C/C      C/T      T/T
   1    rs4264050 COUNTS        9       19       12
   1    rs4264050   FREQ    0.225    0.475      0.3
   1    rs4264050   MEAN  0.08827  0.09258  0.09326
   1    rs4264050     SD 0.007841  0.01017  0.01651
   1   rs74910130   GENO      T/T      T/C      C/C
   1   rs74910130 COUNTS        0        5       35
   1   rs74910130   FREQ        0    0.125    0.875
   1   rs74910130   MEAN       NA  0.07874  0.09368
   1   rs74910130     SD       NA 0.008531  0.01116
   1    rs6668798   GENO      G/G      G/A      A/A
   1    rs6668798 COUNTS        2       16       22
   1    rs6668798   FREQ     0.05      0.4     0.55
   1    rs6668798   MEAN    0.101  0.09446  0.08905
   1    rs6668798     SD  0.02816  0.01271  0.00935
   1   rs10900525   GENO      C/C      C/G      G/G
   1   rs10900525 COUNTS        5       20       15
   1   rs10900525   FREQ    0.125      0.5    0.375
   1   rs10900525   MEAN   0.1065   0.0902  0.08908
   1   rs10900525     SD  0.01478  0.01018  0.01007
   1    rs7539565   GENO      A/A      A/G      G/G
   1    rs7539565 COUNTS        9       22        9
   1    rs7539565   FREQ    0.225     0.55    0.225
   1    rs7539565   MEAN  0.09481  0.09246  0.08724
   1    rs7539565     SD  0.01879 0.009138 0.008974
   1   rs11240573   GENO      T/T      T/C      C/C
   1   rs11240573 COUNTS        0        6       34
   1   rs11240573   FREQ        0     0.15     0.85
   1   rs11240573   MEAN       NA  0.09169  0.09184
   1   rs11240573     SD       NA 0.007807  0.01255
   1   rs79346203   GENO      A/A      A/G      G/G
   1   rs79346203 COUNTS        0        7       33
   1   rs79346203   FREQ        0    0.175    0.825
   1   rs79346203   MEAN       NA  0.09416  0.09132
   1   rs79346203     SD       NA  0.01495  0.01134
   1    rs6663323   GENO      G/G      G/C      C/C
   1    rs6663323 COUNTS        3       14       23
   1    rs6663323   FREQ    0.075     0.35    0.575
   1    rs6663323   MEAN  0.09166  0.09265  0.09132
   1    rs6663323     SD  0.02536  0.01046  0.01124
   1    rs4951025   GENO      T/T      T/A      A/A
   1    rs4951025 COUNTS        8       21       11
   1    rs4951025   FREQ      0.2    0.525    0.275
   1    rs4951025   MEAN   0.0882  0.09329  0.09161
   1    rs4951025     SD  0.00979   0.0116   0.0141
   1     rs960603   GENO      T/T      T/C      C/C
   1     rs960603 COUNTS        1        3       36
   1     rs960603   FREQ    0.025    0.075      0.9
   1     rs960603   MEAN  0.08835   0.1028    0.091
   1     rs960603     SD        0 0.005951  0.01199
   1    rs7518979   GENO      G/G      G/A      A/A
   1    rs7518979 COUNTS        5       21       14
   1    rs7518979   FREQ    0.125    0.525     0.35
   1    rs7518979   MEAN  0.08904  0.09496  0.08808
   1    rs7518979     SD  0.00524  0.01362 0.009765
   1   rs77052023   GENO      C/C      C/T      T/T
   1   rs77052023 COUNTS        1       14       25
   1   rs77052023   FREQ    0.025     0.35    0.625
   1   rs77052023   MEAN   0.1069  0.08661  0.09412
   1   rs77052023     SD        0  0.01346  0.01001
   1   rs11240574   GENO      C/C      C/T      T/T
   1   rs11240574 COUNTS        0        5       35
   1   rs11240574   FREQ        0    0.125    0.875
   1   rs11240574   MEAN       NA  0.08507  0.09278
   1   rs11240574     SD       NA 0.007833  0.01212
   1    rs4369285   GENO      T/T      T/C      C/C
   1    rs4369285 COUNTS        3       15       22
   1    rs4369285   FREQ    0.075    0.375     0.55
   1    rs4369285   MEAN  0.08843  0.09376  0.09095
   1    rs4369285     SD 0.005022  0.01192  0.01264
   1  rs141076349   GENO    AT/AT     AT/A      A/A
   1  rs141076349 COUNTS        1        8       31
   1  rs141076349   FREQ    0.025      0.2    0.775
   1  rs141076349   MEAN   0.1069  0.09107  0.09152
   1  rs141076349     SD        0  0.01157  0.01201
   1   rs16856421   GENO      A/A      A/G      G/G
   1   rs16856421 COUNTS        0        5       35
   1   rs16856421   FREQ        0    0.125    0.875
   1   rs16856421   MEAN       NA  0.08179  0.09325
   1   rs16856421     SD       NA  0.01224  0.01128
   1    rs1104899   GENO      A/A      A/G      G/G
   1    rs1104899 COUNTS        2       13       25
   1    rs1104899   FREQ     0.05    0.325    0.625
   1    rs1104899   MEAN  0.08294  0.09565  0.09053
   1    rs1104899     SD  0.01038  0.01102  0.01216
   1    rs1891460   GENO      T/T      T/C      C/C
   1    rs1891460 COUNTS        1       10       29
   1    rs1891460   FREQ    0.025     0.25    0.725
   1    rs1891460   MEAN  0.09353  0.09799  0.08962
   1    rs1891460     SD        0  0.01106  0.01177
   1   rs17348507   GENO      G/G      G/A      A/A
   1   rs17348507 COUNTS        0        5       35
   1   rs17348507   FREQ        0    0.125    0.875
   1   rs17348507   MEAN       NA  0.08179  0.09325
   1   rs17348507     SD       NA  0.01224  0.01128
   1  rs114984993   GENO      T/T      T/A      A/A
   1  rs114984993 COUNTS        0        7       33
   1  rs114984993   FREQ        0    0.175    0.825
   1  rs114984993   MEAN       NA  0.08576   0.0931
   1  rs114984993     SD       NA  0.01219  0.01159
   1    rs7517009   GENO      C/C      C/T      T/T
   1    rs7517009 COUNTS        4       20       16
   1    rs7517009   FREQ      0.1      0.5      0.4
   1    rs7517009   MEAN  0.09019  0.09481  0.08848
   1    rs7517009     SD 0.009694  0.01315  0.01022
   1    rs4951029   GENO      A/A      A/G      G/G
   1    rs4951029 COUNTS        5       19       16
   1    rs4951029   FREQ    0.125    0.475      0.4
   1    rs4951029   MEAN   0.0887  0.09544  0.08848
   1    rs4951029     SD 0.009036  0.01319  0.01022
   1   rs12756994   GENO      G/G      G/A      A/A
   1   rs12756994 COUNTS        3       10       27
   1   rs12756994   FREQ    0.075     0.25    0.675
   1   rs12756994   MEAN  0.09285  0.09781  0.08948
   1   rs12756994     SD 0.009812    0.011  0.01195
   1  rs112268616   GENO      T/T      T/C      C/C
   1  rs112268616 COUNTS       10       17       13
   1  rs112268616   FREQ     0.25    0.425    0.325
   1  rs112268616   MEAN  0.08802  0.09581  0.08951
   1  rs112268616     SD   0.0102  0.01337  0.01009
   1   rs11240576   GENO      G/G      G/A      A/A
   1   rs11240576 COUNTS        9       18       13
   1   rs11240576   FREQ    0.225     0.45    0.325
   1   rs11240576   MEAN  0.09628  0.09105  0.08978
   1   rs11240576     SD  0.01341  0.01232  0.01016
   1   rs11540015   GENO      C/C      C/T      T/T
   1   rs11540015 COUNTS        1        3       36
   1   rs11540015   FREQ    0.025    0.075      0.9
   1   rs11540015   MEAN  0.08523  0.09563  0.09168
   1   rs11540015     SD        0  0.02457  0.01096
   1   rs79350328   GENO      G/G      G/T      T/T
   1   rs79350328 COUNTS        0        6       34
   1   rs79350328   FREQ        0     0.15     0.85
   1   rs79350328   MEAN       NA  0.08524  0.09297
   1   rs79350328     SD       NA  0.01383  0.01134
   1    rs1539394   GENO      T/T      T/C      C/C
   1    rs1539394 COUNTS        7       23       10
   1    rs1539394   FREQ    0.175    0.575     0.25
   1    rs1539394   MEAN  0.09073   0.0933  0.08915
   1    rs1539394     SD  0.00919  0.01337  0.01017
   1   rs57904872   GENO      C/C      C/T      T/T
   1   rs57904872 COUNTS        1       18       21
   1   rs57904872   FREQ    0.025     0.45    0.525
   1   rs57904872   MEAN  0.09028  0.09449  0.08959
   1   rs57904872     SD        0  0.01118  0.01253
   1   rs74143857   GENO      T/T      T/C      C/C
   1   rs74143857 COUNTS        1       17       22
   1   rs74143857   FREQ    0.025    0.425     0.55
   1   rs74143857   MEAN  0.07556  0.08953  0.09432
   1   rs74143857     SD        0  0.01003  0.01273
   1   rs55799524   GENO      A/A      A/G      G/G
   1   rs55799524 COUNTS        0        6       34
   1   rs55799524   FREQ        0     0.15     0.85
   1   rs55799524   MEAN       NA  0.08524  0.09297
   1   rs55799524     SD       NA  0.01383  0.01134
   1   rs10711483   GENO      T/T     T/TA    TA/TA
   1   rs10711483 COUNTS        1       14       25
   1   rs10711483   FREQ    0.025     0.35    0.625
   1   rs10711483   MEAN  0.09028  0.09422  0.09053
   1   rs10711483     SD        0  0.01187  0.01216
   1   rs75015265   GENO      A/A      A/G      G/G
   1   rs75015265 COUNTS        0        6       34
   1   rs75015265   FREQ        0     0.15     0.85
   1   rs75015265   MEAN       NA  0.08524  0.09297
   1   rs75015265     SD       NA  0.01383  0.01134
   1    rs6702688   GENO      A/A      A/G      G/G
   1    rs6702688 COUNTS        0        8       32
   1    rs6702688   FREQ        0      0.2      0.8
   1    rs6702688   MEAN       NA  0.08714  0.09298
   1    rs6702688     SD       NA  0.01111  0.01194
   1   rs59697490   GENO      C/C      C/T      T/T
   1   rs59697490 COUNTS        0        5       35
   1   rs59697490   FREQ        0    0.125    0.875
   1   rs59697490   MEAN       NA  0.08869  0.09226
   1   rs59697490     SD       NA  0.01016  0.01217
   1  rs189971772   GENO      A/A      A/G      G/G
   1  rs189971772 COUNTS        0        5       35
   1  rs189971772   FREQ        0    0.125    0.875
   1  rs189971772   MEAN       NA  0.08753  0.09243
   1  rs189971772     SD       NA 0.008429  0.01226
   1    rs7550177   GENO      T/T      T/C      C/C
   1    rs7550177 COUNTS        2       10       28
   1    rs7550177   FREQ     0.05     0.25      0.7
   1    rs7550177   MEAN  0.09792  0.09603  0.08987
   1    rs7550177     SD 0.006207  0.01191  0.01191
   1   rs76887535   GENO      T/T      T/C      C/C
   1   rs76887535 COUNTS        0        6       34
   1   rs76887535   FREQ        0     0.15     0.85
   1   rs76887535   MEAN       NA  0.08524  0.09297
   1   rs76887535     SD       NA  0.01383  0.01134
   1   rs11240578   GENO      C/C      C/T      T/T
   1   rs11240578 COUNTS        5       19       16
   1   rs11240578   FREQ    0.125    0.475      0.4
   1   rs11240578   MEAN  0.09265  0.09019  0.09347
   1   rs11240578     SD 0.006418  0.01298  0.01214
   1   rs35582184   GENO      C/C      C/T      T/T
   1   rs35582184 COUNTS        1        7       32
   1   rs35582184   FREQ    0.025    0.175      0.8
   1   rs35582184   MEAN  0.08523   0.0905  0.09231
   1   rs35582184     SD        0  0.01878  0.01035
   1    rs6667995   GENO      C/C      C/A      A/A
   1    rs6667995 COUNTS        6       23       11
   1    rs6667995   FREQ     0.15    0.575    0.275
   1    rs6667995   MEAN  0.09207  0.09253  0.09018
   1    rs6667995     SD 0.009294  0.01345  0.01023
   1   rs61814918   GENO      G/G      G/A      A/A
   1   rs61814918 COUNTS        0       15       25
   1   rs61814918   FREQ        0    0.375    0.625
   1   rs61814918   MEAN       NA  0.09463  0.09013
   1   rs61814918     SD       NA  0.01226  0.01156
   1   rs12033404   GENO      G/G      G/A      A/A
   1   rs12033404 COUNTS        1        2       37
   1   rs12033404   FREQ    0.025     0.05    0.925
   1   rs12033404   MEAN  0.08523   0.1145  0.09077
   1   rs12033404     SD        0  0.01069   0.0109
   1  rs116005836   GENO      G/G      G/A      A/A
   1  rs116005836 COUNTS        0        5       35
   1  rs116005836   FREQ        0    0.125    0.875
   1  rs116005836   MEAN       NA  0.08869  0.09226
   1  rs116005836     SD       NA  0.01016  0.01217
   1    rs1935661   GENO      G/G      G/C      C/C
   1    rs1935661 COUNTS        8       23        9
   1    rs1935661   FREQ      0.2    0.575    0.225
   1    rs1935661   MEAN  0.09424  0.09099  0.09176
   1    rs1935661     SD 0.007908  0.01339  0.01149
   1    rs2027528   GENO      C/C      C/A      A/A
   1    rs2027528 COUNTS        1       16       23
   1    rs2027528   FREQ    0.025      0.4    0.575
   1    rs2027528   MEAN  0.09028   0.0948   0.0898
   1    rs2027528     SD        0  0.01133  0.01232
   1   rs10900526   GENO      T/T      T/G      G/G
   1   rs10900526 COUNTS        6       23       11
   1   rs10900526   FREQ     0.15    0.575    0.275
   1   rs10900526   MEAN  0.09207  0.09253  0.09018
   1   rs10900526     SD 0.009294  0.01345  0.01023
   1  rs201331568   GENO      A/A    A/AAC  AAC/AAC
   1  rs201331568 COUNTS        0        5       35
   1  rs201331568   FREQ        0    0.125    0.875
   1  rs201331568   MEAN       NA  0.08179  0.09325
   1  rs201331568     SD       NA  0.01224  0.01128
   1    rs7532435   GENO      T/T      T/C      C/C
   1    rs7532435 COUNTS        5       19       16
   1    rs7532435   FREQ    0.125    0.475      0.4
   1    rs7532435   MEAN  0.09265  0.09019  0.09347
   1    rs7532435     SD 0.006418  0.01298  0.01214
   1   rs76653690   GENO      A/A      A/G      G/G
   1   rs76653690 COUNTS        1       18       21
   1   rs76653690   FREQ    0.025     0.45    0.525
   1   rs76653690   MEAN  0.07556  0.09134    0.093
   1   rs76653690     SD        0  0.01238   0.0114
   1    rs2868572   GENO      A/A      A/G      G/G
   1    rs2868572 COUNTS        6       23       11
   1    rs2868572   FREQ     0.15    0.575    0.275
   1    rs2868572   MEAN  0.09207  0.09253  0.09018
   1    rs2868572     SD 0.009294  0.01345  0.01023
   1   rs60092747   GENO      G/G      G/A      A/A
   1   rs60092747 COUNTS        1       14       25
   1   rs60092747   FREQ    0.025     0.35    0.625
   1   rs60092747   MEAN  0.09028  0.09422  0.09053
   1   rs60092747     SD        0  0.01187  0.01216
   1    rs9438431   GENO      A/A      A/G      G/G
   1    rs9438431 COUNTS        0        4       36
   1    rs9438431   FREQ        0      0.1      0.9
   1    rs9438431   MEAN       NA  0.09223  0.09177
   1    rs9438431     SD       NA  0.01407  0.01184
   1    rs6593969   GENO      A/A      A/G      G/G
   1    rs6593969 COUNTS        6       23       11
   1    rs6593969   FREQ     0.15    0.575    0.275
   1    rs6593969   MEAN  0.09207  0.09253  0.09018
   1    rs6593969     SD 0.009294  0.01345  0.01023
   1    rs7521749   GENO      T/T      T/G      G/G
   1    rs7521749 COUNTS        0        4       36
   1    rs7521749   FREQ        0      0.1      0.9
   1    rs7521749   MEAN       NA  0.09545  0.09141
   1    rs7521749     SD       NA 0.009846  0.01213
   1    rs4951265   GENO      T/T      T/G      G/G
   1    rs4951265 COUNTS        6       23       11
   1    rs4951265   FREQ     0.15    0.575    0.275
   1    rs4951265   MEAN  0.09207  0.09253  0.09018
   1    rs4951265     SD 0.009294  0.01345  0.01023
   1   rs74600673   GENO      C/C      C/T      T/T
   1   rs74600673 COUNTS        0        6       34
   1   rs74600673   FREQ        0     0.15     0.85
   1   rs74600673   MEAN       NA  0.08524  0.09297
   1   rs74600673     SD       NA  0.01383  0.01134
   1   rs57897938   GENO      G/G      G/T      T/T
   1   rs57897938 COUNTS        1       14       25
   1   rs57897938   FREQ    0.025     0.35    0.625
   1   rs57897938   MEAN  0.09028  0.09422  0.09053
   1   rs57897938     SD        0  0.01187  0.01216
   1    rs4245720   GENO      C/C      C/T      T/T
   1    rs4245720 COUNTS        5       19       16
   1    rs4245720   FREQ    0.125    0.475      0.4
   1    rs4245720   MEAN  0.09265  0.09019  0.09347
   1    rs4245720     SD 0.006418  0.01298  0.01214
   1    rs4245721   GENO      A/A      A/G      G/G
   1    rs4245721 COUNTS        0        8       32
   1    rs4245721   FREQ        0      0.2      0.8
   1    rs4245721   MEAN       NA  0.08714  0.09298
   1    rs4245721     SD       NA  0.01111  0.01194
   1    rs4951266   GENO      A/A      A/G      G/G
   1    rs4951266 COUNTS        8       23        9
   1    rs4951266   FREQ      0.2    0.575    0.225
   1    rs4951266   MEAN  0.09424  0.09099  0.09176
   1    rs4951266     SD 0.007908  0.01339  0.01149
   1    rs7517201   GENO      G/G      G/A      A/A
   1    rs7517201 COUNTS        0        8       32
   1    rs7517201   FREQ        0      0.2      0.8
   1    rs7517201   MEAN       NA  0.08714  0.09298
   1    rs7517201     SD       NA  0.01111  0.01194
   1   rs56036338   GENO      C/C      C/G      G/G
   1   rs56036338 COUNTS        0        6       34
   1   rs56036338   FREQ        0     0.15     0.85
   1   rs56036338   MEAN       NA  0.08524  0.09297
   1   rs56036338     SD       NA  0.01383  0.01134
   1  rs141316749   GENO    AG/AG     AG/A      A/A
   1  rs141316749 COUNTS        0        7       33
   1  rs141316749   FREQ        0    0.175    0.825
   1  rs141316749   MEAN       NA  0.09559  0.09101
   1  rs141316749     SD       NA  0.01419  0.01142
   1   rs12058425   GENO      G/G      G/C      C/C
   1   rs12058425 COUNTS        1       19       20
   1   rs12058425   FREQ    0.025    0.475      0.5
   1   rs12058425   MEAN  0.07556  0.09104  0.09336
   1   rs12058425     SD        0   0.0121  0.01157
   1  rs150017924   GENO      T/T      T/G      G/G
   1  rs150017924 COUNTS        2       10       28
   1  rs150017924   FREQ     0.05     0.25      0.7
   1  rs150017924   MEAN  0.09792  0.09603  0.08987
   1  rs150017924     SD 0.006207  0.01191  0.01191
   1   rs55817308   GENO      A/A      A/G      G/G
   1   rs55817308 COUNTS        0        6       34
   1   rs55817308   FREQ        0     0.15     0.85
   1   rs55817308   MEAN       NA  0.08524  0.09297
   1   rs55817308     SD       NA  0.01383  0.01134
   1   rs56048604   GENO      A/A      A/G      G/G
   1   rs56048604 COUNTS        0        5       35
   1   rs56048604   FREQ        0    0.125    0.875
   1   rs56048604   MEAN       NA  0.08179  0.09325
   1   rs56048604     SD       NA  0.01224  0.01128
   1   rs77290895   GENO      T/T     T/TG    TG/TG
   1   rs77290895 COUNTS        1       14       25
   1   rs77290895   FREQ    0.025     0.35    0.625
   1   rs77290895   MEAN  0.09028  0.09422  0.09053
   1   rs77290895     SD        0  0.01187  0.01216
   1  rs147865627   GENO      C/C      C/T      T/T
   1  rs147865627 COUNTS        0        6       34
   1  rs147865627   FREQ        0     0.15     0.85
   1  rs147865627   MEAN       NA  0.08524  0.09297
   1  rs147865627     SD       NA  0.01383  0.01134
   1  rs112590396   GENO      C/C      C/T      T/T
   1  rs112590396 COUNTS        0        6       34
   1  rs112590396   FREQ        0     0.15     0.85
   1  rs112590396   MEAN       NA  0.08524  0.09297
   1  rs112590396     SD       NA  0.01383  0.01134
   1   rs12085906   GENO      A/A      A/G      G/G
   1   rs12085906 COUNTS        4       19       17
   1   rs12085906   FREQ      0.1    0.475    0.425
   1   rs12085906   MEAN  0.09069  0.09113  0.09284
   1   rs12085906     SD 0.005416  0.01305  0.01204
   1   rs11240581   GENO      T/T      T/C      C/C
   1   rs11240581 COUNTS        3       17       20
   1   rs11240581   FREQ    0.075    0.425      0.5
   1   rs11240581   MEAN  0.09295  0.09242  0.09113
   1   rs11240581     SD 0.003684   0.0131  0.01194
   1   rs57347632   GENO      T/T      T/C      C/C
   1   rs57347632 COUNTS        1       18       21
   1   rs57347632   FREQ    0.025     0.45    0.525
   1   rs57347632   MEAN  0.07556  0.09134    0.093
   1   rs57347632     SD        0  0.01238   0.0114
   1    rs9438394   GENO      G/G      G/C      C/C
   1    rs9438394 COUNTS        0        4       36
   1    rs9438394   FREQ        0      0.1      0.9
   1    rs9438394   MEAN       NA  0.09223  0.09177
   1    rs9438394     SD       NA  0.01407  0.01184
   1   rs36102202   GENO      T/T      T/G      G/G
   1   rs36102202 COUNTS        3       19       18
   1   rs36102202   FREQ    0.075    0.475     0.45
   1   rs36102202   MEAN  0.09295  0.09274  0.09065
   1   rs36102202     SD 0.003684  0.01261  0.01229
   1   rs59389001   GENO      C/C      C/G      G/G
   1   rs59389001 COUNTS        7       23       10
   1   rs59389001   FREQ    0.175    0.575     0.25
   1   rs59389001   MEAN  0.09073   0.0933  0.08915
   1   rs59389001     SD  0.00919  0.01337  0.01017
   1  rs113322677   GENO      A/A      A/C      C/C
   1  rs113322677 COUNTS        0        5       35
   1  rs113322677   FREQ        0    0.125    0.875
   1  rs113322677   MEAN       NA  0.08179  0.09325
   1  rs113322677     SD       NA  0.01224  0.01128
   1   rs12096500   GENO      G/G      G/A      A/A
   1   rs12096500 COUNTS        3       18       19
   1   rs12096500   FREQ    0.075     0.45    0.475
   1   rs12096500   MEAN  0.09295  0.09298  0.09053
   1   rs12096500     SD 0.003684  0.01293  0.01195
   1    rs7520875   GENO      C/C      C/T      T/T
   1    rs7520875 COUNTS        0        4       36
   1    rs7520875   FREQ        0      0.1      0.9
   1    rs7520875   MEAN       NA  0.09223  0.09177
   1    rs7520875     SD       NA  0.01407  0.01184
   1   rs56750039   GENO      T/T      T/C      C/C
   1   rs56750039 COUNTS        7       23       10
   1   rs56750039   FREQ    0.175    0.575     0.25
   1   rs56750039   MEAN  0.09073   0.0933  0.08915
   1   rs56750039     SD  0.00919  0.01337  0.01017
   1   rs11240583   GENO      T/T      T/C      C/C
   1   rs11240583 COUNTS        3       18       19
   1   rs11240583   FREQ    0.075     0.45    0.475
   1   rs11240583   MEAN  0.09295  0.09298  0.09053
   1   rs11240583     SD 0.003684  0.01293  0.01195
   1  rs147657206   GENO      T/T      T/C      C/C
   1  rs147657206 COUNTS        0        7       33
   1  rs147657206   FREQ        0    0.175    0.825
   1  rs147657206   MEAN       NA  0.08616  0.09301
   1  rs147657206     SD       NA 0.007478  0.01237
   1  rs145836802   GENO      A/A      A/G      G/G
   1  rs145836802 COUNTS        0        5       35
   1  rs145836802   FREQ        0    0.125    0.875
   1  rs145836802   MEAN       NA  0.08179  0.09325
   1  rs145836802     SD       NA  0.01224  0.01128
   1    rs4333900   GENO      A/A      A/C      C/C
   1    rs4333900 COUNTS        0        4       36
   1    rs4333900   FREQ        0      0.1      0.9
   1    rs4333900   MEAN       NA  0.09223  0.09177
   1    rs4333900     SD       NA  0.01407  0.01184
   1    rs4623772   GENO      C/C      C/G      G/G
   1    rs4623772 COUNTS        3       18       19
   1    rs4623772   FREQ    0.075     0.45    0.475
   1    rs4623772   MEAN  0.09295  0.09298  0.09053
   1    rs4623772     SD 0.003684  0.01293  0.01195
   1   rs12408828   GENO      A/A      A/G      G/G
   1   rs12408828 COUNTS        7       24        9
   1   rs12408828   FREQ    0.175      0.6    0.225
   1   rs12408828   MEAN  0.09335  0.09221  0.08956
   1   rs12408828     SD 0.008095  0.01329  0.01106
   1  rs144608258   GENO      T/T      T/A      A/A
   1  rs144608258 COUNTS        0        7       33
   1  rs144608258   FREQ        0    0.175    0.825
   1  rs144608258   MEAN       NA  0.08616  0.09301
   1  rs144608258     SD       NA 0.007478  0.01237
   1  rs112264505   GENO      A/A      A/G      G/G
   1  rs112264505 COUNTS        0        5       35
   1  rs112264505   FREQ        0    0.125    0.875
   1  rs112264505   MEAN       NA  0.08179  0.09325
   1  rs112264505     SD       NA  0.01224  0.01128
   1   rs59644363   GENO      T/T      T/C      C/C
   1   rs59644363 COUNTS        7       24        9
   1   rs59644363   FREQ    0.175      0.6    0.225
   1   rs59644363   MEAN  0.09335  0.09221  0.08956
   1   rs59644363     SD 0.008095  0.01329  0.01106
   1  rs148476201   GENO  CAT/CAT    CAT/C      C/C
   1  rs148476201 COUNTS       10       17       13
   1  rs148476201   FREQ     0.25    0.425    0.325
   1  rs148476201   MEAN  0.08954  0.09347   0.0914
   1  rs148476201     SD  0.01138  0.01311  0.01113
   1  rs201508223   GENO    AT/AT     AT/A      A/A
   1  rs201508223 COUNTS        0        7       33
   1  rs201508223   FREQ        0    0.175    0.825
   1  rs201508223   MEAN       NA   0.0895   0.0923
   1  rs201508223     SD       NA  0.01065  0.01222
   1   rs11802232   GENO      T/T      T/C      C/C
   1   rs11802232 COUNTS        0        5       35
   1   rs11802232   FREQ        0    0.125    0.875
   1   rs11802232   MEAN       NA  0.08179  0.09325
   1   rs11802232     SD       NA  0.01224  0.01128
   1    rs4951267   GENO      A/A      A/G      G/G
   1    rs4951267 COUNTS        7       24        9
   1    rs4951267   FREQ    0.175      0.6    0.225
   1    rs4951267   MEAN  0.09335  0.09221  0.08956
   1    rs4951267     SD 0.008095  0.01329  0.01106
   1    rs7537069   GENO      T/T      T/A      A/A
   1    rs7537069 COUNTS        0        4       36
   1    rs7537069   FREQ        0      0.1      0.9
   1    rs7537069   MEAN       NA  0.09223  0.09177
   1    rs7537069     SD       NA  0.01407  0.01184
   1   rs12744739   GENO      A/A      A/G      G/G
   1   rs12744739 COUNTS        3       18       19
   1   rs12744739   FREQ    0.075     0.45    0.475
   1   rs12744739   MEAN  0.09295  0.09298  0.09053
   1   rs12744739     SD 0.003684  0.01293  0.01195
   1  rs113994726   GENO      A/A      A/G      G/G
   1  rs113994726 COUNTS        0        6       34
   1  rs113994726   FREQ        0     0.15     0.85
   1  rs113994726   MEAN       NA  0.09395  0.09144
   1  rs113994726     SD       NA  0.01073  0.01218
   1   rs74143858   GENO      A/A      A/T      T/T
   1   rs74143858 COUNTS        0        7       33
   1   rs74143858   FREQ        0    0.175    0.825
   1   rs74143858   MEAN       NA  0.08616  0.09301
   1   rs74143858     SD       NA 0.007478  0.01237
   1   rs71152453   GENO    GT/GT     GT/G      G/G
   1   rs71152453 COUNTS        3       19       18
   1   rs71152453   FREQ    0.075    0.475     0.45
   1   rs71152453   MEAN  0.09295  0.09248  0.09092
   1   rs71152453     SD 0.003684  0.01276  0.01218
   1   rs56680497   GENO      A/A      A/G      G/G
   1   rs56680497 COUNTS        3       10       27
   1   rs56680497   FREQ    0.075     0.25    0.675
   1   rs56680497   MEAN  0.09285  0.09781  0.08948
   1   rs56680497     SD 0.009812    0.011  0.01195
   1   rs74143860   GENO      A/A      A/T      T/T
   1   rs74143860 COUNTS        1       17       22
   1   rs74143860   FREQ    0.025    0.425     0.55
   1   rs74143860   MEAN  0.07556  0.08953  0.09432
   1   rs74143860     SD        0  0.01003  0.01273
   1   rs76465173   GENO      T/T      T/C      C/C
   1   rs76465173 COUNTS        0        5       35
   1   rs76465173   FREQ        0    0.125    0.875
   1   rs76465173   MEAN       NA  0.08179  0.09325
   1   rs76465173     SD       NA  0.01224  0.01128
   1   rs80303219   GENO      C/C      C/T      T/T
   1   rs80303219 COUNTS        0        7       33
   1   rs80303219   FREQ        0    0.175    0.825
   1   rs80303219   MEAN       NA  0.08616  0.09301
   1   rs80303219     SD       NA 0.007478  0.01237
   1   rs74380392   GENO      A/A      A/G      G/G
   1   rs74380392 COUNTS        0        5       35
   1   rs74380392   FREQ        0    0.125    0.875
   1   rs74380392   MEAN       NA  0.08179  0.09325
   1   rs74380392     SD       NA  0.01224  0.01128
   1   rs78076922   GENO      G/G      G/A      A/A
   1   rs78076922 COUNTS        0        8       32
   1   rs78076922   FREQ        0      0.2      0.8
   1   rs78076922   MEAN       NA  0.08875  0.09258
   1   rs78076922     SD       NA  0.01009  0.01231
   1  rs375756247   GENO  TGA/TGA    TGA/T      T/T
   1  rs375756247 COUNTS        5       16       19
   1  rs375756247   FREQ    0.125      0.4    0.475
   1  rs375756247   MEAN  0.09268  0.09307  0.09053
   1  rs375756247     SD  0.01208  0.01235  0.01195
   1  rs574783340   GENO      A/A      A/T      T/T
   1  rs574783340 COUNTS        5       20       15
   1  rs574783340   FREQ    0.125      0.5    0.375
   1  rs574783340   MEAN  0.09513  0.09334  0.08867
   1  rs574783340     SD 0.008447  0.01217   0.0124
   1  rs543932453   GENO      G/G      G/T      T/T
   1  rs543932453 COUNTS        5       20       15
   1  rs543932453   FREQ    0.125      0.5    0.375
   1  rs543932453   MEAN  0.09513  0.09334  0.08867
   1  rs543932453     SD 0.008447  0.01217   0.0124
   1   rs77322695   GENO      T/T      T/C      C/C
   1   rs77322695 COUNTS        7       22       11
   1   rs77322695   FREQ    0.175     0.55    0.275
   1   rs77322695   MEAN  0.09073  0.09259  0.09095
   1   rs77322695     SD  0.00919  0.01324  0.01134
   1    rs6675675   GENO      C/C      C/T      T/T
   1    rs6675675 COUNTS        0        4       36
   1    rs6675675   FREQ        0      0.1      0.9
   1    rs6675675   MEAN       NA  0.09223  0.09177
   1    rs6675675     SD       NA  0.01407  0.01184
   1   rs56023583   GENO      C/C      C/T      T/T
   1   rs56023583 COUNTS        0        5       35
   1   rs56023583   FREQ        0    0.125    0.875
   1   rs56023583   MEAN       NA  0.08179  0.09325
   1   rs56023583     SD       NA  0.01224  0.01128
   1    rs7533475   GENO      T/T      T/C      C/C
   1    rs7533475 COUNTS        0        5       35
   1    rs7533475   FREQ        0    0.125    0.875
   1    rs7533475   MEAN       NA  0.08179  0.09325
   1    rs7533475     SD       NA  0.01224  0.01128
   1   rs12068184   GENO      T/T      T/C      C/C
   1   rs12068184 COUNTS        7       22       11
   1   rs12068184   FREQ    0.175     0.55    0.275
   1   rs12068184   MEAN  0.09073  0.09259  0.09095
   1   rs12068184     SD  0.00919  0.01324  0.01134
   1  rs145002906   GENO      C/C    C/CAT  CAT/CAT
   1  rs145002906 COUNTS        8       23        9
   1  rs145002906   FREQ      0.2    0.575    0.225
   1  rs145002906   MEAN   0.0953  0.09003  0.09327
   1  rs145002906     SD 0.009305  0.01346 0.009479
   1  rs191007685   GENO      G/G      G/A      A/A
   1  rs191007685 COUNTS        0        4       36
   1  rs191007685   FREQ        0      0.1      0.9
   1  rs191007685   MEAN       NA   0.1025  0.09062
   1  rs191007685     SD       NA  0.01348  0.01127
   1  rs540565837   GENO      G/G      G/A      A/A
   1  rs540565837 COUNTS        0        4       36
   1  rs540565837   FREQ        0      0.1      0.9
   1  rs540565837   MEAN       NA  0.08205   0.0929
   1  rs540565837     SD       NA 0.004588  0.01197
   1  rs369489646   GENO      C/C      C/T      T/T
   1  rs369489646 COUNTS        0        5       35
   1  rs369489646   FREQ        0    0.125    0.875
   1  rs369489646   MEAN       NA  0.08733  0.09245
   1  rs369489646     SD       NA   0.0123  0.01186
   1  rs141445682   GENO      T/T      T/A      A/A
   1  rs141445682 COUNTS        7       22       11
   1  rs141445682   FREQ    0.175     0.55    0.275
   1  rs141445682   MEAN  0.09073  0.09259  0.09095
   1  rs141445682     SD  0.00919  0.01324  0.01134
   1   rs76148834   GENO      G/G      G/A      A/A
   1   rs76148834 COUNTS        0        5       35
   1   rs76148834   FREQ        0    0.125    0.875
   1   rs76148834   MEAN       NA  0.08179  0.09325
   1   rs76148834     SD       NA  0.01224  0.01128
   1  rs113702492   GENO      G/G      G/A      A/A
   1  rs113702492 COUNTS        0        5       35
   1  rs113702492   FREQ        0    0.125    0.875
   1  rs113702492   MEAN       NA  0.08179  0.09325
   1  rs113702492     SD       NA  0.01224  0.01128
   1    rs1857074   GENO      T/T      T/G      G/G
   1    rs1857074 COUNTS        3       18       19
   1    rs1857074   FREQ    0.075     0.45    0.475
   1    rs1857074   MEAN  0.09295  0.09298  0.09053
   1    rs1857074     SD 0.003684  0.01293  0.01195
   1  rs201556277   GENO      A/A     A/AG    AG/AG
   1  rs201556277 COUNTS        0        4       36
   1  rs201556277   FREQ        0      0.1      0.9
   1  rs201556277   MEAN       NA  0.09223  0.09177
   1  rs201556277     SD       NA  0.01407  0.01184
   1  rs530664983   GENO    GT/GT     GT/G      G/G
   1  rs530664983 COUNTS        0        5       35
   1  rs530664983   FREQ        0    0.125    0.875
   1  rs530664983   MEAN       NA  0.08179  0.09325
   1  rs530664983     SD       NA  0.01224  0.01128
   1   rs56080697   GENO      T/T      T/G      G/G
   1   rs56080697 COUNTS        0        4       36
   1   rs56080697   FREQ        0      0.1      0.9
   1   rs56080697   MEAN       NA  0.07721  0.09344
   1   rs56080697     SD       NA 0.007753  0.01118
   1    rs7550755   GENO      A/A      A/G      G/G
   1    rs7550755 COUNTS        0        5       35
   1    rs7550755   FREQ        0    0.125    0.875
   1    rs7550755   MEAN       NA  0.08179  0.09325
   1    rs7550755     SD       NA  0.01224  0.01128
   1    rs1857075   GENO      A/A      A/G      G/G
   1    rs1857075 COUNTS        7       22       11
   1    rs1857075   FREQ    0.175     0.55    0.275
   1    rs1857075   MEAN  0.09674  0.09009  0.09212
   1    rs1857075     SD 0.009038  0.01154  0.01407
   1    rs7550960   GENO      C/C      C/G      G/G
   1    rs7550960 COUNTS        0        5       35
   1    rs7550960   FREQ        0    0.125    0.875
   1    rs7550960   MEAN       NA  0.08179  0.09325
   1    rs7550960     SD       NA  0.01224  0.01128
   1  rs115630198   GENO      A/A      A/G      G/G
   1  rs115630198 COUNTS        1       11       28
   1  rs115630198   FREQ    0.025    0.275      0.7
   1  rs115630198   MEAN  0.07556  0.08712  0.09424
   1  rs115630198     SD        0 0.009231  0.01214
   1   rs12071163   GENO      T/T      T/C      C/C
   1   rs12071163 COUNTS        1       16       23
   1   rs12071163   FREQ    0.025      0.4    0.575
   1   rs12071163   MEAN  0.07556  0.08832  0.09495
   1   rs12071163     SD        0 0.008975  0.01281
   1    rs7368315   GENO      A/A      A/G      G/G
   1    rs7368315 COUNTS        7       22       11
   1    rs7368315   FREQ    0.175     0.55    0.275
   1    rs7368315   MEAN  0.09073  0.09259  0.09095
   1    rs7368315     SD  0.00919  0.01324  0.01134
   1   rs12049590   GENO      T/T      T/A      A/A
   1   rs12049590 COUNTS        2       13       25
   1   rs12049590   FREQ     0.05    0.325    0.625
   1   rs12049590   MEAN  0.09961  0.09308  0.09053
   1   rs12049590     SD   0.0132  0.01154  0.01216
   1   rs56188332   GENO      T/T      T/C      C/C
   1   rs56188332 COUNTS        1       11       28
   1   rs56188332   FREQ    0.025    0.275      0.7
   1   rs56188332   MEAN  0.07556  0.08712  0.09424
   1   rs56188332     SD        0 0.009231  0.01214
   1   rs11799661   GENO      A/A      A/G      G/G
   1   rs11799661 COUNTS        4       17       19
   1   rs11799661   FREQ      0.1    0.425    0.475
   1   rs11799661   MEAN  0.09695  0.09204  0.09053
   1   rs11799661     SD 0.008549  0.01268  0.01195
   1   rs11240586   GENO      A/A      A/G      G/G
   1   rs11240586 COUNTS        4       18       18
   1   rs11240586   FREQ      0.1     0.45     0.45
   1   rs11240586   MEAN  0.09695  0.09183  0.09065
   1   rs11240586     SD 0.008549  0.01233  0.01229
   1    rs7364618   GENO      G/G      G/A      A/A
   1    rs7364618 COUNTS        8       23        9
   1    rs7364618   FREQ      0.2    0.575    0.225
   1    rs7364618   MEAN   0.0953  0.09148  0.08956
   1    rs7364618     SD 0.009305  0.01309  0.01106
   1    rs6684986   GENO      T/T      T/C      C/C
   1    rs6684986 COUNTS        3       10       27
   1    rs6684986   FREQ    0.075     0.25    0.675
   1    rs6684986   MEAN  0.09285  0.09781  0.08948
   1    rs6684986     SD 0.009812    0.011  0.01195
   1  rs116287505   GENO      T/T      T/A      A/A
   1  rs116287505 COUNTS        0        5       35
   1  rs116287505   FREQ        0    0.125    0.875
   1  rs116287505   MEAN       NA  0.09096  0.09194
   1  rs116287505     SD       NA 0.008738  0.01236
   1  rs144991602   GENO      T/T      T/C      C/C
   1  rs144991602 COUNTS        1        8       31
   1  rs144991602   FREQ    0.025      0.2    0.775
   1  rs144991602   MEAN    0.109  0.09019  0.09168
   1  rs144991602     SD        0 0.006475  0.01277
   1   rs56871474   GENO      A/A      A/G      G/G
   1   rs56871474 COUNTS        0        7       33
   1   rs56871474   FREQ        0    0.175    0.825
   1   rs56871474   MEAN       NA  0.08616  0.09301
   1   rs56871474     SD       NA 0.007478  0.01237
   1   rs12028467   GENO      C/C      C/G      G/G
   1   rs12028467 COUNTS        2       14       24
   1   rs12028467   FREQ     0.05     0.35      0.6
   1   rs12028467   MEAN  0.09961  0.09376  0.09003
   1   rs12028467     SD   0.0132  0.01137  0.01215
   1  rs113716284   GENO      T/T      T/G      G/G
   1  rs113716284 COUNTS        0        5       35
   1  rs113716284   FREQ        0    0.125    0.875
   1  rs113716284   MEAN       NA  0.08179  0.09325
   1  rs113716284     SD       NA  0.01224  0.01128
   1   rs12065315   GENO      C/C      C/T      T/T
   1   rs12065315 COUNTS        1       11       28
   1   rs12065315   FREQ    0.025    0.275      0.7
   1   rs12065315   MEAN  0.07556  0.08712  0.09424
   1   rs12065315     SD        0 0.009231  0.01214
   1    rs9438396   GENO      T/T      T/C      C/C
   1    rs9438396 COUNTS        3       11       26
   1    rs9438396   FREQ    0.075    0.275     0.65
   1    rs9438396   MEAN  0.09285  0.09683  0.08957
   1    rs9438396     SD 0.009812  0.01093  0.01217
   1  rs545225063   GENO      C/C     C/CT    CT/CT
   1  rs545225063 COUNTS        1       16       23
   1  rs545225063   FREQ    0.025      0.4    0.575
   1  rs545225063   MEAN  0.07556  0.08832  0.09495
   1  rs545225063     SD        0 0.008975  0.01281
   1    rs6670490   GENO      C/C      C/G      G/G
   1    rs6670490 COUNTS        7       22       11
   1    rs6670490   FREQ    0.175     0.55    0.275
   1    rs6670490   MEAN  0.09073  0.09259  0.09095
   1    rs6670490     SD  0.00919  0.01324  0.01134
   1   rs76484659   GENO      T/T      T/C      C/C
   1   rs76484659 COUNTS        1       17       22
   1   rs76484659   FREQ    0.025    0.425     0.55
   1   rs76484659   MEAN  0.07556   0.0903  0.09372
   1   rs76484659     SD        0  0.01193  0.01163
   1   rs59834427   GENO      T/T      T/C      C/C
   1   rs59834427 COUNTS        0        4       36
   1   rs59834427   FREQ        0      0.1      0.9
   1   rs59834427   MEAN       NA  0.08205   0.0929
   1   rs59834427     SD       NA 0.004588  0.01197
   1    rs6593971   GENO      C/C      C/A      A/A
   1    rs6593971 COUNTS        0        4       36
   1    rs6593971   FREQ        0      0.1      0.9
   1    rs6593971   MEAN       NA  0.09223  0.09177
   1    rs6593971     SD       NA  0.01407  0.01184
   1   rs34378656   GENO      A/A      A/T      T/T
   1   rs34378656 COUNTS        3       10       27
   1   rs34378656   FREQ    0.075     0.25    0.675
   1   rs34378656   MEAN  0.09285  0.09781  0.08948
   1   rs34378656     SD 0.009812    0.011  0.01195
   1    rs1819718   GENO      T/T      T/C      C/C
   1    rs1819718 COUNTS        2        4       34
   1    rs1819718   FREQ     0.05      0.1     0.85
   1    rs1819718   MEAN  0.08813  0.09634   0.0915
   1    rs1819718     SD 0.007645 0.005877  0.01259
   1    rs2869026   GENO      A/A      A/G      G/G
   1    rs2869026 COUNTS        6       23       11
   1    rs2869026   FREQ     0.15    0.575    0.275
   1    rs2869026   MEAN   0.0888  0.09301  0.09095
   1    rs2869026     SD 0.008371  0.01309  0.01134
   1  rs112757221   GENO      T/T      T/G      G/G
   1  rs112757221 COUNTS        0        7       33
   1  rs112757221   FREQ        0    0.175    0.825
   1  rs112757221   MEAN       NA  0.08152    0.094
   1  rs112757221     SD       NA  0.01016  0.01116
   1    rs1857073   GENO      G/G      G/C      C/C
   1    rs1857073 COUNTS        6       23       11
   1    rs1857073   FREQ     0.15    0.575    0.275
   1    rs1857073   MEAN   0.0888  0.09301  0.09095
   1    rs1857073     SD 0.008371  0.01309  0.01134
   1  rs558001479   GENO      T/T      T/C      C/C
   1  rs558001479 COUNTS        0        4       36
   1  rs558001479   FREQ        0      0.1      0.9
   1  rs558001479   MEAN       NA   0.0894  0.09208
   1  rs558001479     SD       NA 0.007634  0.01231
   1  rs148339195   GENO      T/T  T/TCTTC TCTTC/TCTTC
   1  rs148339195 COUNTS        2       11       27
   1  rs148339195   FREQ     0.05    0.275    0.675
   1  rs148339195   MEAN  0.08813  0.09822  0.08948
   1  rs148339195     SD 0.007645  0.01052  0.01195
   1   rs77437752   GENO      T/T   T/TTCC TTCC/TTCC
   1   rs77437752 COUNTS        4       20       16
   1   rs77437752   FREQ      0.1      0.5      0.4
   1   rs77437752   MEAN  0.09695  0.09167  0.09071
   1   rs77437752     SD 0.008549  0.01229  0.01235
   1    rs6693865   GENO      G/G      G/C      C/C
   1    rs6693865 COUNTS        0        7       33
   1    rs6693865   FREQ        0    0.175    0.825
   1    rs6693865   MEAN       NA  0.08152    0.094
   1    rs6693865     SD       NA  0.01016  0.01116
   1    rs6693888   GENO      T/T      T/C      C/C
   1    rs6693888 COUNTS        0        7       33
   1    rs6693888   FREQ        0    0.175    0.825
   1    rs6693888   MEAN       NA  0.08152    0.094
   1    rs6693888     SD       NA  0.01016  0.01116
   1   rs73082364   GENO      G/G      G/A      A/A
   1   rs73082364 COUNTS        0        8       32
   1   rs73082364   FREQ        0      0.2      0.8
   1   rs73082364   MEAN       NA  0.08365  0.09385
   1   rs73082364     SD       NA  0.01116  0.01131
   1    rs7365031   GENO      T/T      T/C      C/C
   1    rs7365031 COUNTS        8       20       12
   1    rs7365031   FREQ      0.2      0.5      0.3
   1    rs7365031   MEAN  0.08872  0.09243  0.09285
   1    rs7365031     SD  0.01135  0.01241  0.01197
   1    rs7367954   GENO      T/T      T/C      C/C
   1    rs7367954 COUNTS        6       23       11
   1    rs7367954   FREQ     0.15    0.575    0.275
   1    rs7367954   MEAN   0.0888  0.09301  0.09095
   1    rs7367954     SD 0.008371  0.01309  0.01134
   1   rs57549600   GENO      T/T   T/TCAC TCAC/TCAC
   1   rs57549600 COUNTS        6       23       11
   1   rs57549600   FREQ     0.15    0.575    0.275
   1   rs57549600   MEAN   0.0888  0.09301  0.09095
   1   rs57549600     SD 0.008371  0.01309  0.01134
   1   rs11580942   GENO      G/G      G/T      T/T
   1   rs11580942 COUNTS        9       18       13
   1   rs11580942   FREQ    0.225     0.45    0.325
   1   rs11580942   MEAN  0.08809  0.09379  0.09166
   1   rs11580942     SD  0.01193  0.01267  0.01095
   1  rs114509225   GENO      A/A      A/T      T/T
   1  rs114509225 COUNTS        0        5       35
   1  rs114509225   FREQ        0    0.125    0.875
   1  rs114509225   MEAN       NA  0.09096  0.09194
   1  rs114509225     SD       NA 0.008738  0.01236
   1    rs2869027   GENO      G/G      G/C      C/C
   1    rs2869027 COUNTS        7       21       12
   1    rs2869027   FREQ    0.175    0.525      0.3
   1    rs2869027   MEAN  0.08877  0.09223  0.09285
   1    rs2869027     SD  0.01226  0.01213  0.01197
   1    rs2903990   GENO      G/G      G/A      A/A
   1    rs2903990 COUNTS        5       23       12
   1    rs2903990   FREQ    0.125    0.575      0.3
   1    rs2903990   MEAN  0.08444  0.09287  0.09285
   1    rs2903990     SD  0.00998  0.01209  0.01197
   1  rs200376185   GENO    TA/TA     TA/T      T/T
   1  rs200376185 COUNTS        1       12       27
   1  rs200376185   FREQ    0.025      0.3    0.675
   1  rs200376185   MEAN  0.07556  0.08722  0.09446
   1  rs200376185     SD        0 0.008809  0.01231
   1    rs9438434   GENO      G/G      G/C      C/C
   1    rs9438434 COUNTS        6       24       10
   1    rs9438434   FREQ     0.15      0.6     0.25
   1    rs9438434   MEAN   0.0888  0.09368  0.08915
   1    rs9438434     SD 0.008371  0.01321  0.01017
   1  rs147963037   GENO      C/C      C/A      A/A
   1  rs147963037 COUNTS        1       11       28
   1  rs147963037   FREQ    0.025    0.275      0.7
   1  rs147963037   MEAN  0.07556  0.08712  0.09424
   1  rs147963037     SD        0 0.009231  0.01214
   1    rs9438435   GENO      G/G      G/A      A/A
   1    rs9438435 COUNTS        6       24       10
   1    rs9438435   FREQ     0.15      0.6     0.25
   1    rs9438435   MEAN   0.0888  0.09368  0.08915
   1    rs9438435     SD 0.008371  0.01321  0.01017
   1  rs201721837   GENO      G/G    G/GAC  GAC/GAC
   1  rs201721837 COUNTS        1       14       25
   1  rs201721837   FREQ    0.025     0.35    0.625
   1  rs201721837   MEAN  0.09028  0.09422  0.09053
   1  rs201721837     SD        0  0.01187  0.01216
   1  rs112912632   GENO      G/G      G/A      A/A
   1  rs112912632 COUNTS        1       11       28
   1  rs112912632   FREQ    0.025    0.275      0.7
   1  rs112912632   MEAN  0.07556  0.08712  0.09424
   1  rs112912632     SD        0 0.009231  0.01214
   1  rs142614927   GENO      G/G      G/C      C/C
   1  rs142614927 COUNTS        0        4       36
   1  rs142614927   FREQ        0      0.1      0.9
   1  rs142614927   MEAN       NA  0.09223  0.09177
   1  rs142614927     SD       NA  0.01407  0.01184
   1  rs199786099   GENO      A/A      A/G      G/G
   1  rs199786099 COUNTS        1       12       27
   1  rs199786099   FREQ    0.025      0.3    0.675
   1  rs199786099   MEAN  0.07556  0.09003  0.09321
   1  rs199786099     SD        0  0.01338  0.01105
   1  rs184562832   GENO      G/G      G/A      A/A
   1  rs184562832 COUNTS        8       22       10
   1  rs184562832   FREQ      0.2     0.55     0.25
   1  rs184562832   MEAN  0.08872  0.09302  0.09164
   1  rs184562832     SD  0.01135  0.01207  0.01261
   1  rs200034747   GENO      A/A  A/ATATG ATATG/ATATG
   1  rs200034747 COUNTS        6       19       15
   1  rs200034747   FREQ     0.15    0.475    0.375
   1  rs200034747   MEAN  0.09302   0.0901   0.0935
   1  rs200034747     SD 0.009059  0.01181  0.01329
   1  rs536505979   GENO      C/C      C/T      T/T
   1  rs536505979 COUNTS        1        4       35
   1  rs536505979   FREQ    0.025      0.1    0.875
   1  rs536505979   MEAN  0.08523  0.09923  0.09115
   1  rs536505979     SD        0  0.01642  0.01139
   1   rs73082365   GENO      T/T      T/C      C/C
   1   rs73082365 COUNTS        2       17       21
   1   rs73082365   FREQ     0.05    0.425    0.525
   1   rs73082365   MEAN  0.09961  0.09175  0.09112
   1   rs73082365     SD   0.0132  0.01135  0.01252
   1  rs199825405   GENO  GGA/GGA    GGA/G      G/G
   1  rs199825405 COUNTS        7       22       11
   1  rs199825405   FREQ    0.175     0.55    0.275
   1  rs199825405   MEAN   0.0877  0.09355  0.09095
   1  rs199825405     SD 0.008177  0.01313  0.01134
   1    rs9438436   GENO      T/T      T/C      C/C
   1    rs9438436 COUNTS        0        5       35
   1    rs9438436   FREQ        0    0.125    0.875
   1    rs9438436   MEAN       NA  0.09424  0.09147
   1    rs9438436     SD       NA  0.01299  0.01187
   1  rs138601314   GENO      C/C      C/G      G/G
   1  rs138601314 COUNTS        0        5       35
   1  rs138601314   FREQ        0    0.125    0.875
   1  rs138601314   MEAN       NA  0.09096  0.09194
   1  rs138601314     SD       NA 0.008738  0.01236
   1   rs74143862   GENO      A/A      A/G      G/G
   1   rs74143862 COUNTS        0        4       36
   1   rs74143862   FREQ        0      0.1      0.9
   1   rs74143862   MEAN       NA  0.08205   0.0929
   1   rs74143862     SD       NA 0.004588  0.01197
   1   rs73082366   GENO      A/A      A/C      C/C
   1   rs73082366 COUNTS        1       13       26
   1   rs73082366   FREQ    0.025    0.325     0.65
   1   rs73082366   MEAN  0.09028  0.09523  0.09017
   1   rs73082366     SD        0  0.01171  0.01205
   1   rs58793663   GENO      C/C      C/T      T/T
   1   rs58793663 COUNTS        0        4       36
   1   rs58793663   FREQ        0      0.1      0.9
   1   rs58793663   MEAN       NA  0.08205   0.0929
   1   rs58793663     SD       NA 0.004588  0.01197
   1    rs9438437   GENO      C/C      C/T      T/T
   1    rs9438437 COUNTS        4       15       21
   1    rs9438437   FREQ      0.1    0.375    0.525
   1    rs9438437   MEAN  0.09225  0.09539  0.08917
   1    rs9438437     SD  0.00651  0.01434  0.01039
   1  rs538504793   GENO    GA/GA     GA/G      G/G
   1  rs538504793 COUNTS        1        2       37
   1  rs538504793   FREQ    0.025     0.05    0.925
   1  rs538504793   MEAN  0.08523   0.1016  0.09146
   1  rs538504793     SD        0  0.02894  0.01109
   1   rs60618036   GENO      C/C      C/G      G/G
   1   rs60618036 COUNTS        1       11       28
   1   rs60618036   FREQ    0.025    0.275      0.7
   1   rs60618036   MEAN  0.07556  0.08712  0.09424
   1   rs60618036     SD        0 0.009231  0.01214
   1   rs56157949   GENO      C/C      C/A      A/A
   1   rs56157949 COUNTS        1        9       30
   1   rs56157949   FREQ    0.025    0.225     0.75
   1   rs56157949   MEAN  0.09854    0.083  0.09423
   1   rs56157949     SD        0 0.009562  0.01152
   1  rs114557301   GENO      T/T      T/C      C/C
   1  rs114557301 COUNTS        0        5       35
   1  rs114557301   FREQ        0    0.125    0.875
   1  rs114557301   MEAN       NA  0.09096  0.09194
   1  rs114557301     SD       NA 0.008738  0.01236
   1   rs55895605   GENO      G/G      G/A      A/A
   1   rs55895605 COUNTS        1        9       30
   1   rs55895605   FREQ    0.025    0.225     0.75
   1   rs55895605   MEAN  0.09854    0.083  0.09423
   1   rs55895605     SD        0 0.009562  0.01152
   1    rs4951270   GENO      C/C      C/T      T/T
   1    rs4951270 COUNTS        0        5       35
   1    rs4951270   FREQ        0    0.125    0.875
   1    rs4951270   MEAN       NA  0.09424  0.09147
   1    rs4951270     SD       NA  0.01299  0.01187
   1   rs57942992   GENO      G/G      G/A      A/A
   1   rs57942992 COUNTS        1       11       28
   1   rs57942992   FREQ    0.025    0.275      0.7
   1   rs57942992   MEAN  0.07556  0.08712  0.09424
   1   rs57942992     SD        0 0.009231  0.01214
   1   rs17348521   GENO      T/T      T/C      C/C
   1   rs17348521 COUNTS        0        7       33
   1   rs17348521   FREQ        0    0.175    0.825
   1   rs17348521   MEAN       NA  0.08511  0.09324
   1   rs17348521     SD       NA   0.0112  0.01168
   1   rs17433088   GENO      C/C      C/T      T/T
   1   rs17433088 COUNTS        2       16       22
   1   rs17433088   FREQ     0.05      0.4     0.55
   1   rs17433088   MEAN  0.09961  0.09183  0.09109
   1   rs17433088     SD   0.0132  0.01194  0.01206
   1    rs2282429   GENO      C/C      C/T      T/T
   1    rs2282429 COUNTS        1        2       37
   1    rs2282429   FREQ    0.025     0.05    0.925
   1    rs2282429   MEAN  0.08523   0.1016  0.09146
   1    rs2282429     SD        0  0.02894  0.01109
   1    rs2282430   GENO      T/T      T/C      C/C
   1    rs2282430 COUNTS        1        2       37
   1    rs2282430   FREQ    0.025     0.05    0.925
   1    rs2282430   MEAN  0.08523   0.1016  0.09146
   1    rs2282430     SD        0  0.02894  0.01109
   1   rs77367497   GENO      C/C      C/G      G/G
   1   rs77367497 COUNTS        0        6       34
   1   rs77367497   FREQ        0     0.15     0.85
   1   rs77367497   MEAN       NA  0.08839  0.09242
   1   rs77367497     SD       NA  0.01003  0.01221
   1   rs16856447   GENO      G/G      G/A      A/A
   1   rs16856447 COUNTS        1        4       35
   1   rs16856447   FREQ    0.025      0.1    0.875
   1   rs16856447   MEAN  0.09854  0.08452  0.09246
   1   rs16856447     SD        0 0.006218  0.01226
   1   rs76988577   GENO      G/G      G/C      C/C
   1   rs76988577 COUNTS        1        9       30
   1   rs76988577   FREQ    0.025    0.225     0.75
   1   rs76988577   MEAN  0.07556  0.09076  0.09267
   1   rs76988577     SD        0 0.007167  0.01286
   1   rs16856448   GENO      G/G      G/A      A/A
   1   rs16856448 COUNTS        0        8       32
   1   rs16856448   FREQ        0      0.2      0.8
   1   rs16856448   MEAN       NA  0.09283  0.09156
   1   rs16856448     SD       NA  0.01053  0.01233
   1    rs9438399   GENO      T/T      T/G      G/G
   1    rs9438399 COUNTS        3       11       26
   1    rs9438399   FREQ    0.075    0.275     0.65
   1    rs9438399   MEAN  0.08323  0.09852  0.08997
   1    rs9438399     SD  0.01006  0.01442 0.009829
   1    rs6669481   GENO      C/C      C/T      T/T
   1    rs6669481 COUNTS       13       12       15
   1    rs6669481   FREQ    0.325      0.3    0.375
   1    rs6669481   MEAN  0.08774   0.1014   0.0877
   1    rs6669481     SD 0.008963  0.01197 0.009983
   1   rs57455787   GENO      T/T      T/C      C/C
   1   rs57455787 COUNTS        0        5       35
   1   rs57455787   FREQ        0    0.125    0.875
   1   rs57455787   MEAN       NA  0.08871  0.09226
   1   rs57455787     SD       NA  0.01913  0.01082
   1   rs10652614   GENO      T/T  T/TTTTG TTTTG/TTTTG
   1   rs10652614 COUNTS        3       19       18
   1   rs10652614   FREQ    0.075    0.475     0.45
   1   rs10652614   MEAN  0.09342   0.0863  0.09736
   1   rs10652614     SD 0.006313  0.01033  0.01179
   1   rs61224910   GENO      T/T      T/C      C/C
   1   rs61224910 COUNTS        0        4       36
   1   rs61224910   FREQ        0      0.1      0.9
   1   rs61224910   MEAN       NA  0.09199  0.09179
   1   rs61224910     SD       NA  0.02039  0.01103
   1  rs141867024   GENO      T/T      T/C      C/C
   1  rs141867024 COUNTS        2        6       32
   1  rs141867024   FREQ     0.05     0.15      0.8
   1  rs141867024   MEAN  0.09608   0.1021  0.08962
   1  rs141867024     SD  0.01534  0.01038  0.01122
   1   rs72752923   GENO      C/C      C/A      A/A
   1   rs72752923 COUNTS        0       12       28
   1   rs72752923   FREQ        0      0.3      0.7
   1   rs72752923   MEAN       NA   0.0875  0.09366
   1   rs72752923     SD       NA 0.008677   0.0127
   1  rs113110379   GENO      A/A      A/G      G/G
   1  rs113110379 COUNTS        2        9       29
   1  rs113110379   FREQ     0.05    0.225    0.725
   1  rs113110379   MEAN  0.09454  0.09107  0.09186
   1  rs113110379     SD 0.001801  0.01164  0.01253
   1   rs16830364   GENO      G/G      G/A      A/A
   1   rs16830364 COUNTS        0       12       28
   1   rs16830364   FREQ        0      0.3      0.7
   1   rs16830364   MEAN       NA   0.0875  0.09366
   1   rs16830364     SD       NA 0.008677   0.0127
   1    rs6593973   GENO      A/A      A/G      G/G
   1    rs6593973 COUNTS        2       12       26
   1    rs6593973   FREQ     0.05      0.3     0.65
   1    rs6593973   MEAN  0.08111  0.09301  0.09209
   1    rs6593973     SD  0.01457  0.01366  0.01093
   1    rs6593974   GENO      A/A      A/C      C/C
   1    rs6593974 COUNTS        2       12       26
   1    rs6593974   FREQ     0.05      0.3     0.65
   1    rs6593974   MEAN  0.08111  0.09301  0.09209
   1    rs6593974     SD  0.01457  0.01366  0.01093
   1   rs60255052   GENO      C/C      C/T      T/T
   1   rs60255052 COUNTS        0       10       30
   1   rs60255052   FREQ        0     0.25     0.75
   1   rs60255052   MEAN       NA  0.08818  0.09302
   1   rs60255052     SD       NA 0.009324  0.01252
   1   rs60716530   GENO      C/C      C/T      T/T
   1   rs60716530 COUNTS        2       12       26
   1   rs60716530   FREQ     0.05      0.3     0.65
   1   rs60716530   MEAN  0.08407  0.09014  0.09318
   1   rs60716530     SD 0.004197  0.01345  0.01147
   1  rs541039382   GENO      T/T     T/TA    TA/TA
   1  rs541039382 COUNTS        0       14       26
   1  rs541039382   FREQ        0     0.35     0.65
   1  rs541039382   MEAN       NA  0.09381  0.09074
   1  rs541039382     SD       NA  0.01517  0.00985
   1   rs60644810   GENO      G/G      G/A      A/A
   1   rs60644810 COUNTS        0       12       28
   1   rs60644810   FREQ        0      0.3      0.7
   1   rs60644810   MEAN       NA   0.0875  0.09366
   1   rs60644810     SD       NA 0.008677   0.0127
   1   rs35694044   GENO      A/A      A/T      T/T
   1   rs35694044 COUNTS        0       12       28
   1   rs35694044   FREQ        0      0.3      0.7
   1   rs35694044   MEAN       NA   0.0875  0.09366
   1   rs35694044     SD       NA 0.008677   0.0127
   1   rs16830370   GENO      T/T      T/C      C/C
   1   rs16830370 COUNTS        0       12       28
   1   rs16830370   FREQ        0      0.3      0.7
   1   rs16830370   MEAN       NA   0.0875  0.09366
   1   rs16830370     SD       NA 0.008677   0.0127
   1    rs6421774   GENO      C/C      C/A      A/A
   1    rs6421774 COUNTS        4       20       16
   1    rs6421774   FREQ      0.1      0.5      0.4
   1    rs6421774   MEAN  0.08776  0.08942  0.09582
   1    rs6421774     SD  0.01242  0.01221  0.01086
   1   rs16830374   GENO      T/T      T/C      C/C
   1   rs16830374 COUNTS        2        6       32
   1   rs16830374   FREQ     0.05     0.15      0.8
   1   rs16830374   MEAN  0.09608   0.1021  0.08962
   1   rs16830374     SD  0.01534  0.01038  0.01122
   1   rs11240592   GENO      A/A      A/G      G/G
   1   rs11240592 COUNTS        0        4       36
   1   rs11240592   FREQ        0      0.1      0.9
   1   rs11240592   MEAN       NA  0.09199  0.09179
   1   rs11240592     SD       NA  0.02039  0.01103
   1    rs9438401   GENO      T/T      T/A      A/A
   1    rs9438401 COUNTS        0       20       20
   1    rs9438401   FREQ        0      0.5      0.5
   1    rs9438401   MEAN       NA  0.09019  0.09344
   1    rs9438401     SD       NA  0.01141  0.01241
   1   rs12757540   GENO      A/A      A/C      C/C
   1   rs12757540 COUNTS        0       14       26
   1   rs12757540   FREQ        0     0.35     0.65
   1   rs12757540   MEAN       NA  0.09067  0.09243
   1   rs12757540     SD       NA  0.01217  0.01191
   1   rs35725748   GENO ATGTC/ATGTC  ATGTC/A      A/A
   1   rs35725748 COUNTS        2       14       24
   1   rs35725748   FREQ     0.05     0.35      0.6
   1   rs35725748   MEAN  0.08407  0.09294   0.0918
   1   rs35725748     SD 0.004197  0.01493  0.01032
   1   rs11804268   GENO      G/G      G/A      A/A
   1   rs11804268 COUNTS        2        6       32
   1   rs11804268   FREQ     0.05     0.15      0.8
   1   rs11804268   MEAN  0.09608   0.1021  0.08962
   1   rs11804268     SD  0.01534  0.01038  0.01122
   1   rs16856462   GENO      C/C      C/T      T/T
   1   rs16856462 COUNTS        0       12       28
   1   rs16856462   FREQ        0      0.3      0.7
   1   rs16856462   MEAN       NA   0.0875  0.09366
   1   rs16856462     SD       NA 0.008677   0.0127
   1    rs7366689   GENO      T/T      T/C      C/C
   1    rs7366689 COUNTS        1        9       30
   1    rs7366689   FREQ    0.025    0.225     0.75
   1    rs7366689   MEAN  0.07081  0.09044  0.09293
   1    rs7366689     SD        0 0.009325  0.01219
   1   rs16856468   GENO      G/G      G/A      A/A
   1   rs16856468 COUNTS        0       12       28
   1   rs16856468   FREQ        0      0.3      0.7
   1   rs16856468   MEAN       NA   0.0875  0.09366
   1   rs16856468     SD       NA 0.008677   0.0127
   1   rs60001177   GENO      T/T      T/C      C/C
   1   rs60001177 COUNTS        0       12       28
   1   rs60001177   FREQ        0      0.3      0.7
   1   rs60001177   MEAN       NA   0.0875  0.09366
   1   rs60001177     SD       NA 0.008677   0.0127
   1   rs12723666   GENO      A/A      A/G      G/G
   1   rs12723666 COUNTS        0       12       28
   1   rs12723666   FREQ        0      0.3      0.7
   1   rs12723666   MEAN       NA   0.0875  0.09366
   1   rs12723666     SD       NA 0.008677   0.0127
   1   rs75464682   GENO      A/A      A/G      G/G
   1   rs75464682 COUNTS        2        9       29
   1   rs75464682   FREQ     0.05    0.225    0.725
   1   rs75464682   MEAN  0.09454  0.09107  0.09186
   1   rs75464682     SD 0.001801  0.01164  0.01253
   1   rs16856470   GENO      T/T      T/C      C/C
   1   rs16856470 COUNTS        0        4       36
   1   rs16856470   FREQ        0      0.1      0.9
   1   rs16856470   MEAN       NA  0.08716  0.09233
   1   rs16856470     SD       NA  0.01036  0.01205
   1   rs74146718   GENO      T/T      T/C      C/C
   1   rs74146718 COUNTS        0        4       36
   1   rs74146718   FREQ        0      0.1      0.9
   1   rs74146718   MEAN       NA  0.09199  0.09179
   1   rs74146718     SD       NA  0.02039  0.01103
   1   rs16856473   GENO      A/A      A/G      G/G
   1   rs16856473 COUNTS        0       12       28
   1   rs16856473   FREQ        0      0.3      0.7
   1   rs16856473   MEAN       NA   0.0875  0.09366
   1   rs16856473     SD       NA 0.008677   0.0127
   1    rs6697817   GENO      G/G      G/A      A/A
   1    rs6697817 COUNTS        1       13       26
   1    rs6697817   FREQ    0.025    0.325     0.65
   1    rs6697817   MEAN  0.07081  0.09297  0.09205
   1    rs6697817     SD        0 0.009043  0.01275
   1  rs114619342   GENO      C/C      C/T      T/T
   1  rs114619342 COUNTS        2        9       29
   1  rs114619342   FREQ     0.05    0.225    0.725
   1  rs114619342   MEAN  0.09454  0.09107  0.09186
   1  rs114619342     SD 0.001801  0.01164  0.01253
   1  rs140339440   GENO      C/C     C/CT    CT/CT
   1  rs140339440 COUNTS        2        9       29
   1  rs140339440   FREQ     0.05    0.225    0.725
   1  rs140339440   MEAN  0.09454  0.09107  0.09186
   1  rs140339440     SD 0.001801  0.01164  0.01253
   1    rs6674850   GENO      C/C      C/T      T/T
   1    rs6674850 COUNTS        1       12       27
   1    rs6674850   FREQ    0.025      0.3    0.675
   1    rs6674850   MEAN  0.07081  0.09262  0.09223
   1    rs6674850     SD        0 0.009354  0.01254
   1    rs6674855   GENO      C/C      C/T      T/T
   1    rs6674855 COUNTS        1       12       27
   1    rs6674855   FREQ    0.025      0.3    0.675
   1    rs6674855   MEAN  0.07081  0.09262  0.09223
   1    rs6674855     SD        0 0.009354  0.01254
   1    rs6674874   GENO      C/C      C/T      T/T
   1    rs6674874 COUNTS        1       12       27
   1    rs6674874   FREQ    0.025      0.3    0.675
   1    rs6674874   MEAN  0.07081  0.09262  0.09223
   1    rs6674874     SD        0 0.009354  0.01254
   1  rs112406552   GENO      C/C      C/A      A/A
   1  rs112406552 COUNTS        3       10       27
   1  rs112406552   FREQ    0.075     0.25    0.675
   1  rs112406552   MEAN  0.09086  0.09244  0.09169
   1  rs112406552     SD 0.006504  0.01166  0.01269
   1    rs6690143   GENO      C/C      C/T      T/T
   1    rs6690143 COUNTS        1        9       30
   1    rs6690143   FREQ    0.025    0.225     0.75
   1    rs6690143   MEAN  0.08523  0.09382  0.09143
   1    rs6690143     SD        0   0.0163  0.01066
   1   rs12759719   GENO      T/T      T/C      C/C
   1   rs12759719 COUNTS        1        8       31
   1   rs12759719   FREQ    0.025      0.2    0.775
   1   rs12759719   MEAN  0.07081  0.08893  0.09323
   1   rs12759719     SD        0 0.008717  0.01211
   1   rs74146719   GENO      A/A      A/G      G/G
   1   rs74146719 COUNTS        0        5       35
   1   rs74146719   FREQ        0    0.125    0.875
   1   rs74146719   MEAN       NA  0.09593  0.09123
   1   rs74146719     SD       NA  0.01707  0.01117
   1   rs68189466   GENO      G/G      G/A      A/A
   1   rs68189466 COUNTS        1       13       26
   1   rs68189466   FREQ    0.025    0.325     0.65
   1   rs68189466   MEAN  0.08425  0.08949  0.09327
   1   rs68189466     SD        0  0.00926   0.0131
   1   rs12131280   GENO      A/A      A/G      G/G
   1   rs12131280 COUNTS       11       17       12
   1   rs12131280   FREQ    0.275    0.425      0.3
   1   rs12131280   MEAN  0.08828  0.09405  0.09189
   1   rs12131280     SD  0.01029  0.01258  0.01239
   1    rs9438439   GENO      C/C      C/T      T/T
   1    rs9438439 COUNTS        1       18       21
   1    rs9438439   FREQ    0.025     0.45    0.525
   1    rs9438439   MEAN  0.08394  0.08858  0.09496
   1    rs9438439     SD        0  0.01245  0.01098
   1   rs35648260   GENO      G/G      G/T      T/T
   1   rs35648260 COUNTS        1       13       26
   1   rs35648260   FREQ    0.025    0.325     0.65
   1   rs35648260   MEAN  0.08425  0.08949  0.09327
   1   rs35648260     SD        0  0.00926   0.0131
   1   rs12132920   GENO      C/C      C/T      T/T
   1   rs12132920 COUNTS        6       17       17
   1   rs12132920   FREQ     0.15    0.425    0.425
   1   rs12132920   MEAN   0.0922  0.09412  0.08937
   1   rs12132920     SD  0.01519  0.01311 0.009376
   1   rs35360452   GENO      G/G      G/T      T/T
   1   rs35360452 COUNTS        1       13       26
   1   rs35360452   FREQ    0.025    0.325     0.65
   1   rs35360452   MEAN  0.08425  0.08949  0.09327
   1   rs35360452     SD        0  0.00926   0.0131
   1   rs12135510   GENO      T/T      T/G      G/G
   1   rs12135510 COUNTS        6       17       17
   1   rs12135510   FREQ     0.15    0.425    0.425
   1   rs12135510   MEAN   0.0922  0.09412  0.08937
   1   rs12135510     SD  0.01519  0.01311 0.009376
   1    rs9793153   GENO      A/A      A/G      G/G
   1    rs9793153 COUNTS        1       18       21
   1    rs9793153   FREQ    0.025     0.45    0.525
   1    rs9793153   MEAN  0.08394  0.08858  0.09496
   1    rs9793153     SD        0  0.01245  0.01098
   1   rs12083912   GENO      A/A      A/G      G/G
   1   rs12083912 COUNTS        0        4       36
   1   rs12083912   FREQ        0      0.1      0.9
   1   rs12083912   MEAN       NA  0.09199  0.09179
   1   rs12083912     SD       NA  0.02039  0.01103
   1    rs6690395   GENO      G/G      G/T      T/T
   1    rs6690395 COUNTS        0       16       24
   1    rs6690395   FREQ        0      0.4      0.6
   1    rs6690395   MEAN       NA  0.09168   0.0919
   1    rs6690395     SD       NA  0.01067  0.01285
   1   rs34907090   GENO      A/A     A/AT    AT/AT
   1   rs34907090 COUNTS        2       14       24
   1   rs34907090   FREQ     0.05     0.35      0.6
   1   rs34907090   MEAN  0.09328  0.08913  0.09326
   1   rs34907090     SD  0.01277 0.008531  0.01357
   1   rs74146721   GENO      T/T      T/C      C/C
   1   rs74146721 COUNTS        0        4       36
   1   rs74146721   FREQ        0      0.1      0.9
   1   rs74146721   MEAN       NA  0.09199  0.09179
   1   rs74146721     SD       NA  0.02039  0.01103
   1  rs146887701   GENO      G/G  G/GTGTT GTGTT/GTGTT
   1  rs146887701 COUNTS        0       12       28
   1  rs146887701   FREQ        0      0.3      0.7
   1  rs146887701   MEAN       NA  0.08815  0.09338
   1  rs146887701     SD       NA  0.01469  0.01036
   1    rs7538856   GENO      G/G      G/T      T/T
   1    rs7538856 COUNTS        2       14       24
   1    rs7538856   FREQ     0.05     0.35      0.6
   1    rs7538856   MEAN  0.09328  0.08913  0.09326
   1    rs7538856     SD  0.01277 0.008531  0.01357
   1   rs11452281   GENO    TA/TA     TA/T      T/T
   1   rs11452281 COUNTS        2       14       24
   1   rs11452281   FREQ     0.05     0.35      0.6
   1   rs11452281   MEAN  0.09328  0.08913  0.09326
   1   rs11452281     SD  0.01277 0.008531  0.01357
   1    rs7366893   GENO      T/T      T/C      C/C
   1    rs7366893 COUNTS        0       16       24
   1    rs7366893   FREQ        0      0.4      0.6
   1    rs7366893   MEAN       NA  0.09168   0.0919
   1    rs7366893     SD       NA  0.01067  0.01285
   1   rs12727528   GENO      A/A      A/G      G/G
   1   rs12727528 COUNTS        1       13       26
   1   rs12727528   FREQ    0.025    0.325     0.65
   1   rs12727528   MEAN  0.08425  0.08949  0.09327
   1   rs12727528     SD        0  0.00926   0.0131
   1    rs7367849   GENO      C/C      C/G      G/G
   1    rs7367849 COUNTS        1       18       21
   1    rs7367849   FREQ    0.025     0.45    0.525
   1    rs7367849   MEAN  0.08394  0.08858  0.09496
   1    rs7367849     SD        0  0.01245  0.01098
   1  rs115900365   GENO      A/A      A/G      G/G
   1  rs115900365 COUNTS        1        5       34
   1  rs115900365   FREQ    0.025    0.125     0.85
   1  rs115900365   MEAN  0.08523   0.1081  0.08961
   1  rs115900365     SD        0 0.008699  0.01053
   1   rs12133152   GENO      A/A      A/G      G/G
   1   rs12133152 COUNTS        0        8       32
   1   rs12133152   FREQ        0      0.2      0.8
   1   rs12133152   MEAN       NA  0.08807  0.09275
   1   rs12133152     SD       NA 0.006519  0.01278
   1   rs77145461   GENO      A/A      A/G      G/G
   1   rs77145461 COUNTS        1        4       35
   1   rs77145461   FREQ    0.025      0.1    0.875
   1   rs77145461   MEAN  0.08523   0.1091  0.09002
   1   rs77145461     SD        0 0.009726  0.01066
   1  rs201244473   GENO    GT/GT     GT/G      G/G
   1  rs201244473 COUNTS        1        5       34
   1  rs201244473   FREQ    0.025    0.125     0.85
   1  rs201244473   MEAN  0.08523   0.1081  0.08961
   1  rs201244473     SD        0 0.008699  0.01053
   1   rs79133183   GENO      T/T      T/C      C/C
   1   rs79133183 COUNTS        2        7       31
   1   rs79133183   FREQ     0.05    0.175    0.775
   1   rs79133183   MEAN  0.09454  0.08891  0.09229
   1   rs79133183     SD 0.001801  0.01098  0.01251
   1    rs9438404   GENO      T/T      T/C      C/C
   1    rs9438404 COUNTS        0       12       28
   1    rs9438404   FREQ        0      0.3      0.7
   1    rs9438404   MEAN       NA  0.08815  0.09338
   1    rs9438404     SD       NA  0.01469  0.01036
   1   rs16856489   GENO      A/A      A/T      T/T
   1   rs16856489 COUNTS        3        8       29
   1   rs16856489   FREQ    0.075      0.2    0.725
   1   rs16856489   MEAN  0.09539   0.0944  0.09073
   1   rs16856489     SD  0.00194  0.01622  0.01122
   1   rs75160559   GENO      A/A      A/G      G/G
   1   rs75160559 COUNTS        3        7       30
   1   rs75160559   FREQ    0.075    0.175     0.75
   1   rs75160559   MEAN  0.09539  0.09061  0.09174
   1   rs75160559     SD  0.00194  0.01316  0.01233
   1   rs11240594   GENO      A/A      A/G      G/G
   1   rs11240594 COUNTS        1       15       24
   1   rs11240594   FREQ    0.025    0.375      0.6
   1   rs11240594   MEAN  0.08425  0.09001  0.09326
   1   rs11240594     SD        0 0.008897  0.01357
   1   rs73082393   GENO      G/G      G/T      T/T
   1   rs73082393 COUNTS        3        8       29
   1   rs73082393   FREQ    0.075      0.2    0.725
   1   rs73082393   MEAN  0.09539   0.0944  0.09073
   1   rs73082393     SD  0.00194  0.01622  0.01122
   1    rs7366204   GENO      C/C      C/T      T/T
   1    rs7366204 COUNTS        1       14       25
   1    rs7366204   FREQ    0.025     0.35    0.625
   1    rs7366204   MEAN   0.0811  0.09129  0.09253
   1    rs7366204     SD        0  0.01369  0.01106
   1   rs34803033   GENO      G/G      G/A      A/A
   1   rs34803033 COUNTS        0       14       26
   1   rs34803033   FREQ        0     0.35     0.65
   1   rs34803033   MEAN       NA  0.08798  0.09388
   1   rs34803033     SD       NA 0.007913  0.01322
   1    rs3811424   GENO      G/G      G/A      A/A
   1    rs3811424 COUNTS        7       19       14
   1    rs3811424   FREQ    0.175    0.475     0.35
   1    rs3811424   MEAN   0.0914  0.08917   0.0956
   1    rs3811424     SD  0.01547 0.008839  0.01337
   1   rs12143020   GENO      T/T      T/C      C/C
   1   rs12143020 COUNTS        1        4       35
   1   rs12143020   FREQ    0.025      0.1    0.875
   1   rs12143020   MEAN  0.08523   0.1077  0.09019
   1   rs12143020     SD        0  0.01195  0.01075
   1   rs12036341   GENO      C/C      C/A      A/A
   1   rs12036341 COUNTS        4       10       26
   1   rs12036341   FREQ      0.1     0.25     0.65
   1   rs12036341   MEAN   0.0936  0.09205  0.09145
   1   rs12036341     SD 0.003901  0.01167  0.01298
   1   rs41264909   GENO      C/C      C/T      T/T
   1   rs41264909 COUNTS        0        4       36
   1   rs41264909   FREQ        0      0.1      0.9
   1   rs41264909   MEAN       NA  0.09865  0.09105
   1   rs41264909     SD       NA 0.005754  0.01218
   1    rs7514410   GENO      A/A      A/G      G/G
   1    rs7514410 COUNTS        3        9       28
   1    rs7514410   FREQ    0.075    0.225      0.7
   1    rs7514410   MEAN  0.09539  0.08977  0.09209
   1    rs7514410     SD  0.00194  0.01143  0.01272
   1    rs7514511   GENO      A/A      A/G      G/G
   1    rs7514511 COUNTS        3        9       28
   1    rs7514511   FREQ    0.075    0.225      0.7
   1    rs7514511   MEAN  0.09539  0.08977  0.09209
   1    rs7514511     SD  0.00194  0.01143  0.01272
   1   rs16856494   GENO      T/T      T/C      C/C
   1   rs16856494 COUNTS        3       10       27
   1   rs16856494   FREQ    0.075     0.25    0.675
   1   rs16856494   MEAN  0.09245  0.09086   0.0921
   1   rs16856494     SD 0.003845  0.01028  0.01317
   1   rs12164617   GENO      A/A      A/G      G/G
   1   rs12164617 COUNTS        1        4       35
   1   rs12164617   FREQ    0.025      0.1    0.875
   1   rs12164617   MEAN  0.08523   0.1077  0.09019
   1   rs12164617     SD        0  0.01195  0.01075
   1   rs11240595   GENO      T/T      T/G      G/G
   1   rs11240595 COUNTS        3       10       27
   1   rs11240595   FREQ    0.075     0.25    0.675
   1   rs11240595   MEAN  0.09245  0.09086   0.0921
   1   rs11240595     SD 0.003845  0.01028  0.01317
   1    rs9438405   GENO      A/A      A/T      T/T
   1    rs9438405 COUNTS        4       10       26
   1    rs9438405   FREQ      0.1     0.25     0.65
   1    rs9438405   MEAN   0.0936  0.09205  0.09145
   1    rs9438405     SD 0.003901  0.01167  0.01298
   1    rs7512462   GENO      C/C      C/T      T/T
   1    rs7512462 COUNTS        2       15       23
   1    rs7512462   FREQ     0.05    0.375    0.575
   1    rs7512462   MEAN   0.1024  0.08848  0.09307
   1    rs7512462     SD  0.02615 0.008878  0.01222
   1    rs7555185   GENO      G/G      G/A      A/A
   1    rs7555185 COUNTS        5        9       26
   1    rs7555185   FREQ    0.125    0.225     0.65
   1    rs7555185   MEAN     0.09  0.09387  0.09145
   1    rs7555185     SD 0.008729  0.01075  0.01298
   1   rs74144110   GENO      G/G      G/C      C/C
   1   rs74144110 COUNTS        4        8       28
   1   rs74144110   FREQ      0.1      0.2      0.7
   1   rs74144110   MEAN  0.09044  0.09154  0.09209
   1   rs74144110     SD  0.01002  0.01082  0.01272
   1   rs12135835   GENO      A/A      A/T      T/T
   1   rs12135835 COUNTS        1        4       35
   1   rs12135835   FREQ    0.025      0.1    0.875
   1   rs12135835   MEAN  0.08523   0.1077  0.09019
   1   rs12135835     SD        0  0.01195  0.01075
   1   rs12042328   GENO      G/G      G/C      C/C
   1   rs12042328 COUNTS        2       14       24
   1   rs12042328   FREQ     0.05     0.35      0.6
   1   rs12042328   MEAN  0.09258  0.08988  0.09288
   1   rs12042328     SD  0.01623  0.01328  0.01116
   1  rs550910585   GENO GTTT/GTTT   GTTT/G      G/G
   1  rs550910585 COUNTS        6       17       17
   1  rs550910585   FREQ     0.15    0.425    0.425
   1  rs550910585   MEAN  0.09799  0.08952  0.09193
   1  rs550910585     SD  0.01528  0.01039  0.01196
   1   rs35427314   GENO      A/A      A/G      G/G
   1   rs35427314 COUNTS        0       10       30
   1   rs35427314   FREQ        0     0.25     0.75
   1   rs35427314   MEAN       NA  0.08937  0.09263
   1   rs35427314     SD       NA 0.008412  0.01285
   1   rs33943971   GENO      A/A      A/G      G/G
   1   rs33943971 COUNTS        1       12       27
   1   rs33943971   FREQ    0.025      0.3    0.675
   1   rs33943971   MEAN  0.09028  0.08959  0.09286
   1   rs33943971     SD        0 0.008078  0.01344
   1   rs11240596   GENO      A/A      A/T      T/T
   1   rs11240596 COUNTS        1        5       34
   1   rs11240596   FREQ    0.025    0.125     0.85
   1   rs11240596   MEAN  0.08826  0.09878  0.09089
   1   rs11240596     SD        0  0.00801  0.01226
   1   rs16856505   GENO      G/G      G/A      A/A
   1   rs16856505 COUNTS        0        5       35
   1   rs16856505   FREQ        0    0.125    0.875
   1   rs16856505   MEAN       NA  0.09286  0.09166
   1   rs16856505     SD       NA 0.006888  0.01249
   1    rs3811423   GENO      G/G      G/T      T/T
   1    rs3811423 COUNTS        8       11       21
   1    rs3811423   FREQ      0.2    0.275    0.525
   1    rs3811423   MEAN  0.09296  0.08859  0.09307
   1    rs3811423     SD  0.01621  0.01358  0.00911
   1   rs75021701   GENO      T/T      T/A      A/A
   1   rs75021701 COUNTS        1        4       35
   1   rs75021701   FREQ    0.025      0.1    0.875
   1   rs75021701   MEAN  0.08523   0.1077  0.09019
   1   rs75021701     SD        0  0.01195  0.01075
   1   rs41305064   GENO      A/A      A/G      G/G
   1   rs41305064 COUNTS        4       10       26
   1   rs41305064   FREQ      0.1     0.25     0.65
   1   rs41305064   MEAN  0.08748  0.09759  0.09026
   1   rs41305064     SD  0.00911  0.01343  0.01124
   1  rs116412054   GENO      G/G      G/A      A/A
   1  rs116412054 COUNTS        0        4       36
   1  rs116412054   FREQ        0      0.1      0.9
   1  rs116412054   MEAN       NA  0.09865  0.09105
   1  rs116412054     SD       NA 0.005754  0.01218
   1   rs74774993   GENO      A/A      A/G      G/G
   1   rs74774993 COUNTS        1        7       32
   1   rs74774993   FREQ    0.025    0.175      0.8
   1   rs74774993   MEAN  0.08576  0.09048  0.09229
   1   rs74774993     SD        0 0.009151  0.01263
   1   rs79874759   GENO      G/G      G/A      A/A
   1   rs79874759 COUNTS        1       11       28
   1   rs79874759   FREQ    0.025    0.275      0.7
   1   rs79874759   MEAN  0.08576  0.09345  0.09139
   1   rs79874759     SD        0 0.008784  0.01314
   1    rs7513587   GENO      C/C      C/G      G/G
   1    rs7513587 COUNTS        0        4       36
   1    rs7513587   FREQ        0      0.1      0.9
   1    rs7513587   MEAN       NA  0.09533  0.09142
   1    rs7513587     SD       NA  0.01012  0.01212
   1    rs1995006   GENO      C/C      C/T      T/T
   1    rs1995006 COUNTS        1        5       34
   1    rs1995006   FREQ    0.025    0.125     0.85
   1    rs1995006   MEAN  0.08826  0.09878  0.09089
   1    rs1995006     SD        0  0.00801  0.01226
   1    rs1891309   GENO      G/G      G/A      A/A
   1    rs1891309 COUNTS        3       13       24
   1    rs1891309   FREQ    0.075    0.325      0.6
   1    rs1891309   MEAN  0.08796  0.09006  0.09325
   1    rs1891309     SD 0.002263 0.009727  0.01355
   1    rs1891310   GENO      T/T      T/G      G/G
   1    rs1891310 COUNTS        3       13       24
   1    rs1891310   FREQ    0.075    0.325      0.6
   1    rs1891310   MEAN  0.08796  0.09006  0.09325
   1    rs1891310     SD 0.002263 0.009727  0.01355
   1   rs74739480   GENO      T/T      T/C      C/C
   1   rs74739480 COUNTS        4       11       25
   1   rs74739480   FREQ      0.1    0.275    0.625
   1   rs74739480   MEAN  0.08748  0.09674  0.09034
   1   rs74739480     SD  0.00911  0.01304  0.01147
   1    rs1473537   GENO      T/T      T/C      C/C
   1    rs1473537 COUNTS        0       10       30
   1    rs1473537   FREQ        0     0.25     0.75
   1    rs1473537   MEAN       NA  0.08937  0.09263
   1    rs1473537     SD       NA 0.008412  0.01285
   1    rs7520136   GENO      C/C      C/G      G/G
   1    rs7520136 COUNTS        0        5       35
   1    rs7520136   FREQ        0    0.125    0.875
   1    rs7520136   MEAN       NA  0.09903  0.09078
   1    rs7520136     SD       NA 0.007571   0.0121
   1   rs12082872   GENO      A/A      A/T      T/T
   1   rs12082872 COUNTS        1        9       30
   1   rs12082872   FREQ    0.025    0.225     0.75
   1   rs12082872   MEAN   0.1041   0.0886  0.09237
   1   rs12082872     SD        0  0.01532  0.01079
   1  rs142245823   GENO    AC/AC     AC/A      A/A
   1  rs142245823 COUNTS        6       14       20
   1  rs142245823   FREQ     0.15     0.35      0.5
   1  rs142245823   MEAN  0.09174  0.09517  0.08949
   1  rs142245823     SD  0.01054  0.01174  0.01233
   1  rs115066097   GENO      T/T      T/C      C/C
   1  rs115066097 COUNTS        0        4       36
   1  rs115066097   FREQ        0      0.1      0.9
   1  rs115066097   MEAN       NA  0.09865  0.09105
   1  rs115066097     SD       NA 0.005754  0.01218
   1   rs34190121   GENO      T/T      T/C      C/C
   1   rs34190121 COUNTS        0       10       30
   1   rs34190121   FREQ        0     0.25     0.75
   1   rs34190121   MEAN       NA  0.08937  0.09263
   1   rs34190121     SD       NA 0.008412  0.01285
   1    rs7549173   GENO      C/C      C/G      G/G
   1    rs7549173 COUNTS        8       18       14
   1    rs7549173   FREQ      0.2     0.45     0.35
   1    rs7549173   MEAN  0.08811  0.09184  0.09389
   1    rs7549173     SD 0.009322   0.0127  0.01235
   1   rs11390376   GENO      C/C     C/CA    CA/CA
   1   rs11390376 COUNTS        1       18       21
   1   rs11390376   FREQ    0.025     0.45    0.525
   1   rs11390376   MEAN   0.1041  0.09133  0.09165
   1   rs11390376     SD        0  0.01185  0.01217
   1   rs77988810   GENO      T/T      T/C      C/C
   1   rs77988810 COUNTS        0        5       35
   1   rs77988810   FREQ        0    0.125    0.875
   1   rs77988810   MEAN       NA  0.09286  0.09166
   1   rs77988810     SD       NA 0.006888  0.01249
   1    rs6696811   GENO      G/G      G/C      C/C
   1    rs6696811 COUNTS        0        7       33
   1    rs6696811   FREQ        0    0.175    0.825
   1    rs6696811   MEAN       NA  0.09365  0.09142
   1    rs6696811     SD       NA  0.01649  0.01096
   1   rs76837295   GENO      T/T      T/C      C/C
   1   rs76837295 COUNTS        4       14       22
   1   rs76837295   FREQ      0.1     0.35     0.55
   1   rs76837295   MEAN  0.08748  0.09562  0.09018
   1   rs76837295     SD  0.00911  0.01216  0.01194
   1    rs9438442   GENO      G/G      G/A      A/A
   1    rs9438442 COUNTS        1       10       29
   1    rs9438442   FREQ    0.025     0.25    0.725
   1    rs9438442   MEAN   0.1209  0.08661  0.09261
   1    rs9438442     SD        0  0.01042    0.011
   1   rs72752927   GENO      G/G      G/A      A/A
   1   rs72752927 COUNTS        0       10       30
   1   rs72752927   FREQ        0     0.25     0.75
   1   rs72752927   MEAN       NA  0.08937  0.09263
   1   rs72752927     SD       NA 0.008412  0.01285
   1  rs111348133   GENO      T/T      T/C      C/C
   1  rs111348133 COUNTS        3        6       31
   1  rs111348133   FREQ    0.075     0.15    0.775
   1  rs111348133   MEAN  0.08823  0.09085  0.09235
   1  rs111348133     SD  0.01101  0.01014  0.01251
   1    rs7521316   GENO      T/T      T/C      C/C
   1    rs7521316 COUNTS        1        6       33
   1    rs7521316   FREQ    0.025     0.15    0.825
   1    rs7521316   MEAN   0.1041  0.08346  0.09296
   1    rs7521316     SD        0  0.01019  0.01169
   1    rs1874361   GENO      A/A      A/C      C/C
   1    rs1874361 COUNTS       11       13       16
   1    rs1874361   FREQ    0.275    0.325      0.4
   1    rs1874361   MEAN  0.09092  0.09332   0.0912
   1    rs1874361     SD  0.01533  0.01261 0.008935
   1   rs11240598   GENO      C/C      C/G      G/G
   1   rs11240598 COUNTS        2        8       30
   1   rs11240598   FREQ     0.05      0.2     0.75
   1   rs11240598   MEAN  0.08743  0.08975  0.09266
   1   rs11240598     SD  0.02351 0.009601  0.01205
   1  rs144629191   GENO      C/C      C/A      A/A
   1  rs144629191 COUNTS        0        5       35
   1  rs144629191   FREQ        0    0.125    0.875
   1  rs144629191   MEAN       NA  0.09403   0.0915
   1  rs144629191     SD       NA  0.01146  0.01206
   1    rs7555534   GENO      C/C      C/T      T/T
   1    rs7555534 COUNTS        1        9       30
   1    rs7555534   FREQ    0.025    0.225     0.75
   1    rs7555534   MEAN   0.1041  0.08615   0.0931
   1    rs7555534     SD        0  0.01005  0.01204
   1  rs142620570   GENO    AG/AG     AG/A      A/A
   1  rs142620570 COUNTS        0       11       29
   1  rs142620570   FREQ        0    0.275    0.725
   1  rs142620570   MEAN       NA  0.08973  0.09261
   1  rs142620570     SD       NA  0.01431    0.011
   1    rs6593975   GENO      T/T      T/C      C/C
   1    rs6593975 COUNTS        7       19       14
   1    rs6593975   FREQ    0.175    0.475     0.35
   1    rs6593975   MEAN  0.09203  0.09146  0.09218
   1    rs6593975     SD  0.01621 0.008956   0.0138
   1    rs6593976   GENO      C/C      C/A      A/A
   1    rs6593976 COUNTS        7       19       14
   1    rs6593976   FREQ    0.175    0.475     0.35
   1    rs6593976   MEAN  0.09203  0.09146  0.09218
   1    rs6593976     SD  0.01621 0.008956   0.0138
   1   rs11435826   GENO    GA/GA     GA/G      G/G
   1   rs11435826 COUNTS        6       19       15
   1   rs11435826   FREQ     0.15    0.475    0.375
   1   rs11435826   MEAN  0.09104  0.09151  0.09251
   1   rs11435826     SD  0.01698 0.009275  0.01336
   1  rs149513713   GENO      T/T      T/C      C/C
   1  rs149513713 COUNTS        0        4       36
   1  rs149513713   FREQ        0      0.1      0.9
   1  rs149513713   MEAN       NA  0.08514  0.09255
   1  rs149513713     SD       NA 0.008469  0.01206
   1  rs111581209   GENO      T/T      T/C      C/C
   1  rs111581209 COUNTS        3       12       25
   1  rs111581209   FREQ    0.075      0.3    0.625
   1  rs111581209   MEAN  0.08823  0.09435  0.09103
   1  rs111581209     SD  0.01101  0.01079  0.01266
   1    rs6673820   GENO      A/A      A/G      G/G
   1    rs6673820 COUNTS       11       16       13
   1    rs6673820   FREQ    0.275      0.4    0.325
   1    rs6673820   MEAN  0.08857  0.09319  0.09286
   1    rs6673820     SD 0.008637  0.01385  0.01197
   1    rs6661355   GENO      C/C      C/T      T/T
   1    rs6661355 COUNTS       11       16       13
   1    rs6661355   FREQ    0.275      0.4    0.325
   1    rs6661355   MEAN  0.08857  0.09319  0.09286
   1    rs6661355     SD 0.008637  0.01385  0.01197
   1   rs76493476   GENO      G/G      G/T      T/T
   1   rs76493476 COUNTS        1        4       35
   1   rs76493476   FREQ    0.025      0.1    0.875
   1   rs76493476   MEAN  0.08523   0.1077  0.09019
   1   rs76493476     SD        0  0.01195  0.01075
   1    rs7415921   GENO      T/T      T/G      G/G
   1    rs7415921 COUNTS        5       11       24
   1    rs7415921   FREQ    0.125    0.275      0.6
   1    rs7415921   MEAN  0.09614  0.08866  0.09236
   1    rs7415921     SD  0.01638  0.01005  0.01181
   1   rs72752928   GENO      T/T      T/C      C/C
   1   rs72752928 COUNTS        1        8       31
   1   rs72752928   FREQ    0.025      0.2    0.775
   1   rs72752928   MEAN  0.09715  0.08747  0.09276
   1   rs72752928     SD        0 0.006066  0.01296
   1   rs16856524   GENO      C/C      C/A      A/A
   1   rs16856524 COUNTS        1        6       33
   1   rs16856524   FREQ    0.025     0.15    0.825
   1   rs16856524   MEAN  0.08576  0.09009  0.09231
   1   rs16856524     SD        0 0.009959  0.01243
   1    rs1342061   GENO      T/T      T/A      A/A
   1    rs1342061 COUNTS        6       10       24
   1    rs1342061   FREQ     0.15     0.25      0.6
   1    rs1342061   MEAN  0.08762   0.0919  0.09283
   1    rs1342061     SD  0.01181   0.0132  0.01162
   1   rs61707153   GENO      A/A      A/G      G/G
   1   rs61707153 COUNTS        2        9       29
   1   rs61707153   FREQ     0.05    0.225    0.725
   1   rs61707153   MEAN  0.08846  0.09137  0.09218
   1   rs61707153     SD  0.00382  0.01137  0.01257
   1   rs78309324   GENO      C/C      C/G      G/G
   1   rs78309324 COUNTS        0        6       34
   1   rs78309324   FREQ        0     0.15     0.85
   1   rs78309324   MEAN       NA  0.09838  0.09065
   1   rs78309324     SD       NA  0.00872  0.01208
   1   rs79698238   GENO      G/G      G/C      C/C
   1   rs79698238 COUNTS        2        9       29
   1   rs79698238   FREQ     0.05    0.225    0.725
   1   rs79698238   MEAN  0.08846  0.09137  0.09218
   1   rs79698238     SD  0.00382  0.01137  0.01257
   1  rs116115387   GENO      T/T      T/C      C/C
   1  rs116115387 COUNTS        0        7       33
   1  rs116115387   FREQ        0    0.175    0.825
   1  rs116115387   MEAN       NA  0.08947  0.09231
   1  rs116115387     SD       NA 0.009238  0.01243
   1    rs1342062   GENO      G/G      G/T      T/T
   1    rs1342062 COUNTS        2        7       31
   1    rs1342062   FREQ     0.05    0.175    0.775
   1    rs1342062   MEAN  0.08743  0.09085  0.09231
   1    rs1342062     SD  0.02351  0.01163  0.01167
   1   rs66593238   GENO      T/T      T/C      C/C
   1   rs66593238 COUNTS        2        7       31
   1   rs66593238   FREQ     0.05    0.175    0.775
   1   rs66593238   MEAN  0.08913  0.09278  0.09177
   1   rs66593238     SD  0.01135  0.01336  0.01195
   1    rs1342063   GENO      T/T      T/C      C/C
   1    rs1342063 COUNTS        2       12       26
   1    rs1342063   FREQ     0.05      0.3     0.65
   1    rs1342063   MEAN  0.09936  0.08894  0.09256
   1    rs1342063     SD   0.0305 0.009994   0.0114
   1    rs1342064   GENO      C/C      C/T      T/T
   1    rs1342064 COUNTS        1       12       27
   1    rs1342064   FREQ    0.025      0.3    0.675
   1    rs1342064   MEAN   0.1209  0.08817  0.09235
   1    rs1342064     SD        0   0.0105  0.01122
   1    rs4951030   GENO      A/A      A/T      T/T
   1    rs4951030 COUNTS       10       17       13
   1    rs4951030   FREQ     0.25    0.425    0.325
   1    rs4951030   MEAN  0.09134   0.0929  0.09075
   1    rs4951030     SD  0.01336  0.01179  0.01168
   1    rs9438407   GENO      T/T      T/G      G/G
   1    rs9438407 COUNTS        2       12       26
   1    rs9438407   FREQ     0.05      0.3     0.65
   1    rs9438407   MEAN  0.08913  0.09435  0.09085
   1    rs9438407     SD  0.01135  0.01115  0.01247
   1    rs4951271   GENO      G/G      G/A      A/A
   1    rs4951271 COUNTS        1       10       29
   1    rs4951271   FREQ    0.025     0.25    0.725
   1    rs4951271   MEAN   0.1209   0.0861  0.09278
   1    rs4951271     SD        0  0.01028  0.01094
   1   rs75851636   GENO      T/T      T/C      C/C
   1   rs75851636 COUNTS        0        5       35
   1   rs75851636   FREQ        0    0.125    0.875
   1   rs75851636   MEAN       NA  0.09283  0.09167
   1   rs75851636     SD       NA  0.01137   0.0121
   1   rs12741299   GENO      T/T      T/C      C/C
   1   rs12741299 COUNTS        2       12       26
   1   rs12741299   FREQ     0.05      0.3     0.65
   1   rs12741299   MEAN  0.08913  0.09435  0.09085
   1   rs12741299     SD  0.01135  0.01115  0.01247
   1    rs4077468   GENO      G/G      G/A      A/A
   1    rs4077468 COUNTS        1       10       29
   1    rs4077468   FREQ    0.025     0.25    0.725
   1    rs4077468   MEAN   0.1209   0.0861  0.09278
   1    rs4077468     SD        0  0.01028  0.01094
   1    rs4077469   GENO      T/T      T/C      C/C
   1    rs4077469 COUNTS        1       10       29
   1    rs4077469   FREQ    0.025     0.25    0.725
   1    rs4077469   MEAN   0.1209   0.0861  0.09278
   1    rs4077469     SD        0  0.01028  0.01094
   1    rs9661504   GENO      A/A      A/T      T/T
   1    rs9661504 COUNTS        1       10       29
   1    rs9661504   FREQ    0.025     0.25    0.725
   1    rs9661504   MEAN   0.1209   0.0861  0.09278
   1    rs9661504     SD        0  0.01028  0.01094
   1    rs9662221   GENO      T/T      T/G      G/G
   1    rs9662221 COUNTS        1       10       29
   1    rs9662221   FREQ    0.025     0.25    0.725
   1    rs9662221   MEAN   0.1209   0.0861  0.09278
   1    rs9662221     SD        0  0.01028  0.01094
   1   rs34265780   GENO      T/T      T/C      C/C
   1   rs34265780 COUNTS        2       12       26
   1   rs34265780   FREQ     0.05      0.3     0.65
   1   rs34265780   MEAN  0.08913  0.09435  0.09085
   1   rs34265780     SD  0.01135  0.01115  0.01247
   1  rs116751685   GENO      A/A      A/G      G/G
   1  rs116751685 COUNTS        0        5       35
   1  rs116751685   FREQ        0    0.125    0.875
   1  rs116751685   MEAN       NA  0.09283  0.09167
   1  rs116751685     SD       NA  0.01137   0.0121
   1   rs34301002   GENO      C/C    C/CTT  CTT/CTT
   1   rs34301002 COUNTS        5       16       19
   1   rs34301002   FREQ    0.125      0.4    0.475
   1   rs34301002   MEAN  0.08998  0.09316  0.09116
   1   rs34301002     SD  0.00607  0.01198  0.01322
   1   rs12095392   GENO      A/A      A/G      G/G
   1   rs12095392 COUNTS        8       17       15
   1   rs12095392   FREQ      0.2    0.425    0.375
   1   rs12095392   MEAN  0.09063  0.09231  0.09188
   1   rs12095392     SD 0.005377  0.01328  0.01326
   1   rs11801695   GENO      A/A      A/C      C/C
   1   rs11801695 COUNTS        1       10       29
   1   rs11801695   FREQ    0.025     0.25    0.725
   1   rs11801695   MEAN   0.1209   0.0861  0.09278
   1   rs11801695     SD        0  0.01028  0.01094
   1   rs12047830   GENO      A/A      A/G      G/G
   1   rs12047830 COUNTS        5        9       26
   1   rs12047830   FREQ    0.125    0.225     0.65
   1   rs12047830   MEAN  0.09614  0.08647  0.09283
   1   rs12047830     SD  0.01638 0.009801  0.01146
   1  rs146371066   GENO      T/T     T/TC    TC/TC
   1  rs146371066 COUNTS        0        6       34
   1  rs146371066   FREQ        0     0.15     0.85
   1  rs146371066   MEAN       NA  0.09187   0.0918
   1  rs146371066     SD       NA  0.01044  0.01226
   1    rs7419153   GENO      A/A      A/G      G/G
   1    rs7419153 COUNTS        5       14       21
   1    rs7419153   FREQ    0.125     0.35    0.525
   1    rs7419153   MEAN   0.0875   0.0922  0.09258
   1    rs7419153     SD  0.01196  0.01211  0.01207
   1   rs61815464   GENO      A/A      A/G      G/G
   1   rs61815464 COUNTS        0        9       31
   1   rs61815464   FREQ        0    0.225    0.775
   1   rs61815464   MEAN       NA  0.09051  0.09219
   1   rs61815464     SD       NA 0.009633  0.01257
   1   rs11240599   GENO      A/A      A/G      G/G
   1   rs11240599 COUNTS        2       11       27
   1   rs11240599   FREQ     0.05    0.275    0.675
   1   rs11240599   MEAN   0.1062  0.08723  0.09262
   1   rs11240599     SD  0.02087  0.01045  0.01129
   1   rs56034048   GENO      A/A      A/G      G/G
   1   rs56034048 COUNTS        4       11       25
   1   rs56034048   FREQ      0.1    0.275    0.625
   1   rs56034048   MEAN  0.08748  0.09722  0.09013
   1   rs56034048     SD  0.00911  0.01329  0.01122
   1    rs7418300   GENO      G/G      G/C      C/C
   1    rs7418300 COUNTS        6       17       17
   1    rs7418300   FREQ     0.15    0.425    0.425
   1    rs7418300   MEAN  0.08485  0.09433  0.09176
   1    rs7418300     SD  0.00986  0.01279  0.01118
   1   rs12410139   GENO      G/G      G/A      A/A
   1   rs12410139 COUNTS        4       16       20
   1   rs12410139   FREQ      0.1      0.4      0.5
   1   rs12410139   MEAN  0.08819  0.09592  0.08925
   1   rs12410139     SD 0.005267    0.012  0.01215
   1  rs113880347   GENO      A/A      A/C      C/C
   1  rs113880347 COUNTS        0        4       36
   1  rs113880347   FREQ        0      0.1      0.9
   1  rs113880347   MEAN       NA   0.1018  0.09071
   1  rs113880347     SD       NA  0.00531  0.01193
   1   rs12029024   GENO      T/T      T/C      C/C
   1   rs12029024 COUNTS        5       19       16
   1   rs12029024   FREQ    0.125    0.475      0.4
   1   rs12029024   MEAN  0.08949  0.09454   0.0893
   1   rs12029024     SD  0.01855 0.008026  0.01341
   1    rs6603928   GENO      A/A      A/G      G/G
   1    rs6603928 COUNTS        1        9       30
   1    rs6603928   FREQ    0.025    0.225     0.75
   1    rs6603928   MEAN   0.0811  0.09427  0.09143
   1    rs6603928     SD        0  0.01309  0.01168
   1  rs114446267   GENO      A/A      A/G      G/G
   1  rs114446267 COUNTS        0        4       36
   1  rs114446267   FREQ        0      0.1      0.9
   1  rs114446267   MEAN       NA  0.09749  0.09118
   1  rs114446267     SD       NA 0.009967  0.01202
   1    rs6603929   GENO      C/C      C/G      G/G
   1    rs6603929 COUNTS       14       11       15
   1    rs6603929   FREQ     0.35    0.275    0.375
   1    rs6603929   MEAN  0.09036  0.09064  0.09403
   1    rs6603929     SD  0.01143  0.01186  0.01276
   1  rs190040074   GENO      G/G      G/A      A/A
   1  rs190040074 COUNTS        0        7       33
   1  rs190040074   FREQ        0    0.175    0.825
   1  rs190040074   MEAN       NA  0.09201  0.09177
   1  rs190040074     SD       NA 0.008595  0.01257
   1   rs11240600   GENO      A/A      A/G      G/G
   1   rs11240600 COUNTS        2       11       27
   1   rs11240600   FREQ     0.05    0.275    0.675
   1   rs11240600   MEAN  0.07828  0.09152  0.09294
   1   rs11240600     SD  0.01057 0.009884  0.01242
   1   rs11240601   GENO      A/A      A/G      G/G
   1   rs11240601 COUNTS        2       10       28
   1   rs11240601   FREQ     0.05     0.25      0.7
   1   rs11240601   MEAN  0.07828  0.09025  0.09334
   1   rs11240601     SD  0.01057  0.00942  0.01238
   1    rs7516593   GENO      T/T      T/C      C/C
   1    rs7516593 COUNTS        2        7       31
   1    rs7516593   FREQ     0.05    0.175    0.775
   1    rs7516593   MEAN   0.0859   0.0859  0.09353
   1    rs7516593     SD  0.00277 0.009715  0.01228
   1    rs7413698   GENO      G/G      G/A      A/A
   1    rs7413698 COUNTS        7       16       17
   1    rs7413698   FREQ    0.175      0.4    0.425
   1    rs7413698   MEAN  0.09407  0.09254   0.0902
   1    rs7413698     SD  0.01356  0.01296  0.01058
   1   rs75820909   GENO      A/A      A/C      C/C
   1   rs75820909 COUNTS        3        6       31
   1   rs75820909   FREQ    0.075     0.15    0.775
   1   rs75820909   MEAN  0.08823  0.09038  0.09244
   1   rs75820909     SD  0.01101  0.01018  0.01249
   1  rs115045646   GENO      C/C      C/T      T/T
   1  rs115045646 COUNTS        0        4       36
   1  rs115045646   FREQ        0      0.1      0.9
   1  rs115045646   MEAN       NA  0.08979  0.09204
   1  rs115045646     SD       NA  0.01407  0.01182
   1  rs146047214   GENO      T/T      T/A      A/A
   1  rs146047214 COUNTS        4       20       16
   1  rs146047214   FREQ      0.1      0.5      0.4
   1  rs146047214   MEAN  0.08921  0.09209  0.09212
   1  rs146047214     SD 0.007196  0.01433 0.009717
   1  rs537934803   GENO      G/G      G/A      A/A
   1  rs537934803 COUNTS        2       10       28
   1  rs537934803   FREQ     0.05     0.25      0.7
   1  rs537934803   MEAN   0.1046  0.08486  0.09338
   1  rs537934803     SD  0.00326   0.0115  0.01126
   1  rs551575236   GENO      C/C      C/A      A/A
   1  rs551575236 COUNTS        2       11       27
   1  rs551575236   FREQ     0.05    0.275    0.675
   1  rs551575236   MEAN   0.1046  0.08559   0.0934
   1  rs551575236     SD  0.00326  0.01117  0.01147
   1    rs1476372   GENO      C/C      C/T      T/T
   1    rs1476372 COUNTS        3       18       19
   1    rs1476372   FREQ    0.075     0.45    0.475
   1    rs1476372   MEAN  0.09214   0.0926  0.09101
   1    rs1476372     SD 0.004559  0.01347  0.01144
   1    rs1476373   GENO      G/G      G/T      T/T
   1    rs1476373 COUNTS        3       18       19
   1    rs1476373   FREQ    0.075     0.45    0.475
   1    rs1476373   MEAN  0.09214   0.0926  0.09101
   1    rs1476373     SD 0.004559  0.01347  0.01144
   1  rs556066739   GENO      G/G      G/C      C/C
   1  rs556066739 COUNTS        6       15       19
   1  rs556066739   FREQ     0.15    0.375    0.475
   1  rs556066739   MEAN  0.09198  0.08963  0.09349
   1  rs556066739     SD  0.01364  0.01061  0.01263
   1  rs575947513   GENO      C/C      C/A      A/A
   1  rs575947513 COUNTS        1        2       37
   1  rs575947513   FREQ    0.025     0.05    0.925
   1  rs575947513   MEAN  0.08349  0.09139  0.09206
   1  rs575947513     SD        0   0.0101  0.01217
   1  rs572111527   GENO      A/A      A/C      C/C
   1  rs572111527 COUNTS        6       14       20
   1  rs572111527   FREQ     0.15     0.35      0.5
   1  rs572111527   MEAN  0.09198  0.09025  0.09286
   1  rs572111527     SD  0.01364  0.01072  0.01261
   1  rs146610730   GENO      G/G      G/A      A/A
   1  rs146610730 COUNTS        3       18       19
   1  rs146610730   FREQ    0.075     0.45    0.475
   1  rs146610730   MEAN  0.09214   0.0926  0.09101
   1  rs146610730     SD 0.004559  0.01347  0.01144
   1  rs564766960   GENO    CA/CA     CA/C      C/C
   1  rs564766960 COUNTS        6       15       19
   1  rs564766960   FREQ     0.15    0.375    0.475
   1  rs564766960   MEAN  0.09198  0.08963  0.09349
   1  rs564766960     SD  0.01364  0.01061  0.01263
   1   rs61815473   GENO      C/C      C/G      G/G
   1   rs61815473 COUNTS        6       18       16
   1   rs61815473   FREQ     0.15     0.45      0.4
   1   rs61815473   MEAN  0.08836  0.09265  0.09217
   1   rs61815473     SD 0.005551  0.01361  0.01186
   1   rs61815474   GENO      C/C      C/T      T/T
   1   rs61815474 COUNTS        3       18       19
   1   rs61815474   FREQ    0.075     0.45    0.475
   1   rs61815474   MEAN  0.09214   0.0926  0.09101
   1   rs61815474     SD 0.004559  0.01347  0.01144
   1  rs574519137   GENO      T/T      T/A      A/A
   1  rs574519137 COUNTS        1       10       29
   1  rs574519137   FREQ    0.025     0.25    0.725
   1  rs574519137   MEAN   0.1025  0.09035  0.09195
   1  rs574519137     SD        0  0.01316  0.01166
   1  rs200142079   GENO      A/A      A/C      C/C
   1  rs200142079 COUNTS        3       18       19
   1  rs200142079   FREQ    0.075     0.45    0.475
   1  rs200142079   MEAN  0.09214   0.0926  0.09101
   1  rs200142079     SD 0.004559  0.01347  0.01144
   1   rs61815475   GENO      C/C      C/A      A/A
   1   rs61815475 COUNTS        3       18       19
   1   rs61815475   FREQ    0.075     0.45    0.475
   1   rs61815475   MEAN  0.09214   0.0926  0.09101
   1   rs61815475     SD 0.004559  0.01347  0.01144
   1  rs550641836   GENO      C/C      C/T      T/T
   1  rs550641836 COUNTS        2       11       27
   1  rs550641836   FREQ     0.05    0.275    0.675
   1  rs550641836   MEAN   0.1046  0.08559   0.0934
   1  rs550641836     SD  0.00326  0.01117  0.01147
   1  rs539179894   GENO      A/A      A/G      G/G
   1  rs539179894 COUNTS        1        5       34
   1  rs539179894   FREQ    0.025    0.125     0.85
   1  rs539179894   MEAN   0.1001  0.09147  0.09162
   1  rs539179894     SD        0  0.01284  0.01203
   1    rs1856457   GENO      G/G      G/A      A/A
   1    rs1856457 COUNTS        3       21       16
   1    rs1856457   FREQ    0.075    0.525      0.4
   1    rs1856457   MEAN  0.09214  0.09205  0.09144
   1    rs1856457     SD 0.004559  0.01278  0.01209
   1  rs199948662   GENO      C/C     C/CT    CT/CT
   1  rs199948662 COUNTS        1        5       34
   1  rs199948662   FREQ    0.025    0.125     0.85
   1  rs199948662   MEAN   0.1001  0.09147  0.09162
   1  rs199948662     SD        0  0.01284  0.01203
   1  rs566499317   GENO    GA/GA     GA/G      G/G
   1  rs566499317 COUNTS        0        6       34
   1  rs566499317   FREQ        0     0.15     0.85
   1  rs566499317   MEAN       NA  0.09617  0.09104
   1  rs566499317     SD       NA  0.01447  0.01144
   1  rs149151829   GENO      A/A      A/G      G/G
   1  rs149151829 COUNTS        3       21       16
   1  rs149151829   FREQ    0.075    0.525      0.4
   1  rs149151829   MEAN  0.09214  0.09205  0.09144
   1  rs149151829     SD 0.004559  0.01278  0.01209
   1  rs114275235   GENO      G/G      G/A      A/A
   1  rs114275235 COUNTS        1       10       29
   1  rs114275235   FREQ    0.025     0.25    0.725
   1  rs114275235   MEAN  0.07561  0.09262   0.0921
   1  rs114275235     SD        0 0.009754   0.0125
   1  rs145025152   GENO      T/T      T/C      C/C
   1  rs145025152 COUNTS        1        5       34
   1  rs145025152   FREQ    0.025    0.125     0.85
   1  rs145025152   MEAN   0.1001  0.09147  0.09162
   1  rs145025152     SD        0  0.01284  0.01203
   1  rs142284236   GENO      A/A      A/G      G/G
   1  rs142284236 COUNTS        0        5       35
   1  rs142284236   FREQ        0    0.125    0.875
   1  rs142284236   MEAN       NA  0.08869  0.09226
   1  rs142284236     SD       NA  0.00949  0.01223
   1   rs61815476   GENO      G/G      G/A      A/A
   1   rs61815476 COUNTS        0        7       33
   1   rs61815476   FREQ        0    0.175    0.825
   1   rs61815476   MEAN       NA  0.08658  0.09292
   1   rs61815476     SD       NA 0.009718  0.01212
   1    rs2019353   GENO      T/T      T/G      G/G
   1    rs2019353 COUNTS        3       18       19
   1    rs2019353   FREQ    0.075     0.45    0.475
   1    rs2019353   MEAN  0.09214   0.0926  0.09101
   1    rs2019353     SD 0.004559  0.01347  0.01144
   1  rs558069922   GENO      G/G      G/A      A/A
   1  rs558069922 COUNTS        1        5       34
   1  rs558069922   FREQ    0.025    0.125     0.85
   1  rs558069922   MEAN   0.1001  0.09147  0.09162
   1  rs558069922     SD        0  0.01284  0.01203
   1   rs61815477   GENO      G/G      G/A      A/A
   1   rs61815477 COUNTS        6       23       11
   1   rs61815477   FREQ     0.15    0.575    0.275
   1   rs61815477   MEAN  0.09629  0.08996  0.09325
   1   rs61815477     SD 0.005807   0.0128  0.01227
   1   rs61815478   GENO      T/T      T/C      C/C
   1   rs61815478 COUNTS        3       18       19
   1   rs61815478   FREQ    0.075     0.45    0.475
   1   rs61815478   MEAN  0.09214   0.0926  0.09101
   1   rs61815478     SD 0.004559  0.01347  0.01144
   1   rs79000747   GENO      A/A      A/G      G/G
   1   rs79000747 COUNTS        0        7       33
   1   rs79000747   FREQ        0    0.175    0.825
   1   rs79000747   MEAN       NA  0.08658  0.09292
   1   rs79000747     SD       NA 0.009718  0.01212
   1  rs527282136   GENO    GT/GT     GT/G      G/G
   1  rs527282136 COUNTS        1        4       35
   1  rs527282136   FREQ    0.025      0.1    0.875
   1  rs527282136   MEAN   0.1001  0.09471  0.09125
   1  rs527282136     SD        0  0.01647   0.0116
   1  rs562645029   GENO      C/C      C/A      A/A
   1  rs562645029 COUNTS        2       11       27
   1  rs562645029   FREQ     0.05    0.275    0.675
   1  rs562645029   MEAN   0.1046  0.08559   0.0934
   1  rs562645029     SD  0.00326  0.01117  0.01147
   1  rs533685295   GENO      T/T      T/G      G/G
   1  rs533685295 COUNTS        0        5       35
   1  rs533685295   FREQ        0    0.125    0.875
   1  rs533685295   MEAN       NA  0.09329   0.0916
   1  rs533685295     SD       NA  0.01818  0.01107
   1  rs573292677   GENO      C/C      C/G      G/G
   1  rs573292677 COUNTS        6       23       11
   1  rs573292677   FREQ     0.15    0.575    0.275
   1  rs573292677   MEAN  0.09629  0.08996  0.09325
   1  rs573292677     SD 0.005807   0.0128  0.01227
   1  rs536254932   GENO      C/C      C/A      A/A
   1  rs536254932 COUNTS        2        6       32
   1  rs536254932   FREQ     0.05     0.15      0.8
   1  rs536254932   MEAN   0.1046  0.09047  0.09127
   1  rs536254932     SD  0.00326  0.01118  0.01207
   1  rs555941168   GENO      G/G      G/A      A/A
   1  rs555941168 COUNTS        1        7       32
   1  rs555941168   FREQ    0.025    0.175      0.8
   1  rs555941168   MEAN   0.1001  0.09418  0.09104
   1  rs555941168     SD        0  0.01626  0.01106
   1   rs61815481   GENO      C/C      C/A      A/A
   1   rs61815481 COUNTS        6       21       13
   1   rs61815481   FREQ     0.15    0.525    0.325
   1   rs61815481   MEAN  0.09629  0.09023  0.09231
   1   rs61815481     SD 0.005807  0.01079  0.01535
   1   rs61815483   GENO      G/G      G/A      A/A
   1   rs61815483 COUNTS        3       17       20
   1   rs61815483   FREQ    0.075    0.425      0.5
   1   rs61815483   MEAN  0.09214  0.09094  0.09251
   1   rs61815483     SD 0.004559  0.01181  0.01299
   1  rs565010260   GENO      C/C      C/G      G/G
   1  rs565010260 COUNTS        1        6       33
   1  rs565010260   FREQ    0.025     0.15    0.825
   1  rs565010260   MEAN   0.1001  0.09638  0.09073
   1  rs565010260     SD        0  0.01663  0.01102
   1  rs567838304   GENO      T/T      T/C      C/C
   1  rs567838304 COUNTS        0        4       36
   1  rs567838304   FREQ        0      0.1      0.9
   1  rs567838304   MEAN       NA   0.0922  0.09177
   1  rs567838304     SD       NA 0.009754  0.01221
   1  rs556768859   GENO      T/T      T/C      C/C
   1  rs556768859 COUNTS        0       10       30
   1  rs556768859   FREQ        0     0.25     0.75
   1  rs556768859   MEAN       NA  0.09203  0.09174
   1  rs556768859     SD       NA  0.01357  0.01151
   1  rs529859946   GENO      A/A      A/C      C/C
[truncated: 2,666,309 more chars]
